# Supplementary material for: A Normalization Framework for Emotional Attention
Source: PLoS Biol. 2016 Nov 21;14(11):e1002578. doi: 10.1371/journal.pbio.1002578 (PMC5117559; doi:10.1371/journal.pbio.1002578)
Supplement: S1 Data — (XLSX) [file pbio.1002578.s001.xlsx]

## Sheet: Figure 2a
Negative faces	Congruent	3c	8c	20c	45c	75c	Incongruent	3c	8c	20c	45c	75c		Positive faces	Congruent	3c	8c	20c	45c	75c	Incongruent	3c	8c	20c	45c	75c
		-0.129	0.579	1.723	2.76	3.074		-0.126	0.487	1.384	2.265	2.565				-0.28	0.542	1.423	1.756	1.796		0.055	0.433	1.686	2.462	2.528
		0.106	0.658	1.964	2.353	2.353		0.028	0.548	1.653	1.849	1.967				0	1.421	2.651	3.529	3.458		-0.025	1.108	2.129	3.207	3.398
		0.251	0.499	0.952	1.88	2.046		0.214	0.314	0.725	1.648	1.764				0.0535	0.618	2.09	2.786	2.634		-0.216	0.355	1.079	1.65	1.692
		0.255	0.703	1.9	2.163	2.493		0.257	0.621	1.648	1.856	1.967				0.202	0.782	1.784	1.979	2.097		0.151	0.651	1.553	1.895	2.09
		0.203	1.065	2.122	2.599	2.799		0.135	0.749	1.947	2.359	2.359				0.289	0.998	1.895	2.153	2.301		0.226	0.743	1.589	1.967	2.243
		0.176	0.713	1.948	2.596	2.841		0.2	0.714	1.879	2.379	2.577				0.125	0.859	2.512	2.509	2.635		0.126	0.739	1.872	2.287	2.56
		0.167	0.325	0.997	1.662	1.887		0.162	0.357	0.885	1.416	1.584				-0.0543	0.825	1.6212	1.96	2.4687		0.0445	0.727	1.3867	1.914	2.2655
		-0.113	1.619	2.952	3.162	3.357		0.132	1.359	2.632	2.757	3.056				-0.126	0.426	1.625	1.903	2.103		-0.151	0.325	1.285	1.904	2.076
		-0.117	0.766	1.748	2.411	2.714		-0.126	0.615	1.593	1.914	2.227				0.259	0.855	2.441	2.56	2.791		0.238	0.43	1.308	1.708	2.1913
		0.065	0.939	2.501	3.007	3.121		-0.037	0.739	2.317	2.591	2.76				0.214	0.706	1.814	2.162	2.386		0.271	0.767	2.15	2.441	2.826
		-0.205	0.568	2.477	2.76	2.896		-0.281	0.443	2.016	2.248	2.302				0.025	0.424	1.282	1.726	1.947		-0.075	0.386	0.964	1.659	1.913
		0.075	0.413	1.791	2.124	2.274		0.025	0.205	1.64	1.902	2.069				-0.169	0.914	1.651	1.81	1.91		-0.159	0.658	1.43	1.825	1.926
		0.136	0.71	1.753	2.928	2.986		0	0.613	1.359	2.651	2.662				0.117	0.736	1.757	2.498	2.498		0	0.51	1.383	2.458	2.458
		0.075	0.536	1.566	2.5	2.722		-0.151	0.382	1.428	2.274	2.391				0.044	0.353	0.818	1.523	2.015		0.049	0.245	0.639	1.378	2.008
		-0.186	1.018	2.196	2.301	2.757		0.051	0.821	2.088	2.169	2.235				0.0385	0.614	2.11	3.162	2.651		0.0256	0.446	1.787	2.602	2.771
		0.125	0.859	1.877	2.512	2.757		0.054	0.668	1.795	2.211	2.43				0.026	0.82	2.58	2.729	3.121		-0.039	0.762	1.967	2.651	3.011
		0.035	0.89	1.877	2.458	2.456		0.024	0.741	1.757	2.286	2.29				-0.0289	0.317	1.705	2.583	2.746		0.0454	0.229	1.457	2.336	2.714
		0.051	0.716	1.869	2.248	2.757		0.126	0.429	1.476	1.913	2.486				0.054	0.25	1.32	1.864	2.114		0.0277	0.226	1.194	1.65	2.08
		0.088	1.757	2.926	3.29	3.357		0.086	1.211	2.235	3.086	3.05				0.0561	0.774	2.162	2.35	2.35		0.051	0.566	1.795	2.241	2.362
		0.014	0.714	1.584	2.219	2.456		-0.054	0.614	1.354	1.847	2.019				-0.0207	0.788	2.058	2.143	2.319		0.0402	0.725	1.805	2.006	2.288
		0.044	0.647	0.914	1.56	1.77		0.035	0.553	0.778	1.291	1.397				0.08	0.331	1.069	1.498	1.852		0.136	0.132	0.939	1.382	1.83
		-0.025	0.966	2.531	3.598	3.673		0.038	0.7	1.864	3.056	3.162				-0.104	0.155	1.613	2.36	2.017		-0.13	0.205	0.991	2.113	2.08
		0.044	1.174	2.602	3.29	3.526		0.044	1.048	2.248	2.757	3.186				0.077	1.089	2.53	2.771	3.021		0.084	0.836	2.317	2.651	2.952
	Mean	0.0493478	0.81887	1.94652	2.5383	2.74226		0.0363478	0.649174	1.68265	2.20543	2.36978				0.0381391	0.67813	1.84831	2.27452	2.40133		0.033713	0.530609	1.50894	2.10378	2.35925
	SEM	0.0270011	0.0719178	0.116144	0.107904	0.102788		0.0265444	0.0570928	0.100949	0.098771	0.100218				0.0280069	0.0626883	0.103182	0.107628	0.0907906		0.0264413	0.0523071	0.0904279	0.0951146	0.0894287
Fitted curve	Congruent	Incongruent												Fitted curve	Congreent	Incongruent
1	0.0176457	0.0142799												1	0.0167625	0.0109146
2	0.0690059	0.0559597												2	0.0655267	0.0429739
3	0.149748	0.121817												3	0.142086	0.0942399
4	0.253782	0.207227												4	0.240482	0.16183
5	0.374412	0.306976												5	0.354123	0.24233
6	0.50528	0.415971												6	0.47674	0.332199
7	0.640932	0.529718												7	0.602987	0.428098
8	0.777034	0.64456												8	0.728693	0.527102
9	0.910374	0.757714												9	0.85085	0.626797
10	1.03872	0.867198												10	0.967461	0.7253
11	1.16063	0.971699												11	1.07734	0.821214
12	1.2753	1.07044												12	1.17989	0.91356
13	1.38235	1.16302												13	1.27495	1.0017
14	1.48177	1.24935												14	1.36264	1.08527
15	1.57372	1.32952												15	1.44327	1.1641
16	1.65854	1.40375												16	1.51724	1.23817
17	1.73663	1.47235												17	1.58503	1.30757
18	1.80843	1.53566												18	1.6471	1.37246
19	1.87442	1.59405												19	1.70394	1.43303
20	1.93505	1.64788												20	1.75601	1.48953
21	1.99077	1.69751												21	1.80372	1.54219
22	2.042	1.74329												22	1.8475	1.59126
23	2.08913	1.78553												23	1.88769	1.63699
24	2.13252	1.82454												24	1.92463	1.6796
25	2.17251	1.86059												25	1.95863	1.71934
26	2.20941	1.89394												26	1.98997	1.75641
27	2.24348	1.92481												27	2.01888	1.791
28	2.27499	1.95344												28	2.0456	1.82332
29	2.30416	1.98												29	2.07032	1.85352
30	2.33119	2.00467												30	2.09322	1.88177
31	2.35628	2.02761												31	2.11447	1.90822
32	2.3796	2.04897												32	2.13421	1.933
33	2.40128	2.06889												33	2.15257	1.95624
34	2.42148	2.08747												34	2.16967	1.97805
35	2.44032	2.10483												35	2.18561	1.99855
36	2.45791	2.12106												36	2.20051	2.01781
37	2.47435	2.13626												37	2.21443	2.03595
38	2.48974	2.1505												38	2.22746	2.05303
39	2.50415	2.16387												39	2.23967	2.06913
40	2.51768	2.17642												40	2.25113	2.08432
41	2.53037	2.18823												41	2.26189	2.09867
42	2.54231	2.19934												42	2.272	2.11223
43	2.55354	2.2098												43	2.28152	2.12505
44	2.56411	2.21967												44	2.29049	2.13719
45	2.57409	2.22898												45	2.29896	2.1487
46	2.5835	2.23778												46	2.30694	2.1596
47	2.59239	2.2461												47	2.31449	2.16995
48	2.60079	2.25397												48	2.32163	2.17978
49	2.60875	2.26143												49	2.32838	2.18911
50	2.61628	2.2685												50	2.33478	2.19799
51	2.62343	2.27521												51	2.34085	2.20644
52	2.6302	2.28157												52	2.34662	2.21449
53	2.63664	2.28762												53	2.35209	2.22215
54	2.64275	2.29338												54	2.35729	2.22946
55	2.64856	2.29885												55	2.36223	2.23644
56	2.6541	2.30407												56	2.36694	2.2431
57	2.65937	2.30904												57	2.37143	2.24946
58	2.66439	2.31378												58	2.37571	2.25554
59	2.66918	2.3183												59	2.37979	2.26135
60	2.67375	2.32262												60	2.38368	2.26692
61	2.67812	2.32674												61	2.3874	2.27224
62	2.68229	2.33069												62	2.39096	2.27735
63	2.68628	2.33446												63	2.39436	2.28224
64	2.6901	2.33808												64	2.39762	2.28693
65	2.69375	2.34154												65	2.40073	2.29144
66	2.69725	2.34485												66	2.40372	2.29576
67	2.70061	2.34803												67	2.40658	2.29991
68	2.70382	2.35108												68	2.40933	2.3039
69	2.70691	2.35401												69	2.41196	2.30774
70	2.70987	2.35682												70	2.41449	2.31143
71	2.71272	2.35952												71	2.41692	2.31498
72	2.71545	2.36212												72	2.41926	2.31839
73	2.71808	2.36461												73	2.42151	2.32169
74	2.72061	2.36702												74	2.42367	2.32486
75	2.72305	2.36933												75	2.42575	2.32792

## Sheet: Figure 2b
Negative faces	Congruent	Incongruent	Positive faces	Congruent	Incongruent
	3.24971	2.70945		1.89624	2.71834
	2.49879	2.03902		3.59199	3.4713
	2.19924	1.9932		2.89108	1.82457
	2.46252	2.01088		2.13003	2.09048
	2.78462	2.48244		2.28428	2.18764
	2.89824	2.61875		2.76424	2.56199
	1.99311	1.63936		2.3264	2.19959
	3.40356	3.03046		2.17577	2.20718
	2.73737	2.21488		2.84739	2.13863
	3.24178	2.86954		2.39499	2.79457
	3.08037	2.48468		1.98806	2.02328
	2.38365	2.18953		1.94379	1.97316
	3.20035	2.94334		2.62703	2.70099
	2.8765	2.5891		2.16513	2.38129
	2.67571	2.3451		3.08524	2.94874
	2.76365	2.46558		3.14548	3.04191
	2.55291	2.40014		2.96874	2.91063
	2.67927	2.44498		2.21806	2.12531
	3.41866	3.14669		2.50442	2.46283
	2.48013	2.04445		2.38077	2.27253
	1.75242	1.38036		1.86329	1.89553
	3.87304	3.38724		2.38983	2.42022
	3.56843	3.11561		3.04951	2.97981
Mean	2.81626	2.45847		2.50573	2.44915
SEM	0.107255	0.102844		0.096594	0.0896718

## Sheet: Figure 2c
Negative faces	Congruent	Incongruent	Positive faces	Congruent	Incongruent
	18.6557	19.2846		12.8639	16.3045
	12.0487	11.8839		10.8047	13.9977
	20.1849	23.7822		13.5447	16.8039
	11.8508	10.7965		9.97856	11.8711
	10.5384	11.4839		8.9694	11.5383
	13.9953	12.7729		10.3327	12.5039
	19.4864	17.2904		12.4035	13.6217
	8.98766	8.98901		13.9923	17.8063
	14.4993	13.3038		10.7422	16.2642
	11.9763	12.1662		11.879	12.0771
	13.3135	13.4041		15.2778	20.232
	13.8932	15.0916		9.37488	12.31
	16.8275	19.4424		13.3606	18.3292
	17.8317	18.3638		25.6705	35.0742
	10.7273	10.0713		14.1105	16.8837
	12.87	12.8857		11.9973	14.747
	11.5017	12.159		18.321	21.1598
	13.6258	17.156		17.9047	19.3857
	8.34194	11.1527		10.7613	13.4198
	14.1305	13.6005		10.6629	11.4326
	15.1433	13.2919		17.7138	22.2421
	14.3484	17.1815		16.2335	22.9678
	11.9755	12.0621		10.4938	12.0996
Mean	13.7719	14.2442		13.3649	16.6553
SEM	0.656068	0.753763		0.801795	1.12454

## Sheet: Figure 2d
Negative faces	Emotional strength	dmax difference	Positive faces	Emotional strength	dmax difference
	4.619	0.540262		2.9286	-0.822102
	4.3334	0.459773		4.3572	0.12069
	4.0714	0.20604		3.9048	1.06651
	4.4524	0.451635		3.219	0.0395494
	4.2858	0.302181		4.0714	0.0966415
	3.7858	0.279491		3.5714	0.202254
	3.262	0.353752		3.5572	0.126807
	3.881	0.373101		3.5714	-0.0314072
	5.1428	0.522487		3.219	0.708765
	3.6666	0.372245		2.5714	-0.39958
	5.3096	0.595688		4.3096	-0.0352111
	3.2858	0.194122		3.762	-0.0293646
	3.8096	0.257004		3.238	-0.0739632
	4.4286	0.287401		4.5	-0.216159
	4.8096	0.330607		3.262	0.136499
	3.738	0.298074		3.762	0.10357
	3.9524	0.152773		4.3572	0.0581157
	3.8572	0.23429		3.4476	0.0927485
	4.3572	0.27197		3.4048	0.0415882
	3.1904	0.435674		3.3572	0.108243
	4.7142	0.372068		4.0476	-0.0322406
	5.1666	0.485796		4.262	-0.0303872
	3.7858	0.452824		3.5238	0.0697018

## Sheet: Figure 2e
Negative faces	Emotional strength	C50 difference	Positive faces	Emotional strength	C50 difference
	4.619	-0.628905		2.9286	-3.44058
	4.3334	0.164814		4.3572	-3.19299
	4.0714	-3.59725		3.9048	-3.25922
	4.4524	1.05429		3.219	-1.89259
	4.2858	-0.945428		4.0714	-2.56892
	3.7858	1.22243		3.5714	-2.17114
	3.262	2.19599		3.5572	-1.21819
	3.881	-0.00135451		3.5714	-3.81396
	5.1428	1.19541		3.219	-5.522
	3.6666	-0.189896		2.5714	-0.198121
	5.3096	-0.0905328		4.3096	-4.95423
	3.2858	-1.19839		3.762	-2.93517
	3.8096	-2.61491		3.238	-4.96864
	4.4286	-0.532082		4.5	-9.40377
	4.8096	0.656073		3.262	-2.77327
	3.738	-0.0157583		3.762	-2.74977
	3.9524	-0.657303		4.3572	-2.83879
	3.8572	-3.53011		3.4476	-1.48106
	4.3572	-2.81075		3.4048	-2.65852
	3.1904	0.529935		3.3572	-0.769747
	4.7142	1.85147		4.0476	-4.52824
	5.1666	-2.83316		4.262	-6.73432
	3.7858	-0.086596		3.5238	-1.60582
