# Supplementary material for: A Normalization Framework for Emotional Attention
Source: PLoS Biol. 2016 Nov 21;14(11):e1002578. doi: 10.1371/journal.pbio.1002578 (PMC5117559; doi:10.1371/journal.pbio.1002578)
Supplement: S2 Data — (XLSX) [file pbio.1002578.s002.xlsx]

## Sheet: Figure 4b
	ANGRY	NEUTRAL	HAPPY
	0.3984	0.3771	0.3816
	0.870235	0.812343	0.756616
	1.05009	0.769579	0.909866
	0.498004	0.725986	0.718223
	1.9467	1.45603	1.35745
	0.485419	0.395423	0.391128
	0.259197	0.271349	0.32034
	1.27152	1.07009	1.25645
	0.519227	0.255589	0.702276
	1.52955	1.04149	1.40004
	0.45442	0.309359	0.319247
	0.3131	0.286	0.3614
	0.524567	0.433253	0.512707
	0.341215	0.398843	0.128914
	0.704796	0.830154	1.19644
Mean	0.74443	0.628839	0.71418
SEM	0.128458	0.0938185	0.108775

## Sheet: Figure 4c
	ANGRY	NEUTRAL	HAPPY
	0.1859	0.2099	0.2454
	0.423681	0.429713	0.601006
	0.664725	0.899709	1.10421
	0.187353	0.280981	0.410566
	0.184256	0.208317	0.242777
	0.067414	0.103703	0.192112
	0.111253	0.143083	0.167372
	0.108998	0.220446	0.269423
	-0.0685339	0.045688	0.107218
	0.350509	0.548702	0.781284
	0.162198	0.290552	0.432767
	0.090075	0.1355	0.21775
	0.0610801	0.0798755	0.130031
	0.00370188	0.144317	0.276923
	0.484483	0.904562	1.39794
Mean	0.201139	0.30967	0.438452
SEM	0.0510538	0.070822	0.098236

## Sheet: Figure 4d
Negative faces	Emotional strength	Negative-Neutral		Positive faces	Emotional strength	Positive-Neutral
	3.8572	-0.024			3.4048	0.0355
	3.9524	-0.00603246			3.4476	0.171293
	4.8096	-0.234984			3.5714	0.204505
	3.1904	-0.0936281			4.3572	0.129585
	3.738	-0.0240614			3.238	0.0344601
	3.262	-0.0362891			3.5572	0.0884088
	3.8096	-0.0318296			3.219	0.0242888
	4.2858	-0.111448			3.762	0.0489774
	3.7858	-0.114222			3.262	0.0615299
	5.1428	-0.198194			4.3572	0.232582
	4.3572	-0.128354			4.0714	0.142215
	4.4286	-0.045425			3.3572	0.08225
	3.7858	-0.0187954			3.5238	0.050156
	4.7142	-0.140616			4.0476	0.132606
	5.1666	-0.420079			4.262	0.493381

## Sheet: Figure 4e
Nearby		ANGRY	NEUTRAL	HAPPY		Far		ANGRY	NEUTRAL	HAPPY
		0.2393	0.2809	0.2852				0.1325	0.1389	0.2056
		0.514183	0.760414	0.83649				0.233179	0.099013	0.365522
		1.25037	1.61698	1.70824				0.0790814	0.182438	0.500188
		0.400591	0.594962	0.634447				-0.0258863	-0.0330008	0.186684
		0.227812	0.300537	0.306095				0.140699	0.116096	0.17946
		0.0916893	0.128456	0.144876				0.0431386	0.07895	0.239348
		0.162343	0.170813	0.0972815				0.0601633	0.115353	0.237462
		0.0335958	0.194856	0.150395				0.184401	0.246036	0.388451
		-0.0569678	0.105976	0.123036				-0.0801	-0.0146	0.0914
		0.597886	0.726613	0.900382				0.103131	0.370792	0.662187
		0.176121	0.364811	0.536258				0.148274	0.216293	0.329276
		0.1293	0.2052	0.1762				0.05085	0.0658	0.2593
		0.181331	0.229688	0.197589				-0.0591707	-0.0699366	0.0624739
		0.0827992	0.319846	0.407803				-0.0753954	-0.0312114	0.146044
		0.649673	1.04059	1.52407				0.319292	0.768531	1.27181
	Mean	0.312002	0.469376	0.535224			Mean	0.0836105	0.149964	0.34168
	SEM	0.0857299	0.107952	0.131367			SEM	0.0297632	0.0536746	0.07782

## Sheet: Figure 4f
Negative faces	Negative-Neutral	dmax difference	C50 difference
	-0.024	0.23429	-3.53011
	-0.00603246	0.23429	-0.657303
	-0.234984	0.330607	0.656073
	-0.0936281	0.435674	0.529935
	-0.0240614	0.298074	-0.0157583
	-0.0362891	0.353752	2.19599
	-0.0318296	0.257004	-2.61491
	-0.111448	0.302181	-0.945428
	-0.114222	0.452824	-0.086596
	-0.198194	0.522487	1.19541
	-0.128354	0.27197	-2.81075
	-0.045425	0.287401	-0.532082
	-0.0187954	0.279491	1.22243
	-0.140616	0.372068	1.85147
	-0.420079	0.485796	-2.83316

## Sheet: Figure 4g
Positive faces	Positive-Neutral	dmax difference	C50 difference
	0.0355	0.0415882	-2.65852
	0.171293	0.0927485	-1.48106
	0.204505	-0.0314072	-3.81396
	0.129585	0.0581157	-2.83879
	0.0344601	-0.0739632	-4.96864
	0.0884088	0.126807	-1.21819
	0.0242888	0.0395494	-1.89259
	0.0489774	0.10357	-2.74977
	0.0615299	0.136499	-2.77327
	0.232582	0.12069	-3.19299
	0.142215	0.0966415	-2.56892
	0.08225	0.108243	-0.769747
	0.050156	0.0697018	-1.60582
	0.132606	-0.0322406	-4.52824
	0.493381	-0.0303872	-6.73432

## Sheet: Figure 4h
	ANGRY	NEUTRAL	HAPPY
	0.310272	0.298313	0.233952
	0.492667	0.517052	0.358863
	0.349703	0.159865	0.0289117
	0.041243	0.00368607	-0.0156564
	0.0945137	0.0782366	0.0481138
	0.03767	0.04721	0.03532
	0.0586547	0.056596	0.0820919
	0.286629	0.131557	0.100305
	0.131882	0.051077	0.0798207
	0.125021	0.126169	0.0707182
	0.013831	-0.0153768	-0.0235595
	0.269735	0.16085	0.0811555
	0.132927	0.22834	0.0529663
	0.218642	0.0830362	0.230581
	0.232859	0.149388	0.0169178
Mean	0.186417	0.1384	0.0920334
SEM	0.0354113	0.0344642	0.0269639

## Sheet: Figure 4i
Negative faces	V1 negative-neutral	Pulvinar negavtive-neutral	Positive faces	V1 positive-neutral	Pulvinar positive-neutral
	-0.024	0.011959		0.0355	-0.0643611
	-0.00603246	-0.0243856		0.171293	-0.15819
	-0.234984	0.189839		0.204505	-0.130953
	-0.0936281	0.037557		0.129585	-0.0193425
	-0.0240614	0.0162771		0.0344601	-0.0301228
	-0.0362891	-0.00954		0.0884088	-0.01189
	-0.0318296	0.00205874		0.0242888	0.0254959
	-0.111448	0.155072		0.0489774	-0.0312517
	-0.114222	0.0808049		0.0615299	0.0287436
	-0.198194	-0.00114883		0.232582	-0.0554512
	-0.128354	0.0292078		0.142215	-0.00818269
	-0.045425	0.108885		0.08225	-0.0796947
	-0.0187954	-0.095413		0.050156	-0.175374
	-0.140616	0.135606		0.132606	0.147545
	-0.420079	0.0834711		0.493381	-0.13247

## Sheet: Figure 4j
	ANGRY	NEUTRAL	HAPPY
	0.13954	0.109145	0.111997
	0.39893	0.331037	0.281756
	0.438579	0.328286	0.255125
	0.170713	0.148292	0.0523574
	0.18611	0.1703	0.152005
	0.0597943	0.045061	0.0451318
	0.0239656	0.0174633	0.0176587
	0.251179	0.169951	0.120653
	0.089371	0.0224058	0.0146489
	0.473906	0.402928	0.246466
	0.293636	0.266006	0.0937182
	0.391866	0.339201	0.308354
	0.180447	0.14423	0.130089
	0.0887404	0.0855831	0.0274303
	0.249322	0.149482	0.00773107
Mean	0.229073	0.181958	0.124341
SEM	0.0371498	0.0319219	0.0267635

## Sheet: Figure 4k
Negative faces	V1 negative-neutral	DLPFC negavtive-neutral	Positive faces	V1 positive-neutral	DLPFC positive-neutral
	-0.024	0.0303946		0.0355	0.00285105
	-0.00603246	0.0678937		0.171293	-0.0492807
	-0.234984	0.110294		0.204505	-0.0731606
	-0.0936281	0.0224212		0.129585	-0.0959345
	-0.0240614	0.0158097		0.0344601	-0.0182954
	-0.0362891	0.0147333		0.0884088	7.0841e-05
	-0.0318296	0.00650229		0.0242888	0.000195484
	-0.111448	0.0812285		0.0489774	-0.0492977
	-0.114222	0.0669652		0.0615299	-0.00775682
	-0.198194	0.0709783		0.232582	-0.156462
	-0.128354	0.0276303		0.142215	-0.172288
	-0.045425	0.0526645		0.08225	-0.0308478
	-0.0187954	0.0362172		0.050156	-0.0141408
	-0.140616	0.0031573		0.132606	-0.0581529
	-0.420079	0.0998395		0.493381	-0.141751
