# Supplementary material for: A Normalization Framework for Emotional Attention
Source: PLoS Biol. 2016 Nov 21;14(11):e1002578. doi: 10.1371/journal.pbio.1002578 (PMC5117559; doi:10.1371/journal.pbio.1002578)
Supplement: S3 Data — (XLSX) [file pbio.1002578.s003.xlsx]

## Sheet: Figure 5b
	Negative faces	Positive faces
Model1	2.55	2.89
Model2	5.14	3.98
Model3	2.88	5.37
Model4	30.45	32.24
Model5	14.35	15.6
Model6	23.57	21.02
Model7	21.05	18.91

## Sheet: Figure 5c
Negative faces	DLPFC-V1	AMY-DLPFC	AMY-PUL	Positive faces	DLPFC-V1	AMY-DLPFC	AMY-PUL
	-0.100101	0.00789757	-0.0353646		0.272501	-0.32091	-0.154763
	-0.0652858	-0.110346	-0.000279575		0.503294	-0.179076	0.0463804
	-0.553619	0.502496	0.0560236		0.241403	-0.318909	-0.0538409
	-0.30352	0.537297	0.0677011		0.281998	-0.344969	-0.0560785
	0.0980208	-0.404564	-0.014822		0.549605	-0.575071	-0.114237
	-0.451493	0.850668	0.109646		-0.0331079	0.176435	0.0575178
	-0.0221454	-0.159907	0.00510916		-0.130518	0.225247	0.0255664
	-0.287567	0.854802	0.0942616		-0.158224	0.361625	0.038972
	-0.305459	0.024161	0.0397597		0.412685	-0.465245	-0.0844687
	-0.536249	0.83501	0.122834		0.330761	-0.765738	-0.107274
	-0.272545	0.144461	0.0271321		0.315722	-0.51796	-0.0893022
	-0.349924	0.48313	0.119984		0.0379146	0.0485004	-0.00754083
	0.0354714	-0.261176	-0.0397305		0.050118	0.0376801	-0.0106454
	0.160336	-0.171448	0.00371436		0.278834	-0.339846	-0.0607618
	-0.542767	0.633533	0.0590367		0.409431	-0.663128	-0.0776084
Mean	-0.233123	0.251068	0.0410004		0.224161	-0.242758	-0.0432056
SEM	0.0614701	0.113443	0.0141067		0.0571378	0.0885123	0.0167871

## Sheet: Figure 5d
Negative faces	V1 negative-neutral	DLPFC intrinsci+modulatory	Positive faces	V1 positive-neutral	DLPFC intrinsic+modulatory
	-0.024	0.283325		0.0355	0.330841
	-0.00603246	0.31812		0.171293	0.708529
	-0.234984	-0.284737		0.204505	0.540464
	-0.0936281	-0.343513		0.129585	0.224901
	-0.0240614	0.293678		0.0344601	0.25734
	-0.0362891	-0.196079		0.0884088	0.226306
	-0.0318296	-0.0041891		0.0242888	-0.164985
	-0.111448	-0.394145		0.0489774	-0.388055
	-0.114222	-0.0765515		0.0615299	0.640041
	-0.198194	-0.395101		0.232582	0.784985
	-0.128354	0.14426		0.142215	0.731655
	-0.045425	-0.322029		0.08225	0.107992
	-0.0187954	-0.135855		0.050156	-0.100781
	-0.140616	0.134599		0.132606	0.642688
	-0.420079	-0.580554		0.493381	0.696463
