# Supplementary material for: A Normalization Framework for Emotional Attention
Source: PLoS Biol. 2016 Nov 21;14(11):e1002578. doi: 10.1371/journal.pbio.1002578 (PMC5117559; doi:10.1371/journal.pbio.1002578)
Supplement: S4 Data — (XLSX) [file pbio.1002578.s004.xlsx]

## Sheet: Figure s1a
Horizontal	Negative congruent	Positive congruent	Vertical	Negative congruent	Positive congruent
-0.85	0.0309226	0.809162	-0.85	1.24167	0.461027
-0.75	1.61188	2.25051	-0.75	0.973458	2.17613
-0.65	1.96545	1.60417	-0.65	0.764127	1.78898
-0.55	3.46912	4.32206	-0.55	5.13524	3.78937
-0.45	6.67396	3.74446	-0.45	4.34844	2.531
-0.35	7.80837	7.30883	-0.35	8.70087	7.64163
-0.25	7.09436	9.53561	-0.25	10.5464	9.809
-0.15	8.86932	8.59953	-0.15	13.2006	14.1747
-0.05	12.1584	10.1467	-0.05	13.1996	12.7888
0.05	11.2246	14.1917	0.05	12.0139	11.2403
0.15	10.0917	8.80986	0.15	7.90019	7.03891
0.25	7.38921	5.34248	0.25	7.18339	4.53808
0.35	7.24591	6.51639	0.35	4.45349	5.85028
0.45	6.47451	8.04183	0.45	3.47819	6.35735
0.55	3.1622	3.86722	0.55	1.63473	3.19052
0.65	3.14429	1.0988	0.65	3.30139	1.82776
0.75	0.155847	2.15932	0.75	0.423211	2.65423
0.85	1.42554	1.64791	0.85	1.49745	2.14546

## Sheet: Figure s1b
Horizontal	Negative incongruent	Positive incongruent	Vertical	Negative incongruent	Positive incongruent
-0.85	0.501229	0.607084	-0.85	0.388529	2.00762
-0.75	0.176791	0.279039	-0.75	1.71511	0.316927
-0.65	3.05065	3.15665	-0.65	3.32109	1.8554
-0.55	1.48498	2.67458	-0.55	2.79143	3.11083
-0.45	5.40998	3.69515	-0.45	7.16809	4.09812
-0.35	7.35367	6.66024	-0.35	6.49623	9.14835
-0.25	7.33547	10.7258	-0.25	9.27352	8.78954
-0.15	6.04876	7.7781	-0.15	16.5591	13.9856
-0.05	11.9132	13.1048	-0.05	10.1066	12.4235
0.05	13.966	14.1144	0.05	14.8896	10.423
0.15	12.0434	7.39914	0.15	7.37247	5.46693
0.25	5.73501	7.49248	0.25	5.06966	7.33597
0.35	7.00768	7.44898	0.35	4.29515	5.93692
0.45	7.50198	6.05353	0.45	5.37158	5.80873
0.55	5.05	2.26603	0.55	1.28827	2.79037
0.65	4.07111	3.94446	0.65	1.44549	2.52236
0.75	1.10443	1.53167	0.75	2.34073	1.81866
0.85	0.246593	1.06666	0.85	0.111437	2.16191
