# Supplementary material for: A Normalization Framework for Emotional Attention
Source: PLoS Biol. 2016 Nov 21;14(11):e1002578. doi: 10.1371/journal.pbio.1002578 (PMC5117559; doi:10.1371/journal.pbio.1002578)
Supplement: S5 Data — (XLSX) [file pbio.1002578.s005.xlsx]

## Sheet: Figure s2a
Negative faces	Negative first	Congruent	3c	8c	20c	45c	75c	Incongruent	3c	8c	20c	45c	75c		Positive faces	Negative first	Congruent	3c	8c	20c	45c	75c	Incongruent	3c	8c	20c	45c	75c
			-0.205	0.568	2.477	2.76	2.896		-0.281	0.443	2.016	2.248	2.302					0.025	0.424	1.282	1.726	1.947		-0.075	0.386	0.964	1.659	1.913
			0.075	0.413	1.791	2.124	2.2738		0.025	0.205	1.64	1.902	2.069					-0.169	0.914	1.651	1.81	1.91		-0.159	0.658	1.43	1.825	1.926
			0.106	0.658	1.964	2.353	2.353		0.028	0.548	1.653	1.849	1.967					0	1.421	2.651	3.529	3.458		-0.025	1.108	2.129	3.207	3.398
			0.051	0.716	1.869	2.248	2.757		0.126	0.429	1.476	1.913	2.486					0.054	0.25	1.32	1.864	2.114		0.0277	0.226	1.194	1.65	2.08
			-0.113	1.619	2.952	3.162	3.357		0.132	1.359	2.6318	2.757	3.056					-0.126	0.426	1.625	1.903	2.103		-0.151	0.325	1.285	1.904	2.076
			-0.025	0.966	2.531	3.598	3.673		0.038	0.7	1.864	3.056	3.162					-0.104	0.155	1.613	2.36	2.017		-0.13	0.205	0.991	2.113	2.08
			0.0348	0.89	1.877	2.458	2.456		0.0238	0.741	1.757	2.286	2.29					-0.0289	0.317	1.705	2.583	2.746		0.0454	0.229	1.457	2.336	2.714
			0.167	0.325	0.997	1.662	1.887		0.162	0.357	0.885	1.416	1.584					-0.0543	0.825	1.6212	1.96	2.4687		0.0445	0.727	1.3867	1.914	2.2655
			0.125	0.859	1.877	2.512	2.757		0.054	0.668	1.795	2.211	2.43					0.026	0.82	2.58	2.729	3.121		-0.039	0.762	1.967	2.651	3.011
			0.0439	1.174	2.602	3.29	3.526		0.0439	1.048	2.248	2.757	3.186					0.077	1.089	2.53	2.771	3.021		0.084	0.836	2.317	2.651	2.952
			0.0136	0.714	1.584	2.219	2.456		-0.054	0.614	1.354	1.847	2.019					-0.0207	0.788	2.058	2.143	2.319		0.0402	0.725	1.805	2.006	2.288
			0.0879	1.757	2.926	3.29	3.357		0.0863	1.211	2.235	3.086	3.05					0.0561	0.774	2.162	2.35	2.35		0.051	0.566	1.795	2.241	2.362
		Mean	0.0301	0.88825	2.12058	2.63967	2.8124		0.032	0.693583	1.79623	2.27733	2.46675				Mean	-0.0220667	0.683583	1.89985	2.31067	2.46456		-0.02385	0.56275	1.56006	2.17975	2.42212
		SEM	0.0299713	0.127208	0.16816	0.168216	0.162082		0.0331255	0.101182	0.132648	0.153493	0.154132				SEM	0.0225152	0.108517	0.139561	0.152223	0.147462		0.0249255	0.0832389	0.126844	0.134461	0.139546
Negative faces	Positive first	Congruent	3c	8c	20c	45c	75c	Incongruent	3c	8c	20c	45c	75c		Positive faces	Positive first	Congruent	3c	8c	20c	45c	75c	Incongruent	3c	8c	20c	45c	75c
			-0.186	1.018	2.196	2.301	2.757		0.051	0.821	2.088	2.169	2.235					0.0385	0.614	2.11	3.162	2.651		0.0256	0.446	1.787	2.602	2.771
			0.075	0.536	1.566	2.5	2.722		-0.151	0.382	1.428	2.274	2.391					0.044	0.353	0.818	1.523	2.015		0.049	0.245	0.639	1.378	2.008
			0.0651	0.939	2.501	3.007	3.121		-0.0366	0.739	2.317	2.591	2.76					0.214	0.706	1.814	2.162	2.386		0.271	0.767	2.15	2.441	2.826
			-0.129	0.579	1.723	2.76	3.074		-0.126	0.487	1.384	2.265	2.565					-0.28	0.542	1.423	1.756	1.796		0.055	0.433	1.686	2.462	2.528
			0.0436	0.647	0.914	1.5604	1.77		0.0348	0.553	0.778	1.2909	1.397					0.08	0.331	1.069	1.498	1.852		0.136	0.132	0.939	1.382	1.83
			0.136	0.71	1.753	2.928	2.986		0	0.613	1.359	2.651	2.662					0.117	0.736	1.757	2.498	2.498		0	0.51	1.383	2.458	2.458
			0.255	0.703	1.9	2.163	2.493		0.257	0.621	1.648	1.856	1.967					0.202	0.782	1.784	1.979	2.097		0.151	0.651	1.553	1.895	2.09
			0.203	1.065	2.122	2.599	2.799		0.135	0.749	1.947	2.359	2.359					0.289	0.998	1.895	2.153	2.301		0.226	0.743	1.589	1.967	2.243
			-0.117	0.766	1.748	2.411	2.7138		-0.126	0.615	1.593	1.9143	2.227					0.259	0.855	2.441	2.56	2.791		0.238	0.43	1.308	1.708	2.1913
			0.176	0.713	1.948	2.596	2.841		0.2	0.714	1.879	2.379	2.577					0.125	0.859	2.512	2.509	2.635		0.126	0.739	1.872	2.287	2.56
			0.251	0.499	0.952	1.88	2.046		0.214	0.314	0.725	1.648	1.764					0.0535	0.618	2.09	2.786	2.634		-0.216	0.355	1.079	1.65	1.692
		Mean	0.0702455	0.743182	1.75664	2.42776	2.66571		0.0411091	0.600727	1.55873	2.12702	2.264				Mean	0.103818	0.672182	1.79209	2.23509	2.33236		0.0965091	0.495545	1.45318	2.02091	2.29066
		SEM	0.0468186	0.0572347	0.145628	0.131349	0.126313		0.0438163	0.0475286	0.151049	0.124199	0.124691				SEM	0.046616	0.0627627	0.158099	0.158686	0.104459		0.041409	0.0635267	0.133086	0.136393	0.111889
Negative first	Fitted curve	Congruent	Incongruent		Positive first	Fitted curve	Congruent	Incongruent							Negative first	Fitted curve	Congruent	Incongruent		Positive first	Fitted curve	Congruent	Incongruent
	1	0.0206521	0.0156773			1	0.0143655	0.0127554								1	0.0169198	0.0113267			1	0.0165914	0.0104646
	2	0.0805421	0.0613846			2	0.0564193	0.0500411								2	0.0661786	0.0446029			2	0.0648167	0.0411955
	3	0.174046	0.133455			3	0.123238	0.10912								3	0.143623	0.0978329			3	0.140413	0.0903173
	4	0.2934	0.22666			4	0.210556	0.186026								4	0.243337	0.168044			4	0.237372	0.155047
	5	0.430286	0.335153			5	0.31345	0.276236								5	0.358737	0.251706			5	0.349096	0.232096
	6	0.577047	0.453274			6	0.42698	0.375274								6	0.483511	0.345146			6	0.46936	0.318065
	7	0.727341	0.576077			7	0.546655	0.479143								7	0.612239	0.444895			7	0.592902	0.409762
	8	0.876335	0.69957			8	0.668694	0.584547								8	0.740654	0.5479			8	0.715652	0.504398
	9	1.0206	0.820748			9	0.790111	0.688948								9	0.865655	0.651638			9	0.834707	0.59968
	10	1.1579	0.937494			10	0.908683	0.790508								10	0.985161	0.754136			10	0.94816	0.693823
	11	1.28691	1.04843			11	1.02285	0.887986								11	1.09791	0.853926			11	1.0549	0.785506
	12	1.407	1.15277			12	1.1316	0.980611								12	1.20327	0.949979			12	1.15439	0.873807
	13	1.51802	1.25015			13	1.23435	1.06797								13	1.30102	1.04162			13	1.24651	0.958127
	14	1.62014	1.3405			14	1.33081	1.14991								14	1.39126	1.12847			14	1.33142	1.03812
	15	1.71376	1.424			15	1.42094	1.22645								15	1.47428	1.21034			15	1.40945	1.11363
	16	1.79939	1.50092			16	1.50488	1.29775								16	1.55047	1.28722			16	1.481	1.18464
	17	1.87759	1.57166			17	1.58284	1.36401								17	1.62031	1.35919			17	1.54654	1.25123
	18	1.94897	1.63661			18	1.65511	1.42553								18	1.68426	1.42642			18	1.60657	1.31356
	19	2.0141	1.69623			19	1.72203	1.48258								19	1.74281	1.48912			19	1.66154	1.37182
	20	2.07355	1.75092			20	1.78396	1.53546								20	1.79642	1.54754			20	1.71191	1.42622
	21	2.12784	1.80111			21	1.84123	1.58449								21	1.84554	1.60193			21	1.7581	1.477
	22	2.17746	1.84719			22	1.89421	1.62993								22	1.89058	1.65254			22	1.8005	1.52438
	23	2.22287	1.88953			23	1.94322	1.67207								23	1.9319	1.69964			23	1.83945	1.56861
	24	2.26447	1.92845			24	1.98858	1.71117								24	1.96986	1.74348			24	1.87529	1.6099
	25	2.30262	1.96428			25	2.03058	1.74747								25	2.00476	1.78429			25	1.90831	1.64847
	26	2.33766	1.99728			26	2.06949	1.78119								26	2.0369	1.8223			26	1.93877	1.6845
	27	2.36988	2.02773			27	2.10559	1.81254								27	2.06653	1.85772			27	1.9669	1.7182
	28	2.39957	2.05585			28	2.13908	1.84172								28	2.09388	1.89074			28	1.99293	1.74974
	29	2.42694	2.08185			29	2.17021	1.86889								29	2.11916	1.92155			29	2.01703	1.77928
	30	2.45223	2.10592			30	2.19915	1.89422								30	2.14256	1.95033			30	2.03939	1.80696
	31	2.47563	2.12823			31	2.22608	1.91785								31	2.16424	1.97722			31	2.06016	1.83293
	32	2.4973	2.14894			32	2.25118	1.93992								32	2.18437	2.00236			32	2.07948	1.85731
	33	2.51741	2.16819			33	2.2746	1.96056								33	2.20307	2.0259			33	2.09747	1.88022
	34	2.53608	2.1861			34	2.29646	1.97987								34	2.22047	2.04796			34	2.11424	1.90177
	35	2.55346	2.20279			35	2.31689	1.99795								35	2.23668	2.06864			35	2.1299	1.92206
	36	2.56964	2.21836			36	2.33601	2.01491								36	2.2518	2.08805			36	2.14454	1.94118
	37	2.58474	2.2329			37	2.35392	2.03083								37	2.26592	2.10628			37	2.15825	1.9592
	38	2.59884	2.2465			38	2.37071	2.04578								38	2.27913	2.12342			38	2.17109	1.97622
	39	2.61202	2.25923			39	2.38647	2.05984								39	2.29149	2.13955			39	2.18313	1.99229
	40	2.62437	2.27117			40	2.40128	2.07307								40	2.30308	2.15474			40	2.19444	2.00748
	41	2.63594	2.28236			41	2.41521	2.08554								41	2.31395	2.16906			41	2.20508	2.02186
	42	2.6468	2.29288			42	2.42832	2.09729								42	2.32416	2.18257			42	2.21509	2.03547
	43	2.657	2.30277			43	2.44067	2.10838								43	2.33377	2.19533			43	2.22452	2.04837
	44	2.6666	2.31208			44	2.45232	2.11885								44	2.34281	2.20739			44	2.23341	2.06061
	45	2.67563	2.32086			45	2.46331	2.12876								45	2.35133	2.21879			45	2.24181	2.07222
	46	2.68415	2.32913			46	2.4737	2.13813								46	2.35937	2.22958			46	2.24974	2.08325
	47	2.69218	2.33694			47	2.48353	2.147								47	2.36696	2.23981			47	2.25724	2.09373
	48	2.69977	2.34433			48	2.49283	2.1554								48	2.37413	2.2495			48	2.26434	2.1037
	49	2.70694	2.35131			49	2.50163	2.16338								49	2.38092	2.25869			49	2.27107	2.1132
	50	2.71372	2.35793			50	2.50999	2.17095								50	2.38734	2.26743			50	2.27744	2.12224
	51	2.72015	2.36419			51	2.51791	2.17813								51	2.39342	2.27572			51	2.2835	2.13085
	52	2.72624	2.37013			52	2.52543	2.18497								52	2.3992	2.28361			52	2.28924	2.13907
	53	2.73202	2.37577			53	2.53258	2.19147								53	2.40468	2.29112			53	2.29471	2.14691
	54	2.73751	2.38113			54	2.53938	2.19765								54	2.40988	2.29826			54	2.2999	2.1544
	55	2.74272	2.38622			55	2.54585	2.20355								55	2.41483	2.30507			55	2.30485	2.16155
	56	2.74768	2.39107			56	2.55201	2.20916								56	2.41954	2.31157			56	2.30956	2.16839
	57	2.7524	2.39568			57	2.55788	2.21452								57	2.42402	2.31776			57	2.31405	2.17493
	58	2.75689	2.40008			58	2.56348	2.21964								58	2.42829	2.32367			58	2.31833	2.1812
	59	2.76117	2.40427			59	2.56883	2.22452								59	2.43236	2.32932			59	2.32242	2.18719
	60	2.76526	2.40827			60	2.57393	2.22919								60	2.43625	2.33472			60	2.32633	2.19294
	61	2.76916	2.41208			61	2.57881	2.23365								61	2.43996	2.33989			61	2.33006	2.19845
	62	2.77288	2.41573			62	2.58347	2.23792								62	2.4435	2.34483			62	2.33363	2.20373
	63	2.77644	2.41922			63	2.58793	2.24201								63	2.44689	2.34956			63	2.33705	2.2088
	64	2.77984	2.42255			64	2.5922	2.24592								64	2.45013	2.35409			64	2.34032	2.21366
	65	2.7831	2.42574			65	2.59629	2.24968								65	2.45323	2.35844			65	2.34345	2.21834
	66	2.78621	2.4288			66	2.6002	2.25327								66	2.4562	2.3626			66	2.34645	2.22283
	67	2.7892	2.43173			67	2.60396	2.25673								67	2.45905	2.3666			67	2.34933	2.22715
	68	2.79206	2.43453			68	2.60757	2.26004								68	2.46178	2.37044			68	2.3521	2.23131
	69	2.79481	2.43723			69	2.61102	2.26322								69	2.4644	2.37413			69	2.35475	2.23531
	70	2.79744	2.43981			70	2.61435	2.26628								70	2.46691	2.37767			70	2.3573	2.23916
	71	2.79997	2.4423			71	2.61754	2.26922								71	2.46932	2.38107			71	2.35975	2.24286
	72	2.8024	2.44468			72	2.62061	2.27205								72	2.47164	2.38435			72	2.3621	2.24643
	73	2.80473	2.44698			73	2.62356	2.27477								73	2.47387	2.3875			73	2.36437	2.24988
	74	2.80698	2.44918			74	2.6264	2.27739								74	2.47602	2.39054			74	2.36655	2.2532
	75	2.80914	2.4513			75	2.62913	2.27991								75	2.47808	2.39346			75	2.36865	2.2564

## Sheet: Figure s2b
Negative faces	Negative first	Emotional strength	dmax difference		Positive first	Emotional strength	dmax difference
		5.3096	0.595688			4.8096	0.330607
		3.2858	0.193999			4.4286	0.287401
		4.3334	0.459773			3.6666	0.372263
		3.8572	0.23429			4.619	0.540262
		3.881	0.373144			4.7142	0.372371
		5.1666	0.485796			3.8096	0.257004
		3.9524	0.152774			4.4524	0.451635
		3.262	0.353752			4.2858	0.302181
		3.738	0.298074			5.1428	0.522201
		3.7858	0.452823			3.7858	0.279491
		3.1904	0.435706			4.0714	0.20604
		4.3572	0.272007
Positive faces	Negative first	Emotional strength	dmax difference		Positive first	Emotional strength	dmax difference
		4.3096	-0.0352111			3.262	0.136504
		3.762	-0.0293646			4.5	-0.216159
		4.3572	0.12069			2.5714	-0.39958
		3.4476	0.0927319			2.9286	-0.822102
		3.5714	-0.0314072			4.0476	-0.0322406
		4.262	-0.0303872			3.238	-0.0739632
		4.3572	0.0581305			3.219	0.0395494
		3.5572	0.126924			4.0714	0.0966415
		3.762	0.10357			3.219	0.708531
		3.5238	0.0697018			3.5714	0.202254
		3.3572	0.108238			3.9048	1.06654
		3.4048	0.0415817

## Sheet: Figure s2c
Negative faces	Negative first	Emotional strength	c50 diference		Positive first	Emotional strength	c50 diference
		5.3096	-0.0905328			4.8096	0.656073
		3.2858	-1.19924			4.4286	-0.532082
		4.3334	0.164814			3.6666	-0.189451
		3.8572	-3.53011			4.619	-0.628905
		3.881	-0.00159921			4.7142	1.85452
		5.1666	-2.83316			3.8096	-2.61491
		3.9524	-0.657301			4.4524	1.05429
		3.262	2.19599			4.2858	-0.945428
		3.738	-0.0157583			5.1428	1.19369
		3.7858	-0.0866251			3.7858	1.22243
		3.1904	0.530836			4.0714	-3.59725
		4.3572	-2.81003
Positive faces	Negative first	Emotional strength	c50 diference		Positive first	Emotional strength	c50 diference
		4.3096	-4.95423			3.262	-2.77316
		3.762	-2.93517			4.5	-9.40377
		4.3572	-3.19299			2.5714	-0.198121
		3.4476	-1.48161			2.9286	-3.44058
		3.5714	-3.81396			4.0476	-4.52824
		4.262	-6.73432			3.238	-4.96864
		4.3572	-2.83842			3.219	-1.89259
		3.5572	-1.22096			4.0714	-2.56892
		3.762	-2.74977			3.219	-5.52453
		3.5238	-1.60582			3.5714	-2.17114
		3.3572	-0.769882			3.9048	-3.2585
		3.4048	-2.6587

## Sheet: Figure s2d
Negative faces	Negative first	Congruent	Incongruent		Positive first	Congruent	Incongruent
		3.08037	2.48468			2.67571	2.3451
		2.38352	2.18953			2.8765	2.5891
		2.49879	2.03902			3.24178	2.86951
		2.67927	2.44498			3.24971	2.70945
		3.40356	3.03042			1.7527	1.38033
		3.87304	3.38724			3.20035	2.94334
		2.55293	2.40015			2.46252	2.01088
		1.99311	1.63936			2.78462	2.48244
		2.76365	2.46558			2.73723	2.21503
		3.56844	3.11562			2.89824	2.61875
		2.48016	2.04445			2.19924	1.9932
		3.41867	3.14666
					Mean	2.73442	2.37792
	Mean	2.89129	2.53231		SEM	0.138733	0.137851
	SEM	0.164271	0.153857
Positive faces	Negative first	Congruent	Incongruent		Positive first	Congruent	Incongruent
		1.98806	2.02328			3.08527	2.94876
		1.94379	1.97316			2.16513	2.38129
		3.59199	3.4713			2.39499	2.79457
		2.21806	2.12533			1.89624	2.71834
		2.17577	2.20718			1.86329	1.89553
		2.38983	2.42022			2.62703	2.70099
		2.96874	2.91061			2.13003	2.09048
		2.32624	2.19931			2.28428	2.18764
		3.14548	3.04191			2.84739	2.13886
		3.04951	2.97981			2.76424	2.56199
		2.38075	2.27252			2.89111	1.82457
		2.50441	2.46283
					Mean	2.44991	2.38573
	Mean	2.55689	2.50729		SEM	0.126169	0.115515
	SEM	0.148338	0.138064

## Sheet: Figure s2e
Negative faces	Negative first	Congruent	Incongruent		Positive first	Congruent	Incongruent
		13.3135	13.4041			10.7273	10.0713
		13.8923	15.0916			17.8317	18.3638
		12.0487	11.8839			11.9762	12.1656
		13.6258	17.156			18.6557	19.2846
		8.98766	8.98926			15.1469	13.2924
		14.3484	17.1815			16.8275	19.4424
		11.5021	12.1594			11.8508	10.7965
		19.4864	17.2904			10.5384	11.4839
		12.87	12.8857			14.4982	13.3045
		11.9757	12.0623			13.9953	12.7729
		14.1314	13.6005			20.1849	23.7822
		8.3421	11.1521
					Mean	14.7485	14.9782
	Mean	12.877	13.5714		SEM	0.997336	1.34718
	SEM	0.81782	0.76123
Positive faces	Negative first	Congruent	Incongruent		Positive first	Congruent	Incongruent
		15.2778	20.232			14.1111	16.8843
		9.37488	12.31			25.6705	35.0742
		10.8047	13.9977			11.879	12.0771
		17.9047	19.3863			12.8639	16.3045
		13.9923	17.8063			17.7138	22.2421
		16.2335	22.9678			13.3606	18.3292
		18.3209	21.1593			9.97856	11.8711
		12.4015	13.6225			8.9694	11.5383
		11.9973	14.747			10.7422	16.2667
		10.4938	12.0996			10.3327	12.5039
		10.6623	11.4322			13.5454	16.8039
		10.7611	13.4198
					Mean	13.5607	17.2632
	Mean	13.1854	16.0984		SEM	1.41366	2.03787
	SEM	0.890467	1.15232
