# Supplementary material for: A Normalization Framework for Emotional Attention
Source: PLoS Biol. 2016 Nov 21;14(11):e1002578. doi: 10.1371/journal.pbio.1002578 (PMC5117559; doi:10.1371/journal.pbio.1002578)
Supplement: S7 Data — (XLSX) [file pbio.1002578.s007.xlsx]

## Sheet: Figure s4d
Hypothesis1		Nearby+far	Nearby	Far
	Negative	0.1	0.1	0.1
	Neutral	0.3	0.5	0.1
	Positive	0.5	0.5	0.5

## Sheet: Figure s4e
Hypothesis2		Nearby+far	Nearby	Far
	Negative	0.1	0.1	0.1
	Neutral	0.3	0.3	0.3
	Positive	0.5	0.5	0.5

## Sheet: Figure s4f
Hypothesis3		Nearby+far	Nearby	Far
	Negative	0.1	0.1	0.1
	Neutral	0.3	0.3	0.1
	Positive	0.5	0.5	0.5
