# Supplementary material for: A Normalization Framework for Emotional Attention
Source: PLoS Biol. 2016 Nov 21;14(11):e1002578. doi: 10.1371/journal.pbio.1002578 (PMC5117559; doi:10.1371/journal.pbio.1002578)
Supplement: S8 Data — (XLSX) [file pbio.1002578.s008.xlsx]

## Sheet: Figure s5a
Amygdala	Negative	Neutral	Positive		mOFC	Negative	Neutral	Positive
	0.207266	0.170311	0.199232			0.162213	0.0971886	0.223072
	0.0614283	0.0136074	0.0607861			0.2297	0.185194	0.294208
	0.869002	0.434278	0.750551			0.194052	0.140715	0.29859
	0.145188	0.139902	0.14821			0.246686	0.181566	0.341128
	0.212499	0.167046	0.178788			0.0851733	0.0674301	0.118783
	0.146409	0.116018	0.126235			0.223806	0.163334	0.281309
	-0.0253125	-0.0665921	-0.0137434			0.0451558	0.0394589	0.0494944
	0.392565	0.22121	0.258951			0.356817	0.179469	0.298304
	0.110936	0.0827636	0.0868052			0.157995	0.0628119	0.185054
	0.857438	0.628311	0.793493			0.38743	0.0069308	0.337993
	0.15841	0.0781178	0.168368			0.743301	0.560741	0.80316
	0.130685	-0.0615657	0.0521471			0.2317	0.2496	0.3175
	0.485372	0.341995	0.422777			0.484173	0.430474	0.596502
	0.119833	-0.0682671	0.210627			0.169756	0.161121	0.339937
	0.477118	0.153729	0.415718			0.210627	-0.0682671	0.119833
Mean	0.289922	0.156724	0.257263			0.261906	0.163851	0.306991
SEM	0.0707362	0.0497818	0.0623058			0.0449454	0.0411411	0.0484502

## Sheet: Figure s5b
FEF	Negative	Neutral	Positive		PPC	Negative	Neutral	Positive
	0.174982	0.177578	0.24825			0.167739	0.124864	0.093988
	0.237205	0.171624	0.345426			0.992745	0.772706	1.15082
	0.0355629	0.0220026	0.026996			0.0716455	0.0663659	0.0383861
	0.181197	0.105213	0.177882			0.318754	0.118247	0.099424
	0.327073	0.488126	0.119982			0.230402	0.219143	0.195605
	0.871404	0.145336	0.53403			0.421237	0.192857	0.155496
	0.0990409	0.416129	0.314777			0.220038	0.386295	0.278138
	0.0899501	0.335538	0.0511125			0.160625	0.0931008	0.504446
	0.0467668	0.0268193	0.0394356			0.0206848	0.0626129	0.0420542
	0.158669	0.0537934	0.342645			0.241318	0.1477	0.0281813
	0.712454	0.94924	0.609833			0.334652	0.0955129	0.443366
	0.291471	0.285963	0.320572			0.505396	0.396813	0.25278
	0.31454	0.540276	0.474924			0.272821	0.109289	-0.0944122
	0.662562	0.0785656	0.306522			0.542411	0.371137	0.180194
	0.53182	0.698446	0.550523			0.380553	0.422896	0.160557
Mean	0.315647	0.299643	0.297527			0.325401	0.238636	0.235268
SEM	0.0673081	0.0704824	0.0489396			0.0608045	0.0507469	0.0768047

## Sheet: Figure s5c
V1 difference	Amygdala difference	mOFC difference	FEF difference	PPC difference
-0.024	0.0369543	0.065024	-0.0025962	0.0428749
-0.00603246	0.047821	0.044506	0.0655813	0.220039
-0.234984	0.434724	0.0533373	0.0135603	0.00527958
-0.0936281	0.00528608	0.0651196	0.0759843	0.200507
-0.0240614	0.0454525	0.0177432	-0.161053	0.0112586
-0.0362891	0.0303912	0.0604718	0.726068	0.22838
-0.0318296	0.0412795	0.00569688	-0.317088	-0.166257
-0.111448	0.171356	0.177347	-0.245588	0.0675244
-0.114222	0.0281725	0.0951827	0.0199475	-0.0419281
-0.198194	0.229127	0.3805	0.104875	0.0936174
-0.128354	0.0802924	0.18256	-0.236785	0.239139
-0.045425	0.192251	-0.0179	0.00550847	0.108583
-0.0187954	0.143377	0.0536992	-0.225737	0.163532
-0.140616	0.1881	0.00863462	0.583996	0.171274
-0.420079	0.323389	0.278894	-0.166625	-0.0423438

## Sheet: Figure s5d
V1 difference	Amygdala difference	mOFC difference	FEF difference	PPC difference
0.0355	0.028921	0.125883	0.0706713	-0.0308763
0.171293	0.0471787	0.109014	0.173802	0.378118
0.204505	0.316272	0.157875	0.00499344	-0.0279798
0.129585	0.00830823	0.159562	0.0726691	-0.018823
0.0344601	0.0117417	0.0513533	-0.368144	-0.0235385
0.0884088	0.0102177	0.117975	0.388694	-0.0373608
0.0242888	0.0528487	0.0100355	-0.101352	-0.108157
0.0489774	0.0377416	0.118835	-0.284426	0.411345
0.0615299	0.00404166	0.122242	0.0126163	-0.0205587
0.232582	0.165183	0.331062	0.288851	-0.119519
0.142215	0.0902499	0.242419	-0.339407	0.347853
0.08225	0.113713	0.0679	0.0346094	-0.144034
0.050156	0.0807818	0.166028	-0.0653518	-0.203701
0.132606	0.278894	0.178816	0.227956	-0.190943
0.493381	0.261989	0.1881	-0.147923	-0.262339
