# Supplementary material for: A Normalization Framework for Emotional Attention
Source: PLoS Biol. 2016 Nov 21;14(11):e1002578. doi: 10.1371/journal.pbio.1002578 (PMC5117559; doi:10.1371/journal.pbio.1002578)
Supplement: S9 Data — (XLSX) [file pbio.1002578.s009.xlsx]

## Sheet: Figure s6b
	Negative faces	Positive faces
Model1	2.33	5.6
Model2	11.87	10.72
Model3	6.29	8.79
Model4	26.78	24.21
Model5	11.98	13.1
Model6	23.88	21.09
Model7	16.87	16.49

## Sheet: Figure s6c
Negative faces	DLPFC-V1	mOFC-DLPFC	mOFC-PUL	Positive faces	DLPFC-V1	mOFC-DLPFC	mOFC-PUL
	-0.102092	0.284938	-0.0148412		0.170183	-0.246663	-0.14593
	0.0607086	-0.0990241	-0.0313416		0.356319	-0.185929	0.0599741
	-0.335114	0.497557	0.153351		0.146525	-0.194018	-0.0589292
	-0.297159	0.421878	-0.0629833		0.265282	-0.358602	-0.0779149
	0.198393	0.215077	-0.0146002		0.548065	-0.562449	-0.117733
	0.164525	-0.169495	0.110326		-0.037971	0.170061	0.0730372
	-0.0182735	-0.115486	0.0654934		-0.0888861	0.159647	0.027706
	-0.305516	-0.0912548	0.214398		-0.108009	0.322286	0.0490446
	-0.331826	0.0186035	0.0545321		0.37985	-0.343329	-0.179308
	-0.569266	0.50913	0.284734		0.30487	-0.575047	-0.139909
	-0.239512	0.114038	0.028941		0.151883	-0.337906	-0.0911661
	-0.333093	0.45886	0.124396		0.0384646	0.0320557	-0.00927409
	-0.121946	0.263709	-0.0214322		0.0402887	0.0387717	-0.096865
	-0.139561	0.145133	0.0338134		0.188172	-0.257538	-0.0666886
	-0.421734	0.383645	0.155725		0.388027	-0.431378	-0.177312
Mean	-0.186098	0.189154	0.0720341		0.182871	-0.184669	-0.0634179
SEM	0.0564854	0.0616213	0.0257927		0.0496129	0.0704548	0.0220249

## Sheet: Figure s6d
Negative faces	V1 negative-neutral	DLPFC intrinsci+modulatory	Positive faces	V1 positive-neutral	DLPFC intrinsic+modulatory
	-0.024	0.212685		0.0355	0.228804
	-0.00603246	0.381024		0.171293	0.570912
	-0.234984	-0.0230443		0.204505	0.444136
	-0.0936281	-0.338398		0.129585	0.212518
	-0.0240614	0.43078		0.0344601	0.357628
	-0.0362891	0.41557		0.0884088	0.17934
	-0.0318296	0.00184805		0.0242888	-0.129198
	-0.111448	-0.405012		0.0489774	-0.294928
	-0.114222	-0.137062		0.0615299	0.628294
	-0.198194	-0.425096		0.232582	0.707075
	-0.128354	0.203948		0.142215	0.537431
	-0.045425	-0.308108		0.08225	0.118967
	-0.0187954	-0.260234		0.050156	-0.094
	-0.140616	-0.162073		0.132606	0.600516
	-0.420079	-0.452975		0.493381	0.520051
