# Supplementary material for: A Normalization Framework for Emotional Attention
Source: PLoS Biol. 2016 Nov 21;14(11):e1002578. doi: 10.1371/journal.pbio.1002578 (PMC5117559; doi:10.1371/journal.pbio.1002578)
Supplement: S10 Data — (ZIP) [file pbio.1002578.s010.zip]

Archive with 44 entries (27 files):
- S10 Data/
- S10 Data/GroupStatisticalMapForEmotionalMinusNeutral.nii
- S10 Data/GroupStatisticalMapForEmotionalMinusNeutral.vmp
- S10 Data/GroupStatisticalMapForNegativeMinusNeutral.nii
- S10 Data/GroupStatisticalMapForNegativeMinusNeutral.vmp
- S10 Data/GroupStatisticalMapForNegativeMinusPositive.nii
- S10 Data/GroupStatisticalMapForNegativeMinusPositive.vmp
- S10 Data/GroupStatisticalMapForPositiveMinusNeutral.nii
- S10 Data/GroupStatisticalMapForPositiveMinusNeutral.vmp
- S10 Data/GroupStatisticalMapForStimulusMinusFixation.nii
- S10 Data/GroupStatisticalMapForStimulusMinusFixation.vmp
- S10 Data/IndividualSubjectfMRIData.mat
- S10 Data/IndividualSubjectRawData/
- S10 Data/IndividualSubjectRawData/README.txt
- S10 Data/IndividualSubjectRawData/SUBJECT1/
- S10 Data/IndividualSubjectRawData/SUBJECT1/subject1.txt
- S10 Data/IndividualSubjectRawData/SUBJECT10/
- S10 Data/IndividualSubjectRawData/SUBJECT10/subject10.txt
- S10 Data/IndividualSubjectRawData/SUBJECT11/
- S10 Data/IndividualSubjectRawData/SUBJECT11/subject11.txt
- S10 Data/IndividualSubjectRawData/SUBJECT12/
- S10 Data/IndividualSubjectRawData/SUBJECT12/subject12.txt
- S10 Data/IndividualSubjectRawData/SUBJECT13/
- S10 Data/IndividualSubjectRawData/SUBJECT13/subject13.txt
- S10 Data/IndividualSubjectRawData/SUBJECT14/
- S10 Data/IndividualSubjectRawData/SUBJECT14/subject14.txt
- S10 Data/IndividualSubjectRawData/SUBJECT15/
- S10 Data/IndividualSubjectRawData/SUBJECT15/subject15.txt
- S10 Data/IndividualSubjectRawData/SUBJECT2/
- S10 Data/IndividualSubjectRawData/SUBJECT2/subject2.txt
- S10 Data/IndividualSubjectRawData/SUBJECT3/
- S10 Data/IndividualSubjectRawData/SUBJECT3/subject3.txt
- S10 Data/IndividualSubjectRawData/SUBJECT4/
- S10 Data/IndividualSubjectRawData/SUBJECT4/subject4.txt
- S10 Data/IndividualSubjectRawData/SUBJECT5/
- S10 Data/IndividualSubjectRawData/SUBJECT5/subject5.txt
- S10 Data/IndividualSubjectRawData/SUBJECT6/
- S10 Data/IndividualSubjectRawData/SUBJECT6/subject6.txt
- S10 Data/IndividualSubjectRawData/SUBJECT7/
- S10 Data/IndividualSubjectRawData/SUBJECT7/subject7.txt
- S10 Data/IndividualSubjectRawData/SUBJECT8/
- S10 Data/IndividualSubjectRawData/SUBJECT8/subject8.txt
- S10 Data/IndividualSubjectRawData/SUBJECT9/
- S10 Data/IndividualSubjectRawData/SUBJECT9/subject9.txt
