# Supplementary material for: A Normalization Framework for Emotional Attention
Source: PLoS Biol. 2016 Nov 21;14(11):e1002578. doi: 10.1371/journal.pbio.1002578 (PMC5117559; doi:10.1371/journal.pbio.1002578)
Supplement: S10 Data — (ZIP) [file pbio.1002578.s010.zip › S10 Data/IndividualSubjectRawData/README.txt]

"Lface": Left V1 for the target face in the right visual field;

"Rface": Right V1 for the target face in the left visual field;

"LDNV1": Left dorsal V1 for the nearby grating;

"LDFV1": Left dorsal V1 for the far grating;

"LVNV1": Left ventral V1 for the nearby grating;

"LVFV1": Left ventral V1 for the far grating;

"RDNV1": Right dorsal V1 for the nearby grating;

"RDFV1": Right dorsal V1 for the far grating;

"RVNV1": Right ventral V1 for the nearby grating;

"RVFV1": Right ventral V1 for the far grating;

"LNV1": Left V1 for the nearby grating;

"LFV1": Left V1 for the far grating;

"RNV1": Right V1 for the nearby grating;

"RFV1": Right V1 for the far grating;

"LDLPFC": Left dorsolateral prefrontal cortex;

"RDLPFC": Right dorsolateral prefrontal cortex;

"LPPC": Left posterior parietal cortex;

"RPPC": Right posterior parietal cortex;

"LFEF": Left frontal eye field;

"RFEF": Right frontal eye field;

"LPUL": Left pulvinar;

"RPUL": Right pulvinar;

"LAMY": Left amygdala;

"RAMY": Right amygdala;

"LMOFC": Left medial orbitofrontal cortex;

"RMOFC": Right medial orbitofrontal cortex;


The stimulus order:

Run_order=[1 2 3 4 5 6 6 5 3 4 2 1; 5 6 3 4 2 1 2 1 4 3 5 6; 1 2 4 3 6 5 5 6 3 4 1 2; 5 6 4 3 2 1 1 2 4 3 6 5; 2 1 3 4 5 6 5 6 4 3 1 2; 6 5 3 4 2 1 1 2 3 4 5 6];
%%%%%%%%%%%%%%%%%%%%%%%%%%%%%%%%%%%%%%%%%%%%%%%%%%%
1 indicates Positive faces in the left visual field
2 indicates Positive faces in the right visual field
3 indicates Neutral faces in the left visual field
4 indicates Neutral faces in the right visual field
5 indicates Negative faces in the left visual field
6 indicates Negative faces in the right visual field

An example of the script:

clear all
clc
LoadData=textread('Nameofsubject.txt','','headerlines',13);
TIME=3:8;
%%%%%%%%
Rface='Input the column of this ROI';
RNV1='Input the column of this ROI';
RFV1='Input the column of this ROI';
Lface='Input the column of this ROI';
LNV1='Input the column of this ROI';
LFV1='Input the column of this ROI';
%%%%%%%%%%%%% The data for 6 runs;
for run=1:6
    Data_run{run}=LoadData((run-1)*194+1:run*194,:);
end
Runorder=[1 2 3 4 5 6 6 5 3 4 2 1; 5 6 3 4 2 1 2 1 4 3 5 6; 1 2 4 3 6 5 5 6 3 4 1 2; 5 6 4 3 2 1 1 2 4 3 6 5; 2 1 3 4 5 6 5 6 4 3 1 2; 6 5 3 4 2 1 1 2 3 4 5 6];
%%%% 1--Positive Left 2--Positive right 3--Neutral left 4--Neutral right 5--Negative left 6--Negative right
%%%%%%%%%%% TR
for run=1:6
    c1=0;c2=0;c3=0;c4=0;c5=0;c6=0;
    b1=0;b2=0;b3=0;b4=0;b5=0;b6=0; %%%%%% The TR for Baseline
    Order=Runorder(run,:);
    for i=1:12
        switch Order(i)
            case 1
                c1=c1+1;
                b1=b1+1;
                TR1(c1,:)=(2+(i-1)*16+1):(2+(i-1)*16+1+7); %% LEFT VISUAL
                Base1(b1,:)=2+(i-1)*16;
            case 2
                c2=c2+1;
                b2=b2+1;
                TR2(c2,:)=(2+(i-1)*16+1):(2+(i-1)*16+1+7);
                Base2(b2,:)=2+(i-1)*16;
            case 3
                c3=c3+1;
                b3=b3+1;
                TR3(c3,:)=(2+(i-1)*16+1):(2+(i-1)*16+1+7);%% LEFT VISUAL
                Base3(b3,:)=2+(i-1)*16;
            case 4
                c4=c4+1;
                b4=b4+1;
                TR4(c4,:)=(2+(i-1)*16+1):(2+(i-1)*16+1+7);
                Base4(b4,:)=2+(i-1)*16;
            case 5
                c5=c5+1;
                b5=b5+1;
                TR5(c5,:)=(2+(i-1)*16+1):(2+(i-1)*16+1+7);%% LEFT VISUAL
                Base5(b5,:)=2+(i-1)*16;
            case 6
                c6=c6+1;
                b6=b6+1;
                TR6(c6,:)=(2+(i-1)*16+1):(2+(i-1)*16+1+7);
                Base6(b6,:)=2+(i-1)*16;
        end
    end
    %%%%%%%%%%%%%%%%%%%%%%%%%%%%%%%%%%%% The Date for each Run
    Data=Data_run{run}; 
    %%%%%%%%%%%%%%%%%%%%%%%%%%%%%%%%%%%%%%%%%%%%%%%%%%%%%%%%%%%%%%%%%%%%%%%%%%%%%%%%%%%%%%%%%%%%%%%%%%%%%%% LEFT VISUAL FIELD
    %%%%%%%%%%%%%%%%%%%%%%%%%%%%%% central faces
    C_Data=Data(:,Rface);
    Baseline1=C_Data(Base1);
    Baseline2=C_Data(Base2);
    Baseline3=C_Data(Base3);
    Baseline4=C_Data(Base4);
    Baseline5=C_Data(Base5);
    Baseline6=C_Data(Base6);
    %%%%%%%%%%%%%%%%%%%%% Positive
    LfacePositive(1,:)=(C_Data(TR1(1,:))-Baseline1(1,1))/Baseline1(1,1)*100;
    LfacePositive(2,:)=(C_Data(TR1(2,:))-Baseline1(2,1))/Baseline1(2,1)*100;
    %%%%%%%%%%%%%%%%%%%%% Neutral
    LfaceNeutral(1,:)=(C_Data(TR3(1,:))-Baseline3(1,1))/Baseline3(1,1)*100;
    LfaceNeutral(2,:)=(C_Data(TR3(2,:))-Baseline3(2,1))/Baseline3(2,1)*100;
    %%%%%%%%%%%%%%%%%%%%% Negative
    LfaceNegative(1,:)=(C_Data(TR5(1,:))-Baseline5(1,1))/Baseline5(1,1)*100;
    LfaceNegative(2,:)=(C_Data(TR5(2,:))-Baseline5(2,1))/Baseline5(2,1)*100;
    %%%%%%%%%%%%
    LfacePositive_mean(run,:)=mean(LfacePositive);
    LfaceNeutral_mean(run,:)=mean(LfaceNeutral);
    LfaceNegative_mean(run,:)=mean(LfaceNegative);
    %%%%%%%%%%%%%%%%%%%%%%%%%%%%%%%%%%%% Nearby gratings
    N_Data=Data(:,RNV1);
    Baseline1=N_Data(Base1);
    Baseline2=N_Data(Base2);
    Baseline3=N_Data(Base3);
    Baseline4=N_Data(Base4);
    Baseline5=N_Data(Base5);
    Baseline6=N_Data(Base6);
    %%%%%%%%%%%%%%%%%%%%% Positive
    LNPositive(1,:)=(N_Data(TR1(1,:))-Baseline1(1,1))/Baseline1(1,1)*100;
    LNPositive(2,:)=(N_Data(TR1(2,:))-Baseline1(2,1))/Baseline1(2,1)*100;
    %%%%%%%%%%%%%%%%%%%%% Neutral
    LNNeutral(1,:)=(N_Data(TR3(1,:))-Baseline3(1,1))/Baseline3(1,1)*100;
    LNNeutral(2,:)=(N_Data(TR3(2,:))-Baseline3(2,1))/Baseline3(2,1)*100;
    %%%%%%%%%%%%%%%%%%%%% Negative
    LNNegative(1,:)=(N_Data(TR5(1,:))-Baseline5(1,1))/Baseline5(1,1)*100;
    LNNegative(2,:)=(N_Data(TR5(2,:))-Baseline5(2,1))/Baseline5(2,1)*100;
    %%%%%%%%%%%
    LNPositive_mean(run,:)=mean(LNPositive);
    LNNeutral_mean(run,:)=mean(LNNeutral);
    LNNegative_mean(run,:)=mean(LNNegative);
    %%%%%%%%%%%%%%%%%%%%%%%%%%%%%%%%%%%% Far gratings
    F_Data=Data(:,RFV1);
    Baseline1=F_Data(Base1);
    Baseline2=F_Data(Base2);
    Baseline3=F_Data(Base3);
    Baseline4=F_Data(Base4);
    Baseline5=F_Data(Base5);
    Baseline6=F_Data(Base6);
    %%%%%%%%%%%%%%%%%%%%% Positive
    LFPositive(1,:)=(F_Data(TR1(1,:))-Baseline1(1,1))/Baseline1(1,1)*100;
    LFPositive(2,:)=(F_Data(TR1(2,:))-Baseline1(2,1))/Baseline1(2,1)*100;
    %%%%%%%%%%%%%%%%%%%%% Neutral
    LFNeutral(1,:)=(F_Data(TR3(1,:))-Baseline3(1,1))/Baseline3(1,1)*100;
    LFNeutral(2,:)=(F_Data(TR3(2,:))-Baseline3(2,1))/Baseline3(2,1)*100;
    %%%%%%%%%%%%%%%%%%%%% Negative
    LFNegative(1,:)=(F_Data(TR5(1,:))-Baseline5(1,1))/Baseline5(1,1)*100;
    LFNegative(2,:)=(F_Data(TR5(2,:))-Baseline5(2,1))/Baseline5(2,1)*100;
    %%%%%%%%%%%%
    LFPositive_mean(run,:)=mean(LFPositive);
    LFNeutral_mean(run,:)=mean(LFNeutral);
    LFNegative_mean(run,:)=mean(LFNegative);
    %%%%%%%%%%%%%%%%%%%%%%%%%%%%%%%%%%%%%%%%%%%%%%%%%%%%%%%%%%%%%%%%%%%%%%%%%%%%%%%%%%%%%%%%%%%%%%%%%%%%%%% RIGHT VISUAL FIELD
    %%%%%%%%%%%%%%%%%%%%%%%%%%%%%% central faces
    C_Data=Data(:,Lface);
    Baseline1=C_Data(Base1);
    Baseline2=C_Data(Base2);
    Baseline3=C_Data(Base3);
    Baseline4=C_Data(Base4);
    Baseline5=C_Data(Base5);
    Baseline6=C_Data(Base6);
    %%%%%%%%%%%%%%%%%%%%% Positive
    RfacePositive(1,:)=(C_Data(TR2(1,:))-Baseline2(1,1))/Baseline2(1,1)*100;
    RfacePositive(2,:)=(C_Data(TR2(2,:))-Baseline2(2,1))/Baseline2(2,1)*100;
    %%%%%%%%%%%%%%%%%%%%% Neutral
    RfaceNeutral(1,:)=(C_Data(TR4(1,:))-Baseline4(1,1))/Baseline4(1,1)*100;
    RfaceNeutral(2,:)=(C_Data(TR4(2,:))-Baseline4(2,1))/Baseline4(2,1)*100;
    %%%%%%%%%%%%%%%%%%%%% Negative
    RfaceNegative(1,:)=(C_Data(TR6(1,:))-Baseline6(1,1))/Baseline6(1,1)*100;
    RfaceNegative(2,:)=(C_Data(TR6(2,:))-Baseline6(2,1))/Baseline6(2,1)*100;
    %%%%%%%%%%%%
    RfacePositive_mean(run,:)=mean(RfacePositive);
    RfaceNeutral_mean(run,:)=mean(RfaceNeutral);
    RfaceNegative_mean(run,:)=mean(RfaceNegative);
    %%%%%%%%%%%%%%%%%%%%%%%%%%%%%%%%%%%% Nearby gratings
    N_Data=Data(:,LNV1);
    Baseline1=N_Data(Base1);
    Baseline2=N_Data(Base2);
    Baseline3=N_Data(Base3);
    Baseline4=N_Data(Base4);
    Baseline5=N_Data(Base5);
    Baseline6=N_Data(Base6);
    %%%%%%%%%%%%%%%%%%%%% Positive
    RNPositive(1,:)=(N_Data(TR2(1,:))-Baseline2(1,1))/Baseline2(1,1)*100;
    RNPositive(2,:)=(N_Data(TR2(2,:))-Baseline2(2,1))/Baseline2(2,1)*100;
    %%%%%%%%%%%%%%%%%%%%% Neutral
    RNNeutral(1,:)=(N_Data(TR4(1,:))-Baseline4(1,1))/Baseline4(1,1)*100;
    RNNeutral(2,:)=(N_Data(TR4(2,:))-Baseline4(2,1))/Baseline4(2,1)*100;
    %%%%%%%%%%%%%%%%%%%%% Negative
    RNNegative(1,:)=(N_Data(TR6(1,:))-Baseline6(1,1))/Baseline6(1,1)*100;
    RNNegative(2,:)=(N_Data(TR6(2,:))-Baseline6(2,1))/Baseline6(2,1)*100;
    %%%%%%%%%%%
    RNPositive_mean(run,:)=mean(RNPositive);
    RNNeutral_mean(run,:)=mean(RNNeutral);
    RNNegative_mean(run,:)=mean(RNNegative);
    %%%%%%%%%%%%%%%%%%%%%%%%%%%%%%%%%%%% Far gratings
    F_Data=Data(:,LFV1);
    Baseline1=F_Data(Base1);
    Baseline2=F_Data(Base2);
    Baseline3=F_Data(Base3);
    Baseline4=F_Data(Base4);
    Baseline5=F_Data(Base5);
    Baseline6=F_Data(Base6);
    %%%%%%%%%%%%%%%%%%%%% Positive
    RFPositive(1,:)=(F_Data(TR2(1,:))-Baseline2(1,1))/Baseline2(1,1)*100;
    RFPositive(2,:)=(F_Data(TR2(2,:))-Baseline2(2,1))/Baseline2(2,1)*100;
    %%%%%%%%%%%%%%%%%%%%% Neutral
    RFNeutral(1,:)=(F_Data(TR4(1,:))-Baseline4(1,1))/Baseline4(1,1)*100;
    RFNeutral(2,:)=(F_Data(TR4(2,:))-Baseline4(2,1))/Baseline4(2,1)*100;
    %%%%%%%%%%%%%%%%%%%%% Negative
    RFNegative(1,:)=(F_Data(TR6(1,:))-Baseline6(1,1))/Baseline6(1,1)*100;
    RFNegative(2,:)=(F_Data(TR6(2,:))-Baseline6(2,1))/Baseline6(2,1)*100;
    %%%%%%%%%%%%
    RFPositive_mean(run,:)=mean(RFPositive);
    RFNeutral_mean(run,:)=mean(RFNeutral);
    RFNegative_mean(run,:)=mean(RFNegative);
end
%%%%%%%%%%%%%%%%%%%%%%%%%%%%%%%%%%%%%%%%%%%%%%%%% Average
LfacePositive_run=mean(LfacePositive_mean);
LfaceNeutral_run=mean(LfaceNeutral_mean);
LfaceNegative_run=mean(LfaceNegative_mean);

LNPositive_run=mean(LNPositive_mean);
LNNeutral_run=mean(LNNeutral_mean);
LNNegative_run=mean(LNNegative_mean);

LFPositive_run=mean(LFPositive_mean);
LFNeutral_run=mean(LFNeutral_mean);
LFNegative_run=mean(LFNegative_mean);
%%%%%%%%%%%%%%%%%%%%%%%%%
RfacePositive_run=mean(RfacePositive_mean);
RfaceNeutral_run=mean(RfaceNeutral_mean);
RfaceNegative_run=mean(RfaceNegative_mean);

RNPositive_run=mean(RNPositive_mean);
RNNeutral_run=mean(RNNeutral_mean);
RNNegative_run=mean(RNNegative_mean);

RFPositive_run=mean(RFPositive_mean);
RFNeutral_run=mean(RFNeutral_mean);
RFNegative_run=mean(RFNegative_mean);
%%%%%%%%%%%%%%%%%%%%%%%%%%%%%%%%%%%%%%%%%%%%%%%%% Average time
LfacePositive_sum=mean(LfacePositive_run(1,TIME));
LfaceNeutral_sum=mean(LfaceNeutral_run(1,TIME));
LfaceNegative_sum=mean(LfaceNegative_run(1,TIME));

LNPositive_sum=mean(LNPositive_run(1,TIME));
LNNeutral_sum=mean(LNNeutral_run(1,TIME));
LNNegative_sum=mean(LNNegative_run(1,TIME));

LFPositive_sum=mean(LFPositive_run(1,TIME));
LFNeutral_sum=mean(LFNeutral_run(1,TIME));
LFNegative_sum=mean(LFNegative_run(1,TIME));

LEFT=[LfaceNegative_sum LfaceNeutral_sum LfacePositive_sum;LNNegative_sum/2+LFNegative_sum/2 LNNeutral_sum/2+LFNeutral_sum/2 LNPositive_sum/2+LFPositive_sum/2;LNNegative_sum LNNeutral_sum LNPositive_sum;LFNegative_sum LFNeutral_sum LFPositive_sum]
%%%%%%%%%%%%%%%%%%%%%%%%%%%%%%%%%%%%%%%%%%%%%%%%%%%
RfacePositive_sum=mean(RfacePositive_run(1,TIME));
RfaceNeutral_sum=mean(RfaceNeutral_run(1,TIME));
RfaceNegative_sum=mean(RfaceNegative_run(1,TIME));

RNPositive_sum=mean(RNPositive_run(1,TIME));
RNNeutral_sum=mean(RNNeutral_run(1,TIME));
RNNegative_sum=mean(RNNegative_run(1,TIME));

RFPositive_sum=mean(RFPositive_run(1,TIME));
RFNeutral_sum=mean(RFNeutral_run(1,TIME));
RFNegative_sum=mean(RFNegative_run(1,TIME));

RIGHT=[RfaceNegative_sum RfaceNeutral_sum RfacePositive_sum;RNNegative_sum/2+RFNegative_sum/2 RNNeutral_sum/2+RFNeutral_sum/2 RNPositive_sum/2+RFPositive_sum/2;RNNegative_sum RNNeutral_sum RNPositive_sum;RFNegative_sum RFNeutral_sum RFPositive_sum]


V1=(LEFT+RIGHT)/2
