# Supplementary material for: A Normalization Framework for Emotional Attention
Source: PLoS Biol. 2016 Nov 21;14(11):e1002578. doi: 10.1371/journal.pbio.1002578 (PMC5117559; doi:10.1371/journal.pbio.1002578)
Supplement: S10 Data — (ZIP) [file pbio.1002578.s010.zip › S10 Data/IndividualSubjectRawData/SUBJECT1/subject1.txt]

<header>
NrOfVOIs: 26
NrOfVTCs: 6
VTC-File-1: 	NrOfVolumes: 194	FileName: "RUN1_3DMCT_LTR_THP0.0150Hz_TAL.vtc"
VTC-File-2: 	NrOfVolumes: 194	FileName: "RUN2_3DMCT_LTR_THP0.0150Hz_TAL.vtc"
VTC-File-3: 	NrOfVolumes: 194	FileName: "RUN3_3DMCT_LTR_THP0.0150Hz_TAL.vtc"
VTC-File-4: 	NrOfVolumes: 194	FileName: "RUN4_3DMCT_LTR_THP0.0150Hz_TAL.vtc"
VTC-File-5: 	NrOfVolumes: 194	FileName: "RUN5_3DMCT_LTR_THP0.0150Hz_TAL.vtc"
VTC-File-6: 	NrOfVolumes: 194	FileName: "RUN6_3DMCT_LTR_THP0.0150Hz_TAL.vtc"
</header>

"Lface" "LDNV1" "LVNV1" "LDFV1" "LVFV1" "LNV1" "LFV1" "Rface" "RDNV1" "RVNV1" "RDFV1" "RVFV1" "RNV1" "RFV1" "LPPC" "LDLPFC" "RDLPFC" "RPPC" "RFEF" "LFEF" "RPUL" "LPUL" "LAMY" "RAMY" "LMOFC" "RMOFC"
350.986	421.718	317.182	355.688	279.533	349.283	297.995	297.197	318.645	249.595	277.021	246.489	282.394	263.69	337.113	391.07	370.131	386.82	365.765	312.618	201.479	164.11	184.215	190.369	242.884	192.016
349.892	418.154	313.568	355.448	279.387	345.685	297.826	296.085	316.737	246.798	276.318	245.924	280.019	263.043	330.087	387.667	367.113	382.805	360.912	308.941	200.493	162.031	181.635	191.779	241.295	194.246
349.829	418.582	313.902	355.634	278.302	346.047	297.05	296.378	316.398	245.519	275.562	244.83	279.186	262.138	329.514	388.601	367.196	383.044	359.785	310.953	199.905	160.462	181.284	191.035	245.353	187.232
349.8	418.915	312.163	356.749	277.526	344.945	296.731	295.077	314.622	244.983	273.926	243.417	278.061	260.612	329.84	388.705	362.845	383.071	359.176	309.734	200.321	160.233	183.284	189.964	243.67	186.97
349.404	418.402	312.459	355.457	277.272	344.992	296.226	295.584	314.859	246.864	274.793	245.401	279.161	261.96	330.116	389.228	364.345	383.821	358.809	311.63	200.449	162.107	183.405	193.365	242.678	191.445
350.565	418.633	311.981	352.509	277.452	344.732	295.648	295.256	314.99	245.055	274.124	242.934	278.273	260.504	330.938	388.593	366.16	386.019	360.35	311.515	201.257	158.643	182.67	190.791	242.228	187.183
348.418	416.582	310.754	351.353	277.032	343.252	295.05	293.835	314.911	245.15	273.815	243.939	278.286	260.773	329.676	388.492	364.218	385.774	360.943	311.512	199.992	161.619	182.123	189.599	242.143	187.396
348.965	415.966	308.072	352.196	275.679	341.205	294.229	293.75	314.898	242.959	274.609	243.227	277.13	260.908	331.008	387.837	363.673	385.037	360.425	311.461	200.636	160.58	181.919	189.496	241.802	188.38
348.984	415.3	311.356	352.217	276.716	343.276	295.019	293.862	314.398	244.412	273.489	242.743	277.655	260.066	330.027	386.566	365.858	382.432	359.943	311.376	200.974	160.469	181.488	190.512	242.314	187.56
347.244	415.3	310.049	352.79	276.402	342.37	294.921	293.557	315.898	242.864	275.18	243.939	277.555	261.532	329.929	387.12	363.732	379.98	360.479	310.586	199.613	160.17	182.687	190.852	242.577	189.806
348.84	415.41	309.852	350.75	275.11	342.268	293.447	291.036	312.092	240.488	272.618	241.647	274.5	259.079	328.345	385.415	360.302	379.081	359.193	309.269	199.744	157.835	181.928	189.612	241.915	182.803
347.142	414.41	310.159	351.927	275.793	342.173	294.25	291.987	314.395	240.857	273.253	241.62	275.788	259.442	328.037	385.221	361.662	378.037	357.593	308.837	201.603	161.953	181.26	189.526	237.775	184.721
347.854	416.846	311.011	353.562	275.733	343.512	294.601	291.641	313.592	240.69	273.798	242.832	275.319	260.269	329.158	385.353	361.306	380.615	358.578	308.701	199.553	163.118	181.376	188.487	242.403	185.721
345.934	415.41	311.739	353.177	278.057	343.575	296.268	292.758	313.711	242.536	272.459	242.783	276.344	259.505	328.473	386.279	364.779	382.63	359.549	310.382	199.658	159.835	180.773	190.122	240.062	182.902
345.458	415.256	308.545	352.635	275.383	341.315	294.111	293.57	314.724	242.81	274.348	243.293	276.969	260.786	328.328	386.442	364.45	380.793	360.141	310.34	198.995	157.244	181.63	189.942	241.217	186.246
347.675	415.487	310.205	351.823	276.223	342.535	294.551	292.798	315.368	243.202	274.18	242.56	277.481	260.37	328.711	385.488	364.284	380.853	361.362	309.846	200.265	159.89	181.586	189.548	240.62	183.705
346.382	415.59	310.852	354.792	276.79	343.016	295.699	294.17	317.513	246.631	276.33	244.087	280.3	262.24	329.395	385.384	362.423	380.807	359.501	307.713	200.954	161.929	181.017	190.843	240.543	188.639
347.58	416.59	310.318	353.01	276.74	342.953	295.23	294.121	315.434	245.69	274.112	244.087	278.819	261.002	328.121	385.86	362.009	379.704	359.743	308.166	199.79	160.252	180.558	188.256	238.682	184.393
348.341	417.22	310.111	352.484	276.597	343.003	294.994	295.424	316.409	245.029	275.249	244.583	278.934	261.86	328.009	386.616	363.973	383.887	359.467	309.544	199.809	160.242	181.853	190.263	240.602	187.375
350.062	416.271	312.781	353.484	278.671	344.562	296.807	295.864	315.33	245.588	274.927	244.681	278.715	261.718	329.028	387.104	364.036	384.106	359.15	309.819	199.91	160.675	181.262	190.084	243.276	185.244
350.114	416.912	310.599	353.724	277.001	343.247	295.6	295.689	314.594	244.422	274.3	243.523	277.753	260.863	329.784	386.453	361.752	382.267	357.004	308.68	198.686	162.195	181.439	188.879	242.416	186.129
349.133	417.271	310.986	355.359	275.784	343.625	295.075	293.236	313.436	242.767	273.369	242.583	276.334	259.918	330.148	385.391	362.82	379.751	360.112	309.583	198.846	160.896	182.71	190.968	241.625	185.031
349.124	417.373	312.758	354.078	277.391	344.885	295.982	295.317	313.751	243.85	273.626	243.675	277.053	260.55	330.447	385.612	363.752	379.74	360.627	310.524	198.851	158.911	182.218	191.385	241.641	184.064
348.171	417.45	310.702	355.557	276.544	343.483	295.699	295.94	315.278	245.588	274.27	243.257	278.69	260.726	329.68	385.038	361.788	379.369	361.497	309.796	200.339	160.604	182.467	192.289	241.393	191.014
347.949	416.399	311.213	354.463	276.204	343.515	295.176	294.922	315.449	245.291	275.116	243.952	278.615	261.504	330.546	386.748	364.383	381.715	361.437	310.092	200.791	161.801	182.566	190.411	243.059	185.424
347.119	418.271	311.952	356.036	276.937	344.601	296.113	293.927	316.528	244.017	275.545	244.284	278.459	261.896	331.54	387.887	364.126	381.854	360.431	309.269	200.96	160.801	182.776	191.26	241.672	186.736
347.382	416.692	310.659	353.927	276.77	343.22	295.475	295.61	316.158	244.405	276.155	244.679	278.487	262.394	331.386	385.779	364.302	380.575	361.618	309.509	201.607	161.409	182.702	190.766	240.271	190.164
348.358	415.846	310.955	350.865	275.97	343.165	294.126	293.776	314.171	244.298	273.446	242.924	277.487	260.125	329.717	385.86	364.207	379.949	359.216	310.198	200.037	161.819	181.74	189.061	241.419	184.41
347.807	416.179	310.83	353.167	275.94	343.181	294.662	293.879	313.934	242.952	273.631	243.245	276.669	260.368	328.345	385.333	360.392	379.508	359.579	310.124	200.543	160.606	182.381	190.878	243.116	190.852
347.825	416.333	311.307	352.677	277.25	343.559	295.535	292.619	314.737	242.179	273.777	242.065	276.644	259.923	329.762	386.151	364.306	382.569	359.313	310.666	198.918	158.425	181.79	188.933	239.922	185.721
346.736	414.333	310.489	350.875	275.75	342.378	293.962	293.803	316.079	244.845	275.365	243.864	278.681	261.603	328.841	385.686	364.329	382.922	359.346	310.769	200.904	160.811	181.072	189.436	241.403	189.656
346.061	415.795	309.602	351.875	277.373	342.213	295.434	292.296	314.684	243.536	273.751	243.707	277.331	260.639	328.727	386.709	365.306	385.747	360.603	310.467	199.676	162.402	181.448	189.763	242.039	185.656
347.028	415.974	311.25	351.667	276.317	343.409	294.583	292.951	315.368	243.762	274.09	242.902	277.775	260.469	328.631	387.783	364.198	385.885	360.006	311.343	199.342	160.268	181.254	190.029	240.55	187.754
346.297	413.821	310.42	351.802	276.307	342.173	294.609	293.386	316.289	244.607	275.532	243.967	278.656	261.743	328.108	388.516	365.599	385.931	360.778	310.657	199.89	158.024	181.055	189.173	243.488	188.492
348.163	415.12	310.994	349.89	276.408	342.97	294.222	292.411	314.92	242.811	273.639	243.534	277.063	260.488	329.911	390.227	366.152	388.294	360.85	312.329	200.115	159.93	181.697	190.136	242.599	187.303
348.357	418.197	309.983	353.213	277.105	343.214	295.556	295.222	315.867	244.763	275.377	244.007	278.538	261.673	330.662	391.053	366.472	387.292	361.407	311.308	200.303	161.371	182.282	190.187	242.274	192.565
347.361	416.53	312.199	355.359	277.138	344.238	296.101	294.536	315.315	245.823	274.712	243.175	278.831	260.933	330.462	390.347	366.26	385.176	360.275	309.293	199.882	160.977	180.625	190.527	243.46	187.369
347.272	415.504	312.949	353.952	277.418	344.442	295.972	294.823	314.946	244.906	274.828	244.349	278.175	261.519	331.693	387.479	364.724	384.365	358.92	309.403	200.718	160.166	182.603	191.065	242.118	189.828
348.993	416.761	311.846	353.713	276.728	344.064	295.391	295.2	314.617	245.668	273.952	243.795	278.419	260.781	331.006	389.014	365.35	381.048	358.006	308.953	202.097	159.969	181.647	192.633	242.715	186.024
346.441	413.453	308.971	351.15	274.975	341.056	293.442	291.855	311.644	240.847	271.686	241.203	274.475	258.375	329.944	384.588	359.746	375.506	356.066	305.243	200.485	161.544	180.824	189.296	241.94	184.401
348.441	415.171	310.858	351.556	275.445	342.891	293.897	292.953	312.683	240.942	272.021	241.11	275.019	258.524	329.248	385.84	364.598	377.42	358.381	308.021	200.832	161.63	182.321	189.415	242.367	186.352
349.649	418.146	310.937	355.734	276.365	343.86	295.606	294.003	313.999	243.371	272.901	242.121	276.919	259.461	331.141	387.549	364.454	381.623	360.474	309.089	202.517	162.024	182.663	189.988	240.777	184.09
349.278	416.179	309.58	354.844	276.187	342.315	295.255	293.215	313.039	243.56	273.017	242.652	276.562	259.767	330.02	387.589	364.734	381.683	360.394	309.509	202.082	162.465	181.972	189.295	239.682	187.77
348.627	416.385	308.034	352.885	277.01	341.307	295.404	291.897	313.382	242.905	272.953	243.815	276.381	260.24	330.16	386.519	363.649	379.384	358.114	310.405	201.607	162.016	180.878	188.676	240.744	184.115
349.094	419.051	312.352	356	278.29	345.118	297.129	293.484	315.474	243.524	275.279	245.19	277.7	262.139	328.982	384.151	362.473	377.056	357.608	309.408	199.447	161.055	182.138	188.417	240.674	187.639
347.193	416.513	312.875	351	277.053	344.701	294.98	292.525	315.566	243.321	274.206	242.957	277.638	260.555	328.46	385.136	363.428	379.658	358.738	309.482	199.53	158.654	180.746	188.119	239.287	182.705
346.401	415.744	309.773	352.677	276.617	342.315	295.056	292.605	314.737	243.393	273.944	244.06	277.281	260.894	328.07	385.694	364.117	380.848	359.344	309.03	200.676	160.11	179.829	191.676	240.713	186.492
346.637	417.205	309.261	352.948	276.58	342.409	295.093	294.65	315.211	244.869	274.627	243.842	278.281	261.183	329.176	387.853	364.495	383.771	360.305	311.547	199.078	160.858	179.547	188.788	240.109	183.607
347.354	416.385	310.523	353.406	275.867	343.031	294.664	292.673	315.355	242.381	274.313	243.071	277.044	260.668	329.498	387.981	365.842	386.318	360.193	309.778	199.429	160.425	181.436	188.269	241.023	182.918
346.241	414.538	310.989	352.5	276.157	342.787	294.664	292.816	315.908	243.702	275.309	242.723	278	261.07	328.929	389.55	365	386.507	361.558	311.87	198.374	160.063	181.011	190.106	241.248	185.049
346.314	414.172	309.711	350.171	276.612	341.79	294.444	293.411	314.985	243.942	273.403	242.697	277.688	259.993	330.444	388.364	364.189	386.353	361.142	311.953	200.568	161.769	181.177	189.582	239.844	183.991
347.347	414.711	309.052	352.494	276.295	341.498	294.768	295.213	315.932	247.823	274.935	244.757	280.175	261.757	330.59	388.271	363.293	385.963	362.261	310.873	199.321	161.572	182.884	190.714	242.782	190.237
347.064	416.121	309.2	351.213	275.525	342.034	293.874	293.716	314.472	243.025	273.437	242.936	276.963	260.115	330.215	387	364.919	386.541	360.988	309.406	198.591	159.927	180.382	188.961	237.681	183.975
348.385	416.429	312.711	349.671	275.525	344.561	293.5	291.877	313.906	241.025	272.437	239.692	275.644	258.13	331.837	385.542	361.518	383.203	358.291	309.172	200.815	160.47	180.371	189.672	240.573	190.63
347.276	415.685	311.972	354.004	275.355	343.821	294.422	294.523	315.445	244.775	274.991	244.453	278.344	261.651	331.203	385.848	360.987	378.068	358.473	308.542	201.819	162.84	183.293	192.166	244.681	191.876
347.125	416.147	311.268	354.629	275.188	343.475	294.447	295.617	314.656	244.382	274.304	242.991	277.763	260.627	329.243	385.286	362.153	375.506	358.889	307.042	200.394	160.281	181.188	190.887	243.735	187.745
346.979	415.736	310.563	354.994	276.415	342.861	295.465	295.119	315.103	244.299	275.459	243.148	277.931	261.346	330.499	386.019	363.82	377.236	358.96	308.302	202.02	159.911	182.63	190.733	245.286	187.843
348.163	416.762	310.938	356.004	276.778	343.435	295.985	295.545	314.287	245.74	274.098	245.083	278.3	261.437	329.784	387.666	364.581	378.76	361.982	310.947	201.755	162.391	182.266	190.807	244.472	186.565
348.278	418	311.58	354.208	277.153	344.26	295.833	294.735	315.421	244.143	274.773	243.897	278	261.293	328.882	386.202	362.802	377.493	360.687	309.003	199.895	160.496	182.359	189.772	241.752	185.885
349.34	418.41	312.557	354.469	277.58	345.063	296.22	295.139	315.237	245.012	275.24	245.12	278.369	262.087	329.048	385.202	364.559	381.13	361.048	309.891	199.995	160.094	182.497	190.212	242.891	189.721
348.212	417.231	311.375	352.927	276.943	343.882	295.364	295.179	316.145	245.905	274.485	244.375	279.269	261.341	329.986	387.217	365.446	383.72	360.576	311.08	200.128	159.874	182.094	191.202	241.628	184.852
346.896	417.769	308.455	354.104	277.57	342.024	296.124	294.17	316.5	245.202	275.682	244.962	279.069	262.269	329.64	388.225	366.302	388.41	360.016	310.308	198.909	161.937	182.558	190.138	240.504	189.197
346.991	415.821	310.898	352.719	277.03	343.118	295.379	292.951	314.553	243.107	273.597	242.592	277.044	260.058	329.711	389.899	368.279	389.736	360.055	311.891	198.854	159.976	182.315	190.51	239.147	185.426
345.948	413.333	311.182	350.073	276.317	342.551	294.197	291.215	314.303	242.881	274.378	243.06	276.806	260.688	329.864	385.333	366.221	385.233	357.883	310.855	199.79	159.504	182.552	191.513	244.674	192.639
346.953	414.744	310.261	352.448	276.997	342.346	295.288	291.888	313.737	242.274	273.725	242.696	276.219	260.175	330.037	385.12	360.977	378.579	355.933	306.322	200.402	161.976	180.834	189.744	240.512	192.607
348.566	416.051	311.511	350.906	276.143	343.614	294.268	291.161	311.947	240.714	271.253	241.098	274.55	258.084	329.381	384.86	361.122	378.989	357.823	307.272	200.269	160.748	180.243	187.846	240.496	184.475
347.832	412.3	310.389	351.217	276.329	341.685	294.484	293.067	314.089	243.549	273.441	242.92	277.056	260.104	329.33	385.694	360.171	380.19	358.134	309.17	202.294	159.576	180.876	190.526	243.408	190.906
348.728	416.582	310.321	352.915	276.896	342.953	295.325	294.529	313.628	244.061	272.566	242.589	277.105	259.479	329.525	384.558	361.459	379.982	357.022	308.773	201.121	162.505	181.981	189.876	241.462	184.087
347.936	417.582	310.264	352.894	275.192	343.22	294.029	294.21	314.694	245.025	273.871	243.502	278.118	260.613	329.308	387.124	361.757	381.814	360.737	309.25	201.13	161.591	181.826	188.594	242.082	184.595
346.903	414.043	310.083	353.144	276.069	342.008	294.754	294.009	315.102	243.287	273.849	241.73	277.399	259.822	329.401	387.826	365.432	386.174	361.429	311.593	199.436	161.481	181.368	188.997	241.687	183.906
347.351	414.71	310.048	353.988	275.599	342.189	294.603	293.506	315.299	242.918	274.613	244.056	277.299	261.265	329.489	388.663	367.572	386.5	361.23	311.188	199.806	159.993	181.379	190.719	240.377	183.923
347.988	415.659	308.787	351.133	276.019	341.606	294.229	292.749	312.378	241.704	271.969	242.176	275.274	258.967	329.417	388.492	366.856	387.988	359.968	311.531	200.345	158.836	181.423	189.388	239.842	183.546
346.587	413.402	311.037	352.029	276.142	342.472	294.539	292.089	314.76	243.037	274.373	243.844	277.105	261.036	329.584	388.155	365.811	386.548	359.59	309.975	201.162	160.584	182.208	191.235	239.858	189.07
347.94	416.043	309.696	353.936	275.672	342.354	294.645	293.775	314.654	243.644	274.038	242.687	277.374	260.354	330.013	389.519	364.829	383.978	360.257	311.034	201.103	161.528	182.622	188.693	241.904	182.841
347.618	415.923	310.67	354.969	277.443	342.992	296.237	293.484	315.382	243.429	274.721	243.679	277.606	261.171	329.696	387.481	365.284	384.442	361.091	309.716	200.521	160.102	180.79	188.865	238.682	183.197
349.255	418.41	310.5	354.562	276.737	343.638	295.604	293.619	314.474	242.81	273.764	242.815	276.85	260.25	330.243	386.585	365.905	386.885	359.677	310.639	199.95	160.819	181.972	189.651	241.302	184.738
350.443	418.949	311.159	353.208	277.453	344.26	295.818	295.359	317.908	245.548	277.309	246.027	279.919	263.642	329.72	385.171	360.604	379.912	357.051	309.198	200.817	160.63	181.431	190.942	241.651	189.672
346.934	416.59	311.989	351.812	276.417	344.11	294.694	294.354	315.092	244.036	274.442	242.935	277.788	260.678	329.497	385.19	359.374	376.851	357.355	308.885	202.356	163.732	181.011	191.301	242.961	188.098
347.585	414.154	309.205	352.156	276.577	341.433	294.899	292.937	314.632	242.929	273.648	243.424	276.987	260.452	329.25	385.95	360.563	376.316	359.066	307.405	199.89	160.921	181.884	189.426	242.481	189.131
347.755	416.359	312.273	353.083	275.903	344.236	294.614	291.314	313.25	241.631	272.803	241.56	275.65	259.154	328.578	383.647	360.252	376.046	358.849	308.68	199.114	161.362	182.398	189.837	243.225	188.197
347.406	416.744	310.068	350.948	275.383	342.827	293.702	292.233	313.224	242.119	272.498	241.38	275.894	258.899	329.18	381.457	360.189	374.131	358.084	305.994	198.849	159.157	180.238	188.42	241.643	185.951
345.358	415.359	310.909	350.833	276.287	342.984	294.359	292.839	313.961	243.107	273.408	242.69	276.763	259.986	328.807	381.578	359.005	374.38	358.783	307.618	199.795	159.591	180.204	192.042	242.481	185.836
347.391	415.325	309.061	351.675	276.586	341.693	294.789	293.942	313.68	244.465	273.131	242.697	277.342	259.843	329.735	383.283	359.234	377.007	358.521	308.436	198.669	159.983	183.086	190.996	242.086	187.112
347.726	416.402	310.618	355.383	277.236	343.102	296.181	296.081	316.232	247.274	275.719	245.349	280.03	262.454	329.285	384.353	361.162	376.958	358.301	308.744	199.395	159.55	181.5	190.737	242.946	188.44
348.141	415.659	310.402	354.488	276.839	342.724	295.663	295.463	314.916	244.429	274.007	243.805	277.911	260.824	330.067	386.302	364.221	381.311	360.097	309.59	198.45	159.912	182.351	189.432	240.597	183.981
347.665	415.094	310.89	352.436	276.129	342.89	294.628	293.987	313.798	244.584	274.222	243.849	277.461	260.954	330.381	385.93	363.851	384.024	361.199	311.741	199.655	161.093	183.506	191.147	242.636	188.063
346.198	414.889	311.515	351.509	275.189	343.26	293.691	293.664	312.759	243.274	272.518	242.055	276.28	259.225	331.095	387.663	364.32	386.206	361.247	310.91	201.052	161.889	180.837	191.301	242.45	186.833
347.745	415.453	310.049	353.092	275.446	342.417	294.269	294.525	313.89	244.405	273.758	243.218	277.411	260.429	331.277	387.438	364.541	386.291	360.213	309.117	199.874	161.763	182.213	191.201	240.969	190.26
347.467	417.3	310.356	353.561	274.729	343.197	293.84	295.037	315.824	243.143	275.097	241.305	277.667	260.329	330.597	387.922	366.243	384.927	359.469	310.646	200.989	160.904	181.257	190.621	242.907	186.85
347.91	416.402	310.538	353.29	276.922	343.047	295.436	295.875	317.022	245.334	275.934	245.854	279.386	262.8	329.631	388.256	365.266	386.5	359.503	310.442	201.203	161.589	182.959	191.028	242.396	186.915
348.316	417.872	312.023	354.281	276.23	344.528	295.152	294.072	315.579	246.571	274.957	245.082	279.35	261.918	329.087	388.585	365.468	386.315	359.543	309.822	200.735	161.929	182.569	190.455	240.953	188.934
347.038	415.385	310.5	353.448	276.503	342.709	295.157	294.448	314.632	244.464	273.356	243.592	277.794	260.365	328.123	389.155	365.14	386.597	361.226	310.18	199.507	161.228	182.243	188.5	241.287	185.475
347.283	415.513	309.716	354.406	276.607	342.205	295.467	293.265	314.211	242.679	274.313	242.75	276.656	260.522	327.968	387.764	365.626	386.115	360.94	310.435	199.329	161.142	183.155	190.285	241.729	189.721
347.321	415.718	311.375	353.312	278.39	343.417	296.553	294.368	316.316	245.226	275.433	245.582	278.994	262.397	328.189	385.771	365.635	386.592	360.398	309.944	199.475	158.134	179.961	191.122	238.977	186.59
348.349	417.154	311.443	356.083	276.82	343.906	296.035	294.444	315.842	244.798	275.283	243.342	278.544	261.334	330.192	386.922	365.351	388.347	361.189	308.669	201.457	160.78	183.459	189.202	240.845	189.377
348.189	416.179	310.489	352.135	275.927	342.945	294.402	293.045	316.053	243.25	275.326	242.859	277.831	261.13	329.844	386.767	365.005	385.137	358.177	310.453	202	161.606	181.376	190.792	241.775	188.639
347.637	414.641	310.977	349.135	276.017	342.811	293.742	291.839	316.132	243.012	274.755	243.989	277.744	261.317	329.687	383.229	359.311	377.453	356.298	308.083	200.89	160.85	180.696	190.516	241.721	187.836
346.278	413.359	308.602	349.094	276.65	340.772	294.212	290.955	313.987	241.321	273.691	242.842	275.837	260.212	328.808	381.942	358.982	373.534	356.611	308.112	200.26	158.913	181.088	189.785	242.302	185.869
344.826	412.172	307.799	349.655	276.602	339.851	294.312	292.103	312.943	241.43	272.315	242.468	275.398	259.288	329.437	383.733	359.324	372.551	358.294	308.889	200.769	161.211	181.619	188.796	241.496	184.44
349.208	415.147	310.538	351.572	275.896	342.662	294.241	291.036	312.324	240.168	271.714	240.876	274.442	258.247	328.69	384.837	360.928	374.617	359.034	308.043	199.587	160.928	182.852	189.562	243.837	186.276
346.807	415.531	310.811	350.624	276.302	342.969	294.32	291.121	311.43	239.93	271.165	240.822	273.892	257.92	329.206	385.202	361.365	375.81	357.357	308.063	199.486	159.125	181.095	187.831	240.596	181.456
348.34	415.429	311.788	354.03	275.759	343.615	294.734	292.192	313.772	242.549	273.195	242.746	276.379	259.893	330.175	387.783	365.685	380.673	360.35	310.963	199.902	159.889	182.526	189.604	240.775	185.292
348.458	417.352	311.254	355.176	276.072	343.836	295.249	293.453	312.759	242.394	272.753	241.338	275.817	259.035	330.203	388.562	365.523	384.325	361.913	312.344	200.938	161.44	181.498	189.796	243.829	186.21
349.397	417.429	312.686	355.666	276.876	344.851	295.976	295.296	313.403	245.204	273.122	244.218	277.598	260.516	330.604	389.093	364.473	387.486	361.464	310.685	200.221	161.944	181.619	189.463	240.953	188.768
348.482	415.711	310.709	355.718	277.256	342.954	296.277	294.937	315.443	245.227	275.083	244.604	278.58	261.778	330.81	388.376	366.329	389.88	363.276	311.392	200.021	161.566	181.774	189.918	240.899	184.686
348.708	416.788	311.777	352.864	276.789	344.024	295.231	295.376	315.627	245.454	274.839	244.99	278.786	261.8	330.303	385.496	364.014	389.049	360.696	311.197	201.669	160.149	182.177	191.633	241.837	186.981
348.396	418.641	308.977	352.604	276.667	342.654	295.076	295.601	314.237	246.214	274.309	242.565	278.525	260.447	330.508	385.973	363.986	385.801	359.13	307.207	201.703	160.598	182.635	190.679	241.047	187.574
347.434	417.769	310.92	353.99	276.803	343.732	295.515	295.462	316.434	246.631	276.026	246.326	279.788	263.053	329.949	386.244	363.896	382.179	357.991	309.805	200.137	161.543	182.343	190.843	240.636	187.902
347.84	418.231	311.227	353.094	276.81	344.087	295.303	296.247	315.237	246.321	274.386	243.277	279.056	260.798	327.697	385.566	361.887	380.116	357.961	309.669	199.356	160.024	179.464	190.609	241.713	187.098
347.906	415.744	311.602	352.052	276.63	343.583	294.914	294.359	316.289	245.226	275.652	243.766	278.981	261.726	327.671	386.988	362.207	382.236	358.246	308.719	199.361	160.307	180.967	191.837	241.248	188.23
348.396	416.231	309.375	351.573	275.973	342.189	294.301	291.982	314.737	241.452	273.794	241.484	276.263	259.683	327.823	386.492	361.973	380.669	357.464	309.846	199.639	161.559	180.188	188.234	242.202	185.689
346.491	414.41	309.42	351.896	275.833	341.661	294.273	292.704	315.461	242.571	273.562	242.707	277.194	260.089	329.442	385.38	362.243	379.222	357.442	306.879	199.009	159.669	181.138	190.186	240.876	184.59
346.5	414.692	310.136	350.927	275.863	342.244	294.061	291.888	313.645	241.464	273.468	242.326	275.75	259.863	330.18	385.647	363.333	377.826	357.251	307.805	198.982	159.236	181.652	189.074	242.171	188.557
345.868	414.462	308.761	350.854	275.39	341.22	293.684	290.552	312.961	240.155	272.103	241.087	274.737	258.558	330.556	383.589	361.248	376.289	355.781	307.556	199.374	160.559	181.751	190.122	238.775	186.262
347.01	413.582	310.004	352.113	275.38	341.812	293.981	292.529	313.602	242.346	273.153	242.752	276.193	259.875	330.189	385.531	361.932	378.268	357.389	309.942	200.819	160.472	182.367	191.579	243.203	188.999
347.472	416.607	310.481	352.956	276.523	343.072	295.052	294.242	313.746	243.644	273.333	241.931	276.943	259.618	330.5	387.225	365.302	381.063	359.366	309.534	199.695	160.299	181.975	190.842	242.273	186.196
347.468	416.197	309.459	352.54	276.447	342.237	294.893	295.713	315.773	245.977	275.136	245.143	279.13	262.036	330.893	387.116	362.721	382.357	360.594	310.176	199.659	162.961	182.207	191.243	242.304	188.868
347.666	414.941	311.084	353.696	276.82	342.977	295.456	296.354	317.339	248.108	276.325	246.154	280.993	263.149	331.254	386.864	363.541	381.231	361.726	310.016	199.805	161.709	183.522	190.175	244.312	185.442
347.274	414.3	310.765	353.259	276.737	342.56	295.287	293.919	313.641	242.906	273.337	242.785	276.505	259.995	329.482	386.136	362.721	382.36	361.05	310.702	199.869	160.835	182.047	189.656	239.568	186.262
347.185	414.223	310.663	354.081	276.187	342.465	295.07	294.444	315.26	244.918	275.363	245.681	278.331	262.404	330.445	385.953	361.833	381.466	361.254	310.969	200.946	161.921	183.528	191.791	242.94	190.245
347.737	418.043	310.879	353.279	275.933	343.788	294.683	293.578	313.049	242.644	273.153	242.616	276.087	259.82	329.366	385.229	362.491	383.684	361.636	310.214	199.864	160.913	182.533	189.63	244.529	187.589
348.699	418.146	310.913	354.477	277.393	343.843	296.08	293.246	313.641	242.775	273.016	242.535	276.437	259.707	329.328	384.802	363.059	383.394	362.901	309.626	201.115	162.252	182.185	189.313	240.986	186.098
348.019	417.308	312.011	354.583	276.843	344.346	295.689	293.587	315.921	244.94	275.343	245.587	278.656	262.356	328.709	383.554	363.644	382.255	362.754	309.287	201.534	161.882	181.84	190.51	241.86	187.18
347.623	415.872	310.761	352.833	275.963	343.039	294.598	292.359	314.066	242.679	273.249	243.038	276.587	260.06	328.25	384.547	363.829	384.016	360.861	309.547	201.744	160.331	181.381	187.869	241.155	186.607
347.91	416.308	312.455	355.01	276.867	344.346	295.811	293.265	314.5	243.607	273.893	244.071	277.281	260.873	327.604	385.492	362.77	384.252	359.787	309.251	201.315	159.37	180.994	190.824	239.419	186.525
347.901	416.769	310.852	352.469	276.707	343.378	295.073	293.722	314.776	243.024	274.369	243.152	277.106	260.728	326.983	386.756	364.167	383.961	360.66	310.195	200.096	158.52	181.249	191.083	242.473	187.393
347.892	416.769	309.114	353.062	276.403	342.173	294.987	293.861	315.5	243.25	274.652	241.495	277.569	260.168	328.511	386.795	363.131	383.36	359.073	309.183	199.338	161.701	182	189.122	241.085	185.115
347.958	417.487	310.557	354.948	276.957	343.394	295.864	293.493	313.803	243.69	273.682	243.109	276.994	260.325	328.146	386.461	364.851	383.183	358.696	310.888	200.283	160.89	182.133	191.141	242.783	188.852
346.231	414.051	311.239	352.271	276.633	342.811	294.97	292.969	314.921	242.893	273.794	242.391	277.106	260.077	329.899	386.368	363.991	382.891	356.043	309.932	199.63	159.173	180.16	189.202	239.566	183.18
345.929	413.769	310.807	352.896	276.5	342.425	295.02	294.605	317.618	245.571	276.665	243.821	279.794	262.312	330.164	387.81	363.964	382.146	357.855	308.973	199.753	158.74	181.442	191.234	240.388	186.721
347.107	415.889	312.278	351.004	276.692	344.096	294.707	292.658	315.053	241.193	273.489	241.518	276.276	259.521	331.896	391.153	369.836	387.106	359.231	309.94	200.019	159.954	181.581	188.036	239.266	185.442
348.517	416.607	310.88	352.327	277.262	343.348	295.46	294.712	316.434	245.955	275.677	244.838	279.432	262.207	332.565	390.285	366.557	385.612	357.392	309.351	200.462	160.702	182.31	191.2	240.863	187.589
347.913	414.889	309.88	351.088	275.475	342.127	293.806	294.452	313.763	244.014	272.845	242.8	277.145	259.731	332.223	388.681	364.246	382.934	356.957	308.671	200.618	161.781	181.901	189.049	241.576	184.655
346.913	412.787	310.858	351.348	276.452	342.159	294.609	295.089	314.513	245.3	273.338	243.947	278.176	260.509	331.084	388.413	364.854	380.9	359.484	308.268	200.787	162.261	180.918	188.966	241.956	187.671
346.588	414.197	308.494	349.546	274.105	340.954	292.394	292.905	312.711	242.514	272.218	242.306	275.858	259.151	328.139	386.146	362.963	377.06	357.198	307.857	199.065	158.568	181.083	189.062	242.127	186.671
347.281	412.94	308.312	346.796	274.198	340.442	291.798	289.47	311.224	237.074	271.124	239.284	272.295	257.216	328.729	385.549	363.278	377.3	357.623	308.979	199.261	160.041	180.26	189.354	242.305	186.786
349.149	418.094	313.608	355.994	277.132	345.694	296.25	294.681	314.487	245.764	273.755	242.328	278.408	260.041	331.597	389.409	364.818	383.623	362.759	313.064	202.572	162.277	182.967	192.892	243.693	189.228
350.743	420.325	310.585	355.4	276.605	344.285	295.707	293.842	314.763	244.324	274.201	243.224	277.782	260.68	332.66	390.339	365.638	386.082	361.391	311.922	201.805	163.293	181.564	188.892	241.615	186.015
349.09	419.308	311.659	356.375	277.15	344.717	296.356	295.045	316.118	247.488	275.811	246.462	280.087	263.002	330.109	384.775	361.5	381.053	360.132	309.814	200.361	162.598	182.083	190.01	243.093	188.869
347.278	417.333	310.455	355.208	277.753	343.276	296.53	294.372	316.263	246.452	275.644	246.321	279.612	262.841	328.504	386.543	361.554	379.235	360.46	308.506	200.151	162.024	181.972	188.849	242.395	185.164
347.132	416.692	311.091	352.698	277.143	343.52	295.46	293.682	314.829	242.821	273.957	243.967	277.025	260.861	327.326	385.911	363.207	380.961	357.927	308.388	198.877	160.685	180.917	188.234	240.411	185.59
347.844	417.026	311.432	352.583	276.93	343.858	295.27	292.83	313.263	243.452	272.785	241.658	276.612	259.19	328.031	387.039	363.635	381.788	358.596	309.828	199.589	159.189	182.271	189.144	243.101	188.41
347.434	416.179	312.432	350.844	277.003	344.291	294.904	290.996	313.434	240.31	272.914	241.897	275.044	259.363	329.842	385.713	362.45	380.261	358.457	309.601	199.434	161.102	180.669	189.593	239.442	187.328
347.58	415.846	311.42	352.906	276.067	343.488	294.694	293.058	314.329	243.31	274.193	243.207	277.044	260.649	330.802	385.674	362.505	380.524	358.828	309.195	200.516	160.929	182.138	190.821	242.62	191.246
345.792	414.513	308.841	351.969	275.967	341.291	294.391	292.623	314.026	241.643	273.009	241.891	276.025	259.421	330.874	385.384	363.667	379.635	360.895	308.618	200.804	160.354	182.326	189.679	239.147	182.525
346.939	415.795	309.568	353.271	275.823	342.189	294.598	293.991	316.474	244.179	276.021	243.772	278.519	261.935	329.856	385.558	363.55	378.692	361.253	309.047	200.598	162.449	181.298	191.029	241.109	186.049
346.442	414.635	309.345	352.515	275.495	341.678	294.167	292.439	314.525	243.263	273.034	242.55	277.113	259.726	329.144	387.327	365.479	380.667	361.463	309.985	201.3	160.248	180.851	189.347	241.044	186.012
347.287	416.814	311.073	354.254	276.018	343.545	294.985	294.622	316.091	244.835	275.437	244.132	278.681	261.762	329.747	386.831	364.704	381.79	361.354	309.406	200.104	160.122	182.232	191.523	242.285	187.619
348.207	416.327	311.948	353.348	277.048	344.001	295.546	294.941	315.946	245.561	274.51	244.616	278.994	261.454	329.91	387.358	364.78	385.542	360.326	311.335	200.72	160.507	181.697	192.132	242.827	186.98
347.975	416.558	310.436	355.296	276.272	343.025	295.429	295.578	315.749	246.632	274.57	244.061	279.463	261.255	331.018	390.103	365.857	387.997	362.177	312.385	201.61	160.972	181.619	190.411	240.075	184.947
347.909	415.199	312.368	353.171	277.195	343.946	295.614	293.793	314.104	244.347	273.39	244.262	277.482	260.675	329.939	390.056	366.875	389.684	362.017	313.127	200.117	160.893	181.697	192.469	242.665	187.176
347.612	416.789	310.323	352.525	276.478	343.017	294.914	292.779	313.867	241.287	272.755	241.338	275.763	259.036	330.049	389.42	368.794	389.958	361.388	312.616	198.314	160.681	181.089	189.302	240.471	185.635
345.791	414.891	310.595	352.39	275.722	342.623	294.308	295.618	314.788	243.525	274.78	244.208	277.375	261.425	329.782	388.812	365.798	386.687	358.911	311.639	200.72	159.83	181.835	190.315	243.696	188.258
346.824	415.66	310.913	353.994	275.685	343.08	294.669	294.08	314.775	244.252	273.695	242.469	277.75	260.055	330.458	387.246	363.573	383.449	358.523	310.187	201.524	160.807	181.542	189.354	240.61	184.832
347.689	416.077	310.432	355.583	276.723	342.874	295.841	295.946	316.342	246.25	276.408	244.353	279.544	262.406	329.451	385.078	360.104	377.766	359.012	307.506	201.388	162.394	182.055	189.099	241.589	186.131
347.542	415.154	310.75	353.031	276.82	342.811	295.295	295.197	316.447	244.31	275.455	243.75	278.575	261.606	328.55	384.62	360.982	377.464	358.386	308.065	199.648	160.732	180.442	188.381	241.426	187.311
347.854	416.795	310.864	355.844	276.17	343.394	295.485	295.018	317.013	245.369	276.399	244.495	279.4	262.459	328.43	384.601	361.572	377.793	358.416	307.515	199.817	159.488	182.326	189.763	240.977	187.246
349.259	417.615	313.17	351.312	277.69	345.244	295.538	294.17	316.092	246.667	275.369	245.06	279.644	262.132	327.914	384.364	362.207	379.334	359.25	309.308	200.265	159.26	183.144	190.115	241.845	187.049
347.41	416.846	308.318	352.115	276.623	341.646	294.924	294.839	317.092	246.536	275.948	244.239	280.05	262.103	329.726	385.132	363.743	379.611	359.528	307.663	199.562	161.843	182.68	189.939	241.264	189.098
347.703	414.949	310.261	352.708	276.537	342.409	295.003	291.978	313.329	242.429	272.983	243.185	276.106	259.974	329.209	386.434	364.023	379.969	359.789	308.701	199.607	162.913	179.751	188.84	242.147	187.098
348.061	416.436	310.989	349.74	276.51	343.37	294.263	290.883	313.145	241.155	272.052	241.326	275.35	258.635	328.78	384.953	363.698	379.601	357.373	306.595	200.749	158.953	181.149	188.327	239.535	185.836
347.646	415.128	310.636	348.865	276.423	342.724	293.985	290.709	313.316	240.667	272.67	241.891	275.175	259.226	329.45	384.539	364.171	379.792	356.555	308.831	199.612	159.016	180.58	189.458	242.426	185.984
348.364	415.499	310.1	351.55	277.923	342.467	295.772	293.095	313.733	242.697	273.65	243.095	276.44	260.304	331.139	387.035	362.825	380.397	359.489	309.053	200.718	160.692	183.29	191.81	241.986	188.007
348.77	416.319	312.237	353.54	276.013	344.199	294.808	292.427	312.746	241.447	272.762	241.796	275.315	259.242	330.554	386.458	363.726	381.676	359.375	311.222	199.796	161.338	183.118	188.717	242.428	186.81
349.388	417.986	310.373	353.967	277.246	343.419	295.846	292.996	314.628	243.638	273.968	243.367	277.358	260.605	331.166	388.059	364.406	383.874	359.297	309.598	198.535	161.503	181.942	190.672	240.467	185.45
348.652	416.165	312.078	354.206	276.12	344.041	295.05	294.212	314.589	242.84	274.388	243.041	276.921	260.699	330.237	389.791	366.348	385.767	360.785	311.746	199.503	160.188	182.748	190.191	243.483	189.204
348.699	416.011	312.634	352.977	277.14	344.38	295.525	295.579	315.089	245.376	274.139	245.312	278.49	261.554	330.336	388.795	364.658	384.006	360.808	311.021	200.663	160.07	181.859	191.143	240.591	185.286
347.888	415.14	310.328	353.415	276.073	342.514	294.823	296.019	315.22	245.066	274.478	244.736	278.389	261.497	329.161	388.601	364.798	383.414	361.348	311.518	201.216	161.243	182.809	191.127	242.335	188.351
348.51	417.217	311.907	356.529	277.38	344.246	296.568	294.436	313.286	242.685	272.946	242.905	276.221	259.836	329.865	388.508	366.113	387.159	360.887	312.311	199.846	161.101	181.56	189.278	242.312	186.548
349.336	418.55	312.623	355.29	276.576	345.152	295.659	295.05	314.404	242.9	274.332	242.894	276.864	260.602	330.02	389.028	364.902	385.906	360.356	309.802	201.348	160.723	181.848	190.682	241.498	187.056
348.189	415.333	309.136	350	275.927	341.748	293.884	293.48	313.882	243.5	272.85	242.598	276.931	259.637	328.929	385.612	363.405	386.973	360.186	311.843	200.562	159.228	181.381	190.673	240.752	185.295
346.665	416.487	309.648	355.385	275.537	342.457	294.894	294.735	315.092	245.333	274.021	242.842	278.469	260.406	330.052	388.395	363.599	385.749	361.117	309.367	200.393	160.929	182.144	190.404	240.643	187.639
347.476	417.846	308.693	351.979	276.767	342.213	295	292.247	314.618	242.31	273.489	241.543	276.656	259.534	329.354	387.105	363.365	384.54	360.359	310.331	200.507	161.181	180.083	188.737	239.147	184.934
346.873	416.41	309.443	351.958	275.753	342.291	294.227	293.399	314.868	243.476	274.455	242.114	277.388	260.322	327.664	387.14	364.842	380.615	360.701	311.669	200.037	160.693	181.05	191.019	243.488	192.689
347.736	415.641	310.261	353.396	276.487	342.622	295.131	293.126	316.684	243.524	275.854	244.342	278.275	262.084	328.5	387.609	364.914	379.821	360.32	312.231	198.886	160.465	183	191.955	243.814	189.607
346.179	415.282	310.261	353.958	277	342.512	295.657	294.583	316.579	247.095	275.747	245.022	280.1	262.327	330.234	385.512	361.937	378.322	360.609	309.29	200.954	161.433	181.37	190.862	241.008	186.377
346.028	414.564	310.318	352.302	275.83	342.331	294.369	293.251	314.961	244.369	274.807	243.701	277.9	261.216	329.33	384.302	360.505	376.9	357.978	309.929	200.945	160.913	181.823	190.301	242.643	187.295
346.557	416.051	311.102	352.01	277.417	343.331	295.5	293.493	317.118	245.202	275.708	244.728	279.362	262.18	329.923	384.221	360.752	374.851	358.03	309.325	200.749	160.26	180.74	189.369	240.101	183.59
348.87	417.398	311.76	352.232	277.738	344.2	295.797	295.952	317.557	247.968	276.226	246.165	281.022	263.098	329.106	383.318	360.434	374.775	360.245	308.631	199.412	159.966	181.976	191.39	240.905	185.994
348.926	417.885	311.419	353.868	277.382	344.113	295.923	296.736	315.925	245.48	274.81	244.486	278.941	261.569	329.132	384.004	360.808	374.764	359.094	308.841	199.325	159.793	181.258	191.932	244.184	182.601
348.822	416.09	314.272	352.753	277.688	345.538	295.886	293.853	314.794	243.552	274.307	244.323	277.391	261.218	328.652	383.055	359.979	375.204	357.85	308.723	198.837	161.439	180.871	187.156	239.463	186.355
350.643	419.039	314.317	356.201	277.612	346.475	296.663	295.629	313.518	244.254	273.719	244.48	277.154	260.956	330.249	385.656	363.308	380.213	360.735	310.134	199.106	160.376	183.02	189.765	241.726	183.994
350.181	417.834	310.272	355.295	276.818	343.302	295.843	294.512	313.728	243.956	272.878	243.084	277.098	259.877	330.154	385.303	363.862	382.703	360.38	309.004	198.974	162.218	182.573	190.486	242.525	186.371
348.752	415.911	311.408	355.045	276.665	343.499	295.666	295.221	315.136	245.444	275.578	245.274	278.547	262.348	328.632	387.167	364.488	383.806	361.311	308.152	200.321	161.297	183.788	189.198	242.905	187.879
348.681	414.988	310.794	355.107	276.988	342.79	295.926	293.759	314.504	242.54	274.363	242.682	276.723	260.523	328.253	388.725	366.632	384.946	360.478	309.492	198.595	160.447	181.827	190.832	242.091	187.535
348.388	416.449	312.033	353.149	276.855	344.097	295.35	295.14	315.689	244.813	275.38	244.339	278.479	261.824	329.122	388.163	365.858	385.427	361.551	308.545	200.403	159.4	184.026	191.637	242.06	187.994
347.448	415.077	309.852	354.365	275.46	342.165	294.588	292.372	313.974	242.429	272.931	242.728	276.413	259.743	328.894	387.333	366.117	386.437	360.689	310.367	200.598	160.087	181.414	190.667	243.194	186.197
349.802	417.641	309.92	354.156	276.19	343	295.091	293.439	314.75	242.179	274.318	241.745	276.65	260.094	330.842	387.57	364.869	386.893	360.199	308.441	201.607	161.402	180.823	188.317	239.643	182.328
349.297	418.385	313.307	355.917	278.197	345.575	297.038	294.224	316.395	244.417	275.429	244.261	278.606	261.815	329.231	386.977	364.185	388.562	359.808	309.822	200.626	159.827	183.84	191.077	241.155	188.131
348.41	416.795	310.534	350.073	275.827	343.165	293.826	294.341	315.461	242.679	274.288	242.076	277.25	260.214	329.684	386.81	365.973	389.147	359.148	310.089	200.142	158.614	181.243	190.446	239.829	187.131
344.844	414.333	310.42	350.531	276.093	342.331	294.139	294.498	317.013	246.536	275.94	243.973	280.013	261.974	329.669	386.953	365.419	386.298	360.897	311.42	201.475	160.559	182.055	189.955	239.845	189.705
345.524	414.615	305.807	350.229	274.13	339.22	292.578	289.964	312.526	238.952	271.803	240.538	273.9	258.147	330.89	386.349	363.414	383.869	357.763	310.728	199.84	160.094	179.536	187.875	237.295	186.574
345.519	413.718	307.682	350.427	275.733	340.244	293.841	291.161	312.829	240.536	272.704	242.614	274.875	259.562	329.906	387.434	361.459	379.788	358.012	309.938	199.361	161.047	183.116	189.708	243.047	193.607
344.722	413.462	308.818	349.531	274.907	340.953	292.997	291.507	313.303	241.726	272.614	240.685	275.725	258.661	329.987	385.888	360.91	377.454	356.879	309.355	199.817	159.118	179.21	188.785	240.023	186.557
347.052	410.923	313.25	344.771	278.44	343.244	294.52	291	304.987	239.452	265.313	239.212	270.581	253.938	338.609	388.539	368.518	391.243	364.069	310.692	197.283	161.22	182.111	185.686	232.163	190.869
345.906	410.051	309.42	347.083	274.677	340.323	292.23	290.848	305.026	237.071	264.923	236.266	269.35	252.425	333.193	383.512	364.041	386.997	357.067	308.444	198.749	160.189	179.149	186.5	229.961	183.033
344.675	410.019	309.765	348.958	274.42	340.552	292.49	291.071	305.394	237.776	265.783	237.134	269.895	253.287	330.785	382.857	359.617	385.317	357.417	309.082	200.704	161.819	178.723	185.191	231.105	182.275
345.213	410.071	310.424	350.792	274.773	341.024	293.202	291.515	306.184	238.669	266.771	238.547	270.739	254.46	330.027	384.95	360.905	384.495	358.147	307.736	199.417	159.937	180.088	185.124	231.461	180.849
347.331	410.737	309.049	347.885	274.113	340.276	291.997	290.986	307.052	237.645	266.38	236.781	270.614	253.47	332.323	380.508	359.266	383.981	355.716	308.464	198.837	159.37	180.043	184.322	227.562	177.095
347.383	412.378	309.993	350.417	275.637	341.434	293.765	294.623	308.828	242.181	269.719	240.091	273.839	256.789	334.175	383.167	361.865	385.49	358.887	309.961	200.307	160.543	181.43	185.714	229.702	177.554
347.855	411.096	308.959	350.167	275.913	340.324	293.914	292.255	307.815	241.478	268.187	240.977	272.989	256.323	332.611	382.469	359.694	382.036	356.903	308.485	199.956	161.315	181.165	185.284	227.275	176.013
344.708	407.353	307.72	345.552	274.9	338.316	292.028	290.39	307.71	237.728	268.346	239.205	270.97	255.621	329.238	381.058	356.887	377.256	355.846	308.082	198.736	159.685	180.972	184.339	229.601	179.095
345.902	408.661	308.663	346.063	274.61	339.371	291.932	289.134	305.67	234.99	265.831	236.194	268.564	252.905	330.549	381.128	359.351	377.554	356.614	306.964	198.819	160.047	180.237	183.685	228.066	177.374
346.623	409.943	309.356	347.344	276.02	340.245	293.311	289.977	307.078	236.205	267.333	236.558	269.87	253.897	329.839	381.264	360.18	378.313	356.489	307.064	198.905	160.504	180.612	186.002	228.097	182.915
348.099	413.077	310.568	347.521	275.327	342.047	292.828	289.139	307.289	235.798	267.27	237.527	269.756	254.293	329.602	381.826	361.216	380.503	357.843	308.621	198.342	159.646	179.829	184.436	225	177.607
348.113	411.949	311.773	348.104	277.74	342.535	294.798	291.713	309.342	240.5	269.082	240.179	273.2	256.478	329.236	382.589	362.608	380.449	358.853	308.754	198.562	159.039	180.486	185.128	226.256	178.967
348.561	413.256	310.523	348.802	276.033	342.071	293.674	289.211	305.75	236.405	266.082	237.38	269.344	253.57	328.251	383.043	360.824	382.037	358.046	308.598	197.584	160.323	179.122	183.321	225.031	178.557
346.934	410.974	310.455	348.781	276.787	341.323	294.24	289.83	308.026	240	268.116	240.723	272.312	256.168	328.422	382.841	360.667	381.036	358.189	307.994	199.58	159.937	179.028	184.067	227.473	181.279
346.264	410.718	308.443	345.5	274.51	339.85	291.72	287.26	305	233.238	265.472	235.897	267.325	252.558	328.863	381.609	360.203	382.203	356.349	307.213	198.11	159.48	177.945	184.003	226.163	178.918
345.156	409.026	309.557	347.125	275.277	340.102	292.694	290.018	307.303	237.06	268.043	238.935	270.425	255.334	329.859	381.023	360.414	381.11	357.096	307.121	196.393	156.772	178.807	185.516	227.775	180.656
345.788	410.026	308.841	347.219	274.5	339.913	292.129	288.964	307.908	235.095	267.858	236.457	269.681	254.151	330.176	381.965	361.482	380.194	356.07	307.053	199.137	159.913	179.21	184.263	225.829	174.984
345.434	409.564	310.455	348.5	276.377	340.89	293.861	289.256	307.237	236.679	267.013	237.293	270.194	254.041	330.524	383.306	361.149	381.203	356.491	307.325	196.799	160.638	179.956	183.147	228.24	180.246
345.953	410.327	309.197	348.187	275.489	340.253	293.113	289.68	306.827	236.206	266.765	237.819	269.75	254.132	330.985	381.628	361.586	381.509	355.98	308.427	199.322	159	179.417	184.36	229.598	180.996
347.651	410.814	309.777	348.155	275.252	340.804	292.926	290.712	307.827	236.384	268.109	237.27	270.319	254.646	332.071	382.322	359.752	381.655	356.236	308.146	198.286	159.291	180.041	186.392	227.318	179.357
347.934	410.327	310.822	348.114	275.682	341.379	293.241	291.752	305.709	238.848	265.847	237.977	270.606	253.695	332.036	383.756	361.342	382.539	358.793	310.081	197.761	159.827	180.146	187.026	229.171	178.308
349.382	413.455	309.345	347.343	274.222	341.316	291.948	289.218	305.656	235.253	265.426	236.042	268.694	252.61	331.524	383.403	361.477	384.332	357.408	309.418	199.099	159.779	180.671	184.648	228.264	183.668
347.396	412.686	311.481	349.416	276.326	342.56	294.044	290.743	305.472	237.908	266.521	238.412	270	254.259	331.575	384.926	362.847	384.773	359.251	309.901	199.117	159.252	179.709	185.081	229.342	180.422
345.976	409.891	307.084	345.51	275.216	338.654	292.257	289.765	303.959	234.539	264.718	236.874	267.513	252.572	331.196	382.019	358.712	383.041	359.056	308.626	199.295	160.441	180.748	185.408	228.117	179.848
347.132	413.327	311.697	350.28	275.786	342.906	293.845	293.021	308.156	241.551	268.306	240.194	273.188	256.05	331.379	383.19	360.491	383.911	359.988	309.238	199.715	161.228	180.908	186.44	229.078	182.275
346.467	411.84	309.606	348.124	275.022	341.001	292.744	290.478	306.551	236.325	266.564	237.314	269.682	253.8	331.617	381.275	361.117	384.493	358.895	310.294	198.889	160.48	179.345	184.67	227.799	180.209
345.915	410.846	310.091	349.042	274.923	341.031	292.891	291.475	308.579	239.262	269.459	239.842	272.188	256.536	330.082	382.957	361.225	379.939	359.109	309.612	199.091	160.291	179.884	186.253	227.876	182.967
347.604	413.333	308.773	349.979	276.23	340.882	294.109	291.229	306.816	238.155	267.313	238.576	270.769	254.779	329.823	382.279	361.171	378.993	358.894	308.485	198.845	158.984	178.066	186.269	227.45	178.295
347.656	412.59	308.909	349.688	275.74	340.748	293.667	291.031	307.263	238.917	267.605	238.543	271.381	254.928	329.959	380.957	360.793	380.082	359.335	308.459	198.667	161.677	179.564	184.426	228.209	180.492
347.123	411.923	310.705	350.292	275.82	341.787	293.874	292.722	309.105	241.321	268.837	238.603	273.519	255.642	330.445	381.888	363.194	380.98	360.111	308.888	198.598	160.701	179.624	184.747	229.178	177.885
348.358	412.231	310.795	346.49	275.74	341.945	292.891	289.933	306.329	237.369	266.455	237.668	270.125	253.892	330.167	380.062	359.482	381.012	357.566	306.947	198.26	160.15	180.47	183.282	227.194	179.18
345.684	409.615	309.795	349.333	276.297	340.449	294.003	290.085	308.25	238.44	268.794	239.848	271.6	256.166	331.678	381.841	360.041	378.648	358.344	307.476	198.598	160.402	180.348	186.301	228.891	181.393
346.726	409.538	310.386	345.958	275.713	340.835	292.742	289.036	305.658	236.226	265.635	237.511	269.206	253.373	332.486	382.016	359.167	379.622	355.898	307.672	199.105	160.134	179.967	183.08	225.504	178.18
346.071	410.282	310.773	347.448	275.603	341.331	293.02	290.17	307.526	238.25	267.446	238.761	271.156	254.933	330.718	385.023	362.676	383.561	357.784	307.553	198.402	159.087	179.26	183.439	227.248	181.311
346.465	409.708	310.619	344.806	275.565	341.048	292.351	290.53	306.176	237.747	266.158	238.235	270.251	253.971	331.219	385.023	364.533	387.404	357.424	308.452	199.39	160.514	180.191	184.991	228.589	179.775
346.88	411.579	309.039	346.869	275.615	340.528	292.889	290.288	307.203	237.33	266.875	237.164	270.519	253.913	331.697	383.143	362.051	386.044	355.659	307.292	198.33	160.695	180.147	182.882	227.806	180.169
344.899	408.733	308.937	346.921	275.542	339.583	292.846	290.521	307.992	237.211	268.218	238.963	270.832	255.449	330.925	384.31	363.497	385.101	357.306	307.68	198.372	161.128	179.937	185.135	229.333	180.693
345.729	409.323	310.392	346.9	275.142	340.772	292.538	289.44	305.781	236.544	265.819	237.485	269.432	253.461	330.953	384.942	363.93	386.742	357.812	309.195	198.682	158.357	179.627	184.792	226.883	180.005
346.875	410.092	309.426	348.973	275.908	340.339	293.621	290.252	307.413	237.032	267.695	237.213	270.463	254.396	331.249	386.318	364.317	386.475	357.589	309.121	199.796	161.601	180.285	185.779	227.48	180.89
347.899	412.169	311.13	349.827	276.915	342.158	294.591	290.391	306.979	237.913	267.596	239.491	270.719	255.336	331.513	385.314	362.894	385.338	358.719	309.97	198.495	159.609	180.583	185.187	229.217	180.644
346.941	410.195	309.778	348.202	275.082	340.614	292.808	289.48	305.86	236.866	266.278	237.458	269.638	253.704	330.903	386.519	364.209	385.92	358.386	309.659	199.709	159.026	178.804	184.751	228.806	178.283
346.965	411.195	309.755	349.421	274.292	340.906	292.505	289.507	306.584	236.735	266.6	237.116	269.913	253.738	332.352	385.748	363.533	384.33	357.286	309.129	199.262	160.365	179.832	185.824	227.248	180.874
348.17	412.59	308.761	351.406	275.847	340.646	294.164	290.619	307.618	236.976	267.906	238.168	270.531	254.928	330.706	383.748	360.464	379.857	356.463	309.148	199.087	161.181	179.337	182.978	227.45	177.213
347.052	413.231	310.364	349.01	275.37	341.953	293.222	289.695	308.066	236.595	267.948	237.418	270.544	254.62	330.38	383.729	358.649	378.699	357.01	307.754	198.648	159.071	178.757	183.686	226.775	178.311
347.042	410.846	310.364	348.052	276.027	341.22	293.487	291.471	309.671	239.738	269.828	239.076	272.956	256.404	331.039	382.078	357.581	376.471	357.271	309.683	199.525	159.638	179.856	185.942	228.101	179.902
347.085	412.231	310.545	346.719	276.313	341.772	293.381	290.426	306.697	238.726	266.464	238.576	271.013	254.303	330.193	380.562	357.338	376.222	357.274	309.938	198.329	159.724	179.017	182.692	227.411	179.59
346.618	411.385	310.375	348.083	275.677	341.394	293.23	290.457	308.039	237.988	268.094	238.239	271.263	255.062	330.063	381.566	360.941	377.565	357.105	308.645	198.489	159.079	179.619	184.939	226.442	179.279
347.033	411.718	308.477	346.635	275.477	340.181	292.727	290.498	307.382	238.214	267.579	238.5	271.069	254.887	329.064	381.678	359.509	379.285	358.701	309.089	198.347	158.252	178.464	184.712	227.07	177.607
344.443	410.846	308.545	348.198	275.35	339.961	293.01	289.202	306.368	236.226	266.262	237.418	269.544	253.68	330.312	381.95	361.086	381.393	357.63	308.281	199.023	160.701	178.022	183.282	226.434	179.279
346.401	409.974	309.705	347.844	274.703	340.496	292.434	289.511	305.25	236.274	265.815	237.701	269.038	253.548	330.261	383.942	364.685	384.299	358.663	308.68	197.352	160.598	179.099	184.308	228.581	178.246
346.842	412.245	310.619	347.182	275.068	341.827	292.551	288.18	305.319	234.936	265.368	236.42	268.368	252.74	331.67	384.087	367.12	386.138	360.085	309.449	198.068	159.762	179.539	186.296	227.751	180.613
347.592	412.271	310.892	350.473	275.632	342.024	293.775	291.758	306.793	238.365	267.866	238.393	270.868	255.012	332.368	383.591	363.304	384.978	359.778	307.227	198.534	160.526	179.611	187.29	228.309	179.99
349.022	413.194	311.835	348.556	276.148	342.961	293.702	291.297	305.608	237.876	265.742	238.393	270.049	253.817	331.752	382.835	362.174	383.192	359.273	307.585	199.287	162.266	180.467	184.502	227.278	181.941
347.809	412.399	312.721	348.921	275.592	343.331	293.369	292.158	308.214	239.924	267.913	238.686	272.362	255.158	332.254	383.079	361.962	380.477	358.767	308.268	199.543	159.613	180.13	185.117	228.596	180.301
346.809	412.399	310.664	349.609	276.275	341.906	294.053	292.987	309.701	241.376	268.858	240.317	273.831	256.411	331.936	383.73	361.449	379.647	358.83	308.641	199.634	160.416	179.213	186.111	228.255	179.137
348.135	412.271	310.074	347.213	276.442	341.457	293.599	290.673	307.714	238.019	267.33	238.697	271.125	254.844	331.327	381.618	360.079	379.327	358.945	306.34	198.315	161.251	181.124	183.008	228.991	184.596
347.347	410.912	310.539	348.421	275.322	341.362	293.043	291.019	307.279	238.638	267.669	238.621	271.243	254.99	329.989	383.54	363.034	381.74	358.444	308.014	199.073	159.534	180.655	185.771	228.464	179.859
346.88	411.732	309.267	346.265	275.118	340.733	292.366	289.418	305.766	235.079	266.231	236.164	268.656	253.108	330.504	383.575	362.404	383.8	357.95	309.6	197.886	160.022	180.031	183.905	226.456	179.154
345.925	408.872	308.5	348.031	274.267	339.323	292.149	289.744	305.947	236.417	266.897	237.054	269.444	253.88	330.349	382.078	360.221	381.722	356.963	308.118	198.694	160.614	179.282	185.337	226.527	177.393
346.198	409.436	309.182	348.906	276.107	339.969	293.755	290.179	306.382	237.488	266.764	237.962	270.212	254.204	330.434	384.054	362.919	384.136	357.431	308.822	199.274	159.591	180.392	184.022	228.016	177.148
345.009	410.128	309.239	349.281	275.553	340.22	293.427	292.892	309.461	240.345	269.648	239.821	273.175	256.627	331.655	383.074	362.351	383.838	358.081	308.612	200.521	158.543	179.564	184.625	226.512	180.393
346.415	410.897	309.034	346.365	275.613	340.315	292.765	289.457	306.474	238.226	266.712	239	270.644	254.623	330.789	384.31	362.41	385.502	357.705	310.115	200.05	160.283	179.751	185.401	228.388	180.049
346.019	411.051	309.091	347.208	275.64	340.402	292.99	288.121	306.184	235.024	266.343	235.81	268.825	253.022	330.775	385.004	362.108	384.444	358.359	308.959	199.137	161.906	179.188	182.981	227.155	179.803
346.241	409.795	309.477	348.135	275.863	340.283	293.384	290.022	307.908	237.786	267.867	238.571	271.094	255.082	330.815	383.31	361.883	383.336	358.581	309.609	197.374	159.913	179.845	185.423	229.271	178.639
346.443	410.077	310.08	346.177	275.42	340.787	292.573	288.484	306.355	235.583	266.223	237.326	269.2	253.615	329.496	380.791	359.149	380.479	356.71	308.802	198.292	158.543	179.177	183.91	227.798	178.623
346.797	411.872	309.511	349.323	275.523	340.945	293.414	289.099	307.118	237.607	267.773	238.315	270.625	254.923	329.735	382.903	359.838	380.121	358.021	308.734	199.753	159.646	180.713	185.801	227.109	181.77
348.064	411.723	310.019	346.614	276.979	341.251	293.86	289.879	306.629	238.024	267.113	238.322	270.612	254.556	329.391	384.145	361.527	383.833	357.757	309.144	198.038	159.667	179.528	185.034	229.81	182.787
347.654	411.98	311.303	350.249	276.455	342.219	294.345	291.489	308.484	238.286	268.808	239.229	271.63	255.902	330.832	385.397	361.531	383.214	356.693	308.715	197.371	159.344	179.644	185.448	227.074	180.673
348.635	412.672	311.496	349.457	277.042	342.566	294.597	292.444	307.984	239.512	267.963	239.615	272.037	255.594	332.583	384.292	362.166	383.749	358.6	310.345	197.864	159.683	179.136	185.028	228.136	181.558
347.762	412.441	311.86	349.718	277.142	342.747	294.736	291.005	306.892	236.809	267.126	238.121	270.099	254.472	333.281	384.602	363.121	384.564	358.826	309.694	199.061	160.589	180.368	184.951	227.717	177.673
349.46	413.159	310.951	350.343	275.792	342.338	293.865	291.673	308.011	238.678	268.036	239.718	271.612	255.683	331.516	383.73	362.653	383.154	359.488	309.576	198.604	160.549	180.026	184.989	228.779	179.705
348.545	412.723	310.223	348.447	275.382	341.7	293.095	290.83	306.208	235.809	266.323	236.762	269.249	253.424	331.42	382.536	361.13	382.095	358.63	309.579	196.96	159.549	179.622	184.839	229.12	179.607
348.031	412.364	310.155	349.395	275.589	341.542	293.481	291.561	308.024	237.595	267.817	238.963	271.049	255.231	330.365	382.048	360.117	381.574	358.548	308.564	198.887	159.155	182.042	186.576	228.779	183.214
347.639	412.005	311.098	348.812	275.329	342.086	293.143	291.476	307.853	238.059	267.989	238.849	271.212	255.275	329.812	382.308	360.351	380.974	358.831	309.611	197.873	160.337	178.462	182.627	228.531	180.377
345.259	410	309.057	350.448	275.483	340.055	293.657	291.09	308.526	238.357	268.953	238.505	271.688	255.663	329.824	382.667	360.243	378.978	356.448	306.393	198.648	159.961	180.116	184	226.612	180.016
345.962	410.026	309.273	347.427	275.753	340.213	293.129	290.848	307.684	238.369	267.91	237.837	271.294	254.781	330.074	381.674	360.788	379.126	356.033	308.879	200.11	158.031	180.464	184.167	225.86	179
348.321	413.026	310.875	350.26	275.557	342.244	293.667	291.229	308.171	239.512	268.348	238.332	272.125	255.252	330.29	382.124	360.689	381.67	356.895	307.497	198.854	160.039	179.028	185.984	226.581	178.934
347.175	411.179	310.648	348.365	276.453	341.52	293.886	292.7	306.75	239.238	266.94	239.511	271.306	254.981	330.683	381.791	360.739	382.931	358.358	308.027	198.539	160.559	178.193	184.138	228.388	177.098
346.844	410.795	309.068	348	275.093	340.307	292.768	289.453	307.526	236.94	267.734	238.136	270.469	254.815	330.129	381.81	363.405	382.155	358.94	308.482	198.064	159.795	180.646	183.904	226.566	179.279
346.943	410.256	309.398	344.25	274.447	340.37	291.369	287.713	305.184	235.06	265.361	235.842	268.369	252.478	330.991	381.508	362.824	383.421	358.749	307.633	198.233	159.354	178.403	184.295	226.295	179.934
343.943	407.923	308.216	345.427	275.213	338.835	292.235	289.206	307.895	236.44	267.433	237.478	270.381	254.358	331.271	382.74	360.234	381.079	357.892	308.207	199.283	159.165	180.751	186.346	228.209	179.803
345.948	410.41	310.58	348.135	274.99	341.236	292.722	289.493	304.75	237.905	265.433	237.201	269.656	253.118	330.972	382.186	359.599	378.667	358.039	307.911	199.26	161.047	179.674	184.167	227.38	177.41
348.103	412.592	308.305	348.704	275.134	340.33	292.969	291.481	307.94	237.358	267.616	237.586	270.885	254.51	330.317	383.837	362.751	380.062	358.877	309.975	199.444	158.707	180.44	187.21	228.386	178.337
347.877	412.49	311.771	350.35	276.774	342.7	294.61	292.217	306.848	240.382	267.547	241.363	271.954	256.13	330.611	385.445	363.791	382.086	360.672	311.46	198.412	159.518	180.96	186.511	227.673	177.927
347.967	413.695	312.305	348.923	276.441	343.44	294.012	291.952	306.361	238.739	267.182	238.005	270.86	254.459	331.008	384.786	360.625	381.344	358.618	310.783	199.353	163.077	180.391	184.854	228.572	180.862
347.82	412.823	312.316	350.319	277.044	343.18	294.807	293.315	308.598	240.203	268.719	240.178	272.691	256.274	330.8	384.073	361.508	381.571	358.26	310.094	197.709	160.092	180.849	185.45	228.161	179.337
348.759	412.002	311.543	348.465	275.994	342.393	293.562	290.791	307.085	237.179	266.929	237.32	270.385	254.01	329.758	382.399	361.215	381.245	358.473	309.173	196.983	158.722	180.048	184.986	227.324	180.239
347.816	410.926	310.293	347.892	275.451	341.196	293.012	290.589	307.558	237.108	268.118	238.983	270.572	255.406	330.115	382.019	360.963	381.236	359.129	309.413	198.147	160.856	179.568	186.928	228.06	181.468
347.594	410.567	309.009	347.933	276.391	340.196	293.734	291.719	305.953	237.144	266.444	238.037	269.829	254.058	330.57	381.561	360.769	380.883	358.843	308.333	197.677	160.943	180.12	186.043	228.371	177.599
348.151	412.669	310.578	348.965	275.948	341.928	293.648	289.782	307.229	236.62	267.302	237.847	270.16	254.457	329.654	381.48	360.391	380.538	357.988	308.289	198.462	159.305	181.363	185.309	227.797	182.829
346.943	409.436	309.955	349.438	277.08	340.504	294.621	290.332	307.908	237.488	268.717	240.217	270.938	256.279	330.173	379.88	359.689	380.591	359.284	307.577	199.425	158.969	179.398	185.237	228.372	179.541
348.792	412.821	309.307	346.875	275.39	341.094	292.72	288.202	307.197	235.524	266.931	236.946	269.569	253.851	329.335	381.295	359.977	382.745	357.843	307.077	198.667	160.575	180.039	182.093	228.233	181.328
347.717	412	310.636	350.073	276.517	341.764	294.348	291.121	309.711	239.071	269.575	239.761	272.625	256.562	330.31	382.155	361.73	384.717	358.913	307.707	199.671	158.921	179.696	185.205	227.822	180.23
347.358	413.821	311.125	349.104	275.697	342.661	293.492	291.812	308.75	239.905	268.884	239.565	272.606	256.091	330.031	381.225	362.207	384.492	357.861	307.216	196.941	157.409	178.829	184.324	227.295	181.787
346.524	412.077	309.477	348.292	276.377	340.984	293.811	291.368	308.026	238.952	268.107	238.038	271.763	254.988	331.104	381.899	361.144	382.521	355.21	307.462	199.411	160.142	179.315	185.042	226.643	178.967
345.358	410.256	310.455	348.292	275.76	341.102	293.343	291.377	306.684	237.667	266.609	237.81	270.45	254.046	331.213	384.202	361.887	382.919	356.699	309.355	200.082	160.921	178.155	183.978	226.473	176.311
344.547	409.538	308.523	347.708	274.82	339.543	292.49	288.879	305.789	235.226	265.931	235.402	268.744	252.608	331.061	386.248	361.847	381.933	355.198	308.299	197.918	158.551	180.359	183.625	227.953	177.459
346.274	409.923	311.398	348.167	276.923	341.654	294.194	290.251	307.605	239	268.562	239.989	271.587	256.096	332.129	383.601	360.541	381.163	355.802	309.965	198.315	158.417	181.039	187.792	228.992	179.246
346.43	410.335	308.385	344.413	274.571	339.693	291.502	289.139	306.209	233.86	265.874	235.401	268.226	252.575	331.387	383.886	360.781	380.801	357.237	309.566	199.057	160.857	178.96	184.111	228.434	181.544
348.137	412.284	310.351	348.736	275.814	341.654	293.492	290.471	308.92	237.562	268.728	239.254	271.458	255.868	331.793	384.487	361.894	382.538	358.348	308.924	198.865	160.629	180.259	185.05	228.147	182.101
348.986	411.566	310.476	347.423	276.774	341.52	293.901	288.789	305.341	235.3	265.196	237.428	268.57	253.084	331.287	382.902	360.605	383.079	357.196	309.868	196.614	158.172	180.463	182.845	228.821	183.954
348.864	412.155	309.851	350.35	275.281	341.268	293.48	291.663	305.946	239.134	266.758	238.531	270.87	254.452	332.429	384.064	364.97	387.811	361.188	311.001	199.902	162.149	179.513	184.784	230.511	183.249
349.321	413.053	311.635	350.319	276.417	342.779	294.333	291.794	308.078	238.705	268.531	239.694	271.657	255.947	332.127	384.812	363.092	386.538	361.532	309.445	197.929	160.905	180.85	184.784	226.566	180.527
346.652	409.899	309.999	349.694	275.831	340.677	293.737	294.713	309.42	244.241	270.681	242.673	275.201	258.457	329.616	383.979	362.885	382.659	361.016	309.318	198.852	160.448	181.43	187.473	230.256	182.79
344.897	408.412	309.101	345.809	275.644	339.598	292.654	288.381	305.893	234.527	266.239	237.836	268.426	253.849	329.209	382.785	360.389	380.095	361.357	309.69	197.833	159.023	180.75	184.912	226.573	179.347
347.949	410.566	308.954	350.829	274.477	340.157	292.987	291.076	306.696	237.658	266.518	237.319	270.451	253.782	329.819	385.607	362.362	382.441	362.531	310.8	198.724	161.361	179.767	184.175	228.093	179.724
347.075	412.667	310.898	349.438	275.15	342.15	293.159	290.444	305.895	236.94	265.961	236.277	269.694	253.01	329.897	383.953	363.126	382.896	358.635	310.278	199.525	158.89	179.099	183.734	227.426	179.738
348.142	413.077	310.58	349.927	275.897	342.055	293.843	291.013	306.776	238.357	267.227	238.69	270.856	254.779	329.772	385.047	363.234	384.213	358.484	310.186	198.74	159.386	179.928	183.135	226.062	179.787
348.132	414.385	313.182	352.302	277.927	344.26	295.957	293.408	308.684	240.952	269.515	240.516	273.125	256.865	329.794	383.306	364.032	383.967	358.135	309.941	199.699	159.764	180.011	185.946	226.612	178.787
347.759	412.513	310.852	345.562	275.32	342.071	292.348	288.587	306.526	235.667	266.369	237.266	269.325	253.671	330.766	378.523	358.383	379.001	355.969	308.429	198.648	161.37	178.862	182.824	226.155	176.557
346.217	413.051	308.341	348.49	275.177	340.496	292.949	290.691	307.763	239.143	268.305	239.429	271.737	255.704	330.594	381.267	359.036	377.672	354.572	306.038	198.936	159.622	180	185.115	226.791	177.426
345.778	408.872	310.011	344.875	275.18	340.37	292.076	289.471	307.197	235.44	266.545	236.641	269.525	253.49	331.709	381.004	359.5	379.811	354.22	306.083	198.95	157.937	179.359	184.474	225.806	176.607
345.118	409.538	309.852	348.688	275.367	340.465	293.141	291.422	308.908	239.631	269.18	238.446	272.538	255.769	332.463	382.035	360.545	378.539	356.117	306.743	197.918	158.654	180.729	187.561	226.535	175.639
345.873	410.718	310.045	347.302	275.64	340.961	293.013	290.152	307.026	237.357	267.159	237.321	270.45	254.142	331.61	383.426	358.86	380.824	354.66	307.79	198.74	160.929	179.138	186.686	228.705	181.197
347.169	411.106	310.202	347.589	277.412	341.188	294.425	291.175	307.919	237.797	267.584	238.375	271.104	254.843	331.446	382.332	360.052	380.391	357.943	307.54	197.723	159.132	181.229	185.583	227.726	178.555
349.028	412.465	310.349	346.849	275.609	341.708	292.879	291.529	306.577	236.809	267.125	237.864	269.948	254.353	330.198	380.685	360.376	380.453	358.868	308.392	197.321	158.526	179.847	186.942	228.347	179.555
348.778	412.08	308.838	348.182	275.902	340.542	293.425	291.663	306.853	237.845	266.434	238.321	270.623	254.175	330.683	379.068	358.678	377.992	358.591	306.159	198.723	160.864	179.963	184.122	227.285	179.522
348.24	411.132	311.088	349.432	276.249	341.81	293.99	291.883	307.511	240.464	267.975	239.554	272.311	255.579	330.407	381.142	358.696	376.178	359.024	308.987	199.129	159.911	180.527	185.532	229.618	178.194
347.514	411.132	311.542	347.162	276.085	342.125	293.316	291.704	306.129	238.012	267.129	238.549	270.367	254.661	329.217	381.095	360.336	378.499	358.979	310.02	196.96	159.014	180.206	184.84	230.401	182.899
348.618	412.08	310.565	347.453	275.952	341.739	293.286	292.125	307.998	237.786	267.644	237.685	271.136	254.572	328.56	383.378	361.849	381.833	358.519	308.952	198.015	159.896	179.615	186.045	227.641	182.62
349.438	412.952	312.349	351.558	276.029	343.243	294.339	291.982	308.129	239.571	268.567	239.897	272.136	256.06	329.349	384.607	363.48	384.545	361.213	311.094	197.837	161.715	180.234	184.628	229.246	181.948
348.952	412.414	312.315	349.985	276.352	343.054	294.202	290.103	306.629	235.595	266.636	236.636	269.336	253.548	329.789	383.402	363.633	382.693	359.352	309.262	199.12	158.589	180.251	184.724	227.951	178.637
346.736	411.769	310.761	349.479	276.997	341.78	294.568	291.085	310.145	239.726	270.223	241.016	273.175	257.481	329.772	383.946	362.212	382.38	358.579	309.991	198.813	159.827	179.801	184.952	226.667	177
347.34	411.949	309.67	349.688	275.583	341.079	293.548	289.457	306.632	236.738	266.717	237.228	269.938	253.858	330.143	383.147	362.477	385.628	358.485	309.053	199.644	161.37	179.122	183.061	226.488	179.246
346.59	411.359	309.193	350.24	277.043	340.567	294.788	290.686	307.039	238.69	267.918	239.402	271.156	255.481	330.761	383.043	363.104	387.872	358.243	308.201	198.128	159.528	179.309	185.532	227.171	180.443
346.585	410.59	309.534	347.969	275.033	340.567	292.715	289.753	307.763	236.833	267.554	237.446	270.525	254.411	330.78	384.969	363.09	386.743	359.01	308.893	198.498	158.945	178.315	183.349	227.163	179.016
347.066	411.641	308.705	346.302	274.55	340.315	291.944	287.511	305.908	233.274	266.476	236.38	267.775	253.334	330.154	384.329	359.838	383.401	357.653	309.385	197.936	158.457	180.199	184.388	228.605	182.951
345.392	409.795	308.932	348.51	275.877	339.906	293.485	288.789	304.868	237.31	266.313	238.69	269.4	254.267	331.429	384.267	362.586	383.421	358.058	309.08	199.347	162.15	179.409	184.817	226.078	182.393
345.151	409.051	309.67	346.74	274.52	340.189	292.028	289.767	305.724	236.036	265.76	236.87	269.138	253.156	331.013	383.585	362.072	383.136	358.09	309.376	199.644	161.307	179.525	183.994	227.876	182.607
344.83	409.385	307.795	347.885	274.723	338.992	292.46	289.87	307.158	236.786	267.021	237.478	270.212	254.132	331.814	384.81	362.032	382.637	357.016	307.988	199.772	158.063	180.028	184.548	227.45	179
346.332	410.809	309.401	346.494	275.128	340.543	292.429	289.965	305.847	237.091	266.407	238.039	269.751	254.021	332.657	384.199	364.065	385.423	359.807	310.592	198.193	159.205	179.949	186.373	227.776	179.879
348.063	411.04	309.878	347.046	274.745	340.944	292.273	289.028	305.676	235.9	266.029	236.197	269.044	253.019	332.552	384.893	362.601	382.086	359.263	308.639	199.586	161.04	180.33	183.171	228.853	182.568
347.78	413.219	311.094	351.004	277.608	342.456	295.402	291.619	309.558	241.317	269.265	240.931	273.732	256.904	333.275	384.056	361.254	380.711	358.435	307.497	199.248	160.591	180.208	185.707	229.241	182.371
347.304	413.168	313.106	348.14	276.458	343.834	293.836	290.579	308.584	237.686	267.819	238.36	271.363	254.961	332.415	383.32	361.926	381.447	357.109	308.627	199.293	159.032	180.485	184.399	228.272	180.699
347.492	411.501	309.572	349.494	275.188	340.873	293.202	291.063	307.637	239.174	267.295	238.55	271.694	254.757	331.578	384.413	362.07	381.091	357.841	308.394	199.015	159.591	180.54	184.998	228.931	179.289
347.478	413.014	310.378	349.859	275.238	341.897	293.328	290.687	307.189	237.341	267.222	238.154	270.519	254.541	330.815	385.575	361.795	381.389	358.801	309.879	199.476	161.363	179.341	184.232	226.815	176.6
348.516	411.63	308.356	345.411	273.922	340.07	291.253	289.184	304.86	235.126	265.077	235.425	268.251	252.134	330.731	383.711	361.502	381.166	357.015	308.627	198.554	159.89	179.623	182.524	229.458	179.764
346.318	410.425	311.378	348.379	276.482	341.795	293.912	292.436	307.874	239.305	268.686	240.376	271.876	256.334	330.844	383.723	362.709	384.694	357.831	310.651	197.709	161.678	179.822	183.992	227.753	178.748
344.849	408.872	308.818	345.75	275.177	339.543	292.285	289.525	304.211	236.488	265.202	236.549	268.656	252.712	329.372	381.938	362.356	384.585	358.585	309.13	199.082	159.528	178.298	182.186	226.054	180.918
346.491	410.769	309.114	349.479	275.64	340.331	293.54	292.202	308.066	238.524	268.386	238.223	271.556	255.221	330.899	382.787	363.383	384.831	356.964	307.692	197.982	160.276	179.989	186.413	226.302	176.033
348.071	413.231	312.011	349.865	276.34	343.094	294.164	292.933	308.053	238.786	267.764	238.44	271.688	254.966	331.1	381.841	363.414	386.3	356.503	309.322	198.575	158.551	178.033	187.657	227.589	180.131
347.434	413.256	310.83	349.083	276.797	342.283	294.321	290.655	307.829	239.19	267.85	239	271.794	255.262	330.82	382.609	360.698	383.075	355.069	306.03	200.146	160.74	180.105	185.942	227.341	179.557
346.396	410.154	310.182	347.938	276.577	340.882	293.876	291.744	308.816	239.762	268.652	239.891	272.562	256.108	331.494	381.729	360.126	380.338	357.15	306.959	199.461	160.677	179.16	184.974	227.31	176.951
344.486	406.897	308.125	345.594	274.857	338.457	292.005	289.067	306.303	235.345	266.137	237.538	269.05	253.663	330.002	379.481	358.797	377.363	356.162	305.849	197.703	160.126	180.486	184.099	227.605	179.148
345.075	408.744	309.739	348.885	276.403	340.142	293.975	291.484	310.987	240.143	270.798	240.321	273.794	257.483	330.986	383.57	359.486	377.465	356.581	307.494	199.064	159.543	179.547	186.728	227.039	178.508
346.599	408.923	307.568	344.802	274.933	338.693	291.871	288.48	306.776	235.381	266.7	236.332	269.294	253.447	330.86	381.539	358.176	376.173	355.735	308.222	199.027	159.732	179.541	184.888	225.767	175.951
347.57	411.732	312.106	349.348	276.468	342.699	294.136	291.69	308.452	242.185	268.205	240.458	273.662	256.106	331.637	385.717	360.126	379.173	359.76	309.726	197.944	160.461	179.772	185.464	227.535	177.11
346.758	411.245	310.469	348.348	275.555	341.416	293.202	291.524	306.82	238.828	266.218	238.404	271.125	254.091	330.484	384.729	361.915	381.777	360.883	310.472	198.899	159.847	179.092	185.156	228.528	178.044
347.169	413.117	310.549	347.14	274.162	342.046	291.854	289.39	304.504	235.018	265.227	235.991	268.024	252.473	330.231	382.493	361.978	381.888	358.995	310.389	197.652	159.225	179.424	184.839	230.752	183.553
347.867	413.117	311.185	348.796	274.992	342.486	292.884	290	306.123	237.066	266.63	236.512	269.868	253.488	330.407	383.81	361.811	382.268	361.217	310.14	198.867	160.461	179.982	185.701	229.016	180.897
346.9	412.835	310.685	350.036	275.302	342.053	293.419	290.376	306.32	238.137	266.84	237.719	270.524	254.137	330.359	383.752	361.847	383.401	360.474	309.087	199.113	160.382	178.192	182.987	228.59	179.585
348.579	412.271	310.867	348.379	275.852	342.006	293.434	288.829	305.833	235.042	266.287	237.099	268.668	253.553	330.58	386.039	364.302	383.652	359.362	308.034	199.351	160.327	180.236	181.939	228.907	183.323
348.692	413.245	311.64	351.182	276.522	342.841	294.621	290.488	307.254	237.602	268.325	239.404	270.687	255.704	332.302	385.772	363.991	383.235	358.501	308.155	199.552	159.272	180.545	185.23	227.047	180.143
348.711	412.527	310.958	348.64	276.092	342.148	293.679	287.928	303.662	234.316	264.497	236.224	267.256	252.168	331.034	383.256	363.252	382.871	358.706	309.611	198.999	160.532	179.225	184.458	228.799	181.503
348.401	412.462	309.386	349.125	275.787	341.039	293.566	290.695	307.803	237.869	268.172	239.908	271.087	255.846	329.153	381.453	362.581	380.528	358.528	307.399	198.808	161.732	180.928	183.686	226.69	180.885
346.967	413.436	308.091	350.062	275.577	340.441	293.634	289.897	307.684	236.464	267.567	237.712	270.294	254.536	328.222	380.182	363.527	381.083	357.528	307.26	199.416	158.984	179.459	183.561	227.566	182.18
347.552	412.385	309.364	348.906	275.123	341	293.01	290.004	308.211	237.94	268.245	239.435	271.319	255.673	329.83	379.888	361.64	379.563	357.265	307.831	197.872	158.685	179.696	184.33	226.209	178.82
346.217	410.744	309.852	346.094	275.43	340.835	292.561	289.937	306.934	237.202	267.039	237.63	270.325	254.202	329.559	380.853	360.275	380.104	357.201	308.198	199.196	161.165	179.912	185.901	226.078	178.131
345.769	408.692	309.33	346.698	275	339.843	292.381	289.677	307.539	236.905	267.828	236.728	270.456	254.255	330.601	384.814	360.977	382.921	355.972	307.976	199.511	160.157	179.989	185.288	226.69	180.426
345.259	408.462	307.364	345.031	274.567	338.409	291.649	288.399	305.513	235.06	265.275	236.022	268.525	252.51	331.264	385.008	362.752	387.769	356.25	308.967	197.58	160.087	179.801	183.619	225.442	181.508
343.491	406.974	307.693	347.469	274.583	338.181	292.253	289.283	308.053	237.44	267.88	237.212	270.981	254.49	332.319	386.283	361.991	386.52	356.726	309.911	197.932	158.102	179.674	184.529	226.233	178.623
344.962	408.795	309.386	344.917	276.093	339.913	292.778	289.085	306.316	234.845	266.528	236.679	268.794	253.498	333.258	384.674	362.419	388.255	356.442	310.263	199.091	159.85	178.149	185.846	228.651	182.902
345.089	409.25	309.799	347.751	276.979	340.339	294.136	290.402	306.985	237.872	266.418	238.738	270.701	254.349	334.218	386.984	361.626	388.006	357.013	308.944	199.188	160.173	180.587	184.804	229.228	180.897
346.806	411.327	310.879	348.928	275.849	341.725	293.566	292.519	308.196	238.313	268.323	239.02	271.507	255.537	333.642	384.182	362.41	386.9	358.473	308.844	199.627	160.685	179.825	185.478	228.81	178.143
347.858	412.148	309.22	346.626	274.879	340.828	292.273	290.976	307.341	237.372	267.053	238.346	270.607	254.527	331.449	380.655	359.991	383.724	357.964	307.267	198.709	158.968	179.808	185.542	230.244	182.848
347.165	411.968	311.674	350.449	275.982	342.473	294.035	292.882	308.419	241.92	268.898	240.803	273.507	256.645	331.807	382.512	362.491	384.389	359.13	309.062	198.22	162.386	180.703	186.128	228.794	179.914
347.618	412.353	310.129	349.199	275.702	341.521	293.52	292.591	307.091	240.563	267.649	239.162	272.164	255.224	330.757	382.527	361.878	384.937	358.393	309.5	199.536	160.37	180.946	186.106	229.143	179.815
346.627	410.994	310.97	348.439	276.212	341.686	293.722	290.505	307.117	238.194	267.044	237.368	270.933	254.097	330.879	381.612	359.541	380.937	356.747	308.48	197.946	159.449	179.455	185.407	228.709	179.438
348.438	411.532	310.697	348.907	274.982	341.662	292.904	292.931	307.472	241.17	268.169	241.352	272.664	256.474	331.845	383.236	359.365	380.798	358.483	308.79	198.59	159.945	179.908	185.266	228.407	177.963
346.311	409.558	308.038	345.73	275.106	339.213	292.227	288.326	303.656	235.241	264.104	235.895	267.739	251.811	330.544	382.872	358.896	378.488	358.089	309.027	199.773	161.063	179.692	183	229.306	180.864
346.972	411.308	309.909	350.042	275.107	341.047	293.273	289.753	306.974	236.381	267.867	238.016	269.913	254.839	328.992	382.473	360.689	377.869	358.12	309.583	197.347	159.228	180.729	184.538	228.279	179.508
348.014	411.821	309.511	349.479	274.697	340.929	292.826	290.843	307.447	237.476	267.828	237.429	270.712	254.562	329.841	381.403	360.378	378.392	358.346	308.391	198.333	158.89	178.74	184.468	225.589	178.115
348.16	411.538	310.898	349.406	275.897	341.803	293.717	290.664	307.947	237.274	268.408	238.5	270.844	255.358	330.12	380.519	360.991	378.962	357.696	307.178	199.352	160.52	179.901	184.346	228.295	178.689
346.882	410.872	310.375	349.385	276.873	341.236	294.452	292.341	308.987	241.167	269.3	239.761	273.381	256.411	330.562	381.798	359.55	378.199	358.398	308.515	199.183	160.858	179.481	184.59	227.837	176.705
345.269	411.051	310.455	347.281	275.28	341.346	292.735	288.623	306.697	236.155	266.137	237.13	269.663	253.483	329.016	380.039	359.023	377.598	357.142	307.713	198.009	159.606	179.481	183.17	227.543	179.459
345.708	411.872	309.489	348.667	276.083	340.929	293.679	290.937	306.987	237.643	267.369	238.609	270.581	254.825	329.334	379.566	359.329	377.211	357.713	306.808	198.114	158.606	179.293	185.612	226.659	180.328
345.953	411.615	311.261	347.552	277.84	342.079	294.74	290.632	306.776	238.476	267.056	238.641	270.919	254.663	328.628	380.868	359.351	378.303	356.695	307.009	198.265	160.551	179.166	185.76	227.124	177.016
347.509	411.846	310.341	348.74	275.663	341.512	293.379	288.857	305.921	236.167	266.541	237.658	269.3	253.945	328.601	380.225	359.446	378.574	356.213	307.612	197.977	160.685	179.74	185.179	227.922	178.852
346.62	410.198	309.902	348.395	275.192	340.702	292.938	291.196	308.328	238.658	268.503	238.711	271.751	255.497	329.862	380.547	360.032	380.093	357.038	308.643	197.429	158.536	180.084	186.335	226.952	179.136
348.153	411.48	310.345	346.207	273.909	341.402	291.436	290.048	306.697	235.956	266.422	236.564	269.558	253.384	330.202	381.69	360.577	381.425	357.26	307.969	198.114	159.513	180.427	184.177	226.526	178.972
348.322	411.147	309.799	349.187	276.062	340.922	293.789	291.066	306.17	238.539	266.619	238.781	270.664	254.478	331.506	384.764	362.032	383.477	357.845	308.022	200.466	161.127	180.333	184.7	227.557	180.365
347.719	410.531	309.709	348.697	274.392	340.67	292.406	291.443	306.236	238.277	266.289	237.531	270.558	253.743	332.079	384.205	364	385.625	357.642	308.025	200.649	160.828	180.012	185.2	225.169	178.3
347.653	410.044	309.504	346.312	274.572	340.379	291.964	287.384	304.118	232.92	264.546	235.547	266.739	251.896	330.725	384.578	362.995	386.37	357.056	307.779	198.457	160.426	180.128	183.937	229.937	183.545
346.775	412.07	309.379	347.645	274.889	340.914	292.527	290.788	307.21	238.241	267.752	238.83	271.001	255.127	331.342	384.597	363.027	385.268	359.134	309.85	198.836	158.946	180.659	186.421	228.084	182.742
345.936	409.839	307.879	345.905	274.292	339.19	291.653	287.55	305.315	234.491	265.315	235.912	268.132	252.488	331.613	383.895	363.036	385.547	358.314	308.989	198.429	160.308	179.565	184.527	227.603	180.644
348.129	412.275	310.106	348.27	276.426	341.481	293.842	289.873	307.802	237.61	268.036	238.928	270.951	255.332	331.867	383.76	361.302	384.825	357.395	306.522	198.247	159.505	182.128	184.822	228.355	181.185
346.698	411.308	309.284	347.448	275.577	340.614	293	290.359	306.434	236.143	266.541	237.337	269.531	253.798	331.147	381.946	360.878	383.66	357.728	307.781	198.064	158.764	178.845	184	226.86	179.689
345.443	409.385	308.966	347.76	275.48	339.803	293.003	288.35	306.513	235.048	267.094	237.136	268.994	254.019	330.526	381.636	361.113	382.748	358.03	307.145	200.114	161.197	180.21	185.054	227.744	180.262
346.929	411.872	310.114	348.5	275.813	341.362	293.434	289.821	306.566	237.036	266.712	236.728	270.062	253.627	330.37	382.992	362.023	385.382	359.277	309.136	199.155	159.441	178.696	183.67	227.783	182.148
346.354	411.333	308.239	349.312	276.303	339.898	294.003	291.13	309.382	239.333	269.781	240.022	272.606	256.796	329.922	383.205	360.982	384.087	358.63	309.814	197.909	159.299	180.464	185.436	230.566	184.869
344.736	408.462	307.795	345.385	274.723	338.709	291.854	290.22	308.263	238.333	268.09	238.065	271.55	254.986	331.588	383.31	361.081	383.203	357.557	309.109	198.269	158.15	178.066	184.66	228.147	176.902
343.66	409.103	308.852	348.448	276.493	339.638	293.937	291.933	309.368	240.512	269.12	240.826	273.219	256.779	332.273	382.178	359.518	380.174	357.437	310.512	198.744	159.26	179.105	186.615	228.039	178.508
346.241	410.051	309.375	346.542	274.44	340.291	291.919	287.879	303.855	233.738	264.309	235.125	267.044	251.582	330.801	381.814	360.55	380.603	357.76	310.186	199.356	161.055	178.834	184.446	228.744	179.344
346.142	409.538	310.227	349.24	276.093	340.724	293.826	291.578	307.961	239.012	268.567	240.082	271.763	256.144	331.131	383.942	361.581	381.633	359.277	311.024	198.411	160.575	180.354	185.208	229.814	178.328
347.75	415.949	311.511	349.792	276.353	343.583	294.157	285.534	303.803	235.298	263.674	235.109	267.837	251.216	335.206	382.554	360.829	385.702	365.045	310.82	198.411	161.669	180.204	180.583	235.729	193.246
348.061	412.744	309.864	348.906	276.6	341.457	294.129	288.013	302.5	235.143	263.167	235.995	267.138	251.322	330.496	379.531	360.896	381.93	359.082	307.231	196.826	159.008	179.807	181.135	231.295	188.328
349.992	414.136	309.507	349.404	275.731	341.638	293.591	285.145	299.91	231.662	260.431	232.714	264.08	248.355	331.514	380.428	360.894	384.221	360.022	310.204	198.189	159.361	178.756	180.098	231.097	189.281
347.917	411.674	309.257	348.008	274.354	340.709	292.209	286.504	302.331	233.674	263.195	234.785	266.286	250.805	331.182	381.571	361.691	385.911	358.798	310.811	198.103	159.873	181.336	181.043	230.926	185.38
348.247	412.392	310.246	346.488	275.491	341.614	292.702	287.63	301.37	233.186	261.616	234.513	265.574	249.807	332.048	382.346	362.497	387.798	356.775	309.183	199.194	160.007	180.06	180.694	231.283	188.183
347.313	410.315	309.291	345.904	274.294	340.315	291.654	285.818	301.594	232.96	262.363	233.986	265.561	249.987	330.753	382.296	361.254	386.31	357.451	308.689	198.418	159.668	181.165	181.344	231.136	186.544
347.818	408.418	307.791	345.113	273.581	338.693	290.921	285.513	299.475	231.151	260.14	231.818	263.605	247.793	329.164	381.245	360.011	383.563	357.906	308.293	197.532	160.629	178.469	180.825	229.128	183.658
346.478	409.29	307.916	345.8	272.874	339.047	290.553	281.948	298.502	226.924	260.019	230.861	260.924	247.295	328.75	382.055	360.349	381.044	356.778	307.364	197.788	157.873	179.546	180.639	234.306	189.871
346.559	409.751	308.973	348.279	274.931	339.921	292.712	285.338	299.962	231.579	261.723	233.497	264.061	249.413	329.055	381.04	361.11	379.513	357.076	307.5	198.409	160.401	179.806	181.566	230.415	188.314
346.266	410.905	308.564	346.404	274.367	339.992	291.831	284.19	301.331	229.662	261.706	233.367	263.705	249.343	328.196	379.776	360.114	379.666	357.009	306.074	198.336	157.432	179.602	182.059	229.764	188.74
345.113	409.154	307.148	346.083	272.84	338.472	290.596	283.695	300.237	229.19	261.468	232.293	262.938	248.745	328.333	380.496	358.572	380.064	356.093	306.006	197.813	158.85	178.713	181.298	227.434	182.246
346.646	410.154	307.261	347.062	273.04	338.858	290.985	283.094	300.026	229.024	261.622	231.679	262.75	248.558	328.969	380.729	358.536	380.562	356.6	305.932	198.009	160.173	178.917	179.532	226.783	182.41
347.429	413.359	309.614	346.719	273.99	341.472	291.621	281.964	300.816	227.988	261.592	231.402	262.581	248.416	327.927	376.287	359.414	379.603	355.464	305.219	196.977	157.409	178.105	181.212	232.109	187.344
347.552	413.128	309.5	348.302	275.527	341.323	293.169	284.336	301.789	232.286	263.077	234.462	265.3	250.596	329.357	377.171	359.712	379.539	356.784	306.186	197.945	158.913	177.381	181.308	227.674	184.328
345.991	411	308.545	345.823	273.69	340.008	291.177	282.709	300.145	229.536	260.614	231.951	263.075	248.113	329.474	377.461	360.64	380.204	355.984	306.84	196.639	157.74	177.972	179.955	231.209	187.443
346.142	410.795	307.83	345.76	273.847	339.449	291.28	283.52	301.013	230.952	261.657	232.886	264.231	249.103	328.747	377.69	360.266	380.481	356.87	306.015	198.502	159.228	178.878	180.971	229.643	185.639
346.113	409.769	308.75	345.198	273.85	339.772	291.146	281.951	299.434	229.44	260.219	232.614	262.688	248.188	327.48	378	360.234	380.078	357.144	307.654	198.922	159.748	178.536	180.788	230.194	186.689
344.58	409.359	306.545	344.323	273.163	338.118	290.414	281.731	299.132	228.155	260.017	231.109	261.869	247.409	327.182	377.484	361.653	379.91	357.147	306.917	197.959	158.197	178.912	180.487	232.333	190.639
347.147	409.847	309.104	346.511	274.145	340.04	291.687	284.268	300.995	230.457	261.593	232.956	263.963	249.103	329.095	378.125	363.742	380.815	359.367	308.883	197.724	158.149	178.393	181.963	230.901	186.147
347.977	412.847	308.57	347.25	275.105	340.591	292.594	284.671	300.903	230.993	261.558	233.766	264.2	249.444	329.793	380.272	362.022	381.55	356.648	307.215	198.363	158.999	179.647	180.351	232.491	188.507
349.161	411.283	310.013	349	275.865	341.111	293.594	286.627	302.113	233.683	263.181	235.783	266.188	251.23	330.602	378.493	360.008	381.164	357.03	306.753	198.737	158.18	179.244	181.819	228.754	186.016
348.859	411.821	308.774	346.636	274.078	340.418	291.667	284.635	300.087	231.35	260.807	232.391	264	248.418	330.365	379.737	358.238	382.235	357.1	307.591	198.651	159.574	179.487	180.024	231.173	186.573
347.595	410.488	309.001	347.427	274.835	340.166	292.432	286.201	300.916	232.207	261.374	234.326	264.844	249.579	330.621	381.641	359.526	381.963	358.545	307.274	197.591	159.117	180.614	180.614	230.491	185.917
347.92	411.693	309.649	347.011	274.368	340.985	291.978	285.967	300.1	231.647	260.777	232.571	264.163	248.483	329.842	382.497	359.571	383.14	358.982	308.733	199.308	159.873	179.669	181.191	232.374	191.245
347.519	411.898	309.933	346.417	274.395	341.245	291.854	286.259	301.271	231.743	261.85	232.647	264.769	249.115	329.442	380.299	359.815	384.305	358.085	308.949	196.162	159.613	180.338	181.412	232.436	187.852
348.165	409.872	310.535	348.75	274.541	341.04	292.531	287.268	300.192	233.267	261.803	233.842	265.056	249.613	330.543	381.307	361.959	385.72	360.416	309.99	198.399	159.243	180.078	182.091	228.886	183.852
345.429	410.333	307.443	345.094	274.417	339.039	291.551	282.601	299.789	228.31	260.597	230.935	262.263	247.656	329.814	380.725	361.099	385.502	357.422	308.45	196.991	159.984	179.16	180.199	229.977	186
345.745	409.128	308.432	345.635	273.633	339.354	291.088	284.901	301.974	232.56	262.468	233.304	265.531	249.745	329.785	380.209	360.149	383.421	358.231	308.278	196.954	159.299	179.133	180.994	229.814	187
346.703	411.872	308.5	347.771	274.25	340.244	292.073	283.964	299.618	231.095	260.652	233.163	263.644	248.668	328.982	380.492	359.86	383.006	357.615	307.281	197.991	159.843	178.569	179.442	228.519	185.869
347.34	412.821	307.898	346.198	273.57	340.118	291.177	282.605	299.868	228.893	261.421	231.533	262.606	248.375	328.323	380.632	359.117	382.326	357.796	307.512	197.374	159.457	178.215	180.696	231.915	188.754
346.396	410.154	308.477	347.646	275.083	339.701	292.674	284.48	300.868	231.881	262.352	233.848	264.65	249.916	328.742	381.353	360.662	380.891	357.787	309.34	199.479	159.638	178.624	181.519	230.147	188.984
345.245	409.59	308.023	346.604	273.213	339.213	291.005	282.296	299.158	228.631	260.142	231.011	262.131	247.435	329.202	379.988	360.527	381.88	356.783	307.953	196.667	156.937	178.47	179.468	230.643	186.754
344.991	408.795	307.114	344.25	272.203	338.339	289.669	283.031	299.342	228.464	260.678	231.446	262.131	247.928	328.815	381.764	358.775	379.898	356.132	308.322	197.963	158.843	178.21	179.561	230.636	186.344
345.854	409.59	308.75	346.156	273.6	339.717	291.189	283.283	299.513	229.774	261.043	231.424	262.9	248.123	329.586	380.558	359.977	380.375	356.124	307.246	199.329	158.661	177.912	179.968	228.853	185.066
346.493	411.117	308.254	345.702	274.395	339.842	291.682	283.499	300.275	229.276	260.617	232.262	263.001	248.251	330.629	381.906	361.97	383.231	356.216	307.853	198.091	158.986	178.1	180.608	230.349	185.22
347.97	411.809	308.209	346.244	273.865	340.023	291.412	283.974	301.197	231.336	261.609	233.501	264.519	249.357	330.438	382.65	362.339	383.717	357.987	308.714	198.402	160.419	179.636	180.076	232.287	189.581
347.484	412.091	310.527	346.619	275.255	341.716	292.556	283.257	299.815	230.252	260.952	233.094	263.294	248.806	330.926	381.05	362.452	383.314	356.555	307.762	198.466	159.127	179.327	181.605	232.233	189.778
347.795	413.373	309.198	347.348	273.982	341.188	291.768	283.759	300.262	232.443	261.39	233.251	264.657	249.123	331.233	381.15	362.037	383.585	357.802	307.196	197.964	161.104	180.172	180.287	232.884	190.204
347.993	411.476	311.107	347.619	275.105	341.928	292.684	285.288	300.775	231.514	261.682	234.996	264.413	250.044	331.466	380.371	362.267	382.376	358.385	305.868	199.452	158.994	179.581	182.008	231.597	188.188
345.913	411.143	307.629	346.827	273.372	339.417	291.179	284.154	301.341	231.348	261.368	233.034	264.595	249.015	330.722	379.747	362.843	382.452	357.876	307.066	198.521	159.757	178.935	178.919	230.341	185.483
346.281	412.194	308.413	348.994	273.485	340.283	291.79	285.427	302.315	231.598	262.78	234.398	265.188	250.402	330.283	381.057	362.524	382.186	358.445	307.492	197.744	160.584	178.89	180.095	230.519	183.319
348.031	410.681	308.879	347.661	274.408	340.141	292.167	285.198	301.42	232.014	262.064	233.175	264.982	249.462	330.057	380.263	361.348	382.12	356.855	307.196	199.338	160.395	177.813	180.746	231.318	188.106
346.811	411.205	306.852	346.135	273.357	338.898	291	283.758	300.75	229.083	260.854	232.25	263.125	248.37	328.906	378.229	357.779	379.442	356.409	305.763	197.954	159.52	178.79	180.365	229.674	183.738
346.038	410.282	308.864	348.073	275.523	340.008	293.111	285.188	301.487	233.333	262.429	235.929	265.706	250.877	328.556	378.481	358.18	377.781	357.281	307.666	198.438	159.37	178.221	179.808	229.233	183.443
346.476	409.513	307.602	345.885	273.763	338.898	291.247	283.821	299.658	229.702	260.429	230.973	262.931	247.582	328.221	378.57	360.919	381.533	355.915	306.692	197.685	157.724	179.503	180.647	228.24	184.902
346.769	410.179	307.477	345.698	273.21	339.016	290.783	282.57	298.842	229.214	260.567	231.071	262.288	247.7	327.618	380.504	361.757	381.317	357.012	306.938	198.123	159.008	179.077	182.462	230.907	189.967
345.887	409.718	309.841	347.292	274.013	340.512	291.778	284.372	299.395	231.155	260.442	232.359	263.569	248.192	327.882	378.922	361.392	381.583	356.784	306.74	196.699	157.929	179.685	181.763	228.775	185.41
346.16	410.821	308.614	345.625	274.477	340	291.725	281.861	298.276	228.762	259.481	231.103	261.781	247.108	329.405	378.43	359.095	381.167	355.522	307.169	198.356	160.094	177.901	181.282	229.357	184.705
346.066	411.179	307.943	345.562	273.98	339.646	291.333	283.327	301.145	230.595	261.923	232.989	264.106	249.3	329.647	379.213	360.239	383.189	356.473	306.556	197.726	158.354	179.215	180.494	227.659	185.082
346.552	410.872	309.727	345.323	275.16	340.787	292.169	283.592	300.066	229.881	261.283	231.995	263.219	248.507	329.124	380.089	360.923	384.031	355.74	306.476	199.374	158.047	177.674	181.635	228.008	187.803
346.942	412.477	308.085	347.098	274.205	340.142	291.876	281.185	299.42	228.205	260.437	231.453	262.032	247.792	329.239	382.745	362.862	387.844	358.173	307.869	196.977	159.733	179.576	180.738	233.802	192.299
346.546	410.118	309.096	346.036	274.068	340.118	291.515	284.409	301.157	231.502	262.287	233.838	264.588	249.885	331.162	384.555	363.803	387.769	359.217	308.928	199.119	158.402	178.515	181.193	230.663	187.873
346.537	410.785	308.699	343.848	273.282	340.048	290.389	284.346	300.368	229.574	261.012	231.866	263.201	248.299	331.725	383.249	362.601	386.867	357.904	307.623	198.206	159.166	179.078	179.373	228.748	185.02
346.24	408.426	309.471	345.609	273.645	339.859	291.091	285.266	301.539	231.788	262.424	233.849	264.919	249.958	331.746	382.187	363.394	385.249	358.784	308.405	198.603	159.481	178.625	181.296	230.678	186.25
345.622	408.605	308.63	343.098	273.555	339.331	290.414	284.414	300.394	231.288	260.948	232.045	264.113	248.345	329.794	380.288	362.443	383.53	358.76	307.44	198.429	159.772	178.338	179.966	233.136	190.512
345.711	409.246	308.914	345.796	274.392	339.725	291.702	286.127	301.236	232.883	261.566	233.328	265.351	249.256	331.457	381.125	361.029	382.091	357.929	308.026	198.9	159.111	179.935	181.594	230.492	187.414
347.711	410.374	308.721	344.994	273.732	339.937	291.008	285.207	300.012	232.169	260.716	233.143	264.395	248.693	330.541	379.923	360.668	381.133	357.715	308.375	197.484	158.764	178.681	179.802	229.926	185.545
346.348	411.605	306.767	346.192	273.598	338.961	291.197	284.324	300.275	231.538	260.54	232.779	264.188	248.441	331.782	380.392	358.749	378.465	357.013	307.203	199.379	161.867	178.741	178.453	231.314	187.906
346.703	411.615	307.807	346.479	273.86	339.685	291.465	284.717	299.5	230.643	260.704	233.082	263.35	248.659	329.343	378.562	357.743	377.037	356.686	305.065	197.662	159.646	177.923	178.401	229.643	183.279
346.986	411.077	307.364	345.208	274.357	339.213	291.533	283.197	300.211	228.274	261.176	232.152	262.444	248.517	327.775	377.543	358.739	376.544	356.819	307.491	198.123	158.402	178.215	181.122	231.574	187.131
347.184	411.718	307.398	346.531	273.973	339.433	291.563	282.758	300.447	229.464	261.433	232.685	263.181	248.894	328.911	378.802	358.284	377.689	356.296	306.87	197.963	160.299	178.873	180.718	230.969	185.115
346.675	411.308	307.489	347.948	273.243	339.37	291.354	279.973	298.013	226.702	258.901	230.082	260.575	246.327	328.435	379.012	357.811	380.01	354.127	307.494	197.146	159.236	178.702	179.881	231.977	191.443
345.146	409.692	308.352	349.208	273.08	339.472	291.535	282.753	299.434	230.655	261.047	231.973	263.325	248.365	330.227	380.407	359.315	380.706	357.582	309.689	199.388	158.921	179.028	181.327	231.271	184.984
345.703	410.359	309.807	346.125	273.107	340.685	290.808	283.175	300.987	229.821	261.502	232.234	263.625	248.731	328.756	382.422	360.428	379.474	357.235	308.257	198.178	160.22	179.707	180.378	232.287	189.098
347.354	410.513	309.159	349.812	274.333	340.283	292.631	285.731	301.842	233.607	263.348	234.663	266.019	250.834	329.554	381.198	360.815	380.648	357.76	307.556	199.342	159.008	179.751	181.615	229.093	186.328
346.594	412.538	310.102	349.865	274.91	341.559	293.081	282.933	300.803	229.917	261.777	233.174	263.587	249.303	329.378	380.19	360.527	383.854	356.527	305.66	196.84	159.331	178.657	180.551	229.915	185.23
347.826	411.301	310.22	347.697	275.667	341.261	293.129	285.905	302.541	232.172	262.681	234.854	265.597	250.551	329.497	380.225	360.752	385.682	357.169	307.689	198.29	159.227	179.848	181.703	230.755	184.747
347.864	412.916	309.902	347.874	274.923	341.536	292.609	284.434	298.804	231.065	260.497	232.658	263.241	248.363	329.156	378.88	361.757	385.909	358.188	308.39	198.336	159.282	178.721	180.758	231.46	188.092
348.057	411.454	309.39	346.676	273.463	340.733	291.212	283.3	299.515	230.339	260.57	232.544	263.197	248.349	328.412	379.957	361.725	386.462	358.964	307.831	197.45	159.526	179.511	180.46	233.034	191.485
348.01	411.967	309.152	347.801	274	340.725	291.891	286.3	301.725	232.053	262.913	233.517	265.147	250.082	329.046	380.24	363.32	387.105	358.284	308.085	198.651	158.007	179.008	182.046	230.437	187.829
345.987	410.813	307.311	345.739	273.973	339.095	291.371	284.232	298.896	230.755	259.99	232.984	263.122	248.222	329.902	378.519	360.005	385.735	358.223	307.783	197.875	160.267	178.771	178.738	231.034	187.551
346.109	410.403	308.129	347.374	273.613	339.536	291.495	285.856	301.462	231.886	261.78	233.213	264.935	249.32	330.093	379.74	360.374	383.938	356.892	307.183	197.61	159.204	179.627	179.847	230.716	187.256
347.161	409.48	307.686	344.53	273.157	338.946	290.46	284.806	300.87	230.934	261.78	232.745	264.153	249.121	329.029	380.686	359.536	382.071	356.044	307.479	198.665	160.322	179.528	183.181	230.553	186.37
347.029	411.352	307.924	344.301	274.08	339.686	291.104	282.9	298.949	229.196	260.102	231.68	262.328	247.71	329.037	379.907	360.158	381.721	356.946	306.819	196.491	159.723	179.34	180.017	232.344	189.174
347.377	411.795	308.818	347.229	275.5	340.441	292.889	285.049	300.921	232.405	261.73	234.033	264.95	249.654	329.515	379.845	360.721	381.301	357.76	307.062	198.9	159.008	177.983	182.221	227.574	183.639
345.717	410	307.273	344.083	272.937	338.819	290.184	282.072	297.408	228.952	258.73	230.625	261.469	246.471	328.997	378.535	358.27	379.716	356.156	306.343	199.21	159.512	179.066	178.554	228.333	184.738
344.552	406.769	307.75	344.062	273.947	338.157	290.944	283.354	300.105	228.774	260.961	232.967	262.656	248.755	327.033	379.574	358.477	377.815	355.254	305.278	197.74	158.969	177.53	179.497	226.946	182.049
345.901	410.718	310.295	346.01	274.48	341.134	291.821	284.565	300.553	229.69	260.584	231.109	263.35	247.728	330.155	381.155	360.955	383.082	357.549	307.719	197.639	156.465	178.398	180.484	226.736	183.77
346.439	411.128	307.773	345.531	273.187	339.512	290.725	283.511	300.816	229.631	261.433	230.891	263.444	248.106	330.857	381.488	363.176	384.173	357.555	308.047	198.489	160.543	179.685	182.644	232.163	190.754
346.538	410.462	308.568	345.76	274.703	339.858	291.929	284.982	301.974	232.452	262.837	234.299	265.475	250.385	331.759	379.729	361.707	382.357	355.506	307.098	198.872	159.748	177.448	182.147	227.876	185.18
344.618	407.923	305.932	342.646	273.04	337.252	289.914	279.74	298.342	226.833	259.584	231.478	260.8	247.322	330.177	377.953	359.896	378.958	354.325	305.24	197.279	159.031	180.011	180.51	232.132	191.148
343.599	407.026	307.352	344.688	274.32	337.961	291.379	281.601	299.487	227.774	261.219	233.571	261.837	249.156	331.153	377.244	359.306	381.967	356.862	305.45	196.178	157.717	179.381	181.901	231.271	188.311
343.301	406.02	306.107	343.043	272.503	336.789	289.604	282.182	299.528	229.113	260.163	231.376	262.561	247.606	329.772	377.764	358.491	380.961	355.102	306.121	197.099	157.225	179.243	181.525	230.91	186.634
345.89	408.431	307.13	344.959	273.6	338.238	290.899	283.828	300.383	228.59	261.558	230.946	262.692	248.2	329.095	377.171	358.968	379.329	356.504	305.209	197.007	157.241	180.337	180.747	230.662	185.126
350.475	414.662	310.937	349.689	275.057	342.789	293.149	286.72	301.146	233.316	261.67	232.767	265.536	249.073	332.078	379.775	361.23	384.441	358.406	308.567	200.761	159.107	180.459	182.333	232.057	187.192
350.975	414.533	310.664	349.293	276.03	342.561	293.79	285.922	302.344	233.578	262.665	234.544	266.242	250.407	331.834	377.88	359.18	383.071	358.167	308.653	200.898	160.847	180.133	180.054	234.243	191.651
348.65	413.277	309.596	348.48	274.41	341.435	292.366	285.599	302.344	233.971	263.331	235.098	266.448	251.017	330.087	378.194	357.189	379.915	357.212	308.591	199.373	161.69	179.757	180.471	231.05	189.913
346.494	411.431	308.619	347.814	274.657	340.191	292.391	285.823	301.844	233.625	262.773	236.06	266.029	251.13	328.321	379.616	359.329	381.634	357.372	308.902	199.295	159.414	178.586	180.836	230.608	186.995
347.103	410.944	307.607	346.491	273.267	339.34	291.018	282.128	299.094	229.173	260.073	232.104	262.385	247.873	327.936	380.322	358.523	382.954	356.887	307.52	196.578	159.524	179.144	179.583	233.949	189.929
346.003	410.508	308.278	347.584	273.233	339.671	291.258	284.805	299.567	231.209	260.738	233.011	263.679	248.647	328.176	379.399	358.338	380.772	357.963	307.035	197.638	158.643	178.481	180.529	231.135	184.093
346	410.359	308.784	346.583	273.833	339.976	291.47	282.422	299.276	228.476	260.468	232.56	262.106	248.296	327.484	379.136	359.878	382.115	357.521	306.799	197.26	158.732	178.039	180.359	230.155	187.164
346.774	410.718	307.693	347.052	272.87	339.331	290.854	283.22	299.513	228.929	260.627	231.098	262.456	247.745	327.946	378.399	361.131	382.113	356.638	307.411	198.484	160.764	179.343	179.949	230.798	187.574
347.858	411.487	308.557	347.948	274.503	340.165	292.308	284.493	300.789	232.286	261.957	234.038	264.825	249.786	328.098	379.76	361.468	381.799	357.491	307.006	197.932	160.315	178.624	180.526	229.403	184.262
347.042	411.59	309.432	347.573	274.507	340.803	292.22	283.35	300.263	230.155	260.717	232.462	263.456	248.397	329.101	379.95	361.419	381.073	357.055	305.314	197.041	158.945	177.834	178.955	228.093	181.393
345.283	411.154	309.886	345.052	273.807	340.984	291.078	284.928	301.276	231.286	261.742	232.516	264.531	248.993	328.36	379.911	361.284	381.805	356.69	306.092	196.626	159.055	178.287	179.622	227.922	185.049
347.726	409.692	309.057	346.094	273.857	339.961	291.369	284.206	298.803	230.798	260.146	232.185	263.1	247.954	328.807	379.527	358.779	378.517	355.674	307.379	198.073	160.134	178.348	180.26	228.698	184.623
346.453	411.051	307.705	346.344	272.523	339.441	290.419	281.229	297.513	226.417	258.7	229.158	260.188	245.812	328.613	381.116	358.982	380.517	356.439	307.846	198.032	159.173	178.138	179.522	232.147	189.377
345.811	409.641	310	348.917	274.367	340.598	292.439	284.265	299.697	230.548	261.077	232.103	263.394	248.435	329.112	382.651	360.865	382.899	358.018	308.787	197.808	158.85	179.409	181.369	230.147	185.459
346.185	410.353	308.549	346.301	273.247	339.812	290.957	284.166	299.449	230.981	260.472	231.632	263.503	247.892	329.916	380.643	359.18	383.203	358.266	308.834	197.018	157.392	179.503	180.94	230.478	187.257
346.435	411.302	307.765	344.895	273.767	339.56	291.01	282.915	299.528	229.803	261.155	232.496	262.922	248.649	329.534	380.182	356.995	380.958	357.679	308.209	197.67	160.092	178.895	182.001	233.966	191.716
345.086	409.25	308.413	347.353	274.583	339.379	292.225	286.628	300.751	233.553	262.099	233.29	265.472	249.532	330.724	380.655	359.973	381.3	358.903	309.112	199.424	160.085	178.282	182.373	229.346	183.322
345.458	409.994	307.345	345.197	273.663	338.867	291.005	282.614	299.265	229.386	260.236	232.002	262.578	247.923	329.319	379.752	359.802	381.973	358.36	308.523	198.844	158.399	180.243	179.754	233.695	191.502
345.128	410.532	309.174	345.968	274.42	340.3	291.765	284.785	301.383	230.6	262.352	232.953	264.222	249.524	330.414	381.884	361.482	385.471	358.715	310.076	197.36	159.462	179.967	181.991	231.703	190.011
347.317	409.814	306.879	345.395	273.473	338.489	290.909	282.435	299.317	227.398	260.545	231.54	261.56	247.89	329.806	381.147	361.77	387.135	356.346	309.073	198.104	159.329	180.321	181.148	232.54	189.601
347.557	409.532	306.47	346.916	273.633	338.119	291.399	283.372	301.646	229.47	262.442	233.404	263.753	249.774	331.248	381.488	361.991	386.231	356.539	307.854	200.113	158.486	179.84	181.812	229.765	188.896
346.614	410.686	307.515	346.499	274.387	339.198	291.869	283.529	299.12	229.16	260.052	232.328	262.391	247.967	331.442	380.019	362.595	386.851	356.011	306.381	198.479	158.754	179.47	182.023	230.943	187.994
346.689	410.667	308.898	345.99	273.7	340.15	291.225	284.233	301.039	229.524	261.648	232.473	263.494	248.921	330.511	378.818	362.086	386.369	355.898	304.973	197.137	159.74	179.409	179.853	228.612	187.721
345.906	409.769	308.193	345.25	274.84	339.386	291.909	285.076	301.553	232.107	261.67	233.071	265.094	249.202	330.879	378.031	362.743	387.797	355.705	306.13	198.023	159.354	178.271	181.721	227.333	182.459
346.877	409.821	307.443	343.021	273.507	338.882	290.359	282.022	300.697	229	261.292	232.342	263.056	248.661	330.827	377.775	361.941	384.488	354.726	304.686	198.301	158.252	179.436	179.833	230.628	189.607
345.995	411.282	308.818	347.604	274.727	340.283	292.394	285.408	301.355	231.881	261.76	233.924	264.881	249.623	331.339	377.058	359.955	381.519	356.374	305.062	197.607	157.709	177.862	180.731	228.597	182.295
347.311	411.692	307.591	345.625	274.153	339.559	291.48	283.906	301	231.536	261.742	233.647	264.531	249.49	329.542	377.442	358.356	377.355	355.777	305.799	198.945	159.709	178.099	181.157	230	186.852
347.882	410.744	309.773	345.656	274.87	340.78	292.03	284.883	301.316	232.905	261.425	234.679	265.4	249.772	327.773	377.744	357.806	377.087	356.653	306.423	198.155	159.709	177.735	180.936	229.333	184.426
345.811	411.154	308.648	346.615	274.407	340.126	291.912	282.049	299.132	228.702	260.283	231.842	262.156	247.88	327.191	378.849	358.378	377.219	356.298	306.453	196.721	158.803	179.967	180.747	231.171	187.492
346.462	411.154	308.761	346.177	274.437	340.205	291.828	284.157	301.816	231.81	262.524	234.701	265.062	250.387	328.699	377.764	358.626	376.479	357.037	306.376	197.26	159.449	178.111	181.856	229.45	185.934
346.166	408.916	307.584	345.125	273.59	338.702	290.932	282.292	298.027	228.588	258.596	230.576	261.571	246.382	328.156	376.973	359.059	376.935	357.263	306.154	199.698	160.046	178.913	180.002	232.294	186.997
348.916	412.429	309.868	349.906	274.977	341.363	293.141	284.395	300.027	231.48	261.548	233.913	264.04	249.495	329.041	380.647	358.914	379.757	357.701	307.323	196.835	159.093	180.372	179.598	229.349	183.735
349.312	412.095	311.084	345.729	275.333	342.103	292.399	286.83	301.514	233.088	262.536	234.032	265.59	250.105	330.397	377.926	357.797	381.796	357.95	307.619	198.282	157.778	178.504	180.246	229.178	182.751
348.628	411.865	308.697	348.531	274.017	340.379	292.081	284.184	300.711	231.778	261.943	232.929	264.521	249.29	328.944	378.081	358.842	380.294	356.944	306.234	198.474	161.826	180.737	180.326	234.147	190.833
347.708	411.557	309.811	348	275.863	341.056	293.351	286.857	300.882	235.076	262.377	236.119	266.334	250.934	330.498	379.217	359.959	379.597	358.065	307.787	197.944	159.629	178.411	180.813	230.752	186.784
346.562	410.07	309.652	345.083	272.947	340.489	290.434	283.834	299.987	229.671	261.295	231.837	263.071	248.442	329.425	379.5	358.527	378.978	357.361	307.006	198.556	158.054	180.538	180.076	232.791	190.882
346.255	410.583	309.629	347.833	274.63	340.631	292.376	285.619	300.816	232.707	262.321	233.228	265.059	249.629	329.251	379.969	357.73	381.022	356.876	309.246	199.008	158.479	179.239	181.47	229.101	184.964
345.501	409.865	306.004	346.261	271.43	337.898	289.571	283.202	298.79	229.885	259.754	229.423	262.615	246.521	328.251	381.357	359.563	383.558	356.999	309.077	198.762	160.393	177.963	181.762	231.899	189.538
345.024	409.641	306.602	345.833	271.613	338.244	289.606	280.794	299.237	226.512	260.382	229.913	261.056	247.084	328.551	381.76	360.959	386.154	357.66	308.476	197.977	158.268	178.713	180.026	232.45	191.443
345.226	408.564	309.057	346.292	273.3	339.614	290.995	284.493	300.526	231.286	262.107	233.049	264.175	249.425	328.995	379.767	363.212	385.462	358.377	308.459	197.288	158.047	178.215	180.917	228.69	183.066
345.41	409.718	307.92	346.167	272.8	339.181	290.586	282.386	298.092	228.488	259.069	230.641	261.55	246.671	329.372	380.721	360.27	381.815	356.031	306.296	198.744	159.961	178.779	179.532	231.589	189.934
345.59	409.615	307.977	345.583	272.837	339.189	290.472	283.525	299.303	228.857	260.395	231.168	262.319	247.644	329.778	381.686	360.757	383.237	356.846	308.633	197.397	160.26	178.818	180.381	229.38	184.787
344.038	407.744	305.955	344.073	271.867	337.213	289.371	280.448	297.237	225.798	258.657	229.212	259.731	245.808	328.627	380.469	359.613	385.387	356.713	309.391	197.384	159.031	179.541	180.452	231.822	187.656
345	409.077	307.795	346.917	273.543	338.898	291.331	283.547	299.25	229.786	260.515	232.984	262.781	248.512	329.012	383.256	362.32	386.667	357.683	309.592	197.849	159.528	178.558	181.372	229.023	184.984
345.505	409	307.068	345.635	273.083	338.37	290.672	281.57	299.039	228.083	259.567	230.842	261.788	247.043	328.743	381.632	362.261	386.962	356.624	308.45	197.119	159.654	178.564	178.897	229.426	185.672
346.255	411.103	306.261	346.156	274.207	338.457	291.649	282.888	300.053	228.619	260.601	232.25	262.55	248.24	329.076	380.934	361.959	384.263	357.207	307.062	198.032	158.173	177.785	180.574	229.465	186.23
346.333	410.708	308.98	345.327	274.375	340.219	291.576	282.073	299.789	228.275	260.484	231.078	262.245	247.655	330.335	381.23	362.673	382.356	358.402	307.572	198.594	158.811	179.299	182.525	231.111	188.226
346.479	411.708	309.684	346.682	274.462	341.014	291.97	283.674	301.67	230.442	262.107	232.942	264.276	249.385	331.51	380.362	359.917	380.34	357.692	306.732	198.074	158.835	179.852	179.458	233.708	191.013
348.573	412.708	311.355	349.244	276.322	342.479	294	286.71	301.828	232.835	262.939	235.039	265.607	250.777	331.671	381.416	361.516	383.296	359.477	307.424	199.485	158.371	179.216	182.586	230.639	185.489
348.031	412.81	310.116	346.348	275.125	341.652	292.391	286.037	302.631	234.763	262.459	234.664	267.001	250.342	331.31	379.672	361.39	382.556	358.257	307.54	198.672	160.827	179.117	182.965	231.344	187.636
348.54	412.81	308.525	346.682	275.145	340.549	292.487	285.467	301.578	232.525	262.634	234.023	265.326	250.157	330.577	379.559	360.155	380.309	358.746	306.389	198.786	160.197	179.089	180.013	232.584	191.079
348.234	411.861	309.48	349.296	275.865	340.92	293.667	285.929	302.736	233.168	263.643	235.98	266.213	251.578	330.561	379.927	362.209	379.41	357.995	305.478	198.996	158.622	177.802	180.686	229.491	186.194
347.173	411.579	307.923	345.067	273.838	339.754	291.106	284.521	301.407	230.787	261.343	233.007	264.332	248.984	329.556	380.772	359.313	380.635	356.707	307.48	198.211	160.756	180.752	181.054	232.034	186.817
348.323	412.426	309.9	348.588	274.525	341.384	292.48	284.754	301.723	232.299	262.24	235.273	265.276	250.486	330.99	382.59	361.367	382.344	358.174	307.93	198.855	160.512	178.99	179.519	230.693	185.554
347.274	411.385	309.932	345.802	274.683	341.087	291.924	285.193	300.237	231.583	261.21	232.886	264.194	248.861	329.861	379.31	363.189	382.754	355.124	305.349	198.26	158.008	178.569	178.436	226.55	181.918
347.623	411.256	309.08	344.677	274.033	340.457	291.159	285.135	301.592	232	261.923	232.94	265.056	249.281	329.349	377.752	361.113	383.871	355.525	305.749	197.621	159.441	179.304	181.372	228.837	187.164
350.108	415.051	311.352	349.031	276.46	343.197	294.053	287.072	301.303	234.857	262.309	235.864	266.419	250.784	330.109	377.244	361.5	384.73	355.877	307.228	197.858	160.016	177.149	180.224	226.039	185.984
347.203	412.205	308.148	346.469	274.273	340.102	291.775	283.807	300.921	231.262	261.292	232.418	264.35	248.697	327.61	379.221	361.248	381.128	357.097	306.53	197.694	158.472	179.309	179.199	230.899	187.23
345.75	410.154	310.045	345.906	274.367	340.787	291.71	284.386	300.487	232.048	261.712	233.897	264.556	249.584	328.987	379.736	361.477	380.262	355.757	308.917	197.877	158.339	179.442	181.397	227.814	183.934
346.821	409.615	306.443	343.708	273.367	338.126	290.419	280.296	297.487	226.619	259.266	230.353	260.281	246.654	329.84	380.57	359.856	379.883	355.395	307.37	198.114	160.197	178.923	180.144	230.798	188.984
343.363	407.231	307.136	345.271	273.013	337.874	290.53	283.695	300.25	231.036	261.549	232.31	263.913	248.791	330.074	381.853	360.595	381.508	356.612	308.133	198.667	158.85	178.856	181.949	229.333	188.213
344.962	407.974	307.08	344.854	272.43	338.063	289.987	279.619	297.526	225.19	258.738	229.848	259.55	246.135	330.202	381.047	357.482	381.863	354.943	307.216	196.781	158.37	180.271	181.801	231.302	188.393
345.055	408.116	307.912	347.171	273.438	338.683	291.313	284.161	299.3	230.689	260.682	232.241	263.279	248.28	331.568	383.045	360.137	383.29	357.294	309.164	198.322	158.206	178.651	182.316	230.283	185.974
345.177	410.142	307.015	345.067	272.352	338.683	289.98	281.089	298.773	226.248	259.33	230.132	260.698	246.595	330.617	380.735	360.236	383.151	357.903	307.371	198.126	161.616	177.944	179.136	232.431	187.777
347.017	409.757	309.458	347.702	274.362	340.258	292.141	285.309	301.905	233.284	263.21	233.866	265.879	250.409	330.068	380.832	361.412	381.962	358.809	307.62	199.628	157.994	177.729	181.056	231.446	185.187
345.875	408.783	308.378	344.306	272.815	339.211	290.147	281.77	298.852	227.796	259.235	231.344	261.548	247.068	329.292	378.235	360.344	380.414	358.945	308.915	198.532	158.151	179.259	180.181	232.624	187.761
346.531	409.244	307.901	348.306	273.982	339.022	292	285.793	300.945	232.594	262.072	233.501	265.06	249.611	329.418	381.991	361.065	380.574	357.971	307.735	198.669	160.009	178.629	181.822	230.586	185.794
346.437	411.449	309.981	346.119	273.472	341.14	291.083	283.443	300.273	228.82	260.501	230.583	262.76	247.453	329.538	380.991	363.457	382.184	357.616	306.803	199.811	159.946	178.928	179.156	231.508	186.482
347.13	411.526	309.356	347.682	274.955	340.731	292.586	284.448	301.616	230.534	262.51	233.148	264.298	249.7	328.46	381.708	361.867	381.708	357.149	307.88	198.121	159.757	178.856	179.726	233.183	187.859
346.319	411.577	309.867	345.775	274.212	341.101	291.561	284.712	301.01	232.153	261.729	232.974	264.86	249.188	329.063	382.091	361.578	384.223	358.348	308.262	198.272	158.647	179.254	180.976	230.035	187.089
346.075	410.692	306.943	346.198	272.817	338.803	290.606	284.386	299.658	231.524	261.146	232.293	263.888	248.562	327.49	379.992	361.171	383.473	357.76	307.186	198.443	159.866	178.906	179.965	232.147	189.361
345.665	410.205	306.898	347.396	272.31	338.622	290.513	283.108	298.553	228.31	259.536	231.179	261.675	247.173	329.058	380.484	358.779	385.092	357.1	307.689	198.288	159.331	178.37	178.378	231.884	185.885
345.566	410.282	307.284	347.167	273.097	338.913	291.053	283.547	300.513	230.429	261.343	232.321	263.719	248.685	329.171	378.919	359.892	382.964	357.135	305.654	197.603	159.071	179.044	179.987	229.271	183.77
347.491	411.667	308.489	345.281	274.297	340.173	291.505	282.87	299.553	229.75	260.21	231.527	262.906	247.702	329.536	378.357	359.622	383.192	357.961	306.589	197.21	158.307	178.315	181.08	229.62	185.77
346.788	410.615	308.42	346.323	274.32	339.803	291.775	285.897	302.342	232.869	262.76	234.364	265.869	250.38	329.21	380.519	361.144	378.769	357.353	306.654	198.082	159.906	179.42	180.67	228.217	185.197
348.307	411.538	307.659	346.667	275.213	339.559	292.535	284.359	299.118	229.94	259.674	232.788	262.8	247.957	329.005	379.721	359.676	382.302	358.079	308.405	197.251	159.11	178.453	181.292	228.612	186.754
347.005	412.513	308.659	348.375	273.563	340.551	291.699	281.188	300.395	228.738	261.914	232.114	262.775	248.911	329.057	380.961	362.131	383.726	358.958	307.349	198.041	158.252	178.735	180.439	231.76	192.328
347.236	413.077	311.534	348.729	275.153	342.717	292.99	283.552	301.263	231.262	262.004	234.168	264.513	249.863	329.571	379.329	362.189	384.198	358.551	308.568	197.534	158.921	178.619	181.59	228.86	185.721
348.259	411.366	309.92	347.653	274.988	341.073	292.604	284.036	299.762	231.143	260.665	234.298	263.736	249.172	330.046	379.997	361.086	383.223	358.229	308.514	198.199	160.385	179.851	181.221	232.27	189.185
348.703	412.264	310.625	349.237	275.251	341.837	293.187	287.776	302.367	234.19	263.258	234.907	266.574	250.891	330.207	380.532	360.243	381.308	357.483	309.564	198.431	160.18	178.867	180.411	231.286	185.89
349.377	412.443	310.023	345.903	275.178	341.474	292.324	285.897	301.078	232.143	261.382	232.951	264.886	248.984	330.281	380.571	360.712	382.252	357.673	308.818	196.564	159.503	179.16	180.096	231.03	189.562
348.538	412.469	309.898	345.882	275.144	341.396	292.293	286.036	301.828	231.202	263.159	234.222	264.749	250.535	329.94	381.633	359.707	382.191	356.949	308.878	199.075	157.81	180.829	182.35	233.223	190.874
348.236	412.187	308.693	348.007	274.901	340.474	292.624	286.009	301.946	232.654	262.451	233.891	265.568	249.996	330.316	380.838	361.203	379.079	356.377	307.682	198.189	160.141	179.503	182.119	227.82	182.989
347.726	411.366	308.966	347.622	274.414	340.411	292.162	284.543	299.762	230.226	261.125	232.907	263.255	248.816	329.625	380.276	359.041	378.879	357.302	307.963	198.427	159.834	180.326	180.984	233.836	191.136
348.113	412.469	310.375	349.476	276.008	341.726	293.818	286.041	302.657	233.416	263.807	235.532	266.305	251.472	330.759	380.323	361.131	382.395	357.742	306.304	197.048	158.44	179.53	182.273	229.557	185.431
347.599	412.238	309.261	345.31	274.474	340.884	291.647	284.718	299.604	230.262	260.232	232.706	263.199	248.232	330.995	380.083	359.825	382.543	356.272	308.907	197.564	159.117	177.68	180.593	229.82	184.513
346.981	410.487	306.5	345.073	273.32	338.433	290.715	281.924	298.263	228.024	260.052	230.516	261.388	247.168	329.927	379.496	359.527	383.08	355.401	306.686	198.406	159.094	179.906	179.487	230.419	187.672
345.811	409.667	308.352	347.052	274.42	339.465	292.028	285.852	301.947	233.119	262.506	235.114	265.812	250.565	329.459	381.112	362.824	384.013	357.404	306.636	197.164	159.992	179.702	180.737	225.388	183.525
345.165	408.923	306.92	344.438	273.433	338.244	290.646	280.435	299.316	226.988	259.888	231.288	261.344	247.411	328.614	378.767	360.275	381.719	356.243	307.109	199.265	158.118	178.188	180.34	229.977	187.377
344.722	406.974	308.045	344.188	274.283	338.425	291.23	284.211	302.026	230.393	262.858	232.255	264.419	249.505	329.799	378.814	361.396	380.913	356.346	307.175	198.699	157.465	179.702	183.221	228.76	182.279
345.198	407.179	307.148	343.333	273.52	337.866	290.444	280.937	299.355	227.75	259.395	230.402	261.763	246.752	329.845	379.093	360.428	381.754	356.614	308.648	198.493	159.362	178.663	181.067	231.535	188.754
344.132	408.641	309.25	347.49	273.817	339.772	291.677	285.031	301.75	231.19	262.751	233.266	264.706	249.885	331.149	380.659	360.874	381.41	357.308	307.55	197.699	158.205	179.32	181.49	229.977	184.459
346.835	410.41	308.307	344.927	273.847	339.661	291.078	283.596	300.105	230.917	260.712	232.098	263.781	248.231	330.002	379.012	358.995	381.448	356.162	306.399	196.785	159.008	178.155	179.952	231.597	185.361
346.675	410.641	307.352	346.469	273.857	339.071	291.46	282.543	299.184	230.726	260.979	232.728	263.244	248.661	328.005	380.178	360.883	382.854	357.334	305.938	199.132	160.157	178.796	179.224	230.333	186.918
348.29	411.31	310.093	345.524	274.316	341.176	291.578	282.997	298.547	229.118	259.672	231.969	262.097	247.593	327.295	379.41	360.596	383.727	358.37	306.741	196.978	158.077	178.802	180.659	231.906	189.75
347.654	412.746	309.332	347.285	274.436	341.089	292.096	284.36	300.705	230.415	261.625	233.535	263.803	249.372	328.284	379.441	360.894	384.056	359.358	307.836	197.828	157.51	180.487	182.194	234.053	189.733
347.941	411.336	309.275	347.41	274.116	340.617	291.884	285.674	299.863	232.094	260.964	232.627	264.284	248.607	329.91	379.143	359.858	383.389	359.239	307.481	198.535	160.352	178.681	180.739	229.503	185.274
349.253	414.182	309.877	349.576	273.806	341.908	292.174	285.06	301.495	231.403	262.221	232.98	264.697	249.466	328.436	380.371	360.141	382.502	358.534	308.037	198.097	159.738	179.504	180.31	233.402	189.274
348.432	413.208	310.366	350.399	274.832	341.948	293.151	287.41	302.745	233.606	263.582	235.013	266.447	251.119	328.825	379.399	360.533	380.764	359.594	308.425	198.143	158.077	179.592	180.48	228.348	183.684
346.729	411.105	308.139	348.576	274.152	339.759	292.194	285.28	299.995	231.82	261.41	233.632	264.203	249.3	328.667	378.224	359.776	379.932	358.141	308.549	197.503	161.502	180.465	180.755	231.294	187.684
348.908	413.72	309.923	349.847	275.569	341.798	293.576	287.105	300.35	233.106	261.2	234.622	265.047	249.619	328.046	380.03	358.979	378.159	357.424	307.99	197.718	159.762	180.277	179.249	230.309	185.438
347.809	410.618	309.514	345.972	274.889	340.562	292.121	285.011	300.021	230.975	260.796	232.453	263.772	248.439	328.474	380.639	359.177	379.191	358.995	308.333	198.449	159.376	178.078	180.473	229.797	188.405
346.722	412.308	308.534	347.896	272.247	340.402	290.586	283.283	299.974	229.214	261.318	231.745	262.825	248.413	327.918	379.14	358.766	379.355	356.642	307.808	198.237	157.795	178.762	180.554	231.318	188.918
346.632	409.487	308.034	345.062	273.813	339.189	291.086	284.507	301.711	231.452	261.421	232.288	264.825	248.714	329.225	379.167	359.608	379.213	356.605	306.053	198.279	159.543	177.486	181.827	229.116	185.557
345.41	408.949	307.432	345.115	274.163	338.606	291.364	283.924	302.171	230.571	262.991	233.054	264.581	249.93	330.162	380.903	359.784	381.084	358.37	307.595	198.032	159.087	178.961	181.083	232.14	187.738
346.288	410.385	308.386	344.719	274.61	339.709	291.606	282.359	300.237	229.429	260.429	231.761	263.062	247.928	329.925	379.911	361.671	384.551	356.759	307.287	197.009	158.614	178.254	180.49	229.922	188.475
345.665	408.974	307.443	343.552	274.213	338.622	291.023	282.314	300.026	227.798	261.498	232.402	262.106	248.803	330.204	379.868	359.968	383.17	356.419	306.444	197.676	157.976	179.486	181.404	230.853	188.557
345.745	409.179	308.636	344.156	273.513	339.512	290.639	282.52	298.224	228.69	259.464	231.299	261.719	247.18	330.124	379.853	360.572	382.164	356.684	308.47	198.447	159.386	178.961	181.413	228.116	183.852
344.297	410.41	306.625	346.875	272.447	338.496	290.49	281.139	298.895	226.964	260.052	231.125	261.131	247.433	329.678	381.031	360.41	381.964	357.123	309.183	197.046	159.307	179.409	179.096	232.853	188.803
346.377	410.897	308.807	348.458	273.7	340.157	291.823	283.484	299.711	230.262	261.283	232.299	263.25	248.639	329.572	381.43	361.248	381.312	356.942	308.098	198.251	158.669	178.906	180.295	228.767	184.967
350.401	417.59	314.148	349.51	278.873	345.913	295.997	287.525	303.487	237.333	264.511	237.967	268.756	252.938	338.468	379.225	363.532	384.315	366.421	310.509	198.799	161.118	181.652	182.814	236.341	194.557
347.519	411.692	310.545	350.177	277.507	341.606	295.124	287.915	303.263	237.786	264.717	238.234	268.888	253.173	333.317	378.771	361.113	382.22	361.801	309.266	197.904	160.961	180.271	180.936	233.736	188.525
347.087	409.352	309.527	345.936	274.998	340.182	292.195	286.119	300.448	232.324	261.243	232.932	264.683	248.897	331.475	378.539	360.577	381.071	358.68	308.739	198.726	159.938	180.252	181.425	233.134	183.817
345.313	405.557	308.061	340.977	273.765	338.001	290.059	286.002	299.237	232.109	260.5	232.742	263.995	248.402	331.372	379.14	358.586	381.798	356.697	308.934	197.297	159.45	179.959	183.38	235.057	186.095
346.011	406.762	308.209	341.644	274.285	338.473	290.614	282.836	297.935	229.586	259.131	232.15	262.051	247.371	332.617	380.128	358.878	384.294	355.656	307.138	198.831	160.78	180.274	182.65	232.46	186.751
346.629	406.736	308.527	340.779	274.301	338.686	290.417	282.684	297.053	229.002	258.801	230.97	261.326	246.669	332.336	381.174	359.599	385.475	356.767	308.008	198.653	158.993	179.953	182.352	234.538	185.702
346.521	406.839	309.277	341.873	275.025	339.237	291.23	283.231	298.408	230.645	259.599	233.117	262.833	248.061	331.821	383.155	362.725	388.342	356.755	306.89	198.913	159.009	180.103	180.669	234.382	189.243
346.634	406.711	307.606	342.29	273.791	338.04	290.397	283.545	299.448	229.836	260.968	233.068	262.901	248.799	332.924	380.992	361.378	388.951	357.336	307.502	198.055	160.095	178.976	182.996	232.631	189.751
346.455	408.685	308.209	343.133	274.518	339.064	291.152	281.742	297.935	228.812	259.178	232.003	261.645	247.33	332.338	383.384	361.932	389.743	357.331	308.316	198.566	159.269	180.849	180.028	233.964	189.39
346.403	408.172	307.97	342.925	274.158	338.741	290.829	282.401	298.724	228.764	260.058	232.204	261.995	247.907	332.88	382.275	361.351	389.081	357.161	307.911	198.461	159.418	180.633	180.64	232.049	186.374
346.594	407.359	307.818	345.25	274.49	338.386	291.644	284.516	297.789	229.976	259.124	232.038	262.188	247.322	331.739	382.798	363.027	390.179	358.795	308.246	199.712	160.937	180.387	179.551	230.295	183.049
345.552	407.256	309	343.333	275.303	339.173	291.795	281.592	298.5	229.048	259.841	231.891	262.038	247.654	331.195	382.19	363.482	388.747	356.72	307.441	198.772	159.858	179.851	180.481	232.14	189.115
348.212	410.538	310.977	346.938	275.617	341.551	292.907	282.91	299.961	230.655	261.476	233.272	263.575	249.178	332.026	381.802	361.014	386.834	357.624	308.251	199.137	157.953	179.381	182.087	231.426	187.311
349.566	410.974	309.784	343.823	275.543	340.858	292.096	284.435	300.763	229.893	261.661	232.293	263.556	248.853	331.7	379.977	361.432	385.154	357.216	308.479	198.151	159.913	180.039	181.144	230.612	183.508
348.863	410.256	310.727	343.177	276.527	341.291	292.684	283.655	301.066	232.321	261.944	234.761	264.975	250.096	330.566	379.55	362.572	385.675	358.07	307.13	198.973	159.717	179.956	182.522	233.853	190.016
347.028	409.436	309.705	342.823	274.273	340.331	290.891	284.013	299.539	230.667	260.137	232.408	263.381	248.043	330.667	380.271	361.59	385.58	356.737	307.127	198.356	158.78	178.215	180.423	230.891	185.656
346.009	407.359	308.568	340.24	274.013	338.906	290.068	281.879	297.987	228.833	259.189	231.625	261.681	247.173	331.245	379.686	356.45	380.666	355.513	307	197.881	160.748	179.227	179.968	232.558	188.18
346.486	407.308	307.818	342.292	274.643	338.37	291.043	283.735	299.553	230.762	260.562	232.261	263.438	248.221	330.988	379.512	360.441	382.603	357.581	307.837	198.758	160.031	179.978	178.397	229.535	183.754
345.057	405.431	306.732	341.044	273.297	337.041	289.721	280.86	298.015	226.981	258.824	229.822	260.722	246.169	330.567	378.984	360.649	384.968	356.884	308.309	196.828	159.157	179.301	180.472	235.21	190.017
344.76	406.585	309.891	344.325	274.263	339.585	291.248	284.304	299.041	230.636	260.627	233.159	263.128	248.652	331.67	377.643	358.365	383.585	358.325	307.27	198.22	159.181	180.61	182.703	234.063	185.951
346.869	406.738	307.925	341.971	274.297	338.27	290.703	282.56	297.87	227.97	258.846	231.273	261.172	246.827	331.159	377.136	359.171	383.28	358.282	307.075	198.166	159.275	179.776	180.584	232.97	185.738
347.105	407.226	310.062	343.096	274.13	339.899	290.849	284.829	299.054	230.386	261.094	232.578	263.003	248.654	331.177	377.674	358.387	380.818	357.607	305.27	196.892	158.921	180.267	181.834	232.497	184.23
346.605	406.841	306.914	340.513	273.88	337.6	290.034	283.282	297.041	229.362	258.541	231.29	261.509	246.664	330.9	377.566	357.59	379.461	358.078	306.972	197.691	160.787	179.682	180.908	234.303	191.509
347.482	408.277	307.403	344.252	274.307	338.38	291.264	282.69	298.475	229.339	260.502	232.502	262.178	248.289	331.413	378.217	357.694	380.776	358.471	307.59	198.526	159.661	181.632	182.023	236.807	190.542
347.505	410.687	310.312	345.471	274.2	341.136	291.478	284.376	300.199	232.053	261.013	232.431	264.422	248.546	332.308	379.818	358.131	382.823	357.668	308.312	197.444	160.898	180.124	181.77	232.954	186.312
346.43	410.02	310.039	343.825	274.997	340.742	291.683	281.815	298.357	229.005	260.15	232.3	261.947	248.008	331.768	378.136	357.135	383.56	357.044	307.401	197.604	160.394	181.748	183.062	236.404	190.738
347.137	408.667	309.898	344.458	275.753	340.228	292.409	283.74	300.105	230.631	262.073	233.712	263.631	249.709	332.501	379.364	359.45	383.025	357.096	308.089	196.676	159.795	179.376	182.324	234.085	190.656
347.637	410.308	312.625	347.99	277.043	342.622	294.242	285.722	300.632	233.119	261.438	234.533	265.188	249.714	332.819	380.86	359.941	383.502	358.686	308.246	198.781	160.205	178.022	180.734	229.961	181.59
348.542	410.641	311.977	345.531	277.153	342.276	293.73	287.004	299.25	235.214	261.227	236.364	265.631	250.404	333.516	380.457	361.108	384.662	357.461	307.879	200.511	160.496	180.287	180.292	231.062	184.033
347.797	409.974	310.398	343.812	275.697	340.976	292.21	284.538	298.382	232.274	259.459	234.163	263.675	248.44	333.044	380.357	363.099	385.618	357.606	308.133	199.584	158.929	180.58	179.859	230.628	186.066
347.259	409.718	308.886	342.802	275.133	339.85	291.538	282.211	298.776	230.929	260.365	233.696	263.156	248.736	332.275	379.333	361.243	383.197	357.984	309.003	199.635	159.709	179.989	180.596	233.791	190.016
345.429	409.231	307.42	344.979	274.243	338.685	291.391	283.022	300.026	230.524	262.528	234.37	263.538	250.238	330.803	380.074	363.054	383.312	357.557	308.53	199.269	158.929	179.497	180.949	231.705	184.705
345.137	404.923	308.898	340.729	275.453	338.386	291.278	282.179	298.566	229.071	259.541	231.299	262.081	247.228	329.877	381.736	363.05	386.162	358.189	309.172	198.311	160.606	178.028	178.006	231.039	183.197
348.755	411.205	309.864	345.333	275.1	340.984	292.126	282.036	298.711	228.75	260.545	231.793	261.981	248.007	331.541	383.376	365.023	390.882	360.509	310.107	197.868	158.953	179.122	181.378	234.109	192.459
349.066	411.605	311.244	344.338	274.765	342.063	291.631	284.081	299.064	230.609	259.733	231.963	263.125	247.628	335.285	384.39	365.171	392.02	358.84	308.39	198.293	159.632	179.892	181.411	234.46	188.142
348.297	409.682	310.108	343.213	275.082	340.685	291.599	284.52	300.735	231.037	261.828	234.371	264.144	249.854	333.928	381.258	361.946	388.746	357.754	308.138	197.476	158.743	179.318	179.924	233.53	187.552
348.491	410.195	310.074	344.4	275.385	340.819	292.116	285.202	299.906	233.335	260.437	233.518	264.956	248.705	332.968	380.96	361.622	386.686	357.739	307.121	199.763	161.058	179.456	182.671	231.15	184.617
347.561	409.374	308.187	343.411	274.855	339.26	291.475	284.238	298.985	231.978	259.828	232.621	263.806	247.97	332.062	382.871	362.707	385.098	357.395	307.067	198.795	160.53	180.511	181.52	232.367	188.65
346.425	408.246	309.903	344.525	274.025	340.103	291.116	285.65	299.906	231.74	260.733	232.654	264.119	248.486	333.017	382.723	361.311	384.37	356.371	306.816	198.101	159.971	179.307	180.594	232.096	184.158
345.939	407.502	308.233	341.609	274.645	338.717	290.879	282.431	299.446	228.918	260.107	231.105	262.418	247.458	332.099	381.793	359.797	384.036	357.317	307.118	198.046	161.876	180.086	181.95	233.576	188.371
345.981	406.708	308.005	345.129	274.408	338.315	291.553	284.614	300.051	232.24	260.793	233.92	264.45	249.083	332.468	383.592	363.757	386.464	358.965	307.999	198.859	159.813	179.506	181.075	231.638	183.404
345.609	406.708	308.437	341.984	275.268	338.614	291.442	283.785	299.314	229.299	259.862	232.224	262.556	247.813	331.684	381.382	362.734	383.856	356.883	308.277	199.275	159.546	180.997	181.648	232.638	187.076
345.509	406.538	310.102	343.333	275.813	339.717	292.182	284.081	298.645	230.333	260.305	232.451	262.781	248.163	331.327	378.225	359.383	382.807	356.692	306.615	198.137	161.134	180.464	181.59	233.372	187.951
347.108	409.718	309.25	344.312	274.907	340.102	291.732	284.794	299.566	232.143	260.562	233.212	264.169	248.639	332.291	379.837	360.712	385.122	357.302	308.115	198.256	160.795	178.912	180.593	231.14	186.443
347.41	410.051	309.091	343.229	275.023	340.094	291.558	283.13	298.868	230.75	260.446	231.94	263.106	248.012	330.168	382.217	360.734	386.237	357.889	307.589	197.671	158.457	180.215	180.606	233.581	190.492
347.995	409.308	309.761	343.667	274.927	340.331	291.591	282.525	299.118	230.774	260.936	234.082	263.237	249.228	330.64	380.69	361.054	386.596	359.133	307.876	198.63	159.795	181.182	181.503	230.876	188.328
346.415	407.795	309.182	341.865	273.967	339.465	290.427	280.996	296.987	227.298	258.253	230.098	260.4	245.981	330.482	380.147	360.532	387.185	358.906	308.234	198.945	159.142	180.083	179.455	233.14	189.262
345.877	406.359	307.557	343.562	274.43	337.898	291.189	283.614	299.684	231	260.807	233.283	263.625	248.803	330.988	380.733	359.324	384.22	356.987	306.243	198.146	159.835	179.663	181.167	232.597	185.557
345.755	406.205	308.818	340.562	274.39	338.724	290.432	281.552	298.158	227.179	259.335	230.582	260.894	246.793	331.736	378.492	357.847	381.785	356.789	307.183	197.525	158.213	177.901	181.256	231.76	185
344.868	405.897	308.341	341.156	273.83	338.299	290.152	281.444	297.75	229.036	259.515	231.951	261.675	247.498	330.922	379.868	360.91	384.282	358.205	307.908	198.749	160.11	179.619	180.144	233.876	190.115
345.89	409.498	309.084	345.567	274.792	339.92	291.95	283.318	300.129	229.859	261.433	232.692	263.237	248.897	333.075	383.477	364.015	387.546	359.134	309.542	198.82	160.399	179.833	181.095	232.002	184.524
347.682	408.883	309.413	344.161	275.032	339.959	291.79	283.458	300.01	229.632	260.922	231.828	263.062	248.229	332.566	380.771	362.182	385.406	357.678	308.675	198.117	160.273	179.617	181.005	235.133	190.754
346.913	409.729	310.391	346.775	274.592	340.896	292.091	285.866	300.839	233.049	262.308	234.387	265.25	250.133	334.11	380.957	360.925	384.184	357.672	307.802	198.172	159.124	179.369	181.858	232.537	182.426
347.427	409.934	310.538	342.765	274.698	341.061	291.2	283.023	298.418	231.001	259.69	232.86	263.025	247.998	332.192	380.884	360.195	384.554	357.913	308.687	199.236	159.029	179.755	179.662	234.73	191.918
348.517	408.345	308.22	342.827	274.242	338.967	290.869	282.973	299.681	229.585	260.776	232.616	262.881	248.494	332.109	381.678	359.808	383.122	358.1	308.329	198.354	159.226	180.341	181.047	235.467	189.885
347.201	407.063	309.584	341.786	274.362	339.518	290.707	284.188	298.392	229.501	260.403	232.61	262.225	248.282	333.322	380.446	359.975	382.773	359.042	309.852	198.112	160.218	178.993	182.358	232.614	184.295
346.116	408.704	309.368	343.588	274.685	339.872	291.389	282.749	297.379	230.037	258.828	233.126	262.025	247.635	333.445	379.736	360.578	381.266	357.628	306.758	199.341	160.037	179.087	179.675	232.676	183.737
347.559	409.601	309.413	343.39	274.865	340.179	291.477	284.466	299.129	231.156	260.36	232.561	263.443	248.241	332.531	379.942	361.857	380.629	357.567	307.181	198.523	158.95	179.313	181.249	231.746	185.245
347.656	410.462	310.75	343.781	275.54	341.37	292.083	282.614	299.079	231.06	260.215	232.652	263.369	248.192	330.489	377.372	359.982	380.882	356.982	306.426	197.772	160.417	180.254	181.292	233.775	189.59
348.401	410.692	310.489	347.365	275.553	341.26	292.962	284.309	300.684	232.226	261.841	233.799	264.744	249.618	331.423	379.434	362.054	383.188	358.317	307.666	199.763	159.748	180.221	181.712	229.504	184.328
348.297	411.231	311.943	344.99	276.423	342.433	293.045	283.91	300.079	233.893	261.322	234.272	265.331	249.536	331.106	379.938	362.059	385.929	357.683	308.154	199.721	161.685	179.475	180.093	234.116	190.787
347.844	410.974	311.068	348.406	277.33	341.748	294.561	287.386	301.658	234.702	262.815	235.772	266.506	251.026	332.161	381.151	363.59	388.615	358.177	308.663	198.082	158.858	179.481	181.212	230.023	184.066
348.231	410.641	309.557	342.865	275.153	340.598	291.568	282.61	299.75	230.202	260.395	233.234	263.237	248.553	331.964	379.469	361.347	388.581	356.831	308.965	196.717	162.354	179.309	180.718	230.729	186.557
347.566	410.718	308.818	346.312	275.917	340.11	292.982	285.435	299.487	232.929	260.652	235.245	264.544	249.589	333.02	383.202	362.545	391.174	358.067	308.74	198.68	160.047	180.066	180.234	231.473	184.754
346.41	409.513	308.955	343.573	275.123	339.835	291.717	284.094	298.276	229.619	259.15	231.973	262.231	247.303	333.485	381.341	364.401	390.011	357.639	307.112	197.836	159.606	179.144	180.872	229.101	182.426
345.929	407.359	308.375	341.906	274.69	338.772	290.985	282.305	299.921	229.464	261.343	232.418	262.931	248.721	331.517	380.097	360.932	385.788	356.838	307.006	197.986	158.717	180.077	181.635	235.93	190.508
348.136	408.894	310.902	342.756	276.297	340.994	292.408	284.256	299.496	229.996	260.354	232.241	263.008	248.095	331.661	381.103	360.799	384.142	359.728	308.301	198.5	160.046	180.663	182.427	233.827	185.72
348.344	409.432	309.698	343.693	276.48	340.325	292.774	282.62	298.338	229.805	259.809	233.018	262.358	248.132	331.702	382.917	358.921	383.454	359.7	308.369	198.669	159.7	180.26	180.943	234.82	193.064
347.377	409.304	308.891	345.912	275.56	339.726	292.615	285.561	300.39	231.746	261.586	233.442	264.352	249.319	332.471	383.684	361.763	386.35	360.471	309.419	197.838	158.479	181.238	182.103	232.696	185.523
347.797	407.791	309.72	340.589	274.733	339.836	290.698	284.301	298.417	230.46	259.616	232.203	262.739	247.665	332.386	381.084	359.569	384.048	357.876	309.744	198.532	160.393	180.409	180.814	233.44	185.424
346.339	407.048	310.538	343.412	275.75	340.175	292.153	285.799	300.285	231.9	261.226	234.562	264.383	249.61	330.979	381.983	358.119	382.951	358.807	309.194	198.847	160.495	180.768	180.971	233.137	186.703
347.24	407.843	309.323	341.183	274.067	339.577	290.337	283.485	298.548	229.317	259.766	231.192	262.202	247.302	330.026	380.142	360.948	381.946	358.923	308.987	197.655	160.597	180.719	181.446	234.502	192.457
346.825	407.176	309.652	344.318	273.71	339.6	290.827	284.938	300.259	230.508	261.346	232.29	263.639	248.672	330.756	379.2	358.844	380.442	358.042	307.271	198.011	157.999	179.139	180.888	232.3	186.195
347.896	408.791	308.777	342.589	273.55	339.49	290.287	282.046	298.93	227.496	260.457	230.649	261.427	247.446	329.896	381.367	361.781	381.635	357.152	307.265	199.541	158.865	181.216	182.754	234.471	191.801
344.519	406.436	307.216	341.75	274.103	337.685	290.503	281.596	297.618	228.571	259.266	231.467	261.369	247.149	330.019	379.946	361.527	382.527	356.287	306.42	199.037	160.087	179.547	179.949	233.899	189.426
343.967	405.41	308.42	345.156	274.27	338.205	291.455	285.587	299.829	233.262	261.322	233.793	264.881	249.32	331.856	378.953	362.221	383.762	357.734	308.296	198.598	159.362	179.436	181.365	230.388	184.115
346.542	406.949	307.42	341.094	274.143	337.984	290.374	282.027	298.882	228.143	260.391	230.967	261.744	247.55	332.465	377.791	360.703	382.138	356.581	307.027	197.991	158.827	180.354	182.051	233.76	186.557
347.42	410.487	310.261	348.104	275.927	341.039	293.424	285.543	300.105	233.238	261.614	233.516	265	249.365	333.817	378.426	361.685	385.998	358.007	308.376	198.169	160.772	179.398	181.933	231.62	183.705
349.514	413.026	310.761	346.25	276.507	342.165	293.414	284.529	300.026	232.607	261.099	233.848	264.631	249.221	331.184	381.027	360.207	388.699	357.012	307.272	197.279	159.937	180.481	181.087	234.527	188.639
348.462	411.487	312.114	345.125	275.07	342.63	292.053	285.094	300.645	233.333	261.592	234.033	265.306	249.577	331.668	380.217	361.923	390.082	357.686	307.263	198.32	158.827	179.536	179.625	230.178	185.115
345.693	408.436	308.148	340.552	273.67	338.945	289.884	278.722	297.289	227.024	259.425	232.701	260.4	247.772	330.475	380.368	358.806	387.32	358.055	308.308	197.16	160.976	179.42	180.224	234.264	189.852
347.099	408.359	307.545	345.24	275.993	338.504	292.78	283.57	299.75	230.679	261.378	235.027	263.487	249.894	331.101	382.508	361.167	388.147	357.948	308.287	198.288	159.079	179.735	180.772	232.295	186.262
348.447	407.665	309.753	343.554	274.696	339.821	291.389	281.857	297.43	228.07	258.604	230.8	261.015	246.48	331.641	380.427	363.291	390.806	359.557	309.158	196.632	159.037	179.828	181.134	231.762	184.762
347.409	409.229	311.208	348.012	277.446	341.309	294.553	286.076	300.825	231.558	261.836	234.284	264.459	249.826	333.621	381.814	361.052	387.887	357.753	307.415	197.098	157.644	180.022	180.089	230.824	181.27
349.004	409.383	311.628	343.522	275.706	341.648	292.147	285.296	299.272	231.273	260.248	232.208	263.572	248.025	333.264	378.702	360.458	384.925	357.438	308.104	197.349	161.856	178.861	182.65	231.211	186.467
349.376	410.665	309.64	343.137	275.75	340.663	292.086	283.153	299.048	229.999	260.394	233.523	262.797	248.679	332.436	378.535	357.886	379.427	358.322	307.036	198.692	160.683	180.845	180.887	234.956	190.926
347.419	409.563	310.708	346.731	276.52	341.065	293.541	286.189	301.838	233.07	262.866	234.849	265.734	250.648	333.296	378.055	359.498	379.7	359.42	306.643	199.167	158.36	180.176	182.256	232.157	185.336
348.357	408.87	307.912	340.918	273.923	338.915	290.164	283.417	299.009	228.915	259.591	232.241	262.209	247.67	331.669	378.256	360.034	379.579	359.707	309.246	198.354	159.211	180.801	183.012	233.925	187.451
347.107	406.46	309.14	342.47	274.446	339.025	290.937	284.996	299.404	231.189	260.905	233.159	263.59	248.807	332.82	381.481	359.345	378.862	359.924	310.134	197.559	159.738	180.27	182.467	232.622	185.631
347.376	409.229	309.878	343.043	275.586	340.388	291.94	282.996	299.377	228.808	260.201	232.094	262.328	247.946	330.989	382.186	360.827	380.662	358.571	311.359	198.632	158.935	180.784	182.695	235.173	191.828
347.689	410.974	310.955	345.74	275.647	341.669	292.639	285.359	300.829	231.845	262.498	233.967	264.612	250.053	331.677	383.442	360.68	384.061	357.29	309.959	198.516	159.039	180.414	180.279	230.798	185.18
347.019	410.769	309.5	345.646	274.607	340.598	291.828	283.238	298.513	231.536	259.773	233.25	263.35	248.212	330.455	381.457	361.36	385.271	357.424	307.651	199.658	161.543	179.287	180.099	233.814	190.393
347.755	409.769	309.864	343.677	275.783	340.543	292.242	283.807	300.75	231.643	261.682	234.446	264.469	249.81	330.959	380.853	362.09	386.738	358.355	306.728	199.018	160.031	179.337	178.426	232.798	189.738
347.458	409.846	308.818	343.104	273.993	339.843	290.747	283.717	299.789	230.012	260.464	231.478	263.156	247.82	330.913	378.934	362.869	388.529	357.21	307.035	198.566	159.299	179.58	180.651	230.744	186.918
345.66	407.41	308.205	342.438	274.267	338.669	290.793	283.103	300.566	230.786	261.124	232.217	263.931	248.519	331.905	379.163	360.739	387.035	356.485	306.547	197.53	160.992	180.475	181.41	230.527	184.541
346.693	408.667	310.727	342.417	275.673	340.803	291.854	285.534	298.947	232.214	259.966	231.918	263.913	247.738	332.544	379.752	359.554	384.181	357.171	307.751	199.068	159.488	179.282	181.849	230.961	183.934
347.642	410.385	309.216	343.427	275.787	340.283	292.184	282.202	298.566	230.845	260.464	233.386	263.013	248.656	330.845	380.264	359.455	381.8	356.431	308.062	199.005	159.197	180.088	181.811	235.047	190.787
345.302	407.897	309.205	343.604	275.247	339.512	291.818	283.785	298.421	230.881	260.021	233.429	262.962	248.43	331.535	379.566	360.739	382.224	358.868	308.521	197.411	159.047	178.221	181.087	231.078	184.41
347.026	409.459	309.234	343.748	275.308	340.012	291.9	283.028	297.98	229.487	259.739	233.319	262.021	248.227	330.638	378.986	360.038	383.029	359.895	307.742	198.094	160.999	180.932	183.245	234.755	189.244
348.757	411.818	312.404	348.092	276.761	342.933	294.054	286.306	299.782	235.439	261.438	236.39	266.002	250.53	331.888	379.377	360.051	384.574	360.332	307.395	197.518	159.534	180.004	180.45	233.933	187.883
348.087	409.69	311.222	343.738	275.021	341.461	291.68	285.988	299.361	232.058	260.713	232.249	264.027	248.296	331.887	379.067	359.767	384.9	357.711	308.41	197.276	158.503	180.622	181.434	234.623	189.014
347.46	409.1	311.256	344.801	276.471	341.303	293.036	286.75	300.559	232.32	261.713	233.607	264.733	249.46	331.952	380.714	360.7	382.567	357.084	309.224	199.386	159.534	180.346	181.111	233.592	182.998
347.568	408.485	310.87	345.644	275.401	340.846	292.43	285.813	298.611	231.903	260.043	233.172	263.589	248.337	331.242	382.962	362.222	385.368	357.756	308.52	198.422	161.03	179.661	180.252	231.848	182.965
347.045	408.613	310.109	344.019	274.638	340.358	291.458	282.544	298.703	229.213	260.262	231.939	262.221	247.909	330.864	383.71	365.479	388.434	359.576	308.514	196.664	160.637	180.523	178.752	235.623	190.867
346.889	407.023	308.461	344.165	274.181	338.728	291.147	284.782	300.164	229.975	262.232	233.037	263.315	249.486	331.297	382.563	364.646	388.292	360.305	309.487	198.687	159.936	181.832	181.45	231.732	186.195
346.715	407.767	306.688	341.155	274.001	337.728	290.281	280.382	296.282	225.225	257.528	230.613	258.977	245.796	330.836	380.176	361.407	385	358.198	308.679	197.555	159.574	181.042	179.325	234.383	191.359
346.189	405.718	306.841	343.792	274.71	337.205	291.457	282.771	299.145	227.81	260.837	231.989	261.694	248.252	330.964	381.698	360.464	384.946	357.802	306.849	198.603	158.488	179.32	180.769	232.31	186.639
345.953	404.128	306.5	338.354	273.863	336.48	289.497	278.363	296.987	224.06	257.991	229.152	258.7	245.413	331.651	381.593	362.059	387.103	359.445	309.195	197.781	159.22	179.271	182.192	233.209	187.115
348.08	406.41	309.261	343.354	275.53	339.094	291.972	282.906	300.197	228.226	261.335	232.592	262.413	248.8	333.212	380.981	361.604	387.534	357.487	308.18	199.219	159.472	180.398	182.772	231.798	184.738
347.524	408.308	310.091	344.417	275.517	340.252	292.22	281.502	300.197	229.524	260.974	232.935	263.094	248.748	332.815	380.256	360.905	388.651	356.587	306.485	196.804	159.197	179.343	180.571	232.318	186.918
349.151	414.436	311.943	349.344	277.327	343.417	294.785	285.955	302.658	233.333	264.013	236.603	266.263	252.058	333.797	379.36	360.266	389.152	355.528	307.426	198.991	159.819	179.773	181.968	231.388	185.164
351.495	414	311.67	347.156	277.083	343.094	294.071	288.004	302.211	237.69	262.429	234.554	268.337	250.276	333.356	379.527	357.252	384.017	355.539	306.396	198.1	161.031	178.889	180.08	228.798	184.902
350.642	414.103	310.864	345.448	274.463	342.567	291.672	286.018	302.579	234.464	262.794	233.44	266.819	249.988	331.877	378.372	360.374	381.707	356.109	306.435	197.626	159.732	180.039	181.388	233.767	188.934
346.656	409.051	309.193	342.073	274.157	339.858	290.621	285.632	300.145	234.298	261.133	233.223	265.575	248.969	331.698	377.826	359.095	380.953	357.546	307.796	196.795	159.409	178.762	181.949	230.55	183.279
345.121	407.641	307.131	342.121	273.256	337.996	289.951	279.882	295.865	225.625	257.217	230.106	258.989	245.396	331.668	377.726	359.106	380.857	358.407	308.271	197.272	158.431	179.32	181.431	235.248	192.549
346.078	409.076	311.131	347.069	275.812	341.209	293.087	285.456	300.641	232.315	262.47	234.193	264.77	250.139	333.373	379.951	359.182	383.181	359.98	309.176	198.641	157.691	181.348	184.63	233.938	188.73
346.753	409.384	310.597	344.923	275.502	340.933	292.332	286.747	299.641	232.851	260.771	233.253	264.577	248.776	332.866	381.075	360.745	381.912	359.941	309.156	199.641	158.447	180.243	181.367	232.388	185.795
347.795	409.769	309.893	344.726	275.786	340.563	292.499	287.344	300.72	233.899	261.758	236.123	265.639	250.595	333.337	382.501	359.196	382.847	358.285	308.768	199.171	160.061	179.729	182.703	231.45	182.844
346.842	407.717	309.609	341.663	275.552	339.736	291.58	284.492	299.878	231.518	261.054	234.432	263.989	249.446	330.216	380.524	360.61	382.753	358.122	309.895	198.838	159.974	181.122	183.017	233.116	192.041
346.573	407.641	309.79	339.934	274.802	339.838	290.592	282.16	298.155	228.637	259.449	231.878	261.658	247.422	330.153	379.594	359.466	384.48	359.351	309.469	197.783	160.226	179.956	181.075	233.674	189.599
347.672	408.23	309.347	343.913	275.969	339.712	292.441	284.496	299.023	231.684	260.449	234.15	263.671	248.992	330.686	380.896	361.736	384.239	359.22	308.052	197.943	160.644	180.779	181.306	233.147	184.566
345.705	406.205	306.802	340.267	275.019	337.327	290.837	283.635	297.734	229.625	258.839	232.166	261.977	247.218	329.592	379.203	360.93	383.221	358.474	307.602	198.326	162.628	179.32	179.985	231.155	184.894
343.533	403.385	306.761	338.333	273.2	336.433	288.99	280.386	296.197	226.071	257.76	230.06	259.381	245.683	328.27	378.996	358.59	381.521	356.009	306.796	197.498	160.906	180.088	179.321	233.062	188.148
346.217	407.846	310.045	347.219	275.823	340.079	293.131	284.422	299.803	231.845	261.249	233.033	264.125	248.947	331.512	381.434	361.982	385.225	358.47	307.95	198.699	159.528	179.381	180.423	230.736	183.951
347.212	409.59	310.432	344.615	274.78	340.882	291.71	282.166	298.539	228.012	259.519	230.663	261.513	246.93	331.462	381.07	362.541	387.457	358.769	309.876	197.635	157.984	180.028	180.949	234.333	192.115
348.844	410.667	310.409	346.115	275.2	341.197	292.391	283.439	299.711	231.679	261.897	234.522	263.994	249.962	333.928	383.306	363.928	390.179	359.29	309.115	198.763	160.039	180.238	181.497	234.519	188
348.038	409.923	309.727	343.531	275.63	340.496	292.091	282.466	297.474	228.762	259.313	232.75	261.4	247.74	331.896	381.488	362.045	386.717	357.228	308.334	199.269	160.709	179.834	179.349	234.147	186.984
348.542	409.538	310.136	344.521	275.4	340.661	292.157	285.09	300.618	230.988	262.429	233.63	264.062	249.873	331.892	381.182	361.514	384.13	356.725	307.139	198.397	159.409	179.735	179.128	230.605	184.77
348.311	410.41	310.091	340.656	274.857	340.898	290.808	280.978	297.382	227.667	259.026	231.614	260.781	247.07	330.736	377.388	360.099	382.472	357.958	308.396	197.982	158.717	179.287	181.359	233.884	189.311
346.429	408.333	308.795	345.01	274.833	339.362	291.846	283.601	299.25	229.619	261.026	232.69	262.694	248.668	331.848	379.942	359.464	383.601	357.257	306.334	199.037	161.323	180.337	180.221	232.054	185.115
347.677	408.859	309.811	342.869	274.848	340.228	291.338	282.606	297.222	229.467	258.416	231.485	261.651	246.679	332.257	382.818	363.327	388.311	358.035	308.283	198.036	160.347	179.403	179.974	235.078	188.302
348.196	410.116	310.857	345.119	275.815	341.338	292.616	284.05	300.696	231.229	261.248	233.453	264.226	249.131	333.687	381.612	363.021	387.333	357.643	306.283	197.09	159.457	179.591	180.291	233.055	185.073
348.163	410.065	311.402	343.39	276.018	341.7	292.351	284.575	299.788	231.467	260.283	233.909	263.919	248.787	333.66	381.349	361.908	384.977	359.026	309.032	198.871	158.985	180.104	180.487	231.69	184.63
347.239	410.424	311.368	344.119	275.245	341.787	291.942	284.454	299.59	232.943	260.703	232.741	264.601	248.513	332.256	380.597	360.183	381.651	358.776	307.041	198.392	160.331	180.568	180.57	234.109	189.188
347.13	412.475	310.641	348.254	276.118	341.913	293.606	286.342	301.34	233.8	262.501	235.034	265.882	250.527	332.5	380.593	362.561	384.38	359.743	308.606	198.848	159.095	179.591	181.923	231.985	185.729
347.871	411.347	310.811	344.359	275.012	341.684	291.823	283.472	300.801	230.919	261.626	232.925	264.113	249.104	331.826	380.605	361.827	386.597	360.414	307.653	198.853	160.591	179.878	182.199	234.791	190.286
347.253	410.834	308.22	348.025	275.408	339.732	293.013	287.207	301.643	234.979	262.883	235.116	266.645	250.777	332.044	381.988	363.827	386.718	360.067	308.931	198.762	160.127	179.988	183.836	232.233	187.335
347.323	409.706	309.186	345.556	274.888	340.054	292.02	283.97	299.024	231.871	260.025	232.936	263.769	248.217	332.535	380.368	361.561	385.336	358.043	307.52	198.556	161.497	179.397	178.747	232.435	186.548
346.901	408.154	307.682	346.406	275.37	338.535	292.591	284.744	299.961	231.845	261.348	233.902	264.2	249.387	331.028	380.031	360.441	382.885	355.835	306.793	197.251	159.299	180.326	180.766	228.922	181.82
346.41	408.872	308.33	341.948	273.63	339.205	290.192	282.453	297.5	229.298	258.858	231.06	261.694	246.736	330.87	377.837	358.077	382.839	356.392	307.749	198.489	159.268	178.972	181.804	232.775	188.23
347.797	409.487	311.091	344.781	274.66	341.307	291.659	284.058	298.395	232.262	260.425	232.918	263.675	248.435	331.189	380.934	358.968	383.794	356.609	307.618	199.521	160.701	180.812	182.654	230.682	186.574
346.637	406.949	309.182	341	274.727	339.205	290.793	282.839	298.697	229.94	259.386	232.228	262.6	247.548	332.279	380.609	359.329	384.622	356.072	306.675	198.132	159.606	178.818	182.577	231.837	188.738
342.92	403.615	306.409	340.167	274.453	336.26	290.384	283.489	300.368	229.929	261.073	231.516	263.388	248.175	332.534	381.194	360.68	383.922	355.268	308.287	198.347	159.402	179.309	182.276	230.357	184.492
344.373	403.103	307.08	338.948	273.003	336.567	288.99	281.13	297.224	226.012	257.91	229.217	259.837	245.399	333.344	381.721	360.365	385.475	354.496	308.044	197.119	158.559	178.928	181.888	231.636	186.033
345.868	406.436	309.205	342.052	275.44	339.063	291.588	282.789	301.224	230.107	262.167	234.326	263.888	250.029	334.269	382.209	360.495	387.818	356.289	309.124	199.694	160.063	180.486	182.436	233.217	189.377
347.439	408.846	309.682	343.385	275.19	340.134	291.722	282.619	299.842	230.381	261.039	233.147	263.375	248.875	333.595	382.031	363.113	390.653	358.972	310.041	199.603	160.646	180.254	181.619	232.93	190.197
345.891	407.348	307.835	341.567	274.918	338.394	291.076	282.53	298.96	231.407	260.42	233.751	263.495	248.796	333.664	383.515	362.688	390.087	357.093	308.195	199.754	159.873	179.336	179.882	235.888	191.786
345.098	406.143	308.119	344.109	275.202	338.221	291.907	284.27	300.315	230.86	261.347	232.806	263.851	248.895	334.044	383.496	362.932	387.456	357.882	309.085	197.352	158.849	179.685	180.934	231.756	183.655
345.829	407.553	308.71	340.338	273.878	339.063	289.99	282.647	300.223	228.55	260.703	232.279	262.595	248.306	332.219	380.507	361.004	384.592	357.606	306.467	198.041	159.132	180.452	180.703	234.694	189.491
346.994	409.04	310.653	343.859	275.208	340.866	291.851	285.432	299.552	231.86	260.652	233.203	264.013	248.688	331.671	382.546	362.733	383.86	360.205	308.934	198.831	161.353	180.37	180.825	232.198	183.77
348.386	409.604	309.494	341.806	273.748	340.237	290.248	283.279	297.802	229.371	258.943	231.458	261.876	246.965	331.255	381.658	362.193	383.624	358.865	307.618	198.27	161.377	179.464	178.235	232.431	183.934
346.622	407.604	309.346	344.65	275.128	339.52	291.982	284.638	298.854	230.907	260.278	232.436	263.182	248.138	331.388	382.802	363.819	386.011	360.256	308.801	199.082	159.077	179.928	179.719	232.501	184.983
346.424	407.604	309.63	341.963	273.915	339.717	290.412	281.006	297.512	227.252	258.343	231.382	260.626	246.587	330.496	381.197	363.468	384.505	359.77	307.635	198.032	160.085	179.911	181.815	234.787	191.704
347.098	410.219	309.892	343.682	274.608	340.701	291.354	283.629	297.433	230.86	259.677	233.578	262.482	248.306	330.47	381.255	362.085	383.342	359.497	307.132	199.174	160.526	180.9	180.238	232.88	186.065
348.5	409.103	309.875	343.177	274.927	340.346	291.472	282.117	296.763	228.667	258.378	231.37	261.013	246.611	329.805	378.426	359.613	381.131	358.136	307.314	198.096	160.291	178.994	179.135	231.721	186.197
347.976	410.179	308.83	344.406	274.997	339.953	291.823	282.906	298.842	229.833	260.515	232.739	262.612	248.406	330.8	377.236	360.032	381.399	357.924	306.396	197.963	159.654	179.409	180.779	234.605	189.623
348.123	412.256	311.602	346.875	275.473	342.512	292.783	284.224	298.382	231.31	259.807	232.658	263.169	247.971	331.115	378.171	361.158	383.466	360.4	307.707	197.963	159.543	178.669	181.08	230.868	185.426
349.099	412.385	311.261	345.646	276.567	342.315	293.313	284.265	300.579	231.893	261.91	234.451	264.519	249.94	331.362	377.434	359.721	382.934	359.28	307.929	197.95	159.63	179.68	180.314	233.977	190.82
349.038	413.462	312.307	348.698	276.543	343.37	294.035	286.901	301.132	234.512	262.803	233.902	266.156	250.197	332.17	379.481	360.743	382.949	360.079	308.183	199.836	159.591	179.337	181.218	232.395	185.967
349.198	412.923	311.989	345.896	276.237	342.984	293.124	284.462	300.211	233.643	261.386	234.56	265.263	249.695	330.613	377.829	359.932	382.035	357.251	307.725	197.995	160.15	179.552	179.324	232.535	186.066
347.547	410.538	311.398	346.573	276.537	341.843	293.515	285.529	300.132	233.821	261.794	235.685	265.319	250.413	331.606	378.628	359.365	382.373	357.722	309.438	197.954	159.441	179.475	181.942	229.388	183.607
345.104	408.051	308.92	341.573	274.26	339.362	290.578	280.65	298.263	227.548	259.584	232.016	261.138	247.565	330.897	379.907	358.284	384.164	356.234	308.683	198.676	160.331	179.818	181.913	234.86	188.443
347.122	407.2	307.777	344.899	275.15	338.308	292.059	283.029	299.292	229.399	260.782	233.643	262.598	248.949	332.731	381.136	358.383	386.83	356.64	308.692	198.215	160.661	180.399	180.548	233.436	185.373
347.358	408.405	310.856	344.618	275.35	340.812	292.142	283.62	298.384	230.447	259.538	232.637	262.717	247.812	332.003	381.275	360.369	387.503	354.354	308.277	197.754	160.11	179.255	180.981	232.351	185.455
347.995	410.046	308.561	341.42	274.933	339.725	291.051	282.889	298.779	228.911	260.014	231.817	262.098	247.718	332.386	379.899	361.113	386.629	355.449	307.869	197.831	159.299	180.686	181.141	233.281	187.488
345.665	407.764	309.027	344.711	275.323	339.347	292.145	285.62	300.792	232.256	262.031	233.447	264.811	249.569	333.239	381.395	360.095	385.945	354.826	307.23	198.895	160.827	180.029	182.708	229.723	184.504
346.335	406.636	306.072	340.555	272.97	336.954	289.355	281.163	298.41	227.256	259.181	229.393	261.054	246.179	332.043	381.488	359.203	383.979	355.709	306.118	198.877	159.622	180.145	181.692	235.607	191.045
345.533	405.713	307.345	344.086	274.57	337.552	291.423	284.132	299.687	231.137	261.267	233.529	263.698	249.174	333.266	381.798	361.36	385.953	357.58	306.644	199.256	160.268	180.885	183.208	233.545	189.34
345.787	405.251	306.686	339.284	273.333	336.954	289.322	282.562	297.555	227.351	258.121	229.224	260.698	245.521	333.585	379.155	360.441	386.981	357.291	306.591	198.324	158.212	179.985	181.609	233.521	186.422
345.778	405.277	308.572	343.586	274.137	338.269	290.973	285.688	299.897	232.482	261.447	232.648	264.504	248.886	333.25	381.081	361.36	386.121	357.395	306.621	199.461	158.622	180.835	183.032	232.242	185.471
345.816	405.154	308.148	341.583	274.413	337.937	290.697	285.534	299.184	231.381	259.751	231.908	263.587	247.618	332.54	381.651	361.977	386.551	357.115	307.837	197.845	159.717	180.171	181.01	231.434	185.869
347.377	410.282	309.58	344.521	275.19	340.504	291.997	283.583	299.579	232.845	260.966	233.984	264.544	249.2	331.736	382.38	363.086	387.474	359.509	308.834	198.566	160.748	181.652	182.179	235.636	194.738
346.509	409.538	309.716	342.458	274.37	340.37	290.876	283.735	297.974	230.524	259.742	232.582	262.562	247.897	331.716	381.085	362.468	387.781	358.846	307.849	198.667	159.094	179.459	181.087	232.814	189.984
345.896	408.077	308.33	342.719	275.007	338.961	291.422	285.287	301.342	231.929	261.961	234.701	264.9	250.07	332.564	379.864	361.234	386.219	358.513	307.266	197.717	159.291	179.702	181.494	230.992	183.984
345.646	407.333	309.227	344.479	275.337	339.354	292.098	284.91	301.211	232.333	261.682	233.033	265.05	249.192	334.291	379.942	361.167	383.998	358.04	308.485	198.279	161.008	177.956	181.176	229.031	178.59
345.943	406.949	309.909	342.354	276	339.709	292.086	280.516	300.289	229.298	261.021	233.647	263.019	249.089	331.654	380.438	360.595	383.929	357.802	307.766	198.986	160.693	180.359	179.462	234.047	189.639
346.476	408.051	310.398	345.531	276.247	340.386	293.043	285.646	301.289	232.988	262.597	234.679	265.431	250.428	332.356	380.795	361.968	385.976	358.945	308.793	198.201	158.969	180.199	181.574	230.38	183.689
348.575	409.385	309.216	342.125	274.24	339.976	290.697	280.256	297.013	227.298	258.97	232.038	260.413	247.224	330.57	379.291	359.712	385.22	357.627	307.453	197.068	159.843	180.95	182.083	234.512	190.311
347.393	407.917	310.14	344.054	275.533	340.166	292.145	285.037	300.516	233.268	262.078	235.692	265.21	250.578	330.038	379.217	361.023	384.793	357.921	308.055	197.917	159.346	179.409	182.535	233.356	189.253
345.186	407.199	307.22	339.502	272.457	337.922	288.711	280.701	296.213	227.161	257.091	229.491	259.96	245.059	330.42	378.322	359.833	383.718	357.827	306.886	197.812	160.622	179.817	179.737	233.62	187.499
346.139	407.609	308.197	344.19	275.42	338.725	292.092	284.423	298.713	230.542	260.357	233.235	262.923	248.54	330.669	379.469	358.68	382.019	357.134	306.155	198.081	158.968	180.32	179.971	232.232	184.597
347.393	409.943	309.277	343.263	275.22	340.19	291.716	284.064	296.608	229.018	258.336	231.165	261.123	246.492	330.531	377.764	358.523	382.294	357.294	308.705	198.862	158.89	178.226	181.628	230.605	182.056
347.969	409.558	308.163	343.825	273.197	339.3	290.319	280.531	297.476	227.185	259.387	231.208	260.573	247.1	330.82	379.636	358.401	381.983	357.066	307.844	198.1	160.835	180.696	179.67	236.442	194.482
348.153	409.635	310.947	343.95	274.433	341.253	291.286	282.499	295.989	227.673	257.761	231.458	260.123	246.302	331.119	378.523	358.261	381.262	357.824	308.552	198.757	159.496	179.083	179.506	233.891	189.384
348.389	408.866	308.652	343.71	274.2	339.426	291.051	282.298	297.147	229.292	259.615	232.61	261.523	247.843	330.872	379.45	358.694	381.164	357.471	307.566	197.935	158.48	180.21	179.609	233.465	186.531
347.285	409.302	307.947	340.721	273.773	339.072	290.004	281.011	296.095	225.149	257.705	229.871	258.848	245.571	331.133	379.279	359.414	385.662	358.584	309.123	199.529	160.543	180.961	179.929	234.023	188.777
346.764	409.026	309.739	344.938	275.623	340.228	292.427	285.036	300.461	232.452	262.116	233.668	264.756	249.709	331.979	381.353	360.941	385.349	359.759	309.189	198.895	160.929	179.735	180.513	230.938	185.443
348.179	411.513	311.318	346.083	275.147	342.087	292.343	281.848	298.671	228.488	260.077	231.13	261.825	247.45	331.145	380.167	362.23	385.551	359.409	309.16	198.242	160.118	180.061	181.529	234.597	185.328
348.047	414.077	310.932	350.062	276.723	342.606	294.503	286.462	302.921	233.69	264.313	235.674	266.575	251.817	332.242	380.841	362.347	386.801	359.355	306.935	198.534	160.622	179.459	182.256	233.558	188.557
349.373	413.308	310.932	344.885	275.277	342.37	292.152	283.202	299.447	230.738	260.262	232.342	263.375	248.091	332.206	377.756	360.005	384.219	355.12	306.509	198.466	160.551	180.331	180.904	231.829	185.885
346.212	406.487	308.466	345.417	276.8	338.567	293.434	287.121	301.461	235.786	262.498	235.652	266.981	250.793	332.392	378.403	358.441	383.381	356.892	307.305	198.767	159.843	180.37	182.449	231.031	185.672
346.925	407.026	309.477	341.323	275.123	339.433	291.172	282.722	299.618	229.762	260.356	231.625	262.944	247.827	332.037	379.566	359.347	382.237	355.073	305.577	197.242	159.315	178.917	180.933	234.419	187.557
347.335	407.641	312.477	345.021	277.587	341.701	293.934	288.135	303.447	238.167	263.966	237.842	269.175	252.577	331.061	379.531	359.914	382.902	356.879	306.58	198.452	158.913	180.238	182.635	232.062	186.951
346.844	407.103	307.409	341.635	274.723	338.024	290.944	284.166	299.474	231.393	259.691	231.848	263.731	247.558	331.862	379.86	360.36	385.187	355.967	306.651	197.904	160.008	179.133	180.481	231.628	182.41
353.967	416.769	314.398	348.969	278.183	345.835	295.343	289.709	305.526	240.429	265.923	238.864	271.35	254.125	339.181	385.895	366.014	397.137	368.762	314.444	198.941	162.331	181.718	182.747	237.349	196.689
353.816	416.308	309.67	352.542	275.087	342.417	293.864	290.83	306.026	239.06	266.575	238.413	270.869	254.3	335.451	384.605	363.986	393.318	362.34	311.154	199.68	162.157	182.387	182.859	235.209	188.295
352.771	414.938	310.076	350.431	275.674	342.278	293.798	288.029	303.364	236.229	264.017	235.948	268.118	251.774	333.448	383.908	364.027	393.114	361.831	311.064	199.782	161.509	181.651	183.525	234.064	184.888
351.818	412.117	309.348	341.952	274.648	340.907	290.964	285.437	299.469	233.598	259.849	234.48	264.887	248.795	332.891	382.493	362.63	391.813	359.427	309.188	199.882	162.737	180.823	181.576	235.071	190.052
349.993	408.707	311.576	342.848	275.464	341.404	291.8	285.612	301.246	233.872	262.493	235.551	265.874	250.745	332.526	379.175	360.914	388.77	358.359	308.653	199.179	161.446	180.657	181.858	235.118	185.117
349.695	408.348	309.269	341.379	275.288	339.695	291.31	285.603	299.101	233.027	259.884	234.866	264.412	248.99	332.818	378.024	360.189	386.769	358.549	309.224	197.942	161.477	181.928	181.621	233.071	185.626
349.186	407.143	309.132	337.087	275.538	339.23	290.459	284.428	299.456	231.991	260.455	233.806	264.037	248.836	331.318	377.741	361.869	382.556	358.783	310.058	197.882	160.32	182.414	181.268	234.839	187.953
350.28	408.45	310.416	340.952	275.088	340.522	291.055	286.692	300.89	233.943	261.429	234.921	265.743	249.875	332.08	378.578	359.995	380.656	358.792	308.597	199.604	160.973	180.845	181.65	232.164	185.068
348.714	406.732	310.212	338.639	274.704	339.852	290.204	283.625	298.39	230.181	259.532	232.35	262.581	247.678	331.435	378.601	359.608	380.949	358.484	309.978	198.234	160.674	180.856	180.355	231.955	185.658
348.059	407.732	308.189	338.306	274.328	338.758	289.838	283.361	298.706	230.669	259.652	232.437	262.987	247.791	330.563	379.218	359.441	380.351	359.737	307.665	198.526	159.8	180.585	180.332	233.692	184.199
347.038	405.949	308.011	339.198	274.047	338.087	289.841	282.682	298.474	228.393	259.588	230.946	261.681	247.094	330.778	378.012	359.18	381.151	359.343	308.562	198.073	160.535	179.215	180.946	230.465	181.984
346.179	406.051	305.705	337.156	273.423	336.52	288.874	281.117	297.395	229.976	258.833	232.429	262	247.32	329.826	378.709	358.468	379.697	359.579	309.559	199.525	159.882	181.564	180.702	235.527	189.82
343.83	401.821	306	340.698	274.113	335.425	290.255	281.085	299.329	229.369	261.652	233.212	262.6	249.248	330.503	378.143	359.338	377.516	359.055	307.497	199.151	160.276	180.884	182.638	234.643	186.443
348.887	407.744	310.716	339.188	275.713	340.512	291.101	280.323	298.553	227.595	259.382	230.668	261.3	246.858	331.185	379.14	361.05	382.639	358.768	308.899	198.932	159.299	180.823	181.304	233.628	184.426
350.792	411	311.17	344.833	275.923	341.827	292.629	284.668	300.816	232.155	262.416	234.402	264.769	250.2	334.319	379.539	363.45	389.763	360.202	310.849	198.945	160.606	182.453	181.51	233.736	184.885
349.901	410.179	309.716	340.469	275.253	340.567	291.063	283.673	300.553	233.286	260.923	234.859	265.237	249.562	333.059	379.477	362.036	388.454	360.497	310.76	200.174	161.795	180.597	180.638	235.023	187.803
346.92	404.103	309.341	338.448	274.077	338.441	289.682	283.583	299.632	233.167	261.052	234.663	264.737	249.548	332.308	378.523	360.054	383.661	359.714	310.101	198.475	160.913	182.646	180.958	232.713	185.23
346.571	406.436	305.83	337.625	274.017	336.724	289.437	281.108	298.697	228.143	259.506	231.609	261.656	247.339	330.933	379.95	361.64	382.444	360.696	310.328	200.064	160.992	180.652	181.301	235.233	190.492
348.115	407.738	309.454	343.186	275.426	339.636	291.853	286.912	302.928	233.957	264.381	234.348	266.719	251.268	333.956	383.053	363.657	387.339	362.636	311.469	199.7	159.911	181.639	185.06	233.885	190.72
350.322	408.969	312.204	347.457	278.012	341.919	294.848	290.445	304.981	239.088	266.094	239.185	270.387	254.371	334.88	381.556	361.287	387.711	360.229	308.898	200.166	160.533	183.379	185.528	233.451	184.523
349.398	410.533	311.318	341.093	275.456	341.785	291.368	285.212	299.836	234.219	260.785	235.065	265.387	249.58	333.421	380.63	358.873	383.503	358.549	310.283	200.124	161.25	182.412	181.22	235.009	188.867
349.818	407.892	310.238	341.832	274.792	340.226	291.045	286.355	300.402	234.338	261.742	235.011	265.719	250.088	332.996	381.2	359.837	382.864	360.016	310.038	200.732	161.132	181.026	181.884	233.56	186.261
350.62	408.943	308.738	342.218	275.746	339.51	291.86	286.154	301.402	232.54	262.068	234.326	265.25	249.97	332.564	380.789	359.851	384.69	360.418	309.428	199.978	160.218	181.296	181.711	234.761	187.785
350.256	409.174	310.818	343.488	275.439	341.021	291.936	284.696	300.494	232.374	262.102	235.462	264.731	250.487	332.957	381.82	359.99	386.592	359.726	309.517	198.458	160.998	181.147	182.41	233.374	184.342
349.61	407.379	307.92	340.551	274.486	338.462	290.502	284.696	300.244	231.683	260.824	234.495	264.25	249.35	333.122	380.18	359.625	384.228	358.154	307.709	199.293	160.896	181.081	179.467	233.769	186.539
349.294	407.866	310.454	343.968	274.906	340.368	291.648	286.616	300.625	233.028	261.871	233.799	265.137	249.629	333.425	379.39	359.152	383.844	357.973	307.283	199.083	160.541	181.396	180.672	231.405	180.277
349.519	409.179	309.42	339.438	274.657	340.055	290.361	282.919	299.303	231.476	259.901	232.359	263.694	247.887	331.318	378.446	359.356	383.069	357.757	307.707	198.79	160.386	180.149	180.798	233.426	187.672
348.613	408.641	308.216	341.625	274.37	339.055	290.674	285.341	301.382	233.631	262.185	233.891	265.812	249.846	331.678	379.19	360.428	383.987	357.844	309.071	199.374	160.898	180.79	180.737	231.488	183.131
350	409.513	307.955	341.031	274.493	339.142	290.624	282.507	299.605	231.833	260.678	234.185	264.025	249.132	330.577	378.585	360.734	386.216	358.573	310.666	198.603	162.063	181.348	181.638	234.643	188.59
349.571	410.641	309.761	342.427	275.433	340.74	291.674	283.673	299.895	231.405	260.455	232.832	263.938	248.409	331.562	379.202	362.041	387.322	358.298	308.157	198.023	161.307	180.591	181.106	233.256	187.279
349.264	409.436	308.727	341.281	274.83	339.654	290.939	283.744	298.5	230.702	260.215	234.12	262.906	248.837	332.394	380.043	362.495	388.327	359.394	309.148	197.9	161.173	179.613	181.176	234.984	186.164
348.825	408.615	308.875	340.365	274.907	339.504	290.775	283.794	299.974	233.19	260.876	233.739	264.913	249.046	332.002	378.109	363.396	384.637	359.38	309.462	199.114	161.748	181.166	182.224	234.961	187.59
348.226	407.564	308.523	341.583	275.34	338.937	291.399	284.26	299.618	233.107	260.588	235.054	264.7	249.469	331.396	379.279	360.824	384.269	359.47	309.592	199.142	160.457	181.669	181.494	232.736	187.803
348.892	409.538	310.398	340.896	275.847	340.843	291.616	283.529	299.737	231.262	260.459	232.902	263.788	248.442	332.026	379.124	361.662	385.554	360.475	308.201	199.329	160.213	180.818	181.881	232.62	185.295
347.061	407.117	309.051	340.775	273.952	339.166	290.152	283.414	299.96	231.122	260.729	233.072	263.819	248.669	332.608	382.248	363.041	387.817	361.685	311.344	199.936	161.446	180.729	182.896	234.359	187.238
348.396	408.476	309.335	341.661	275.952	339.78	291.881	285.885	300.762	233.825	261.356	233.806	265.62	249.345	333.815	383.225	364.96	389.967	361.527	310.711	200.671	160.635	180.602	181.691	232.801	185.615
350.08	410.143	311.267	341.056	275.932	341.63	291.72	285.028	300.96	233.92	261.768	234.116	265.763	249.708	333.827	382.07	363.005	388.141	360.745	310.235	199.224	160.62	181.01	182.136	235.468	190.123
350.104	409.63	310.369	342.859	274.408	340.851	291.003	285.589	301.933	234.682	262.643	235.023	266.626	250.604	334.384	382.736	364.059	388.83	361.542	310.8	200.881	160.675	182.325	182.691	234.313	188.762
350.363	409.578	309.108	342.588	274.698	339.961	291.157	284.638	299.065	233.408	260.407	234.675	264.595	249.196	333.222	383.395	362.198	389.891	361.332	311.176	200.548	161.517	181.397	181.271	234.754	188.32
348.599	409.091	309.562	341.129	274.888	340.126	290.947	284.1	299.67	232.182	260.789	234.523	264.238	249.345	333.813	382.659	361.149	387.515	359.277	310.874	199.16	162.053	180.685	181.38	234.499	187.68
349.359	407.681	309.039	341.65	274.018	339.331	290.414	284.36	300.131	231.718	261.102	233.985	264.213	249.28	334.13	382.333	360.239	386.236	358.857	311.208	199.32	161.667	181.104	181.832	234.01	184.91
346.943	405.63	309.267	339.536	274.332	338.859	290.139	284.867	298.71	231.325	259.776	233.295	263.332	248.234	333.531	380.953	361.306	383.437	358.916	309.865	198.977	160.95	180.502	180.284	233.212	186.418
347.561	406.128	307.466	339.75	274.073	337.764	289.995	282.668	299.526	228.738	260.953	232.185	262.362	248.401	332.287	379.105	358.797	380.878	358.633	307.95	198.945	161.26	181.851	181.276	233.977	185.705
345.906	405.154	306.841	337.833	274.18	337.031	289.611	282.018	299.737	229.238	260.974	232.777	262.725	248.668	332.271	378.516	360.167	380.938	359.374	309.476	198.954	160.85	180.939	180.968	231.791	186.443
349	405.744	306.602	339.604	274.767	337.047	290.485	281.982	298.868	230.869	260.579	233.076	263.169	248.589	332.681	377.605	360.068	382.67	359.284	308.533	199.808	159.945	180.475	180.545	235.496	188.295
347.708	407.692	310.091	343.073	276.193	340.063	292.407	284.283	301.355	232.964	262.704	235.125	265.45	250.68	332.74	379.609	360.225	383.948	358.96	307.482	198.799	159.236	180.994	180.824	233	184.803
348.08	407.359	308.898	339.594	274.107	339.134	289.982	283.735	301.737	232.25	261.876	234.207	265.256	249.805	331.973	378.213	359.622	382.474	357.963	307.929	198.749	160.882	180.779	181.962	233.209	186.295
347.774	407.308	309.136	340.625	275.347	339.283	291.172	284.538	301.592	233.833	262.382	234.141	266.019	250.065	331.792	379.884	359.063	382.547	359.635	308.944	199.365	160.764	179.862	180.272	233.349	187.869
349.288	409.308	310.886	343.104	275.197	341.11	291.659	285.094	300.684	233.488	261.343	234.19	265.406	249.505	331.842	380.969	360.045	382.16	360.38	307.683	199.685	159.898	181.486	181.551	232.55	182.934
348.255	408.103	309.864	339.396	274.563	340.031	290.28	284.749	300.013	232.179	260.524	233.027	264.4	248.531	331.608	379.178	359.662	380.639	360.055	309.769	198.402	161.827	181.254	180.99	233.202	182.131
347.613	407.808	307.914	340.775	275.978	338.59	291.687	285.267	300.723	232.981	261.231	235.007	265.158	249.808	332.484	380.825	360.999	384.73	359.834	309.818	200.39	162.781	180.315	179.975	235.478	186.779
349.146	409.167	311.664	343.463	275.382	341.606	291.886	283.585	299.499	232.576	261.016	233.126	264.364	248.852	332.662	381.554	362.841	385.28	359.792	310.25	199.846	160.954	181.205	181.184	232.796	185.517
349.873	408.5	311.142	340.713	274.678	341.039	290.687	283.872	299.473	232.659	260.733	234.664	264.396	249.369	332.712	379.337	360.914	385.534	358.803	308.259	199.107	161.513	181.989	180.635	234.362	187.238
349.292	408.911	309.63	342.004	275.195	340.117	291.391	284.325	299.302	232.921	260.506	234.974	264.452	249.388	333.884	380.942	363.323	386.402	359.569	308.989	202.061	161.025	180.393	181.187	233.796	187.681
348.778	408.218	308.914	339.838	274.402	339.409	290.265	284.011	298.881	231.362	259.725	232.583	263.433	247.893	332.498	381.287	364.896	390.21	358.867	308.46	200.308	160.907	182.183	181.087	233.827	187.419
348.467	407.013	308.289	339.577	274.068	338.606	289.95	283.966	299.17	231.695	260.433	233.822	263.746	248.833	333.451	381.694	364.679	389.11	359.33	309.055	199.426	161.34	181.636	183.472	231.819	185.632
349.42	409.013	308.699	341.921	274.345	339.503	290.727	284.415	298.657	232.171	259.523	232.578	263.752	247.777	332.939	381.074	365.346	388.501	359.502	309.291	200.582	160.6	180.691	183.972	233.416	189.369
348.84	408.962	309.369	340.754	274.692	339.952	290.707	283.693	299.736	231.957	260.84	233.328	264.152	248.847	332.282	381.147	363.359	385.607	359.235	309.768	199.422	161.553	181.768	183.113	236.788	189.156
348.311	408.872	310.557	343.865	275.587	340.748	292.139	286.085	302.237	234.155	263.536	236.473	266.494	251.736	332.698	379.822	358.937	383.178	358.756	309.172	199.543	162.126	180.514	182.827	230.062	183.934
348.245	409.205	307.17	340.344	273.75	338.504	289.894	282.803	298.776	230.81	259.841	232.587	263.094	247.959	333.037	377.457	358.189	381.692	358.254	309.417	200.215	161.717	181.928	180.163	235.814	188.148
347.92	409.436	308.341	342.198	275.643	339.386	291.778	285.085	301.434	233.75	262.97	234.755	265.9	250.663	331.634	379.705	359.333	382.443	358.871	307.905	198.644	160.441	179.691	180.519	233.713	186.246
347.533	405.846	308.398	338.312	275.697	338.323	290.876	282.085	300.368	229.845	260.584	232.462	263.344	248.315	332.457	377.895	359.685	382.7	357.046	307.385	198.836	160.134	179.785	180.58	231.597	183.279
348.613	407.949	308.693	344.135	274.823	339.173	291.626	286.215	301.382	233.702	262.592	233.842	265.85	250.055	333.241	380.826	360.734	385.179	358.579	311.027	199.105	160.15	180.657	179.737	231.442	182.475
350.387	409.974	309.636	341.427	275.84	340.449	291.74	282.48	299.737	230.679	259.867	232.522	263.481	247.947	332.777	381.93	361.761	389.54	360.249	311.846	197.735	161.283	181.111	181.734	235.256	189.541
350.024	409.128	309.875	344.51	275.47	340.354	292.207	284.91	301.118	232.452	262.249	235.56	265.069	250.613	333.309	382.229	361.586	391.837	360.473	310.136	198.785	159.551	180.232	181.353	233.581	184.393
349.693	408.615	308.239	339.198	273.9	339.063	289.73	283.794	298.566	231.917	259.635	232.772	263.575	247.923	331.92	382.527	362.473	390.507	359.844	310.76	199.986	161.85	181.249	183.551	235.535	188.59
349.116	407.584	308.096	339.681	274.637	338.648	290.405	283.084	298.659	229.909	259.791	233.289	262.566	248.244	332.444	382.771	361.806	391.973	359.742	311.196	198.185	161.152	181.012	181.181	236.804	190.062
348.088	407.045	310.175	342.817	275.047	339.923	291.476	286.022	301.357	234.838	262.666	235.838	266.435	250.965	333.315	380.434	361.329	389.621	359.925	309.415	197.957	159.829	181.189	182.393	234.688	187.144
349.163	407.943	309.028	340.119	273.78	339.403	289.862	285.232	298.751	233.159	259.868	233.626	264.316	248.432	333.398	380.019	359.284	385.75	358.919	310.169	199.605	161.947	182.144	182.085	236.556	188.161
349.314	409.327	308.414	343.837	274.717	339.403	291.473	287.43	301.067	236.754	262.834	236.539	267.303	251.376	334.042	380.488	359.955	383.655	360.387	309.568	199.578	162.238	181.305	180.604	233.471	186.931
348.536	406.712	309.391	338.15	273.93	339.277	289.498	283.519	300.094	231.885	261.07	232.919	264.285	248.79	332.983	377.605	359.032	382.395	359.937	308.938	198.176	160.49	182.514	181.514	236.773	188.177
347.974	406.686	310.266	342.796	275.62	339.876	291.905	286.613	300.738	233.266	262.074	234.767	265.316	250.17	332.664	379.178	359.392	382.43	360.07	309.929	199.322	161.451	182.912	183.101	232.944	184.784
349.243	409.25	308.403	339.619	275.11	339.372	290.748	283.241	298.212	231.183	259.301	232.99	263.022	247.838	331.875	377.736	358.459	381.646	359.726	307.787	200.45	160.64	180.918	181.056	232.905	187.325
349.144	407.558	309.55	340.473	273.627	339.648	289.832	283.752	299.186	229.695	260.623	232.805	262.703	248.492	331.169	378.097	359.784	381.461	359.51	307.202	198.701	160.585	181.879	179.861	233.3	185.423
348.825	406.897	309.011	339.458	274.803	339.071	290.477	282.888	299.434	229.964	260.403	232.511	262.962	248.236	330.719	376.624	360.005	381.383	360.361	307.379	200.128	160.024	180.011	180.426	231.806	186.557
348.325	407.538	309.182	339.552	275.213	339.386	290.811	283.251	300.158	231.512	261.146	233.717	264.119	249.19	331.104	379.488	361.297	382.133	359.22	307.746	200.461	161.551	181.757	179.5	233.155	186.967
347.009	407.282	309.114	339.188	275.52	339.26	290.955	283.924	299.908	232.381	260.498	233.647	264.456	248.791	332.821	378.132	360.896	382.348	359.888	308.485	199.653	160.244	180.823	181.724	231.357	184.18
347.708	407.436	307.477	339.51	274.08	338.173	289.942	282.489	299.724	230.738	260.828	233.315	263.506	248.825	332.34	378.857	360.757	383.329	358.594	309.923	199.721	159.433	181.199	181.728	235	189.016
347.222	407.487	309.886	341.583	274.277	339.858	290.593	283.072	299.434	232.488	260.738	233.603	264.288	248.909	332.528	380.217	360.176	385.784	359.787	309.893	199.772	161.055	180.834	183.603	231.302	186.131
347.656	407.308	308.432	341.271	275.707	338.795	291.601	282.278	299.329	232.036	260.73	234.576	264	249.327	332.021	380.942	360.545	384.93	358.814	308.438	201.164	161.244	180.641	182.321	236.333	192.213
347.047	406.333	309.455	342.458	274.79	339.205	291.194	283.709	299.697	231.679	261.549	233.929	263.987	249.502	333.225	380.864	361.577	385.521	358.326	307.74	199.11	160.913	180.928	182.199	231.574	184.311
346.146	404.231	306.659	338.302	274.157	336.622	289.707	283.17	299.961	230.702	260.888	233.228	263.6	248.827	332.685	378.539	360.162	384.293	356.722	309.26	199.502	161.567	180.873	181.16	235.124	185.803
347.284	407.586	307.028	341.931	274.86	337.908	291.12	284.721	299.067	232.553	260.528	233.702	264.147	248.837	333.749	377.992	360.405	387.354	359.814	311.053	200.029	160.963	180.182	182.885	231.739	184.341
350.817	408.816	308.437	341.702	275.813	339.263	291.786	283.291	301.015	231.041	261.515	233.751	264.278	249.407	332.624	379.05	358.977	384.96	359.139	309.976	198.152	160.451	181.359	181.346	235.515	186.963
351.18	409.945	311.039	343.806	276.14	341.412	292.544	286.187	301.12	235.065	262.446	235.952	266.441	250.895	333.579	379.426	360.495	385.985	359.356	309.479	199.015	161.687	181.425	182.349	232.933	183.996
351.218	410.509	309.528	341.296	275.29	340.538	291.291	283.497	299.554	231.493	260.326	233.473	263.822	248.623	333.067	378.872	361.523	385.939	358.616	309.008	199.814	161.317	182.237	181.564	236.158	187.554
350.218	409.457	310.198	344.108	275.267	340.68	291.956	286.721	300.765	234.077	261.966	235.903	265.753	250.606	332.199	381.686	363.572	386.54	358.558	308.387	197.426	161.703	181.353	181.221	234.228	184.734
348.51	407.893	309.96	339.712	274.45	340.034	290.271	284.972	300.172	233.005	261.004	233.43	264.91	248.981	332.87	379.012	361.032	386.612	358.57	308.967	200.147	161.537	180.491	181.705	232.941	186.488
350.524	409.996	309.937	341.775	275.243	340.664	291.372	285.376	300.317	233.196	261.266	233.734	265.078	249.262	332.322	379.822	360.649	384.13	356.744	307.807	199.778	161.474	182.381	180.426	236.879	188.914
349.534	408.842	308.369	342.244	274.273	339.223	290.751	284.6	299.291	232.612	260.481	233.582	264.285	248.753	332.104	380.465	358.806	384.347	357.17	308.627	199.417	160.876	181.795	182.724	234.057	187.209
347.033	406.538	307.227	339.542	273.44	337.724	289.465	284.964	300.053	232.202	260.408	232.255	264.431	248.135	331.702	379.57	358.685	383.676	357.844	308.941	198.795	161.26	180.773	182.542	233.597	185.246
346.278	407.41	308.136	341.115	274.083	338.622	290.333	284.83	300.105	231.464	261.21	233.554	264.069	249.151	331.282	378.593	358.757	384.269	359.262	308.13	198.374	160.252	180.558	180.269	232.217	185.213
347.703	406.128	309.875	339.688	273.177	339.433	289.301	283.368	298.947	230.155	259.807	231.603	262.831	247.502	331.193	378.62	360.581	384.538	357.867	306.695	198.653	158.85	180.039	180.76	231.93	184.393
348.387	406.333	307.5	339.083	273.86	337.85	289.672	282.951	299	231.321	260.618	233.484	263.469	248.791	330.732	377.318	359.919	383.013	358.683	308.358	197.849	160.929	181.315	182.881	234.488	187.41
347.627	407.205	307.977	339.271	275.027	338.449	290.601	282.794	298.158	231.417	259.077	232.332	263.119	247.423	331.468	378.806	360.505	385.243	361.228	309.45	199.055	162.268	181.077	180.657	233.481	185.525
349.415	409.282	308.943	341.271	275.703	339.756	291.598	283.668	299.711	232.202	261.249	233.842	264.269	249.298	331.716	379.322	362.806	386.963	361.177	309.441	198.717	160.205	180.978	181.827	234.822	191.623
348.901	409.538	310.545	343.927	276.477	340.945	292.828	286.004	302	235.155	263.202	236.408	266.906	251.514	333.973	379.589	362.833	388.434	361.725	310.204	200.443	159.48	180.541	182.019	231.822	184.918
348.807	408.359	309.466	339.823	275.137	339.835	290.818	283.475	299.224	231.619	260.086	233.071	263.731	248.31	332.209	379.314	359.815	385.124	361.049	309.423	199.685	161	181.878	180.535	233.31	185.246
349.714	408.636	308.47	339.525	274.497	339.229	290.261	282.829	299.225	232.16	260.468	235.511	264.016	249.597	333.297	381.725	361.622	387.705	360.801	311.508	200.185	160.938	181.628	181.54	235.915	190.403
348.308	407.303	310.402	341.879	275.05	340.158	291.251	285.134	300.633	232.029	261.605	233.783	264.616	249.472	333.378	382.508	359.892	387.863	360.016	311.499	200.231	160.631	181.512	181.857	231.807	185.157
349.789	409.636	310.424	341.744	275.87	340.891	291.839	285.806	301.975	234.862	262.841	235.843	266.741	251.073	333.462	381.62	359.383	385.315	360.542	310.171	198.71	161.804	182.23	183.706	236.024	189.829
349.115	409.226	310.436	344.275	275.697	340.773	292.322	286.609	300.58	234.16	261.768	235.946	265.709	250.517	334.563	382.609	362.252	389.119	360.453	310.739	200.349	162.001	181.031	181.399	233.078	186.305
348.662	407.097	308.129	340.754	274.737	338.521	290.741	282.69	299.396	229.755	260.631	233.218	262.835	248.671	333.671	382.581	359.842	387.859	360.001	311.993	199.372	160.324	181.926	181.194	237.318	191.551
347.242	405.097	308.788	342.265	274.09	338.363	290.617	284.223	300.041	232.791	261.781	234.892	264.734	250.058	334.373	382.159	360.441	386.53	360.484	309.985	200.18	161.796	181.219	182.286	234.489	187.583
348.172	407.867	306.515	341.712	274.43	337.639	290.741	284.856	298.883	230.124	260.052	233.327	262.785	248.399	334.021	379.047	358.815	383.726	358.224	309.496	199.482	161.584	180.517	180.892	232.706	184.747
349.393	407.456	309.686	339.702	274.477	339.71	290.289	282.959	298.922	229.731	260.249	231.506	262.597	247.71	332.987	376.636	358.671	380.836	357.616	308.529	198.121	159.662	180.948	181.072	235.706	186.174
348.717	407.564	310	341.354	274.497	339.961	290.705	283.395	300.316	231.083	261.519	232.853	263.969	249.017	331.22	378.147	359.626	384.209	358.729	308.947	200.064	160.709	181.127	182.205	232.504	187.82
348.608	407.564	308.636	338.865	274.613	339.016	290.189	282.408	298.579	230.988	259.408	232.25	263.094	247.567	331.154	379.229	361.653	385.183	358.174	308.885	199.626	161.63	180.669	180.526	232.016	184.475
349.443	408.795	308.682	340.854	275.433	339.425	291.293	284.57	301.289	233	261.871	234.543	265.438	249.959	331.173	378.829	363.023	384.46	357.675	306.749	199.155	159.961	181.829	181.324	233.395	186.459
349.241	406.974	308.205	340.656	275.013	338.535	290.927	284.179	300.118	232.131	260.661	233.397	264.425	248.769	331.093	377.818	361	383.984	356.876	307.68	197.895	159.969	180.889	182.817	231.326	183.902
347.967	407.359	308.489	340.208	275.703	338.85	291.341	283.691	300.776	233.417	261.399	235.967	265.413	250.317	331.477	377.775	359.734	380.799	358.145	308.29	199.826	162.11	181.006	183.574	235.14	188.23
348.91	410.538	309.193	342.51	275.14	340.315	291.472	284.3	299.263	232.44	259.991	234.304	264.181	248.8	332.231	377.814	358.446	383.197	357.885	307.663	200.315	160.74	180.348	181.266	232.744	186.213
347.92	407.769	309.602	339.812	274.033	339.748	289.98	282.834	299.776	232.583	260.927	232.967	264.5	248.731	331.945	377.674	360.559	382.151	358.243	306.402	198.26	161.85	181.696	180.58	234.798	188.295
347.476	407.897	308.67	341.979	274.157	339.142	290.598	283.933	301.487	233.512	262.841	234.973	265.8	250.683	334.12	377.895	360.279	383.034	358.71	307.669	199.32	160.189	180.983	180.897	231.698	183.639
345.511	405.892	306.89	338.128	274.747	337.293	290.112	282.134	298.724	231.278	259.75	233.353	263.315	248.245	332.295	378.36	360.063	382.49	359.632	308.51	197.919	160.559	182.243	181.791	235.991	188.705
347.733	406.995	308.595	342.284	274.427	338.813	290.877	286.219	300.566	231.921	262.445	233.837	264.527	249.966	333.025	379.864	360.396	385.924	359.816	310.179	198.819	160.874	180.386	181.284	232.75	182.639
348.87	406.867	310.322	339.295	275.313	339.97	290.824	283.856	299.487	230.599	259.737	232	263.321	247.648	331.987	380.023	362.414	386.063	360.199	309.516	198.901	159.331	181.469	180.521	234.913	186.213
348.488	407.662	309.663	340.795	274.84	339.758	290.829	283.286	299.553	231.445	260.587	234.163	263.796	249.067	331.639	379.345	362.131	387.881	361.017	309.981	198.914	160.961	181.591	181.525	235.045	187.147
348.606	407.559	309.39	340.711	274.45	339.537	290.514	285.129	298.119	231.599	259.295	231.956	263.196	247.374	332.254	380.101	359.59	385.919	359.485	309.436	200.604	162.409	180.613	182.672	233.696	184.114
349.03	407.508	307.265	340.201	274.23	338.049	290.223	285.694	299.632	233.421	261.166	234.288	264.871	249.449	332.234	379.124	359.491	384.934	358.955	309.12	199.787	162.244	181.817	181.198	236.262	190.196
349.275	409.405	309.981	344.67	274.98	340.514	291.875	286.564	301.25	233.861	262.651	234.951	265.871	250.572	332.5	378.767	360.261	383.447	359.397	308.646	200.262	160.653	181.293	182.012	231.65	184.328
348.959	408.149	309.765	340.399	274.86	339.978	290.748	283.986	298.935	231.826	260.536	233.608	263.702	248.8	332.642	378.031	359.059	383.945	359.575	308.418	199.029	160.496	181.558	181.586	235.425	187.672
349.708	409.462	309.182	343.031	275.41	339.976	291.803	285.843	300.737	234.357	261.721	234.75	265.888	249.966	331.412	380.984	361.131	383.126	359.888	308.651	199.767	160.386	181.796	181.186	233.349	186.23
350.524	409.59	310.83	342.281	275.253	341.157	291.503	285.946	299.882	233.214	260.948	233.804	264.881	249.118	332.352	380.422	359.477	384.047	358.999	309.314	199.744	161.953	180.79	180.522	232.388	184.574
349.962	410.333	310.784	341.698	276.067	341.354	291.977	284.251	300.987	233.405	261.665	234.929	265.506	250.01	331.696	380.891	362.18	385.038	358.157	309.793	199.616	160.622	180.707	182.519	234.155	188.77
349.151	407.564	309.67	340.958	276.19	339.732	291.891	284.43	300.184	233.893	261.7	234.81	265.381	249.971	332.735	381.36	361.288	389.974	358.578	310.231	199.566	160.118	180.05	182.253	230.659	185.033
348.533	407.462	306.92	339.958	273.75	337.795	289.801	282.892	299.566	231.107	260.24	234.359	263.625	248.962	332.634	380.244	360.428	386.053	358.298	308.979	200.443	161.016	181.238	182.33	233.186	187.197
347.547	407.256	307	342.271	273.46	337.787	290.141	284.354	299.711	231.988	261.253	233.304	264.156	249.062	333.569	381.779	360.806	387.36	359.644	310.612	198.644	161.661	180.983	182.218	232.24	184.672
348.156	407.308	307.943	338.594	274.843	338.457	290.298	281.798	298.803	230.464	259.914	233.62	262.925	248.452	332.575	381.202	361.284	387.472	359.678	310.003	198.781	159.567	180.939	181.269	234.023	189.279
346.566	405.744	308.17	342.271	273.753	338.134	290.364	283.318	299.539	229.81	261.159	233.359	262.931	249.034	332.696	381.512	361.41	388.387	359.543	310.518	198.489	160.575	181.116	180.981	233.147	187.082
348.31	404.883	307.901	337.192	273.445	337.683	288.899	281.768	298.552	227.633	259.742	231.659	261.319	247.496	333.388	382.252	362.058	388.388	360.64	310.885	199.578	161.353	180.989	180.206	236.548	189.28
349.395	408.422	310.617	342.463	275.985	340.652	292.101	282.97	299.341	229.657	260.931	233.545	262.757	248.994	334.429	382.915	362.801	388.932	360.597	310.352	200.295	160.904	181.575	181.216	233.928	186.394
349.952	408.806	311.072	340.577	275.135	341.085	291	285.248	300.275	233.657	260.853	231.904	265.301	248.224	333.242	380.748	361.864	386.492	358.575	308.346	199.537	160.416	180.547	181.6	232.92	185.821
349.49	409.011	307.924	338.661	274.722	338.967	290.222	282.665	299.289	231.086	260.021	233.561	263.482	248.489	333.309	381.159	360.517	383.097	359.354	309.669	199.336	162.077	181.078	180.462	235.688	187.689
350.471	409.986	310.128	344.4	276.112	340.794	292.667	286.14	300.71	234.312	261.351	234.675	265.851	249.727	334.88	383.12	361.99	388.275	362.179	311.562	200.669	161.062	181.426	182.764	234.23	187.673
351.791	413.011	313.765	344.963	276.682	344.242	293.235	286.521	300.92	236.848	261.459	235.501	267.282	250.15	335.443	382.942	363.567	388.137	361.7	311.048	200.578	160.888	180.857	182.712	236.114	190.821
350.098	411.652	309.787	342.984	275.592	341.069	291.929	286.584	302.183	234.693	262.789	236.088	266.751	251.145	334.1	380.841	363.04	386.334	360.202	308.61	198.468	162.392	181.708	180.77	234.564	187.591
348.928	409.575	309.458	340.4	274.975	340.203	290.836	284.203	300.578	232.252	260.883	234.05	264.707	249.179	333.215	378.942	360.625	386.149	359.349	310.657	198.24	160.967	180.807	181.991	232.447	186.034
346.283	406.897	307.295	339.76	274.347	337.882	290.205	284.377	300.842	233.583	262.06	234.408	265.531	250	330.521	377.093	357.725	382.687	358.106	308.178	199.055	160.898	181.077	181.151	234.922	187.607
346.443	405.974	308.545	342.365	275.04	338.465	291.361	284.309	299.816	232.476	260.906	234.022	264.462	249.19	332.091	377.682	358.73	381.862	358.21	306.994	199.516	161.504	180.801	182.635	230.853	183.377
348.245	407.026	307.125	339.042	274.437	337.803	290.098	283.251	300.658	231.488	261.185	234.598	264.344	249.594	330.144	378.155	359.892	378.949	357.741	307.571	198.913	160.953	181.111	181.875	234.605	187.721
346.943	406.897	307.273	341.562	273.463	337.866	289.972	284.399	300.105	232.131	261.21	233.304	264.419	249.041	330.988	377.256	360.45	378.198	358.873	307.296	198.9	159.724	179.867	179.343	230.837	180.934
347.599	406.769	307.114	340.49	273.363	337.717	289.636	283.121	298.566	230.345	260.438	232.516	262.75	248.257	330.156	376.76	360.068	378.648	359.593	307.896	198.164	160.173	180.425	180.875	233.233	187.311
346.623	407.179	310.886	341.74	274.707	340.457	290.957	284.798	300.974	232.381	262.116	233.147	264.962	249.478	331.406	379.116	361.586	382.098	360.054	308.769	200.128	161.268	180.713	182.016	232.636	184.246
344.892	404.974	306.25	338.115	274.157	336.567	289.662	281.166	297.013	229.464	258.76	231.207	261.55	246.745	332.156	378.926	363.288	383.683	358.704	309.254	199.26	161.772	181.635	179.859	234.14	185.574
346.472	404.41	307.841	337.427	273.83	337.496	289.247	281.054	298.342	228.512	260.167	232.913	261.681	248.286	332.314	380.674	363.671	383.792	357.825	307.707	199.21	160.15	180.514	179.503	234.961	188.033
347.291	404.626	308.015	337.015	274.392	337.682	289.573	281.278	298.38	228.597	259.132	231.48	261.744	247.073	333.269	382.64	366.025	386.96	359.081	309.067	200.072	160.234	180.707	180.951	234.867	185.841
350.697	410.062	310.617	341.817	275.612	341.155	291.662	286.377	301.696	234.847	262.368	235.491	266.6	250.65	333.658	382.678	363.759	390.861	360.445	310.834	200.821	160.289	181.723	181.877	235.743	187.382
350.579	410.036	310.526	341.588	275.782	341.084	291.735	286.776	301.314	235.906	262.334	235.164	266.975	250.491	335.801	382.593	363.115	391.955	360.033	310.132	201.264	162.068	180.568	181.794	231.976	185.071
349.603	409.497	310.128	341.056	275.912	340.643	291.705	285.094	300.09	233.93	260.888	234.866	265.356	249.551	334.024	381.698	362.561	389.736	359.87	308.65	199.944	161.667	182.325	182.124	234.921	188.595
349.895	409.113	311.162	346.327	276.168	341.241	293.177	287.969	302.682	236.287	263.716	236.539	267.825	251.864	334.788	381.644	362.628	390.814	359.964	309.123	199.648	161.62	180.215	182.23	231.425	183.89
350.574	409.882	311.094	340.744	275.475	341.43	291.298	283.023	299.867	231.787	260.313	233.991	264.125	248.845	333.236	381.345	361.254	388.148	361.964	310.789	199.561	163.053	180.696	182.04	235.573	188.53
350.065	409.728	309.867	344.598	274.608	340.533	291.576	284.171	301.432	231.644	262.806	234.648	264.793	250.527	333.516	382.853	359.871	386.053	359.867	309.863	200.433	161.068	182.546	181.387	232.286	184.464
351.905	410.215	310.458	342.619	275.968	341.092	292.126	284.247	299.682	232.644	260.424	234.181	264.487	248.989	332.678	380.624	361.025	384.839	359.539	308.831	200.465	160.557	180.513	182.64	235.728	189.005
349.656	408.462	309.977	341.323	275.54	340.22	291.487	285.175	301.632	233.56	262.322	234.88	265.894	250.365	330.798	379.36	358.842	380.997	358.792	309.056	200.1	162.087	180.812	182.112	233.984	185.066
350.099	410.359	309.773	342.656	275.733	340.661	291.957	285.444	300.158	233.774	260.871	234.609	265.306	249.423	330.284	379.791	358.559	380.94	359.584	309.615	199.626	161.134	179.453	183.391	232.372	185.459
350.344	408.974	309.455	340.958	275.34	340.016	291.247	284.161	298.592	233.31	260.511	234.005	264.319	248.952	329.619	378.167	356.784	381.408	358.337	309.429	198.749	160.378	181.641	179.772	233.256	187.59
349.335	408.615	309.364	341.615	274.747	339.843	290.957	284.807	299.605	232.952	260.85	233.728	264.612	249.022	331.791	380.116	359.239	384.146	358.457	310.32	197.361	159.953	180.867	180.224	232.729	184.033
348.288	409.077	308.386	339.635	274.713	339.307	290.452	283.848	297.618	231.786	258.386	232.418	263.056	247.075	331.789	379.574	360.149	383.33	357.855	309.902	199.32	160.512	180.099	179.949	232.039	185.066
348.854	407.308	307.955	338.771	274.3	338.465	289.929	283.197	299.592	231.452	260.742	234.022	263.819	249.094	332.002	381.101	359.572	383.162	357.632	310.568	197.749	159.85	180.635	180.699	236.178	192.262
346.373	405.744	308.216	338.667	273.377	338.165	289.205	281.632	297.237	227.738	258.639	230.245	260.75	246.255	331.713	379.143	360.356	384.283	356.904	310.618	197.041	159.795	179.884	180.917	232.876	186.984
345.099	404.462	306.557	338.74	272.473	336.622	288.538	282.628	298.5	228.714	260.09	231.783	261.862	247.743	332.145	380.388	361.104	386.135	359.418	310.618	198.018	160.433	181.762	180.782	235.767	189.082
345.785	405.555	306.729	342.365	273.596	337.077	290.268	284.934	300.967	231.757	261.996	233.294	264.631	249.473	334.802	381.061	364.003	388.645	361.55	311.746	199.326	161.785	182.721	183.275	231.121	184.991
346.894	405.657	306.604	338.73	274.229	337.021	289.866	283.966	299.928	230.161	260.82	232.822	263.3	248.608	333.67	380.201	362.467	386.746	360.321	308.808	199.477	161.226	181.655	181.65	235.416	189.68
348.733	409.503	309.751	343.511	275.486	340.384	291.977	286.204	303.112	235.185	263.794	235.213	267.45	251.327	334.216	381.581	362.904	389.788	362.062	309.834	199.048	159.652	181.196	183.304	233.416	185.778
349.323	409.119	308.467	340.23	274.903	339.376	290.74	283.311	300.283	230.328	261.606	233.751	263.556	249.452	333.878	381.72	361.606	389.512	362.624	309.589	199.039	159.352	181.462	183.432	235.036	190.27
348.172	409.452	308.24	344.074	274.933	339.321	291.694	284.84	301.783	232.888	263.099	235.457	265.612	251.043	334.783	382.503	363.043	388.862	362.312	310.148	200.591	160.841	182.069	183.759	232.958	186.975
348.573	407.452	307.729	340.97	276.316	338.352	291.99	284.136	299.56	231.054	260.447	233.968	263.594	248.908	334.312	380.79	363.241	388.436	360.3	309.843	200.865	160.541	182.445	181.227	235.516	187.467
351.04	410.478	312.433	342.657	276.659	342.541	292.659	286.513	303.599	234.459	263.906	235.881	267.3	251.687	334.466	382.108	362.597	385.88	360.062	308.719	200.02	161.234	182.55	183.182	234.757	186.04
352.323	410.196	312.82	343.699	276.709	342.722	292.949	286.899	301.402	235.352	261.932	235.088	266.725	250.233	333.074	380.542	362.268	387.228	361.675	309.228	199.71	162.108	181.876	182.592	233.826	186.991
350.637	410.051	310.398	343.365	275.947	341	292.29	285.601	300.684	235.393	261.494	236.837	266.406	250.755	331.964	379.109	362.189	386.978	358.876	307.846	198.429	161.913	180.674	180.551	234.426	187
350.09	409.872	310.875	343.521	276.24	341.276	292.551	285.628	301.276	235.69	262.472	236.62	266.844	251.204	331.857	378.155	361.644	383.61	358.359	307.938	198.297	160.213	179.398	180.782	230.38	182.049
350.311	408.821	309.455	339.615	276.16	339.969	291.543	283.709	299.145	232.405	259.751	234.321	264.106	248.668	331.003	376.008	358.14	380.061	358.802	308.219	199.183	161.157	180.525	179.724	232.504	182.344
349.948	409.231	308.83	342.708	275.927	339.661	292.116	283.794	300.592	232.417	261.914	234.641	264.8	250.024	330.197	378.957	359.198	380.455	357.775	309.683	199.959	162.189	181.536	181.17	234.318	188.639
348.976	408.564	310.182	340.969	275.61	340.394	291.455	284.103	299.592	232.298	260.146	232.967	264.263	248.298	330.919	377.934	359.595	380.447	357.225	309.124	199.301	160.488	181.381	179.619	233.744	183.525
349.557	408.256	310.557	340.281	273.817	340.559	289.929	284.453	300.237	232.643	261.459	234.495	264.75	249.7	330.453	377.422	359.378	378.763	357.844	309.698	199.123	160.299	180.16	180.619	235.434	188.672
348.028	407.359	308.114	338.896	275.213	338.591	290.652	283.368	297.632	231.524	259.116	232.826	262.925	247.661	330.208	377.934	359.784	378.82	359.314	308.902	199.475	160.591	180.32	180.753	232.543	185.689
347.882	406.385	307.682	338.365	274.203	337.992	289.758	282.148	298.855	231.262	260.652	233.174	263.369	248.673	330.446	378.023	360.117	379.834	359.359	308.657	198.548	161.181	180.945	181.208	234.698	188.18
348.865	408.353	309.151	343.156	274.116	339.615	290.853	284.816	300.323	231.262	260.916	232.905	264.066	248.701	332.078	380.684	361.875	381.944	360.19	309.36	199.773	160.266	180.811	181.966	232.271	182.396
348.2	407.353	308.947	340.021	274.692	339.166	290.53	282.861	298.31	229.44	259.877	232.133	262.153	247.778	332.801	378.913	359.96	384.077	360.634	308.691	198.403	160.951	182.64	182.896	234.542	188.789
349.106	408.841	310.731	342.677	275.046	340.859	291.441	285.166	300.888	232.952	262.044	233.976	265.222	249.805	333.532	379.657	359.965	386.62	360.848	310.046	199.138	160.518	181.933	183.745	234.852	186.216
350.101	408.636	310.208	339.823	274.636	340.434	290.439	284.704	299.507	231.083	259.808	232.633	263.584	247.968	332.801	380.448	360.14	386.396	359.429	310.339	199.453	160.974	181.502	180.883	233.566	184.904
349.219	409.559	310.219	341.156	275.332	340.725	291.29	285.861	301.349	231.928	262.431	232.959	264.903	249.569	332.186	381.483	360.514	386.692	359.296	310.102	198.083	160.51	181.474	182.046	235.356	188.642
349.549	409.328	308.822	341.385	274.739	339.686	290.896	285.493	302.046	232.976	262.881	234.052	265.784	250.297	332.14	380.173	359.735	387.723	362.193	310.632	198.718	159.864	179.933	183.899	231.573	184.658
349.926	408.123	308.833	340.166	275.889	339.324	291.472	284.596	300.244	233.083	261.77	235.367	264.984	250.266	332.159	380.75	362.429	387.504	361.956	311.114	200.289	162.423	181.756	182.989	235.829	191.445
349.002	409.533	309.435	344.625	275.092	340.174	291.949	288.224	302.441	235.476	263.349	236.106	267.284	251.468	332.008	381.68	363.465	389.725	362.947	311.458	199.12	160.659	182.612	182.207	231.519	185.199
347.325	407.487	307.648	342.323	274.193	338.307	290.71	283.529	299.605	231.226	261.245	233.255	263.706	249.034	331.527	379.446	361.18	387.269	358.269	307.772	198.393	159.961	181.862	181.41	234.054	188.148
347.613	408.41	309.33	344.208	275.28	339.756	291.99	284.843	301.342	234.048	262.944	235.114	266.013	250.81	332.892	381.252	359.329	387.785	357.587	310.417	200.479	161.126	181.707	180.942	232.791	184.557
348.67	408.667	308.455	340.948	274.673	339.228	290.74	282.874	297.592	229.44	258.953	231.772	261.812	247.103	333.152	382.155	358.441	385.471	356.912	310.432	199.046	161.764	180.21	179.647	233.977	186.623
348.033	408.282	308.693	342.74	275.2	339.276	291.573	285.471	302.079	233.679	262.219	234.054	266.169	249.935	333.837	383.504	361.351	386.609	357.993	310.609	199.329	160.441	180.685	180.375	232.961	186.689
349.259	408.154	308.864	339.802	274.603	339.354	290.409	283.417	298.539	230.167	259.206	232.255	262.644	247.459	334.989	382.295	361.892	387.145	358.099	310.405	198.347	159.961	179.945	182.327	232.326	186.803
348.858	405.795	307.443	339.302	275.177	337.646	290.722	284.004	300.408	233.179	261.468	235.598	265.112	250.188	333.835	381.647	360.91	384.59	358.045	308.973	199.936	159.969	181.061	183.42	236.233	190.344
346.632	404.41	308.409	338.479	274.653	337.89	290.126	282.139	298.842	230.512	259.373	233.5	262.969	248.096	334.376	380.744	361.608	383.718	357.594	307.784	199.959	161.622	180.989	182.221	232.07	185.885
348.613	405.333	308.886	339.719	275.367	338.504	290.967	283.027	299.974	232.274	260.67	234.549	264.431	249.284	333.379	378.632	361.626	385.613	359.394	307.805	199.119	158.276	181.16	180.923	232.938	183.443
350.528	419.718	311.591	351.833	275.573	344.795	294.061	289.453	307.092	240.345	267.631	239.152	272.05	255.2	334.692	383.496	366.829	390.305	368.308	312.402	197.219	163.567	183.094	183.266	239.093	197.246
348.575	416.077	310.67	349.427	275.813	343.039	293.659	287.238	302.803	236.476	263.536	237.207	267.981	252.06	330.194	381.655	363.802	384.052	361.876	309.982	198.594	159.89	179.354	179.529	234.992	186.426
348.337	412.966	306.39	344.353	272.676	339.118	290.052	283.231	302.027	231.92	262.789	235.982	265.22	251.097	329.835	379.244	361.694	380.767	359.837	307.968	197.261	161.732	181.823	181.789	236.755	189.115
348.45	412.505	307.538	346.114	273.019	339.772	290.739	283.711	301.764	231.194	263.158	235.134	264.714	250.929	329.622	379.57	362.973	379.199	358.683	308.264	199.521	161.205	180.061	180.936	236.608	188.59
345.322	412.017	305.197	344.655	271.496	338	289.231	283.034	303.093	230.301	263.347	232.982	264.876	250.087	329.658	378.988	361.64	381.197	358.604	307.986	197.923	161.835	180.652	181.331	236.197	185.656
346.228	409.684	304.299	342.687	272.589	336.661	289.582	283.06	302.658	231.348	263.171	235.064	265.22	250.914	328.939	379.674	362.883	382.428	359.093	308.376	199.073	161.575	181.934	179.843	237.871	189.64
344.61	408.479	305.049	342.207	271.796	336.811	288.865	281.643	302.579	228.098	263.209	232.151	263.476	249.645	328.774	379.783	363.144	383.565	360.047	307.175	198.178	160.205	180.846	180.234	236.468	188.541
342.455	408.915	304.822	342.77	272.729	336.787	289.709	282.845	302.277	230.289	263.162	233.678	264.482	250.294	329.311	380.442	363.036	383.896	359.545	307.844	197.658	160.378	180.1	178.081	235.856	186.656
344.167	410.505	306.447	344.384	273.586	338.401	290.749	283.747	303.014	233.087	263.639	234.629	266.301	250.982	331.247	379.446	364.838	385.96	359.477	307.412	200.676	160.59	181.89	181.818	236.135	191.148
343.7	412.274	306.288	345.03	272.186	338.835	289.845	282.486	302.448	230.884	263.033	233.999	264.876	250.359	330.406	379.857	362.315	383.891	358.983	307.216	200.429	160.661	181.846	179.032	236.042	188.164
344.453	409.949	306	343.167	272.7	337.921	289.783	282.345	301.855	230.393	263.245	234.332	264.337	250.625	331.418	378.713	360.883	384.764	357.401	307.734	199.397	160.984	180.912	180.433	233.915	186.492
347.245	412.103	306.886	343.958	273.833	339.197	290.833	282.919	301.882	230.595	262.575	233.451	264.456	249.865	330.72	377.992	362.973	385.011	357.187	308.163	198.804	161.268	179.514	179.09	235.76	189.311
348.17	416.282	310.136	346.302	275.833	342.732	292.917	285.121	303.974	234.762	264.704	236.696	267.638	252.486	330.074	379.977	364.486	387.825	359.702	308.879	199.466	161.205	179.398	181.112	237.434	190.311
349.396	414.41	310.261	346.812	275.973	342.244	293.146	284.767	304.118	234.714	264.567	237.348	267.681	252.695	330.749	380.438	364.595	390.948	360.707	309.624	199.32	162.701	181.42	182.301	234.45	191.426
348.401	414.744	308.364	346.052	273.8	341.031	291.316	283.372	303.763	232.19	264.288	235.63	266.188	251.779	331.665	379.647	362.685	387.24	360.229	307.87	197.922	161.795	180.066	179.74	236.318	188.18
343.896	409.59	303.705	340.802	271.343	336.22	288.182	280.726	300.487	228.417	261.356	232.609	262.65	248.812	331.182	375.585	359.995	379.963	357.275	306.124	197.795	159.016	178.829	180.433	233.899	186.902
343.057	408.179	305.08	339.573	272.137	336.74	288.485	279.807	301.211	228.536	262.322	234.255	263.056	250.079	328.968	376.457	358.455	375.803	356.181	305.467	196.511	159.079	180.431	178.481	233.589	187.148
345.104	411.974	306.023	342.438	272.263	338.559	289.275	281.861	300.724	229.19	261.318	231.56	263.169	248.332	329.878	377.841	360.527	379.722	358.263	307.556	197.516	159.614	179.878	180.253	233.55	186.377
345.174	411.967	305.586	345.523	272.328	338.254	290.072	282.612	301.659	229.554	262.369	233.105	263.803	249.597	330.586	378.698	360.946	382.99	359.454	309.892	197.2	160.337	181.604	179.952	237.071	189.41
347.188	413.352	306.995	346.637	273.048	339.655	290.887	283.5	300.738	229.435	262.597	232.898	263.303	249.64	332.828	380.864	362.991	382.882	360.509	310.226	198.424	161.487	180.51	181.401	234.847	185.23
347.528	411.89	307.449	344.606	274.164	339.522	291.241	284.478	303.041	233.054	263.893	235.469	266.297	251.491	331.852	381.066	363.149	380.97	360.169	310.223	198.885	161.196	182.295	181.718	238.676	190.64
347.325	413.66	308.551	346.033	275.161	340.829	292.342	285.89	302.909	234.28	264.541	237.007	266.878	252.527	333.467	380.787	363.82	383.765	361.278	310.158	198.547	161.975	181.87	181.943	237.242	191.476
347.844	413.736	309.063	345.325	273.991	341.207	291.284	284.074	303.909	233.173	264.352	235.469	266.772	251.746	331.873	380.911	364.09	381.773	361.157	310.197	199.762	163.424	181.715	180.603	238.11	189.263
349.264	414.224	307.245	345.887	273.748	340.096	291.236	284.263	302.83	233.018	264.112	235.322	266.178	251.551	331.07	381.07	363.905	382.665	361.278	308.797	198.976	161.834	181.632	180.369	237.079	189.967
346.599	411.813	307.949	345.617	273.714	339.844	291.145	284.671	302.225	232.721	263.434	235.3	265.734	251.159	329.71	381.903	364.838	383.739	359.972	308.401	198.447	161.629	179.82	180.237	235.963	186.885
347.354	410.967	307.574	343.387	273.161	339.325	290.185	282.828	304.041	230.816	264.468	233.643	265.597	251.008	329.356	380.771	362.613	383.038	357.449	308.83	198.492	160.109	180.831	179.965	237.203	187
346.84	413.795	307.545	346.094	273.677	340.173	291.232	284.206	303.789	232.095	264.768	235.603	266.15	252.038	330.079	381.624	362.464	381.612	356.608	309.009	199.384	160.748	181.155	180.795	234.45	188.623
347.887	414	307.739	346.427	273.74	340.37	291.361	283.587	303.961	232.643	263.828	234.707	266.519	251.13	330.051	380.271	362.032	382.765	359.031	308.601	199.616	161.283	179.597	178.24	236.217	187.885
346.835	413.974	305.886	345.719	274.27	339.079	291.591	284.269	304.658	233.607	265.013	236.576	267.356	252.608	328.208	381.574	362.874	387.221	359.741	308.192	198.192	161.811	180.381	180.962	236.016	189.705
345.873	412.795	308.216	343.969	273.043	340.331	290.237	283.641	303	231.774	263.734	235.37	265.606	251.356	327.301	381.12	364.676	389.507	361.32	309.219	197.479	160.52	180.459	181.359	234.798	190.033
345.443	412.615	306.25	344.021	272.943	338.913	290.174	282.883	303.342	232.607	264	236.315	266.206	251.921	327.35	380.465	362.802	387.89	361.34	309.976	197.05	161.693	180.144	181.362	235.806	191.41
345.689	412.795	306.091	345.635	273.043	338.858	290.641	282.834	301.118	232.012	262	233.707	264.837	249.656	328.602	379.884	363.486	386.662	360.669	309.121	198.16	161.071	179.547	180.869	235	189.885
344.816	411.641	306.17	343.188	271.893	338.559	289.177	281.951	300.75	229.881	261.601	233.174	263.544	249.2	329.794	379.221	362.883	383.564	358.421	308.689	197.598	160.417	180.348	179.301	235.271	187
345.552	412	306.523	344.104	273.41	338.913	290.548	285.13	303.697	232.857	264.824	234.674	266.506	251.659	330.979	378.492	361.928	381.129	358.771	308.124	198.301	159.811	180.033	179.679	236.333	188.623
344.201	410.401	305.173	342.129	271.685	337.487	288.763	282.733	302.331	230.838	262.454	233.664	264.797	249.89	333.336	379.272	363.718	381.407	359.204	307.423	199.458	161.776	180.197	181.085	236.021	187.434
344.998	411.837	307.207	343.588	274.018	339.338	290.884	283.083	303.292	233.469	264.124	236.366	266.635	252.015	333.629	379.489	362.7	382.858	359.226	308.388	199.883	161.808	180.54	179.675	236.952	190.844
346.512	411.709	308.889	344.796	274.215	340.464	291.326	283.688	302.423	231.85	262.553	234.154	265.373	250.164	332.284	379.912	362.268	381.691	358.993	307.32	199.239	160.666	179.949	179.528	235.339	187.942
346.592	410.991	307.377	344.348	274.622	339.196	291.525	285.504	303.647	234.326	264.175	236.366	267.254	252.046	331.796	381.144	362.39	382.902	359.418	309.45	199.614	162.965	180.601	181.101	236.107	189.221
348.875	413.786	307.627	345.494	272.805	340.228	290.427	285.944	303.278	234.028	263.892	234.154	266.922	250.912	331.708	382.299	364.547	384.04	360.392	310.769	199.636	162.642	179.982	181.867	234.665	188.729
346.177	413.555	308.616	345.15	273.872	340.842	291.152	280.998	302.107	229.79	262.81	233.404	264.141	249.974	331.916	381.532	365.326	383.073	361.172	308.358	198.646	159.674	182.137	179.765	237.742	189.123
345.097	411.76	306.855	344.411	273.105	339.07	290.391	282.446	302.147	230.123	263.519	234.974	264.335	251.056	330.928	379.741	363.444	382.64	361.075	307.974	199.842	160.437	181.203	180.858	236.882	189.303
345.941	412.888	305.957	344.536	273.185	338.795	290.482	282.729	302.397	230.195	263.098	234.121	264.491	250.458	330.893	379.842	363.268	380.623	359.129	307.045	198.901	161.997	180.838	180.544	235.541	187.992
346.217	411.974	305.92	345.812	273.55	338.488	291.068	282.583	303.184	230.583	263.815	235.049	265.069	251.267	330.029	377.663	361.505	380.935	358.639	306.367	197.502	160.654	180.265	179.045	234.86	186.393
347.349	412.846	307.511	344.438	273.953	339.858	291.04	282.502	302.895	229.881	263.421	233.223	264.562	250.238	328.813	377.926	363.284	380.678	357.217	306.802	198.205	161.402	181.227	179.526	234.605	187.23
347.689	413.385	306.682	345.979	273.817	339.449	291.311	282.283	302.724	231.274	263.416	235.549	265.212	251.257	328.939	377.589	359.955	376.909	358.672	306.692	198.589	161.433	181.613	179.247	234.628	187.213
346.538	412.231	306.659	344.646	272.93	339.079	290.316	282.57	302.461	230.619	263.206	234.158	264.744	250.531	329.404	378.368	360.27	378.504	357.133	306.459	199.137	161.496	180.818	180.554	233.76	183.115
345.703	410.462	306.193	343.271	272.52	338.213	289.672	282.511	300.092	229.762	261.476	232.761	263.169	248.95	329.921	379.062	361.018	382.966	358.433	308.033	197.58	160.89	180.26	177.449	236.403	187.525
345.08	411.231	306.216	342.396	272.703	338.465	289.598	282.314	300.868	229.881	262.369	233.62	263.6	249.822	330.048	381.705	363.752	385.443	359.68	309.015	198.105	159.898	180.077	179.625	236.163	191.016
345.67	411.436	308.239	344.198	272.443	339.929	289.838	281.682	301.066	228.464	262.112	232.228	262.95	249.07	330.405	381.818	365.153	388.18	360.069	309.08	197.616	161.15	179.061	180.603	235.031	188.475
344.976	411.692	305.455	344.917	273.857	338.079	291.083	284.498	303.211	231.917	263.957	234.571	265.781	251.132	331.279	382.473	365.721	389.915	360.075	308.956	198.132	160.15	180.171	180.929	235.643	188.754
346.677	413.119	308.365	344.744	273.655	340.534	290.889	282.585	302.804	231.551	263.231	234.409	265.397	250.657	331.807	383.373	368.278	391.826	362.265	310.822	199.034	161.698	180.103	180.904	237.793	191.419
347.064	414.888	309.535	346.609	274.678	341.888	292.116	283.558	305.093	233.051	265.54	235.605	267.271	252.472	332.527	382.218	366.999	389.92	360.789	310.84	198.883	160.635	180.192	181.378	237.731	191.025
348.371	414.991	309.365	345.556	274.488	341.801	291.717	284.886	304.343	234.158	265.3	237.463	267.497	253.15	333.02	383.292	365.53	390.72	361.243	312.002	198.212	161.864	180.529	181.583	236.506	191.271
348.357	413.914	307.285	345.192	274.422	340.03	291.578	284.235	303.606	233.694	263.377	236.164	266.903	251.518	332.94	383.098	365.179	388.019	361.806	311.452	200.472	162.139	180.711	180.404	236.041	189.173
346.404	413.452	306.82	345.432	273.485	339.565	290.927	285.249	303.87	236.015	265.034	237.289	268.247	252.931	330.761	383.761	366.287	385.639	361.997	310.026	198.18	160.974	180.844	181.561	238.188	190.96
344.441	412.401	307.501	343.15	273.112	339.715	290.091	284.72	303.738	233.742	263.776	235.431	266.99	251.405	330.568	382.242	367.733	383.193	361.412	309.831	198.057	160.541	180.214	181.888	236.56	189.566
346.597	412.221	307.388	345.463	273.558	339.581	290.99	284.002	303.541	231.98	264.184	235.029	265.972	251.46	330.102	382.943	365.859	381.976	360.551	311.561	199.025	162.36	180.258	179.923	235.901	187.468
345.753	412.529	306.331	344.348	272.165	338.943	289.664	283.953	303.264	231.218	263.119	233.181	265.44	250.051	331.032	382.998	365.877	383.849	358.919	309.585	199.664	162.824	180.109	180.618	235.095	188.517
346.297	412.487	307.352	345.125	273.38	339.638	290.773	284.547	303.816	232.905	264.489	235.234	266.587	251.724	330.541	379.155	361.243	379.794	355.199	306.13	199.689	161.102	180.431	179.516	234.876	186.607
347.358	414.974	308.375	346.896	273.717	341.11	291.457	286.709	303.947	235.774	265.24	237.348	268.156	253.07	330.451	378.609	360.59	379.884	357.657	308.793	199.137	161.874	180.641	181.974	233.744	186.197
347.368	414.026	307.523	343.74	274.21	340.228	291.066	283.466	302.855	232.607	263.416	233.946	265.975	250.56	330.171	379.202	359.243	380.174	357.518	307.828	199.315	161.984	180.32	179	235.636	185.918
346.231	411.923	305.693	344.917	273.233	338.315	290.611	283.538	302.566	232.702	263.245	235.717	265.888	251.236	329.174	378.876	360.23	378.447	357.834	306.092	197.265	160.89	181.171	181.08	235.023	186.311
345.406	411.795	307.114	344.177	274.52	339.26	291.407	281.955	302.171	230.393	262.631	234.446	264.487	250.334	329.037	376.907	359.973	378.62	358.467	306.062	198.26	160.118	179.912	178.321	233.016	186.148
344.939	410.231	306.432	342.385	272.35	338.307	289.328	282.704	302.276	232.024	263.189	233.978	265.394	250.445	328.341	378.422	359.599	380.711	358.464	307.982	198.493	160.819	181.006	179.651	236.318	187.508
345.943	410.41	305.136	343.542	272.67	337.465	289.851	280.619	300.5	227.488	261.867	231.946	262.169	248.803	330.07	378.705	358.761	380.663	359.229	306.639	197.452	159.409	179.669	179.609	234.519	187.951
345.712	410.026	306.636	341.906	272.327	338.386	289.194	280.368	300.092	228.94	261.313	233.147	262.737	249.024	330.824	378.822	360.622	380.339	360.111	308.109	196.347	160.079	180.669	178.615	235.109	187.18
348.495	413.719	308.183	344.995	274.383	340.592	291.501	283.82	302.563	230.804	263.878	235.226	264.889	251.367	330.189	379.14	362.416	382.961	362.39	310.195	198.08	160.4	181.374	181.138	236.932	191.62
348.594	414.796	309.274	346.048	273.943	341.679	291.423	282.945	302.207	231.066	263.247	234.954	264.858	250.908	330.116	377.989	362.767	382.988	361.639	308.805	199.007	160.935	180.153	180.51	237.025	193.013
348.429	415.104	308.66	347.36	275.183	341.348	292.68	286.569	303.997	233.042	264.621	235.117	266.746	251.749	331.036	379.198	361.916	382.26	361.296	308.325	198.331	161.258	180.689	180.212	237.413	190.374
348.448	413.668	308.49	349.058	274.353	340.789	292.463	285.183	304.076	233.173	265.582	236.487	266.852	252.879	330.822	378.981	362.668	383.579	361.655	309.316	197.514	160.069	181.147	181.048	238.614	194.374
346.717	414.181	308.32	346.422	273.383	340.829	291.089	285.569	302.734	231.721	263.14	234.286	265.452	250.552	331.07	380.791	363.988	384.242	359.639	309.151	199.057	161.636	181.976	181.692	236.785	187.341
346.99	412.796	308.035	346.443	274.663	340.207	292.064	285.394	303.615	234.578	264.286	237.916	267.371	252.793	330.638	382.357	365.961	387.147	359.97	308.979	199.089	161.266	181.821	180.167	236.296	189.439
347.226	413.463	307.604	345.172	274.186	340.112	291.395	284.156	303.839	231.435	264.303	233.704	265.827	250.946	330.873	381.923	366.912	387.477	360.345	309.124	198.888	161.006	181.191	180.612	235.637	188.488
345.448	409.591	306.922	344.277	272.893	338.451	290.198	282.905	303.641	231.899	264.702	236.269	265.977	252.293	329.686	381.574	366.488	386.164	361.711	311.666	198.011	161.644	181.484	182.301	238.343	191.259
343.17	410.333	303.784	343.344	272.75	336.504	289.864	283.825	302.132	231.702	262.661	234.337	265.156	250.303	329.706	381.659	367.432	385.565	360.171	309.728	198.749	160.299	180.773	181.728	233.829	186.295
344.557	411.051	305.636	343.052	273.33	338.008	290.232	281.547	303.711	229.679	264.438	234.565	264.844	251.399	329.776	381.911	366.059	383.474	359.127	309.503	198.63	159.717	181.514	179.891	237.341	189.639
345.981	412.897	308.739	345.25	273.997	340.724	291.27	281.291	302.434	228.476	262.901	233.527	263.606	250.079	329.695	379.31	362.847	386.612	357.521	307.438	197.274	160.339	180.381	181.122	234.186	188.18
345.821	412.923	308.091	344.823	274.303	340.283	291.399	282.592	303.421	231.048	263.888	233.332	265.425	250.546	331.121	379.291	361.203	384.349	358.876	308.29	197.247	162.465	180.818	181.506	235.473	186.77
346.825	413.128	305.273	343.844	272.637	338.394	289.899	282.206	301.592	230.75	262.339	234.902	264.4	250.37	331.117	378.636	360.401	382.433	359.548	308.444	199.913	161.614	181.149	179.615	235.163	186.869
345.844	411.231	305.557	342.958	273.417	338.008	290.275	282.099	303.447	231.607	263.459	234.163	265.731	250.675	329.745	377.919	361.473	381.818	357.394	307.423	199.023	160.756	179.276	179.196	234.636	185.393
345.533	411.667	306.909	343.198	272.14	339.079	289.366	283.049	301.526	230.333	262.622	233.527	264.15	249.928	330.622	379.097	362.905	380.917	358.445	307.642	197.954	160.685	180.641	179.798	234.504	184.852
346.448	411.487	306.307	344.115	272.613	338.606	289.947	282.372	301.092	230.488	261.734	233.451	264.025	249.389	329.974	379.225	361.896	381.997	359.082	308.657	197.324	161.465	180.111	181.365	234.295	185.115
347.709	413.235	306	345.729	272.884	338.931	290.543	283.292	302.065	230.95	263.343	234.58	264.729	250.796	330.902	381.876	364.023	385.675	361.748	310.546	198.226	160.541	180.923	181.39	236.78	190.133
347.143	413.415	306.796	346.406	274.287	339.537	291.771	284.427	304.143	233.474	264.42	235.08	267.042	251.616	331.393	382.527	365.874	386.621	361.555	310.236	200.231	160.754	181.288	180.592	236.547	189.838
348.473	415.133	310.364	346.249	275.18	342.537	292.409	287.046	304.67	235.45	265.566	237.009	268.329	253.106	331.77	381.237	365.491	385.468	360.91	309.206	198.199	161.226	180.514	180.804	237.361	189.805
349.846	415.594	310.023	347.76	274.737	342.443	292.44	285.857	303.025	235.795	264.128	237.553	267.729	252.539	331.405	381.302	362.802	383.903	360.786	308.526	198.687	161.62	180.824	181.288	236.896	191.051
348.87	416.004	310.659	347.552	275.127	343.01	292.685	287.046	304.63	237.117	265.398	237.558	269.185	253.257	330.834	379.078	361.865	380.17	360.356	307.818	198.705	161.037	181.139	180.038	235.927	191.018
349.464	414.825	310	347.156	275.154	342.191	292.609	286.449	304.486	235.117	265.149	237.091	268.067	252.907	329.823	378.136	361.419	380.546	360.44	307.848	197.751	161.092	180.006	179.176	236.803	190.723
349.242	413.774	309.182	344.864	274.22	341.301	291.346	284.83	304.933	233.224	265.428	235.33	267.285	252.289	329.865	378.419	360.406	380.713	359.99	309.795	198.299	160.116	181.376	180.432	237.105	187.215
347.091	413.722	308.432	346.156	274.374	340.766	291.776	285.741	304.17	233.593	265.089	236.346	267.116	252.548	330.152	381.097	362.284	383.57	362.13	310.378	198.395	160.77	182.31	181.506	235.888	191.658
345.741	413.077	305.182	342.854	273.047	338.315	289.97	282.269	302.211	230.69	263.069	233.707	264.663	250.255	330.028	379.733	361.856	381.129	358.6	307.962	198.324	160.024	180.017	179.532	234.085	186.852
346	412.462	306.852	344.667	273.233	339.283	290.551	283.372	303.118	231.143	263.682	234.783	265.331	251.07	329.392	378.965	362.014	379.608	358.343	308.53	197.073	160.591	179.79	179.429	234.798	187.279
346.108	413.231	308.943	345.073	274.007	340.969	291.235	284.332	302.382	231.893	262.828	234.549	265.375	250.495	329.418	378.453	359.986	379.746	357.648	308.204	196.648	160.693	179.823	179.423	232.822	187.77
346.042	413.103	306.909	344.49	272.933	339.52	290.28	282.973	302.487	232.06	263.549	235.489	265.513	251.308	330.324	379.643	359.505	380.68	356.579	309.754	197.58	162.669	180.409	181.067	236.837	190.213
345.024	411	305.568	343.823	273.137	337.945	290.273	282.525	302.118	230.405	262.712	233.875	264.469	250.137	330.527	381.632	361.302	382.885	357.975	309.225	197.813	160.717	179.901	180.154	234.101	186.475
345.825	411.487	305.591	342.542	272.98	338.11	289.843	282.143	301.526	229.833	262.086	234.152	263.888	249.904	330.309	382.12	363.054	384.98	359.278	310.657	197.927	160.677	181.127	180.615	237.62	189.934
343.986	410	305.523	342.833	272.66	337.606	289.672	281.336	301.645	227.726	262.15	231.712	262.837	248.861	329.43	382	365.77	387.275	360.163	310.056	198.694	160.268	180.818	180.192	235.364	186.623
344.34	409.564	304.807	343.083	272.953	336.976	289.955	282.126	302	228.5	263.309	232.929	263.413	250.043	329.812	381.535	365.378	388.021	360.852	308.716	198.575	161.362	180.939	180.766	235.922	188.525
345.433	410.154	306.645	343.258	273.027	338.432	290.053	282.888	301.843	231.018	263.015	234.791	264.659	250.698	330.557	382.522	365.971	386.498	362.461	310.6	199.289	162.211	180.756	181.028	238.006	188.726
346.561	412.18	305.463	346.435	273.877	338.235	291.467	285.363	302.922	232.851	263.959	236.329	266.134	251.91	331.05	380.398	364.962	384.238	361.319	309.304	198.978	161.329	181.187	181.176	239.51	190.939
346.782	411.718	307.566	344.935	273.217	339.55	290.604	284.202	303.093	231.72	263.994	234.095	265.622	250.936	330.857	381.188	365.147	383.615	361.97	309.04	198.983	160.037	181.214	180.846	238.207	190.005
347.042	413.872	307.509	347.154	275.217	340.172	292.657	285.318	304.369	234.137	265.191	236.954	267.497	252.869	330.281	380.436	363.241	382.765	361.475	309.245	198.339	160.022	181.767	181.641	237.928	189.251
346.947	413.103	309.327	343.987	274.777	341.196	291.556	284.188	303.317	232.648	263.886	235.106	266.216	251.323	329.902	381.336	364.277	385.567	362.96	310.064	197.974	161.47	180.446	181.913	234.634	188.906
347.297	411.616	307.622	345.185	273.72	339.558	291.046	285.874	303.501	234.696	263.976	236.813	267.378	252.131	330.339	379.165	363.994	383.61	361.662	308.032	199.083	161.14	182.551	182.596	236.951	189.775
349.047	413.18	308.952	346.3	273.9	340.959	291.452	282.995	302.514	231.577	263.474	234.595	265.272	250.876	330.294	376.107	362.003	382.306	361.051	307.747	197.946	161.211	180.607	180.016	236.199	190.71
347.344	416.462	308.281	347.8	273.314	341.503	291.372	283.861	305.619	232.172	266.041	234.981	267.059	252.472	329.92	376.766	361.223	379.131	359.946	307.46	198.408	161.344	181.06	180.708	238.293	190.218
346.189	412.949	308.568	346.875	273.513	340.622	291.298	283.789	303.145	232.107	264.712	236.38	265.85	252.351	330.345	376.05	360.329	381.362	357.183	306.305	197.89	160.882	181.221	180.221	231.984	186.344
348.708	414.538	308.205	345.469	273.71	340.858	291.106	283.682	303.697	231.988	263.567	234.533	266.05	250.901	329.986	378.291	362.036	383.31	357.343	307.364	198.648	159.984	181.127	179.689	233.023	185.18
348.042	416.846	308.33	347.583	274.82	341.654	292.46	282.543	303.145	232.179	263.764	234.864	265.888	251.149	329.45	378.244	362.955	383.708	356.353	306.246	198.767	161.709	181.204	180.657	235.481	188.459
346.726	413.077	307.75	344.49	272.757	340.094	290.146	282.426	303.013	231.214	263.24	233.848	265.319	250.411	329.962	376.926	361.374	380.487	357.624	306.462	198.804	161.929	180.762	178.125	233.233	185.23
344.901	411.077	304.636	343.01	271.393	337.323	288.755	283.413	301.961	232.31	262.605	233.766	265.394	250.026	330.611	378.767	360.518	379.764	357.958	308.308	199.772	160.283	179.829	180.128	235.318	188.164
346.123	411.385	305.477	343.229	273.877	338	290.689	282.439	301.171	229.571	261.901	233.071	263.581	249.325	330.56	379.961	361.95	380.897	357.593	307.272	198.913	160.992	179.155	179.981	234.078	187.197
345.184	411.051	305.727	343.125	273.32	338.071	290.242	281.861	302.171	229.833	262.94	234.016	264.194	250.312	330.797	380.969	361.689	381.424	358.174	307.311	196.461	158.984	179.591	179.615	236.659	189.77
346.467	411.308	306.261	343.885	273.123	338.52	290.278	282.561	301.684	230.488	262.464	234.543	264.306	250.284	330.984	381.64	364.108	386.071	358.936	309.956	196.776	160.024	179.785	179.353	232.729	184.541
345.959	412.748	306.205	344.562	273.325	338.923	290.594	283.06	303.921	231.795	264.378	235.185	266.055	251.642	330.745	383.987	366.118	385.74	361.302	310.527	199.331	161.431	181.767	180.888	237.555	191.015
349.959	415.671	309.546	346.312	275.835	342.136	292.92	285.872	304.868	234.379	265.365	236.848	267.861	252.923	331.036	383.743	365.866	387.677	361.834	310.373	197.317	161.061	181.115	180.064	236.95	190.376
348.582	414.671	309.796	346.072	275.278	342.002	292.44	285.347	303.039	233.843	262.88	235.245	266.711	250.829	331.311	382.708	363.203	384.349	360.478	310.382	197.363	161.407	180.557	180.346	235.958	186.065
347.804	412.697	308.228	344.426	274.488	340.309	291.442	285.221	303.552	232.022	264.829	235.941	265.999	252.219	330.403	380.514	362.811	384.125	362.286	311.615	198.5	161.463	181.237	182.997	237.508	191.966
347.049	411.774	306.591	344.958	273.801	338.892	291.051	284.123	302.289	232.474	262.944	234.789	265.636	250.668	331.122	379.704	363.748	381.962	362.275	310.269	198.578	160.856	180.475	181.208	237.113	186.327
346.714	412.646	306.523	346.249	273.195	339.112	290.904	285.769	302.092	233.76	264.017	235.185	266.218	251.435	330.383	381.374	362.127	381.026	362.289	310.953	197.395	161.463	180.519	182.554	236.586	189.114
346.931	412.184	308.762	343.937	273.591	340.522	290.644	283.876	302.421	230.545	263.262	233.196	264.686	250.139	331.107	380.219	362.086	382.796	361.145	309.988	197.842	161.644	180.53	181.237	237.702	188.065
347.983	413.697	308.069	345.802	273.695	340.506	291.175	285.943	303.763	233.76	265.215	235.718	267.011	252.339	330.41	379.464	363.447	384.259	360.886	310.382	197.984	160.494	182.281	181.731	238.4	191.31
345.203	411.385	308.739	343.135	273.7	340.26	290.533	284.386	305.105	233.833	265.579	236.489	267.688	252.88	329.544	380.721	364.419	386.948	360.769	310.198	199.452	160.181	179.238	181.5	233.566	187.049
345.292	412.359	306.75	345.573	272.93	339.181	290.54	284.3	303.474	232.964	264.807	234.853	266.456	251.731	329.189	380.477	362.995	385.14	361.787	309.746	199.685	162.283	182.116	180.231	236.946	193.164
346.165	412.59	305.545	345.833	273.233	338.417	290.833	284.13	303.171	232.119	264.644	235.668	265.869	251.995	329.842	381.597	364.847	387.849	361.213	310.778	198.018	160.701	179.862	178.984	234.876	189.459
344.269	410.974	307.477	343.781	272.23	339.26	289.576	281.57	301.75	229.726	262.597	233.554	263.938	249.921	329.801	380.783	365.568	385.892	361.518	308.979	198.183	161.094	180.376	179.644	237.628	190.066
345.981	412.667	306.636	345.062	273.363	339.197	290.745	284.063	304.421	232.083	265.373	235.848	266.444	252.486	331.1	382.767	366.23	387.018	357.985	310.163	198.064	161.055	180.155	181.926	235.775	192.197
346.632	413.872	307.125	345.51	273.867	339.906	291.235	282.933	302.368	231.643	262.365	234.446	265.237	250.19	331.206	381.357	361.955	383.789	355.326	308.127	198.845	161.063	180.641	179.154	233.403	183.213
347.476	413.897	307.523	345.792	274.903	340.189	292.088	284.368	305.039	234.524	264.944	238.109	268.019	253.248	330.235	378.248	360.428	380.873	355.861	306.417	197.936	159.756	180.541	179.067	236.209	190.148
345.858	413.923	308.67	343.885	274.75	340.992	291.51	282.063	302.421	229.917	261.957	233.114	264.356	249.37	329.667	377.702	359.108	379.354	355.957	305.976	197.553	161.157	179.917	178.337	234.326	187.754
345.941	412.275	306.209	343.056	273.832	338.78	290.614	283.462	302.541	232.11	262.943	235.849	265.564	251.131	331.408	379.636	361.447	379.302	358.897	305.998	200.055	162.064	180.954	179.84	235.368	189.365
346.107	411.07	306.766	344.098	272.715	338.796	290.02	282.978	301.58	230.752	261.875	233.382	264.396	249.441	331.234	378.202	361.095	377.603	357.769	306.081	199.57	160.788	180.661	178.833	236.26	187.824
346.064	412.3	307.368	344.869	273.028	339.591	290.444	283.74	302.146	232.431	262.866	234.3	265.545	250.407	330.991	380.225	363.028	380.861	360.749	307.702	199.548	162.347	182.065	179.256	236.26	187.184
346.828	413.377	307.823	346.661	273.168	340.237	290.985	283.422	302.988	232.36	263.562	233.246	265.908	250.328	330.837	380.229	365.136	383.575	360.255	308.285	199.94	161.898	180.015	179.696	236.058	186.742
345.63	411.326	307.391	345.244	272.918	339.307	290.452	283.166	302.699	232.05	263.394	234.909	265.608	250.96	329.79	380.349	363.721	380.597	359.439	307.735	198.178	162.347	181.457	180.625	238.787	190.102
344.607	409.659	305.47	343.098	271.698	337.465	289.008	281.982	300.909	229.276	262.321	233.789	263.302	249.869	329.119	376.648	359.884	379.021	358.549	306.998	197.639	162.056	180.275	181.567	234.856	186.709
346.904	409.711	305.05	342.973	273.402	337.189	290.268	280.601	300.764	228.871	261.222	231.958	263.02	248.455	330.211	378.528	361.897	379.438	359.823	306.779	198.447	160.63	179.717	181.413	234.135	183.84
347.493	413.634	307.709	345.161	273.375	340.237	290.778	282.7	302.054	230.181	262.935	233.838	264.32	250.241	331.062	381.567	363.911	383.455	361.091	308.676	199.406	161.229	181.059	181.904	237.415	190.447
347.939	414.615	308.023	346.438	273.06	340.756	290.848	282.448	301.987	230.119	262.88	232.418	264.256	249.589	330.812	381.039	363.248	384.155	360.193	309.87	198.845	160.693	180.238	182.603	235.961	188.082
348.561	415.769	307.58	346.458	273.573	340.803	291.242	283.601	304.211	232.583	265.18	236.207	266.606	252.534	330.468	381.341	364.351	386.575	361.448	309.787	197.744	161.142	180.613	181.42	235.395	189.607
347.774	415.667	307.443	346.583	274.093	340.677	291.667	283.596	303.329	233.452	264.15	236.783	266.644	252.212	330.231	380.481	366.694	387.433	361.877	310.45	198.292	161.094	180.983	181.471	235.186	189.754
345.642	413.59	306.42	346.281	273.363	339.331	291.04	283.036	301.711	231.655	262.923	235.446	264.931	250.94	329.445	381.868	366.018	387.635	362.889	309.899	198.502	161.11	181.011	179.439	236.667	191.197
347.448	412.821	307.943	346.312	274.227	340.15	291.702	283.74	304.592	232.524	265.867	235.478	266.756	252.596	330.558	380.349	365.032	387.087	359.949	308.589	197.059	161.134	179.199	179.442	235.07	190.82
345.373	411.897	307.432	342	272.88	339.512	289.636	281.789	301.961	230.595	262.639	234.424	264.494	250.322	330.384	380.795	363.077	385.767	359.972	308.965	196.42	160.882	179.613	178.548	234.403	187.492
344.528	409.026	306.716	341.219	274.05	338.134	290.333	282.35	301.934	231.393	263.124	235.228	264.9	250.957	330.538	379.624	365.122	386.738	359.946	310.053	198.205	161.142	180.956	180.24	234.333	189.639
343.59	407.923	303.773	340.771	271.177	335.756	288.048	281.529	300.724	228.714	261.292	231.734	262.919	248.392	330.743	379.895	363.523	384.748	360.208	308.385	199.411	159.913	180.978	179.542	234.178	186.885
346.12	410.372	307.069	345.504	273.898	338.792	291.258	284.516	303.026	232.251	263.407	235.175	265.87	251.09	332.25	383.612	365.411	388.179	359.3	309.244	199.178	160.099	180.498	180.13	234.871	185.311
346.889	413.039	309.216	345.525	273.935	341.099	291.29	284.731	303.369	232.811	263.682	233.898	266.326	250.684	331.81	383.163	365.199	386.953	358.99	308.114	198.434	161.603	180.459	179.505	236.429	185.852
347.134	413.834	308.648	345.723	274.165	340.949	291.513	285.502	304.908	234.43	264.896	236.567	267.907	252.534	332.015	381.523	364.105	384	359.253	308.27	199.575	163.099	181.023	179.896	237.995	191.525
345.62	412.603	306.966	345.744	273.735	339.406	291.192	284.668	303.092	233.192	263.849	235.018	266.395	251.27	333.145	381.535	363.898	383.475	357.777	309.747	199.169	160.8	180.232	179.406	236.39	189.295
348.436	415.424	308.273	346.223	274.725	341.177	292.058	286.058	304.763	233.882	264.832	235.887	267.551	252.208	333.979	381.353	366.019	384.431	357.5	308.915	198.872	162.028	180.326	179.665	235.321	188.787
346.723	414.09	309.637	344.942	274.428	341.713	291.523	287.502	304.987	237.263	265.222	238.371	269.432	253.515	332.637	381.558	363.375	382.864	358.63	309.584	199.091	162.453	181.006	181.63	236.801	189.246
346.483	412.834	308.478	344.254	274.472	340.524	291.389	286.13	305.816	235.918	266.167	237.436	269.12	253.633	331.716	382.752	362.758	383.477	359.672	309.028	200.589	161.634	180.266	180.092	237.266	191.41
346.082	413.603	306.637	344.619	273.888	339.484	291.035	283.646	303.829	233.073	264.197	234.556	266.682	251.26	331.006	382.403	364.578	383.511	360.919	309.197	198.388	160.886	180.829	180.178	237.545	188.098
344.816	412.205	308.591	344.708	272.687	340.409	290.146	283.399	302.724	231.25	263.88	234.402	265.2	251.012	329.432	380.981	361.505	379.78	359.454	309.228	198.292	160.984	180.331	180.862	235.388	188.557
346.741	412.359	307.818	343.906	272.38	339.921	289.72	282.614	302.5	229.679	262.927	232.457	264.269	249.625	328.762	381.547	359.653	380.4	358.751	310.808	198.566	162.126	180.055	179.881	234.023	186.918
346.288	412.436	306.102	344.458	273.157	338.756	290.442	283.466	302.263	231.595	263.099	234.804	265.163	250.755	327.773	380.488	359.986	379.399	359.51	309.355	198.804	160.63	180.011	179.641	235.736	187.492
346.118	411.769	306.159	344.01	273.02	338.591	290.23	281.211	300.25	229.405	261.094	233.87	263.056	249.221	328.519	378.942	360.788	380.569	359.166	307.399	197.566	160.661	179.994	180.801	233.705	186.934
345.42	411.59	305.375	343.833	272.357	337.992	289.684	281.175	301.842	229.476	262.996	233.636	263.85	250.183	328.576	376.019	361.068	380.058	357.982	307.704	198.521	161.402	179.657	181.244	239.225	190.574
344.613	411.41	304.375	343.854	271.65	337.244	289.154	281.121	301	228.083	261.828	231.957	262.719	248.791	329.386	378.694	362.068	382.964	360.35	308.482	198.315	160.945	181.022	181.064	234.876	186.459
345.726	410.872	304.557	343.76	272.427	337.205	289.72	281.309	300.447	228.44	261.67	233.283	262.644	249.284	328.79	379.442	361.586	382.335	360.187	308.663	197.749	160.213	180.724	178.946	235.333	189.623
347.967	412.333	306.795	346.198	273.633	339.205	291.225	281.04	301.434	230.095	262.064	234.511	263.981	250.043	329.681	378.198	362.946	381.194	359.915	308.538	198.155	160.197	179.856	179.647	234.636	188.361
345.044	411.608	305.619	344.729	272.98	338.167	290.374	281.294	301.5	230.1	262.484	234.25	264.016	250.163	330.845	377.574	362.203	381.667	360.058	307.274	198.242	160.543	180.499	180.011	239.04	191.291
346.7	413.839	309.119	345.917	275.273	341.277	292.399	284.258	303.382	232.505	264.394	235.793	266.172	251.915	331.07	379.109	364.099	384.398	359.654	307.28	199.64	161.677	180.759	181.569	235.311	190.291
347.426	412.89	308.835	345.313	274.897	340.789	291.967	284.873	303.566	233.089	264.128	234.956	266.566	251.398	331.216	378.043	363.649	384.078	359.929	307.171	199.274	161.441	181.201	180.623	236.001	189.012
346.577	413.993	309.153	346.458	273.723	341.348	291.356	284.603	304.211	234.243	265.334	236.559	267.478	252.773	330.842	378.628	363.833	384.975	360.673	307.174	199.27	162.055	181.494	181.883	238.42	191.143
347.242	413.095	308.198	345.938	274.193	340.411	291.586	283.523	302.777	232.803	263.282	236.092	266.041	251.422	330.424	378.795	362.932	384.382	360.336	307.831	198.512	161.087	182.24	181.748	236.637	188.504
346.337	412.275	307.05	343.958	273.153	339.364	290.318	284.03	302.948	231.72	263.531	234.728	265.553	250.961	331.187	380.891	363.302	384.96	358.866	307.615	198.297	161.764	180.853	180.03	234.668	187.717
347.7	411.531	307.3	343.761	273.307	339.309	290.386	284.29	301.264	232.077	262.244	234.962	264.941	250.35	331.062	381.279	362.023	386.338	358.782	308.81	199.548	160.976	181.063	179.543	233.621	187.34
346.44	411.095	306.335	344.74	273.07	338.506	290.444	284.03	303.685	233.208	264.106	234.467	266.685	251.172	330.828	380.178	362.865	386.447	359.327	308.505	197.215	160.827	181.301	181.014	237.621	188.947
346.156	410.974	307.159	343.771	273.377	339.039	290.442	283.78	302.224	231.607	263.339	233.946	265.15	250.51	329.929	379.779	364.653	387.131	358.576	308.26	197.772	160.575	179.829	180.833	233.372	187.18
346.009	412	306.17	343.646	272.22	338.669	289.535	281.807	302.684	230.167	263.597	234.125	264.612	250.728	329.696	379.337	363.302	384.942	360.579	308.84	198.612	160.677	180.387	181.721	234.977	187.475
346.736	413.795	306.83	345.99	273.793	339.677	291.295	283.848	303.553	232.143	264.429	235.533	266.062	251.822	329.88	378.186	363.198	384.142	359.585	308.888	198.671	161.087	181.326	181.628	236.256	188.164
347.745	413.282	306.875	343.458	272.81	339.551	289.937	283.982	303.184	232.083	263.18	234.793	265.856	250.8	331.571	378.702	363.617	383.493	359.85	307.663	198.356	161.701	180.298	179.022	234.45	184.918
346.217	412.641	307.25	345.052	273.73	339.614	291.02	284.018	302.645	232.214	263.464	235.174	265.669	251.12	331.266	377.213	362.887	380.901	357.641	307.195	199.237	160.748	180.547	178.038	236.302	189.23
345.127	411	306.898	343.281	272.497	338.866	289.657	281.484	302.066	229.071	262.528	232.283	263.744	249.322	330.57	378.345	362.081	381.994	357.668	306.817	197.228	158.921	179.856	179.231	233.202	186.918
343.321	409.615	305.818	342.24	272.78	337.693	289.619	283.108	303.145	231.417	263.399	234.707	265.487	250.88	329.773	379.733	362.595	381.707	359.265	307.976	196.932	160.15	180.077	179.644	235.543	188.607
345.137	411.154	304.807	343.198	272.92	337.465	289.957	282.224	301.039	229.81	262.489	232.924	263.644	249.589	330.532	381.698	363.383	383.224	359.534	308.79	198.977	160.063	179.608	180.833	233.984	187.525
344.971	411.557	305.267	344.304	272.401	337.907	289.832	281.765	301.921	229.398	262.853	232.973	263.847	249.813	330.62	383.434	362.387	382.816	358.291	310.221	198.513	160.819	181.438	180.945	238.051	190.253
347.122	413.224	308.404	347.606	274.191	340.592	291.988	284.097	304.066	232.91	265.166	235.886	266.709	252.385	331.967	383.217	361.189	383.836	359.05	310.712	198.782	159.811	180.399	182.326	238.958	193.024
345.754	413.506	308.824	344.533	273.778	340.97	290.93	284.657	303.185	232.898	263.711	235.751	266.285	251.508	331.758	382.973	361.667	383.332	359.282	311.233	199.453	161.724	181.858	180.445	237.927	187.581
347.509	413.275	307.29	346.335	274.014	339.837	291.546	285.433	303.671	234.422	264.48	236.642	267.316	252.342	331.677	381.202	361.986	382.62	360.678	311.035	199.682	161.693	181.112	180.018	239.237	192.778
347.528	413.018	307.188	345.919	274.131	339.687	291.534	284.245	302.553	232.755	263.205	235.664	265.91	251.195	330.787	379.775	361.446	383.454	359.407	310.147	198.905	161.89	180.438	179.364	236.485	188.515
346.49	413.48	307.983	345.283	273.361	340.38	290.796	284.012	302.856	230.803	263.639	234.745	265.028	251.029	331.515	378.12	361.518	382.735	358.905	307.875	198.485	162.331	180.891	180.406	235.702	188.138
347.717	414.788	308.711	346.637	274.324	341.285	291.855	285.698	304.829	234.16	265.415	236.734	267.728	252.902	331.263	378.388	361.482	383.725	360.211	308.709	199.083	162.842	180.797	181.374	236.679	191.417
347.816	412.198	306.801	343.158	272.508	339.167	289.635	285.518	302.803	234.089	263.613	235.267	266.728	251.246	330.79	377.636	361.86	383.205	360.709	307.505	199.298	162.031	180.239	178.646	237.082	188.778
345.75	411.077	307.08	343.823	273.83	339.016	290.798	283.767	303.368	232.417	263.738	235.707	266.119	251.507	328.85	376.806	364.176	380.734	359.894	306.473	197.868	161.165	179.851	178.369	234.822	188.295
345.231	412.154	307.398	343.302	273.67	339.567	290.551	283.655	303	232.179	263.365	234.761	265.819	250.885	328.539	376.922	361.068	381.255	359.115	307.376	197.968	161.323	178.807	181.452	234.333	188.443
345.689	413.077	306.932	345.865	272.41	339.528	290.217	283.848	301.316	232.429	262.369	234.016	265.15	250.002	328.113	379.078	362.748	381.611	359.716	308.769	198.128	159.74	180.807	181.045	237.512	188.262
346.75	412.821	306.841	345.406	273.377	339.386	290.838	283.112	302.684	232.179	263.571	233.484	265.669	250.438	328.594	381.899	362.811	385.442	360.837	309.899	198.347	160.409	180.354	181.481	232.984	185.934
346.613	413.564	306.511	345	273.267	339.386	290.657	279.996	299.947	228.607	261.356	232.989	262.494	248.978	329.038	381.806	364.374	387.153	359.202	309.133	197.932	160.189	180.823	182.237	236.109	188.836
347.387	412.538	308.284	344.729	274.4	340.299	291.449	281.951	302.289	230.06	263.858	235.462	264.369	251.466	330.08	381.364	364.833	388.32	359.019	308.228	198.26	160.425	180.265	181.038	233.395	188.115
345.665	411.59	305.886	343.177	273.453	338.346	290.356	280.731	301.079	228.917	261.948	233.299	263.194	249.447	330.7	378.578	363.554	385.51	357.641	307.29	197.986	161.291	181.624	180.74	234.093	187.426
344.811	409.641	306.693	341.823	272.727	338.307	289.477	282.354	301.066	229.75	262.021	234.658	263.625	250.091	331.057	379.151	359.901	381.517	356.804	306	198.662	159.543	181.762	180.167	235.465	188.066
