# Supplementary material for: A Normalization Framework for Emotional Attention
Source: PLoS Biol. 2016 Nov 21;14(11):e1002578. doi: 10.1371/journal.pbio.1002578 (PMC5117559; doi:10.1371/journal.pbio.1002578)
Supplement: S10 Data — (ZIP) [file pbio.1002578.s010.zip › S10 Data/IndividualSubjectRawData/SUBJECT10/subject10.txt]

<header>
NrOfVOIs: 24
NrOfVTCs: 6
VTC-File-1: 	NrOfVolumes: 194	FileName: "RUN1_3DMCT_LTR_THP0.0150Hz_TAL.vtc"
VTC-File-2: 	NrOfVolumes: 194	FileName: "RUN2_3DMCT_LTR_THP0.0150Hz_TAL.vtc"
VTC-File-3: 	NrOfVolumes: 194	FileName: "RUN3_3DMCT_LTR_THP0.0150Hz_TAL.vtc"
VTC-File-4: 	NrOfVolumes: 194	FileName: "RUN4_3DMCT_LTR_THP0.0150Hz_TAL.vtc"
VTC-File-5: 	NrOfVolumes: 194	FileName: "RUN5_3DMCT_LTR_THP0.0150Hz_TAL.vtc"
VTC-File-6: 	NrOfVolumes: 194	FileName: "RUN6_3DMCT_LTR_THP0.0150Hz_TAL.vtc"
</header>

"Rface" "RDNV1" "RVNV1" "RDFV1" "RVFV1" "RNV1" "RFV1" "RPPC" "RFEF" "RDLPFC" "Lface" "LDNV1" "LVNV1" "LDFV1" "LVFV1" "LNV1" "LFV1" "LPPC" "LDLPFC" "RPUL" "LPUL" "RAMY" "RMOFC" "LMOFC"
295.644	306.601	283.443	309.527	251.037	300.168	276.075	361.219	354.095	506.003	280.368	291.904	281.977	267.599	238.23	289.537	254.522	286.663	431.02	154.285	160.15	138.619	361.892	225.061
291.361	303.57	276.943	308.481	248.301	296.289	274.062	357.093	352.579	501.934	274.361	285.462	276.08	263.287	236.218	283.385	251.236	283.238	425.633	152.543	158.601	138.073	360.707	230.667
292.584	304.645	277.49	309.563	249.674	297.238	275.311	355.917	354.753	502.251	274.021	287.464	278.262	264.48	237.313	285.38	252.389	283.239	427.006	150.366	158.547	140.33	363.893	225.932
292.953	306.045	278.623	310.326	248.367	298.553	274.89	356.845	354.953	499.581	272.431	286.28	276.509	264.525	236.566	284.027	252.08	285.133	427.945	152.763	158.989	140.684	361.381	230.849
292.665	305.169	280.038	310.857	250.516	298.302	276.346	356.303	356.9	498.845	273.583	288.259	278.946	266.161	238.476	286.074	253.837	285.769	424.19	152.167	160.113	138.837	363.179	228.675
290.996	302.941	276.632	308.443	248.988	295.738	274.438	355.258	355.563	497.179	271.778	286.926	276.716	264.639	236.639	284.522	252.174	286.082	423.496	152.087	158.174	138.453	360.747	225.811
291.674	303.807	278.056	307.812	248.215	296.751	273.726	354.387	353.005	498.137	273.278	286.905	276.67	264.14	235.947	284.53	251.592	286.565	419.251	152.564	161.024	139.145	361.911	226.084
293.712	304.894	280.821	307.613	249.876	298.193	274.591	354.384	355.511	499.186	272.285	288.133	277.733	266.007	237.589	285.667	253.355	284.13	424.557	152.478	158.963	138.776	362.052	225.447
293.871	305.206	281.085	307.6	249.128	298.492	274.158	353.509	353.7	498.439	270.938	287.233	277.319	265.741	236.7	284.939	252.812	285.45	425.169	151.471	158.689	138.18	360.503	226.379
296.382	306.145	280.981	308.156	248.267	299.167	273.904	354.309	354.942	499.272	271.056	288.031	276.848	265.809	236.179	285.407	252.621	284.926	427.598	152.094	158.542	140.726	360.17	227.19
294.876	304.906	279.632	308.697	248.851	297.914	274.469	354.036	351.811	500.972	270.701	286.924	277.368	264.517	237.198	284.681	252.354	285.262	426.224	152.49	160.003	138.373	358.608	228.576
292.867	303.815	280.179	307.975	249.637	297.315	274.609	356.659	351.916	501.042	269.049	285.93	275.77	264.737	237.439	283.684	252.585	285.908	425.735	151.159	160.322	138.904	359.425	227.583
292.425	304.584	279.009	307.793	250.283	297.563	274.901	356.778	349.968	499.337	273.465	287.243	277.236	264.664	238.506	284.892	253.019	285.656	423.98	152.066	158.477	138.304	360.343	226.508
292.897	305.174	279.264	308.763	248.975	298.051	274.568	356.302	351.116	499.41	271.854	286.939	276.621	265.135	236.747	284.574	252.499	285.728	422.878	151.715	159.236	138.465	359.988	226.174
292.206	303.701	277.302	307.788	247.851	296.513	273.508	355.29	351.716	500.219	270.528	287.339	276.988	263.879	236.174	284.865	251.547	284.942	424.245	152.629	159.375	136.888	360.16	225.22
291.391	303.315	277.028	307.622	247.832	296.147	273.426	355.808	353.021	501.611	270.389	285.57	274.684	263.298	236.093	283.069	251.189	285.585	423.918	151.934	158.493	136.977	359.594	224.083
290.747	304.423	277.179	308.788	248.394	296.997	274.247	355.365	353.516	499.306	272.451	286.278	276.132	263.879	236.59	283.885	251.733	286.884	424.408	151.974	159.123	137.996	360.547	223.992
291.957	304.215	278.066	309.108	248.764	297.051	274.595	355.802	352.358	498.962	271.688	287.31	277.379	264.179	236.622	284.98	251.913	286.796	422.633	152.272	158.735	138.496	358.242	221.773
291.318	303.942	276.955	309.349	249.293	296.582	275.001	356.691	355.478	498.406	271.472	288.204	277.494	264.749	237.859	285.738	252.779	285.972	423.888	151.471	158.314	140.355	359.561	223.358
289.33	300.995	274.03	307.557	247.682	293.734	273.312	356.374	356.426	499.09	273.465	287.028	277.028	264.413	236.873	284.679	252.154	287.02	423.276	151.577	158.013	137.755	359.593	224.077
288.112	299.247	273.587	307.382	247.818	292.366	273.315	357.865	356.72	499.468	271.146	286.663	276.304	262.8	235.658	284.301	250.717	286.992	426.746	151.71	159.536	140.566	360.267	228.714
292.88	304.381	277.681	309.652	250.436	297.11	275.784	358.032	355.657	502.038	274.069	288.601	278.568	264.735	238.414	286.287	253.016	286.737	429.439	152.73	160.239	139.497	361.767	230.509
292.858	303.405	277.983	308.648	249.334	296.47	274.724	356.065	355.215	501.062	273.931	287.303	277.861	263.887	236.917	285.108	251.879	285.843	429.215	152.789	159.453	138.836	362.347	230.668
289.652	301.703	274.898	307.233	246.213	294.447	272.333	353.062	353.52	500.819	274.438	287.063	276.597	262.283	233.748	284.627	249.584	286.571	427.399	151.173	159.145	138.674	363.516	230.479
289.03	298.653	272.511	305.316	246.38	291.625	271.608	353.529	353.552	498.923	273.118	285.21	275.741	261.446	234.283	283.002	249.353	283.237	423.929	150.776	159.33	139.082	361.971	227.638
290.043	301.781	275.398	307.602	248.101	294.635	273.571	353.335	355.057	499.409	275.153	286.987	277.074	262.922	236.021	284.642	250.949	284.278	423.766	151.783	158.231	139.147	361.441	226.138
292.082	301.282	276.896	306.527	248.932	294.619	273.586	355.042	351.158	499.58	273.944	286.833	276.661	262.893	236.692	284.517	251.227	285.861	428.143	152.536	158.373	139.327	359.202	226.159
291.464	301.846	277.066	307.058	248.332	295.084	273.471	355.165	352.326	500.09	272.625	286.477	276.598	263.063	235.951	284.289	250.992	284.367	429.347	152.907	160.319	136.573	359.049	227.977
292.309	303.836	278.613	307.834	247.301	296.934	273.213	354.231	350.8	499.826	272.069	287.249	277.178	264.27	234.974	284.907	251.229	284.653	425.98	151.907	159.292	139.258	360.185	228
293.004	304.621	278.17	308.564	250.547	297.386	275.382	353.868	350.642	499.306	272.479	287.76	278.937	263.911	238.055	285.65	252.396	284.867	423.653	151.689	158.855	138.2	362.808	229.455
292.21	304.768	277.481	308.817	248.748	297.363	274.462	354.976	353.947	500.854	271.278	286.006	276.534	264.459	236.201	283.782	251.881	283.905	422.592	152.364	159.893	139.354	360.613	223.136
291.502	303.859	277.179	308.971	248.189	296.614	274.208	354.404	352.295	501.486	272.583	286.108	276.213	263.11	236.035	283.775	251.06	284.418	421.204	152.861	160.231	139.619	358.418	223.121
292.416	304.523	279.764	309.585	249.118	297.728	275.002	354.701	352.484	498.719	272.035	287.822	277.23	265.557	237.334	285.365	252.995	286.228	421.673	151.662	159.319	138.158	359.425	224.205
292.258	305.762	279.17	309.058	250.161	298.472	275.373	355.063	352.063	498.257	271.375	286.997	277.92	265.448	238.971	284.853	253.657	285.585	422.408	151.861	160.359	137.827	357.211	221.409
292.498	305.193	278.331	310.893	248.173	297.864	275.021	355.57	352.642	498.316	269.611	285.632	275.91	265.117	236.913	283.369	252.565	286.263	422.118	152.386	159.569	138.294	358.3	222.452
291.262	304.917	278.368	309.785	248.446	297.699	274.703	355.92	355.326	497.413	273.09	287.381	276.979	265.364	236.471	284.977	252.503	287.818	421.016	152.552	159.4	138.71	355.54	223.611
291.601	304.371	279.982	308.665	250.974	297.63	275.669	358.256	355.274	500.347	275.243	288.267	278.346	265.816	239.003	286.061	253.88	287.804	425.71	152.644	160.06	139.194	358.659	227.156
295.94	307.33	282.312	309.644	251.272	300.343	276.259	359.657	355.737	502.309	274.458	288.577	278.289	267.816	238.524	286.264	254.775	288.086	430.2	152.85	160.229	138.552	359.213	227.936
295.79	307.589	282.331	308.889	249.456	300.488	274.897	356.98	350.4	503.986	273.16	287.278	276.691	265.786	237.966	284.914	253.404	285.243	430.506	152.38	160.333	139.214	360.169	228.073
295.721	304.079	279.331	306.636	248.136	297.242	273.177	354.741	351.126	503.469	270.347	287.58	276.209	265.566	236.012	284.872	252.411	284.566	429.322	151.234	159.395	138.24	360.336	227.899
294.764	304.3	279.784	307.781	248.894	297.491	274.101	356.645	352.621	502.896	270.653	286.781	276.306	264.55	236.718	284.374	252.161	284.702	428.424	152.34	158.928	137.714	359.495	229.088
294.481	305.364	279.312	308.719	249.002	298.196	274.565	354.86	351.421	501.764	271.41	287.08	276.594	264.872	236.794	284.619	252.372	285.212	427.016	153.684	159.969	138.252	359.638	226.55
294.459	305.695	278.915	308.452	248.686	298.32	274.27	354.778	350.326	501.399	271.243	286.98	276.144	264.772	236.157	284.377	252.032	284.585	424.245	151.874	157.673	138.623	360.84	228.174
291.695	302.111	277.443	307.668	248.478	295.353	273.815	354.117	350.611	499.514	271.174	287.187	276.914	263.932	236.898	284.703	251.898	284.099	424.857	150.907	157.523	140.1	359.913	223.545
288.094	299.074	272.962	305.328	248.152	292.063	272.627	355.886	352.232	502.448	270.806	285.132	275.512	261.403	236.186	282.86	250.176	285.279	425.408	152.298	158.651	139.781	360.239	223.379
289.747	301.48	275.368	306.88	248.161	294.429	273.297	354.814	351.768	500.573	271.062	286.43	276.167	262.023	236.128	284.034	250.496	286.014	425.735	152.033	160.601	137.877	358.042	226.167
289.558	300.302	276.443	305.506	247.575	293.794	272.373	352.919	350.295	497.243	272.188	287.854	277.638	263.31	235.927	285.453	251.12	284.32	424.265	152.874	159.759	136.454	358.054	220.705
288.91	300.668	275.028	306.697	247.891	293.767	273.064	355.862	353.347	496.247	272.993	286.471	276.994	262.427	235.759	284.279	250.556	285.02	425.653	150.914	158.115	138.508	356.955	222.424
292.189	303.312	277.179	308.589	248.168	296.213	274.032	356.563	355	498.646	272.896	286.573	276.132	262.312	236.241	284.196	250.707	286.456	424.041	152.596	160.038	137.377	357.789	223.5
290.828	304.349	276.443	309.249	247.696	296.751	274.044	357.386	352.442	497.934	273.903	286.921	277.27	264.844	236.017	284.674	252.013	284.656	424.204	153.536	160.035	137.288	359.134	224.303
288.579	300.855	273.931	308.052	245.383	293.649	272.21	353.621	350.853	498.642	270.104	284.726	275.552	262.119	233.321	282.552	249.305	284.702	424.569	150.826	159.234	138.216	357.75	230.318
288.545	297.637	270.592	305.878	246.002	290.463	271.633	353.48	353.2	496.781	266.611	282.223	273.006	259.886	233.315	280.082	248.058	282.933	419.814	151.449	159.017	138.324	359.63	222.834
290.704	303.254	276.205	307.766	249.222	295.918	274.283	355.253	354.6	500.101	270.931	285.922	276.064	262.425	237.019	283.636	251.114	285.654	421.732	152.118	159.687	139.066	359.393	225.667
293.442	305.607	280.431	309.894	250.98	298.661	276.199	356.633	355.053	504.17	276.764	289.568	280.064	266.301	238.504	287.349	253.925	287.484	429.834	154.012	160.569	138.574	360.316	226.508
294.163	306.489	280.639	310.724	251.064	299.364	276.603	356.121	354.032	504.896	275.118	290.112	278.57	267.651	239.158	287.484	254.969	289.243	430.936	152.82	159.81	137.551	359.889	227.371
293.592	307.775	280.498	311.43	250.188	300.265	276.404	355.684	354.053	504.09	277.312	289.024	278.529	267.805	238.344	286.628	254.691	286.182	430.548	151.157	159.883	138.747	360.006	229.205
290.584	303.107	275.526	308.351	247.182	295.623	273.366	355.875	353.537	502.493	273.562	287.287	276.179	264.909	235.818	284.775	251.961	285.355	428.12	152.336	158.199	136.982	360.581	230
290.871	302.258	276.092	308.641	248.169	295.156	274.056	353.636	351.853	502.333	274.701	287.308	276.765	264.096	236.016	284.849	251.596	286.399	427.365	153.111	160.363	138.774	360.208	228.023
292.545	303.232	277.425	308.556	249.519	296.183	274.79	355.189	350.663	502.83	274.882	288.874	278.667	264.569	237.66	286.417	252.587	286.374	424.122	152.232	159.129	137.95	359.911	226.742
292.914	304.826	278.585	308.61	249.509	297.647	274.808	355.198	353.789	501.389	273.729	287.825	277.988	264.977	237.73	285.593	252.848	286.663	426.449	151.47	158.477	138.019	361.275	225.795
293.373	305.896	279.736	310.042	249.823	298.708	275.6	355.734	353.2	502.316	272.819	287.661	278.19	264.459	238.015	285.412	252.687	285.497	424.184	150.881	158.18	137.988	361.589	224.038
292.193	303.95	277.189	308.058	248.463	296.612	273.973	355.467	353.453	500.806	268.465	285.406	274.086	263.48	236.759	282.809	251.588	285.333	426	152.007	159.257	139.915	358.319	225.538
293.506	304.446	278.566	308.212	250.522	297.31	275.217	356.581	352.926	496.028	274.056	288.807	280.046	265.259	239.346	286.743	253.721	286.915	427.694	152.616	161.576	141.615	356.498	225.97
293.712	307.067	282.208	313.286	250.935	300.289	277.625	357.796	353.874	501.184	275.021	288.14	278.414	267.925	237.494	285.897	254.383	285.656	426.49	154.623	161.836	144.646	359.789	227.568
294.137	304.721	280.009	306.884	248.401	297.914	273.435	355.302	349.642	501.424	274.153	287.304	277.534	264.508	236.265	285.083	251.937	285.898	422.796	152.934	160.662	139.962	358.887	221.583
290.202	299.567	275.953	302.925	247.071	293.079	270.98	353.15	348.211	496.024	270.035	285.044	276.247	260.797	234.852	282.961	249.245	284.412	424.143	154.417	158.858	137.054	356.425	222.652
289.82	298.235	273.712	300.758	245.125	291.588	268.94	352.18	347.453	494.715	270.368	283.936	274.515	259.083	233.036	281.742	247.487	282.804	417.482	151.261	159.247	135.528	358.082	222.427
289.82	298.024	275.071	301.758	244.796	291.76	269.179	352.839	349.926	491.725	268.993	284.074	274.497	259.668	232.283	281.835	247.474	284.076	418.033	150.526	157.233	136.532	357.89	222.344
289.768	299.047	272.75	303.128	244.889	291.93	269.819	352.722	349.632	494.954	269.014	282.936	273.802	258.23	232.356	280.762	246.71	283.039	417.503	151.897	158.74	136.97	358.606	223.291
292.197	302.44	275.637	305.497	247.1	295.1	272.098	355.836	352.389	498.819	270.389	283.872	274.193	260.598	235.178	281.703	249.282	284.155	427.299	151.129	158.737	140.101	360.307	229.851
295.455	304.574	278.108	308.252	247.231	297.303	273.352	356.315	354.884	502.003	270.653	285.913	275.555	263.791	235.699	283.45	251.286	284.767	428.809	151.387	157.062	139.324	361.732	232.109
293.142	304.97	279.627	308.115	247.38	297.951	273.378	357.74	354.726	503.978	271.25	286.515	275.055	264.558	235.114	283.808	251.453	286.229	426.605	151.109	159.831	139.216	363.8	228.139
295.807	306.114	280.373	308.152	247.507	298.986	273.467	358.554	355.674	505.697	271.278	286.249	274.164	264.88	235.626	283.517	251.86	286.93	427.441	152.619	159.088	139.247	362.237	227.813
296.794	307.849	280.401	309.791	247.451	300.23	274.137	358.458	354.326	507.996	272.569	287.217	275.802	265.43	236.318	284.556	252.474	287.689	431.605	150.97	159.07	138.52	362.498	226.806
295.309	307.232	282.009	309.992	248.63	300.236	274.897	358.168	353.853	504.736	274.306	288.503	277.954	267.163	237.276	286.02	253.863	286.571	430.735	151.821	160.134	136.8	361.718	225.886
292.189	303.849	277.396	308.813	248.525	296.645	274.332	357.566	352.326	499.16	272.903	287.825	277.73	265.049	237.212	285.434	252.658	285.786	426.898	150.834	159.29	138	359.469	224.197
287.288	300.886	273.887	307.357	248.339	293.65	273.602	355.039	352.358	497.083	271.91	286.722	276.649	262.767	236.27	284.348	250.973	286.231	425.755	152.927	158.676	137.685	358.777	227.227
288.991	299.359	275.047	305.104	248.593	292.782	272.783	356.515	353.537	498.771	272.944	287.213	277.988	263.077	237.221	285.096	251.566	285.391	425.49	151.543	160.268	139.281	359.531	228.992
289.751	301.953	275.736	307.398	249.165	294.871	274.092	355.59	350.726	501.42	272.222	285.778	276.144	262.569	236.328	283.586	250.886	287.061	425.939	152.609	159.228	136.877	361.69	227.818
288.412	299.614	274.057	306.647	247.118	292.716	272.6	353.704	351.179	498.708	268.986	285.795	275.707	261.536	235	283.363	249.721	285.796	426.429	151.325	158.563	137.885	359.655	230.803
287.845	297.802	270.057	305.361	245.702	290.419	271.24	352.889	352.389	499.556	269.743	284.98	275.667	259.862	233.288	282.765	248.03	283.31	423.061	152.212	158.525	137.75	358.995	224.015
290.742	301.879	275.849	307.544	247.91	294.863	273.437	354.021	356.189	502.417	273.528	286.819	276.793	262.45	235.384	284.576	250.402	284.565	423.02	153.066	159.338	140.077	359.176	223.47
293.039	305.084	279.477	308.057	247.592	298.045	273.475	356.363	353.463	499.457	275.826	287.112	276.64	263.85	235.431	284.713	251.2	286.114	420.789	153.581	160.069	141.222	359.471	221.511
293.009	306.355	277.968	309.074	248.083	298.57	274.19	355.45	351.095	499.491	276.083	286.568	276.215	264.482	236.428	284.276	251.996	285.423	423.259	151.237	159.256	140.379	360.748	224.095
293.991	305.319	279.355	308.464	248.344	298.169	274.078	356.244	354.011	502.026	276.819	289.541	280.755	265.764	236.733	287.426	252.838	286.6	427.81	151.76	159.211	138.745	359.643	225.625
293.768	304.204	279.345	306.841	247.953	297.364	273.16	355.334	349.958	500.054	275.625	288.571	278.496	265.174	236.012	286.237	252.193	286.685	427.055	152.595	161.144	139.187	360.291	227.239
292.309	301.651	276.194	304.48	246.431	294.664	271.279	354.483	350.547	498.734	277.319	286.123	275.663	262.463	234.748	283.823	250.126	286.223	427.34	151.648	159.184	139.714	359.978	226.746
291.88	301.825	275.968	304.708	247.341	294.765	271.897	354.226	351.095	497.38	274.424	286.112	276.025	261.547	234.76	283.744	249.621	283.998	423.891	152.277	157.248	138.46	360.084	228.322
292.494	300.567	275.713	303.086	245.741	293.755	270.288	353.175	349.653	498.877	273.472	284.799	274.502	260.915	233.844	282.389	248.867	285.308	425.483	151.608	159.857	136.598	360.004	224.072
290.76	301.238	275.392	304.932	246.968	294.184	271.78	354.408	351.095	500.273	271.076	285.372	275.548	261.204	235.036	282.997	249.555	284.413	423.463	152.131	159.709	138.218	359.394	224.936
291.27	302.339	276.604	306.448	248.012	295.294	273.027	353.811	351.021	500.434	271.639	286.351	276.397	262.958	236.201	284.066	251.047	285.67	425.367	153.887	160.233	138.381	360.688	226.864
292.841	303.101	278.16	307.668	248.034	296.246	273.561	354.278	352.632	500.875	272.292	286.497	276.132	263.483	236.317	284.147	251.391	285.401	426.673	151.457	156.997	139.462	360.533	226.962
292.764	304.507	277.868	308.274	248.947	297.223	274.343	355.168	353.621	501.451	268.194	286.137	276.586	264.068	237.108	283.821	252.065	285.095	428	151.55	160.22	137.315	358.347	227.121
290.605	303.044	276.991	307.577	247.553	295.919	273.247	355.401	352.032	497.993	265.618	284.488	274.282	262.103	235.381	282.14	250.207	285.782	426.469	151.616	158.375	137.304	359.927	228.818
290.7	301.554	276.189	307.568	246.863	294.668	272.849	354.934	354.379	499.74	267.542	285.053	275.885	262.828	234.878	282.841	250.386	284.912	423.653	151.96	159.067	140.792	359.685	228.485
293.215	305.493	279.792	311.116	249.95	298.482	276.133	358.222	354.147	502.84	272.076	287.746	278.195	264.706	238.282	285.527	252.943	287.844	426.265	151.159	158.33	138.981	359.174	227.5
293.309	306.027	279.736	309.722	249.637	298.764	275.357	358.542	352.947	498.344	271.486	286.781	276.494	265.124	237.375	284.385	252.771	287.493	424.939	152.742	160.453	137.015	360.854	227.167
290.502	301.789	275.038	307.772	246.143	294.553	272.524	356.925	352.6	499.038	269.938	285.871	274.851	264.161	233.811	283.321	250.654	284.099	421.449	152.636	159.815	137.423	360.275	225.606
289.215	297.751	271.649	304.632	244.258	290.797	270.101	356.109	353.242	500.315	266.715	282.647	272.531	258.971	232.359	280.327	247.125	285.184	418.177	150.417	158.835	140.01	359.702	220.832
294.871	304.268	277.234	306.433	248.441	296.916	273.265	358.019	353.6	500.329	272.84	285.597	275.824	261.556	236.126	283.359	250.236	287.266	424.075	151.132	158.935	140.652	361.202	223.286
295.339	306.285	282.649	307.499	252.015	299.647	275.766	357.965	352.011	500.041	276.208	288.892	279.347	265.584	240.141	286.574	254.256	287.426	427.197	153.192	160.755	140.629	358.51	224.771
293.159	304.617	279.159	307.86	248.422	297.581	273.865	355.375	352.084	499.51	276.292	286.597	275.801	264.94	236.716	284.258	252.376	284.48	427.197	152.986	159.664	137.325	361.341	226.377
292.858	303.053	277.97	306.827	247.04	296.188	272.632	356.384	351.832	500.562	272.979	286.477	275.663	262.763	235.234	283.996	250.512	284.565	429.095	152.165	158.792	138.402	359.937	226.286
291.73	301.735	275.243	303.864	244.602	294.474	269.97	354.235	350.937	502.708	273.653	285.916	276.089	261.591	233.24	283.594	248.972	285.103	426.116	150.629	160.449	139.225	360.881	227.392
291.365	301.537	276.262	304.001	245.907	294.639	270.774	355.058	351.126	501.406	274.521	287.653	277.468	262.215	234.007	285.194	249.659	284.416	424.891	151.192	158.672	138.933	361.937	229.65
290.382	300.869	274.96	304.553	246.289	293.835	271.229	353.621	352	499.642	273.09	285.296	275.203	261.772	233.969	282.954	249.397	284.773	423.095	151.033	158.12	137.783	360.86	224.392
290.918	302.07	277.434	306.963	249.745	295.365	274.238	352.976	353.295	500.972	273.438	287.778	277.994	264.079	237.299	285.449	252.154	285.167	425.041	152	157.984	139.204	358.209	227.167
292.661	304.188	277.557	308.992	248.553	296.886	274.424	355.581	353.116	501.167	273.84	287.64	277.891	263.734	236.642	285.39	251.675	285.415	428.755	153.318	159.627	138.527	360.448	228.303
292.592	304.574	279.274	308.958	248.481	297.632	274.369	354.614	350.663	500.705	272.958	286.792	276.04	265.028	236.099	284.333	252.152	285.718	428.408	152.06	160.123	137.965	359.692	227.826
292.172	303.601	277.66	307.187	248.972	296.505	273.892	354.644	352.737	498.889	273.59	288.082	278.276	264.231	236.724	285.76	251.982	284.422	425.449	151.57	158.684	137.927	362.683	227.068
292.064	303.131	276.887	306.876	248.248	295.931	273.345	355.275	353	499.747	272.132	286.687	277.172	263.723	235.985	284.471	251.376	285.901	427.204	153.086	159.121	136.815	360.178	227.386
290.815	303.383	276.981	308.075	248.27	296.18	273.87	355.626	351.579	501.979	272.132	287.602	276.73	264.974	237.189	285.064	252.608	284.759	424.429	152.874	160.673	136.754	360.453	223.902
291.193	301.544	276.057	307.643	246.606	294.635	272.734	355.683	352.568	501.035	271.014	284.629	274.195	262.571	234.826	282.277	250.221	285.378	422.02	150.94	159.826	139.177	358.866	226.348
288.069	299.601	273.962	306.988	248.317	292.723	273.432	353.638	353.221	496.312	271.333	285.392	276.086	262.049	236.311	283.179	250.589	285.687	424.041	153.543	159.029	139.138	358.073	223.674
288.876	300.617	272.926	306.591	245.935	293.191	271.899	354.937	354.379	497.656	270.403	284.415	274.487	260.444	233.848	282.116	248.604	285.233	423.217	151.813	158.112	141.383	357.834	222.337
292.627	303.681	277.737	307.168	247.404	296.605	272.986	357.231	352.337	498.558	275.083	286.926	277.01	262.913	235.481	284.638	250.701	289.182	425.564	151.548	159.11	139.929	359.029	225.852
294.97	307.436	281.114	310.18	249.218	300.163	275.313	356.88	353.421	502.194	275.743	287.643	277.332	266.076	237.263	285.278	253.251	288.532	428.319	152.727	158.812	140.214	361.102	228.095
296.592	307.305	282.303	307.695	247.087	300.3	273.031	357.806	353.516	502.128	272.972	288.21	277.889	265.775	235.356	285.79	252.236	286.321	427.87	152.575	160.247	139.352	360.501	227.989
293.863	304.983	278.765	306.682	245.668	297.737	271.785	355.895	350.505	501.027	271.139	285.543	276.01	263.097	233.47	283.342	249.91	285.352	424.36	151.475	158.193	139.471	360.456	226.686
294.12	302.554	277.369	305.483	246.55	295.602	271.777	355.06	351.4	501.728	271.028	285.57	275.067	261.46	234.653	283.128	249.528	284.505	426.156	151.21	159.796	136.602	360.759	226.928
292.854	301.913	275.718	304.276	247.016	294.732	271.526	355.048	351.189	499.871	270.264	286.041	276.406	261.481	234.976	283.77	249.681	283.974	426.482	152.992	158.332	136.791	360.1	226.026
292.107	302.487	276.039	305.002	246.724	295.239	271.67	355.312	350.821	500.596	271.382	285.581	274.688	261.297	234.557	283.047	249.394	284.821	421.645	152.124	158.721	136.594	360.271	223.67
292.219	300.956	276.132	306.228	249.13	294.206	273.572	354.257	352.032	499.941	270.667	285.164	274.299	262.121	237.07	282.63	250.97	283.799	421.918	151.987	159.563	138.362	359.817	223.758
288.245	298.809	272.453	305.784	247.621	291.741	272.519	354.311	351.874	499.663	266.847	283.684	274.184	261.086	235.983	281.419	249.911	284.514	425.796	151.437	158.997	137.488	360.594	227.485
286.395	298.027	270.717	305.178	246.73	290.723	271.75	352.985	351.905	497.514	269.083	283.716	274.494	259.445	235.282	281.583	248.688	284.605	422.735	151.947	158.477	138.754	359.185	224.727
290.146	300.268	274.094	306.344	248.494	293.228	273.258	354.578	351.558	499.198	272.896	286.43	276.075	261.893	236.535	284.005	250.605	284.599	425.041	151.887	159.609	139.427	358.493	227.144
291.498	304.047	279.179	309.402	250.45	297.254	275.686	357.096	351.4	500.542	275.035	287.942	278.466	264.58	238.439	285.748	252.939	288.956	427.49	153.033	160.909	139.008	359.155	228.682
288.545	303.228	276.123	309.523	249.161	295.921	275	356.847	352.726	499.316	275.41	288.091	278.408	265.063	237.247	285.831	252.68	287.262	427.98	152.377	159.933	138.665	361.81	232.53
287.468	298.362	270.472	305.929	243.786	290.916	270.387	354.554	352.411	496.635	268.326	283.573	272.897	260.534	231.049	281.093	247.412	286.082	422.082	150.894	158.777	138.673	361.462	226.485
291.202	301.101	275.113	307.166	247.696	294.135	273.153	355.162	354.105	501	271.944	286.787	277.402	262.061	235.433	284.556	250.206	284.463	422.265	150.901	158.469	139.104	359.556	221.962
292.592	307.294	281.203	311.025	250.871	300.123	276.621	357.899	356.192	501.923	276.854	289.767	279.547	266.646	238.56	287.422	254.147	288.974	427.893	153.769	160.575	141.566	359.919	223.85
297.536	309.858	286.212	312.083	251.731	303.201	277.566	357.92	356.044	504.847	278.694	291.316	281.311	269.723	240.066	289.042	256.521	288.233	430.587	152.617	160.436	140.058	360.682	226.411
297.318	310.267	287.109	311.121	252.191	303.696	277.417	358.546	355.465	504.263	275.451	290.854	278.834	270.844	239.918	288.089	257.079	287.253	432.751	152.339	160.884	139.558	359.077	226.593
297.146	307.365	282.637	309.507	249.023	300.44	274.914	355.175	354.107	502.6	272.972	288.29	277.978	267.166	236.874	285.947	253.682	284.45	427.22	151.862	158.524	137.966	358.445	226.85
296.343	306.469	282.024	308.465	249.539	299.638	274.763	354.414	350.728	501.677	272.389	287.539	277.351	265.474	237.787	285.221	253.148	284.124	426.444	150.319	160.224	136.562	357.978	227.494
294.682	305.391	280.146	308.428	248.328	298.425	274.054	354.842	350.086	498.941	273.694	287.954	277.869	265.462	236.06	285.667	252.377	283.308	423.016	152.849	159.026	137.169	357.417	223.782
294.047	305.301	280.146	308.639	250.101	298.351	275.159	352.732	350.907	499.409	271.583	287.337	277.363	265.028	238.174	284.974	253.073	283.192	420.669	152.081	158.583	136.666	355.99	223.593
292.395	303.358	277.043	307.793	246.834	296.151	272.928	352.944	350.107	497.916	270.806	285.349	275.294	263.686	234.953	283.079	250.897	282.876	418.363	152.306	159.221	138.75	356.229	218.752
290.313	299.883	273.934	304.929	247.27	292.848	271.952	353.302	350.305	497.951	270.569	284.673	274.73	261.149	235.015	282.348	249.513	283.701	421.163	151.007	158.973	138.327	357.498	224.818
287.747	297.752	271.189	305.116	246.016	290.624	271.314	354.356	352.842	498.142	266.604	282.643	273.609	259.627	234.799	280.5	248.571	284.776	423.755	154.026	158.673	139.858	357.465	226.303
288.391	299.013	273.34	305.183	247.665	292.119	272.286	355.428	354.084	498.545	270.736	285.366	276.724	260.555	235.852	283.294	249.556	284.667	425.245	152.232	158.622	138.419	360.448	227.5
293.142	305.074	277.189	309.519	249.932	297.467	275.439	358.509	353.8	502.007	272.917	288.073	277.77	264.154	238.113	285.657	252.562	287.864	429.469	152.152	159.41	139.104	361.315	225.689
294.751	308.205	282.349	311.382	250.562	301.048	276.597	358.593	351.421	503.997	277.215	289.719	279.149	267.825	238.724	287.35	254.872	288.027	430.429	152.775	161.166	137.973	363.718	227.462
288.845	304.114	276.67	310.282	248.429	296.657	274.906	355.751	353.337	500.031	272.701	287.187	275.512	266.744	236.25	284.473	253.172	284.592	425.469	152.338	159.257	137.562	362.587	227.742
285.365	297.403	270.274	304.51	244.944	290.168	270.442	354.234	351.642	497.868	267.431	283.912	273.264	261.098	232.599	281.37	248.412	282.827	424	151.219	157.909	137.242	358.984	227
288.202	298.507	271.434	304.801	246.848	291.277	271.655	355.335	353.274	499.09	267.028	283.57	274.506	258.979	234.451	281.424	248.057	284.738	423.347	150.993	159.601	139.288	358.521	222.97
292.777	304.102	277.924	309.293	249.847	296.961	275.294	356.854	353.833	500.463	271.66	286.611	276.089	264.043	237.416	284.215	252.191	287.818	425.711	153.836	159.834	138.385	358.025	223.376
293.987	307.864	282.547	311.721	250.596	300.885	276.761	356.495	351.58	503.508	274.306	289.429	279.186	267.434	238.637	287.026	254.617	288.515	427.731	152.855	160.557	138.942	359.852	224.937
292.944	305.142	279.792	310.687	250.767	298.21	276.416	356.172	352.98	501.487	273.493	287.643	277.612	266.28	238.657	285.355	253.985	287.75	428.323	153.279	159.579	138.212	359.507	227.558
291.335	302.555	277.009	307.903	248.527	295.563	273.944	355.007	353.296	501.841	272.931	287.684	277.554	263.963	236.39	285.325	251.689	286.114	428.956	153.279	159.734	138.385	359.903	226.975
291.966	303.767	278.915	308.783	249.729	296.971	275.008	355.857	351.959	504.192	276.556	289.52	279.112	265.59	237.282	287.041	252.99	286.393	430.833	152.16	160.49	138.7	359.046	227.361
291.863	303.411	277.057	307.721	248.357	296.228	273.768	354.471	354.348	501.241	274.597	287.593	277.968	264.148	236.427	285.347	251.806	284.923	428.098	151.696	160.271	138.985	357.617	227.733
291.528	302.683	274.198	307.758	247.546	294.979	273.32	354.354	352.348	500.741	273.354	286.242	276.002	263.012	235.823	283.943	250.908	284.501	426.649	151.71	158.871	138.696	357.983	227.695
293.335	303.166	278.557	307.297	249.649	296.405	274.326	354.456	351.485	501.498	273.674	288.71	278.704	264.376	237.14	286.337	252.252	285.882	426.058	151.71	159.493	136.527	357.812	225.581
293.056	304.064	277.896	306.564	246.602	296.865	272.27	353.015	352.274	498.872	273.243	286.918	276.477	263.648	234.759	284.498	250.789	284.52	421.735	152.212	159.059	137.335	358.695	224.22
293.725	303.295	278.604	306.56	248.261	296.47	273.217	354.353	351.705	498.792	273.66	286.778	277.483	263.333	237.282	284.654	251.736	284.609	422.571	151.715	158.885	138.458	360.174	228.152
293.034	303.597	278.877	307.502	248.127	296.802	273.544	353.446	352.411	497.604	270.826	286.404	276.333	263.942	235.86	284.074	251.442	282.697	420.551	151.364	159.622	139.4	357.878	223.591
290.824	302.171	276.377	307.498	247.997	295.124	273.467	353.784	350.968	495.795	266.528	283.681	272.851	261.872	236.047	281.196	250.377	284.514	421.51	151.066	158.732	139.904	359.535	223.083
292.219	303.792	277.538	308	247.475	296.642	273.384	354.796	352.295	501.941	270.299	286	275.759	263.438	235.384	283.635	250.949	285.031	422.796	152.285	159.067	139.038	359.852	221.22
291.584	302.681	277.132	308.319	249.394	295.754	274.618	356.563	353.053	499.458	270.653	286.251	277.247	263.179	237.448	284.125	251.723	287.16	425.122	152.205	159.322	139.558	357.103	224.03
292.348	305.067	278.557	309.971	248.683	297.843	274.918	357.443	352.958	497.559	272	286.994	276.477	264.261	236.77	284.64	252.025	286.959	420.898	151.285	159.582	138.727	360.627	229.652
291.245	303.302	277.142	309.129	248.59	296.178	274.504	355.383	352.6	496.212	270.875	286.629	276.741	264.333	236.884	284.321	252.114	285.789	422.776	152.841	158.241	136.788	361.437	228.045
291.039	303.816	277.718	310.395	250.795	296.733	276.308	357.314	356.89	499.09	270.562	286.609	276.849	265.206	239.141	284.357	253.605	285.196	423.215	152.153	159.674	141.003	362.303	224.545
293.948	306.379	280.256	311.818	251.59	299.236	277.372	360.116	356.784	503.198	274.229	289.691	279.579	267.031	239.67	287.367	254.852	288.788	427.827	151.987	160.224	141.91	361.134	227.258
295.635	309.087	283.482	311.337	251.395	301.949	277.054	359.676	357.69	506.32	277.91	290.583	280.211	268.474	238.516	288.205	255.139	288.846	433.868	152.901	160.073	139.11	364.061	229.591
294.884	307.175	281.746	309.789	250.482	300.119	275.869	356.685	354.016	504.247	279.167	289.972	279.538	268.304	238.152	287.553	254.881	286.764	428.623	152.888	160.157	139.599	361.794	230.924
292.635	303.373	277.605	306.785	248.696	296.304	273.562	356.538	355.184	499.406	272.917	287.369	276.619	265.103	236.443	284.93	252.348	284.506	426.786	152.033	158.752	137.456	361.383	227.939
290.742	302.124	275.888	306.183	247.528	294.969	272.637	353.966	351.427	498.063	272.417	286.241	275.521	263.183	235.635	283.751	250.916	283.618	423.133	150.742	159.803	137.672	360.93	226.758
289.979	301.101	276.19	306.66	247.82	294.34	273.008	353.457	352.921	496.792	272.396	286.884	276.837	262.947	235.766	284.499	250.848	284.105	424.195	151.755	158.838	137.818	359.707	224.227
292.94	302.93	278.34	306.922	250.1	296.183	274.423	354.095	354.227	499.858	273.361	287.998	277.906	264.444	237.312	285.624	252.365	283.982	424.399	151.272	157.998	138.964	360.686	227.538
292.236	302.601	276.038	307.319	247.087	295.36	272.87	354.201	351.642	499.184	272.104	284.98	275.155	262.459	234.985	282.723	250.233	283.759	424.939	151.391	158.475	138.312	357.413	225.932
291.648	302.765	277.094	307.888	246.876	295.767	272.993	353.204	352.116	499.684	270.299	285.728	275.356	262.326	234.887	283.279	250.114	283.901	425.49	153.695	159.973	139.346	360.239	226.432
290.91	303.654	275.962	308.066	248.357	296.119	273.917	353.76	351.011	500.372	268.319	285.626	276.069	263.888	236.512	283.358	251.701	284.745	422.735	151.49	157.528	136.808	359.742	223.235
288.893	300.023	273.509	305.855	245.124	292.863	271.121	355.65	352.432	497.274	267.403	282.968	273.247	260.513	233.901	280.755	248.667	284.973	422.408	152.053	159.236	135.965	360.049	224.705
287.361	297.245	270.302	304.29	245.003	290.051	270.382	353.895	353.011	497.448	266.715	283.86	274.454	259.634	232.645	281.569	247.617	284.67	424.061	152.57	159.172	137.992	358.239	224.189
288.288	298.983	271.783	305.863	246.373	291.736	271.838	354.997	354.484	499.378	268.667	284.491	275.098	260.559	233.924	282.272	248.702	286.701	424.306	152.192	158.743	139.346	358.495	221.735
291.824	303.997	278.132	308.361	249.898	296.931	274.924	357.467	354.695	501.681	274.569	288.073	278.253	263.96	237.846	285.782	252.332	288.378	426.878	152.556	159.839	140.223	361.418	226.932
293.961	307.027	281.434	310.083	251.348	299.954	276.49	357.841	351.674	501.302	277.347	289.433	279.264	266.165	239.756	287.086	254.409	285.701	426.122	152.868	159.22	140.269	362.404	229.22
291.197	305.95	278.715	311.348	248.499	298.508	275.403	354.831	354.357	499.718	274.097	288.19	277.703	266.48	236.708	285.8	253.228	285.414	424.944	150.788	159.514	140.358	362.63	227.412
290.266	304.299	279.225	310.116	248.521	297.442	274.888	355.34	354.526	501.433	270.889	288.828	277.939	267.028	236.24	286.247	253.323	286.744	426.454	151.305	159.029	137.712	361.419	227.624
293.648	305.182	279.829	309.481	250.049	298.211	275.49	357.861	356.094	501.676	274.549	289.564	278.669	266.895	237.998	287.011	254.034	287.645	429.984	151.821	159.991	139.074	361.508	230.283
295.313	308.846	282.017	312.543	250.53	301.442	277.076	356.31	354.568	502.69	276.132	288.322	277.508	267.011	237.972	285.891	254.086	287.421	426.535	152.927	160.061	139.666	362.116	228.2
295.764	306.809	281.734	308.867	250.182	299.815	275.303	355.639	354.073	497.457	273.194	287.719	277.416	265.839	238.475	285.362	253.658	284.479	424.311	153.007	160.592	138.454	361.632	227.935
294.536	304.849	279.715	308.406	249.676	297.907	274.817	353.361	352.557	498.954	271.743	286.661	276.928	264.268	237.487	284.389	252.346	284.972	422.454	151.583	156.736	138.927	361.099	226.639
294.712	304.299	279.281	308.294	249.393	297.407	274.607	354.861	354.242	497.294	271.993	288.635	279.364	265.631	237.527	286.394	253.119	283.656	422.719	151.172	158.093	139	360.717	227.23
294.249	304.212	279.253	306.946	250.089	297.346	274.428	355.738	354.757	497.916	271.569	286.635	276.887	264.156	238.333	284.413	252.661	286.21	426.087	150.755	159.9	138.208	360.214	229.071
293.91	305.45	279.283	308.971	249.491	298.292	274.952	353.689	352.979	501.562	274.076	288.246	278.126	264.473	237.965	285.963	252.672	283.997	424.041	151.603	158.796	138.762	360.012	230.03
292.468	302.621	277.217	307.656	249.612	295.711	274.458	353.653	352.832	499.771	273.243	286.81	276.672	263.783	237.203	284.434	251.949	285.037	422.551	152.06	158.611	139.412	359.939	224.242
287.416	299.705	272.368	307.05	248.009	292.368	273.282	356.751	351.474	499.917	273.132	285.889	276.31	261.161	236.672	283.632	250.26	286.983	423.837	153.51	160.488	136.492	359.143	224.856
289.167	299.43	276.557	304.892	248.084	293.206	272.401	356.554	353.421	500.177	272.243	287.058	277.052	262.746	235.529	284.684	250.627	287.197	423.388	151.371	159.689	137.55	358.824	223.712
291.356	302.077	275.811	308.224	247.984	294.947	273.771	357.455	354.789	501.757	271.792	287.251	276.713	263.205	235.541	284.826	250.889	286.082	427.082	153.139	159.802	141.335	358.514	223
291.082	305.188	278.189	309.17	249.665	297.807	275.137	358.045	352.221	499.323	275.097	287.912	277.126	264.359	237.642	285.483	252.468	287.133	426.429	153.007	159.314	138.473	360.441	224.114
288.103	299.872	272.245	308.332	244.994	292.475	272.107	353.365	352.874	497.823	269.583	283.731	273.644	262.613	233.311	281.426	249.571	285.463	426.755	150.57	159.769	137.962	358.315	226.477
289.412	300.369	272.274	306.921	245.832	292.845	271.982	354.069	353.737	499.365	268.861	283.725	274.58	260.59	233.939	281.613	248.729	284.014	422.755	150.901	158.812	139.412	358.981	223.727
293.579	302.047	276.613	304.88	248.494	295.084	272.631	359.018	350.558	505.573	278.257	288.377	279.374	265.191	236.189	286.248	252.279	284.241	430.633	152.232	159.488	136.035	360.995	219.038
291.034	301.131	276.047	305.614	247.339	294.272	272.284	355.278	348.505	501.115	276.104	287.14	278.086	264.837	234.744	284.931	251.442	281.048	425.633	153.026	158.335	136.492	360.843	221.561
290.858	301.646	274.844	304.71	245.8	294.366	271.018	354.702	348.032	501.495	274.715	284.149	274.533	262.442	234.522	281.988	250.016	281.283	427.584	151.773	158.644	136.425	361.539	220.003
292.361	301.579	275.25	303.482	246.344	294.377	270.803	353.214	349.905	499.523	274.576	285.07	275.958	262.463	233.979	282.984	249.784	279.745	427.768	151.654	157.894	136.413	360.161	222.079
291.845	301.039	276.052	303.851	246.592	294.201	271.103	354.896	348.558	498.373	272.91	284.023	274.86	262.514	234.732	281.922	250.147	280.018	426.115	150.833	159.046	135.809	359.833	223.018
293.026	302.824	276.693	304.938	248.409	295.681	272.608	355.235	349.021	498.474	273.424	285.461	276.487	262.402	236.473	283.4	250.857	278.892	425.441	152.389	157.929	134.59	359.657	222.222
293.15	302.461	278.24	303.947	247.027	295.775	271.393	354.537	347.779	498.877	273.868	284.21	274.073	262.258	235.046	281.903	250.146	281.167	424.584	151.992	159.218	134.54	361.194	221.329
294.026	303.81	278.759	305.598	246.962	296.915	272.062	354.624	349.747	500.495	274.042	284.488	274.831	263.605	234.825	282.339	250.795	279.875	424.85	152.091	158.229	137.236	359.093	223.336
293.777	304.502	278.533	307.22	247.369	297.377	272.99	353.636	347.663	499.043	274.778	286.055	276.762	264.524	235.47	283.908	251.593	280.392	423.788	152.846	158.666	135.802	359.196	219.412
293.708	304.237	279.656	306.781	248.772	297.435	273.604	353.998	347.568	500.422	272.972	284.801	275.412	263.918	236.607	282.687	251.757	281.8	425.013	152.263	158.953	137.621	359.07	221.51
294.73	306.037	280.34	308.515	249.565	298.911	274.799	355.314	349.284	500.222	274.424	287.091	277.73	265.902	237.36	284.971	253.197	281.207	428.224	152.026	158.56	135.862	358.939	223.129
292.3	303.262	278.792	308.224	248.531	296.553	274.083	354.596	347.747	497.493	275.035	286.012	275.707	265.566	236.779	283.74	252.755	280.204	424.224	153.331	160.038	135.754	360.472	222.205
291.348	303.909	278.321	307.734	250.118	296.919	274.782	352.955	347.842	500.323	275.125	287.693	278.167	265.27	237.991	285.483	253.128	280.969	423.714	152.603	159.241	134.904	359.923	221.75
292.33	304.329	278.009	307.979	248.854	297.107	274.163	355.216	349.095	500.483	274.903	285.664	275.839	264.147	236.547	283.446	251.864	281.272	427.694	153.96	160.37	135.658	361.425	218.068
292.18	303.685	277.387	307.855	247.95	296.505	273.593	354.207	348.189	499.896	275.458	286.202	276.891	264.543	235.631	284.076	251.674	279.439	426.224	151.974	158.375	134.904	360.77	222.856
292.524	303.49	276.925	306.714	247.72	296.249	272.973	353.575	347.011	499.031	274.785	286.123	277.132	264.895	235.608	284.105	251.858	279.745	426.429	152.43	158.536	136.95	358.843	221.788
290.086	300.134	273.698	305.066	247.146	292.967	271.94	353.168	348.432	498.17	272.326	284.62	275.96	262.429	235.587	282.615	250.478	280.643	425.796	152.444	158.408	136.523	358.535	222.689
288.785	298.869	271.594	304.793	247.571	291.536	272.066	352.749	347.547	499.062	270.694	282.848	274.029	261.047	235.927	280.843	249.863	280.105	422.694	152.311	159.249	134.512	359.674	219.402
288.871	298.364	272.687	302.039	246.302	291.417	270.161	352.943	348.821	497.735	270.431	283.717	274.137	260.27	233.739	281.432	248.458	280.812	423.973	151.688	157.672	135.324	358.062	219.773
292.378	300.861	275.244	303.632	246.004	293.839	270.673	354.842	348.947	496.676	275.076	285.694	276.757	261.465	234.414	283.623	249.426	282.098	426.259	152.821	157.64	135.048	359.799	222.864
292.567	302.925	275.725	305.097	245.923	295.483	271.253	356.431	348.947	499.662	278.069	285.995	276.102	263.405	234.463	283.706	250.525	282.996	426.769	152.509	159.487	136.094	359.249	219.97
286.408	298.062	270.272	303.553	244.094	290.631	269.547	356.063	350.779	500.044	274.576	285.422	275.947	262.782	232.579	283.16	249.339	283.251	425.544	151.013	158.838	137.028	360.076	218.864
289.863	298.042	271.65	304.321	246.818	290.963	271.433	356.44	352.705	499.808	270.472	283.039	273.688	260.589	234.483	280.89	248.966	282.289	428.402	152.238	158.339	138.301	359.517	222.448
294.082	305.039	279.82	306.163	248.989	298.095	273.463	359.174	349.568	502.437	278.319	286.232	277.769	263.997	237.239	284.285	252.087	286.282	428.075	152.397	159.578	137.398	359.113	222.577
293.099	305.408	279.395	307.69	249.737	298.237	274.545	357.126	348.253	499.499	277.451	287.624	278.458	266.092	237.975	285.442	253.573	286.085	425.014	151.556	158.766	137.271	358.893	221.751
292.348	302.804	277.697	305.761	248.632	295.948	273.086	357.075	350.463	498.506	275.319	285.714	276.602	264.409	235.937	283.596	251.735	283.894	423.055	152.218	157.87	135.64	357.968	219.592
292.146	304.785	278.604	307.884	249.099	297.609	274.263	357.087	348.937	500.656	278.021	286.918	278.414	265.802	237.485	284.971	253.201	285.214	426.143	153.874	159.29	136.012	359.399	218.689
294.094	305.044	280.085	308.614	249.416	298.185	274.757	355.225	349.421	502.788	278.938	288.675	279.092	267.121	236.878	286.453	253.659	281.548	426.939	153.377	158.823	134.519	359.08	219.068
291.279	304.007	276.821	306.61	246.096	296.576	272	353.928	348.474	500.156	274.514	285.132	275.787	263.448	234.288	283.015	250.47	278.139	424.184	151.709	157.936	137.342	360.155	219.47
290.129	300.295	273.887	304.896	246.95	293.16	271.755	353.06	347.6	501.042	270.299	284.117	275.345	261.634	234.221	282.081	249.427	278.486	425.286	152.331	159.241	136.235	359.7	223.386
291.266	300.708	275.821	304.046	247.686	293.916	271.812	352.389	347.421	499.274	271.306	285.591	275.736	263.042	235.352	283.252	250.716	278.493	426.918	153.04	158.903	134.388	359.467	221.159
292.103	302.248	275.708	305.813	247.224	294.997	272.304	353.572	347.084	496.979	272.292	284.725	275.385	263.012	235.328	282.583	250.692	278.051	426.02	152.013	158.702	135.965	360.824	220.841
290.712	299.94	274.811	304.983	247.429	293.127	272.066	352.377	349.411	498.066	270.347	284.529	275.644	262.867	235.392	282.441	250.635	278.52	424.061	152.709	158.34	133.773	359.188	221.205
287.09	297.594	269.575	303.83	244.463	290.107	269.876	351.961	349.242	496.531	269.396	283.14	273.856	260.198	232.529	280.953	247.882	278.925	418.592	153.192	159.858	135.096	358.683	216.674
289.644	299.91	273.762	305.676	248.12	292.876	272.758	354.88	350.639	499.28	273.806	285.7	276.691	262.636	235.16	283.646	250.406	281.123	423.216	152.507	159.205	135.971	356.247	219.395
294.266	306.876	282.29	309.041	251.079	300.053	275.891	356.509	348.808	503.325	276.653	288.481	278.421	266.333	238.337	286.176	253.873	282.65	428.93	153.262	158.963	136.963	358.332	220.955
297.506	308.48	284.29	310.232	252.365	301.683	277.136	356.237	348.987	501.69	276.354	288.577	278.26	268.413	240.325	286.222	255.911	280.807	429.685	153.229	159.076	137.056	359.327	222.713
295.91	306.672	281.611	309.639	251.707	299.672	276.505	355.063	349.123	500.502	273.382	287.39	277.645	267.958	239.718	285.168	255.388	280.065	427.726	151.627	159.341	135.302	358.952	220.645
295.687	305.118	280.573	308.062	249.778	298.32	274.727	353.24	346.86	500.589	273.326	285.855	276.145	265.949	237.849	283.708	253.44	280.541	424.359	152.289	158.864	135.221	358.797	220.804
293.923	304.739	279.064	308.344	249.378	297.665	274.619	352.195	347.429	500.068	275.09	285.186	275.588	264.695	237.849	283.151	252.746	282.004	425.4	151.918	158.666	134.748	359.644	221.092
290.489	303.306	277.224	309.008	249.539	296.183	274.996	352.467	347.144	498.964	273.722	286.443	276.565	265.79	237.427	284.122	253.164	279.589	425.869	153.421	158.387	132.986	359.261	221.122
286.708	298.977	271.649	306.386	246.856	291.629	272.338	352.003	348.808	497.148	273.16	284.121	274.628	262.643	235.622	281.997	250.619	279.725	423.236	152.574	159.896	134.644	356.668	218.554
291.665	299.725	273.377	305.631	246.885	292.637	272.032	355.377	350.095	501.396	274.84	285.693	277.172	261.599	233.814	283.76	249.228	282.517	426.347	151.735	158.946	137.446	359.81	220.614
293.373	305.369	279.67	309.423	250.199	298.327	275.551	356.509	349.211	501.188	277.722	287.582	277.397	265.704	238.84	285.331	253.75	282.177	430.449	152.947	159.823	136.535	361.399	221.061
293.691	306.611	280.038	310.751	250.329	299.327	276.194	356.38	348.789	501.146	278.194	288.058	278.638	268.24	238.561	285.931	255.031	283.49	428.878	151.556	158.303	137.215	360.016	222.977
292.794	305.205	279.915	307.336	250.531	298.264	274.847	355.719	348.337	498.243	276.375	288.827	280.494	268.364	238.308	286.841	254.983	281.048	429.163	152.53	158.024	136.546	357.777	223.576
289.592	301.701	274.896	304.772	246.084	294.396	271.206	353.201	347.221	497.92	274.417	285.143	275.713	263.725	234.523	282.926	250.727	280.622	426.776	151.927	158.056	135.935	358.477	223.189
287.155	297.748	270.104	301.925	243.27	290.348	268.378	353.979	349.432	496.656	269.59	281.825	273.707	259.492	231.108	279.902	246.856	278.18	424.551	152.45	158.861	135.346	357.338	220.621
289.288	299.664	272.887	304.593	247.376	292.459	271.869	354.198	351.189	499.288	271.09	283.795	275.109	260.599	235.142	281.745	249.264	279.833	426	152.351	158.681	136	359.181	218.894
293.644	304.456	279.075	306.212	249.898	297.462	274.004	354.587	348.116	500.024	276.139	286.936	277.983	264.872	238.076	284.873	252.942	283.493	423.082	153.609	160.796	135.088	359.993	218.864
292.052	305.64	280.142	308.505	249.709	298.611	274.878	355.061	349.838	501.801	276.34	287.521	277.846	266.611	237.622	285.264	253.706	283.171	421.854	153.118	160.313	136.417	359.129	220.84
289.738	302.285	275.265	307.94	247.119	294.954	273.155	355.845	348.417	501.106	274.41	286.194	276.599	265.499	234.541	284.012	251.72	282.512	423.792	154.005	159.38	135.544	357.793	218.84
289.639	299.587	272.557	304.554	247.492	292.327	271.919	354.833	349.586	499.242	272.361	284.989	276.232	262.588	235.378	282.887	250.475	280.624	426.69	151.363	158.876	136.883	357.307	220.946
290.979	301.835	274.444	306.907	249.045	294.434	273.814	354.956	350.986	500.655	273.826	285.056	276.519	263.292	236.992	283.085	251.584	279.563	429.69	151.866	158.661	137.483	357.91	220.59
293.455	304.446	278.161	308.687	250.594	297.254	275.462	357.66	350.164	501.287	279	287.989	278.674	265.087	238.692	285.84	253.338	286.029	428.058	154.859	159.98	135.648	358.408	221.886
292.854	304.533	279.972	306.953	249.47	297.736	274.077	357.447	349.28	499.071	276.84	289.591	279.461	266.751	237.832	287.195	253.878	285.141	424.935	152.224	159.074	136.083	357.556	222.984
292.215	303.912	278.133	307.895	250.16	296.863	274.874	356.842	350.07	500.353	273.674	286.755	276.45	265.984	238.297	284.411	253.661	284.944	424.588	153.31	158.45	138.071	357.507	218.681
295.433	306.664	281.368	309.928	251.877	299.695	276.727	355.917	349.554	502.79	277.938	288.96	278.915	268.271	239.907	286.664	255.647	285.95	426.466	153.634	158.825	137.398	357.816	217.515
295.67	307.674	282.849	310.149	250.463	300.761	276.012	354.246	349.558	500.142	279.431	289.439	279.897	268.995	238.352	287.279	255.358	281.976	425.959	153.795	160.185	134.754	359.061	219.038
291.82	304.06	278.509	308.336	248.661	297.025	274.206	353.641	348.389	500.035	274.91	286.322	276.149	265.814	236.695	284.044	252.852	279.946	422.837	151.695	158.542	133.231	360.559	218.879
292.854	303.809	277.509	307.988	247.988	296.627	273.671	355.189	349.063	499.559	269.736	285.158	275.356	264.604	235.378	282.873	251.596	280.503	423.714	151.377	157.692	131.465	358.852	216.833
292.253	302.527	276.943	307.257	248.121	295.52	273.435	354.216	347.579	496.833	270.875	284.377	275.063	262.611	235.581	282.186	250.576	279.163	422.061	152.119	157.732	133.965	358.242	216.894
286.494	298.997	270.821	305.539	244.835	291.444	270.821	352.479	348.168	497.163	266.681	281.661	272.649	259.958	232.262	279.495	247.63	275.276	423.551	152.709	158.265	133.212	358.805	214.773
288.751	297.443	269.604	303.614	245.233	290.003	270.224	353.195	348.779	500.549	268.09	281.576	272.868	258.186	232.901	279.642	246.93	278.684	425.857	151.55	159.534	136.954	359.491	220.152
291.923	301.081	275.604	306.685	248.997	294.145	273.691	354.201	346.726	499.615	273.965	285.637	276.529	262.811	236.858	283.583	251.255	278.687	428	152.417	159.193	136.488	359.824	221.197
290.064	300.768	275.236	305.407	248.233	293.815	272.707	352.587	348.695	496.705	272.104	284.863	275.19	263.214	236.14	282.583	251.163	277.578	428.204	149.934	157.166	136.381	359.068	223.523
287.378	296.325	269.855	302.38	246.614	289.232	270.486	350.762	350.358	493.607	265.174	282.077	272.817	259.45	233.72	279.903	247.996	277.504	426.084	150.913	157.07	136.953	358.671	227.932
289.781	298.546	271.77	303.678	247.534	291.359	271.568	352.579	350.537	496.503	270.486	284.825	276.564	260.14	236.156	282.9	249.463	280.215	423.206	152.588	158.44	137.63	360.809	227.25
291.579	303.08	276.336	306.761	249.49	295.805	274.006	356.097	352.632	501.096	275.868	286.062	277.357	263.662	238.13	284.079	252.297	282.151	423.349	153.138	159.657	138.303	362.699	221.78
294.983	307.802	282.789	311.247	250.642	300.922	276.585	358.073	351.864	504.69	278.715	289.483	280.306	268.802	239.418	287.393	255.723	284.647	429.961	154.019	161.046	139.338	362.389	225.97
298.416	311.057	287.299	312.284	253.161	304.351	278.47	358.93	352.916	505.183	282.403	291.817	282.679	273.03	241.179	289.766	258.854	286.77	434.084	153.184	160.145	138.307	363.732	227.924
297.785	312.288	288.374	313.16	252.083	305.508	278.228	356.103	348.737	501.11	283.729	291.168	280.685	274.895	239.147	288.883	258.985	283.161	428.655	151.515	158.783	136.434	362.901	223.591
291.142	304.382	278.459	307.985	248.298	297.239	273.848	350.531	349.59	496.437	279.229	288.896	278.334	268.807	235.769	286.435	254.105	278.861	422.553	153.217	159.732	136.453	360.511	221.205
289.648	300.516	273.469	305.346	247.878	293.219	272.479	352.603	347.979	496.638	275.903	285.48	276.478	263.002	235.854	283.381	250.917	279.365	421.328	152.456	158.274	134.684	360.408	219.137
291.489	301.154	274.321	304.647	247.481	293.873	271.952	354.027	346.474	497.521	274.938	284.503	275.649	261.965	235.942	282.544	250.382	280.112	420.449	152.232	159.145	133.8	358.329	219.136
290.356	301.742	275.774	306.004	249.112	294.655	273.465	353.374	348.979	499.826	274.375	285.509	276.328	263.226	236.666	283.321	251.399	279.997	423.061	151.656	157.89	135.604	357.465	220.417
291.223	302.114	275.943	305.415	247.242	294.982	272.144	354.488	348.853	499.299	273.41	285.404	276.149	262.923	235.526	283.309	250.728	280.789	424.633	153.762	158.74	134.362	357.263	221.379
291.97	303.101	277.302	307.344	248.093	296.076	273.456	354.108	348.168	499.066	273.514	285.374	276.828	263.632	235.718	283.387	251.206	281.395	424.224	151.795	158.3	136.288	359.969	219.212
292.296	303.708	278.443	306.618	249.823	296.777	274.135	353.228	350.211	498.823	274.125	286.509	276.46	264.632	237.802	284.199	252.687	281.323	426.163	151.536	157.836	134.462	360.033	218.682
290.15	301.074	274.925	305.705	247.245	294.018	272.27	355.482	348.221	498.806	272.333	285.316	275.69	263.331	235.003	283.078	250.723	281.748	425.429	152.265	159.416	136.323	359.415	218.788
291.103	301.178	275.83	305.618	248.242	294.299	272.803	356.257	352.411	501.622	273.833	285.956	276.931	263.226	235.855	283.855	251.039	282.782	426.878	152.914	159.432	135.6	359.808	218.629
293.794	305.386	278.358	308.477	248.627	298.023	274.247	356.207	351.274	500.476	275.09	285.43	275.5	264.653	236.738	283.23	252.228	285.544	428.143	153.755	159.016	134.992	358.303	219.371
292.133	304.742	277.465	308.965	250.174	297.262	275.341	356.866	350.186	497.823	274.542	285.905	275.87	264.547	238.106	283.71	252.779	284.318	425.941	152.257	157.826	136.476	360.037	219.873
295.12	307.4	281.144	311.115	250.491	300.145	276.442	356.423	350.46	499.542	275.764	288.99	279.082	268.02	238.774	286.659	255.003	284.403	427.737	152.965	158.416	136.503	360.873	223.289
290.506	303.773	277.437	308.841	247.004	296.602	273.474	356.86	352.028	497.545	272.319	286.353	275.594	266.116	235.33	283.818	252.415	281.876	425.553	150.608	157.201	135.545	361.213	225.304
287.506	296.601	269.842	303.907	245.364	289.422	270.424	356.611	354.586	496.899	268.319	284.359	275.1	260.804	233.475	282.168	248.635	281.209	424.369	151.276	157.378	137.407	360.819	225.569
288.987	300.028	273.361	305.343	249.364	292.838	273.327	357.36	354.102	498.469	271.306	285.502	277.634	262.382	237.123	283.637	251.135	282.314	426.328	152.634	158.845	138.172	360.61	223.926
293.391	305.981	280.758	308.812	252.075	299	276.362	358.159	352.428	502.003	280.049	289.242	279.95	266.645	240.321	287.132	254.928	284.672	427.022	151.7	160.617	138.526	362.011	219.63
295.335	307.685	282.239	310.887	252.326	300.64	277.394	355.788	352.481	500.514	278.125	289.742	279.933	269.93	240.106	287.406	256.657	280.403	427.349	152.833	160.346	137.111	361.936	218.183
293.657	305.934	278.682	309.77	249.289	298.439	275.179	355.923	350.807	499.799	274.653	286.721	277.778	267.815	237.173	284.617	254.179	278.525	423.798	152.488	158.614	135.118	361.091	219.274
292.215	302.836	277.943	306.618	247.863	296.005	273.014	352.563	348.958	498.92	272.403	284.801	276.753	263.923	235.828	282.875	251.415	278.323	419.816	153.238	159.609	135.465	359.359	219.098
291.189	300.258	274.509	304.614	246.27	293.279	271.245	352.012	348.095	499.017	269.014	282.822	273.224	261.793	233.645	280.642	249.263	279.697	423.612	152.583	159.488	136.927	357.364	219.174
288.468	298.601	272.632	304.216	246.019	291.632	270.931	351.249	345.011	498.281	270.66	284.231	275.029	260.522	234.081	282.11	248.754	276.721	423.776	152.51	157.214	134.646	357.897	219.629
289.112	299.292	272.085	303.568	246.264	291.931	270.794	350.629	346.768	497.771	271.736	283.634	274.46	261.275	234.48	281.569	249.345	277.265	422.469	152.007	157.692	135.077	357.122	220.068
288.622	298.017	272.066	303.075	246.065	290.997	270.469	353.308	346.042	497.736	271.958	282.994	274.19	260.163	233.622	280.993	248.347	279.452	423.918	152.318	157.92	135.738	357.866	222.598
290.258	300.732	275.274	304.361	248.059	293.792	272.16	352.539	345.874	496.812	273.056	285.336	276.276	262.93	235.328	283.257	250.644	280.714	423.041	153.483	158.394	135.3	358.336	224.439
287.82	298.725	271.792	304.469	245.826	291.475	270.929	350.958	347.568	494.642	270.069	284.149	274.868	261.161	233.442	281.917	248.821	278.697	422.918	151.523	157.786	135.665	359.031	226.129
289.751	298.591	273.113	302.967	247.391	291.751	271.181	353.488	349.074	497.594	271.764	284.047	274.845	260.336	234.363	281.951	248.773	279.48	422.061	152.397	158.609	135.831	360.484	222.341
294.464	306.257	280.041	309.24	250.122	299.101	275.428	356.831	351.95	502.668	274.368	286.839	277.995	265.367	238.017	284.867	253.193	283.839	425.604	152.094	159.925	139	362.443	223.034
296.82	311.294	285.758	313.991	253.83	304.167	279.582	357.983	352.245	505.356	281.569	290.64	280.875	270.871	242.657	288.439	258.314	287.366	433.787	154.842	160.898	139.139	363.244	223.276
298.373	311.61	287.409	313.12	253.755	304.758	279.167	359.04	351.213	504.418	281.153	290.786	280.541	272.412	242.235	288.507	258.98	286.284	432.889	153.902	160.971	135.827	363.673	223.011
296.223	308.64	285.541	311.854	251.858	302.152	277.54	355.573	350.603	501.22	281.799	292.07	280.966	272.493	239.607	289.527	257.858	282.298	427.767	151.763	158.118	135.754	362.164	220.989
293.468	306.14	279.39	309.393	249.547	298.789	275.165	354.433	350.466	497.897	279.951	289.696	279.714	268.724	238.238	287.465	255.158	280.811	426.073	151.624	158.389	133.973	360.241	216.716
292.751	305.871	279.739	309.368	250.134	298.68	275.49	354.825	351.16	499.852	280.292	288.234	279.392	267.211	238.401	286.206	254.386	281.444	423.767	152.14	158.609	134.189	360.251	219.072
290.197	302.74	275.683	306.593	245.892	295.378	271.875	353.07	350.455	495.415	274.326	285.357	275.777	264.493	233.561	283.113	250.726	280.431	421.767	151.306	158.257	134.439	359.723	219.405
287.189	296.059	269.032	302.734	244.836	288.845	269.619	352.864	352.897	495.515	267.854	281.555	272.185	258.489	232.706	279.424	247.01	279.553	423.257	149.279	157.55	136.993	358.741	219.534
291.009	299.99	274.094	306.485	248.637	293.076	273.4	355.719	349.863	500.139	270.736	283.711	275.276	261.005	236.314	281.814	250.01	281.167	424.857	151.947	157.472	137.204	357.028	219.644
294.107	305.926	280.104	308.859	251.789	298.825	276.218	355.952	349.642	503.264	277.528	288.936	279.586	266.138	239.491	286.787	254.273	284.599	427.918	152.768	161.016	137.104	360.871	220.78
294.451	308	282.991	310.552	249.447	301.051	275.604	356.287	350.905	499.34	275.931	288.31	277.954	268.345	237.346	285.936	254.551	281.925	431.041	153.272	160.866	134.308	360.779	220.902
291.957	303.594	277.962	308.091	247.696	296.591	273.549	354.611	349.432	501.056	273.458	286.363	276.328	266.189	235.047	283.99	252.328	279.432	426.551	152.437	158.381	135.458	360.915	221.629
287.97	298.628	270.755	303.419	245.183	291.14	270.112	354.671	348.347	497.344	269.451	281.787	272.425	260.172	233.02	279.61	248.085	277.912	425.878	151.735	155.724	134.319	359.746	220.826
284.644	293.211	266.142	299.768	244.491	286.033	268.153	352.74	346.989	494.024	267.042	281.17	273.454	256.76	231.817	279.319	245.652	278.327	425.429	150.503	155.44	135.7	358.251	224.727
287.622	294.826	269.755	300.465	245.298	288.102	268.913	353.341	348.347	495.101	269.903	283.453	274.966	257.9	233.669	281.498	247.111	280.915	422.082	152.033	158.576	135.892	359.523	226.508
288.927	297.617	272.953	300.913	248.068	290.937	270.689	352.97	349.663	494.201	268.958	283.787	275.063	260.688	236.503	281.654	249.918	281.85	419.98	153.695	158.517	134.862	357.279	226.523
289.884	302.353	272.946	306.217	248.965	294.415	273.473	355.247	352.385	499.416	273.757	285.701	277.512	263.392	237.872	283.804	252.03	280.938	420.872	153.37	159.992	138.771	362.026	220.503
292.828	304.222	278.257	308.026	250.922	297.113	275.366	358.067	354.438	505.257	276.771	287.97	278.748	265.634	239.119	285.86	253.829	284.421	426.892	154.708	160.622	138.514	360.885	223.343
296.79	309.457	284.332	311.599	252.807	302.46	277.974	358.864	354.396	507.319	282.347	290.487	281.765	270.056	241.276	288.534	257.246	287.585	435.035	154.383	161.775	138.194	362.402	222.033
297.841	312.483	288.71	313.279	253.453	305.742	279.063	357.567	350.922	504.263	280.507	292.177	281.122	273.261	240.712	289.674	258.775	285.748	430.076	153.781	159.469	136.241	362.766	218.79
298.644	310.326	286.465	312.578	250.633	303.6	277.15	355.25	347.796	499.319	278.021	288.546	278.03	271.455	237.608	286.193	256.393	281.462	424.321	151.536	159.209	136.248	361.766	219.033
295.979	308.064	282.304	310.661	248.366	300.92	275.032	353.768	349.954	498.85	273.222	286.174	277.26	266.604	236.395	284.135	253.159	278.486	423.28	150.926	158.598	135.964	358.702	218.434
292.996	305.03	278.946	307.935	249.248	297.854	274.37	353.352	348.491	497.642	274.458	285.797	276.696	265.702	236.829	283.676	252.848	279.772	421.137	151.138	158.161	136.717	359.237	219.215
292.039	304.567	277.917	309.051	249.068	297.245	274.745	353.645	348.122	494.576	272.549	284.82	275.426	263.793	237.119	282.64	251.92	280.34	420.586	151.794	157.93	136.079	358.594	220.503
290.249	301.346	273.613	306.183	247.686	293.832	272.726	353.461	347.495	494.069	273.833	285.737	276.276	262.028	236.602	283.564	250.71	280.793	419.163	152.252	157.662	136.396	357.279	220.386
287.798	297.725	271.047	304.224	245.708	290.52	270.757	353.189	348.747	494.549	269.611	282.787	273.644	261.138	233.805	280.691	248.97	279.905	419.327	152.252	157.134	134.442	357.265	219.811
285.163	295.336	267.764	302.423	243.46	288.005	268.7	352.937	348.853	497.26	268.708	280.579	272.42	257.594	231.113	278.711	245.808	278.925	420.898	151.709	158.223	137.146	358.427	221.371
290.687	299.47	273.981	304.826	248.767	292.591	272.764	356.626	349.674	500.476	273.569	285.722	275.879	261.555	236.029	283.4	250.189	282.33	428.163	152.02	158.836	134.546	360.279	219.886
292.953	304.799	279.142	308.967	250.54	297.777	275.551	356.353	349.663	500.691	276.417	288.263	277.425	267.086	238.302	285.853	254.275	281.333	426.449	152.682	159.027	136.131	360.93	220.061
289.549	302.879	275.566	309.49	248.432	295.51	274.568	354.853	350.284	500.503	275.507	287.398	277.259	265.793	236.424	285.086	252.721	279.942	430.694	152.232	159.442	134.431	360.364	221.629
286.747	297.054	271.453	305.726	245.283	290.246	271.156	353.225	350.905	500.319	269.528	284.731	275.069	262.555	232.852	282.439	249.335	279.503	429.02	151.656	158.619	134.588	359.854	221.773
289.618	298.523	271.198	304.212	247.335	291.206	271.682	353.808	348.642	502.389	270.375	283.336	274.77	260.427	235.154	281.431	249.176	280.289	430.204	152.993	157.772	137.173	360.655	220.152
294.768	305.777	281.462	307.142	251.069	299.065	275.072	354.759	350.028	504.681	275.736	289.038	280.572	266.8	238.964	287.009	254.408	282.436	432.861	153.812	160.333	137.551	356.601	220.282
296.412	308.367	283.83	309.739	251.566	301.522	276.468	356.079	348.67	500.823	280.049	289.207	279.888	268.513	239.595	287.124	255.641	282.249	428.901	152.507	159.507	136.859	357.939	223.237
295.077	307.525	282.783	308.885	251.504	300.619	276.066	355.052	347.143	498.948	278.694	289.397	279.699	268.441	239.7	287.212	255.648	281.96	425.187	152.872	159.861	135.297	358.157	221.404
294.472	305.253	280.868	307.32	248.789	298.484	273.844	353.899	346.47	499.744	278.986	287.95	278.463	267.268	236.165	285.712	253.425	282.524	423.085	151.832	160.464	134.024	357.822	217.691
293.554	304.743	279.292	307.582	249.851	297.735	274.564	352.696	347.964	499.306	278.521	288.269	279.199	266.925	237.645	286.186	253.891	281.905	423.289	152.779	158.738	134.566	358.777	219.381
290.365	302.793	275.972	306.204	248.289	295.471	273.08	353.3	347.522	499.49	276.618	285.631	275.768	264.221	235.81	283.399	251.574	280.82	424.33	151.507	157.515	133.524	358.939	218.866
287.485	298.649	270.811	304.362	246.268	291.162	271.136	352.004	348.691	496.396	272.521	282.33	273.82	260.396	234.014	280.387	248.648	279.443	427.248	153.057	157.759	134.039	357.176	222.775
286.318	296.558	267.981	302.951	244.553	288.977	269.551	352.965	351.228	499.351	266.646	281.269	273.003	257.678	233.081	279.401	246.727	276.929	425.228	151.832	157.47	136.109	358.099	221.252
291.06	300.336	275.887	305.216	248.689	293.673	272.886	355.314	351.295	501.844	273.667	286.19	277.431	262.979	236.253	284.194	251.076	281.568	426.367	152.086	159.442	135.808	361.185	223.545
294.661	306.624	281.84	310.498	250.91	299.797	276.417	359.237	351.063	504.788	277.792	288.377	278.121	267.441	239.18	286.076	254.864	285.245	431.959	153.318	159.633	136.073	362.315	223.288
295.039	307.614	279.472	310.133	249.665	299.876	275.549	356.263	349.011	501.649	276.326	287.795	276.977	267.578	238.026	285.324	254.425	285.109	426.98	153.106	159.525	136.158	362.798	227.515
288.399	299.117	272.519	303.834	245.677	291.931	270.572	354.105	352.137	497.385	266.819	282.842	273.218	262.986	234.515	280.574	250.312	281.027	423.898	151.424	158.279	137.642	360.169	223.985
290.013	298.248	271.802	303.029	246.705	291.132	270.815	355.695	351.547	502.229	270.639	283.246	274.672	261.065	234.282	281.208	249.141	282.119	425.204	151.967	158.823	139.023	360.094	219.159
294.339	306.05	281.991	308	252.391	299.378	276.195	356.772	348.221	501.472	277.84	288.608	279.759	267.096	240.491	286.613	255.251	282.728	428.163	153.689	159.842	139.488	359.352	220.114
297.021	309.47	284.83	310.996	252.935	302.561	277.789	355.081	346.337	497.458	277.583	289.181	279.747	269.918	241.192	287.091	257.131	281.207	425.939	154.358	161.365	136.715	357.209	218.636
293.914	306.671	280.991	308.369	248.863	299.52	274.336	352.97	346.4	495.722	275.021	287.602	277.839	268.858	236.983	285.279	254.672	279.048	423.939	152.815	159.043	135.077	358.063	217.932
290.21	301.429	275.485	306.473	247.542	294.337	272.768	352.708	347.52	494.724	273.278	283.972	275.007	263.424	235.361	281.95	250.936	278.46	422.304	153.216	159.464	134.094	356.665	216.39
292.167	302.835	277.371	305.938	248.436	295.827	273.05	353.69	347.268	495.081	273.382	286.56	276.927	263.837	236.204	284.23	251.538	281.449	419.834	153.62	159.651	133.025	356.139	215.064
291.12	303.361	276.947	307.793	248.315	296.131	273.775	355.118	347.352	497.411	274.312	285.89	276.191	264.237	236.242	283.693	251.78	282.606	419.875	151.388	159.847	134.756	354.691	217.67
294.253	304.14	278.041	309.411	248.582	297.03	274.62	354.39	349.647	501.175	272.278	285.92	276.571	265.149	235.242	283.767	251.836	280.721	422.589	152.468	158.322	135.602	356.616	218.981
293.601	304.462	278.051	308.249	248.418	297.261	274.029	354.89	348.51	503.616	274.938	285.04	275.772	263.216	236.567	283.056	251.356	279.099	423.385	151.673	158.364	136.636	357.447	218.716
293.386	304.848	279.654	308.341	249.98	297.913	274.961	355.702	350.847	500.953	275.472	287.078	278.007	265.114	237.556	284.975	252.843	281.358	427.467	152.249	158.338	136.017	356.677	218.632
293.734	305.66	280.249	312.162	248.877	298.672	275.967	354.405	349.668	500.463	273.653	286.966	277.128	264.473	237.073	284.676	252.278	280.864	428.365	152.898	156.978	134.936	356.888	220.367
289.961	302.204	274.824	308.029	247.132	294.768	273.199	355.95	349.215	500.72	272.681	284.759	274.887	262.937	235.535	282.57	250.742	280.953	427.65	153.084	159.238	136.225	356.871	220.663
288.991	300.597	272.462	307.452	246.457	293.038	272.567	356.198	351.074	499.625	272.674	285.079	275.517	261.618	234.436	282.912	249.518	280.048	428.102	152.742	158.394	135.354	360.836	223.015
289.85	301.755	276.358	306.137	248.817	294.881	273.353	358.317	351.463	503.826	274.521	287.675	278.793	264.422	236.189	285.571	251.854	282.238	432.224	152.55	157.209	135.65	361.336	221.303
288.489	298.94	271.858	304.042	247.233	291.652	271.551	355.231	347.547	499.59	271.729	283.927	274.368	261.513	235.328	281.699	249.858	283.629	430.898	152.748	159.19	134.158	360.629	223.72
286.335	295.587	267.877	301.842	245.807	288.228	269.794	353.237	349.074	498.889	271.264	282.643	274.224	259.949	233.381	280.672	248.119	279.333	423.878	152.225	158.933	135.388	360.594	222.348
289.966	298.775	273.906	303.905	248.708	292.071	272.336	354.18	350.811	502.521	274.826	286.921	278.328	263.51	236.884	284.909	251.655	282.061	424.857	150.927	159.225	136.527	359.385	220.447
294.893	305.453	280.198	307.697	252.031	298.513	275.86	354.644	349.737	502.354	280.75	289.55	280.339	266.746	239.849	287.456	254.772	284.398	429.918	153.371	160.753	137.8	359.955	222.008
294.176	306.849	282.679	308.643	250.543	300.119	275.414	353.108	346.884	500.938	279.924	289.684	280.075	269.58	238.619	287.547	255.802	281.966	429	153.649	159.027	136.862	361.012	221.848
290.79	304.906	278.538	309.124	249.531	297.657	275.041	350.889	347.326	497.031	275.764	288.158	277.678	268.462	237.616	285.735	254.733	281.214	424.98	151.245	158.606	134.565	360.002	224.47
285.382	295.773	267.685	301.845	242.658	288.301	267.993	351.988	347.179	495.336	269.319	281.765	271.35	260.66	230.401	279.271	247.19	279.933	421.421	151.538	157.954	134.459	360.907	222.565
287.245	293.276	267.148	297.239	242.86	286.323	266.137	352.108	346.568	496.215	268.076	280.286	272.499	256.473	230.058	278.428	244.711	279.963	420.278	151.293	158.413	136.628	359.036	221.277
290.79	300.155	273.855	302.5	246.555	293.054	270.503	355.294	348.221	498.971	273.188	283.991	275.424	260.828	234.465	281.955	249.093	281.83	421.931	151.644	157.922	138.494	358.444	218.24
293.622	304.484	279.666	305.679	249.766	297.674	273.7	357.219	348.589	501.715	279.007	288.619	280.723	265.1	238.247	286.71	253.143	284.467	427.707	152.631	160.209	138.709	359.522	219.437
297.082	308.001	283.544	308.517	250.062	301.128	275.084	358.584	349.084	500.569	280.111	287.868	278.355	266.83	237.813	285.751	253.915	283.664	430.768	153.28	159.453	137.163	360.965	222.535
298.609	309.695	284.317	310.056	248.661	302.559	274.942	355.198	348.253	501.367	277.528	286.689	276.511	268.082	236.462	284.418	254.013	279.382	425.707	152.757	160.217	136.798	363.747	221.853
296.476	305.575	279.808	306.492	246.602	298.399	272.238	352.156	347.916	498.857	272.361	283.622	274.074	264.203	234.54	281.491	251	277.769	423.625	153.359	159.11	135.655	359.623	220.467
293.137	302.494	275.648	304.16	247.229	295.13	271.599	353.458	348.368	498.208	273.583	282.906	272.804	260.264	235.351	280.638	249.174	277.79	423.115	152.743	158.308	135.19	359.299	222.55
293.335	303.366	278.906	306.054	249.677	296.576	273.81	354.814	347.874	498.528	273.236	286.287	276.983	264.256	237.503	284.23	252.346	279.568	426.633	153.788	158.858	135.285	358.469	220.871
292.571	303.54	278.085	306.315	247.646	296.53	272.76	355.222	348.979	499.021	274.243	286.228	277.075	263.932	236.407	284.211	251.68	280.769	426.408	151.695	159.649	132.488	359.634	221.22
293.309	304.369	277.566	307.846	249.634	297.02	274.552	354.778	350.326	501.132	273.097	285.629	276.138	263.664	237.785	283.461	252.142	280.259	426.51	150.298	158.646	136.938	359.545	220.508
292.485	304.547	279.462	308.432	248.876	297.647	274.369	354.234	351.189	500.42	275.215	286.962	278	265.352	237.006	284.86	252.736	281.296	425.306	150.609	157.598	132.758	359.282	217.152
291.266	303.255	277.66	307.921	248.373	296.31	273.863	353.626	348.284	497.865	273.951	285.506	275.391	264.096	236.48	283.23	251.804	281.054	423.714	152.669	157.855	133.212	358.197	214.735
290.146	301.628	274.774	306.967	247.37	294.353	272.881	355.093	348.6	495.983	273.09	284.415	274.23	263.033	234.965	282.091	250.541	281.782	420.776	154.053	157.879	134.558	357.843	220.273
288.056	300.356	272.802	307.336	245.677	292.957	272.071	356.356	348.884	499.226	272.417	284.111	274.856	262.221	233.297	281.951	249.346	282.575	422	152.669	158.818	136.496	357.869	220.508
288.408	298.393	270.425	305.112	245.304	290.939	270.906	355.787	349.884	497.372	269.542	283.401	274.557	260.751	233.108	281.311	248.443	281.49	427.449	152.192	158.571	136.654	357.671	222.682
289.764	298.882	272.701	302.821	245.486	291.838	270.029	355.597	352.442	500.909	268.819	283.889	274.543	260.339	233.15	281.737	248.234	281.12	427.503	151.43	158.04	139.814	357.844	221.359
291.588	302.916	277.163	306.132	248.523	295.874	273.183	356.69	350.905	503.34	276.792	286.909	278.14	263.922	237.488	284.928	252.156	283.552	432.87	151.357	159.952	139.557	360.938	225.086
292.974	304.1	279.107	306.767	249.409	297.204	273.961	356.525	350.032	503.305	278.375	287.786	278.347	265.188	236.886	285.566	252.59	284.446	430.156	153.986	159.316	136.745	361.517	223.071
292.266	302.486	277.059	306.016	247.43	295.536	272.508	356.429	347.411	501.61	277.375	286.643	277.761	265.6	235.305	284.62	252.115	283.348	426.625	153.735	158.63	136.049	361.175	221.033
293.618	302.714	277.39	306.016	248.076	295.76	272.878	355.768	345.484	501.419	274.625	285.558	276.623	263.824	236.441	283.48	251.636	281.548	424.666	153.019	159.241	135.741	360.37	221.374
291.73	302.332	275.635	304.647	247.058	295.039	271.709	355.986	346.453	498.836	273.312	285	274.968	262.894	235.072	282.715	250.513	281.303	426.482	152.516	159.362	136.395	359.506	224.525
291.485	302.295	275.427	304.004	247.092	294.955	271.453	353.552	347.526	496.444	276.236	286.321	277.525	263.342	235.552	284.225	250.97	281.269	423.605	151	157.63	137.107	358.114	223.253
290.918	300.667	274.314	303.601	246.2	293.475	270.771	353.63	349.684	496.867	277.028	286.482	277.123	262.488	234.589	284.289	250.072	279.64	421.686	151.635	159.118	137.091	359.069	222.662
289.597	300.775	274.642	304.544	247.239	293.647	271.769	352.177	347.716	495.705	276.347	285.129	275.954	262.347	235.561	283.074	250.424	280.891	422.429	153.139	159.035	134.642	359.324	218.386
291.193	300.523	273.538	304.369	247.686	293.213	271.95	352.563	348.084	496.458	273.694	284.386	274.805	262.562	235.628	282.196	250.57	279.241	423.98	151.675	158.547	134.373	359.354	219.091
292.03	301.862	277.274	306.083	248.59	295.147	273.201	353.201	349.242	498.576	272.201	284.67	275.356	263.352	236.07	282.547	251.207	279.024	423.755	152.126	158.767	136.446	359.27	222.242
290.768	301.785	274.991	306.498	245.972	294.523	271.881	353.695	348.874	502.99	271.215	284.035	274.207	262.536	234.584	281.799	250.096	281.782	426.551	151.642	158.595	136.054	360.39	218.447
293.575	303.077	277.943	306.203	249.503	296.211	273.774	354.641	349.347	504.993	274.847	287.538	277.902	264.995	236.605	285.248	252.355	282.827	428.143	152.384	158.188	134.946	362.129	216.682
291.837	302.926	277.783	306.477	249.665	296.043	273.984	354.662	348.274	501.139	273.861	286.439	276.874	265.429	236.91	284.24	252.734	282.622	427.388	153.291	160.094	133.931	361.192	219.606
292.614	303.497	277.519	307.427	248.118	296.419	273.506	354.599	348.442	498.219	272.903	285.392	276.345	264.301	235.613	283.304	251.531	281.143	426	152.344	158.635	134.877	360.765	220.826
292.219	303.319	277.302	307.631	248.677	296.226	273.913	353.859	347.295	499.736	272.875	285.52	276.592	263.988	235.846	283.424	251.461	278.861	426.265	152.377	157.71	134.185	359.993	219.841
295.687	305.815	284.519	307.27	252.655	299.858	276.034	359.512	350.526	504.33	280.347	291.43	281.126	270.538	239.48	289.074	256.71	284.279	429.98	152.146	159.764	134.865	361.995	217.492
292.15	301.943	277.877	306.025	247.469	295.33	272.535	353.26	349.368	496.83	274.486	285.468	275.598	265.252	235.445	283.252	251.983	280.112	422.102	153.285	158.834	134.519	361.19	216.75
290.408	302.602	275.445	307.199	248.637	295.236	273.705	352.166	349.657	495.694	272.611	285.616	276.036	265.419	236.805	283.445	252.685	279.529	419.583	151.602	156.614	135.642	360.316	219.257
289.116	301.24	274.125	307.967	248.032	293.967	273.687	353.349	350.457	496.121	271.736	285.952	276.749	264.605	235.994	283.793	251.867	279.342	423.359	151.072	158.013	133.869	361.093	216.22
292.172	303.696	277.606	309.531	249.668	296.617	275.293	354.124	352.373	499.28	271.625	286.496	277.071	265.577	236.98	284.284	252.845	280.274	427.624	154.138	158.032	136.619	361.532	219.356
293.232	304.055	277.36	308.361	249.684	296.79	274.801	355.289	353.068	499.7	271.493	285.987	276.715	265.547	237.5	283.857	253.059	281.743	428.889	153.463	157.775	134.823	360.654	218.454
293.923	303.844	276.955	309.286	248.547	296.521	274.547	354.259	353.341	497.423	271.306	284.552	273.697	264.927	236.317	282.144	252.193	279.699	426.849	152.609	157.936	135.219	362.926	220.576
293.957	302.921	275.974	308.722	249.395	295.592	274.79	354.549	352.373	500.596	272.201	286.853	277.197	265.803	237.471	284.615	253.191	279.662	426.583	152.801	156.459	136.519	361.196	219.614
294.155	303.908	277.115	307.676	246.873	296.569	272.901	354.256	351.889	497.121	271.812	286.8	276.686	265.966	235.538	284.504	252.424	279.869	428.236	151.695	158.207	136.158	360.675	218.621
293.146	302.518	276.681	306.12	248.628	295.483	273.238	352.621	349.847	496.742	270.167	285.648	276.37	265.286	236.439	283.441	252.445	278.682	426.094	152.642	156.904	135.089	360.732	219.417
291.064	301.607	276.16	304.473	247.326	294.678	271.789	352.075	348.358	496.281	269.479	284.134	274.649	263.874	234.785	281.956	250.924	277.35	423.347	151.861	157.697	132.012	359.221	216.402
289.901	300.023	273.802	304.133	247.189	292.954	271.565	351.569	350.2	495.833	271.674	284.07	274.621	263.172	235.372	281.877	250.799	278.755	424	151.377	157.18	133.869	360.059	217.417
288.966	300.688	274.415	305.519	247.693	293.629	272.446	353.26	348.705	497.125	273.229	285.304	275.264	263.876	235.517	282.971	251.254	279.752	423.898	151.192	158.367	132.642	359.951	212.955
287.279	300.443	273.679	306.992	247.307	293.256	272.856	353.973	351.232	497.535	273.201	285.17	275.149	262.769	235.073	282.873	250.44	280.769	424.633	151.934	157.147	134.881	359.122	216.455
286.734	297.661	270.925	304.78	246.621	290.503	271.517	353.817	351.442	499.24	269.868	282.167	273.092	260.287	234.288	280.061	248.709	281.473	427.061	152.199	157.965	136.4	359.338	218.439
286.052	297.53	270.019	304.983	245.109	290.244	270.739	354.817	352.537	499.972	266.674	281.342	272.425	259.907	232.619	279.289	247.759	281.731	427	153.43	157.032	136.242	360.362	218.311
288.567	300.956	270.991	309.237	246.127	293.013	273.142	356.192	351.547	501.962	272.847	284.728	275.431	262.364	234.294	282.637	249.872	282.031	427.429	152.728	157.587	135.6	360.162	216.341
291.3	304.51	277.689	311.241	250.059	297.241	276.249	355.249	351.905	502.267	276.222	288.684	279.368	266.709	238.012	286.583	253.931	284.616	432.122	152.821	158.764	135.838	360.401	215.348
290.185	302.408	276.04	309.849	249.515	295.327	275.341	354.46	352.201	499.57	272.264	287.365	277.727	267.378	237.874	285.098	254.248	282.869	425.282	153.172	158.341	134.608	361.11	214.882
290.618	302.18	276.115	309.853	249.94	295.146	275.587	354.919	352.486	496.098	274.104	287.449	277.509	266.183	238.409	285.226	253.822	282.24	425.547	152.643	157.933	134.497	361.333	219.208
292.614	304.234	278.049	309.251	247.592	297.063	273.986	354.068	351.907	498.535	278.944	288.543	279.446	267.129	236.165	286.523	253.351	283.087	426.363	151.113	159.207	134.02	361.87	216.397
291.983	304.197	278.077	308.289	249.471	297.083	274.649	355.002	350.338	498.671	278.91	286.829	276.302	266.483	237.014	284.51	253.367	281.246	424.343	151.1	157.896	134.997	362.478	215.632
289.133	301.371	276.841	306.712	248.304	294.745	273.306	352.107	350.728	497.9	275.319	287.125	277.072	265.416	236.281	284.79	252.445	280.036	421.608	152.225	157.314	134.739	361.554	219.329
289.129	298.385	272.983	305.592	246.26	291.565	271.658	351.649	352.054	495.233	273.347	285.666	275.831	262.371	233.65	283.41	249.586	278.144	422.098	150.702	158.298	134.012	361.091	217.019
291.206	301.512	274.54	305.343	248.024	294.228	272.56	352.11	351.444	498.146	271.174	284.444	275.67	263.019	235.735	282.439	250.873	279.1	426.322	151.119	155.946	134.973	360.453	219.14
292.189	303.7	277.153	307.691	249.089	296.466	274.174	352.844	351.791	498.56	271.139	285.932	275.75	264.514	236.72	283.616	252.143	279.457	426.424	152.298	157.66	135.512	361.922	220.526
293.288	302.107	277.509	305.481	249.419	295.35	273.417	351.82	348.989	499.41	274.361	286.784	277.362	264.543	237.145	284.605	252.345	278.952	429.653	152.675	157.182	134.127	359.19	220.955
291.944	303.634	277.462	308.622	248.457	296.475	274.211	353.617	349.221	497.531	272.472	285.798	275.833	264.981	236.116	283.542	252.131	278.371	428.408	151.775	157.394	134.038	359.981	219.242
289.773	299.654	275.991	305.61	248.894	293.233	273.172	355.251	351.916	498.712	270.625	285.137	276.391	264.191	236.794	283.096	251.992	278.997	427.184	151.278	156.887	137.108	361.707	217.174
290.764	302.054	274.311	305.598	247.932	294.569	272.616	355.593	350.421	501.337	269.493	283.266	274.408	263.186	235.936	281.189	251.053	280.871	429.163	153.464	158.895	138.95	361.094	218.356
293.97	305.235	277.877	307.419	250.553	297.774	274.895	356.611	349.989	500.951	273.736	286.74	277.586	265.21	238.628	284.578	253.377	283.891	428.02	152.914	159.298	136.038	359.791	218.167
295.142	306.815	282.792	308.539	252.043	300.091	276.227	357.171	349.179	497.465	275.069	288.769	278.345	268.802	240.424	286.348	256.172	283.432	425.347	154.007	158.713	134.3	360.15	216.485
293.734	305.768	280.934	308.178	250.248	298.878	275.046	353.165	345.484	494.392	273.264	286.137	275.466	269.392	238.84	283.635	255.79	280.085	422.449	153.066	157.035	134.327	359.101	218.189
290.116	300.413	273.245	304.846	244.509	293.102	270.337	351.275	347.905	492.01	268.819	283.266	273.868	264.284	231.698	281.078	249.782	277.184	419.694	152.159	157.113	132.838	358.289	214.902
290.227	300.723	271.767	306.314	246.379	292.94	272.035	352.773	347.942	492.848	271.174	284.116	275.099	262.46	233.899	282.056	249.747	278.181	419.462	152.632	157.49	133.464	358.063	212.909
291.155	302.561	275.097	308.733	247.462	295.151	273.69	354.063	350.416	499.553	270.562	285.532	275.789	265.646	235.585	283.247	252.267	279.592	421.176	152.354	158.147	134.157	357.394	214.091
291.249	302.098	276.465	308.467	249.624	295.169	274.813	354.593	352.511	499.782	271.875	286.552	277.185	266.122	237.184	284.367	253.24	280.378	428.033	152.347	158.699	135.453	358.793	215.485
289.094	300.964	275.088	307.185	246.885	293.986	272.697	352.273	351.248	501.133	273.076	285.254	274.8	264.889	234.335	282.938	251.292	277.983	427.564	151.162	158.742	134.883	357.251	220.061
289.94	299.817	273.701	306.654	245.916	292.829	271.916	352.234	351.511	499.518	273.694	285.722	276.53	263.716	233.786	283.617	250.393	280.279	427.829	153.361	157.058	134.214	358.816	217.478
290.172	301.535	275.022	307.878	248.9	294.438	274.147	351.931	349.806	500.025	271.486	286.567	276.024	264.866	236.757	284.146	252.353	279.738	425.931	150.977	157.445	134.814	359.295	218.311
289.369	300.431	274.088	307.082	247.565	293.341	273.042	352.895	351.89	500.595	271.792	284.315	273.783	263.404	235.934	281.933	251.178	282.279	429.625	152.844	157.841	135.98	360.103	218.228
289.21	299.078	273.418	305.48	248.711	292.187	273.012	353.192	351.963	499.65	272.465	286.02	276.145	262.835	236.419	283.771	251.076	281.337	428.952	153.712	159.284	133.541	358.73	214.819
291.352	301.849	275.858	306.817	249.323	294.835	273.934	353.743	348.726	499.389	275.896	287.322	277.661	263.83	236.927	285.088	251.855	282.156	427.735	153.96	157.992	133.815	358.934	214.902
292.524	303.43	278.132	307.685	248.745	296.518	273.975	354.117	350.179	500.865	274.91	286.5	276.868	264.66	236.549	284.358	252.146	282.755	428.633	153.06	160.118	133.358	360.439	216.053
290.807	302.027	276.387	306.593	247.972	295.008	273.066	354.751	347.221	500.045	272.979	284.383	274.54	263.872	235.884	282.194	251.416	280.435	424.714	150.318	156.046	132.65	359.563	213.227
290.155	300.772	274.34	305.805	246.245	293.602	271.741	353.641	348.589	496.455	270.833	283.053	274.333	263.256	234.82	281.047	250.597	280.493	421.408	152.397	156.649	133.419	358.108	215.924
287.266	297.946	269.028	304.295	245.071	290.213	270.423	354.5	351.411	495.767	267.625	281.634	272.874	259.196	233.43	279.625	247.727	279.228	423.449	151.861	157.236	132.958	357.84	216.644
287.597	298.872	269.849	306.585	245.823	291.168	271.833	354.925	350.684	499.806	270.34	283.275	274.684	260.228	233.718	281.358	248.427	280.939	427.429	152.424	157.592	136.462	359.077	216.985
290.339	301.386	275.811	308.286	249.602	294.525	274.723	356.021	352.453	501.698	275.729	287.19	277.971	264.049	237.398	285.037	252.184	283.381	429.898	152.649	157.866	136.212	362.662	217.765
291.863	303.913	278.321	309.996	250.112	296.964	275.746	355.314	352.379	501.062	274.778	287.009	277.282	267.154	237.837	284.801	254.102	283.874	432.816	152.881	158.772	135.192	363.171	218.682
287.747	301.555	272.339	308.494	246.344	293.778	272.948	353.771	352.547	502.191	270.188	285.384	275.736	265.652	234.942	283.137	251.984	281.512	425.129	151.713	159.39	135.44	361.487	217.372
288.034	299.68	273.113	307.527	248.695	292.615	273.878	355.112	349.895	501.27	272.562	286.015	276.604	264.615	236.402	283.828	252.057	280.416	428.741	151.706	157.688	137.94	360.146	217.038
291.597	304.492	279.084	308.556	250.788	297.552	275.516	355.684	351.358	500.413	277.694	289.185	279.535	267.587	238.573	286.965	254.674	282.685	430.68	152.971	159.036	138.167	359.426	220.144
294.498	307.29	283.49	310.428	251.316	300.679	276.619	355.103	347.063	500.704	277.09	290.03	280.587	270.484	239.506	287.749	256.694	281.933	426.925	152.382	159.331	134.075	358.465	220.228
294.348	307.498	281.632	309.486	250.462	300.291	275.727	353.001	348.411	496.732	272.91	286.425	276.845	268.323	237.672	284.237	254.679	278.049	425.435	153.819	158.189	132.952	358.125	215.697
294.614	303.451	278.886	306.822	247.186	296.646	272.713	351.513	346.095	495.531	272.958	285.369	275.558	265.302	234.593	283.112	251.633	278.212	423.231	152.289	157.8	133.19	355.956	214.841
292.953	301.206	274.264	304.511	246.797	293.854	271.502	349.462	347.379	494.892	270.875	283.775	275.311	262.172	235.053	281.838	250.098	275.488	421.986	152.792	157.428	132.367	356.789	216.41
292.88	301.914	275.509	305.863	246.481	294.74	271.9	350.717	347.232	494.861	273.021	286.056	276.162	264.249	234.346	283.825	250.938	276.852	423.537	152.507	158.519	133.563	357.897	213.637
292.524	301.272	275.255	306.568	248.22	294.236	273.197	352.485	348.116	495.899	272.104	284.959	274.856	262.8	236.259	282.615	250.983	276.908	425.041	151.788	157.936	135.477	359.629	216.939
290.421	302.507	275.547	306.423	249.118	295.211	273.648	352.725	349.547	495.684	271.819	285.629	276.851	264.296	237.015	283.605	252.149	276.595	430.571	152.305	156.252	137.865	358.904	220.455
288.983	302.074	274.547	307.315	248.776	294.637	273.835	352.937	349.463	497.74	273.118	284.705	275.368	263.855	236.561	282.569	251.706	278.412	425.653	152.649	158.895	134.746	361.782	214.447
290.635	301.101	275.311	308.469	247.627	294.178	273.671	354.06	350.263	500.149	270.257	285.868	274.385	265.03	235.892	283.186	252.065	284.156	422.694	152.887	158.29	135.777	361.739	221.47
290.622	301.46	275.858	306.419	248.661	294.543	273.385	355.365	354.326	503.16	272.021	286.997	276.609	266.455	236.637	284.483	253.179	282.656	423.469	152.576	157.786	132.065	361.136	215.152
288.657	300.789	274.208	306.212	247.373	293.624	272.56	354.644	351.947	501.191	270.417	284.456	274.345	264.981	234.445	282.069	251.391	279.823	424.816	152.351	155.172	134.773	361.345	216.356
290.961	300.577	275.792	304.722	247.252	293.858	271.853	354.686	350.811	499.014	270.882	284.105	274.115	263.925	234.346	281.85	250.756	281.486	427.735	150.781	157.689	133.327	357.465	215.667
289.017	298.067	274.009	303.672	247.898	291.571	271.773	355.778	349.137	498.368	271.132	284.661	275.851	262.014	235.433	282.654	250.181	282.524	424.408	151.053	157.193	132.862	359.448	214.712
290.197	300.215	275.124	304.036	246.347	293.425	271.042	354.588	349.284	499.451	271.042	283.136	273.264	260.938	234.245	281	249.056	283.279	424.482	153.22	158.141	134.64	361.157	215.08
289.777	298.883	274.52	303.929	248.744	292.253	272.367	356.423	351.726	499.84	273.819	286.279	276.976	263.687	237.841	284.162	252.179	282.371	427.115	152.505	158.377	134.882	359.187	217.118
292.446	303.262	274.096	307.14	246.648	295.357	272.543	355.968	351.147	499.09	276.389	287.2	277.827	263.955	235.108	285.042	251.115	283.477	426.992	152.134	159.251	134.582	360.223	218.565
294.322	305.538	278.699	307.389	246.716	298.212	272.689	353.899	349.011	499.551	280.493	288.437	278.356	267.337	235.004	286.223	252.946	282.371	428.462	152.458	156.758	136.616	361.22	218.626
291.652	302.276	276.218	306.543	245.897	295.204	271.858	353.145	348.074	496.169	275.715	285.35	274.936	265.101	234.088	282.956	251.299	279.701	425.523	152.227	158.511	134.759	359.608	218.686
286.712	297.934	270.85	303.999	244.291	290.722	269.85	351.414	349.347	493.871	271.681	282.121	273.154	259.885	232.28	280.076	247.593	279.776	425.115	152.598	157.308	135.024	357.978	218.201
288.039	295.692	267.294	301.456	243.136	288.197	268.101	353.399	350.653	497.263	267.34	280.876	271.948	257.087	231.149	278.826	245.54	278.392	427.401	151.472	157.519	136.374	358.598	219.974
292.266	301.366	276.379	305.501	248.359	294.585	272.82	353.127	350	501.392	273.889	284.832	275.379	262.346	236.033	282.672	250.631	281.225	424.605	153.048	159.152	136.14	360.394	214.201
291.567	305.044	277.443	309.705	249.304	297.515	275.16	353.081	349.832	498.194	275.889	286.395	277.132	265.634	237.541	284.316	253.13	280.857	425.469	153.159	159.032	133.719	360.101	217.03
290.863	303.047	274.755	309.319	246.065	295.401	273.142	352.751	351.211	497.16	270.333	284.044	274.534	264.65	234.285	281.858	251.135	279.901	427.388	153.616	158.172	133.158	359.862	218.614
286.227	296.104	269.132	302.344	244.739	288.934	269.398	351.862	348.495	497.694	265.896	281.395	271.943	259.788	231.776	279.199	247.317	280.075	428.408	150.669	156.164	135.385	360.315	218.318
288.815	298.191	271.953	303.9	248.547	291.135	272.242	353.94	350.989	498.635	269.896	283.795	275.776	260.804	236.227	281.958	249.86	279.017	430.612	151.921	156.343	136.869	359.451	219.803
294.206	304.47	280.434	308.411	250.724	297.876	275.417	354.093	348.547	502.09	275.59	288.216	279.644	266.303	238.602	286.162	253.973	280.997	428.102	152.073	159.15	135.192	360.207	216.727
295.884	307.628	282.708	310.535	251.543	300.701	276.796	354.15	347.284	500.08	275.326	288.684	278.948	268.723	239.782	286.48	255.843	279	427.551	153.616	158.421	135.177	361.016	216.561
294.318	306.611	280.783	310.784	248.888	299.495	275.384	353.731	348.6	501.434	272.91	286.532	274.988	267.758	236.919	283.922	254.034	279.119	424.612	153.364	158.796	134.712	362.188	214.348
289.202	300.906	273.538	307.427	244.873	293.553	271.65	353.743	349.779	499.278	270.062	284.842	274.126	265.03	232.555	282.282	250.575	278.932	420.959	151.45	157.142	134.112	361.106	217.182
285.601	294.587	266.72	302.032	244.047	287.216	268.868	352.955	348.495	494.888	267.861	280.395	271.47	257.355	231.715	278.308	245.94	277.622	426.136	151.942	156.072	134.946	360.093	219.4
285.751	295.033	267.513	301.061	242.879	287.729	267.785	353.159	349.547	495.551	268.757	281.123	272.228	256.921	231.133	279.033	245.441	279.139	423.585	150.386	155.932	134.176	359.342	218.029
289.588	298.053	271.975	304.244	246.044	291.064	270.957	355.491	351.484	498.69	270.986	283.278	274.637	260.105	233.994	281.31	248.477	280.989	422.442	151.127	157.672	134.653	359.384	215.741
291.712	301.815	274.805	307.127	247.702	294.528	273.14	356.782	352.337	502.985	275.257	287.053	278.211	263.646	236.139	285.026	251.402	284.724	427.055	152.419	157.892	136.803	362.469	216.37
294.009	304.335	280.701	306.057	249.252	297.815	273.568	357.83	351.105	500.61	278.042	288.603	278.522	266.607	237.264	286.32	253.547	284.792	431.238	152.942	158.653	135.426	363.119	217.188
296.627	307.03	282.503	307.713	249.883	300.191	274.637	355.656	350.232	502.253	277.347	287.58	276.838	267.816	237.642	285.156	254.387	281.799	429.177	153.843	159.023	133.122	361.992	220.059
296.176	306.147	282.145	308.194	248.718	299.485	274.177	353.084	350.158	500.128	274.354	287.65	276.912	268.399	236.162	285.136	254.05	278.608	426.381	151.074	158.206	133.284	361.175	215.34
294.176	304.07	278.824	306.202	247.594	297.104	272.682	352.069	348.147	497.503	275.125	284.919	274.625	264.525	235.2	282.658	251.472	279.551	425.585	151.631	157.543	133.488	360.02	213.643
291.884	303.134	276.877	307.726	247.41	295.967	273.229	352.365	350.653	497.271	273.743	285.249	275.609	264.333	236.233	283.13	251.825	279.912	426	152.556	157.255	133.454	359.885	215.477
291.034	302.06	274.858	306.867	248.354	294.703	273.401	352.335	348.032	495.816	273.465	285.202	275.879	263.214	236.599	283.11	251.365	279.5	422.694	151.457	156.962	133.277	358.284	216.091
286.112	299.242	271.613	303.797	246.248	291.817	270.883	352.473	347.926	492.736	272.111	284.716	275.615	263.664	234.558	282.591	250.71	281.119	422.306	152.45	155.601	133.804	358.643	220.659
286.541	295.826	268.877	301.71	245.758	288.698	269.709	352.105	350.979	492.972	270.771	284.289	274.954	262.147	233.366	282.027	249.333	279.721	423.592	151.987	157.566	136.881	358.878	220.182
288.639	298.211	272.085	304.033	248.124	291.239	272.057	352.796	349.421	499.226	271.285	285.757	276.27	263.07	235.131	283.542	250.632	280.31	422.51	152.185	157.753	136.915	361.089	218.205
290.039	302.007	275.557	305.801	249.314	294.868	273.494	352.222	348.263	498.177	274.25	286.854	277.46	264.27	237.311	284.625	252.267	280.374	427.653	151.298	160.493	136.808	359.415	216.523
288.661	301.648	273.509	307.245	247.329	294.063	272.977	353.566	349.179	500.17	272.979	285.392	276.448	264.277	235.831	283.284	251.617	280.728	428.653	152.894	157.732	135.612	359.378	220.076
288.378	299.735	272.406	306.266	245.391	292.381	271.449	355.027	350.221	498.455	273.514	284.974	275.046	263.273	232.997	282.716	249.795	281.466	426.816	152.291	157.877	134.15	357.864	224.432
287.279	297.412	270.61	304.188	244.119	290.253	269.832	354.142	352.011	495.61	270.174	283.261	273.536	260.81	232.078	281.071	248.019	279.286	426.829	152.761	157.907	134.926	356.905	217.217
286.361	294.962	268.431	302.081	244.206	287.913	268.979	354.738	350.611	499.083	269.743	282.004	273.421	259.514	232.488	280.015	247.483	281.12	427.401	153.331	158.052	134.526	358.395	215.474
292.708	301.083	277.459	304.429	247.954	294.613	272.129	354.546	350.789	502.475	273.035	285.349	275.375	263.244	235.639	283.084	250.957	284.235	429.237	153.211	159.483	135.042	361.797	215.421
296.142	306.026	281.648	307.288	250.426	299.276	274.766	355.995	352.168	503.503	274.722	285.685	275.409	265.321	237.935	283.312	253.132	283.718	428.115	152.973	158.164	134.872	361.801	217.687
295.459	305.734	279.619	308.695	247.988	298.547	273.974	355.262	352.358	500.454	273.875	285.006	275.881	265.852	235.956	282.949	252.547	279.834	427.482	152.503	157.829	134.715	361.515	215.171
294.425	303.113	277.185	306.948	246.718	296.05	272.5	352.941	349.747	499.78	271.972	283.033	272.835	263.015	234.063	280.758	250.128	278.813	426.809	151.986	156.25	135.188	361.44	217.512
292.884	301.204	274.525	306.035	246.088	293.974	271.748	351.594	346.916	495.624	272.062	283.948	274.007	261.418	234.557	281.755	249.461	279.555	423.952	152.165	156.778	134.146	359.29	214.596
289.219	298.224	270.997	303.69	243.886	290.883	269.486	352.929	350.021	496.791	271.403	282.761	273.68	259.773	233.069	280.677	247.887	279.647	426.401	151.245	156.939	136.299	359.75	222.293
290.764	301.379	275.245	306.527	247.494	294.315	272.764	353.497	347.326	499.003	268.861	284.684	275.615	262.629	235.029	282.532	250.342	279.81	424.49	151.848	156.818	134.442	361.373	216.909
292.395	302.426	277.528	306.863	247.37	295.635	272.837	352.53	348.632	496.503	271.333	286.032	276.086	265.555	235.218	283.728	252.053	278.33	422.776	152.828	159.472	132.915	361.772	212.826
290.27	301.775	275.075	306.846	248.174	294.558	273.29	353.404	348.505	497.399	272.611	284.971	274.207	263.807	236.163	282.605	251.503	278.48	423.408	152.967	157.668	134.454	361.723	214.924
289.416	301.815	276.019	307.788	248.742	294.865	274.018	354.021	348.863	497.424	270.396	284.702	275.667	264.504	237.064	282.571	252.286	280.497	423	150.51	157.67	133.277	360.721	215.583
288.468	299.01	271.528	306.237	247.012	291.668	272.364	355.743	353.811	497.924	269.125	283.234	274.454	262.124	235.305	281.238	250.184	282.245	424.571	151.57	157.839	136.346	358.033	215.432
291.322	302.399	273.821	307.415	248.189	294.733	273.542	356.027	352.8	500.059	271.986	285.108	275.891	262.613	235.977	282.998	250.758	282.952	427.653	151.119	157.212	136.719	360.3	216.538
292.966	304.544	278.085	307.647	249.578	297.32	274.435	356.533	348.442	500.424	276.576	288.234	279.201	265.951	237.887	286.157	253.459	281.884	430	153.252	158.488	135.346	359.7	219.341
291.373	304.181	277.943	307.763	248.342	297.025	273.778	353.808	347.168	499.785	275.34	288.02	278.874	267.918	236.523	285.912	253.944	277.279	428.143	153.02	157.997	135.127	361.009	216.621
289.292	301.315	274.593	307.192	245.985	294.109	272.185	352.967	349.084	499.471	273.736	286.044	276.668	265.113	233.158	283.843	250.887	278.08	427.482	151.052	157.907	133.192	362.211	217.847
291.112	301.318	273.744	305.246	245.888	293.829	271.297	352.56	348.158	499.364	273.806	284.924	274.409	262.912	233.506	282.525	249.824	280.067	425.584	152.985	158.164	135.011	360.912	217.597
292.781	300.919	277.319	303.798	247.18	294.431	271.416	354.964	350.432	504.662	274.681	286.035	275.656	264.222	234.568	283.686	251.02	281.26	428.38	153.244	158.269	134.815	362.145	216.665
292.601	303.137	277.716	304.694	247.14	296.17	271.776	355.252	350.895	500.659	276.847	286.477	276.616	264.831	235.579	284.245	251.813	283.087	429.38	152.058	156.802	134.919	361.673	218.832
291.91	301.335	276.734	303.947	247.329	294.558	271.565	352.803	350.8	496.899	275.389	285.951	275.173	263.861	234.739	283.473	250.899	279.91	429.054	152.416	158.02	134.607	358.365	219.378
289.751	298.479	272.678	303.997	244.513	291.527	269.975	351.234	348.568	494.489	273.778	284.424	274.932	262.18	232.181	282.194	248.825	279.376	423.156	150.873	157.505	133.173	358.452	218.181
287.695	296.177	269.48	301.652	244.469	289.055	268.947	351.006	349.632	494.958	269.84	282.076	273.219	258.518	233.131	280.074	247.215	279.601	422.38	150.919	156.725	134.35	357.6	216.756
285.627	295.466	268.017	303.022	244.572	288.208	269.592	351.94	349.095	492.18	270.493	281.743	271.742	257.758	232.332	279.432	246.438	280.315	422.788	152.29	157.73	134.019	358.34	217.438
287.91	297.584	271.953	303.722	246.783	290.716	271.156	352.431	349.032	495.549	269.444	283.512	274.132	261.597	233.843	281.243	249.238	280.731	422.673	152.119	156.603	134.619	357.871	222.402
288.614	298.359	271.613	305.427	246.798	291.221	271.895	352.731	351.516	498.694	268.694	283.208	273.96	261.254	234.299	281	249.255	279.65	424.633	152.695	156.402	136.792	360.465	219.402
292.378	302.748	275.528	308.307	249.438	295.414	274.638	355.814	351.8	503.514	274.833	286.503	278.23	263.921	238.148	284.662	252.446	283.759	427.184	152.821	159.52	136.835	360.566	221.045
295.927	309.097	284.34	311.191	252.59	302.206	277.675	356.096	352.011	503.542	278.597	290.915	280.638	270.562	241.282	288.596	257.53	285.602	432.306	154.113	160.067	136.969	363.106	218
294.794	309.54	283.132	312.905	251.13	302.216	277.574	355.428	348.937	497.667	274.167	288.079	278.385	271.734	239.462	285.838	257.373	280.238	425.857	153.556	159.193	132.408	362.596	215.114
286.785	299.406	273.066	305.672	244.245	292.294	270.54	353.994	348.653	496.743	267.403	282.05	272.247	264.219	232.145	279.733	249.944	277.517	421.612	151.907	157.432	132.1	358.913	217.068
285.275	295.55	267.396	303.95	245.845	288.119	270.718	354.054	348.926	496.517	268.868	282.626	274	258.438	234.131	280.627	247.614	279.286	426.041	150.258	155.534	134.838	359.441	215.856
288.326	299.067	272.547	306.012	248.199	292.01	272.947	354.964	351.263	499.101	273.139	284.877	275.282	262.476	236.503	282.735	250.917	282.061	425.776	153.669	158.416	135.215	359.735	211.864
292.193	303.412	279.049	308.657	250.891	296.828	275.619	354.956	351.02	502.664	277.632	288.621	278.423	267.304	238.525	286.327	254.495	283.566	428.937	152.773	159.337	138.26	359.119	214.332
293.979	306.757	281.276	309.064	252.695	299.747	276.825	356.597	351.767	501.275	277.889	288.525	278.107	268.409	240.682	286.214	256.067	282.658	429.529	152.462	159.398	136.81	360.335	218.203
294.652	305.026	278.417	307.989	248.782	297.734	274.127	354.663	350.125	499.949	273.472	286.019	276.038	266.626	236.834	283.8	253.366	280.688	431.713	152.74	159.905	134.944	358.368	216.354
295.227	304.214	278.794	306.973	247.167	297.203	272.768	354.202	348.146	501.091	271.59	284.969	274.739	265.151	234.188	282.653	251.369	280.086	425.651	153.111	157.034	132.533	359.598	214.271
294.652	304.714	278.587	306.699	247.76	297.541	272.99	352.037	349.778	496.845	272.889	287.101	277.182	266.451	236.052	284.781	252.919	278.025	425.488	152.296	158.65	134.083	357.462	215.279
292.996	301.412	275.162	304.782	247.447	294.236	271.99	349.714	347.336	494.942	270.625	284.566	276.101	262.598	235.011	282.58	250.316	276.318	425.488	153.091	156.972	132.536	355.426	215.779
291.3	300.851	274.134	305.433	246.077	293.597	271.486	349.396	346.631	492.685	269.861	283.712	273.705	262.435	234.174	281.467	249.855	275.981	418.57	151.535	156.918	133.286	356.722	215.922
290.494	299.402	274.436	305.553	246.621	292.683	271.848	351.711	348.662	495.939	269.778	284.697	274.733	263.22	233.845	282.371	250.142	276.95	418.427	152.522	157.428	133.556	357.14	214.915
291.391	301.141	274.991	307.154	246.488	294.066	272.456	352.063	350.105	498.021	269.799	283.871	273.971	263.023	234.436	281.586	250.299	278.384	421.143	152.013	158.989	134.708	360.146	214.492
289.167	301.349	275.047	307.71	248.22	294.236	273.686	354.21	349.105	499.715	271.549	284.295	274.879	263.52	236.523	282.164	251.504	280.667	427.204	152.232	157.941	132.9	360.531	218.318
285.88	299.419	272.811	307.51	247.745	292.31	273.329	353.844	350.747	499.5	270.361	285.661	275.667	263.145	235.939	283.333	251.032	280.895	432.755	153.755	156.249	134.023	359.585	221.455
286.403	295.856	269.085	303.83	245.298	288.782	270.353	354.71	352.253	500.174	269.257	283.576	273.626	259.403	232.983	281.26	247.641	281.755	430.633	151.775	156.525	135.765	360.369	220.78
289.446	298.379	271.189	305.813	246.261	291.162	271.753	356.692	352.821	504.097	269.688	284.132	274.897	262.191	233.924	281.931	249.608	283.173	428.388	151.907	158.29	136.338	361.286	218.174
293.777	306.366	278.396	310.946	250.804	298.784	276.549	359.44	352.842	506.847	276.125	287.553	278.575	266.615	238.267	285.49	253.995	285.065	431.082	154.497	158.834	136.735	364.214	216.386
294.056	309.497	281.858	312.934	252.121	301.919	278.153	357.021	349.979	502.167	277.611	288.547	279.138	269.797	240.776	286.466	256.882	284.816	426.041	153.894	158.78	135.312	362.915	217.924
291.318	305.56	278.547	311.261	249.348	298.155	275.851	352.434	351.042	494.118	274.354	287.453	277.701	269.401	237.267	285.184	255.1	280.344	422.571	151.02	157.906	134.146	359.979	216.477
286.575	297.963	269.886	306.713	244.516	290.516	271.139	352	347.325	493.746	269.292	283.876	274.529	264.145	231.987	281.695	249.833	278.126	423.118	150.975	157.893	135.189	355.813	214.6
289.863	300.571	274.301	305.265	250.09	293.486	273.708	354.084	349.652	499.298	270.972	286.332	276.552	263.061	238.132	284.019	251.96	280.449	425.546	152.1	158.644	135.862	358.235	217.35
292.747	303.91	278.415	307.924	250.556	296.925	275.113	354.308	351.157	497.802	277.083	288.075	279.196	266.719	238.237	286.026	254.042	281.953	428.914	152.352	159.631	135.162	359.252	215.191
292.67	303.4	278.424	307.845	248.634	296.562	273.98	352.581	350.662	499.621	277.444	287.189	277.702	266.852	236.618	285.029	253.397	280.582	426.097	153.438	158.942	133.447	359.982	217.282
289.502	301.121	274.801	306.957	247.783	293.988	273.113	351.758	350.61	501.826	276.979	286.271	276.357	264.562	235.807	284.002	251.762	280.317	426.2	153.014	158.054	133.378	358.876	214.358
289.944	301.38	275.254	306.621	248.339	294.328	273.287	352.048	347.831	499.357	275	286.01	276.369	264.297	236.126	283.798	251.757	279.313	426.587	151.2	157.14	134.178	358.226	214.949
291.712	303.567	277.518	307.41	248.873	296.486	273.93	351.479	351.146	497.861	275.632	287.335	277.811	266.169	236.719	285.112	253.06	279.514	426.587	152.319	156.987	134.878	356.78	217.896
288.957	299.423	275.084	305.447	247.932	292.826	272.552	351.722	348.999	496.19	270.667	284.683	275.018	263.579	236.414	282.445	251.487	278.181	426.526	151.61	156.732	133.851	355.778	217.214
289.361	299.389	271.792	305.88	247.012	292.01	272.211	354.018	348.189	496.149	272.229	284.526	275.195	261.212	234.596	282.387	249.363	281.303	426.286	152.404	158.153	134.262	358.737	217.833
290.815	302.262	275.651	307.062	247.795	295.056	273.165	354.787	350.758	499	270.993	285.015	274.994	263.259	235.218	282.662	250.773	279.092	428.163	153.099	157.276	132.588	360.65	216.091
289.742	299.507	274	305.116	247.047	292.632	271.904	354.377	349.042	496.208	266.667	282.582	272.27	262.531	234.985	280.243	250.271	278.728	426.367	152.967	157.627	133.504	361.129	217.5
287.039	296.178	270.142	301.826	245.217	289.246	269.449	353.994	349.116	499.316	267.465	282.529	273.253	260.496	233.485	280.326	248.47	279.146	424.204	150.775	157.7	133.488	360.43	222.106
287.833	296.624	270.887	303.938	246.941	289.787	271.339	353.958	350.074	500.514	269.576	284.289	275.178	261.59	235.541	282.14	249.994	281.136	428.694	152.649	155.635	137.427	361.061	220.561
292.622	303.225	277.132	307.722	250.562	296.117	275.03	356.602	351.4	503.58	276.208	288.602	280	265.667	238.59	286.691	253.613	283.483	430.204	153.113	159.244	137.677	360.838	217.212
296.455	309.678	284.123	310.228	252.04	302.569	276.948	356.033	350.484	501.851	278.299	288.813	278.856	269.59	240.253	286.581	256.532	283.361	426.633	154.106	160.552	136.477	361.934	219.447
295.764	309.842	283.358	311.444	250.519	302.467	276.599	354.88	351.874	497.865	276.361	288.792	277.713	270.895	238.395	286.243	256.433	281.184	425.898	154.04	159.008	134.573	362.146	213.348
291.451	305.472	277.228	310.862	247.01	297.78	274.342	353.61	352.327	496.251	272.743	285.631	274.857	268.281	235.044	283.24	253.493	282.098	421.19	152.137	158.3	135.239	360.69	215.375
291.442	301.982	275.105	306.028	247.482	294.699	272.543	353.457	352.485	495.476	271.569	285.084	275.075	264.882	235.462	282.838	251.788	280.734	424.026	151.959	158.153	134.527	358.965	215.072
293.034	300.593	275.945	304.315	249.329	293.874	272.866	352.829	351.169	495.233	271.472	284.862	275.724	263.575	237.192	282.776	251.826	278.598	423.149	150.641	156.944	135.177	359.12	219.262
292.455	303.26	276.832	306.19	247.631	296.054	272.698	352.508	348.79	496.317	271.326	284.733	274.891	263.924	235.224	282.519	251.147	279.717	424.679	150.528	157.003	135.185	359.976	218.443
291.485	301.885	276.341	307.717	246.631	294.937	272.779	351.802	352.927	494.653	271.771	285.961	276.759	265.206	233.957	283.794	251.295	278.564	422.128	152.634	158.63	135.123	359.584	216.148
291.283	302.267	274.256	308.597	247.27	294.704	273.522	353.697	352.506	495.633	271.799	285.522	276.299	263.971	235.541	283.35	251.317	280.976	424.639	150.541	157.496	131.973	360.695	213.868
290.369	300.989	275.7	308.277	247.655	294.188	273.605	353.437	351.274	497.442	271.243	285.028	275.995	263.376	235.175	282.911	250.821	280.425	420.781	152.714	157.013	133.996	360.246	217.481
286.687	298.908	271.671	307.074	246.997	291.633	272.714	353.493	351.706	497.49	269.118	284.47	274.977	262.92	235.326	282.218	250.636	280.244	423.924	151.919	158.024	135.904	360.786	216.353
286.918	297.383	270.009	305.681	246.444	290.168	271.801	354.778	350.421	501.753	269.958	282.664	272.885	260.918	233.846	280.414	248.867	279.378	426.082	152.358	156.89	135.812	359.96	219.083
293.021	302.47	274.519	308.34	249.497	294.942	274.686	355.473	351.232	500.753	274.729	286.491	278.103	262.998	237.823	284.61	251.788	280.701	431.939	152	157.933	136.762	361.08	220.561
292.343	304.332	280.057	308.568	250.168	297.637	275.167	355.656	350.484	503.92	273.722	287.336	276.586	265.97	237.654	284.953	253.364	281.81	431.673	152.146	157.582	134.115	363.23	215.568
293.914	306.03	278.972	310.178	249.565	298.657	275.512	352.431	349.579	502.181	274.59	286.456	275.793	266.413	237.933	284.034	253.74	280.861	426.082	153.371	159.298	133.185	362.08	215.667
290.845	302.765	277.321	308.963	248.525	295.865	274.396	353.084	349.621	498.837	273.424	286.43	276.08	265.932	236.02	284.061	252.619	279.214	423.694	152.139	156.887	135.85	360.808	216.212
288.665	300.748	274.17	307.129	248.391	293.586	273.535	353.069	349.968	496.49	272.389	284.699	275.586	263.753	236.238	282.627	251.506	279.619	425.694	153.689	158.45	134.423	358.383	217.258
285.876	296.718	269.557	302.701	245.894	289.482	270.211	352.644	348.2	494.656	268.604	283.629	274.379	262.228	234.009	281.414	249.663	277.721	422.408	152.026	157	131.792	360.352	220.773
284.464	295.768	267.377	303.1	244.463	288.272	269.563	351.386	350.189	492.507	266.278	281.842	272.557	259.399	231.922	279.676	247.167	280.33	423.082	151.689	157.979	133.577	358.7	214.985
287.76	298.195	271.739	305.373	247.221	291.179	272.115	354.147	353.832	497.516	271.021	284.566	274.744	262.721	234.403	282.3	250.115	280.846	424.418	152.36	157.695	137.748	362.665	217.215
292.91	303.786	279.22	308.588	250.895	297.057	275.592	357.078	354.432	501.055	275.743	288.01	279.399	266.6	239.205	286.106	254.403	282.459	429.071	152.837	157.248	138.702	362.977	220.646
294.185	306.595	280.371	310.991	251.69	299.389	277.076	355.68	353.632	502.541	276.743	288.905	279.221	268.444	239.484	286.66	255.552	282.979	432.54	153.896	156.942	134.913	362.555	219.79
294.674	306.42	280.965	309.812	250.184	299.389	275.71	356.56	352.179	500.43	278.625	288.306	278.612	268.952	238.606	286.165	255.447	282.21	432.683	152.148	158.693	134.756	361.778	220.359
292.3	305.729	280.748	309.385	248.293	298.889	274.445	353.372	353.042	500.353	277.507	288.607	278.514	268.924	236.042	286.292	254.286	282.466	425.194	150.784	158.275	134.963	361.916	218.502
291.614	302.319	276.012	305.987	247.566	295.169	272.575	352.842	350.905	497.117	276.306	287.803	278.072	266.472	235.638	285.486	252.749	280.231	425.438	150.923	156.846	134.775	361.496	217.896
291.043	300.923	274.408	305.115	248.038	293.737	272.472	352.967	349.611	494.482	275.132	285.826	276.365	263.963	235.981	283.623	251.508	278.744	423.643	151.651	157.918	135.356	360.66	218.298
290.781	301.991	275.805	307.095	248.361	294.882	273.504	352.779	351.526	497.26	271.66	285.201	275.888	264.381	236.246	283.023	251.855	281.333	424.928	151.671	157.805	134.909	359.724	220.889
289.588	301.195	275.283	305.199	246.624	294.14	271.698	351.85	346.337	496.111	273.271	285.596	276.184	263.448	234.785	283.466	250.689	279.874	424.143	150.589	157.815	132.819	358.948	218.742
290.03	300.577	274.745	306.353	247.155	293.594	272.496	353.003	348.547	497.056	270.722	283.757	273.615	263.035	235.253	281.534	250.668	280.119	423.694	152.232	157.925	132.738	358.908	213.735
289.661	299.547	273.123	304.71	248.401	292.419	272.504	352.722	349.768	496.069	268.84	282.953	274.046	262.175	236.177	280.86	250.598	279.619	423.306	152.55	157.437	135.146	358.333	216.523
288.974	298.483	271.764	304.286	245.795	291.345	270.833	353.892	351.926	499.205	267.382	282.5	273.241	260.375	233.727	280.336	248.512	278.391	423.367	152.205	156.756	137.05	359.108	217.106
292.957	303.534	278.066	307.581	249.615	296.596	274.428	356.922	351.095	501.851	273.472	286.632	276.799	264.499	237.474	284.414	252.469	282.796	430.633	152.98	159.34	137.373	360.728	217.553
294.764	306.396	280.33	310.465	250.37	299.261	276.094	355.084	351.379	500.83	274.292	288.927	278.879	268.254	238.078	286.574	254.823	282.35	426.02	153.55	159.681	134.581	359.728	217.523
290.176	302.631	275.132	309.303	246.065	295.188	273.135	354.359	351.211	496.451	270.618	286.038	275.19	265.748	235.023	283.537	252.078	279.602	424.163	153.026	157.394	134.254	358.664	214.25
291.678	301.812	275.019	307.1	249.019	294.556	273.881	355.422	349.042	497.854	273.472	284.708	274.851	263.408	236.253	282.48	251.321	281.585	424.224	153.682	158.501	134.112	361.092	214.947
292.833	303.466	277.047	307.1	248.941	296.287	273.837	359.772	350.189	506.233	276.34	291.023	281.195	269.035	236.299	288.618	254.461	283.966	429.571	154.272	157.692	132.877	358.5	222.068
291.442	302.832	275.142	307.635	247.727	295.327	273.371	355.53	351.126	499.028	273.576	287.474	276.988	266.466	235.794	285.015	252.815	283.313	425.939	152.788	158.231	133.45	357.838	222.083
289.983	300.269	274.536	305.189	245.851	293.3	271.252	353.064	348.989	497.079	270.91	285.987	276.064	263.983	233.865	283.574	250.577	281.48	419.135	152.821	156.585	131.577	358.243	217.813
290.219	298.722	271.423	304.305	243.69	291.401	269.637	351.872	347.653	496.61	269.306	283.437	273.719	261.545	231.412	281.121	248.132	280.83	420.543	153.291	157.097	131.839	358.226	217.457
291.687	301.054	274.394	305.363	245.491	293.868	271.12	352.923	348.032	500.52	269.375	284.025	273.88	262.123	233.449	281.653	249.358	281.762	422.421	152.49	157.934	131.869	359.513	215.889
292.176	300.987	274.357	304.425	245.286	293.719	270.602	352.402	347.758	498.506	271.208	285.13	275.099	263.31	233.417	282.763	250.004	281.487	422.523	152.37	156.687	132.262	358.522	216.147
293.944	301.527	276.347	305.06	246.084	294.663	271.33	351.085	348.137	496.906	268.278	285.963	275.225	264.624	234.356	283.361	251.152	279.582	422.156	152.145	158.408	131.769	357.98	217.23
291.764	299.896	272.696	304.944	245.292	292.5	270.827	350.513	349.232	497.093	268.514	283.686	272.605	262.214	232.958	280.996	249.193	279.565	425.523	153.145	156.325	133.266	358.909	217.275
289.597	299.403	272.328	304.487	244.665	292.102	270.273	351.217	347.274	497.183	268.188	283.811	273.944	260.839	232.778	281.439	248.349	280.365	423.952	152.781	155.872	132.977	358.217	215.389
287.88	296.926	271.187	302.869	244.028	290.036	269.216	352.977	349.105	496.53	268.076	283.87	273.915	261.205	232.638	281.476	248.489	281.633	424.441	152.841	157.154	132.927	358.585	217.98
290.747	301.688	275.443	306.083	248.606	294.541	273.21	353.308	347.905	500.396	271.257	286.74	277.155	264.963	237.163	284.422	252.585	283.602	427.878	153.55	159.225	132.973	357.908	219.508
292.047	303.45	277.472	306.444	247.668	296.31	272.828	354.075	348.705	500.299	270.618	287.111	276.385	266.72	236.227	284.522	253.148	283.524	430.49	152.887	159.054	130.838	358.932	219.561
287.215	298.779	271.009	304.315	244.351	291.322	270.02	353.892	348.789	498.344	268.229	284.123	274.299	264.555	233.093	281.77	250.553	283.66	425.878	152.219	159.064	130.177	359.075	217.326
287.618	296.383	268.226	304.635	245.64	288.942	270.893	355.108	349.979	500.413	267.576	284.661	275.339	260.918	233.323	282.316	248.632	282.752	426.633	152.43	157.273	130.777	358.523	214.909
293.142	304.211	276.991	309.556	247.618	296.838	274.131	356.057	349.747	503.365	274.701	287.617	277.943	265.748	235.767	285.284	252.4	285.238	426.51	152.404	158.131	132.715	359.399	216.356
291.871	305.946	280.406	310.228	248.913	298.929	275.16	355.766	349.821	502.854	276.292	288.886	278.27	268.758	236.765	286.412	254.518	284.503	427.51	153.583	157.954	131.712	360.188	215.28
289.155	302.302	276.019	308.423	247.404	295.165	273.524	355.65	352.305	499.476	270.833	285.74	275.805	266.797	236.055	283.466	253.115	284.5	427.714	152.543	156.912	131.488	358.735	217.553
286.876	296.611	269.377	305.087	244.394	289.365	270.375	354.707	351.211	497.441	265.681	282.67	273.408	260.476	232.622	280.505	248.074	282.633	427.102	152.146	156.346	132.619	356.847	217.644
290.468	298.502	271.176	304.244	244.569	291.199	270.113	353.154	351.537	499.527	269.125	283.253	273.679	259.707	232.693	280.955	247.684	282.113	425.176	152.325	156.796	133.608	357.695	216.514
294.073	303.975	277.808	307.124	247.898	296.793	273.25	355.489	348.232	500.579	275.035	287.356	277.69	265.467	235.934	285.117	252.322	283.46	427.666	153.914	159.156	132.123	359.488	216.658
294.833	306.929	278.864	309.033	245.463	299.244	272.674	354.591	348.853	500.353	276.299	288.943	277.748	268.32	233.594	286.313	252.867	284.062	425.829	152.749	158.014	132.423	360.561	217.143
291.708	302.526	275.213	307.294	245.587	295.128	272.001	352.456	347.558	501.371	275.181	287.633	277.978	266.584	233.522	285.256	251.867	280.997	423.401	152.722	157.804	132.05	358.568	214.196
291.03	299.395	273.562	302.887	246.041	292.392	270.374	351.453	349.674	498.301	273.465	285.148	275.535	262.523	233.975	282.908	249.812	281.137	426.115	152.808	157.619	131.573	357.34	218.014
291.373	299.002	274.308	301.46	246.103	292.282	269.799	350.154	345.189	495.593	273.569	285.388	275.052	262.122	233.885	282.992	249.552	279.854	421.237	151.683	157.445	131.454	356.035	215.234
291.034	299.851	274.742	303.626	246.23	293.029	270.799	351.04	345.832	495.027	271.701	285.049	276.018	262.546	234.277	282.891	249.959	279.405	420.176	152.583	157.354	130.908	356.162	218.105
291.365	299.408	273.1	302.663	244.507	292.26	269.401	352.061	347.611	494.892	271.819	284.94	275.242	262.101	232.746	282.617	249.033	278.854	421.788	152.656	156.432	131.5	357.408	215.961
290.476	299.003	273.113	302.573	244.562	291.975	269.394	349.734	346.663	495.806	270.042	285.234	275.603	263.226	232.52	282.895	249.56	277.697	422.327	152.106	156.542	131.965	355.805	219.288
289.665	298.94	271.717	304.743	245.972	291.642	271.13	352.15	347.284	495.757	267.174	284.675	274.638	263.212	234.494	282.176	250.427	280.405	421.245	152.298	158.249	129.55	356.817	216.985
288.279	298.523	269.887	305.963	245.425	290.891	271.339	351.389	350.316	496.295	264.014	282.737	272.626	261.273	233.142	280.301	248.75	278.85	422.878	152.98	156.075	130.996	357.045	217.053
289.901	300.131	272.67	307.299	245.491	292.787	271.948	353.817	349.611	500.167	265.354	282.626	272.299	261.837	233.305	280.179	249.136	282.745	421.367	153.404	158.292	132.815	358.648	217.727
290.309	301.356	273.066	308.054	244.345	293.774	271.616	356.075	348.074	499.705	268.285	285.43	274.764	263.128	232.799	282.811	249.63	283.861	423.163	154.113	159.18	132.262	360.244	219.083
287.931	299.735	272.509	306.672	246.196	292.444	272.083	356.344	350.821	500.347	264.188	284.193	274.218	263.464	233.666	281.733	250.199	282.656	423.592	151.344	157.783	132.962	358.951	216.417
291.416	302.53	274.745	310.552	248.196	295.063	274.888	355.695	351.147	500.365	268.882	285.199	275.466	264.24	235.858	282.88	251.604	282.755	424	153.152	157.941	133.815	358.993	217.455
293.618	307.661	281.009	312.075	250.668	300.358	276.954	356.219	351.632	499.462	272.833	287.836	277.299	267.855	239.015	285.414	255.018	283.85	426.408	153.861	156.807	133.527	358.336	212.962
292.459	305.248	277.692	310.233	249.662	297.76	275.59	355.387	349.746	501.324	269.444	288.642	278.093	269.908	238.076	286.056	255.744	283.699	427.51	153.661	158.173	131.769	355.802	215.577
293.017	304.218	278.051	308.847	249.702	297.057	275.02	353.83	348.062	499.984	274.236	289.738	279.587	268.528	237.727	287.284	254.819	284.413	427.673	153.575	157.671	131.473	358.246	217.145
293.159	304.413	278.928	307.113	248.395	297.39	273.53	354.013	348.167	498.352	276.951	288.624	278.501	268.374	236.125	286.335	254.02	283.899	425.489	153.482	158.1	131.811	355.549	216.433
290.339	300.218	274.428	303.98	247.64	293.207	271.757	352.139	347.946	499.643	272.528	287.347	277.662	265.983	235.155	284.999	252.258	280.961	424.204	151.383	158.612	130.581	355.791	214.592
289.549	299.614	273.183	305.072	245.963	292.483	271.265	352.663	348.241	499.855	272.715	285.966	275.788	264.239	233.78	283.617	250.679	281.811	427.938	151.601	156.631	129.484	357.166	216.213
288.627	299.138	272.022	305.814	246.423	291.864	271.846	353.157	350.22	499.893	271.986	284.823	275.834	263.307	234.899	282.661	250.661	282.495	426.918	153.118	157.288	130.784	356.948	216.425
290.313	300.352	274.296	305.847	246.777	293.301	272.063	352.687	349.673	500.584	270.576	286.589	276.558	265.183	234.649	284.122	251.595	282.308	427.101	154.667	159.502	131.008	357.985	219.001
290.494	300.789	274.654	306.984	247.404	293.74	272.908	351.166	349.557	502.008	273.229	287.35	277.518	266.018	236.192	285.002	252.741	282.086	426.367	153.25	157.819	131.711	359.551	217.887
290.296	300.483	273.915	305.137	245.689	293.269	271.137	352.805	348.042	501.365	273.465	285.933	276.057	264.471	233.799	283.618	250.816	281.667	426.735	153.245	157.209	132.442	359.648	219.833
290.979	300.628	273.83	305.647	246.217	293.409	271.657	353.763	350.011	502.222	273.979	286.058	275.891	264.457	234.358	283.679	251.06	282.439	430.286	150.96	157.638	133.054	359.34	219.205
290.039	301.953	275.642	306.822	246.401	294.835	272.265	353.015	349.768	500.917	269.965	285.681	274.506	265.268	234.253	283.027	251.464	282.813	428.531	153.126	159.078	133.331	359.831	217.902
289.562	300.557	273.642	306.788	246.118	293.294	272.089	353.512	348.095	497.281	269	285.535	274.397	263.762	234.855	282.914	250.898	283.408	424.327	152.517	158.035	130.835	358.195	215.25
291.622	300.272	273.896	306.108	247.543	293.142	272.613	353.132	349.716	497.056	268.771	284.792	275.523	262.664	235.974	282.542	250.78	282.575	426.122	153.609	158.043	133.077	358.526	217.129
291.391	301.772	276.717	306.734	248.276	294.921	273.3	355.305	350.495	497.076	273.056	288.69	278.828	265.965	236.529	286.294	252.861	282.942	421.184	153.093	157.147	130.988	357.319	214.553
288.442	300.574	273.406	308.191	246.09	293.274	272.673	354.29	348.695	493.958	268.236	284.702	275.138	264.552	233.837	282.397	250.88	282.932	421.816	151.808	156.933	131.454	354.627	215.538
288.052	299.309	270.915	306.286	245.581	291.733	271.567	352.638	347.853	492.087	268.792	283.649	274.529	262.205	234.953	281.502	250.075	282.782	418.469	152.007	158.7	131.369	356.195	213.455
288.983	301.056	271.981	308.069	245.769	293.279	272.437	351.392	348.637	496.185	271.264	285.526	276.008	262.823	233.777	283.254	249.894	281.08	422.093	153.831	158.181	132.308	355.579	214.832
291.416	301.778	275.424	307.853	248.645	294.672	273.99	353.407	348.89	499.449	268.694	286.967	276.652	266.516	236.019	284.33	252.937	280.202	423.481	153.202	157.993	132.801	356.086	215.862
291.416	303.043	276.811	308.351	247.648	295.893	273.633	352.734	350.932	499.654	268.181	286.073	276.267	265.655	236.17	283.681	252.528	280.961	426.828	154.659	158.849	131.551	356.851	217.612
291.979	303.781	276.019	308.326	247.253	296.23	273.397	353.707	349.374	500.741	270.625	286.213	276.583	265.753	235.638	283.86	252.349	281.423	427.624	154.612	157.433	131.816	356.901	221.423
293.451	303.67	276.906	307.434	248.064	296.347	273.478	353.279	347.258	502.987	271.34	287.883	277.836	267.07	235.455	285.485	252.995	280.273	426.93	151.043	158.02	132.581	357.009	216.362
293.833	304.2	277.085	308.7	247.322	296.839	273.596	352.536	348.5	499.963	269.993	286.95	275.968	266.613	234.306	284.352	252.232	280.437	425.869	153.765	157.393	131.231	356.699	215.681
293.215	302.123	276.462	306.799	247.676	295.111	272.985	352.856	350.416	499.966	270.938	285.225	274.939	264.849	235.309	282.894	251.7	280.444	423.257	153.096	157.741	131.028	355.919	214.461
292.888	301.633	275.764	306.43	247.433	294.611	272.688	352.719	348.09	500.466	270.396	285.254	275.336	264.812	235.097	282.958	251.584	281.308	424.298	153.261	157.752	131.281	356.138	213.294
288.863	297.527	270.17	304.863	245.081	290.259	270.671	353.204	349.474	500.837	267.076	282.93	273.523	261.266	232.625	280.713	248.516	279.711	422.551	152.086	157.866	131.912	356.977	215.045
291.369	301.369	275.028	305.925	248.398	294.218	273.023	354.65	348.768	501.847	271.715	287.012	277.287	263.797	236.581	284.725	251.681	283.673	427.878	153.113	157.933	132.604	357.221	215.583
293.275	305.896	279.896	309.946	250.078	298.754	275.705	355.078	348.084	499.865	274.458	288.523	279.207	268.277	238.57	286.309	255.054	284.571	427.408	154.139	158.777	130.292	358.561	215.076
292.554	305.681	278.623	309.946	248.025	298.277	274.531	353.165	346.021	497.806	273.25	287.518	275.764	268.599	236.151	284.816	254.158	282.112	424	152.954	157.212	131.608	357.3	217.015
287.052	296.758	270.189	304.39	244.745	289.68	270.277	351.811	346.926	497.757	267.806	283.272	272.713	262.835	232.642	280.767	249.394	279.82	421.694	152.377	156.429	132.031	356.157	215.598
287.116	296.869	267.981	303.539	244.332	289.157	269.677	351.799	346.874	495.878	267.299	282.982	273.425	259.814	231.904	280.696	247.392	280.762	422.429	151.715	155.96	130.65	357.34	218.492
290.133	301.628	274.066	307.241	247.298	294.183	272.957	353.254	348.442	495.542	271.361	286.211	276.885	263.65	235.297	283.946	251.027	281.306	419.02	151.583	157.416	129.565	358.437	213.97
287.077	297.416	271.123	305.199	244.161	290.391	270.29	353.569	352.021	494.861	265.646	284.965	274.609	262.795	232.195	282.328	249.171	281.099	427.571	152.007	156.753	130.473	359.472	223.712
284.876	294.977	266.962	303.901	242.81	287.604	268.962	353.606	353.633	495.596	265.069	282.878	273.316	259.808	231.651	280.528	247.278	283.278	420.84	151.988	157.277	133.252	361.156	225.099
290.515	300.571	274.377	307.225	247.379	293.543	272.998	355.397	356.107	502.519	270.646	287.828	278.862	265.416	235.692	285.535	252.183	283.312	422.942	152.538	157.29	135.598	363.727	217.273
292.219	304.849	278.839	309.582	250.944	297.784	276.046	357.561	355.065	503.981	276.069	289.831	280.5	267.535	239.866	287.604	255.216	285.846	429.105	154.114	159.059	135.375	360.964	219.682
297.459	310.343	286.273	311.802	253.695	303.612	278.57	359.495	354.844	506.214	282.132	293.475	283.04	272.864	241.802	291.013	259.038	289.163	435.84	153.465	159.893	133.79	361.297	218.447
298.094	311.034	286.613	312.3	252.615	304.124	278.165	355.564	351.191	502.728	283.069	293.387	282.167	275.297	240.555	290.79	259.835	286.646	429.656	155.061	159.48	131.094	362.508	216.727
293.425	306.799	279.245	310.715	247.046	299.233	274.301	352.259	349.328	495.426	279.667	291.548	280.034	272.409	234.706	288.841	255.63	282.87	424.105	152.326	159.145	132.798	359.82	216.318
288.554	298.762	272.763	304.391	246.978	291.784	271.555	351.903	349.496	493.971	272.264	284.878	274.897	264.878	234.834	282.565	251.505	280.289	421.574	153.226	156.818	130.471	358.518	215.22
290.06	299.252	273.348	304.341	247.273	292.254	271.703	351.055	348.096	495.099	267.326	284.404	274.006	262.929	235.293	281.974	250.626	281.241	423.125	153.001	156.912	132.071	356.767	215.705
289.824	299.701	271.811	304.888	245.283	292.185	270.798	350.536	348	495.486	269.938	283.912	274.695	262.51	233.605	281.797	249.641	280.439	426.694	153.099	156.796	131.35	356.094	215.621
288.605	297.802	271.519	303.809	245.134	290.736	270.25	348.964	348.589	494.33	266.208	283.076	273.368	261.196	232.922	280.738	248.608	279.167	419.184	151.98	157.126	129.527	355.622	214.311
287.584	296.107	268.481	303.784	244.724	288.782	270.005	351.554	347.211	496.094	262.757	281.93	272.029	260.62	232.808	279.532	248.237	279.69	419.245	152.033	157.172	132.819	357.723	216.674
289.661	300.332	271.632	305.548	246.342	292.612	271.686	351.689	347.084	497.521	268.333	284.018	274.661	262.657	234.244	281.728	250.006	279.561	421.755	153.219	158.15	133.392	355.883	216.811
290.202	302.064	274.887	308.025	247.109	294.711	273.185	352.713	347.642	498.615	268.431	285.637	276.155	264.995	235.087	283.304	251.681	278.976	424.51	153.57	155.914	133.065	357.479	216.629
290.459	300.779	273.594	307.166	245.022	293.475	271.623	351.982	347.653	499.785	267.271	284.711	275.391	263.247	234.064	282.409	250.256	282.259	426.163	152.887	157.542	131.331	356.594	218.553
289.197	298.819	272.038	306.232	245.04	291.673	271.234	352.027	348.347	497.469	266.326	283.909	273.908	262.34	233.276	281.522	249.405	282.575	424.918	151.689	156.794	130.227	357.934	219.205
286.318	296.732	268.236	306.012	242.736	289.193	269.822	353.072	348.463	494.816	266.236	283.02	272.908	260.765	230.407	280.547	247.25	280.983	419.306	151.444	157.515	131.027	357.599	217.28
285.382	294.959	267.551	302.407	244.123	287.698	269.072	354.367	353.199	498.773	264.34	282.012	272.595	258.287	231.593	279.77	246.403	282.153	422.791	150.287	156.694	132.536	359.835	217.509
289.944	300.036	271.881	306.332	248.542	292.511	273.28	357.01	354.009	500.551	270.833	285.91	276.583	262.282	236.965	283.694	251.011	282.996	427.934	152.433	158.238	133.497	361.529	220.426
293.442	306.184	281.419	310.008	252.319	299.328	277.013	358.262	353.956	507.033	277.604	291.457	281.756	268.702	240.651	289.138	256.211	287.966	432.383	153.413	158.506	133.967	360.515	220.1
299.043	311.613	286.164	314.797	252.707	304.473	279.285	358.786	354.125	508.554	277.917	292.384	281.451	272.909	240.851	289.814	258.64	286.608	433.608	154.459	159.485	133.736	363.99	219.562
299.309	311.942	286.362	313.655	250.232	304.762	277.381	355.63	350.799	502.516	276.083	290.67	277.756	273.893	237.47	287.689	257.685	283.36	429.934	154.658	157.619	132.913	360.992	217.29
295.227	305.412	279.702	307.884	246.66	298.302	272.868	352.244	351.42	499.551	270.868	286.276	275.641	268.483	235.043	283.826	253.601	279.738	424.138	153.572	157.946	131.117	358.898	214.267
293.219	302.372	276.674	305.946	247.157	295.348	272.322	351.361	349.125	495.016	272.306	287.512	277.123	265.688	235.235	285.035	252.132	279.176	421.669	152.665	155.691	130.39	358.328	217.835
291.279	300.405	274.608	306.407	247.35	293.407	272.63	351.795	347.746	494.641	269.833	285.673	275.94	264.863	235.334	283.378	251.719	278.863	421.098	151.578	156.426	131.332	355.142	215.222
289.631	300.037	273.453	306.983	245.826	292.85	272.005	348.856	349.653	494.333	271.431	286.099	276.178	263.991	233.625	283.718	250.475	278.986	423.306	151.45	157	131.938	356.998	214.621
290.227	302.641	274.575	310.29	247.233	295.173	274.226	352.76	350.6	498.524	270.472	285.31	275.264	265.793	234.59	282.953	251.903	280.041	420.653	152.384	157.314	137.35	359.244	216.818
290.193	302.138	274.745	306.523	247.438	294.708	272.73	354.449	347.937	497.559	273.479	286.523	276.155	263.837	235.241	284.098	251.106	282.435	420.653	152.57	159.81	131.377	356.798	212.659
289.691	301.121	274.774	306.66	247.77	294.018	272.979	352.838	347.389	495.281	271.34	286.368	277.023	264.506	236.166	284.044	251.887	283.918	419.857	154.728	158.635	129.815	356.427	214.773
286.635	298.208	269.943	303.515	243.096	290.64	268.959	354.165	345.147	495.622	269.403	283.904	272.862	262.301	230.974	281.299	248.359	282.384	421.408	152.503	156.319	128.604	358.138	217.674
283.047	293.416	265.679	301.05	242.866	286.137	267.773	353.341	346.916	492.358	262.729	280.673	271.149	259.061	230.113	278.331	246.172	281.19	416.939	152.603	157.673	128.373	357.228	217.621
282.751	292.628	264.623	301.639	244.118	285.274	268.741	351.09	348.379	492.587	265.514	282.272	273.184	257.629	231.831	280.002	246.14	280.551	416.653	151.464	156.247	128.827	357.378	220.152
286.429	295.93	270.057	303.884	246.562	289.066	271.099	354.302	355.326	499.406	270.069	284.784	276.488	260.921	234.619	282.752	249.211	281.925	429.673	150.285	157.043	135.065	359.561	221.955
291.695	302.118	275.29	308.492	249.83	294.895	274.941	355.984	356.572	502.259	274.188	289.296	280.401	266.905	238.297	287.106	254.169	286.51	430.735	153.567	156.915	134.826	361.86	218.594
293.936	306.742	280.865	311.28	252.491	299.675	277.657	357.667	354.256	508.488	277.75	291.776	281.481	271.396	240.931	289.307	257.837	287.173	433.551	156.541	159.778	135.111	363.882	217.351
299.339	311.692	286.79	312.5	253.619	304.72	278.824	357.347	353.393	506.926	278.368	292.729	282.544	274.023	241.667	290.297	259.62	286.68	434.633	153.673	158.939	133.099	363.536	217.495
298.549	310.782	284.526	312.04	249.476	303.403	276.257	353.82	348.824	500.044	275.465	290.369	279.573	272.536	238.193	287.854	257.253	282.136	430.02	153.726	158.44	132.03	361.006	216.73
295.202	304.417	277.365	307.193	246.206	296.977	272.312	352.011	349.077	494.328	271.778	286.972	276.694	268.562	234.518	284.518	253.411	282.221	419.673	152.594	157.703	130.953	358.248	215.76
289.536	299.95	271.818	306.027	245.541	292.383	271.433	351.978	349.677	494.124	267.958	283.279	273.987	262.734	233.931	281.104	249.913	281.455	420.469	151.024	156.85	131.115	357.224	218.063
289.944	299.903	273.346	304.774	246.358	292.715	271.364	351.649	348.351	492.926	271.285	286.051	275.389	264.357	234.152	283.545	250.911	280.588	420.796	151.024	155.735	133.534	355.105	222.185
291.511	300.662	275.035	306.43	246.643	293.725	272.236	350.586	350.024	496.131	269.583	284.416	274.498	263.741	234.396	282.131	250.675	278.683	419.224	152.249	157.175	132.98	359.018	216.253
289.253	299.336	272.509	304.996	245.183	292.094	270.787	351.311	346.316	498.451	268.451	284.292	274.075	262.8	233.683	281.784	249.841	278.891	422.49	152.152	157.627	131.635	356.962	212.167
290.365	301.909	272.981	307.415	245.5	294.15	272.004	352.338	348.084	499.608	268.729	283.439	273.287	263.147	233.814	281.022	250.092	280.864	421.02	152.57	156.531	132.369	356.068	212.258
286.455	299.289	271.547	306.228	244.298	291.873	270.808	352.716	348.095	496.792	267.174	283.909	272.598	262.683	232.456	281.189	249.229	283.017	424.694	153.06	156.445	130.885	355.655	216.068
286.639	295.621	269.792	304.49	244.025	288.739	269.908	352.006	347.558	498.372	263.722	283.281	272.874	259.851	231.872	280.804	247.394	281.782	427.327	152.755	158.252	131.154	356.878	222.803
286.687	294.785	267.528	301.817	245.161	287.548	269.414	350.964	351.579	496.865	264.396	283.339	273.701	259.697	232.349	280.944	247.518	279.082	424.02	150.762	157.928	131.558	357.028	223.235
286.627	295.527	270.509	305.141	246.177	288.904	271.417	352.781	352.305	499.431	266.667	284.117	274.184	260.359	233.776	281.74	248.523	280.221	428.122	152.563	157.247	132.715	357.749	222.235
290.06	300.433	273.113	307.685	250.134	293.132	274.769	356.269	352.284	503.882	270.09	287.026	277.431	263.394	237.98	284.716	252.076	282.85	426.265	153.377	156.665	134.181	360.721	214.652
293.82	306.98	280.019	311.469	249.385	299.614	275.961	358.719	351.716	506.906	276.75	289.491	279.983	267.305	238.41	287.289	254.444	286.228	429.633	155.358	160.046	134.273	362.991	215.424
297.85	310.682	287.081	313.97	251.451	304.041	278.213	357.052	352.178	506.25	278.701	292.044	281.843	272.744	239.614	289.656	257.997	286.377	431.775	154.665	158.695	133.621	364.052	217.072
297.202	310.242	283.685	313.041	250.37	302.8	277.197	356.232	352.568	500.379	276.583	290.366	278.654	273.418	237.869	287.685	257.599	285.292	428.408	154.208	158.703	132.898	362.308	219.056
290.494	303.43	276.355	307.871	245.298	296.084	272.083	354.57	349.442	494.393	270.889	286.272	276.292	268.607	233.715	283.911	253.079	281.778	424.633	151.904	157.92	130.652	359.54	217.458
288.536	297.967	270.459	303.696	246.308	290.597	270.873	351.977	348.789	493.691	271.271	285.45	276.59	263.143	234.044	283.3	250.187	281.775	419.306	152.294	157.987	129.748	358.411	213.367
289.717	298.396	274.081	303.97	246.829	291.836	271.289	351.891	348.221	493.563	271.486	287.126	277.389	264.061	234.73	284.698	251.001	280.805	420.877	151.93	157.676	131.183	357.174	215.163
289.785	300.406	273.081	305.626	247.5	293.054	272.381	351.181	349.136	495.393	269.854	286.035	276.234	263.842	235.483	283.619	251.215	279.792	418.837	152.983	157.044	132.244	357.674	217.685
290.815	300.662	273.421	304.551	246.177	293.267	271.165	350.906	349.347	492.796	271.167	285.719	275.493	264.131	234.14	283.298	250.781	279.496	421.837	152.427	157.253	130.671	357.238	219.526
289.026	299.554	271.676	305.493	246.159	292.069	271.557	351.076	349.242	495.226	268.917	285.316	275.027	263.502	233.422	282.771	250.11	278.795	418.857	152.798	156.607	131.552	357.947	216.776
290.3	298.591	272.453	305.266	246.115	291.541	271.435	352.491	349.189	498.747	269.174	284.058	275.006	262.103	233.945	281.787	249.569	280.629	424.429	153.245	157.225	131.242	358.042	216.576
291.888	303.695	274.708	308.228	247.73	295.886	273.627	353.329	349.547	501.639	271.882	286.085	276.057	264.755	235.744	283.752	251.843	281.973	426.592	152.397	156.292	132.342	358.462	215.462
291.764	303.372	276.038	307.456	247.366	295.939	273.089	353.76	350.611	501.729	270.938	286.012	276.149	265.531	235.709	283.728	252.258	282.714	425.592	151.523	156.949	132.688	357.587	216.992
291.575	303.356	277.934	308.718	249.304	296.404	274.737	355.099	350.284	499.542	270.597	286.833	277.351	265.744	237.131	284.554	253.005	285.088	425.796	152.172	157.885	131.469	356.394	218.015
292.245	303.517	276.255	308.237	248.503	296.127	274.073	355.464	348.284	497.396	270.736	285.772	276.282	265.075	237.616	283.5	252.851	283.381	422.714	154.086	158.005	130.985	358.692	215.348
289.382	300.997	273.566	306.801	244.745	293.586	271.309	355.356	349.937	497.295	268.778	283.123	272.592	263.387	232.712	280.65	249.736	281.929	425.184	152.331	157.63	131.25	357.862	216.152
288.781	298.94	270.5	307.548	246.317	291.419	272.528	355.105	352.2	502.552	267.326	284.31	275.23	262.86	234.105	282.174	250.06	280.238	428.184	152.57	158	135.681	360.063	219.455
294.206	304.765	280.434	308.685	249.494	298.094	274.831	354.614	349.716	502.608	272.903	289.675	278.879	267.848	237.323	287.061	254.259	283.497	426.959	153	158.826	132.042	359.81	217.629
294.395	307.157	278.672	310.208	247.826	299.323	274.53	353.459	349.313	498.488	270.632	287.911	276.888	268.055	235.838	285.295	253.72	283.597	424.449	153.507	158.854	131.044	358.74	214.815
292.021	304.647	276.861	309.382	246.839	297.102	273.612	354.169	347.113	501.095	271.715	286.396	276.951	267.75	235.158	284.129	253.246	283.205	424.143	152.726	157.184	131.563	357.935	216.527
288.755	298.929	271.908	306.652	245.646	291.709	271.761	351.971	349.218	497.828	269.153	284.891	274.871	265.423	233.461	282.487	251.195	281.961	422.021	152.905	157.508	130.956	354.972	213.838
287.828	298.251	272.833	305.536	245.972	291.45	271.47	351.447	348.281	498.633	270.562	286.353	275.33	264.815	233.838	283.742	251.027	280.61	424.184	152.58	156.677	132.956	357.16	215.868
288.622	298.734	273.569	305.556	247.429	291.955	272.312	351.148	348.987	495.654	271.424	287.271	277.06	264.771	236.004	284.837	251.961	280.086	420.531	152.521	158.087	130.721	356.332	215.073
289.575	298.959	273.276	305.399	247.851	292.052	272.486	352.214	350.039	496.918	271.056	285.23	275.807	263.673	235.495	283.041	251.13	282.389	424.511	153.11	157.154	133.802	354.902	216.232
290.871	300.171	272.814	304.195	247.392	292.765	271.708	353.672	348.408	500.286	272.347	286.195	276.382	263.708	235.644	283.803	251.217	283.546	425.327	154.183	158.626	131.094	353.491	213.489
290.296	300.02	275.314	305.677	248.646	293.321	273.059	352.986	350.671	499.252	274.278	288.598	278.928	266.05	236.67	286.193	252.97	281.828	424.939	152.58	157.749	131.606	354.855	217.361
290.652	300.889	274.906	305.946	247.637	293.835	272.597	353.15	350.358	499.656	273.604	287.898	277.856	265.674	235.259	285.473	252.135	282.238	429.633	152.781	157.973	132.773	359.256	219.705
290.974	300.856	275.943	306.39	246.003	294.051	271.853	351.901	348.432	500.233	272.472	286.462	276.615	264.667	233.907	284.123	250.977	281.316	428.878	153.351	157.619	131.15	358.498	219.856
290.348	302.644	275.132	307.315	246.118	295.18	272.314	353.713	347.147	499.017	269.75	285.708	275.523	263.956	234.753	283.321	250.957	282.007	426.98	152.603	158.625	131.554	358.359	219.432
291.107	301.698	273.632	306.245	245.652	294.129	271.59	353.826	348.284	496.295	269.264	284.535	273.937	263.317	234.148	282.034	250.333	281.898	423.735	153.51	158.156	129.388	358.014	217.129
286.279	296.282	269.557	303.095	244.488	289.145	269.576	354.793	348.463	496.111	267.674	282.749	272.305	260.121	232.451	280.272	247.803	282.449	424.184	154.119	157.405	130.423	358.808	216.288
288.172	298.718	270.358	306	245.413	291.14	271.348	356.003	351.232	500.875	269.493	284.278	274.845	261.275	233.436	282.042	248.881	283.078	427.51	152.397	158.866	133.931	360.324	219.386
293.639	304.993	277.708	309.942	249.686	297.576	275.48	356.335	348.105	504.049	273.688	288.871	279.075	267.235	237.631	286.559	254.056	284.52	429.918	154.656	158.81	135.904	361.768	219.515
291.661	303.074	276.887	308.162	249.873	295.937	274.824	353.491	349.842	501.556	270.34	287.137	276.19	268.175	238.052	284.471	254.766	283.942	430.612	153.861	158.247	133.215	359.171	219.598
289.888	304.4	276.054	310.211	247.632	296.701	274.42	352.869	347.134	499.73	269.125	287.043	276.637	267.282	236.521	284.545	253.593	282.512	425.759	152.628	158.242	132.126	356.628	217.224
294.202	303.689	276.469	309.049	246.675	296.254	273.375	352.004	347.155	500.827	270.965	286.99	276.395	267.317	235.285	284.454	253.062	282.178	422.636	152.912	157.558	129.71	357.428	216.095
292.897	301.43	274.545	306.858	246.837	294.191	272.53	351.453	348.197	499.827	268.201	285.662	275.458	265.343	234.387	283.239	251.562	280.484	421.167	152.151	157.569	131.61	356.328	214.269
293.403	302.454	275.875	307.389	246.38	295.241	272.496	353.163	350.471	498.525	270.812	286.022	276.677	265.59	233.878	283.79	251.475	279.988	423.044	153.005	156.582	131.576	355.013	211.792
293.661	304.068	277.771	308.63	248.619	296.853	274.308	353.148	350.06	498.341	271.097	286.575	277.734	265.329	236.189	284.459	252.356	279.1	425.473	153.932	157.558	130.426	354.156	211.262
291.33	301.749	274.724	306.713	246.433	294.419	272.237	351.774	347.176	496.098	268.271	283.695	273.292	263.83	234.445	281.246	250.751	280.178	422.371	151.548	156.708	130.649	354.823	217.928
286.197	297.054	270.054	305.767	244.737	289.848	270.862	351.393	348.071	495.389	265.812	283.089	274.016	261.765	232.184	280.819	248.594	281.359	423.697	151.654	158.36	130.068	355.661	214.072
287.429	297.373	269.733	304.244	245.924	290.061	270.889	352.438	350.344	500.483	268.438	284.282	275.458	261.389	233.809	282.136	249.109	281.212	421.35	151.23	156.496	133.68	357.567	217.943
292.944	303.322	278.604	307.149	250.193	296.551	274.574	356.111	350.137	504.007	276.458	289.518	279.977	267.189	237.971	287.179	254.181	283.378	425	152.907	156.952	132.873	359.871	214.735
294.202	306.235	280.5	309.079	249.814	299.099	275.183	355.039	350.189	499.628	276.056	288.842	278.557	268.091	238.224	286.453	254.798	282.796	429.122	152.868	159.941	131.654	358.178	213.348
293.052	305.698	280.755	309.195	248.236	298.797	274.33	351.802	348.547	499.83	273.757	287.447	276.316	267.949	236.084	284.875	253.769	280.503	427.286	154.026	159.257	130.442	357.749	213.515
292.403	305.174	277.519	310.029	247.981	297.67	274.542	353.308	349.432	498.035	273.035	287.132	277.328	267.744	235.488	284.792	253.389	281.582	421.776	153.748	157.212	131.731	359.113	214.22
292.206	302.812	275.226	308.415	245.587	295.34	272.481	353.656	348.011	495.764	271.861	286.111	274.914	264.846	233.773	283.493	251.017	283.918	417.245	152.457	157.231	130.912	357.148	210.091
288.288	299.131	273.358	306.012	245.276	292.221	271.275	352.931	350.863	494.083	268.632	285.766	275.575	263.636	233.532	283.309	250.234	281.724	420.286	153.53	157.375	130.177	355.347	217.212
286.708	296.715	268.953	303.9	245.13	289.348	270.288	352.644	349.558	496.656	264.347	283.523	272.833	261.282	233.756	280.971	249.029	279.626	421.02	151.775	157.52	130.054	355.859	220.598
285.15	294.191	266.962	301.689	244.071	286.977	268.735	353.015	348.884	493.941	263.125	281.699	272.282	258.802	231.715	279.431	246.742	280.929	423.878	151.722	156.469	130.604	355.216	218.667
287.957	295.04	267.654	301.848	243.986	287.807	268.756	354.842	350.589	498.263	266.646	282.265	272.699	259.376	232.006	279.964	247.193	282.721	422.339	152.457	157.408	135.661	359.382	218.682
292.472	300.738	274.126	305.18	247.604	293.556	272.251	357.458	352.589	502.777	273.91	287.285	277.607	264.32	236.852	285.02	252.091	284.187	431.952	154.332	157.158	137.542	360.424	221.788
296.348	306.862	281.635	307.558	250.682	299.888	275.029	358.309	349.916	507.576	278.306	290.981	280.314	269.485	238.483	288.437	255.683	288.625	436.482	153.398	160.217	134.019	361.588	223.272
295.695	308.365	281.881	309.437	248.411	300.954	274.535	355.318	348.379	502.638	279.944	290.417	280.435	270.392	236.541	288.05	255.325	287.006	433.829	154.908	159.453	130.296	360.896	219.432
290.734	303.523	274.503	306.952	243.564	295.647	270.699	352.075	345.758	498.829	276.938	287.171	277.394	267.364	232.059	284.839	251.654	282.544	424.401	152.239	156.77	131.707	360.586	218.841
288.777	296.764	270.249	301.923	243.166	289.662	268.319	352.225	347.232	499.635	270.139	283.107	273.354	261.453	231.466	280.851	248.104	282.421	423.89	152.775	157.035	131.354	357.304	218.113
290.339	298.529	272.39	302.313	244.377	291.495	269.178	351.56	345.726	498.36	269.972	284.18	274.716	261.269	232.422	281.876	248.426	279.037	422.441	150.087	156.263	131.8	357.762	216.492
288.82	298.224	272.296	302.732	245.377	291.213	269.93	350.404	348.242	495.485	269.611	285.239	274.785	262.8	233.338	282.684	249.683	280.513	422.911	152.411	157.362	131.069	357.189	217.568
288.824	296.735	270.698	304.436	245.441	289.764	270.694	351.09	349.579	495.309	269.389	284.035	274.23	261.161	233.811	281.701	248.983	280.082	425.122	152.927	157.416	131.258	356.599	215.265
289.3	299.205	271.462	305.905	245.444	291.784	271.325	351.916	346.674	495.17	268.618	283.035	272.638	261.51	232.971	280.569	248.806	281.041	421.102	152.483	158.635	130.354	357.397	216.242
288.15	298.493	272.698	305.548	245.994	291.553	271.487	350.928	349.274	494.438	265.472	283.485	273.506	261.592	233.733	281.051	249.187	279.629	418.694	152.722	157.185	131.404	356.399	217.371
286.365	295.352	268.17	302.834	242.264	288.091	268.192	350.844	348.495	498.042	262.618	282.263	272.523	258.96	230.012	279.912	246.074	278.231	422.143	153.013	155.702	134.019	359.23	218.856
288.627	297.023	270.538	305.49	245.208	289.977	271.012	354.835	351.274	500.958	268.41	284.766	275.713	261.448	233.762	282.608	249.123	281.796	428.714	152.576	158.048	134.896	360.754	218.629
292.249	305.124	279.462	309.88	250.503	298.112	275.92	356.287	351	507.378	274.417	289.31	278.236	267.34	238.602	286.672	254.549	286.126	431.408	153.887	158.777	133.008	362.439	216.902
297.069	309.611	283.406	311.772	251.36	302.332	277.22	356.775	349.474	505.715	273.972	290.126	279.724	270.483	239.701	287.615	256.784	286.963	433.143	154.821	158.769	132.077	361.279	216.341
295.888	310.329	283.038	312.087	249.537	302.787	276.313	353.916	347.179	499.024	275.021	289.474	278.828	271.11	237.279	286.865	256.054	283.241	424.551	153.351	158.343	130.558	360.242	214.379
289.425	299.685	272.314	305.002	243.909	292.307	270.061	352.94	348.221	499.128	270.382	286.273	275.077	265.994	232.749	283.561	251.199	280.041	424.237	151.475	157.17	132.891	357.564	214.792
289.755	298.35	271.002	303.205	245.251	291.048	270.059	355.075	349.358	499.909	268.076	284.051	274.904	261.386	233.057	281.796	248.773	282.283	422.686	152.879	158.827	131.86	356.372	214.391
292.021	301.735	276.002	304.977	246.689	294.701	271.64	353.126	348.747	498.298	272.688	285.352	276.456	262.622	234.571	283.191	250.133	281.368	421.931	152.601	157.642	130.991	355.327	216.489
293.897	303.229	276.069	306.014	246.189	295.785	271.798	352.342	347.4	495.475	271.472	285.086	275.554	263.636	234.394	282.872	250.617	279.375	421.054	152.35	157.231	129.156	355.78	216.05
291.013	300.246	274.814	303.496	244.03	293.333	269.485	351.12	347.474	495.069	269.493	283.18	272.973	262.039	232.129	280.831	248.725	279.79	421.278	151.416	157.181	130.868	355.954	216.277
292.223	300.578	274.069	304.558	244.45	293.404	270.18	351.398	350.147	495.989	269.014	283.677	273.812	261.869	232.272	281.377	248.694	279.851	422.748	151.608	155.888	130.78	355.82	216.451
292.485	300.266	273.125	305.031	244.881	292.932	270.629	352.518	349.011	498.013	269.757	283.592	273.674	261.668	232.943	281.206	248.883	281.878	422.543	152.363	156.532	131.399	357.477	213.042
292.288	301.668	275.852	305.57	245.627	294.635	271.286	354.297	348.663	500.527	271.493	285.492	276.255	263.836	233.286	283.313	250.234	281.664	423.788	153.197	156.443	131.945	358.165	214.777
294.283	304.48	276.915	309.228	248.475	296.987	274.481	353.868	352.695	500.177	272.84	285.942	275.77	266.674	236.462	283.61	253.227	282.946	428.776	151.47	156.619	135.108	360.077	218.144
289.597	300.034	272.217	306.838	246.491	292.576	272.323	354.338	349.137	499.733	269.833	285.33	275.247	264.592	234.945	282.917	251.395	282.276	425.224	152.576	158.466	132.654	358.782	218.667
284.914	296.832	268.66	305.983	243.578	289.381	270.291	355.991	349.6	495.66	267.896	284.883	275.259	262.154	231.227	282.527	248.387	283.088	426.02	152.967	158.424	131.685	357.927	221
285.966	296.191	268.038	303.253	245.618	288.716	270.29	356.737	350.274	497.552	269.444	284.921	275.46	261.054	233.907	282.625	248.97	285.075	426	152.497	157.099	131.685	360.324	218.955
290.936	301.715	275.896	306.784	248.854	294.713	273.652	356.578	350.337	502.458	273.278	287.225	277.822	264.117	237.323	284.988	252.189	285.888	425.388	153.583	157.914	132.792	360.531	217.811
292.352	304.003	277.443	307.27	249.491	296.756	274.224	354.401	349.2	499.479	275.222	289.152	278.943	267.371	238.494	286.787	254.517	282.435	426.857	153.457	158.204	133.038	358.223	218.811
290.811	301.154	276	306.635	248.003	294.34	273.101	350.967	347.621	496.799	273.507	288.152	277.655	267.594	235.657	285.578	253.378	281.741	426.327	153.245	157.861	131.677	356.946	216.318
288.918	298.946	273.481	303.851	245.047	292.099	270.218	350.174	346.484	499.694	269.986	285.462	274.897	264.811	232.59	282.936	250.468	281.272	418.939	152.351	158.729	130.692	356.249	213.97
292.614	301.822	276.5	304.129	248.55	294.949	272.341	356.165	346.063	499.854	273.444	288.316	278.701	266.872	235.66	286.029	252.975	283.633	417.612	153.656	160.534	130.512	355.408	216.818
289.343	299.993	274.642	303.469	249.062	293.152	272.352	353.147	345.705	495.924	270.472	287.023	277.385	265.634	236.834	284.735	252.815	280.724	418	153.152	158.523	129.562	352.601	217.258
291.751	301.92	275.703	304.556	248.145	294.814	272.293	352.936	346.758	495.723	271.222	286.116	276.758	265.555	236.132	283.926	252.461	280.656	414.631	151.456	157.627	129.796	354.255	213.881
289.296	300.806	273.939	304.639	247.201	293.565	271.789	352.564	348.411	491.011	270.5	284.847	275.752	264.368	235.702	282.676	251.609	280.197	419.366	151.45	158.121	131.796	354.302	215.078
289.888	300.635	273.883	305.374	248.238	293.44	272.696	354.657	352.811	496.939	273.042	286.651	277.062	265.8	236.114	284.417	252.587	282.258	424.162	152.582	159.898	133.688	356.401	218.623
291.931	301.528	276.439	305.718	249.816	294.704	273.746	353.986	351.716	498.237	274.986	288.946	279.321	266.501	237.684	286.61	253.671	280.772	422.917	151.715	158.043	131.131	357.762	216.759
290.15	302.081	277.203	305.892	248.369	295.339	272.993	352.049	348.664	495.317	273.507	285.353	275.068	264.634	235.568	282.98	251.696	280.037	420.223	152.542	158.064	128.696	355.295	213.312
289.845	302.199	273.685	305.896	247.301	294.496	272.384	350.98	346.274	494.064	271.542	283.496	274.189	263.203	234.824	281.292	250.571	280.809	414.509	152.046	158.52	130.1	354.727	210.661
288.498	300.417	272.42	305.021	247.052	292.874	271.867	351.495	348.001	495.81	270.722	284.408	275.057	262.511	235.577	282.196	250.523	280.088	418.203	150.403	157.292	132.127	356.258	212.525
286.854	298.065	272.279	303.967	248.394	291.159	272.183	353.103	347.843	492.178	270.667	285.253	276.884	263.588	236.045	283.201	251.324	280.394	416.856	150.721	158.392	131.734	354.023	212.714
287.73	297.121	269.33	302.1	246.547	289.713	270.327	352.455	348.484	491.92	268.41	281.977	271.695	260.965	233.137	279.588	248.576	280.81	419.612	151.238	157.52	132.162	355.045	213.591
290.047	300.336	274.066	304.461	248.801	293.239	272.627	355.269	345.274	498.177	271.688	284.795	275.293	263.471	236.567	282.605	251.495	282.952	421.163	152.576	159.051	132.188	356.418	213.886
292.223	303.896	278.585	306.257	249.689	296.931	273.904	352.153	345.895	497.642	271.285	286.304	277.218	265.746	237.706	284.118	253.262	281.799	421.49	152.636	158.979	130.654	356.07	213.333
287.159	296.913	270.613	302.506	244.935	289.848	269.579	350.18	345.968	493.128	263.424	282.43	273.575	261.695	233.323	280.208	249.062	280.211	419.286	151.556	158.544	128.804	354.038	216.424
285.03	292.711	265.745	299.071	242.733	285.591	266.849	351.641	347.242	493.615	263.882	279.819	270.512	257.685	230.413	277.608	245.545	281.262	416.551	150.06	157.528	129.627	354.124	216.909
284.369	292.671	269.557	299.237	246.45	286.536	269.046	352.518	349.937	494.972	265.444	283.123	274.029	260.256	233.718	280.85	248.439	282.793	420.122	150.172	157.606	130.769	354.92	225.379
287.451	296.889	273.142	302.353	250.261	290.53	272.56	351.814	350.926	497.993	268.667	286.316	277.172	263.431	238.64	284.123	252.389	280.83	420.102	151.04	158.879	134.646	356.887	218.038
288.27	299.893	275.038	306.336	250.699	293.216	274.515	354.961	350.453	500.972	273.458	288.766	278.885	265.531	239.456	286.507	253.922	282.636	424.245	153.199	159.169	133.962	356.85	217.159
293.88	303.038	279.648	305.914	252.684	296.614	275.47	357.005	352.349	503.832	277.104	289.616	279.824	268.035	241.718	287.395	256.322	286.079	428.253	154.827	158.541	134.2	360.304	217.191
296.803	311.068	285.667	311.366	254.75	303.972	278.985	358.404	351.991	507.315	281.819	293.496	283.1	274.236	243.468	291.047	260.543	288.419	429.865	154.079	162.139	133.315	362.64	216.744
300.013	313.185	289.044	312.378	253.747	306.335	278.844	357.553	350.328	504.624	279.618	291.949	280.439	276.79	241.41	289.312	261.047	286.875	429.008	152.178	158.176	132.192	361.302	216.206
296.034	307.185	282.27	307.976	248.557	300.264	273.992	353.613	349.286	493.145	271.042	287.265	276.703	272.082	235.971	284.741	256.009	280.786	419.947	153.522	158.128	130.777	356.175	216.54
288.76	297.001	272.374	302.138	246.868	290.406	270.526	349.529	344.16	489.867	269.785	285.06	276.284	265.044	234.518	282.878	251.454	279.29	413.559	150.556	158.42	131.738	355.823	217.911
288.232	297.954	272.431	301.125	246.616	291.099	269.949	348.541	346.718	488.287	267.819	283.411	273.709	261.483	234.372	281.135	249.412	276.745	411.11	151.032	158.275	127.488	354.051	213.047
286.979	297.565	270.412	302.885	246.681	290.307	270.74	349.748	347.834	490.634	268.382	284.125	274.456	262.154	234.239	281.755	249.726	277.443	412.824	151.066	156.795	129.577	356.347	216.328
287.94	297.763	271.11	301.686	245.526	290.624	269.566	349.251	348.434	491.478	268.451	282.549	274.123	260.79	233.436	280.586	248.612	279.123	416.273	150.867	155.492	132.085	355.3	215.214
288.764	297.997	271.377	302.685	246.047	290.868	270.291	350.778	345.611	494.108	270.243	283.813	274.718	261.48	233.785	281.637	249.15	279.384	418.939	151.881	157.858	132.335	353.962	219.682
287.678	296.416	270.717	303.191	246.708	289.546	270.886	353.955	348.737	496.795	269.389	285.073	275.299	262.443	234.012	282.809	249.786	280.35	425.061	151.199	157.223	133.569	355.364	218.682
286.966	298.289	272.377	303.705	247.854	291.358	271.762	352.74	347.895	498.628	269.229	284.874	275.115	264.098	235.323	282.444	251.291	282.027	419.02	152.278	159.617	131.581	357.061	211.015
289.562	300	273.915	305.087	247.894	292.957	272.377	353.68	348.242	501.997	272.896	286.155	276.029	264.207	236	283.735	251.654	283.034	419.673	153.185	159.979	129.873	357.754	212.303
289.987	302.681	275.906	306.319	249.481	295.419	273.812	353.865	346.916	502.184	276.882	289.211	279.31	266.895	237.98	286.868	254.026	283.381	426	151.934	158.772	130.146	353.493	215.303
291.545	302.44	278.198	304.029	249.332	295.774	272.746	354.799	346.189	500.976	276.257	290.234	279.988	268.2	237.799	287.777	254.67	284.966	425.469	151.477	158.81	131.973	352.84	217.97
288.811	299.987	274.264	302.29	247.652	293.02	271.041	352.775	344.905	494.622	273.653	285.716	275.58	265.329	234.962	283.368	251.812	281.939	419.163	152.854	160.295	129.365	352.721	214.803
287.721	297.678	272.255	301.78	246.32	290.853	270.06	350.263	345.284	493.056	271.111	284.327	275.132	263.597	233.663	282.194	250.271	279.374	415.531	152.265	159.804	129.477	353.836	214.076
287.24	296.953	271.114	301.426	246.892	290.009	270.236	351.931	346.088	493.596	269.424	284.03	274.779	262.855	235.1	281.782	250.499	282.541	414.029	150.341	157.556	129.44	353.636	214.315
286.893	298.242	271.265	303.949	248.159	291.016	272.041	352.79	346.53	497.21	268.882	283.869	274.94	262.093	235.789	281.696	250.381	280.997	418.397	153.109	158.239	131.817	353.664	213.254
290.373	301.313	274.841	305.725	250.584	294.125	274.188	354.255	347.435	499.985	272.083	285.53	277.268	264.293	239.03	283.566	253.044	281.956	421.764	154.54	159.902	130.375	353.277	213.739
293.365	304.192	279.425	306.596	250.15	297.359	274.313	354.042	349.919	498.617	273.771	286.831	276.883	265.916	238.373	284.552	253.653	281.807	429.417	151.5	158.398	130.167	354.368	214.262
294.549	303.876	279.727	307.202	251.491	297.242	275.339	352.509	347.688	500.255	270.444	287.41	276.503	268.52	238.751	284.716	255.267	281.834	422.437	151.116	158.979	130.152	354.519	212.459
292.987	303.494	277.01	307.974	247.535	296.311	273.407	353.988	348.446	499.009	271.035	287.015	276.32	267.13	236.1	284.503	253.319	278.596	425.968	152.043	157.995	136.563	356.777	217.398
293.159	302.061	277.114	304.584	249.454	295.25	273.053	354.108	348.825	496.28	271.59	286.021	276.228	264.953	237.21	283.797	252.603	279.807	421.805	153.288	161.14	130.236	354.328	212.838
291.391	301.984	277.095	305.841	250.305	295.219	274.078	354.308	347.677	496.002	268.285	286.372	276.86	265.133	237.486	284.076	252.82	280.766	418.295	152.487	159.642	131.009	354.223	212.595
290.747	299.574	272.425	303.037	245.432	292.226	270.091	352.973	345.842	493.562	265.882	281.895	272.644	261.263	233.445	279.679	248.878	281.197	419	152.424	159.568	129.627	354.979	215.242
287.966	296.755	270.406	300.963	245.351	289.693	269.156	351.344	346.042	489.861	264.91	282.202	273.276	261.277	233.017	280.047	248.694	279.833	417.592	151.49	157.493	130.173	354.962	217.947
283.416	293.789	265.302	301.237	244.851	286.33	268.988	352.195	348.411	493.861	265.479	281.939	273.402	258.499	232.613	279.841	246.974	279.293	414.755	151.272	157.804	131.835	356.533	215.909
290.219	300.879	274.094	306.921	250.034	293.655	274.385	355.817	350.979	496.83	274.354	285.81	276.983	263.291	238.294	283.723	252.163	283.357	423.776	151.563	156.075	134.054	355.655	215.886
292.275	304.366	278.585	307.548	250.54	297.35	274.943	355.174	348.516	501.837	274.16	288.099	278.569	267.301	239.279	285.85	254.826	286.922	427.429	152.927	158.662	132.35	357.57	214.856
289.614	302.899	277.717	306.515	248.637	296.03	273.412	353.871	346.547	494.979	272.812	286.769	277.115	268.415	236.939	284.547	254.408	284.303	423.367	152.841	159.609	130.942	355.528	216.795
289.489	300.023	275.094	304.124	246.686	293.261	271.274	351.599	346.989	496.826	272.674	285.731	276.512	266.079	234.308	283.534	251.937	281.354	419.755	151.682	158.424	131.346	353.934	215.841
287.97	297.295	272.623	302.004	246.043	290.675	269.998	350.341	343.316	495.226	268.493	282.716	272.655	263.436	233.538	280.382	250.128	280.337	416.898	151.265	156.563	129.681	355.359	216.356
287.322	296.896	272.417	302.887	246.724	290.346	270.766	349.428	345.969	495.844	266.292	284.133	274.661	263.008	234.314	281.849	250.236	279.745	416.664	151.578	159.822	131.278	353.144	216.229
288.476	298.796	272.691	302.957	249.796	291.778	272.552	351.512	346.98	497.782	271.618	285.762	276.627	264.36	237.142	283.611	252.243	280.354	417.909	150.472	158.001	131.932	353.151	214.585
290.76	300.051	276.747	302.8	248.954	293.641	272.004	353.156	346.99	499.657	273.271	287.691	277.437	265.791	236.672	285.253	252.831	281.565	421.46	153.161	159.419	130.852	356.059	218.782
290.275	301.665	276.936	305.53	250.274	294.927	273.927	352.677	348.958	501.112	275.139	288.174	277.771	266.868	237.968	285.738	254.003	281.8	418.684	151.87	159.363	130.609	354.874	214.396
291.429	301.222	276.379	304.65	249.46	294.458	273.085	352.174	349.222	498.851	275.743	288.481	278.403	266.672	237.483	286.113	253.678	281.854	422.072	152.876	158.83	130.667	355.322	212.926
290.206	299.994	275.03	302.646	249.252	293.239	272.108	351.41	346.937	500.889	273.812	287.417	277.363	266.376	236.904	285.035	253.258	281.915	423.48	152.909	157.57	128.967	354.538	213.373
290.343	299.336	274.398	303.074	248.65	292.607	271.947	352.135	349.032	499.695	273.361	286.996	277.414	266.066	236.831	284.677	253.053	282.783	425.419	152.976	159.454	129.382	353.766	215.706
290.322	301.635	275.549	304.779	249.69	294.544	273.272	352.799	345.769	499.608	273.875	287.844	277.138	267.132	237.218	285.29	253.816	282.184	421.011	152.029	159.671	129.705	353.059	214.926
289.421	300.456	274.726	303.929	247.363	293.505	271.577	351.44	347.516	496.635	273.854	286.576	276.356	265.916	235.154	284.169	252.223	281.085	419.122	153.377	159.217	130.969	356.115	214.902
288.515	299.097	273.292	303.556	246.683	292.117	271.028	352.308	345.863	495.799	270.861	285.477	275.58	264.601	234.919	283.135	251.39	281.112	420.061	152.993	159.08	129.788	353.847	213.061
288.614	299.245	273.377	304.548	247.609	292.297	271.982	353.527	347.463	493.837	268.819	284.196	274.494	263.124	235.898	281.895	251.006	281.507	423.878	150.55	158.826	132.6	353.214	216.424
288.567	299.648	274.094	304.324	249.186	292.799	272.789	355.443	347.526	495.712	269.611	286.064	277.626	263.879	236.767	283.988	251.81	283.612	422.245	152.199	160.005	134.865	358.087	216.061
292.197	303.718	275.358	307.311	250.602	296.056	274.877	354.916	349.021	495.667	273.667	286.488	277.287	264.636	239.433	284.331	253.417	283.942	421.857	153.397	159.748	131.827	356.045	215.25
294.18	305.275	279.962	307.813	250.457	298.284	275.009	354.458	347.253	496.375	273.792	287.708	278.868	267.413	238.916	285.549	254.728	282.099	421.735	152.404	158.601	129.181	355.176	214.129
292.056	302.46	277.368	305.519	247.025	295.596	272.064	353.548	343.895	492.799	269.66	285.561	275.397	266.051	234.872	283.162	252.174	281.143	418.429	152.55	158.783	129.35	354.96	214.386
287.798	296.523	269.189	302.436	243.773	289.254	268.885	352.961	345.463	495.309	266.5	282.652	272.925	261.867	231.735	280.331	248.453	279.313	414.408	151.801	157.767	130.681	353.96	214.409
286.918	294.727	268.375	299.853	245.314	287.721	268.66	352.162	343.8	495.162	268.028	282.3	273.686	258.44	233.001	280.24	247.112	278.421	420.483	151.424	156.727	131.996	354.247	216.497
288.18	296.855	270.337	300.118	246.274	289.729	269.323	352.165	347.021	499.315	268.083	282.265	272.64	260.21	234.41	280.017	248.726	281.312	417.218	149.716	158.156	131.684	356.256	219.262
291.687	301.731	276.526	304.114	249.044	294.841	272.618	355.955	348.074	500.11	272.181	286.177	277.329	264.317	236.605	284.015	251.978	282.557	428.585	152.888	158.339	132.273	355.909	216.012
293.541	302.767	278.214	305.043	248.007	296.064	272.422	357.024	350.484	500.51	274.285	287.633	277.306	267.165	235.541	285.262	253.088	281.238	426.034	153.04	159.087	136.261	358.857	217.474
293.777	302.673	278.356	302.695	247.842	295.973	271.323	354.06	347.284	496.093	274.479	286.367	276.852	265.622	235.341	284.162	252.141	279.18	420.891	152.411	158.993	131.288	355.773	212.921
294.227	300.835	274.629	301.479	245.097	293.635	269.232	350.348	345.758	495.138	271.625	284.063	274.174	261.86	233.407	281.757	249.196	279.659	416.055	149.59	157.365	129.131	355.615	214.671
290.639	298.657	273.507	300.882	245.997	291.813	269.492	351.018	343.621	495.058	270.681	283.165	273.03	261.816	233.852	280.819	249.367	282.132	417.708	152.444	158.02	130.154	355.214	215.353
289.421	297.465	272.205	300.301	244.715	290.65	268.509	350.042	346.032	493.308	269.028	282.829	273.082	261.105	232.532	280.451	248.383	279.476	414.667	152.822	159.328	131.057	354.697	215.179
286.009	294.282	269.519	299.033	244.04	287.655	267.581	347.85	346.189	488.677	265.451	281.047	271.431	259.876	231.23	278.789	247.123	278.054	412.551	150.272	156.429	127.565	350.852	210.364
284.871	296.218	270.085	302.062	246.77	289.254	270.439	350.428	344.326	492.354	266.424	282.626	273.517	261.291	233.782	280.414	249.044	278.214	416.184	151.483	157.324	129.112	353.089	212.273
283.657	294.158	267.547	301.996	244.55	287.132	269.14	351.302	348.284	492.597	264.444	282.044	272.356	260.014	232.43	279.676	247.737	281.507	419.816	152.291	158.496	132.531	355.087	220.591
286.648	295.03	268.566	301.539	245.394	287.997	269.428	353.033	351.832	498.736	264.632	282.085	272.816	259.359	233.619	279.858	247.9	282.194	423.612	151.086	158.82	131.596	356.763	219.432
290.824	302.154	276.302	306.876	251.491	295.201	275.199	355.943	352	503.562	273.917	288.114	279.741	265.34	239.305	286.042	253.75	283.605	429.714	151.305	160.005	132.827	357.969	218.977
293.309	305.99	281.132	309.365	251.835	299.165	276.462	357.072	351.168	509.233	278.049	289.614	279.994	268.851	240.465	287.426	256.215	284.578	427.184	154.411	160.555	134.073	360.254	214.97
290.996	307.081	280.321	310.681	251.264	299.749	276.698	353.925	347.4	499.455	276.083	289.257	279.443	270.893	239.145	286.892	256.76	283.31	424.816	152.702	159.922	129.946	357.183	215.098
286.562	296.842	271.311	303.867	246.54	290.028	271.08	350.434	347.116	494.042	267.451	283.518	273.621	264.671	234.936	281.223	251.435	283.565	420.49	151.934	156.928	130.812	355.653	215.917
289.464	298.018	272.717	301.712	247.979	291.252	270.98	356.191	348.432	497.003	272.562	285.885	277.459	262.098	236.532	283.845	250.717	285.3	422.626	150.822	158.209	132.473	355.175	214.778
294.416	303.599	280.471	302.703	250.234	297.192	272.694	356.598	346.916	500.94	278.236	289.154	279.85	266.732	238.669	286.96	254.242	287.004	420.402	154.179	160.649	132.938	359.116	214.96
295.047	306.411	282.113	303.525	248.361	299.631	271.974	354.484	344.358	497.794	279.667	288.651	278.333	268.961	236.587	286.284	254.554	283.933	417.626	152.835	159.397	131.065	355.288	214.49
291.815	300.501	277.066	301.384	246.423	294.057	269.949	350.353	344.284	495.114	275.424	287.75	277.086	266.226	234.285	285.203	252.011	281.252	421.626	150.656	158.743	130.073	354.224	216.914
289.511	296.76	271.49	299.251	244.681	289.91	268.04	351.071	343.116	493.659	272.84	285.101	275.046	262.117	233.134	282.745	249.216	280.865	420.912	150.663	157.625	130.923	354.234	217.202
290.562	298.273	272.773	301.044	246.159	291.359	269.653	348.176	345.411	492.357	271.417	285.496	275.419	264.215	233.637	283.071	250.602	279.973	412.361	151.782	157.22	128.507	354.619	214.013
287.639	296.169	271.283	300.554	246.336	289.461	269.544	350.445	346.484	496.673	269.271	283.905	273.557	262.049	234.427	281.446	249.753	278.395	414.769	152.007	156.365	130.377	354.741	212.914
288.777	296.746	270.207	301.853	246.734	289.681	270.328	352.104	349.179	498.253	270.667	283.651	274.069	261.396	234.084	281.365	249.238	279.181	421.891	150.974	157.869	133.85	355.659	214.18
289.665	299.393	274.189	302.921	248.081	292.622	271.556	353.946	345.884	500.194	272.507	286.734	277.144	264.161	236.078	284.424	251.661	280.796	419.959	152.152	157.504	129.827	352.364	214.818
291.571	301.953	275.5	305.485	248.339	294.794	272.801	354.201	346.958	497.243	271.986	284.901	274.5	264.214	236.105	282.507	251.702	283.105	420.265	153.026	160.094	129.454	354.484	214.758
289.584	299.903	273.283	303.913	246.711	292.685	271.197	354.356	347.716	495.292	269.056	283.974	275.322	262.921	234.945	281.873	250.465	281.221	420.204	151.417	157.7	129.412	355.878	218.47
284.854	294.537	267.802	301.054	243.04	287.462	267.874	353.35	347.505	493.042	265.646	281.649	272.195	259.273	230.642	279.402	246.527	279.459	421.694	151.305	157.689	129.8	355.735	218.045
287.961	298.755	271.642	303.631	248.916	291.536	272.337	356.198	348.653	498.08	270.028	283.69	274.874	261.816	235.738	281.654	250.202	280.932	423.939	151.788	157.971	134.865	357.317	219.659
292.343	303.95	277.792	305.622	250.019	296.772	273.821	352.784	345.674	493.528	271.34	287.556	277.414	266.485	237.997	285.078	253.803	281.901	421.041	154.411	160.054	132.546	356.746	216.485
291.348	299.678	273.604	302.929	246.286	292.617	270.533	351.195	345.2	493.198	267.826	283.801	274.586	264.324	234.244	281.62	250.937	279.279	420.49	151.338	159.3	131.512	357.446	217.114
290.249	298.55	273.387	303.631	246.981	291.741	271.231	352.757	346.253	493.986	270.014	285.398	277	263.967	234.939	283.355	251.045	281.776	423.327	151.722	159.694	131.588	355.685	216.273
287.356	299.067	273.211	303.364	245.256	292.13	270.131	350.587	344.926	495.086	270.111	285.204	275.869	263.31	233.738	282.91	250.147	281.245	420.972	150.808	158.822	131.396	357.14	216.324
286.957	295.969	271.277	302.468	245.203	289.371	269.717	352.821	349.653	498.638	267.417	283.236	272.696	261.529	232.27	280.739	248.504	278.769	422.441	150.802	157.787	135.473	356.645	215.346
289.442	299.043	273.748	302.065	247.135	292.17	270.649	354.033	347.874	500.593	269.889	284.619	275.214	263.3	235	282.356	250.698	282.405	424.135	153.471	159.889	130.946	355.288	214.604
291.631	300.382	275.267	302.269	248.47	293.533	271.5	352.836	347.442	498.694	272.826	285.789	276.547	264.083	236.796	283.589	251.935	282.46	421.87	152.12	158.414	128.95	354.586	215.49
292.803	301.258	277.098	301.335	247.6	294.614	270.603	353.874	347.432	498.787	271.889	284.424	274.788	263.575	234.828	282.153	250.775	282.106	417.952	151.954	158.036	130.765	355.529	215.149
292.502	300.09	274.352	302.335	246.538	293.056	270.424	352.342	346.389	499.534	270.458	282.757	273.036	262.613	234.535	280.447	250.115	280.943	416.584	150.65	158.047	131.627	353.959	216.255
289.811	299.386	271.541	302.281	245.426	291.871	269.765	353.952	347.284	497.201	273.41	285.812	276.174	262.678	234.081	283.592	249.951	280.228	418.503	152.179	157.747	130.542	355.302	214.604
292.833	302.312	276.494	303.41	248.225	295.282	271.848	354.252	347.547	497.406	272.535	285.848	275.047	263.403	236.087	283.266	251.245	283.416	417.135	152.55	159.087	129.885	354.217	211.914
293.18	302.893	278.33	304.817	249.363	296.137	273.101	352.335	348.232	497.354	273.799	286.909	277.034	264.907	237.497	284.647	252.705	281.942	419.306	152.821	157.954	130.008	355.711	213.402
290.189	302.614	276.651	304.88	249.245	295.52	273.06	354.928	349.2	495.361	274.306	287.032	277.943	265.576	236.776	284.934	252.754	279.898	427.02	150.834	157.217	132.927	354.477	209.818
288.219	301.775	275.434	309.73	248.674	294.731	274.81	354.108	350.747	499.33	272.181	284.579	274.523	264.762	236.997	282.338	252.405	280.67	418.633	152.709	160.247	136.158	357.974	215.076
287.365	297.846	272.406	303.083	247.516	291.061	271.302	351.362	346.179	493.958	272.083	284.558	275.73	262.308	235.887	282.51	250.545	281.765	415.653	152.132	159.078	130.458	353.481	210.886
290.871	300.161	277.491	301.73	249.335	293.914	271.764	350.668	346.979	492.253	271.132	284.836	275.523	263.1	236.965	282.721	251.465	284.207	421.245	152.291	158.863	127.858	353.948	215.076
288.549	300.698	275.274	303.224	246.901	293.789	271.011	351.719	346.347	495.823	271.931	286.038	276.621	264.881	234.683	283.73	251.44	282.333	419.694	152.364	160.029	128.185	353.519	216.098
288.206	296.923	273.047	301.415	245.839	290.475	269.629	349.329	342.916	492.236	269.403	286.316	275.661	265.781	234.038	283.681	251.652	281.143	415.837	149.834	158.34	129.958	354.019	220.076
286.142	293.164	267.623	299.423	244.68	286.421	268.114	349.144	344.811	494.188	264.146	282.088	273.96	260.457	231.985	280.005	247.78	280.827	411.857	152.808	156.732	128.835	354.866	214.659
286.356	293.536	267.501	300.152	245.859	286.672	269.1	351.82	347.211	496.221	266.5	282.416	273.487	260.733	233.255	280.214	248.5	280.523	420.32	150.741	157.14	133.53	357.02	217.989
291.223	299.616	273.964	302.442	247.436	292.72	270.982	355.059	347.432	498.892	271.917	286.302	276.338	264.155	235.497	283.859	251.397	283.282	423.177	152.715	159.582	129.992	357.163	216.323
290.893	301.398	274.548	304.637	247.275	294.144	271.83	354.832	347.189	501.284	273.076	286.764	277.188	265.703	235.633	284.469	252.32	283.452	423.81	151.748	158.048	132.234	358.069	217.489
290.549	302.885	276.482	305.816	249.064	295.748	273.357	355.885	347.895	502.09	277.042	288.378	277.792	267.42	236.526	286.001	253.667	284.697	430.667	152.397	157.448	135.876	358.76	222.732
291.339	302.398	276.53	305.662	248.943	295.378	273.222	354.778	347.716	500.388	277.306	287.934	278.257	266.994	236.764	285.636	253.536	283.258	426.544	152.317	158.341	132.611	358.013	216.156
291.378	300.868	275.341	303.936	246.998	293.898	271.371	354.948	346.526	495.867	272.444	286.287	276.585	265.064	234.965	283.967	251.664	282.826	425.728	151.45	157.92	131.138	356.224	215.444
289.021	298.569	273.256	300.936	246.057	291.71	269.549	354.7	346.4	498.666	271.625	284.837	275.418	262.586	234.898	282.557	250.261	282.006	421.218	151.602	159.059	131.78	357.875	218.459
288.639	297.334	273.03	298.828	246.952	290.733	269.158	350.721	345.547	495.037	272.014	284.764	274.453	262.441	234.497	282.312	250.001	280.782	419.463	153.072	157.343	131.615	356.321	218.292
289.867	297.832	272.217	300.647	247.168	290.891	270.06	351.41	347.632	491.5	270.514	284.134	274.58	262.359	235.328	281.929	250.328	280.925	417.837	152.742	159.772	128.562	354.953	214.25
290.755	301.782	274.717	304.361	247.45	294.426	271.812	354.97	348.221	495.774	273.417	285.915	276.494	263.86	235.375	283.689	251.179	279.85	418.816	151.689	157.729	129.965	355.181	213.106
289.833	300.56	274.123	303.386	246.54	293.411	270.874	353.189	347.611	492.722	269.597	284.018	274.264	263.065	234.331	281.772	250.276	279.789	418.531	152.06	158.547	128.554	353.674	213.348
288.262	298.362	272.255	303.108	246.584	291.302	270.78	352.695	345.274	497.514	266.792	282.149	271.966	260.821	234.076	279.708	248.913	279.626	416.49	152.113	158.732	131.362	353.049	215.258
291.159	299.007	273.283	303.021	248.283	292.038	271.714	350.335	345.274	497.708	267.076	284.611	274.517	262.298	236.067	282.137	250.618	277.51	422.184	151.172	158.938	132.092	354.059	214.962
289.781	299.721	273.33	304.1	246.848	292.629	271.355	351.32	346.874	494.625	265.972	283.596	274.42	263.056	234.924	281.397	250.534	279.041	423.143	152.728	159	129.977	354.423	216.174
288.704	299.55	271.481	303.784	244.059	292.013	269.625	350.449	346.568	497.639	266.91	284.044	274.833	262.51	232.645	281.824	249.219	279.554	420.755	150.351	157.576	133.912	355.425	218.22
289.871	298.909	273.991	305.166	248.894	292.216	272.982	353.305	348.8	499.566	270.042	284.167	275.063	262.79	235.953	282.047	250.842	281.143	419.327	151.795	159.432	132.235	355.822	214.424
290.876	302.174	277.617	306.489	250.054	295.516	274.212	352.654	347.101	501.186	271.465	286.465	277.48	265.358	237.812	284.334	253.096	280.068	419.217	151.532	160.372	133.894	353.234	216.093
293.833	302.187	277.532	305.087	249.598	295.48	273.351	352.516	346.838	500.349	273.451	287.954	278.371	266.528	237.652	285.657	253.677	282.15	420.156	153.452	160.158	130.163	354.525	214.669
292.682	305.63	280.485	307.659	251.98	298.706	275.814	355.893	348.333	498.651	277.688	289.272	280.159	269.055	240.623	287.189	256.403	284.725	422.258	154.611	160.238	132.009	354.952	212.252
292.837	306.268	282.561	308.087	251.29	299.678	275.603	354.654	348.775	495.374	278.465	290.135	279.923	271.402	239.199	287.738	257.07	284.915	422.972	152.022	160.078	129.971	353.82	210.389
292.03	304.083	277.73	308.684	248.691	296.909	274.372	353.283	345.07	492.79	274.069	287.67	276.774	269.381	236.516	285.091	254.752	284.378	417.645	152.909	158.147	128.552	353.13	209.836
284.536	293.576	266.862	300.759	243.719	286.457	268.136	349.127	346.522	492.728	265.931	282.638	273.567	261.952	232.353	280.38	248.777	282.412	416.401	150.717	157.75	130.094	354.001	216.866
286.571	294.351	268.372	301.817	246.669	287.5	270.276	351.363	348.88	497.196	266.59	283.626	274.86	261.318	233.33	281.5	248.855	281.735	417.87	151.148	156.737	129.379	352.971	212.957
290.129	301.046	275.938	304.099	251.778	294.254	274.175	354.549	347.028	500.252	273.785	287.562	278.693	266.088	240.138	285.539	254.533	281.735	420.278	152.366	159.069	132.202	355.565	213.419
292.781	304.963	280.33	305.859	251.885	298.152	274.989	354.769	349.979	500.986	278.09	289.161	278.937	268.86	240.358	286.748	256.174	282.078	428.102	153.146	158.917	133.692	357.477	216.136
292.236	304.567	279.717	306.772	249.534	297.708	274.036	355.404	346.621	499	273.882	286.55	275.948	267.79	237.375	284.13	254.253	279.942	425.898	151.987	158.075	131.227	357.009	214.667
290.459	301.812	275.896	305.444	248.009	294.784	272.595	355.539	349.863	498.722	271.486	285.985	276	266.273	235.747	283.652	252.685	280.136	421.714	151.616	158.126	131.558	355.437	214.061
287.893	296.265	271.491	300.037	246.752	289.599	269.561	353.91	347.232	494.135	267.889	283.974	274.391	262.065	234.035	281.605	249.585	282.187	418.367	151.94	158.185	131.192	353.174	214.265
287.506	295.822	269.783	299.029	244.661	288.843	267.934	350.841	343.4	489.642	268.007	283.085	273.557	260.007	231.698	280.784	247.404	279.548	414.245	152.053	158.676	128.169	352.897	214.886
287.099	296.795	270.858	300.539	246.444	289.812	269.6	349.263	343.758	490.701	269.181	284.058	274.149	261.476	233.637	281.676	249.078	278.796	415.816	151.331	156.914	130.788	353.282	215.439
285.039	292.604	265.934	297.988	243.503	285.543	266.826	348.76	344.537	493.549	262.667	279.333	269.391	257.914	230.84	276.975	245.864	281.276	414.204	152.47	157.719	127.104	354.81	217.568
287.798	296.732	271.481	302.373	246.307	290	270.307	350.012	344.989	493.431	268.958	283.067	274.603	260.31	234.328	281.029	248.745	279.799	418.327	150.735	157.737	128.958	353.246	216.864
287.927	299.083	272.302	304.448	248.013	291.919	272.172	350.302	347.697	493.03	269.16	284.744	275.692	262.636	235.999	282.492	250.774	278.698	420.196	152.173	158.502	128.489	352.192	215.977
286.124	296.59	268.896	303.407	246.069	289.251	270.614	352.171	349.75	496.325	265.694	282.639	273.261	261.329	234.078	280.355	249.195	283.153	419.644	152.213	156.955	129.016	353.208	218.78
287.682	296.452	268.33	304.008	247.609	289.002	271.752	353.853	351.76	501.731	267.681	284.025	275.146	260.126	236.36	281.867	249.547	282.738	425.461	150.71	159.086	133.012	356.415	219.901
290.223	301.063	275.094	307.904	250.932	294.15	275.321	354.71	353.518	506.047	271.993	288.548	280.319	265.814	239.269	286.453	253.998	283.038	428.991	153.246	158.942	138.762	358.37	220.167
294.605	306.375	282.519	310.07	253.681	299.853	277.82	358.677	351.445	509.88	278.5	291.256	281.887	269.867	242.496	289.112	257.682	286.636	433.828	153.975	160.893	137.512	359.147	215.379
298.953	311.218	288.821	310.66	255.998	304.898	279.397	359.886	347.939	507.384	283.667	294.691	283.531	274.191	244.871	292.235	261.141	288.279	432.359	154.69	163.502	132.331	360.889	213.765
301.687	316.033	292.557	312.05	254.252	309.259	278.994	356.497	345.403	502.752	282.299	294.718	283.066	278.497	242.304	291.997	262.391	286.807	425.889	155.63	160.711	130.862	356.934	213.409
295.627	308.892	284.207	308.203	249.06	301.944	274.378	351.883	344.087	493.79	274.625	288.691	277.456	274.793	236.313	285.985	257.671	280.324	418.787	152.438	160.365	129.051	354.06	216.008
288.777	296.413	270.774	301.647	244.901	289.49	269.192	349.108	344.874	489.958	268.743	283.287	273.58	264.138	232.532	280.995	250.07	277.956	416.388	150.881	157.322	127.181	352.256	214.841
284.974	295.889	269.792	300.871	245.606	288.896	269.263	350.123	343.042	487.951	269.167	282.38	274.092	261.45	233.093	280.436	248.826	279.534	411.612	150.914	156.63	128.965	352.279	213.705
286.159	297.581	270.245	303.983	246.63	290.256	271.181	351.982	345.337	491.5	269.507	284.292	274.414	263.098	234.584	281.988	250.402	276.986	416.347	150.901	157.437	131.546	352.815	214.409
285.498	295.671	268.613	302.867	245.391	288.426	269.995	350.168	344.211	495.049	269.597	283.702	274.77	261.317	233.855	281.586	249.093	278.565	416.102	150.901	158.678	131.619	354.347	212.78
286.815	296.074	269.972	303.647	245.891	289.173	270.615	353.581	349.368	496.465	268.41	284.044	274.431	261.282	234.503	281.797	249.367	282.017	414.755	150.974	157.753	131.838	353.549	214.962
290.446	299.208	275.406	304.676	248.466	292.812	272.528	353.341	349.589	498.347	270.028	286.056	275.23	263.958	235.625	283.456	251.343	281.537	421.327	153.344	157.89	132.877	355.427	211.977
287.867	298.779	272.858	302.83	248.363	291.838	271.678	351.689	348.726	496.934	272.604	284.26	275.155	263.315	235.968	282.105	251.139	277.578	419.816	151.934	158.609	133.642	353.629	207.773
287.953	298.326	271.991	302.158	247.922	291.254	271.139	354.659	348.821	499.569	270.625	285.009	276.224	262.455	235.25	282.919	250.339	281.085	422.429	152.437	160.534	133.546	354.73	212.674
288	296.844	271.973	300.013	246.852	290.108	269.609	351.85	347.748	497.078	270.34	283.545	273.308	261.194	234.494	281.173	249.307	283.479	421.541	152.213	158.801	128.917	357.842	218.26
289.146	298.803	273.85	301.677	247.967	292.026	270.959	351.589	346.274	496.926	270.25	285.735	275.71	264.278	235.512	283.279	251.47	282.945	420.093	151.915	157.78	129.229	357.868	220.343
291.288	300.793	275.888	303.287	248.992	294.006	272.234	352.077	349.59	492.936	270.201	286.969	277.204	266.807	237.108	284.563	253.584	281.612	419.664	152.074	159.169	129.175	357.185	218.729
292.438	302.088	276.209	302.15	247.731	295.003	271.026	350.88	347.011	492.78	269.944	285.741	275.997	265.937	235.66	283.362	252.461	280.03	417.48	151.008	158.48	129.325	356.222	221.555
291.06	300.176	275.803	303.938	248.362	293.544	272.152	351.11	348.548	491.335	269.042	285.27	275.831	265.224	235.651	283.009	252.059	279.108	416.174	149.637	156.233	132.009	355.635	215.426
289.253	299.629	273.039	303.602	247.949	292.45	271.772	352.679	350.127	494.696	268.639	284.504	276.446	262.828	235.895	282.541	250.833	280.561	418.827	150.511	157.793	131.079	353.95	214.843
291.648	299.448	275.02	303.042	248.871	292.813	272.06	354.517	348.706	496.46	268.84	285.358	275.52	263.697	236.686	283.017	251.672	282.044	418.644	152.637	158.515	130.994	355.107	218.373
291.403	301.515	277.199	305	250.595	294.917	273.884	353.709	351.685	496.391	270.715	286.761	276.313	265.369	238.087	284.271	253.223	283.01	421.868	152.558	158.399	131.136	355.258	213.351
293.536	304.879	279.349	308.386	249.627	297.937	274.78	354.832	348.095	499.778	273.854	288.36	278.368	267.459	237.57	285.993	254.154	282.605	424.204	152.669	157.574	133.681	357.521	217
294.009	304.366	277.566	307.913	249.817	297.076	274.686	354.859	350.905	500.271	274.306	287.327	277.218	266.2	238.27	285	253.768	281.854	427.143	152.722	158.359	134.6	358.58	217.068
290.18	304.413	278.226	310.228	248.77	297.32	275.078	354.536	350.937	500.451	272.118	287.681	277.575	266.599	236.247	285.297	253.088	282.728	423.98	152.576	158.719	130.488	357.387	214.303
287.318	299.728	273.972	304.407	247.252	292.764	271.718	353.799	347.053	497.236	270.299	283.319	273.741	262.781	235.916	281.12	250.823	282.177	419.286	151.424	158.973	129.119	355.937	215.205
285.421	295.755	267.094	303.427	245.422	288.142	270.252	353.778	346.263	496.979	267.306	281.289	272.241	259.879	233.581	279.169	248.175	279.789	417.816	152.589	157.18	130.542	356.721	213.424
290.524	300.883	274.236	305.054	248.006	293.728	272.426	352.222	345.221	497.014	271.729	285.705	277.144	263.075	235.578	283.664	250.83	282.367	418.469	152.55	159.15	131.388	355.054	215.394
289.953	301.436	275.868	304.838	249.87	294.5	273.4	351.644	346.474	493.219	272.722	287.439	279.132	266.762	237.884	285.387	253.907	281.799	420.408	152.649	159.592	130.723	355.016	212.447
286.026	297.443	270.802	304.664	248.661	290.325	272.634	354.74	346.979	494.91	271.111	284.886	275.172	264.347	236.593	282.596	251.996	285.163	419.306	151.464	159.011	130.358	356.225	215.174
288.614	300.759	275.32	305.228	249.803	293.906	273.528	355.257	346.452	498.318	272.722	287.086	277.237	266.835	237.785	284.753	253.905	283.209	422.098	152.307	159.405	134.109	357.671	218.965
291.403	301.309	275.311	304.349	248.116	294.279	272.187	353.835	348.652	498.801	272.271	286.738	276.398	267.082	236.346	284.315	253.402	284.24	422.383	151.956	158.579	131.751	356.312	217.23
291.567	302.091	277.886	304.203	249.449	295.472	272.886	352.826	349.852	497.21	276.097	288.901	279.329	267.891	237.52	286.623	254.373	283.474	422.791	151.777	159.496	132.336	356.953	218.859
290.635	301.762	277.037	304.689	249.132	295.023	272.913	349.257	348.315	494.627	275.569	288.942	279.403	267.838	236.753	286.591	254.001	281.212	419.567	152.367	158.574	129.793	355.511	216.192
286.476	297.007	270.65	301.51	245.203	289.906	269.306	349.481	346.473	491.051	271.229	283.553	274.064	263.22	233.538	281.29	250.007	279.553	412.159	151.419	158.74	130.978	354.077	216.343
286.73	294.675	268.867	300.178	244.66	287.81	268.425	350.466	349.841	492.276	264.84	281.489	272.133	260.199	232.16	279.246	247.715	278.852	413.914	151.724	158.19	129.993	353.615	214.98
288.099	296.594	272.471	302.133	248.623	290.15	271.528	354.553	352.567	497.058	266.792	285.548	276.719	262.688	236.172	283.395	250.882	279.872	420.873	151.155	155.963	135.624	357.849	218.192
291.845	301.769	276.131	304.539	250.321	294.812	273.529	354.676	349.104	499.144	276.389	287.934	279.156	266.439	239.331	285.854	254.374	281.998	421.608	151.3	158.469	133.413	357.793	216.715
293.124	303.644	280.377	305.311	250.988	297.221	274.242	354.323	348.926	498.969	275.882	290.029	280.443	269.406	238.782	287.686	255.772	281.697	422.163	151.854	159.547	132.265	357.39	217.523
293.116	304.265	279.123	307.199	250.575	297.376	274.814	351.719	348.863	499.681	273.972	288.134	277.408	268.126	237.953	285.6	254.697	280.357	426.735	151.934	159.067	130.669	357.678	216.561
291.06	302.745	278.594	304.627	248.099	296.091	272.297	349.662	343.832	495.233	271.181	286.415	275.626	266.867	235.535	283.848	252.918	279.782	422.837	150.656	158.094	129.496	355.181	214.455
287.966	295.691	268.255	301.332	243.981	288.368	268.531	351.192	345.442	492.632	263.16	280.526	270.207	259.767	231.977	278.12	247.395	278.435	416	152.603	157.338	128.35	353.547	217.182
286.558	294.517	268.462	300.311	244.86	287.591	268.597	350.665	347.011	491.667	264.611	282.064	272.109	259.322	231.797	279.627	247.066	279.327	414.592	151.795	157.292	129.119	353.251	213.765
287.961	297.795	271.358	304.432	246.736	290.733	271.433	353.59	348.221	495.865	267.438	283.465	273.69	261.469	234.602	281.191	249.509	280.823	421.653	152.099	157.346	134.327	356.289	216.902
291.79	301.919	276.925	305.361	250.276	295.084	273.856	356.147	348.768	501.302	274.847	287.433	278.512	265.133	238.797	285.382	253.405	284.898	426.612	153.219	160.327	131.808	356.739	212.864
296.429	308.107	283.368	309.054	252.814	301.226	276.888	356.296	345.705	502.521	277.944	290.553	279.983	270.844	240.884	288.127	257.508	286.473	424.224	153.219	160.509	131.381	359.789	214.947
294.361	304.946	280.792	302.49	249.842	298.236	272.378	359.048	347.589	504.243	277.951	289.947	280.862	267.923	237.759	287.814	254.491	283.422	426.673	154.272	159.456	130.608	354.627	213.015
292.236	303.52	278.208	302.51	248.264	296.551	271.485	353	345.8	496.681	274.792	286.719	277.006	265.669	236.541	284.422	252.705	282.184	419.02	154.066	159.976	128.988	352.164	210.962
290.747	301.233	275.507	301.131	247.01	294.199	270.176	352.515	344.695	493.635	274.361	285.808	277.128	264.59	235.162	283.699	251.489	279.409	415.993	152.541	158.877	131.38	352.565	213.524
289.687	299.035	272.611	300.052	245.68	291.842	268.954	353.425	345.158	493.912	271.924	284.496	275.662	262.095	233.564	282.343	249.391	277.895	416.034	152.315	158.121	131.296	352.755	214.403
290.987	300.908	274.988	302.201	246.68	293.847	270.446	353.357	346.505	497.718	275	285.7	276.248	262.501	235.104	283.424	250.306	280.375	424.177	152.733	159.314	131.53	353.657	211.941
289.412	301.545	275.686	301.662	245.432	294.471	269.502	353.051	347.653	499.465	275.007	285.691	275.403	263.499	233.503	283.285	250.148	280.116	422.157	153.64	159.448	130.392	353.166	210.138
290.923	300.428	274.847	300.865	246.718	293.451	269.896	351.913	346.326	495.346	275.826	285.034	275.541	262.398	234.834	282.829	250.127	279.684	421.646	151.461	157.357	129.703	353.204	209.91
291.674	300.82	274.715	300.23	245.73	293.702	269.059	351.53	345.074	496.524	274.306	285.127	276.455	262.2	233.035	282.932	249.215	277.936	419.034	153.315	158.204	127.261	349.912	207.259
290.21	299.884	273.111	301.118	245.696	292.59	269.42	349.812	345.063	496.326	273.736	283.765	274.553	261.44	233.107	281.574	248.825	277.348	417.585	153.216	157.456	130.719	354.196	212.888
288.485	298.944	272.847	299.388	245.224	291.859	268.409	349.057	345.032	495.489	271.931	283.861	274.179	260.736	233.642	281.481	248.675	278.109	414.565	154.349	157.896	129.634	352.643	210.918
287.094	297.49	270.264	301.311	244.68	290.165	268.922	350.081	346.758	493.285	268.472	281.942	273.138	259.317	232.834	279.77	247.525	277.19	415.245	152.808	157.641	128.692	351.674	208.818
288.7	298.456	271.415	302.012	245.661	291.155	269.783	352.323	347.758	497.5	269.167	282.734	274.017	259.972	233.573	280.65	248.219	278.912	417.102	153.517	156.673	128.046	352.582	209.742
291.176	302.638	276.736	305.058	248.264	295.617	272.576	354.024	348.326	500.83	271.938	286.322	276.879	264.613	236.323	284.056	252.018	280.293	418.449	153.371	159.386	131.962	353.183	214.455
291.403	304.413	278.906	305.494	249.065	297.459	273.22	354.066	347.137	500.083	272.007	286.696	276.971	266.73	237.474	284.368	253.707	281.731	418.857	154.126	159.466	130.642	354.167	211.47
292.481	303.326	279.736	304.523	248.724	296.843	272.609	352.302	348.832	499.795	272.979	287.044	276.81	267.343	236.36	284.578	253.553	282.316	423.714	154.351	159.005	129.969	354.089	211.765
290.614	300.933	275.094	302.257	247.307	293.853	270.829	352.075	346.842	497.705	271.319	285.064	274.259	264.865	235.66	282.51	251.863	279.772	422.49	154.947	159.231	128.535	352.96	211.068
284.09	294.161	266.764	298.494	242.168	286.792	266.279	349.135	343.326	492.382	266.653	280.044	269.994	259.005	230.439	277.642	246.29	277.459	417.184	151.801	157.064	128.904	350.692	209.864
284.678	294.054	268.604	297.618	243.708	287.256	266.785	350.123	347.168	492.247	265.889	282.757	273.609	259.142	231.023	280.507	246.622	278.156	413.531	151.954	156.96	128.569	351.279	215.727
285.588	295.113	269.932	298.22	243.789	288.354	267.089	352.403	346.326	494.906	270.139	282.361	272.356	259.232	231.231	279.992	246.765	278.646	417.728	151.954	156.515	129.141	351.665	211.089
288.258	297.18	271.225	300.51	245.559	290.194	269.082	353.823	348.126	501.451	270.896	283.206	274.517	259.964	234.505	281.146	248.63	281.782	418.3	152.63	158.485	131.014	353.923	213.127
292.91	303.774	279.027	302.838	249.196	296.956	272.158	356.637	349.632	504.235	279.396	287.809	278.925	265.782	237.316	285.729	253.107	283.411	423.606	154.305	160.255	131.772	354.602	210.452
294.876	305.895	281.13	303.797	249.162	299.017	272.549	354.835	346.842	501.645	279.958	288.508	279.12	267.5	237.664	286.234	254.219	281.785	424.524	153.822	158.555	130.614	354.573	211.422
296.064	306.392	281.366	303	248.28	299.408	271.703	351.541	344.989	498.645	276.111	286.35	276.534	266.542	236.217	284.051	253.045	279.401	418.687	152.914	158.732	129.772	354.09	212.884
295.137	304.174	277.432	302.162	246.168	296.793	270.137	350.924	344.874	495.784	274.444	284.943	276	264.29	234.284	282.761	250.931	277.615	415.095	152.921	158.813	129.418	352.947	212.217
290.283	299.731	273.876	299.655	244.305	292.651	267.998	351.412	345.042	494.638	271.528	282.011	273.109	260.621	232.022	279.926	247.889	278.323	413.524	152.385	157.3	128.314	351.402	211.089
289.725	297.862	270.244	298.535	243.51	290.405	267.064	350.131	344.442	492.76	270.778	281.87	272.936	258.87	231.536	279.698	246.704	277.612	415.483	153.159	157.121	129.579	351.301	207.422
287.944	297.607	271.491	299.303	245.72	290.538	268.657	351.434	345.4	494.177	268.618	283.971	274.793	261.636	234.142	281.62	249.394	277.765	412.265	151.411	158.091	129.627	351.162	207.97
288.708	301.279	273.528	303.212	248.351	293.774	271.835	352.198	347.074	496.906	271.632	285.895	276.736	263.189	236.936	283.716	251.501	278.735	418.918	151.828	158.265	130.485	351.376	211.409
289.961	302.614	277.877	304.166	248.941	295.845	272.581	351.542	346.8	494.889	274.438	287.263	277.374	265.755	237.346	284.897	253.109	280.857	422.449	153.874	159.156	129.315	352.789	210.742
289.691	301.154	275.377	303.602	246.845	294.152	271.14	352.129	346.989	492.979	273.312	286.792	276.695	265.76	234.878	284.363	252.014	280.993	420.735	152.344	158.182	129.396	352.491	212.53
287.18	297.577	271.245	300.61	245.382	290.508	269.023	354.506	348.168	498.028	271.986	284.158	274.339	262.914	233.041	281.804	249.617	281.061	417.939	154.808	158.826	129.877	351.991	211.295
287.133	297.208	271.16	300.78	246.379	290.201	269.666	354.811	346.684	497.913	273.139	285.234	276.897	261.9	234.471	283.127	249.687	281.122	423.041	152.662	158.587	131.5	352.082	211.273
290.159	300.872	277.481	301.988	248.596	294.48	271.451	351.458	345.211	495.434	274.361	286.845	277.592	264.35	235.936	284.61	251.699	280.289	421.347	154.245	159.724	129.246	351.566	212.098
288.738	301.225	275.811	302.224	248.537	294.279	271.519	351.883	345.421	496.156	274.639	286.503	276.782	265.054	236.526	284.211	252.354	277.874	419.184	153.669	159.786	129.535	351.791	213.356
285.622	297.24	272.383	301.896	246.74	290.536	270.35	351.177	344.046	495.856	269.965	285.226	274.73	262.871	234.822	282.748	250.382	278.494	419.421	153.952	158.363	130.267	350.954	217.568
288.373	299.009	272.459	302.813	245.994	291.833	270.317	354.18	347.351	499.571	270.132	284.392	275.235	262.186	234.656	282.219	249.931	279.123	416.992	152.906	158.306	130.113	351.726	211.197
292.116	303.089	277.544	304.187	248.873	296.08	272.551	353.18	346.277	496.599	272.618	285.48	275.948	264.586	236.011	283.207	251.863	280.228	415.299	154.873	159.427	128.628	350.172	206.629
292.086	304.25	277.119	305.987	248.122	296.818	272.892	351.53	346.993	497.095	271.854	285.138	275.747	264.738	235.738	282.876	251.829	279.351	418.89	152.84	159.556	129.875	350.994	209.992
292.983	304.593	278.006	303.929	248.882	297.283	272.446	350.985	346.93	497.04	273.708	286.887	277.258	264.908	236.191	284.555	252.124	278.698	418.931	152.667	157.762	128.009	351.618	208.719
293.691	305.086	277.713	304.996	247.622	297.559	272.182	353.012	346.446	498.175	273.736	286.03	277.155	264.454	236.206	283.976	251.881	279.551	419.972	154.038	158.266	129.721	351.67	208.439
293.807	304.774	278.685	304.552	247.951	297.564	272.18	351.048	346.014	500.408	272.167	285.778	276.028	265.621	235.36	283.395	252.151	278.575	419.237	153.74	157.416	128.678	351.897	209.53
293.227	302.841	276.827	304.083	248.255	295.711	272.153	352.752	348.73	499.345	272.861	284.331	275.339	264.141	236.11	282.175	251.664	279.558	422.258	152.581	157.886	130.863	353.557	211.333
291.519	301.386	275.519	301.801	246.618	294.292	270.24	351.482	347.789	499.271	272.979	285.006	275.58	263.515	234.977	282.73	250.812	278.769	422.245	152.55	157.156	130.458	354.392	209.326
291.112	301.232	276.34	301.817	248.817	294.429	271.504	351.725	346.211	497.715	273.146	285.091	276.5	263.431	237.515	283.042	251.89	278.874	419.51	153.305	158.595	130.031	351.16	206.864
288.3	300.705	274.934	302.282	246.87	293.683	270.59	351.039	344.053	495.601	273.771	285.74	275.575	264.317	235.16	283.277	251.341	280.279	417.51	154.589	159.265	129.273	351.596	207.015
286.116	297.698	271.651	301.643	245.357	290.695	269.451	350.746	345.189	495.858	271.903	284.395	274.994	263.31	233.073	282.034	249.846	280.701	414.898	154.159	159.311	127.731	351.486	213.939
284.09	292.987	266.226	297.257	242.929	285.838	266.185	350.503	346.968	492.122	264.222	279.667	271.069	257.841	231.198	277.554	245.981	277.442	416.143	152.364	157.81	127.238	348.674	213.848
286.695	295.715	269.472	299.988	244.857	288.708	268.456	351.88	347.926	497.031	267.035	281.877	272.891	259.096	232.645	279.694	247.321	276.755	417.796	151.642	158.131	130.408	351.087	211.545
290.983	301.809	276.858	302.593	249.59	294.992	272.279	354.877	347.558	499.809	275.292	287.02	278.488	264.284	238.279	284.877	252.702	280.565	419.429	152.444	159.008	131.981	353.228	210.409
291.639	304.258	278.189	304.419	248.966	297.104	272.703	353.94	344.053	496.622	272.771	286.257	275.874	267.042	236.834	283.804	253.597	280.592	418.653	154.046	158.279	127.854	353.812	210.856
285.747	297.553	270.547	302.168	244.359	290.296	269.105	352.297	347.475	495.114	267.806	283.172	273.269	263.232	232.311	280.765	249.469	278.473	418.44	153.311	157.896	129.273	352.889	215.737
286.464	294.788	268.33	300.5	245.241	287.722	268.895	352.543	349.075	497.943	267.938	281.742	272.838	259.545	233.082	279.681	247.763	279.443	420.114	152.357	157.786	129.88	352.967	214.601
289.494	299.899	274.075	302.857	248.166	292.93	271.577	352.306	349.486	498.839	271.875	285.836	276.625	264.06	236.73	283.679	251.891	280.279	416.971	153.046	158.561	129.996	351.718	209.805
293.33	305.858	280.141	306.769	252.001	298.791	275.446	354.585	348.623	501.822	277.083	289.122	278.941	268.011	240.073	286.708	255.574	281.266	416.624	154.43	160.274	132.303	352.317	210.373
295.742	309.419	284.32	308.923	252.473	302.445	276.638	355.181	347.854	501.874	281.306	291.494	281.384	271.643	240.474	289.144	257.767	283.191	422.277	154.476	160.4	130.642	352.603	211.381
294.597	307.476	283.254	306.678	249.722	300.72	274.103	352.435	346.349	498.6	280.535	291.71	280.091	271.517	236.997	289.027	256.152	282.674	425.236	154.35	158.582	130.384	352.638	209.199
292.408	303.436	278.594	302.11	247.918	296.595	271.115	351.294	345.317	498.568	277.639	289.634	279.533	268.654	235.933	287.238	254.09	280.051	420.91	153.496	159.384	128.769	350.375	210.222
287.944	299.946	273.896	300.848	246.942	292.864	270.018	351.663	344.875	496.391	274.889	286.128	276.332	264.309	235.018	283.791	251.268	279.841	417.583	153.96	158.95	127.519	347.239	209.472
288.592	298.372	274.038	297.743	246.211	291.706	268.27	347.805	343.389	492.49	272.75	284.848	275.839	261.452	233.698	282.593	249.092	277.17	417.163	152.272	158.024	128.123	350.711	211.636
288.773	298.705	271.075	300.842	243.997	291.208	268.33	350.174	345.463	492.118	270.104	281.909	272.977	258.958	232.689	279.799	247.264	278.265	417.02	152.497	157.075	129.896	349.629	210.576
289.923	300.685	274.104	303.527	247.062	293.48	271.233	351.731	345.179	495.549	271.257	285.295	276.052	262.835	234.826	283.044	250.368	280.211	414.571	153.947	157.115	129.3	352.117	209.371
290.142	301.366	274.764	305.896	248.109	294.195	272.845	352.701	349.474	496.997	269.403	283.942	274.81	264.751	236.262	281.757	252.071	277.728	422.51	153.47	159.928	136.369	353.962	214.765
291.06	301.916	276.783	302.452	247.957	295.02	271.284	352.138	346.832	496.42	271.097	284.988	275.776	263.42	235.48	282.701	250.981	278.18	420.49	153.841	159.751	129.546	353.488	210.076
289.957	300.346	273.868	302.054	246.326	293.147	270.181	352.087	345.379	496.493	269.188	283.091	274.132	261.03	234.672	280.87	249.298	277.942	417.857	154.245	159.067	127.173	353.667	212.068
288.665	300.604	272.585	303.087	245.186	293	269.972	351.356	343.937	492.326	266.681	282.33	272.305	261.203	233.773	279.939	248.992	278.833	417.857	152.424	157.601	126.215	352.038	208.076
284.931	295.705	268.547	300.261	244.82	288.396	268.552	349.928	343.8	492.264	265.562	281.81	272.983	259.48	232.701	279.581	247.556	276.908	412.49	151.272	156.786	126.812	350.58	208.523
285.974	294.735	269.25	300.17	245.424	287.955	268.859	353.044	350.345	496.191	266.424	281.627	273.026	259.169	232.89	279.528	247.47	278.94	415.272	152.275	156.48	131.775	352.798	213.162
292.614	303.386	277.684	303.103	251.157	296.361	273.394	356.107	350.135	502.024	275.806	288.323	279.859	266.257	240.062	286.31	254.591	284.327	420.394	152.447	158.641	132.971	355.028	211.42
296.258	309.554	285.825	306.755	254.027	302.884	276.598	355.957	349.609	503.011	279.528	291.253	282.1	270.852	241.922	289.042	257.974	282.566	422.19	154.824	159.609	130.825	355.006	210.329
294.567	306.625	281.514	305.17	248.694	299.62	272.87	354.224	349.451	499.465	278.799	288.496	278.29	269.46	236.806	286.052	254.927	281.436	421.19	153.48	158.813	128.444	353.075	209.465
290.863	302.289	275.656	303.535	246.02	295.031	270.641	352.751	348.83	495.549	275.361	287.069	277.054	266.215	234.088	284.653	251.914	277.681	417.537	152.586	157.992	129.614	351.814	210.193
286.721	296.014	270.533	299.116	246.623	289.143	269.094	351.155	345.219	492.483	272.938	283.025	274.227	260.486	233.945	280.856	248.668	278.219	414.537	151.699	157.563	129.141	351.504	209.655
286.721	298.739	269.241	301.178	244.43	290.816	268.723	350.086	348.114	492.063	270.257	282.051	272.922	260.523	232.14	279.792	247.886	277.205	415.578	153.381	156.427	128.31	351.175	213.049
286.009	295.782	268.41	299.58	244.269	288.448	267.946	350.859	346.051	490.556	270.583	282.256	272.899	259.131	232.573	280.072	247.306	277.895	412.884	152.579	157.834	128.725	353.727	215.723
286.339	293.584	268.028	298.834	243.839	286.756	267.38	350.808	348.221	491.611	267.278	281.468	273.218	257.618	232.102	279.436	246.255	278.442	418.531	153.119	158.357	128.15	351.054	214.886
287.412	298.436	273.651	301.958	247.842	291.744	271.007	353.323	350.916	500.17	268.792	283.953	275.086	261.86	235.174	281.816	249.975	278.626	420.265	153.377	157.223	133.988	353.946	216.318
293.202	304.547	278.858	305.174	251.152	297.503	274.277	356.075	350.589	502.674	274.931	288.485	279.397	265.417	239.439	286.292	253.851	281.663	426.265	153.993	159.217	132.285	356.57	211.288
294.567	307.742	281.708	306.539	250.615	300.533	274.554	355.443	349	504.885	276.667	288.468	278.897	269.033	238.456	286.25	255.421	283.592	425.878	155.497	161.928	132.038	356.296	209.939
294.918	309.326	283.925	310.062	250.696	302.287	276.108	352.272	349.042	504.76	276.007	289.936	278.914	271.818	237.797	287.368	256.675	282.194	424.653	153.987	160.099	130.192	357.014	211.939
292.047	306.624	281.406	306.871	246.801	299.657	272.515	350.985	347.579	499.163	274.271	287.953	276.988	269.193	235.302	285.402	254.111	279.401	421.469	152.543	158.971	131.608	353.836	211.394
289.712	300.319	273.717	301.22	245.491	293.056	269.346	349.371	341.537	493.177	272.521	284.298	274.879	263.984	234.291	282.042	250.769	277.939	416.898	151.828	157.399	128.596	351.852	211.78
289.549	299.037	274.934	300.776	247.115	292.482	270.085	348.925	344.642	492.167	273.243	286.032	276.488	263.536	234.494	283.73	250.606	279.704	414.776	151.417	158.81	128.562	351.833	213.326
288.76	298.903	271.629	302.814	246.288	291.559	270.485	349.266	345.709	491.622	271.75	284.602	273.774	263.327	234.747	281.991	250.606	278.332	409.963	152.472	157.837	126.859	352.252	210.163
288.635	298.386	271.478	301.308	245.717	291.143	269.513	351.969	347.583	493.556	269.882	284.099	274.303	263.024	233.605	281.738	249.928	279.284	413.248	153.34	156.713	128.636	352.513	212.519
290.348	301.067	275.978	302.859	249.661	294.209	272.434	353.978	349.046	496.608	269.889	285.886	276.538	264.414	237.994	283.591	252.651	279.298	416.759	153.168	156.367	130.963	351.736	209.906
293.442	302.846	278.148	302.727	248.577	296.038	271.757	352.954	348.941	497.007	271	286.716	276.912	265.381	235.985	284.329	252.293	278.06	417.901	152.982	157.724	129.167	352.271	208.807
292.639	302.06	277.072	302.449	247.645	295.183	271.105	351.799	348.825	496.462	272.431	285.553	276.148	264.57	236.07	283.292	251.883	278.288	418.514	152.989	158.67	128.84	351.398	207.898
291.717	302.08	275.704	303.399	248.251	294.884	271.858	352.76	349.867	495.566	272.493	285.675	276.337	264.661	235.982	283.417	251.895	279.424	416.881	153.512	157.059	129.336	353.839	212.087
290.266	300.366	274.572	302.669	247.754	293.384	271.261	352.023	349.509	497.195	270.958	285.664	275.619	263.649	235.756	283.25	251.227	278.818	418.269	153.002	156.732	131.709	353.628	214.777
284.918	295.919	270.025	299.876	245.118	288.978	268.558	351.775	349.362	498.104	268.528	282.298	273.194	259.509	233.139	280.138	247.769	278.679	417.738	154.532	159.164	130.655	353.907	212.08
288.494	300.268	273.33	302.025	246.258	293.018	270.13	354.829	347.168	499.698	273.924	285.591	277.126	260.923	234.285	283.596	249.063	281.085	420.204	154.007	158.67	130.6	352.336	210.598
290.502	304.45	278.481	304.469	250.851	297.31	273.803	355.575	346.4	499.028	277.486	288.687	280.305	265.993	239.346	286.583	254.127	283.456	425.857	153.139	160.751	132.838	354.911	209.538
291.876	306.483	280.83	306.631	252.127	299.396	275.458	354.377	347.274	498.767	280.528	288.31	279.006	268.625	239.712	286.135	255.754	282.231	419.51	154.94	159.362	129.335	355.242	209.765
288.3	301.114	275.132	302.349	245.82	294.015	270.018	353.162	344.389	497.035	274.438	285.009	274.931	265.086	233.767	282.637	251.146	282.245	416.857	152.722	158.769	130.027	351.777	212.553
287.305	297.43	270.434	300.083	245.963	290.15	269.13	350.5	344.453	492.976	271.167	283.746	274.902	261.436	234.131	281.554	249.284	280.827	416.49	151.742	157.818	129.431	350.869	213.621
287.867	298.346	272.16	300.29	245.379	291.241	268.885	349.53	342.021	491.191	271.965	284.164	274.351	261.548	233.285	281.816	248.968	279.262	415.449	152.483	157.764	128.035	350.254	212.265
287.541	296.446	269.406	298.191	243.23	289.137	266.757	350.877	343.211	489.878	269.444	282.418	273.109	260.184	231.523	280.176	247.425	276.395	414.224	151.987	158.231	127.181	349.047	213.22
282.601	291.836	265.443	297.714	243.276	284.85	266.579	348.359	344.337	489.462	265.958	281.234	272.828	258.375	230.974	279.071	246.174	276.704	413.041	151.377	158.145	126.485	349.859	213.295
283.567	293.577	264.376	300.623	243.846	285.901	268.15	350.968	349.265	491.938	265.104	280.729	273.008	256.953	232.272	278.796	245.966	277.239	413.66	151.426	156.484	129.615	352.72	209.557
288.021	298.212	272.678	302.773	248.206	291.373	271.564	353.388	353.255	499.858	270.972	284.591	275.687	262.478	235.528	282.414	250.477	279.793	418.251	152.333	157.033	133.023	355.058	214.595
291.468	304.668	279.527	306.851	249.824	297.807	274.235	355.998	356.044	502.386	274.889	288.618	278.871	267.173	238.342	286.294	254.339	282.844	423.843	154.612	160.122	134.45	356.136	213.33
296.262	310.067	284.81	308.515	252.507	303.031	276.482	357.959	352.107	505.084	280.389	290.717	281.135	270.133	240.6	288.51	256.985	284.188	429.721	154.929	160.103	132.158	357.284	212.724
299.309	313.121	289.14	310.146	253.917	306.284	277.987	356.927	350.971	504.081	278.951	291.235	280.066	273.473	241.504	288.627	259.24	280.698	428.864	154.751	159.162	130.081	356.927	209.406
298.433	309.416	285.055	305.416	248.563	302.513	272.9	351.582	345.107	496.664	276.271	287.662	277.066	270.504	236.693	285.186	255.457	278.392	419.884	153.393	157.902	127.823	355.178	211.027
292.09	300.812	274.867	301.702	246.634	293.693	270.207	350.642	347.349	493.608	271.479	283.904	274.474	263.315	235.121	281.664	250.764	278.015	417.823	152.843	157.516	127.319	352.659	209.618
291.021	299.913	274.291	300.826	246.451	292.914	269.727	349.849	346.444	492.775	271.444	283.647	274.388	262.259	234.089	281.434	249.716	276.358	413.272	152.446	157.175	128.1	352.326	211.087
290.781	300.302	273.519	300.701	245.717	292.995	269.254	349.856	344.232	492.556	269.34	283.336	274.207	261.476	233.07	281.186	248.829	277.116	416.816	152.192	158.74	127.369	349.512	208.386
290.245	300.302	272.736	303.568	246.109	292.838	270.705	351.323	348.989	493.451	269.757	284.354	275.431	262.608	234.506	282.186	250.095	276.823	418.98	152.384	156.469	130.181	350.991	207.53
287.661	301.221	274.509	305.593	248.323	294.038	272.838	351.713	349.021	498.858	270.681	283.933	275.253	263.946	236.294	281.792	251.635	278.554	420.571	152.192	159.389	137.177	352.66	213.871
290.712	302.289	275.877	304.054	247.354	295.094	271.625	351.814	345.926	498.205	271.097	286.74	276.184	263.564	235.738	284.118	251.177	278.908	417.388	154.821	159.475	129.638	353.383	209.379
290.27	300.349	276.453	300.282	249.031	293.782	270.97	350.467	344.179	498.17	272.465	285.918	276.264	262.881	237.023	283.578	251.368	279.156	416.02	154.49	160.145	130.488	353.359	213.152
290.219	300.611	276.104	300.751	246.18	293.876	269.54	351.341	343.011	500.229	270.882	286.015	275.764	263.725	234.448	283.574	250.694	279.218	415.571	153.728	158.893	127.304	353.674	214.341
288.369	298.859	274.5	301.627	243.984	292.216	268.659	350.599	340.768	498.976	270.333	283.661	273.391	263.914	231.459	281.208	249.469	279.782	411.286	153.172	157.115	126.712	352.453	211.098
286.155	295.456	268.726	300.461	245.621	288.34	269.096	350.413	344.589	492.444	267.354	282.442	272.805	261.191	233.157	280.115	248.71	278.361	406.776	151.781	156.539	127.212	351.336	210.061
287.597	297.276	270.599	301.428	246.114	290.133	269.791	350.856	348.182	491.94	266.271	284.155	274.721	262.134	234.127	281.872	249.665	280.171	410.016	151.916	156.741	128.597	350.688	209.046
289.335	301.568	275.401	304.212	248.39	294.488	272.285	355.269	353.214	495.183	274.424	288.669	278.589	265.582	237.15	286.288	252.924	282.402	419.874	153.214	157.031	130.359	354.301	214.728
291.361	304.333	278.033	304.822	250.104	297.151	273.526	354.975	352.024	501.43	276.382	288.389	279.945	266.679	237.842	286.264	253.843	281.382	427.751	153.373	158.637	134.644	355.669	217.781
292.369	305.655	278.099	305.801	248.704	298.108	273.145	353.619	349.919	499.36	277.375	287.471	278.29	267.073	237.432	285.274	253.882	282.78	425.914	153.618	158.945	131.282	354.965	215.735
290.828	304.105	277.599	305.399	249.287	296.841	273.306	351.751	350.772	498.902	278.639	288.915	278.727	267.372	237.345	286.467	254.007	280.984	422.098	153.035	159.382	130.413	353.986	213.076
289.605	302.685	276.665	304.947	248.741	295.587	272.8	354.182	353.572	497.6	277.993	287.482	279.181	265.724	236.196	285.472	252.581	281.433	422.221	153.863	157.69	130.974	353.451	209.326
288.124	298.92	272.618	300.374	246.815	291.8	269.741	354.065	350.572	493.711	275.799	283.804	276.054	261.882	235.682	282.075	250.216	281.981	422.323	152.181	156.945	133.144	352.397	210.175
288.717	297.45	272.561	298.702	247.477	290.709	269.404	352.754	349.235	491.124	271.708	284.184	275.319	261.164	235.874	282.058	249.906	280.28	417.261	153.333	159.875	131.367	352.967	210.114
288.798	298.799	273.245	301.539	248.155	291.876	271.007	351.979	346.126	494.747	272.319	283.889	275.316	261.632	235.913	281.806	250.176	279.966	417.592	153.377	159.327	127.158	353.054	210.568
286.627	295.99	271.953	297.315	244.966	289.477	267.375	350.374	345.126	493.694	271.236	281.845	272.603	260.161	232.68	279.627	247.926	277.439	419.245	153.391	158.391	127.381	351.315	209.386
287.077	295.564	269.491	300.278	244.916	288.584	268.615	352.407	346.379	494.566	269.382	282.386	273.282	259.457	232.741	280.174	247.562	277.585	418.122	152.748	158.319	127.569	350.319	209.174
290.013	302.899	276	305.058	248.568	295.594	272.75	354.91	345.326	501.229	271.896	286.591	276.684	264.769	236.253	284.13	252.074	280.486	418.857	153.662	158.611	132.188	353.12	211.25
291.15	302.869	276.132	304.643	248.385	295.558	272.467	353.344	345.674	499.997	269.681	285.757	275.414	265.965	236.587	283.301	252.887	282.024	422.388	153.411	160.051	129.738	354.192	211.492
290.326	301.879	275.745	304.411	247.37	294.764	271.787	351.575	345.095	498.5	272.042	285.515	275.684	265.879	235.654	283.167	252.426	279.667	417.408	154.179	159.08	128.673	353.392	209.902
289.142	301.326	275.283	303.071	246.211	294.213	270.551	350.344	344.895	497.062	272.16	285.719	276.126	264.305	234.433	283.341	251.006	278.316	414.408	151.457	159.638	128.015	352.19	212.727
288.373	300.329	273.245	303.477	244.839	293.008	269.94	352.874	345.642	495.778	268.896	283.716	274.052	262.044	232.314	281.426	248.811	276.418	413	152.788	157.335	129.419	353.192	209.326
290.335	301.276	273.654	303.335	246.155	293.793	270.632	351.971	344.751	496.165	270.903	283.953	274.29	263.062	234.055	281.693	250.15	280.371	416.007	152.143	158.335	130.428	351.225	212.167
291.648	302.4	276.739	302.945	247.981	295.41	271.51	351.735	346.025	495.765	273.819	287.467	278.071	266.407	235.799	285.166	252.78	278.017	416.721	152.752	158.077	129.19	351.619	210.448
291.039	302.968	277.843	303.513	249.025	296.072	272.35	350.675	346.13	499.033	271.91	286.497	276.301	266.293	236.18	284.004	252.887	276.177	417.986	153.117	157.353	130.086	351.99	211.834
292.695	303.313	278.71	302.302	248.907	296.509	271.764	352.612	347.088	496.686	273.306	286.999	277.209	265.48	237.494	284.666	253.021	279.388	421.925	154.454	159.308	130.252	349.631	213.478
294.863	304.249	279.861	302.488	248.922	297.453	271.853	350.684	344.33	497.977	274.09	286.657	276.721	264.776	236.907	284.271	252.371	280.065	420.864	154.117	158.294	127.613	350.971	210.539
295.901	305.035	281.192	303.907	249.22	298.374	272.631	351.789	344.435	496.022	274.91	287.476	278.704	266.96	236.98	285.286	253.612	278.432	417.517	152.554	158.528	129.232	349.178	211.895
293.193	303.592	278.607	304.729	248.161	296.709	272.377	351.669	346.625	493.248	272.271	285.938	275.824	266.239	235.936	283.543	252.751	278.562	418.374	154.196	156.836	128.317	348.781	207.872
290.734	301.776	274.031	304.833	247.667	294.268	272.139	350.78	346.34	497.56	271.236	284.473	275.353	263.675	236.038	282.301	251.372	278.045	419.966	153.077	157.396	130.382	350.107	209.372
291.124	301.617	274.255	304.025	246.012	294.201	270.845	351.485	348.011	498.333	273.493	284.775	275.075	262.965	234.576	282.554	250.328	278.745	420.918	153.298	159.115	130.865	351.099	210.182
290.528	301.829	275.368	302.921	247.528	294.617	271.24	353.123	348.768	498.528	273.451	285.056	275.931	262.797	235.686	282.855	250.727	279.17	424.429	153.093	158.349	131.808	352.385	210.78
287.897	299.295	273.915	301.083	248.466	292.388	270.989	353.629	348.758	499.045	273.118	285.342	276.483	263.238	236.23	283.181	251.211	280.17	419.408	154.967	159.008	130.55	354.357	211.25
284.755	295.245	267.689	300.66	243.46	287.909	267.945	351.102	347.253	495.549	268.965	281.866	273.092	259.96	231.884	279.725	247.461	280.255	416.694	153.066	159.164	129.415	352.951	208.879
285.974	294.601	266.783	298.963	242.848	287.188	266.869	351.838	345.295	493.458	266.465	281.211	272.466	257.312	231.206	279.049	245.689	279.357	415.245	152.046	158.306	127.362	351.596	213.788
287.472	297.765	271.236	299.921	245.637	290.581	268.874	351.278	347.211	494.094	269.146	283.289	274.333	259.844	233.491	281.11	248.111	278.548	415.224	153.411	156.284	126.327	351.308	210.076
285.837	296.856	271.226	301.091	245.901	289.995	269.526	354.413	349	497.705	269.083	283.623	274.856	261.359	234.233	281.559	249.284	279.69	416.592	153.483	157.55	131.835	352.81	212.962
290.258	301.567	275.453	303.859	250.851	294.508	273.542	354.904	350.368	501.684	274.951	287.591	278.236	264.198	238.552	285.375	252.78	282.395	425.265	153.02	159.327	131.627	355.033	211.561
293.163	307.136	281.959	306.937	251.768	300.176	275.384	354.004	346.819	502.681	278.472	289.2	279.421	268.84	239.616	286.931	255.83	283.219	422.06	155.673	161.633	131.993	356.387	209.62
296.017	309.16	286.091	308.402	253.417	302.704	276.954	354.591	348.356	505.007	277.431	291.405	280.444	273.581	240.904	288.816	259.036	283.386	423.141	154.289	160.528	130.478	354.828	214.408
292.618	306.401	280.685	306.228	249.215	299.262	273.62	354.657	346.177	501.001	276.083	288.428	278.14	269.838	237.357	286.024	255.38	282.549	425.713	154.13	160.378	129.12	352.704	209.075
290.047	300.156	274.855	302.066	245.604	293.237	269.773	351.348	345.366	496.667	274.604	284.668	275.048	264.199	233.174	282.404	250.389	279.505	420.325	152.428	158.418	128.543	349.92	210.06
287.948	298.247	274.063	300.348	247.554	291.684	270.153	349.995	345.724	494.792	274.049	286.408	277.467	264.311	235.139	284.191	251.321	278.876	415.754	152.991	158.716	128.489	349.291	209.673
288.777	299.432	273.515	301.813	246.278	292.399	270.05	349.968	344.956	489.257	272.118	284.37	274.651	263.994	234.715	282.061	250.962	277.675	415.896	152.242	156.485	129.693	348.347	208.742
287.391	298.556	272.157	301.431	245.79	291.42	269.608	350.112	345.261	495.33	271.653	283.449	274.324	262.46	233.398	281.244	249.523	278.484	411.774	154.229	158.927	129.731	349.622	209.689
287.373	299.217	273.308	302.498	246.669	292.244	270.567	350.561	345.24	494.011	272.903	285.92	276.358	263.115	235.101	283.583	250.643	278.474	416.733	153.183	157.75	130.597	349.38	207.567
287.88	298.577	270.443	300.809	245.745	291.013	269.316	352.413	345.063	497.826	272.118	284.366	274.73	261.744	233.858	282.005	249.33	279.912	415.633	153.305	157.938	128.512	351.913	212.727
287.721	296.96	270.066	299.228	244.41	289.708	267.876	351.476	345.589	498.903	269.66	282.883	272.787	260.11	232.488	280.461	247.813	280.408	413.469	153.397	158.681	127.519	352.383	214.205
289.348	297.966	271.764	299.581	246.053	290.873	268.966	353.754	346.147	496.927	268.347	282.918	273.678	260.431	234.006	280.708	248.665	278.184	420.061	152.212	156.504	129.958	352.765	211.939
290.953	300.668	274.472	302.054	246.873	293.538	270.494	353.985	346.621	498.372	271.257	285.424	276.069	262.951	234.933	283.125	250.479	278.759	421.184	153.947	158.834	129.919	353.789	212.5
290.528	303.584	276.934	304.091	248.311	296.299	272.188	353.602	345.295	497.062	271.951	286.208	276.954	265.487	236.273	283.973	252.483	279.156	422.327	153.987	158.603	130.788	352.54	212.909
292.099	303.678	277.887	305.091	248.463	296.629	272.703	350.943	346.737	494.431	273.111	287.175	277.161	266.795	236.384	284.76	253.258	279.759	424.673	152.801	158.853	128.904	350.948	212.629
291.219	302.034	275.377	304.216	247.584	294.754	271.826	350.68	346.6	495.312	272.451	284.579	275.603	264.315	235.785	282.431	251.614	278.071	418.184	152.947	158.134	128.431	350.333	211.136
288.618	300.352	275.708	303.34	246.901	293.68	271.06	349.308	345.821	493.215	272.382	284.576	275.057	262.555	234.904	282.336	250.245	278.796	418.082	150.682	157.225	131.631	351.57	212.356
288.249	296.866	269.383	299.204	244.89	289.483	268.14	351.068	346.6	493.596	268.403	283.037	274.961	259.656	233.521	280.992	248.021	278.881	415.116	153.486	157.865	129.711	352.118	210.995
289.828	299.423	273.704	300.765	246.033	292.45	269.462	352.772	346.821	497.968	272.049	283.195	274.03	261.304	233.492	280.972	248.922	279.275	415.504	153.983	158.034	129.746	353.653	208.957
292.167	302.893	277.157	302.055	246.104	295.818	270.055	354.805	346.832	497.555	273.424	284.557	274.835	263.628	234.861	282.303	250.822	280.353	418.218	153.062	159.761	129.308	353.278	208.351
293.682	304.037	278.949	302.312	247.524	297.074	270.977	351.664	345.432	497.534	273.958	285.522	276.122	264.544	235.239	283.271	251.496	278.204	418.83	152.824	159.342	129.085	352.733	210.374
294.159	303.037	278.458	301.171	245.219	296.229	269.171	351.906	345.337	495.76	271.479	283.981	274.116	262.83	232.335	281.568	249.256	277.329	422.238	152.367	158.222	129.631	352.407	210.472
292.704	301.94	276.232	299.789	243.859	294.858	267.801	351.589	345.747	497.013	271.806	283.771	274.231	262.096	231.751	281.506	248.589	278.921	419.34	154.181	158.798	126.735	353.057	209.101
291.961	300.326	273.015	301.346	245.642	292.911	269.487	353.053	348.621	498.565	273.486	283.987	275.248	260.84	233.806	281.947	248.803	278.741	418.095	152.188	157.326	132.515	353.083	212.51
292.343	300.665	275.072	299.914	247.272	293.597	269.807	353.757	348.316	498.628	273.826	284.981	276.162	261.481	236.175	282.876	250.214	280.751	419.891	152.731	158.23	129.077	352.59	208.495
292.253	302.601	276.962	302.884	248.18	295.569	271.597	353.428	348.579	503.233	273.222	287.386	277.638	264.725	236.608	285.005	252.206	279.976	423.429	154.278	158.22	130.135	353.002	213.159
288.828	302.101	277.066	305.253	248.134	295.292	272.584	355.075	347.947	499.719	272.667	285.453	276.075	266.03	234.788	283.23	252.12	280.81	423.878	153.775	158.472	135.081	355.477	213.379
289.601	301.617	275.991	303.515	248.525	294.627	272.064	356.027	348.589	500.764	274.278	286.898	276.862	263.058	236.712	284.515	251.328	282.429	422.959	154.927	160.324	131.419	352.746	210.348
289.798	302.762	277.453	302.328	250.484	295.797	272.677	353.608	347.611	500.118	276.361	288.67	279.167	266.007	239.282	286.392	254.11	282.446	422.837	154.252	159.088	129.792	354.746	213.636
289.236	302.336	276.745	303.249	247.978	295.33	271.638	352.353	343.011	494.448	275.625	287.231	277.333	266.823	235.805	284.779	253.016	281.255	414.204	153.934	157.893	127.777	354.11	213.348
286.416	297.748	269.877	300.129	243.208	290.233	267.574	348.072	340.811	489.75	270.312	282.596	273.287	261.97	231.869	280.358	248.571	277.221	412.041	152.126	156.756	126.515	349.638	210.523
284.695	293.597	268.047	298.639	245	286.782	267.961	348.051	343.263	489.708	268.014	282.073	273.04	259.848	232.765	279.855	247.789	277.102	407.837	153.053	157.327	127.131	350.535	210.886
285.536	295.114	269.642	300.249	244.099	288.269	268.135	350.105	345.179	490.549	266.299	281.538	272.81	259.909	232.122	279.38	247.538	277.905	415.306	152.272	156.89	128.104	349.944	208.765
285.18	294.761	267.939	299.74	243.185	287.646	267.394	350.43	349.105	499.284	268.062	281.353	271.531	258.554	230.792	278.996	246.196	278.214	415.075	152.556	158.212	131.896	354.216	212.749
289.837	298.07	273.014	299.674	246.396	291.296	269.203	352.146	346.905	501.065	272.493	284.163	275.037	260.883	234.295	282.008	249.043	280.738	419.606	153.165	157.652	132.612	353.035	211.643
291.532	302.594	277.722	301.977	247.75	295.768	270.963	354.589	348.737	501.687	277.722	288.04	278.784	265.477	236.132	285.868	252.415	280.629	425.422	152.973	159.381	129.843	354.633	214.886
292.82	304.802	278.429	305.396	247.144	297.592	272.08	352.754	348.2	502.642	277.056	286.481	275.434	266.978	234.743	283.878	252.632	284.159	421.238	153.682	158.587	129.766	354.474	211.28
291.348	302.043	274.807	304.163	244.505	294.658	270.043	350.694	347.579	496.652	274.625	285.309	275.698	264.955	232.836	283.005	250.659	279.629	421.279	152.662	156.957	131.17	352.95	211.401
289.133	298.422	272.429	298.338	244.663	291.349	267.64	351.739	347.137	494.673	272.903	284.212	274.962	261.68	233.443	282.001	249.108	280.826	418.851	152.019	157.384	130.993	351.612	212.924
285.747	295.211	269.373	296.466	244.048	288.222	266.487	350.802	344.663	491.978	272.181	281.549	272.508	258.74	231.853	279.39	246.774	279.778	413.544	154.092	158.614	128.012	351.366	207.893
288.627	296.375	268.854	298.661	243.871	288.988	267.325	351.185	346.074	493.815	270.09	281.964	272.503	257.393	231.455	279.729	245.847	277.823	417.565	153.172	159.161	130.031	351.974	209.454
293.15	304.963	278.953	303.801	249.385	297.83	272.678	354.832	346.905	496.899	276.431	288.444	279.747	265.366	237.657	286.341	253.03	279.32	424.796	152.437	159.673	132.827	353.864	211.576
294.906	306.003	282.33	303.311	251.376	299.383	273.607	355.461	347.705	499.42	275.604	288.132	278.793	267.515	239.314	285.924	254.959	282.048	425.939	154.583	159.946	128.323	353.756	213.03
291.639	304.379	277.736	305.315	247.438	297.089	272.213	353.629	346.242	499.003	269.34	284.868	274.109	266.517	235.727	282.27	252.812	280.289	419.551	152.079	158.938	128.615	353.117	211.992
290.661	299.161	274.453	300.187	246.795	292.449	269.65	352.71	344.421	499.715	269.931	284.193	275.144	262.639	234.858	282.012	250.268	277.412	418.347	153.212	158.759	128.496	351.758	212.402
290.515	300.537	275.151	301.004	246.963	293.596	270.096	352.048	345.653	494.646	270.812	284.839	275.161	262.506	235.956	282.512	250.687	277.024	416.469	153.437	157.408	128.546	350.469	211.705
290.077	299.48	274.868	299.78	247.37	292.736	269.805	352.617	345.326	494.868	271.09	285.199	276.218	263.249	235.198	283.02	250.758	278.707	416.224	153.053	157.311	128.912	349.094	210.311
288.863	299.94	273.783	302.66	245.693	292.858	270.078	351.183	344.832	495.462	268.361	283.614	273.925	262.457	233.087	281.316	249.382	280.282	411.408	152.98	158.08	129.023	351.7	208.955
289.416	300.557	273.679	303.465	246.916	293.292	271.123	350.482	345.726	494.927	269.736	283.561	274.764	261.706	234.648	281.434	249.659	277.456	413.959	152.556	157.542	127.073	350.336	210.265
