# Supplementary material for: A Normalization Framework for Emotional Attention
Source: PLoS Biol. 2016 Nov 21;14(11):e1002578. doi: 10.1371/journal.pbio.1002578 (PMC5117559; doi:10.1371/journal.pbio.1002578)
Supplement: S10 Data — (ZIP) [file pbio.1002578.s010.zip › S10 Data/IndividualSubjectRawData/SUBJECT11/subject11.txt]

<header>
NrOfVOIs: 25
NrOfVTCs: 6
VTC-File-1: 	NrOfVolumes: 194	FileName: "RUN1_3DMCT_LTR_THP0.0150Hz_TAL.vtc"
VTC-File-2: 	NrOfVolumes: 194	FileName: "RUN2_3DMCT_LTR_THP0.0150Hz_TAL.vtc"
VTC-File-3: 	NrOfVolumes: 194	FileName: "RUN3_3DMCT_LTR_THP0.0150Hz_TAL.vtc"
VTC-File-4: 	NrOfVolumes: 194	FileName: "RUN4_3DMCT_LTR_THP0.0150Hz_TAL.vtc"
VTC-File-5: 	NrOfVolumes: 194	FileName: "RUN5_3DMCT_LTR_THP0.0150Hz_TAL.vtc"
VTC-File-6: 	NrOfVolumes: 194	FileName: "RUN6_3DMCT_LTR_THP0.0150Hz_TAL.vtc"
</header>

"Rface" "RDNV1" "RVNV1" "RVFV1" "RDFV1" "RNV1" "RFV1" "RPPC" "RDLPFC" "Lface" "LDNV1" "LVNV1" "LDFV1" "LVFV1" "LNV1" "LFV1" "LPPC" "RFEF" "RPUL" "LPUL" "LFEF" "RAMY" "LAMY" "RMOFC" "LMOFC"
391.813	400.727	316.487	267.659	429.509	381.054	329.938	481.388	480.007	398.841	396.099	406.152	295.321	298.012	396.922	295.932	422.824	468.542	167.079	155.21	458.808	207.553	199.388	350.846	345.989
387.409	399.984	315.974	266.011	426.623	380.365	327.813	479.171	476.116	398.69	394.458	405.352	295.159	297.494	395.547	295.689	421.518	457.875	166.983	154.756	458.467	205.617	198.429	348.51	342.187
385.205	401.284	312.266	266.16	427.14	380.496	328.104	479.408	463.741	396.974	393.828	404.524	296.149	295.616	394.893	296.028	422.444	457.942	166.221	154.882	454.194	205.97	198.61	346.3	337.366
381.736	398.987	309.035	265.639	426.32	377.981	327.468	473.267	467.259	394.186	391.934	402.436	295.963	294.731	392.854	295.683	420.338	459.692	168.016	155.756	449.775	206.294	198.749	346.154	335.207
382.627	398.51	308.805	264.381	428.116	377.562	327.385	477.514	471.32	392.098	388.265	398.9	296.017	292.995	389.458	295.331	421.832	462.317	165.929	155.083	451.266	206.727	198.859	346.573	337.61
384.132	399.213	308.317	265.156	429.086	377.987	328.235	479.823	477.599	394.974	391.019	401.772	293.851	292.581	392.228	293.563	421.973	461.15	167.536	156.739	452.398	206.226	197.456	347.136	340.372
380.536	397.323	306.6	262.778	426.643	376.136	325.832	479.373	479.259	395.284	390.399	402.092	294.267	290.915	391.776	293.506	419.15	461.65	165.226	155.058	452.347	205.949	199.82	348.486	339.307
382.092	400.096	310.035	265.475	429.637	379.065	328.643	478.714	482.51	395.151	390.195	401.628	294.078	293.765	391.597	294.007	420.738	461.775	167.531	155.562	449.941	206.266	199.183	348.248	340.276
382.971	401.417	307.523	264.018	428.122	379.49	327.164	479.034	478.721	397.08	391.864	403.78	292.902	293.156	393.279	292.96	422.409	466.817	165.593	157.151	450.938	206.473	199.551	348.413	336.341
382.236	398.932	309.369	264.973	428.128	378.017	327.754	478.07	472.027	396.275	391.899	403.364	293.845	293.662	393.167	293.803	421.22	463.275	165.387	155.655	452.7	206.909	199.027	347.417	338.152
380.009	396.305	306.051	263.015	422.443	375.228	324.362	468.091	470.741	395.469	390.134	401.824	292.882	291.69	391.469	292.611	417.153	451.042	165.825	156.58	450.054	207.058	198.159	346.989	336.052
382.252	397.141	308.667	262.891	427.97	376.479	326.412	463.691	474.143	394.814	390.458	401.432	293.571	291.379	391.659	293.073	417.694	457.542	166.262	154.345	448.595	205.619	198.015	347.559	341.309
382.417	398.781	311.333	266.82	423.725	378.359	327.196	472.274	468.748	396.894	392.317	403.576	294.956	296.069	393.542	295.209	418.553	456.5	167.703	154.95	451.071	206.91	198.307	345.692	338.521
383.674	399.016	310.282	264.543	427.731	378.293	327.336	476.829	472.184	396.92	393.655	404	293.905	294.632	394.615	294.07	417.071	441.208	166.537	154.941	450.768	207.401	198.849	347.582	340.655
381.374	396.594	307.846	264.127	422.695	375.868	325.143	475.029	470.381	395.097	391.317	402.04	295.209	292.621	392.341	294.621	417.188	445.833	166.943	155.361	453.815	205.106	199.559	348	340.679
383.074	397.805	307.795	264.419	425.886	376.784	326.551	469.535	467.891	395.071	392.106	402.32	293.48	293.23	393.022	293.423	419.565	452.375	166.013	155.748	450.715	205.794	198.29	347.275	343.187
383.374	398.398	310.308	264.682	423.635	377.826	325.846	472.432	465.293	395.283	390.69	401.632	292.919	293.368	391.894	293.021	420.812	454	166.275	156.496	450.57	206.206	198.376	345.776	338.628
382.052	397.641	307.128	262.476	425.689	376.503	325.279	475.794	465.082	395.283	389.944	401.088	293.99	291.598	391.274	293.446	418.141	456.417	165.76	155.983	450.85	205.796	199.793	346.399	336.389
383.881	400.69	308.209	265.322	425.167	379.093	326.829	479.778	467.531	395.641	391.376	402.708	293.961	292.835	392.605	293.705	421.32	458.185	165.931	154.765	454.906	206.765	198.604	345.913	338.526
383.668	398.635	311.106	264.401	427.269	378.194	327.071	479.757	470.925	396.349	391.714	402.82	293.188	294.847	393.04	293.564	421.743	460.143	166.979	155.286	455.237	206.12	199.091	345.419	339.711
384.829	399.994	311.619	266.112	426.197	379.356	327.711	479.216	476.946	398.818	393.474	405.196	292.414	294.916	394.901	292.982	423.12	463.351	166.206	156.017	452.949	206.869	198.428	345.929	337.276
386.007	401.44	310.619	266.73	427.49	380.23	328.589	486.657	475.408	398.694	395.432	406.324	295.066	295.157	396.593	295.087	425.308	470.31	166.088	155.185	451.301	206.058	199.084	346.652	335.894
389.677	405.088	314.593	268.693	430.329	383.955	330.889	483.981	477.381	400.649	398.763	409.26	295.948	298.594	399.677	296.549	422.32	469.101	166.617	154.773	453.636	205.384	198.196	346.932	336.829
388.907	403.744	314.67	269.086	430.029	382.943	331.015	481.522	475.735	400.517	398.784	409.556	296.346	298.433	399.739	296.82	421.779	462.81	168.748	156.757	451.155	206.206	198.404	347.213	336.516
387.507	401.994	314.08	267.195	429.915	381.464	329.808	478.134	476.524	399.207	397.496	408.044	294.924	296.697	398.398	295.327	423.19	465.935	166.398	156.21	450.101	207.32	198.391	349.192	340.451
384.881	400.51	310.516	267.749	425.909	379.494	328.608	484.304	477.905	399.172	396.291	407.428	294.032	296.49	397.314	294.591	424.12	473.351	166.848	155.656	451.104	207.304	199.501	347.075	336.657
384.309	399.703	311.128	265.277	427.12	379.018	327.553	478.326	478.354	396.416	393.014	403.936	291.858	295.057	394.061	292.585	419.106	462.875	165.157	155.328	448.211	205.754	198.522	344.925	332.834
383.526	400.078	309.179	265.521	423.958	378.85	326.486	473.479	480.034	397.345	392.739	404.136	292.865	295.391	393.978	293.439	417.847	454.458	167.083	155.723	452.919	206.87	199.085	346.284	336.239
379.835	396.07	306.256	261.918	424.868	375.096	324.62	471.774	469.592	393.761	388.951	400.024	292.939	291.345	390.151	292.577	418.035	454.792	165.777	155.412	452.083	205.158	198.527	348.43	339.508
380.948	396.648	307.026	263.423	425.473	375.719	325.779	466.788	469.721	393.566	388.951	399.992	293.078	290.667	390.112	292.53	419.353	451.542	166.555	154.706	452.761	205.551	197.715	347.327	340.508
380.804	395.305	307.231	262.03	423.892	374.737	324.313	466.912	471.728	392.487	386.169	398.072	292.578	290.46	387.642	292.097	418.2	451.792	166.524	154.933	453.283	206.818	198.585	346.002	338.552
381.674	397.766	308.949	263.041	428.76	377.024	326.809	466.682	471.082	393.133	388.014	399.176	294.831	291.839	389.24	294.151	418.047	453.708	166.328	155.303	451.483	205.14	198.856	347.857	342.615
381.578	398.453	306.949	262.734	423.796	377.084	324.71	471.594	467.932	393.54	387.183	398.696	294.601	290.678	388.592	293.71	419.753	456.042	167.092	155.773	453.821	205.832	199.385	347.036	342.92
380.613	396.367	305.949	263.3	426.599	375.251	326.136	473.565	465.952	393.496	387.549	398.76	293.699	291.425	388.916	293.183	419.694	452.208	166.162	154.756	452.993	207.226	199.11	348.3	344.723
379.6	394.93	306.744	263.191	423.551	374.335	324.896	475.534	464.633	392.947	388.472	399.64	294.439	291.598	389.648	293.794	418.673	452.808	165.142	154.994	456.99	206.586	198.17	347.392	343.228
381.852	396.094	307.051	263.056	427.365	375.299	326.281	478.231	463.102	394.124	389.225	400.304	293.912	291.379	390.453	293.337	418.249	454.266	166.186	155.372	455.94	206.303	198.478	348.77	341.016
385.73	400.125	310.641	264.914	428.497	379.228	327.859	478.137	468.326	396.354	391.915	402.8	295.635	293.471	393.084	295.144	418.037	458.016	166.714	156.028	451.773	206.364	198.268	348.23	339.39
384.57	398.828	312.077	266.116	427.868	378.569	328.357	472.243	473.85	397.611	393.324	404.592	296.23	295.345	394.525	296.029	418.167	457.808	165.679	155.498	450.315	205.941	199.431	348.5	336.28
383.257	399.445	309.154	264.079	429.916	378.359	327.892	471.099	471.279	396.69	393.056	404.016	295.595	294.563	394.156	295.36	417.32	462.391	166.802	155.725	448.705	206.402	198.122	347.677	337.222
383.691	399.367	308.718	265.277	427.323	378.198	327.631	471.249	473.428	397.363	392.155	403.504	295.753	294.575	393.48	295.486	418.273	459.308	166.859	155.566	449.844	206.63	197.853	347.188	336.35
380.7	397.023	307.923	263.101	426.91	376.216	326.134	474.173	469.401	395.009	389.563	401	294.625	291.69	390.894	293.958	417.649	460.433	165.033	155.952	449.755	206.071	199.088	347.406	335.114
381.817	397.414	307.359	264.509	430.18	376.383	328.258	475.249	469.884	395.327	391.042	401.896	297.007	291.701	392.173	295.802	416.437	459.058	165.649	155.288	448.199	206.859	198.746	348.384	337.016
383.274	399.148	309.41	264.052	427.365	378.192	326.894	470.312	473.823	395.832	390.754	401.856	296.145	292.736	391.989	295.371	417.071	460	167.035	155.286	447.352	207.349	198.22	347.471	337.563
384.365	400.992	308.872	264.76	428.599	379.479	327.804	473.753	477.272	398.46	394.585	405	286.125	293.529	395.927	287.807	416.635	460.875	166.681	156.151	448.462	205.88	198.951	339.253	333.389
387.013	402.945	313.564	267.172	419.228	382.072	325.682	476.1	479.456	398.54	396.014	406.624	285.125	297.805	397	288.005	419.6	465.917	166.734	155.849	451.769	206.551	198.2	344.356	337.649
386.248	400.68	314.231	268.019	419.695	380.491	326.382	484.094	476.803	398.69	397.183	407.296	292.821	297.908	397.983	293.977	420.212	471.833	166.415	154.941	454.339	205.289	199.751	343.209	337.25
383.552	397.711	309.718	263.479	424.491	377.162	325.435	484.438	469.864	394.053	393.718	402.808	291.639	292.988	394.285	291.945	420.365	459.042	166.1	155.395	454.466	205.493	198.815	342.259	333.872
380.826	395.148	306.821	263.603	430.03	374.521	327.643	479.276	469.687	395.655	392.085	402.056	293.27	292.701	393.067	293.141	418.741	447.917	166.183	155.79	452.933	206.018	198.876	348.622	341.431
382.013	397.898	307.256	264.772	416.76	376.731	323.256	482.459	469	396.044	391.761	403.176	292.267	292.391	392.866	292.295	421.294	460.208	165.948	155.202	454.627	205.148	199.678	347.458	338.985
381.757	396.484	307.487	262.715	422.461	375.701	324.184	473.394	461.626	394.947	389.951	401.544	293.02	291.713	391.117	292.723	421.106	458.125	166.179	155.387	449.989	206.525	199.151	345.108	337.719
381.078	396.281	309.462	263.037	421.389	376.006	323.97	472.983	464.37	395.478	387.627	400.256	292.747	292.54	389.313	292.7	421.016	459.126	166.736	156.455	453.546	207.092	198.702	343.746	336.417
380.813	395.656	307.692	263.528	424.18	375.114	325.346	469.669	460.935	394.018	388.077	399.872	293.416	292.195	389.458	293.138	421.828	459.292	165.474	155.472	452.668	206.154	199.561	346.537	337.73
383.004	398.766	309.282	264.491	424.084	377.868	325.901	473.842	468.595	396.257	390.718	402.424	293.706	293.517	392.078	293.663	419.463	457.751	167.417	155.329	453.453	205.323	198.085	345.962	337.956
383.561	398.617	308.308	264.996	426.126	377.527	326.998	472.96	470.847	397.982	393.937	405.016	295.355	293.391	395.011	294.909	417.004	455.667	165.859	155.699	454.215	206.497	197.322	344.524	336.051
387.009	402.172	311.718	265.981	429.455	381.048	328.885	470.519	475.166	397.611	392.817	404.032	295.794	295.322	394.05	295.687	417.239	458.209	166.5	155.287	453.664	205.807	198.544	348.181	338.473
387.1	401.953	312.744	267.813	430.096	381.12	330.258	471.842	469.649	396.611	393.965	404.384	295.247	296.494	394.911	295.53	420.757	459.626	166.396	155.993	453.167	206.24	198.497	347.97	342.559
389.152	403.992	313.308	268.412	430.012	382.814	330.594	472.545	467.976	398.372	395.5	405.888	297.003	296.736	396.441	296.943	421.38	455.834	166.57	155.741	453.16	206.603	198.339	349.493	341.769
386.209	401.703	311.385	265.873	429.329	380.611	328.77	474.151	466.772	397.761	394.246	405.28	294.628	295.644	395.363	294.859	421.98	454.667	167.252	153.909	453.197	207.493	199.353	348.303	341.589
386.07	400.289	310.872	265.603	428.024	379.407	328.101	468.832	469.959	396.796	392.408	403.632	293.182	294.805	393.609	293.551	418.024	460.083	166.594	154.975	449.325	206.635	198.759	347.102	337.427
382.148	396.672	308.077	263.491	424.479	375.982	325.438	467.494	472.946	394.274	389.908	401.088	293.105	292.931	391.123	293.065	415.647	462.417	165.319	156.067	450.363	205.629	198.12	346.345	335.132
380.4	396.609	307.359	262.622	422.808	375.766	324.26	471.168	475.565	394.558	390.049	401	291.693	291.563	391.162	291.663	417.882	463.583	165.192	154.479	449.533	206.555	197.522	347.319	337.653
380.665	396.547	307.846	262.513	426.078	375.832	325.452	476.053	475.898	394.035	389.761	400.552	292.99	291.839	390.955	292.728	416.024	454.333	166.616	154.916	452.457	205.613	198.127	345.972	339.281
380.604	396.07	304.744	263.06	424.635	374.743	325.233	475.432	472.653	394.743	389.458	400.72	293.368	291.23	390.732	292.883	418.247	451.667	166.1	155.076	452.11	206.257	198.546	348.818	342.032
380.583	396.898	306.795	262.524	427.281	375.856	325.922	471.194	468.707	394.195	389.352	400.472	293.784	290.862	390.559	293.12	419.447	456.375	166.878	155.773	448.009	206.509	199.107	348.625	342.639
380.213	396.023	306.462	262.277	423.916	375.108	324.475	474.665	471.993	392.743	386.866	398.456	293.118	290.092	388.279	292.431	417.6	455.292	166.017	156.345	449.671	205.79	197.863	346.096	337.078
379.743	396.203	307.821	262.592	427.168	375.563	325.919	479.438	469.537	393.894	388.106	399.672	293.926	291.172	389.48	293.3	415.271	450.208	165.948	155.05	450.665	206.002	199.566	348.118	337.395
379.23	394.589	304.046	261.907	425.347	373.444	324.797	485.1	472.082	392.425	385.475	396.865	292.434	290.002	386.893	291.882	419.991	453.478	166.756	154.013	454.593	206.075	197.526	345.887	337.992
381.839	395.096	305.584	261.476	428.239	374.193	325.645	485.671	473.136	393.265	385.496	396.825	292.056	290.163	386.994	291.626	420.191	460.27	166.389	155.854	452.796	205.794	199.33	344.974	337.406
383.17	396.042	306.995	263.81	427.91	375.247	326.954	484.256	479.687	396.186	388.63	399.977	293.573	292.496	390.122	293.328	419.426	463.77	166.839	154.753	451.511	205.155	198.801	346.961	339.173
384.226	398.401	307.302	265.012	429.592	377.127	328.341	477.809	476.789	396.726	390.102	401.425	293.005	293.094	391.446	293.025	421.403	463.77	166.73	155.425	449.518	206.149	198.643	345.82	336.896
385.83	398.221	309.918	265.476	432.449	377.6	329.726	471.185	477.639	398.487	393.377	403.953	293.289	293.703	394.519	293.383	420.85	465.145	166.459	155.467	449.922	207.414	199.486	346.763	338.627
383.713	396.495	309.02	265.547	429.604	376.067	328.675	476.685	478.19	396.92	392.384	402.633	293.732	293.393	393.385	293.654	420.32	457.562	166.245	156.114	453.105	206.704	199.35	346.33	335.93
384.209	398.893	310.866	263.544	433.209	378.337	328.829	472.697	473.932	399.133	396.954	406.545	293.461	293.967	397.608	293.576	422.191	459.395	166.355	155.148	450.647	206.852	200.589	347.661	341.52
384.822	398.815	310.405	265.986	430.233	378.169	329.186	475.694	475.578	401.23	398.687	408.769	294.079	295.668	399.396	294.44	422.097	463.728	165.451	156.005	449.91	206.277	198.272	346.424	338.501
385.752	400.031	310.744	265.798	429.743	379.18	328.882	477.635	476.918	398.089	395.831	406.128	293.47	294.793	396.782	293.77	419.435	466.208	166.926	155.328	449.335	206.331	198.89	348.016	336.985
383.483	399.422	314.462	267.82	364.796	379.581	305.136	475.568	474.483	393.566	384.472	398.528	297.47	298.161	385.983	297.627	419.082	464.333	166.227	155.118	453.815	205.679	197.576	337.747	317.078
385.061	401.297	312.026	267.899	419.898	380.449	326.387	473.215	472.837	395.708	394.352	403.992	294.53	297.368	394.927	295.175	420.541	464	165.952	154.975	455.312	207.21	198.471	342.647	331.664
383.874	400.195	311.205	264.828	430.689	379.413	328.65	472.032	470.306	396.628	393.641	403.752	290.882	295.126	394.654	291.846	421.318	452.917	166.445	155.983	456.429	206.806	198.568	344.743	338.574
384.583	399.977	310.615	265.629	431.114	379.108	329.306	472.206	472.19	396.053	393.866	403.808	291.358	295.322	394.715	292.258	421.518	456.958	166.258	156.513	454.121	206.351	198.785	343.678	341.286
385.826	400.484	308.846	264.491	433.341	379.084	329.463	472.394	462.088	397.894	394.155	404.864	291.804	293.012	395.324	292.078	422.706	453.75	165.585	154.849	453.368	206.477	198.666	344.991	340.256
382.252	396.664	307.436	262.959	430.713	375.826	327.509	468.226	467.469	395.522	393.049	403.408	291.277	293.356	393.905	291.749	418.118	452.75	166.747	154.067	454.393	205.387	198.232	345.837	344.151
379.826	395.656	305.436	262.217	424.874	374.587	324.806	468.785	470.272	392.327	386.042	397.656	291.571	290.54	387.514	291.337	417.553	453.708	166.485	155.504	454.536	204.641	197.99	346.469	342.685
379.626	394.231	305.31	261.649	426.261	373.465	324.99	473.526	466.789	392.469	385.089	396.472	291.1	291.118	386.488	291.105	419.371	454.284	166.314	156.651	451.197	205.838	199.103	347.183	344.099
381.709	395.38	303.9	261.851	424.405	374.016	324.4	476.617	465.667	394.301	385.666	397.864	293.111	288.417	387.27	292.045	418.901	457.284	166.812	154.256	447.764	205.915	198.451	348.442	342.087
382.578	394.864	307.387	263.491	426.081	374.435	326.055	480.344	466.252	395.398	389.251	400.384	293.658	291.669	390.504	293.207	418.748	458.909	165.485	154.432	448.592	206.762	198.927	345.899	337.866
385.548	397.567	307.977	264.547	427.279	376.645	327.165	481.273	474.66	395.212	388.786	399.88	293.438	293.152	390.085	293.374	420.195	455.826	166.188	155.197	450.17	206.881	198.661	346.676	336.763
383.574	397.427	307.208	263.222	427.704	376.358	326.513	482.691	476.673	396.089	390.166	401.208	294.82	291.221	391.398	294.003	418.96	457.492	166.616	156.021	450.011	206.923	197.571	347.842	335.559
385.439	399.169	309.182	265.15	428.566	378.154	328.032	482.156	479.51	398.319	392.455	403.88	293.827	294.497	393.661	293.98	420.901	456.951	165.03	155.122	451.136	205.117	198.3	348.319	336.681
383.091	398.177	308.592	264.383	427.021	377.256	326.965	483.244	475	397.345	391.279	402.76	294.256	293.692	392.532	294.128	419.219	458.117	165.624	155.483	449.884	206.173	199.39	347.39	335.116
382.9	397.731	308.208	264.701	428.405	376.825	327.693	477.612	473.626	395.796	390.152	401.136	293.962	293.371	391.337	293.828	417.819	452.159	166.24	154.861	450.043	206.818	198.12	349.206	338.54
382.465	398.328	308.487	264.348	424.497	377.347	325.972	470.097	472.048	395.982	389.972	401.976	293.088	292.598	391.43	292.977	417.365	458.5	165.371	155.773	451.222	206.321	198.58	348.743	339.406
384.043	400.055	310.256	265.176	425.844	379.084	327	467.303	464.667	396.903	392.923	403.824	294.088	293.908	394.045	294.047	420.435	463.042	167.376	154.479	454.058	206.635	198.617	345.868	338.464
383.683	399.953	311.282	265.708	426.006	379.246	327.389	468.576	472.673	397.31	392.275	403.6	294.061	293.805	393.531	294.003	418.259	464.167	167.074	155.933	450.631	207.196	199.563	345.98	338.689
383.878	399.609	310.282	265.985	426.228	378.749	327.645	476.75	477.218	397.823	393.732	404.832	295.017	294.54	394.81	294.909	418.812	461.417	165.777	156.193	451.188	206.567	199.527	346.867	337.462
382.748	398.711	308	264.397	427.838	377.527	327.288	483.929	477.068	396.708	393.592	404.248	298.605	293.494	394.547	297.444	420.329	455.75	167.004	155.336	453.328	206.234	198.517	348.148	339.309
381.791	396.789	309.564	263.843	423.407	376.419	325.242	479.612	480.721	393.788	388.965	399.824	293.095	293.069	390.263	293.089	421.471	459.917	166.467	155.134	453.829	206.699	198.917	344.193	336.42
380.952	396.492	307.103	263.536	424.114	375.617	325.325	472.432	472.694	392.584	389.303	399.84	293.598	291.839	390.279	293.198	423.176	459.583	165.668	155.303	453.229	206.012	197.32	345.174	336.298
383.343	398.742	309.923	264.596	425.21	378	326.399	469.115	470.177	395.558	391.232	401.8	292.584	293.988	392.352	292.903	422.435	455.75	166.76	155.008	451.432	205.086	198.907	345.441	337.853
380.83	394.244	306.346	263.135	421.829	373.717	324.199	476.946	476.007	394.124	389.197	399.817	291.244	291.25	390.202	291.245	424.451	461.125	167.013	154.223	451.93	206.281	198.777	343.909	333.861
382.226	395.462	307.217	262.573	426.984	374.855	325.838	479.252	480.918	395.23	389.415	400.161	291.933	292.376	390.598	292.034	423.086	464.667	166.161	153.946	451.67	205.772	198.55	344.575	336.082
382.852	395.916	308.166	263.176	423.775	375.423	324.974	480.122	482.578	396.823	389.521	401.105	293.575	292.56	390.905	293.345	417.792	464.625	166.86	155.618	452.983	206.792	199.221	344.492	336.351
382.37	396.65	306.525	261.648	426.122	375.603	324.937	478.125	475.667	396.673	391.267	401.945	293.429	290.997	392.364	292.877	418.745	459.5	166.432	156.719	452.745	206.057	198.279	347.046	339.918
384.722	398.322	306.448	265.173	426.26	376.867	327.158	467.364	475.17	395.779	389.978	400.873	293.294	292.571	391.157	293.131	417.709	451.959	165.899	155.576	450.849	206.129	198.355	347.54	342.494
384.817	398.673	308.012	264.791	425.338	377.501	326.568	470.675	474.442	396.389	391.464	402.401	292.335	293.79	392.531	292.666	417.133	454.125	165.751	155.509	452.687	206.175	197.965	345.321	338.496
384.209	397.416	308.91	264.173	427.428	376.747	326.992	473.381	472.986	394.611	389.957	400.161	292.183	293.583	390.967	292.501	418.368	466.792	165.192	154.904	450.368	206.73	199.943	346.037	339.899
384.848	398.923	308.371	265.615	423.386	377.777	326.324	473.452	471.748	396.336	390.352	401.441	292.49	294.571	391.604	292.963	417.192	465	165.799	155.988	451.493	206.5	198.177	345.25	337.947
384.826	399.148	311.615	265.341	427.323	378.707	327.671	467.647	462.939	397.593	393.81	404.984	293.209	294.115	394.905	293.415	414.929	453.333	166.537	154.95	449.214	206.475	198.334	345.614	335.802
384.087	397.945	310.718	265.247	426.251	377.575	327.2	466.538	464.626	395.991	391.979	403.016	292.753	294.816	393.112	293.222	414.929	453.375	165.786	155.479	450.678	206.772	198.9	347.816	337.893
383.439	398.531	310.205	264.371	421.766	377.904	324.935	473.579	467.395	395.646	391.951	403.008	291.068	293.253	393.045	291.564	418.2	453.625	166.24	154.664	450.905	205.349	199.068	346.598	338.697
381.322	396.906	308.641	263.427	423.856	376.293	325.159	478.609	468.578	393.77	390.077	400.792	292.307	292.977	391.089	292.46	418.6	445.25	166.179	156.714	451.96	204.908	196.883	346.003	337.989
381.939	397.203	308.179	264.288	424.246	376.413	325.839	483.647	470.918	396.752	391.042	402.536	292.291	293.793	392.402	292.632	420.812	454.958	166.306	155.134	452.422	205.541	198.722	347.783	338.555
380.704	398.055	307.231	262.772	421.533	376.844	323.862	490.282	472.463	395.389	390.437	401.8	293.557	292.023	391.67	293.209	423.965	457.542	166.725	156.378	451.699	206.419	199.763	346.705	336.655
380.426	397.172	307.282	264.228	426.515	376.18	326.675	490.538	472.605	394.257	388.923	400.008	292.635	293.161	390.184	292.755	424.588	459.292	166.908	155.529	451.806	206.665	197.717	346.926	336.975
381.552	397.164	308.154	263.449	424.335	376.377	325.357	487.035	466.061	395.796	390.296	401.856	293.639	290.851	391.587	293.005	420.859	458.958	166.428	155.252	453.501	207.072	198.783	347.11	337.088
381.996	395.648	307.582	263.796	424.519	375.082	325.641	480.395	462.823	394.177	387.398	398.761	294.841	292.796	388.769	294.376	422.699	461.512	165.712	155.248	452.123	206.994	200.796	346.151	335.355
386.587	399.992	310.48	266.823	428.711	379.088	329.116	471.566	468.163	396.416	392.475	402.345	293.925	294.359	393.378	294.024	423.617	464.179	164.891	154.525	455.968	206.787	198.465	344.995	337.993
388.778	401.804	314.352	267.98	426.406	381.382	328.941	469.554	474.408	399.788	395.187	405.841	295.449	297.497	396.221	295.914	425.288	466.846	167.419	156.206	457.42	206.292	198.711	343.039	337.655
388.087	400.265	314.403	267.759	428.777	380.214	329.717	471.475	472.939	399.903	396.264	406.673	294.999	297.681	397.177	295.608	424.935	463.137	166.55	154.348	454.722	205.443	199.684	343.389	338.059
385.243	401.5	309.659	265.336	430.394	380.052	328.849	468.316	478.109	398.929	396.06	405.945	296.378	295.589	396.819	296.198	419.052	462.387	165.738	155.374	448.816	206.15	198.545	345.867	341.651
381.813	398.172	305.249	262.489	424.951	376.471	325.003	466.951	479.633	395.416	389.658	400.993	294.584	291.267	390.841	293.83	419.017	457.179	166.354	154.979	450.037	206.092	198.801	346.637	338.021
383.096	396.711	306.608	263.017	424.735	375.669	325.245	468.204	479.014	396.717	390.109	401.337	292.513	291.842	391.394	292.36	418.335	455.596	165.594	156.92	449.262	206.735	198.582	346.378	339.311
381.23	396.07	306.813	261.639	423.4	375.226	323.883	471.398	479.122	396.673	389.433	401.113	294.408	290.98	390.853	293.629	418.511	459.929	166.188	155.441	449.464	206.256	198.774	346.667	338.327
380.452	395.953	306.718	263.206	426.581	375.114	326.071	469.385	479.707	393.478	387.796	399.176	293.459	290.966	389.168	292.893	416.294	457.125	165.917	155.714	448.285	205.649	198.288	349.031	340.519
382.991	397.469	308.641	263.476	426.036	376.725	326.028	472.971	474.85	395.478	389.521	401.168	292.861	291.471	390.944	292.546	416.106	459.208	167.022	155.109	451.507	205.537	197.839	348.124	340.916
383.065	396.914	306.282	263.491	426.443	375.749	326.194	475.356	471.796	393.894	389.035	400.448	293.473	291.644	390.257	293.057	416.788	454.042	165.349	153.941	450.338	206.627	198.746	347.653	340.469
383.196	396.328	307.615	263.764	426.647	375.611	326.44	478.753	474.544	395.593	390.93	402.248	292.47	293	392.095	292.59	418.812	454.542	166.236	154.966	450.053	207.619	198.79	346.396	337.338
381.287	396.508	309.513	263.7	421.689	376.192	324.493	483.985	477.796	393.761	388.042	399.688	293.605	293.138	389.402	293.499	415.976	451.167	165.987	156.143	450.942	206.11	198.056	346.546	335.08
382.157	397.234	306.179	263.521	427	375.97	326.426	483.144	477.463	394.177	389.549	400.856	292.608	291.701	390.749	292.402	416.376	456.625	167.24	154.403	450.765	206.473	197.1	347.17	336.212
382.178	397.633	308.103	263.719	424.623	376.725	325.634	482.671	471.395	394.106	388.162	399.864	291.51	292.368	389.514	291.705	418.612	456.667	166.755	154.361	452.645	206.244	197.868	347.111	335.265
380.896	396.164	306.051	262.468	424.335	375.12	324.753	478.785	467.129	392.062	387.338	398.544	292.041	290.264	388.564	291.637	419.412	455.958	166.62	154.387	449.578	205.579	198.21	347.135	337.141
380.865	396.305	309.538	264.625	427.772	376.042	327.403	476.135	468.553	395.265	389.894	401.232	291.368	293.69	391.235	291.896	419.354	454.075	165.994	156.448	451.029	205.561	198.761	348.376	338.653
383.657	398.57	309.564	264.727	430.078	377.784	328.353	476.949	469.458	394.655	390.965	401.24	294.706	293.23	392.006	294.371	419.036	463.075	166.033	155.582	452.235	205.713	199	346.069	338.705
384.048	401.07	311.538	266.693	420.713	380.162	325.959	473.226	465.275	397.407	393.479	404.24	290.088	295.77	394.665	291.379	418.848	464.158	166.893	155.137	455.361	205.202	199.024	345.72	336.178
385.139	401.219	311.462	266.367	424.198	380.257	327.099	470.329	462.227	397.531	395.31	405.336	293.97	295.092	396.168	294.225	421.013	467.492	166.195	155.297	454.496	206.996	197.983	346.119	338.93
384.257	399.703	308.333	264.494	427.018	378.365	327.032	467.652	463.451	398.434	396.535	406.456	294.098	293.862	397.33	294.044	421.283	464.325	166.544	155.263	454.698	206.26	199.095	342.973	335.046
382.891	397.977	309.513	263.798	425.886	377.317	326.168	471.623	466.397	396.425	393.62	404.072	293.561	294.448	394.547	293.762	420.366	462.158	165.457	154.734	452.449	205.813	199.178	344.015	334.867
383.039	397.266	309.974	264.682	427.263	376.88	327.242	470.985	465.309	395.363	391.303	401.768	294.679	293.988	392.492	294.522	420.072	451.867	166.195	154.381	452.886	206.519	198.583	343.698	335.134
382.7	397.312	310.538	264.772	425.964	377.048	326.797	469.973	471.798	395.717	390.937	401.744	294.777	294.69	392.162	294.757	419.225	455.325	166.212	156.061	454.607	208.104	199.414	346.373	340.01
382.53	398.492	308.487	264.404	423.533	377.473	325.636	473.541	475.633	393.956	388.669	399.768	293.088	292.264	389.989	292.901	418.529	458.292	165.297	156.655	452.954	205.463	198.949	347.405	340.422
383.691	399.195	309.487	264.337	428.527	378.246	327.516	472.118	472.401	395.841	391.282	402.12	293.361	293.69	392.453	293.436	417.529	457.375	167.459	157.025	451.907	205.579	198.8	347.686	343.198
385.835	401.328	310.513	266.352	426.443	380.12	327.954	467.885	474.633	398.027	394.521	405.4	294.514	294.977	395.508	294.619	418	459.25	166.856	155.874	454.622	205.914	199.451	347.885	342.128
386.678	403.234	314.795	268.202	427.689	382.581	329.571	474.129	475.313	401.142	398.338	409.248	296.122	297.471	399.285	296.428	419.847	459.167	167.524	156.748	454.798	206.383	199.976	347.6	338.996
388.161	402.797	315.615	267.427	431.383	382.437	330.516	478.982	473.728	400.708	399.528	409.744	295.807	298.057	400.257	296.319	419.518	464.083	167.192	155.462	449.924	207.397	197.993	349.248	343.712
385.204	400.281	310.59	266.408	425.749	379.335	327.721	483.209	471.741	396.611	393.972	404.808	295.041	295.023	394.911	295.037	419.576	465.042	166.812	156.983	449.074	207.325	198.839	346.199	341.193
379.661	396.312	307.385	262.288	422.174	375.545	323.811	481.653	466.565	393.327	387.063	399.032	293.128	291.414	388.536	292.739	420.776	457.542	164.668	154.42	448.651	205.972	199.851	345.948	336.332
381.952	396.211	307.026	262.094	424.144	375.383	324.449	478.021	465.612	392.558	385.218	397.192	292.003	290.897	386.804	291.752	418.165	450.583	165.734	155.37	448.86	205.93	199.585	346.242	337.727
380.791	396.242	305.462	262.438	421.335	375.042	323.581	475.272	461.834	394.31	387.803	399.72	293.848	290.402	389.324	293.065	417.317	454.342	167.051	155.565	451.354	205.747	198.656	345.096	335.919
380.639	394.289	306.513	262.745	424.982	373.79	325.173	469.61	468.793	394.257	388.275	399.936	292.514	292.276	389.67	292.46	419.787	455.633	165.505	155.153	450.499	206.24	197.607	347.454	339.053
383.409	398.25	306.59	263.978	423.413	376.844	325.327	471.257	473.521	396.186	390.585	402.048	292.851	291.874	391.944	292.629	417.305	460.467	165.937	155.229	451.627	205.834	197.514	345.665	337.131
382.096	398.125	309.026	263.341	423.737	377.317	325.06	477.657	470.031	395.097	390.782	401.888	294.709	291.724	391.955	294.031	417.046	460.467	166.745	155.514	451.247	206.03	197.4	346.674	336.498
383.409	397.961	307.641	264.397	427.168	376.868	327.03	477.795	467.473	396.602	390.937	402.232	292.699	292.655	392.296	292.689	418.952	456.633	166.784	154.203	449.978	206.411	198.295	347.145	337.742
383.448	398.055	308.128	264.427	425.12	377.054	326.26	476.584	469.963	395.991	391.493	402.824	293.973	292.552	392.682	293.65	418.458	458.55	166.081	154.464	453.422	206.477	197.939	347.084	337.425
383.009	398.188	308.846	264.427	427.713	377.323	327.258	474.954	472.405	396.097	392.437	402.984	292.98	293.471	393.486	293.091	417.834	457.842	165.448	155.346	453.269	205.952	198.28	346.782	339.07
383.774	399.125	310.256	266.266	426.874	378.371	328.067	473.031	475.643	396.442	391.803	402.928	291.682	294.345	393.022	292.287	419.47	462.133	165.448	154.523	453.214	206.583	198.407	346.713	335.946
383.587	400.938	308.846	265.255	427.06	379.431	327.516	472.985	474	396.973	392.718	403.88	293.159	294.632	393.911	293.493	418.718	460.792	165.943	154.689	452.501	205.363	198.917	346.705	334.244
385.861	401.07	310.128	265.026	429.413	379.832	328.281	470.535	473.463	395.531	391.732	402.544	293.108	293.897	392.872	293.287	416.871	458.708	165.742	156.387	452.117	205.754	197.29	345.89	337.945
382.565	398.445	309.641	263.206	424.982	377.707	325.456	471.771	471.83	395.115	391.042	401.928	292.882	292.195	392.14	292.726	418.835	457.625	166.031	155.109	453.966	206.381	199.649	345.498	338.54
384.048	399.391	311.897	264.513	428.371	378.958	327.565	470.874	470.83	396.08	392.754	403.264	292.774	294.414	393.782	293.146	420.671	459.083	166.734	153.924	449.266	206.593	199.01	346.336	340.34
383.422	396.852	309.308	264.772	427.162	376.407	327.258	472.921	470.626	396.575	392.577	403.336	294.132	294.425	393.682	294.198	418.306	454.958	166.493	155.336	450.182	206.128	198.541	346.201	337.382
380.283	396.531	306.179	262.951	423.509	375.431	324.733	473.965	469.558	395.018	389.901	401.408	294.287	292.552	391.173	293.893	418.941	452	166.86	155.815	451.885	206.379	199.395	345.633	333.351
380.265	397.031	309.385	264.738	426.006	376.563	326.793	474.241	470.755	394.699	389.606	400.52	293.936	294.471	390.872	294.057	418.012	454.042	167.153	155.05	450.15	206.77	199.261	346.619	339.405
381.83	397.922	306.897	262.461	423.353	376.665	324.371	474.494	476.633	393.646	389.577	400.44	294.037	291.345	390.682	293.426	420.424	458.917	166.843	157.168	450.318	205.587	197.576	346.397	339.895
382.638	397.183	308.772	264.7	429.014	376.536	327.927	479.739	478.238	394.946	391.375	402.162	295.772	292.731	392.541	295.081	422.716	457.613	166.216	156.011	453.66	206.517	198.999	348.307	339.039
381.264	397.745	309.387	265.483	427.637	377.11	327.879	482.61	480.156	395.654	390.882	402.17	294.61	294.512	392.2	294.588	421.575	460.53	166.626	155.507	452.728	206	199.172	350.227	341.774
383.877	400.081	310.002	265.082	426.487	379.045	327.19	479.089	472.857	396.008	392.142	403.17	294.789	292.857	393.351	294.35	422.434	462.697	166.731	156.002	453.889	206.4	199.429	348.742	340.425
385.512	402.441	311.233	266.318	431.14	381.14	329.741	473.004	473.361	397.884	395.783	405.97	294.11	295.57	396.664	294.442	420.952	465.613	166.539	155.826	453.748	206.298	199.38	348.747	344.518
388.338	403.464	313.669	269.056	429.26	382.494	330.701	476.481	474.898	399.707	396.361	407.402	296.09	297.466	397.508	296.403	422.846	463.905	167.683	155.322	455.799	206.653	197.965	347.105	338.123
385.834	400.542	313.131	266.843	428.284	380.128	328.964	479.692	470.633	398.778	395.945	407.026	295.231	297.501	397.066	295.747	422.375	465.947	166.26	156.439	454.558	207.128	200.338	347.083	336.934
385.451	400.347	311.49	267.049	430.571	379.596	329.971	480.142	468.177	398.752	394.988	406.058	296.644	295.122	396.156	296.298	421.704	460.53	166.303	156.179	450.922	206.04	198.916	348.13	342.289
383.903	401.378	311.182	266.322	426.29	380.314	327.877	477.151	471.694	397.769	394.53	405.594	294.884	294.765	395.647	294.857	420.987	458.238	166.583	155.481	453.932	207.501	197.831	348.404	341.535
383.078	399.109	308.692	263.888	423.138	377.994	325.166	472.082	469.626	394.761	390.246	401.52	291.145	293.816	391.419	291.752	418.8	455.208	166.961	155.134	450.553	205.571	198.888	345.983	337.622
385.504	401.508	307.923	264.21	425.096	379.653	326.118	472.406	467.218	395.965	391.324	402.456	293.753	292.253	392.508	293.413	417.518	459.417	166.459	155.353	449.984	206.204	198.69	346.628	339.275
384.022	398.094	308.974	264.7	423.946	377.281	325.977	476.703	471.544	395.496	390.69	401.88	294.882	293.747	391.922	294.624	418.741	458	167.319	156.538	451.292	206.088	198.473	344.928	337.63
381.73	397.414	309.513	263.251	425.647	376.886	325.74	477.947	472.714	395.283	391.789	402.304	293.277	293.184	392.81	293.256	417.753	452.5	166.162	155.655	451.174	206.459	198.563	346.466	337.387
383.165	397.789	309.359	265.187	424.856	377.138	326.627	476.253	468.456	396.637	391.768	402.976	292.777	293.023	392.983	292.833	419.082	455.792	165.926	156.42	451.077	206.002	198.539	346.636	339.929
383.143	397.75	308.923	263.536	424.796	377.006	325.588	472.312	468.102	395.982	391.577	402.68	294.76	293.483	392.749	294.47	418.553	461.292	165.432	154.168	449.543	206.076	199.288	347.03	338.263
383.435	398.594	311.949	264.09	427.802	378.359	327.085	471.897	472.864	395.982	390.514	401.808	291.814	294.483	391.905	292.42	419.847	454.25	166.93	155.437	449.255	206.353	197.944	345.821	337.683
383.022	397.555	308.282	264.348	422.539	376.707	325.219	478.691	478.061	395.292	390.641	401.72	293.125	293.828	391.849	293.285	420.106	453.917	165.773	154.403	450.773	206.341	197.998	346.301	335.624
380.627	397.901	305.648	263.367	425.879	376.357	325.9	485.236	474.837	393.41	390.048	401.015	292.698	291.199	391.148	292.357	424.607	456.339	166.337	154.872	452.21	206.515	199.155	347.783	337.886
382.314	398.034	309.366	264.756	425.963	377.327	326.787	483.733	476.048	394.065	388.822	400.303	293.35	293.498	390.26	293.383	422.937	461.423	165.848	155.788	452.69	206.314	198.843	347.041	338.726
386.275	401.315	310.366	265.445	424.742	380.076	326.741	479.78	477.456	397.623	392.703	404.375	293.826	294.993	394.053	294.091	420.572	461.589	166.901	156.948	452.852	205.364	198.124	346.681	334.852
385.566	401.627	312.725	266.576	431.454	380.866	330.02	477.598	475.517	398.304	396.238	406.807	296.529	295.878	397.249	296.381	419.772	458.839	166.315	154.587	451.139	206.404	199.187	348.358	341.592
383.701	401.479	309.136	265.7	427.604	379.914	327.999	473.371	474.565	398.145	395.083	406.183	296.546	293.912	396.182	295.947	421.843	454.839	166.516	156.259	456.414	205.741	198.975	348.122	342.569
381.766	398.166	308.469	264.561	426.125	377.219	326.73	468.989	470.844	397.003	393.21	404.463	295.759	292.59	394.433	295.039	421.796	456.173	166.992	155.066	454.317	207.17	198.202	348.372	341.779
381.996	398.705	308.802	265.108	427.784	377.71	327.704	472.233	468.204	396.534	392.449	403.471	294.739	294.751	393.668	294.741	420.301	459.006	166.612	155.721	451.387	206.128	200.416	347.948	339.365
384.67	401.088	311.854	265.775	426.155	380.249	327.488	475.38	471.476	398.641	394.456	405.783	293.941	294.912	395.69	294.161	421.231	461.381	166.791	156.494	451.095	206.244	198.036	346.54	335.827
383.148	399.234	309.333	264.592	428.102	378.24	327.509	468.824	471.721	395.513	392.775	403.088	294.02	293.563	393.704	293.916	418.988	453.792	166.314	155.588	450.45	206.014	198.237	344.81	335.588
384.539	399.25	308.821	265.551	427.156	378.132	327.735	466.444	472.238	397.558	392.225	403.648	293.807	294.333	393.553	293.927	417.753	460.25	165.122	154.84	450.729	206.611	197.48	345.945	338.826
381.865	398.023	307.59	263.715	426.054	376.904	326.182	470.179	473.007	394.327	389.31	400.672	293.432	292.333	390.57	293.183	418.306	462.708	166.55	155.664	450.991	206.681	198.195	346.757	338.04
380.396	396.516	306.744	263.798	428.329	375.551	327.108	476.874	475.864	392.345	388.366	398.984	292.152	291.621	389.458	292.031	417.953	460.333	166.428	155.252	451.781	205.425	199.027	347.309	338.718
382.774	397.508	310.462	264.27	427.03	377.18	326.899	477.353	478.755	395.761	390.451	401.704	293.959	293.103	391.737	293.765	419.518	455.125	167.459	154.655	450.538	206.058	198.644	347.677	336.826
382.874	397.047	309.538	263.809	427.563	376.611	326.82	482.447	475.136	395.15	390.352	401.456	293.736	293.885	391.52	293.77	419.235	459.083	165.965	154.941	451.856	206.373	199.512	347.669	337.832
384.887	399.469	309.846	264.498	430.653	378.539	328.433	484.103	473.129	395.54	392.789	403.112	293.659	293.402	393.693	293.601	419.235	460.208	166.581	155.63	451.137	206.487	198.663	348.111	341.504
385.087	399.023	309.641	265.981	427.503	378.15	328.134	481.312	474.401	394.381	389.479	400.616	292.426	294.023	390.71	292.789	418.6	458.833	167.659	156.286	451.924	206.571	198.707	348.218	342.12
397.03	407.852	322.026	270.378	439.228	387.808	335.35	491.156	489.912	409	408.049	419.072	293.51	304.115	408.715	295.919	426.576	466.833	167.009	156.731	458.618	208.046	199.902	349.116	346.258
390.657	406.555	318.615	269.805	434.048	386.018	333.005	490.906	480.299	406.115	404.106	415.416	292.878	301.483	404.961	294.833	421.988	465.958	168.817	156.555	453.346	206.966	198.715	346.878	339.258
386.157	398.708	312.109	268.164	433.316	378.484	331.713	487.589	474.653	402.442	398.024	409.368	289.406	299.109	399.028	291.61	421.165	455.249	166.913	154.725	446.758	205.096	197.24	348.021	340.46
382.113	394.958	305.161	262.834	430.172	373.987	327.224	483.648	472.102	393.097	385.334	397.76	286.578	293.259	386.777	288.095	419.965	446.582	166.013	155.019	446.452	206.004	197.543	347.595	335.397
382.9	394.091	308.674	263.673	432.663	374.143	328.699	481.295	472.687	391.982	383.658	395.696	286.338	293.707	385.207	288.012	421.212	456.415	166.756	155.708	446.061	205.849	197.135	347.718	338.385
379.313	393.38	306.058	264.051	427.765	372.987	327.047	477.868	467.531	391.071	382.869	395.368	287.342	294.477	384.38	288.962	419.659	456.165	167.175	155.523	444.625	205.076	196.452	346.838	337.189
378.961	391.864	305.212	261.703	429.759	371.628	326.369	475.065	468.83	392.177	382.172	395.016	286.669	292.213	384.034	287.928	420.706	456.207	166.232	156.12	445.892	205.441	197.589	348.275	337.12
380.365	394.638	305.853	263.081	427.723	373.903	326.434	474.301	470.735	391.637	382.341	395.368	285.348	291.155	383.995	286.667	419.259	458.54	166.341	154.523	446.531	205.954	196.077	346.529	334.385
381.765	395.388	307.238	263.235	432.01	374.802	328.178	472.327	474.687	393.982	384.256	397.304	285.058	293.914	386.056	287.069	418.918	464.374	165.52	154.884	447.238	205.28	196.511	347.386	337.237
379.935	393.505	305.648	262.894	427.124	372.987	326.088	472.818	468.932	391.558	381.918	395.04	284.902	292.374	383.687	286.599	419.742	460.665	166.778	154.498	446.209	206.288	197.743	345.714	335.322
381.574	395.938	308	262.569	433.485	375.401	328.336	469.491	468.388	392.097	384.31	397.184	285.304	292.529	386	286.945	417.188	454.208	166.747	155.034	442.147	205.299	197.349	348.192	341.076
383.257	397.758	309.846	264.457	434.814	377.228	330.009	466.712	470.912	392.628	388.289	399.072	284	294.161	389.592	286.308	421.729	455.417	166.707	155.605	450.279	205.04	197.463	344.099	336.466
382.435	398.266	311.154	263.509	427.395	377.922	326.571	470.053	463.156	393.301	388.958	400.816	282.649	294.161	390.112	285.264	420.729	446.875	165.541	155.908	449.856	204.441	198.866	344.912	335.389
383.591	398.523	312.692	266.513	428.766	378.479	328.947	474.035	459.782	399.177	396.296	407.28	289.159	297.506	397.251	291.055	422.506	449.083	167.734	157.118	447.469	205.429	198.022	344.752	337.763
383.965	398.758	312.897	266.191	431.982	378.707	329.986	468.826	460.673	396.637	393.401	404.376	290.27	296.77	394.391	291.747	420.176	448.708	166.764	156.588	447.529	206.737	197.956	342.093	335.966
385.339	399.164	311.462	265.449	434.814	378.683	330.62	469.818	463.83	396.858	393.282	404.448	287.044	296.632	394.341	289.222	417.565	455.333	166.594	156.235	445.529	205.948	197.732	342.446	336.208
384.796	398.922	311.615	266.24	433.743	378.533	330.694	473.982	468.701	397.699	392.704	404.528	287.682	297.069	393.966	289.815	418.318	451.875	165.568	155.529	447.313	205.681	197.683	343.645	335.176
382.683	396.594	309.462	263.936	430.365	376.246	327.977	477.997	470.585	395.708	389.458	401.952	287.26	294.345	390.933	288.869	415.706	444.292	167.044	156.118	449.708	205.357	198.927	344.352	336.216
383.117	397.377	308.758	263.32	433.778	376.681	328.911	478.752	468.34	394.257	387.915	399.465	286.223	294.984	389.106	288.213	419.57	445.497	166.706	156.448	450.983	206.195	197.718	344.941	341.364
383.143	395.416	310.322	264.78	431.233	375.543	328.83	475.846	469.728	395.823	387.443	400.121	287.321	295.777	389.033	289.242	421.017	460.664	166.064	155.793	451.644	206.251	198.469	347.098	342.536
384.87	397.4	310.348	265.777	432.455	377.07	329.913	475.328	471.415	398.15	391.908	403.977	287.443	295.329	393.167	289.234	421.006	463.664	166.933	156.373	447.985	206.307	197.126	346.493	341.532
388.339	400.705	312.142	267.402	434.191	380.022	331.581	481.07	476.762	402.071	395.197	407.497	288.679	298.812	396.514	290.981	421.641	458.789	167.252	157.339	449.677	206.5	197.796	346.492	337.734
387.774	399.72	311.912	265.728	432.514	379.214	329.906	486.278	476.476	399.991	394.091	406.161	289.068	296.984	395.29	290.866	421.594	459.414	167.82	155.692	449.242	205.82	196.969	346.713	335.005
385.657	397.986	312.194	265.17	435.562	377.95	330.735	485.834	478.054	397.655	391.929	403.777	286.524	296.295	393.1	288.743	421.276	457.039	166.462	154.7	449.503	206.159	197.247	347.423	339.589
385.787	397.705	311.424	266.859	429.862	377.555	329.581	482.14	477.687	396.018	388.978	401.105	286.953	297.18	390.38	289.276	420.7	457.247	166.951	156.448	449.475	205.995	197.535	345.744	337.551
385.17	397.088	311.296	265.638	433.472	377.052	330.219	479.267	467.633	395.947	390.225	401.617	287.095	297.697	391.352	289.503	421.558	460.872	164.96	156.045	447.865	205.7	197.608	348.364	341.192
385.291	400.961	310.462	266.895	434.323	379.826	331.32	472.521	466.803	397.885	394.648	406.008	288.03	296.517	395.665	289.958	416.141	452.958	167.581	156.269	445.913	205.034	197.739	348.868	341.406
386.604	401.07	313.462	265.914	431.144	380.611	329.493	474.415	473.068	398.124	392.852	405.264	288.794	297.322	394.201	290.731	417.718	446.417	167.266	155.563	446.229	206.864	197.68	348.151	336.885
382.657	396.289	311.436	265.067	432.293	376.473	329.415	473.206	473.143	394.681	389.782	401.744	286.358	296.345	391.084	288.627	419.471	449.042	165.856	155.924	443.946	205.902	196.78	348.14	339.523
380.061	396.227	306.103	263.356	427.892	375.18	326.668	477.129	469.993	393.566	386.739	399.104	285.084	293.034	388.251	286.89	418.6	455.625	167.258	155.202	446.259	205.774	197.624	346.435	335.521
382.078	395.844	307.718	262.262	431.15	375.263	327.249	477.462	470.204	393.69	386.873	399.248	286.709	292.621	388.397	288.052	418.388	451.417	166.437	155.227	447.382	205.339	196.802	344.527	335.053
380.648	395.969	308.333	264.614	430.443	375.503	328.424	476.112	471.762	392.947	385.359	398.008	285.858	294.437	387.017	287.807	420.153	457.208	166.332	154.067	448.865	205.701	197.451	346.29	337.515
380.791	396.359	310.051	263.715	429.461	376.204	327.493	474.406	467.116	392.885	386.38	398.912	287.128	294.46	387.866	288.794	420.106	457.083	167.45	156.387	448.397	205.485	197.654	346.002	336.246
381.109	396.023	307.615	264.007	432.952	375.377	329.016	473.912	465.748	394.938	388.437	400.68	287.017	293.609	389.944	288.514	420.235	447.25	167.358	156.353	446.053	205.417	197.51	345.793	338.097
381.435	397.625	309.333	264.277	429.269	377.006	327.765	471.817	460.173	393.858	387.176	399.512	286.639	294.54	388.71	288.433	419.215	457.285	164.875	154.791	449.295	205.383	197.133	345.927	337.578
383.226	397.203	311.256	264.015	431.772	377.132	328.567	474.111	460.357	394.159	388.803	400.8	286.801	294.839	390.134	288.627	420.074	458.16	166.478	154.648	449.499	205.874	196.991	345.162	337.799
386.157	398.773	312.513	266.236	435.545	378.629	331.385	476.114	463.316	397.496	392.915	404.536	288.071	296.563	394.156	290	420.05	454.493	166.508	156.286	449.11	205.14	197.25	345.726	338.883
386.065	399.32	312.641	267.124	432.784	379.078	330.869	478.223	467.663	397.009	392.507	404.176	286.882	297.621	393.715	289.321	419.109	457.702	167.05	155.513	452.224	205.337	198.901	345.651	336.751
382.922	398.281	312.103	266.217	433.509	378.156	330.59	479.279	470.608	397.726	393.676	405.432	288.537	296.552	394.832	290.358	419.015	459.577	167.05	156.152	449.963	204.916	197.582	347.2	339.301
386.974	399.859	311.821	266.049	435.886	379.299	331.401	477.893	472.295	397.991	393.711	405.304	287.821	297.701	394.872	290.065	419.215	456.993	166.844	156.623	449.705	205.976	197.928	346.694	340.772
384.135	399.008	311.872	264.494	430.335	378.659	328.309	475.17	469.227	396.814	391.239	403.432	288.179	296.506	392.603	290.07	417.744	451.202	167.39	156.068	450.298	205.503	197.428	345.288	337.61
383.439	399.211	311.59	264.539	434.162	378.749	329.809	475.534	461.078	396.398	391.423	403.096	287.341	296.816	392.704	289.493	420.227	457.993	165.858	155.597	449.063	206.198	198.165	347.415	340.04
385.461	399.852	311.769	266.753	431.982	379.281	330.332	471.276	472.286	399.451	395.183	407.016	287.544	297.333	396.341	289.768	417.8	458.125	167.707	156.74	447.36	205.18	198.085	345.513	338.483
385.409	399.133	311.897	265.596	432.138	378.76	329.68	472	471.769	397.053	392.373	404.32	287.743	297.218	393.687	289.896	416.388	451.958	167.48	156.387	446.782	205.958	198.198	345.013	335.647
384.035	399.75	310.667	265.637	432.952	378.946	330.018	474.106	470.619	395.805	391.035	402.76	287.432	296.023	392.285	289.384	417.376	449.375	165.179	154.613	445.113	205.527	196.985	346.936	337.563
385.896	400.469	312.872	267.101	433.359	380.012	331.076	473.471	470.946	399.566	395.106	406.872	287.703	296.977	396.346	289.809	418	447.25	168.175	155.849	444.91	205.291	197.31	346.08	339.588
381.378	396.602	308.154	264.363	429.078	375.946	327.744	473.374	468.537	393.646	388.634	400.704	288.226	294.241	389.888	289.593	418.812	447	166.336	156.193	446.771	207.1	197.48	346.058	336.515
380.626	395.562	307.436	262.723	428.114	374.982	326.364	473.903	465.211	391.363	383.592	396.392	285.024	292.425	385.24	286.705	418.024	450.542	166.214	155.807	445.989	204.828	198.271	346.983	336.866
382.291	396.172	309.513	264.61	430.156	375.934	328.311	472.912	462.782	394.319	388.662	400.8	286.449	294.747	390	288.334	419.059	454.625	166.594	155.639	447.043	205.93	196.724	345.752	339.851
381.752	395.727	309.538	264.262	428.545	375.599	327.477	468.141	466.952	394.398	387.451	400.16	287.159	294.345	388.933	288.791	420	451.375	167.633	156.345	446.155	206.792	196.768	346.765	339.571
381.47	395.562	307.872	263.049	428.856	375.084	326.85	475.738	463.561	393.646	386.824	399.48	285.402	294.012	388.358	287.358	420.061	455.679	165.456	154.959	447.99	206.981	198.018	346.833	338.379
381.135	396.445	309.359	264.243	434.503	376.108	329.758	474.903	465.582	394.124	389.042	400.824	286.659	294.667	390.324	288.478	418.367	458.721	166.325	156.303	449.785	205.129	196.304	346.54	339.206
385.617	398.312	313.026	266.064	433.766	378.395	330.594	473.982	467.228	397.752	391.915	404.064	287.828	297.632	393.318	290.055	420.19	461.262	166.744	157.009	449.033	205.768	197.516	345.989	338.038
385.526	398.117	311.846	265.914	432.425	377.97	329.986	477.818	466.997	398.044	391.768	404.416	287.622	297.149	393.268	289.786	418.873	462.762	166.967	155.807	447.258	205.732	198.516	347.05	338.129
385.917	399.844	311.026	265.876	435.497	379.102	331.145	477.718	463.806	395.619	391.204	402.904	287.983	296.023	392.453	289.809	420.049	461.221	167.294	156.925	448.798	205.249	199.084	346.885	335.011
387.487	401.867	312.718	266.446	436.395	381.048	331.841	477.379	465.677	395.549	390.683	402.352	287.044	297.506	391.95	289.42	420.955	454.637	167.783	156.362	448.088	206.957	198.355	347.42	338.156
385.209	399.672	312.154	266.742	433.647	379.234	330.965	479.265	468.779	396.92	391.239	403.264	288.311	296.563	392.615	290.185	418.908	460.721	167.556	155.068	449.813	205.985	197.594	346.695	337.654
384.765	400.047	310.821	264.375	432.162	379.21	328.938	477.544	468.418	395.726	390.908	402.696	287.301	294.943	392.145	289.037	416.673	460.096	166.875	156.522	450.031	205.442	196.972	347.114	339.599
384.9	400.875	312.179	265.719	435.521	380.162	331.058	471.282	473.218	396.15	391.697	403.384	286.378	296.333	392.905	288.64	417.859	453.25	166.581	155.294	448.385	205.91	196.383	346.628	342.227
384.152	398.32	309.564	264.963	433.449	377.593	329.795	471.676	468.871	396.425	391.732	403.68	287.747	295.736	392.961	289.561	418.153	451.125	165.987	155.605	448.538	205.79	197.405	347.617	341.531
381.652	396	310.051	264.67	429.156	375.928	327.963	474.882	466.823	395.752	389.951	402.36	286.676	295.425	391.385	288.663	419.588	451.875	167.157	155.647	448.363	205.391	197.544	346.823	338.639
381.387	396.227	308.359	264	434.443	375.707	329.585	476.415	471.061	394.637	388.472	400.464	287.098	294.678	389.855	288.82	418.624	448.333	166.524	155.571	447.487	205.305	196.229	345.732	338.414
385.087	399.344	311.949	266.026	430.317	378.934	329.244	478.306	475.197	396.77	391.049	403.168	287.885	297.506	392.419	290.07	419.059	452.208	167.201	155.496	448.702	205.373	198.122	344.542	336.775
386.4	400.383	316.205	266.82	432.407	380.725	330.537	480.179	474.211	399.814	395.577	407.568	289.551	299.897	396.799	291.901	417.953	454.833	167.096	154.916	448.407	205.002	198.017	346.218	338.195
386.052	401.711	315.205	267.378	436.09	381.509	332.297	477.476	470.354	399.867	396.648	408.04	290.186	299.494	397.665	292.3	417.612	449.042	165.45	155.269	446.658	205.305	196.937	345.17	336.821
380.409	395.719	308.667	264.169	428.335	375.389	327.339	474.6	467.517	392.894	386.944	398.952	287.135	293.931	388.341	288.679	420.094	449.167	167.092	156.336	447.761	205.768	197.144	344.257	334.206
379.418	394.245	310.215	263.796	431.297	374.621	328.249	478.126	470.313	392.954	387.414	399.445	285.962	294.603	388.923	287.925	422.807	452.567	166.466	155.136	450.883	205.833	198.726	347.582	337.362
382.213	397.448	310.676	265.141	433.363	377.184	329.871	477.784	473.932	396.6	391.463	403.525	287.635	295.58	392.862	289.439	423.219	458.276	166.365	154.993	452.015	205.729	196.95	347.545	340.332
384.696	398.8	310.394	267.759	431.416	378.154	330.733	485.829	473.027	399.653	394.076	406.581	288.479	296.626	395.582	290.33	423.466	462.651	167.588	157.094	450.391	205.617	198.724	347.561	338.135
385.044	400.613	311.727	265.759	435.74	379.855	331.166	482.499	473.721	398.839	394.928	406.869	289.33	297.775	396.158	291.249	423.231	459.109	168.527	156.506	450.753	206.517	198.736	348.786	342.45
387.357	403.105	314.727	267.287	436.392	382.466	332.358	474.411	472.537	400.087	396.816	408.597	289.077	299.132	397.873	291.361	420.831	454.317	167.138	156.699	449.366	205.955	197.819	348.939	343.406
386.318	400.402	312.804	267.324	432.991	379.945	331.072	478.549	464.429	396.273	391.294	403.405	289.449	297.407	392.616	291.257	421.149	456.442	167.191	156.581	447.726	205.817	197.907	347.886	337.578
384.878	398.62	310.061	264.748	434.141	377.939	329.929	480.664	467.619	396.202	391.323	403.509	288.077	295.626	392.733	289.792	422.878	454.859	166.095	156.069	446.337	205.745	197.17	348.285	338.284
386.1	399.605	311.497	266.815	432.662	379.029	330.632	480.979	471.463	395.689	391.534	403.253	287.729	296.706	392.789	289.768	423.396	454.109	166.448	156.371	446.45	205.3	197.78	347.285	340.688
382.804	398.562	307.974	263.76	428.934	377.407	327.318	472.853	463.884	394.097	388.169	400.32	285.959	292.575	389.609	287.462	418.753	447.75	167.105	156.782	445.5	206.018	196.676	343.378	333.233
382.117	396.852	308.205	263.974	431.395	376.15	328.396	472.032	468.177	394.469	389	401.048	284.868	293.851	390.374	286.909	417.482	445.75	166.921	156.546	441.987	206.713	197.188	345.783	335.922
383.965	399.055	310.641	264.678	428.677	378.407	327.783	475.747	473.469	394.044	387.93	400.224	287.77	294.77	389.397	289.36	419.882	455.333	167.253	156.529	445.415	204.144	197.461	345.089	335.937
384.048	398.695	312.795	266.202	431.204	378.635	329.694	471.194	462.592	394.496	389.014	401.128	286.507	297.253	390.369	288.948	418.165	452.875	166.31	155.992	448.352	205.822	197.585	344.68	334.034
386.213	399.469	314.41	266.772	432.623	379.605	330.59	463.165	461.367	397.673	392.296	404.352	288.514	298.77	393.626	290.843	418.235	449.5	166.231	155.916	445.369	206.102	197.007	346.553	338.718
384.678	399.789	311.436	265.809	431.144	379.156	329.429	467.788	466.966	397.504	390.627	403.624	287.939	297.023	392.201	290.003	417.271	452.292	166.664	155.765	444.801	205.768	196.954	347.342	339.324
380.4	395.047	307.692	263.322	431.97	374.647	328.217	473.303	467.735	391.416	384.359	396.816	286.78	293.77	385.922	288.368	417.776	453.083	167.764	155.958	446.889	205.908	197.737	346.983	340.594
382.457	396.812	309.564	265.124	433.641	376.437	329.968	474.403	471.075	393.761	387.211	399.472	287.453	295.184	388.626	289.209	416.494	461.875	166.162	155.076	447.778	206.483	198.027	347.987	341.015
383.004	398.976	310.243	264.748	435.257	378.254	330.358	482.689	474.673	396.133	390.739	403.03	288.004	295.378	392.148	289.679	420.752	468.044	167.661	155.772	450.455	205.933	197.095	350.996	344.369
383.235	397.624	309.653	264.752	439.754	377.081	332.091	477.842	476.844	396.124	391.14	403.198	287.23	295.378	392.449	289.081	418.869	465.669	167.513	155.789	452.24	206.799	197.273	352.329	347.886
384.217	399.117	311.089	265.898	438.796	378.56	332.428	478.695	478.728	395.611	391.119	402.878	287.946	295.941	392.349	289.763	421.022	467.002	167.609	156.47	451.861	206.066	198.12	352.228	346.691
386.448	400.476	313.833	267.89	438.424	380.242	333.51	484.181	471.701	398.098	393.718	405.774	288.355	298.47	395.036	290.653	422.952	460.544	167.513	155.419	449.786	206.152	198.41	351.982	343.762
388.108	401.617	314.192	268.699	442.909	381.2	335.734	483.789	471.578	399.284	395.19	407.446	290.051	298.263	396.466	291.917	421.999	445.002	167.985	156.058	448.732	206.821	198.037	349.64	337.718
387.213	403.367	317.243	269.381	426.221	383.254	329.732	481.136	474.102	401.885	399.781	411.526	291.848	301.102	400.812	293.951	424.564	451.836	167.129	155.941	450.015	206.703	199.405	342.761	336.689
384.117	399.148	313.782	266.478	437.664	379.212	332.349	474.381	463.401	399.629	398.112	408.422	289.315	298.435	398.874	291.387	425.587	453.336	166.43	156.419	448.861	206.218	197.783	342.321	336.475
383.356	399.952	312.551	266.628	426.239	379.542	328.045	478.548	470.15	398.381	392.788	405.19	286.058	297.987	394.298	288.768	424.717	458.877	166.085	155.89	451.504	205.032	197.103	340.346	331.58
383.47	398.148	308.436	264.558	426.695	377.198	326.947	476.118	468.204	394.504	388.056	400.6	284.956	294.598	389.587	287.146	420.647	457.25	165.41	154.748	447.308	205.084	198.244	339.454	330.076
384.026	398.32	310.744	263.876	430.946	377.868	328.164	474.915	468.844	394.274	388.697	400.776	285.676	295.149	390.089	287.828	418.835	447.458	165.114	156.042	446.981	205.601	196.129	343.286	334.651
382.417	397.711	308.026	264.828	429.832	376.766	328.32	472.662	468.918	393.991	387.697	399.688	287.446	295.299	389.196	289.23	417.082	446.25	166.201	156.664	447.714	204.613	198.154	346.403	337.756
381.804	396.953	307.821	263.221	430.76	376.138	327.689	474.741	470.769	393.965	387.951	400.312	287.307	293	389.385	288.601	417.953	448.333	166.93	155.269	447.868	204.359	197.066	346.873	338.704
381.735	396.562	310.462	264.292	432.257	376.455	328.924	473.95	474.061	394.788	388.486	400.616	286.595	295.149	389.972	288.538	417.953	448.208	167.349	156.328	446.734	204.926	196.617	347.878	341.756
383.143	396.633	312.128	266.195	430.82	376.898	329.541	477.868	471.027	397.089	391.655	403.72	289.041	296.943	393.017	290.836	420.424	453.542	166.419	157.092	448.313	204.627	197.266	348.97	341.702
385.691	399.672	313.564	265.783	433.03	379.563	330.138	481.535	468.49	398.478	394.218	405.92	290.693	297.598	395.341	292.261	419.659	453.542	167.223	156.151	448.4	206.096	197.82	348.135	338.059
386.343	400.445	312.872	265.558	433.754	379.994	330.279	480.603	470.082	398.283	395.423	406.616	289.682	298.092	396.335	291.593	419.035	448.458	166.646	156.664	447.728	206.419	198.593	347.055	335.378
386.03	400.731	313.23	267.229	434.078	380.296	331.431	485.456	467.83	397.558	394.656	406.208	290.763	298.527	395.701	292.526	421.857	456.773	168.111	156.396	449.544	205.242	197.961	348.093	336.957
383.912	398.778	310.614	266.533	432.707	378.188	330.475	482.68	468.463	397.496	391.966	404.496	288.665	296.872	393.405	290.529	421.363	455.898	167.557	156.909	451.183	206.444	197.569	347.931	337.936
383.33	398.567	310.64	265.094	434.216	378.033	330.17	474.947	470.735	397.416	391.656	404.112	286.672	296.228	393.192	288.842	420.869	455.439	166.67	155.321	447.572	206.08	196.717	348.558	340.76
385.764	401.215	311.794	266.413	434.174	380.332	330.965	478.212	475.354	396.974	392.903	404.92	288.357	296.389	394.148	290.181	422.034	459.314	168.993	156.808	447.428	205.951	196.459	350.098	342.695
385.416	400.45	310.819	265.993	434.899	379.518	330.986	476.006	471.544	396.576	391.431	403.656	286.631	294.952	392.846	288.521	421.198	455.731	168.264	156.06	446.71	205.949	197.7	348.617	340.05
385.612	400.981	313.973	267.199	437.455	380.661	332.712	473	470.422	398.098	393.593	405.568	287.641	297.883	394.88	289.967	421.692	456.314	166.194	155.094	445.145	206.116	197.598	347.953	338.117
385.303	400.794	311.332	267.188	432.563	379.901	330.823	477.791	470.905	395.824	391.41	403.64	287.979	297.492	392.723	290.14	422.022	459.648	166.661	155.245	448.783	205.278	198.612	346.319	336.886
383.89	398.997	310.178	265.611	435.216	378.254	330.873	479.288	471.803	394.655	389.248	401.6	286.563	296.102	390.701	288.73	419.222	454.064	166.369	156.136	447.649	205.529	197.347	346.015	337.281
382.035	396.242	307.795	264.933	432.455	375.587	329.394	474.85	474.293	394.407	387.155	399.616	287.24	295.195	388.777	289.047	417.329	447.708	165.869	154.252	446.548	206.102	197.734	346.749	340.277
383.278	397.273	309.872	264.895	430.246	376.862	328.521	473.474	468.231	393.389	387.077	399.4	286.797	294.012	388.542	288.436	418.4	456.625	167.913	154.815	444.947	206.156	197.549	346.871	338.672
382.891	397.516	310.026	265.195	431.383	377.084	329.143	472.768	460.782	393.699	388.338	400.368	286.655	293.793	389.626	288.277	417.718	463.042	165.956	156.319	446.007	205.91	197.234	345.243	338.842
384.274	399.477	313.487	266.449	434.629	379.395	331.164	473.359	469.762	398.31	393.077	405.056	288.368	298.609	394.413	290.695	418.541	461.25	166.306	156.731	449.1	205.928	197.854	348.217	341.365
382.204	396.688	311.051	264.966	430.527	376.689	328.673	473.844	469.592	395.265	390.338	402.296	286.943	295.954	391.603	288.99	417.941	454.5	166.227	156.218	449.799	207.525	197.888	347.466	342.189
382.078	395.836	308.897	263.112	433.431	375.533	328.65	469.424	471.456	393.434	386.746	398.992	284.449	294.747	388.279	286.789	419.835	450.125	166.895	156.101	445.017	206.956	198.446	348.359	341.62
382.109	396.633	310.308	264.288	432.527	376.473	329.025	466.347	468.517	395.221	389.085	401.2	287.341	295.161	390.542	289.117	416.835	452.125	167.131	156.37	448.748	205.631	198.178	347.967	342.626
384.2	398.273	309.538	263.944	431.425	377.551	328.389	473.353	465.279	395.265	389.063	401.424	287.439	294.448	390.52	289.031	419.741	454.25	166.795	156.118	451.209	204.956	198.134	346.278	341.842
384.664	399.489	311.884	266.351	433.033	379.031	330.488	479.279	471.524	397.446	392.612	404.598	287.277	297.317	393.931	289.558	421.922	456.258	166.989	156.479	454.799	205.393	197.325	346.438	340.103
386.72	400.832	312.32	266.879	432.931	380.162	330.774	483.288	470.415	396.349	392.331	404.254	288.737	297.179	393.579	290.655	423.193	458.258	166.107	157.286	453.451	205.307	197.161	346.557	338.834
385.72	399.707	313.448	266.362	435.925	379.564	331.608	487.506	470.918	398.154	393.662	405.75	289.798	298.145	394.942	291.694	424.428	456.883	167.059	155.706	448.072	205.788	197.832	345.739	338.277
385.907	401.622	315.294	268.822	434.231	381.462	332.47	487.656	473.85	398.862	394.274	406.238	289.261	300.674	395.635	291.853	424.04	453.716	167.181	157.017	445.826	204.778	197.727	345.21	334.703
384.42	400.973	313.192	266.242	433.83	380.474	330.728	486.297	462.503	397.844	393.486	405.446	290.649	296.444	394.836	291.965	423.946	454.883	167.12	156.286	444.175	205.147	197.712	344.441	330.684
384.664	399.364	311.653	265.036	435.554	378.881	330.65	473.344	468	395.676	392.155	403.59	288.882	296.191	393.339	290.542	422.393	460.758	167.495	156.681	443.688	206.241	197.954	347.471	338.298
383.846	398.731	312.012	265.448	430.596	378.48	328.995	471.497	472.816	397.269	392.288	404.43	288.625	296.996	393.652	290.527	420.463	456.591	167.701	156.328	448.359	205.884	198.222	348.32	338.374
384.159	400.582	311.166	265.328	432.524	379.701	329.663	477.65	472.347	397.685	394.162	406.206	288.838	296.593	395.261	290.6	421.781	455.508	166.413	155.429	447.58	205.225	197.73	347.239	338.31
384.757	398.961	311.462	265.06	434.419	378.527	330.228	475.738	475.517	397.611	392.296	404.28	287.838	296.425	393.615	289.789	418.259	449.375	167.524	156.958	446.588	204.735	195.951	347.551	339.013
384.291	398.867	310.795	264.891	430.234	378.299	328.514	474.038	469.483	394.69	388.676	400.744	286.524	295.379	390.039	288.535	416.659	452.167	167.079	155.328	451.191	205.976	196.766	345.672	335.338
383.757	398.398	311.795	265.434	430.856	378.174	329.088	473.7	467.558	397.035	392.592	404.584	287.091	296.23	393.76	289.167	420.118	453.792	166.258	154.731	451.076	206.587	197.968	345.608	336.324
387.043	400.719	314.205	267.607	434.88	380.515	331.972	469.832	470.721	398.761	395.359	406.928	287.557	299.103	396.453	290.18	418.671	449.417	166.843	155.714	449.661	206.625	197.105	347.455	340.448
386.713	399.93	313.205	268.637	432.299	379.677	331.613	476.865	471.503	398.301	394.415	406.24	287.216	299.195	395.52	289.937	416.988	443.75	167.367	156.622	450.497	205.972	198.041	345.658	339.128
383.039	397.641	311.41	265.135	434.138	377.503	330.166	474.347	465.939	395.124	391.204	402.592	288.027	296.195	392.285	289.883	419.318	446.083	166.144	155.622	450.084	205.834	197.559	347.386	343.515
381.943	398.25	309.59	265.184	431.246	377.545	329.083	471.112	465.211	394.469	386.669	399.592	285.118	294.287	388.402	287.201	420.859	443.583	167.734	155.319	446.741	205.992	197.395	344.416	337.359
380.139	395.109	308.641	263.697	428.461	374.916	327.097	472.435	469.497	391.372	384.761	397.088	286.284	294.46	386.246	288.141	418.447	449.167	165.725	155.529	448.269	204.629	196.695	345.777	333.244
380.735	396.828	308.538	263.33	432.257	376.21	328.332	474.326	470.278	392.823	386.275	398.496	287.064	293.759	387.749	288.585	418.846	456.877	166.243	155.153	448.529	205.761	197.382	346.632	336.879
381.778	394.664	307.641	264.273	430.443	374.341	328.214	476.708	469.992	398.186	391.31	403.952	288.348	293.885	392.883	289.606	420.717	462.544	166.95	156.304	444.574	205.824	197.413	346.966	336.619
383.148	396.812	309.462	265.753	430.06	376.413	328.977	485.211	471.897	396.885	390.261	403	287.551	295.655	391.816	289.392	417.434	464.919	167.793	155.086	446.952	206.547	198.306	347.051	335.901
384.935	399.688	308.667	265.124	437.048	378.431	331.279	488.011	473.176	395.274	391.352	402.472	288.024	294.138	392.492	289.413	418.105	462.627	166.963	155.279	444.802	206.228	197.579	348.272	341.077
384.2	398.617	309.795	264.401	434.287	377.874	329.772	481.317	474.271	395.911	390.725	402.552	287.213	294.724	392.05	288.919	417.387	464.586	166.243	155.178	447.524	206.052	198.477	348.815	341.638
384.83	397.797	311.359	265.112	432.617	377.611	329.567	482.437	466.924	396.274	391.077	402.984	287.405	295.506	392.369	289.245	417.564	466.169	166.335	156.817	449.187	206.19	198.355	348.258	340.766
384.857	399.312	311.641	265.543	433.144	378.838	330.035	483.861	460.543	397.283	392.718	404.712	288.632	296.897	393.966	290.509	418.223	463.544	167.182	156.573	448.641	206.349	198.506	347.894	340.911
384.735	399.836	312.59	265.895	434.904	379.461	330.929	474.02	465.312	396.522	392.169	403.8	286.611	297.149	393.335	289.005	418.834	453.794	167.422	155.724	448.155	205.162	197.518	346.811	339.424
385.117	399	311.59	266.154	432.12	378.587	330.016	468.168	467.782	396	390.401	402.44	287.034	296.609	391.782	289.209	418.318	450.458	165.563	155.866	447.417	204.749	196.783	346.678	339.782
384.409	398.281	310.513	263.884	431.114	377.784	328.233	469.209	468.082	394.513	389.085	401.28	286.537	294.609	390.458	288.371	416.235	451.75	166.668	156.664	449.104	204.473	197.337	345.529	338.99
386.335	401.281	314.436	264.869	433.934	381	329.924	466.856	469.238	397.204	392.085	404.072	285.432	297.816	393.413	288.245	420.471	448.083	167.598	156.311	446.813	205.715	197.437	346.397	340.546
387.396	402.383	314.077	265.895	433.287	381.76	330.306	468.206	467.769	399.911	394.662	406.856	287.818	297.805	396.073	290.086	419.541	448.917	167.031	156.286	447.302	204.711	197.31	347.301	340.319
386.5	400.43	314.077	267.472	432.958	380.263	331.15	474.138	462.789	397.089	392.042	404.216	288.017	298.805	393.369	290.467	420.506	451.167	167.319	156.202	449.212	205.731	196.988	345.231	338.84
382.352	396.75	310.462	264.873	430.431	376.599	328.578	475.476	462.816	394.265	388.366	400.64	287.733	295.839	389.765	289.574	419.341	456.375	165.41	155.983	447.92	206.301	197.8	344.97	337.321
380.839	395.633	309.615	264.524	431.701	375.545	328.853	473.956	461.048	393.283	388.5	400.4	286.084	295.46	389.676	288.214	419.824	452.667	167.087	156.076	449.577	206.908	197.193	346.063	339.865
381.439	395.422	308.385	263.513	429.425	375.096	327.355	470.635	460.748	393.973	387.514	399.776	286.682	294.126	388.911	288.373	420.118	450.542	165.782	155.84	448.695	206.866	197.585	344.014	335.302
378.726	393.43	307.846	264.135	427.024	373.443	326.813	472.711	460.801	391.876	384.239	397.056	286.902	293.08	385.832	288.305	420.908	457.592	166.47	155.355	450.806	206.65	198.004	344.651	334.169
382.822	397.469	310.436	264.037	429.856	377.144	327.843	473.478	465.318	393.292	387.81	399.864	286.963	294.77	389.151	288.736	419.037	456.05	166.968	153.909	448.516	206.019	197.989	346.067	338.022
385.5	398.867	312	266.236	433.461	378.581	330.583	475.273	467.556	395.363	390.648	402.184	287.176	297.023	391.877	289.413	420.167	452.3	167.618	155.96	446.72	204.313	196.928	346.985	340.027
383.383	397.953	310.282	266.213	430.144	377.479	329.293	472.825	472.175	395.903	390.232	402.24	287.483	296.563	391.603	289.546	417.99	450.467	166.321	156.397	451.327	204.943	197.887	345.747	337.228
382.526	397.961	309.692	265.124	431.527	377.347	329.154	473.417	470.536	396.124	390.704	402.904	286.834	295.379	392.022	288.775	418.273	454.383	166.907	156.203	448.387	205.472	198.24	345.01	335.384
383.283	399.289	310.667	263.951	435.311	378.593	329.889	474.111	473.896	397.646	392.289	404.272	288.193	295.483	393.665	289.849	418.026	454.467	166.81	156.187	445.884	205.338	197.716	346.167	338.428
383.091	397.516	310.769	266.333	430.473	377.257	329.493	472.414	472.114	397.841	391.254	403.728	286.943	296.529	392.832	289.12	418.743	453.133	167.068	155.699	448.88	206.532	196.621	346.28	336.403
384.278	398.211	309.795	265.367	432.79	377.563	329.79	475.434	463.856	397.345	392.437	404.344	288.186	295.897	393.721	289.937	418.308	459.175	167.754	155.75	449.731	204.839	198.384	346.232	335.224
384.287	398.734	311.821	266.419	435.425	378.437	331.452	476.682	468.442	398.566	394.725	406.24	288.166	297.356	395.872	290.253	417.435	454.75	166.799	156.563	446.051	206.407	197.283	347.162	338.082
386.335	400.742	312.744	266.408	433.671	380.192	330.77	473.721	472.891	399.212	395.275	406.856	289.01	297.253	396.391	290.883	416.612	455.583	166.515	154.765	446.538	205.737	196.285	347.328	335.097
385.4	399.43	312.513	265.202	432.796	379.132	329.691	478.021	472.755	397.221	392.43	404.392	288.473	296.552	393.743	290.308	417.859	456.583	167.721	156.134	445.591	205.637	198.637	346.736	337.729
384.1	399.312	310.872	264.228	434.838	378.659	329.878	480.579	474.816	396.903	392.732	404.304	286.699	295.448	393.855	288.687	419.835	455.625	165.934	155.807	445.074	205.884	197.151	347.962	340.8
383.865	397.328	310.231	265.517	431.916	376.988	329.546	480.282	476.32	395.115	389.887	401.896	286.534	295.506	391.229	288.572	419.682	454.792	165.825	156.664	445.595	205.517	197.224	346.611	339.219
383.452	397.883	309.154	264.667	430.922	377.162	328.641	483.303	473.946	393.628	387.246	399.76	287.064	294.483	388.754	288.749	420.059	459.292	167.721	155.185	444.652	205.86	197.166	345.884	336.994
383.217	398.758	310.051	263.655	433.461	378.042	328.995	481.371	469.973	393.319	388.725	400.448	286.463	294.586	389.899	288.308	421.235	455.625	166.559	156.471	446.442	205.485	197.698	345.67	336.75
383.535	398.398	311.513	265.955	432.731	378.108	330.129	473.276	465.259	394.796	388.93	400.896	286.003	295.966	390.33	288.266	419.988	449.917	166.319	155.908	447.218	206.08	196.38	345.976	337.208
382.491	395.877	308.801	263.534	429.415	375.542	327.363	477.677	464.966	393.894	386.247	398.324	286.316	294.108	387.689	288.086	420.835	453.019	166.359	155.927	451.369	206.117	198.909	345.014	339.059
383.843	395.62	311.468	265.07	431.343	375.967	329.049	481.736	466.782	395.283	388.395	400.484	287.553	294.901	389.706	289.222	419.94	455.227	166.573	156.263	454.633	206.067	198.294	345.047	339.052
385.883	397.753	310.416	265.272	433.624	377.357	330.052	483.274	470.197	397.416	390.353	402.444	286.648	297.211	391.734	289.047	420.905	455.686	166.285	155.717	453.531	205.756	197.219	344.998	339.353
385.126	396.635	310.929	265.927	432.876	376.62	330.167	482.571	468.585	395.743	388.754	400.692	287.107	296.28	390.158	289.191	419.635	453.436	165.075	155.457	451.393	205.129	197.543	346.228	338.977
384.148	397.753	308.647	264.287	430.954	376.943	328.418	480.85	470.66	398.035	390.662	403.052	287.989	295.073	392.108	289.598	422.34	457.644	166.512	155.969	451.204	206.001	197.892	347.173	339.323
383.717	397.542	310.237	265.189	431.385	377.153	329.139	478.88	474.973	397.814	391.317	403.644	287.921	295.958	392.639	289.747	419.882	455.352	167.307	155.289	451.398	206.125	198.843	347.6	339.722
384.057	396.713	310.878	264.811	432.87	376.668	329.478	469.624	472.653	399.062	393.289	404.94	285.678	296.315	394.477	288.094	418.858	453.186	166.691	155.205	450.59	205.408	197.502	347.827	342.935
385.052	398.643	311.057	265.107	431.367	378.189	329.082	473.533	471.551	398.15	392.5	404.22	286.229	296.096	393.667	288.47	421.635	455.061	167.73	156.213	448.89	205.696	197.441	347.46	342.3
384.022	398.766	311.487	264.966	430.024	378.383	328.479	473.568	469.565	395.416	391.761	403.32	286.956	295.46	392.832	288.888	418.812	457.625	168.62	155.622	443.949	205.838	197.544	347.367	338.494
383.483	397.75	309.821	265.213	432.97	377.216	329.765	473.571	469.048	396.089	390.873	402.784	287.679	295.805	392.156	289.525	417.718	459.708	166.402	155.487	444.748	205.236	197.073	346.562	339.399
385.196	399.383	313.308	265.753	429.593	379.281	328.797	470.2	465.054	396.522	389.493	402.096	286.544	298.356	391.078	289.227	419.341	456.083	166.633	155.176	443.091	205.764	196.72	345.27	335.615
386.248	400.547	313.692	266.18	430.868	380.263	329.551	471.579	457.544	396.832	391.606	403.672	286.831	297.299	392.927	289.209	420.894	448.75	167.061	156.655	442.04	205.681	197.7	345.115	334.305
383.97	398.406	309.231	265.764	432.994	377.581	330.113	470.371	460.585	393.92	389.028	400.712	286.598	295.828	390.274	288.695	420.529	446.292	166.026	156.445	444.661	205.814	197.822	345.633	335.939
381.035	395.82	308.974	264.633	429.695	375.539	328.147	471.182	467.639	393.018	386.556	398.824	287.216	293.966	388.078	288.749	418.706	449.833	167.886	155.546	444.333	205.926	197.859	345.735	338.273
380.609	394.742	308.282	262.281	429.359	374.551	326.571	470.903	467.585	391.159	384.423	396.856	288.182	292.862	385.849	289.245	416.153	447.792	165.843	155.05	447.088	205.106	198.329	345.722	337.826
379.852	394.656	307.487	263.805	431.737	374.299	328.424	462.994	470.728	392.115	385.507	397.848	288.459	293.517	386.95	289.608	419.247	444.167	166.109	155.58	447.118	204.834	197.268	346.199	340.445
381.148	395.587	307.201	263.744	428.53	374.945	327.153	468.805	474.565	392.115	383.675	396.263	285.61	292.515	385.266	287.178	421.559	454.621	165.909	154.122	451.705	206.031	196.944	345.492	338.927
382.757	394.602	307.714	264.377	431.153	374.311	328.551	477.49	475.381	395.115	387.161	399.839	287.296	294.848	388.668	289.011	421.441	458.121	167.673	156.525	449.217	207.061	198.266	344.512	334.019
383.543	394.923	311.893	264.01	433.111	375.532	329.079	481.04	476.122	396.283	389.225	401.103	285.792	296.159	390.68	288.147	420.606	460.913	166.132	155.827	447.069	206.105	196.785	345.055	334.322
384.739	397.657	312.662	265.751	432.914	377.808	330.074	484.899	477.388	399.513	393.211	405.191	286.637	295.791	394.49	288.716	420.877	461.954	165.879	155.76	449.908	205.229	198.049	345.304	334.288
385.539	399.29	310.996	265.59	432.962	378.67	329.994	483.773	472.143	398.92	392.556	404.551	287.029	296.549	393.897	289.191	419.724	463.454	166.887	156.365	451.543	206.027	196.915	345.12	335.685
383.07	396.852	307.56	263.414	435.381	375.999	329.586	475.084	467.122	397.434	390.781	402.647	285.86	294.492	392.11	287.821	422.924	459.038	165.953	155.895	448.597	205.981	198.242	345.413	339.336
384.283	398.126	308.919	265.212	432.914	377.293	329.742	475.97	471.85	395.973	390.119	401.759	286.988	295.435	391.272	288.907	420.535	460.413	167.062	156.189	447.42	205.424	196.717	345.696	336.099
385.557	397.524	310.201	265.942	430.979	377.131	329.447	479.796	471.571	397.814	390.351	402.815	286.434	296.216	391.791	288.656	421.759	458.413	166.752	155.029	449.845	206.139	198.034	343.366	333.406
384.6	397.688	311.154	265.124	433.671	377.479	329.979	478.797	472.17	397.425	392.077	404.144	286.155	297.092	393.486	288.64	418.776	457.792	166.349	155.866	447.902	205.377	197.966	345.932	336.477
384.765	400.336	312.564	266.423	430.521	379.838	329.567	481.362	477.422	398.283	394.585	406.16	287.976	297.667	395.698	290.178	418.753	460.708	165.913	157.076	448.315	205.339	197.09	346.111	339.397
383.896	397.836	311.59	265.891	431.796	377.695	329.73	481.238	470.687	395.788	390.965	402.752	288.159	296.678	392.19	290.094	419.388	455.708	166.48	157.008	447.141	205.699	197.749	348.251	337.769
383.052	398.258	312.256	265.588	434.76	378.174	330.684	481.05	466.721	395.867	392.62	403.576	288.081	297.402	393.637	290.198	418.788	444.625	167.017	155.714	447.063	205.752	198.01	346.959	340.605
385.487	400.008	310.436	265.536	432.204	379.09	329.668	481.809	472.259	397.646	393.049	404.744	289.172	296.483	394.207	290.833	416.659	447.75	168.393	156.025	448.819	205.703	197.307	348.122	341.342
383.926	398.539	309.179	264.434	432.749	377.671	329.2	478.929	470.197	396.398	390.345	402.576	288.348	294.483	391.844	289.742	417.624	447.167	166.371	155.16	448.976	206.02	198.137	346.576	339.782
384.796	398.328	312.333	265.307	434.383	378.246	330.366	478.535	469.619	395.478	391.979	403.024	290.034	296.23	392.95	291.441	419.059	447.958	167.092	155.269	448.6	206.317	198.102	348.053	342.261
385.622	399.828	312.487	264.963	433.443	379.431	329.793	479.309	468.048	395.389	391.077	402.44	289.74	295.483	392.246	291.044	418.471	448.917	167.437	156.193	449.538	205.365	197.215	347.601	340.448
392.952	403.273	319.103	270.974	436.79	383.617	334.779	481.479	475.497	400.664	399.254	409.448	300.047	304.115	400.006	300.971	428.988	448.708	168.288	156.571	446.736	207.339	199.612	345.838	341.658
389.257	401.539	314.872	267.09	434.186	381.299	331.387	474.724	465.796	396.221	394.88	404.744	293.5	299.46	395.642	294.854	426.212	454.875	167.245	157.361	447.584	206.226	199.139	342.675	335.319
387.344	403.274	313.57	268.516	433.558	382.325	332.023	480.03	464.762	394.951	392.492	403.105	295.142	297.038	393.537	295.572	428.991	457.553	168.016	156.196	447.253	207.603	199.938	343.081	334.285
386.47	401.712	312.493	267.778	431.846	380.876	330.91	483.9	467.34	394.093	389.95	401.297	295.152	297.302	391.28	295.64	426.226	459.886	167.344	154.826	447.689	205.935	199.521	341.745	334.371
386.714	401.766	312.339	266.37	434.42	380.882	331.035	481.083	473.973	395.119	390.45	401.769	297.388	296.9	391.844	297.277	422.626	453.553	167.754	156.691	449.357	206.523	198.845	341.954	335.258
388.64	404.001	313.749	267.127	436.145	382.924	332.164	478.118	480.707	397.341	393.908	404.993	298.638	298.888	395.151	298.695	419.603	457.303	167.099	157.187	449.779	206.224	198.855	344.075	336.184
387.518	403.962	314.467	267.258	434.702	383.062	331.689	483.538	477.259	397.987	393.915	405.153	297.915	298.9	395.291	298.139	420.461	462.803	167.505	155.843	449.963	206.054	199.274	344.055	334.424
387.631	404.688	313.108	266.763	435.456	383.301	331.675	483.118	467.912	397.951	394.366	405.601	299.824	298.336	395.676	299.486	421.32	462.761	169.309	155.397	449.382	206.462	198.479	343.786	333.575
386.688	401.071	312.698	266.426	434.343	380.433	331.039	475.077	465.245	397.597	393.957	405.257	298.358	296.773	395.241	297.998	420.097	455.094	166.4	156.557	449.511	207.442	198.274	343.529	338.413
386.592	403.938	314.057	267.011	435.151	382.948	331.71	469.871	466.027	398.376	394.633	405.809	297.936	298.635	395.911	298.094	418.073	449.428	166.828	156.364	449.147	207.448	198.455	343.899	340.898
385.178	401.07	312.846	266.569	431.108	380.467	329.882	473.353	468.946	396.133	391.88	403.08	296.476	296.667	393.173	296.52	416.682	446.042	166.633	156.076	447.235	206.719	196.817	344.06	339.132
386.461	402.438	311.692	265.794	431.222	381.246	329.449	472.371	465.959	397.106	392.268	403.696	296.608	295.862	393.62	296.439	414.235	448.167	165.843	156.866	447.446	206.643	199.383	343.542	338.561
386.696	402.562	312.564	265.891	434.88	381.545	330.917	472.221	465.619	396.584	392.641	403.664	296.595	297.621	393.81	296.828	415.376	446.667	167.86	157.294	446.221	205.928	198.341	344.345	341.218
386.187	401.516	309.821	265.697	432.641	380.102	329.935	473.165	471.687	393.31	388.634	399.736	296.541	294.805	389.894	296.146	417.424	446.208	168.144	155.479	446.343	205.559	198.932	343.309	336.374
384.857	400.656	309.564	265.292	429.689	379.383	328.551	475.268	471.306	393.531	388.063	399.576	295.98	293.23	389.436	295.355	416.294	452.958	166.668	155.731	446.118	205.509	199.427	344.578	332.284
384.652	400	311.795	264.914	432.234	379.401	329.297	475.856	470.497	393.398	388.239	399.456	294.014	296.448	389.598	294.567	416.882	450.667	166.354	156.63	443.708	206.934	198.493	344.352	337.307
387.757	402.68	312.846	265.787	432.868	381.701	330.078	474.047	474.388	394.478	389.106	400.336	297.179	297.034	390.52	297.146	417.341	442.083	168.358	155.387	445.271	205.846	198.566	344.327	336.271
387.283	402.633	310.385	266.479	430.719	381.09	329.677	473.897	472.224	395.257	389.141	401.056	295.848	296.356	390.62	295.963	417.471	449.375	166.197	156.42	444.701	205.944	198.824	344.708	334.284
387.232	403.223	314.708	266.663	435.749	382.552	331.726	479.176	475.571	396.118	391.732	403.172	297.482	297.784	393.111	297.551	423.502	454.735	167.028	156.69	446.773	205.925	197.256	346.273	336.732
387.705	402.536	314.451	267.749	434.689	381.965	331.986	480.264	475.218	397.331	393.281	404.836	299.1	299.06	394.586	299.091	421.537	453.86	165.91	156.094	448.921	207.062	199.454	345.703	335.917
388.879	404.255	314.836	268.487	433.288	383.372	331.901	480.205	473.415	399.366	394.802	406.7	297.117	299.163	396.217	297.582	422.361	453.277	167.53	156.052	450.39	205.585	198.622	344.105	334.416
390.075	404.106	314.836	268.082	438.348	383.258	333.599	480.081	471.177	398.384	395.443	406.428	297.404	299.819	396.636	297.953	422.231	456.86	167.683	156.01	450.339	207.769	198.651	345.663	338.372
390.223	405.145	315.759	269.049	437.875	384.27	334.012	478.678	475.034	399.012	395.986	406.9	299.637	300.589	397.2	299.854	420.937	453.86	166.504	155.833	450.088	206.731	198.569	345.044	338.259
388.849	404.919	315.374	268.843	435.306	384.007	332.897	478.278	471.197	398.481	394.401	406.028	297.816	300.278	395.714	298.376	423.737	452.86	167.867	156.993	449.339	206.735	198.678	344.501	336.908
388.084	404.45	313.81	268.483	435.395	383.282	332.71	476.143	468.367	396.995	392.993	404.476	297.972	299.141	394.312	298.238	423.655	457.943	167.076	156.489	448.649	207.176	199.064	346.096	334.797
387.988	403.395	315.99	268.022	437.563	382.983	333.261	480.823	470.531	396.295	393.387	404.172	296.617	299.474	394.53	297.266	422.526	453.235	167.884	156.976	448.181	206.986	199.008	347.06	339.975
387.457	401.508	314.641	267.674	435.659	381.222	332.313	475.441	471.231	397.15	392.908	404.048	296.493	297.586	394.145	296.742	416.494	452.583	169.096	156.647	448.293	207.419	198.339	344.344	338.092
388.483	402.734	311.923	267.581	432.06	381.527	330.871	475.465	469.639	395.504	389.965	401.728	295.547	297.494	391.469	295.99	420.282	456.958	166.799	156.092	450.315	206.852	198.707	342.89	337.284
388.443	404.656	312.846	265.341	435.473	383.216	330.806	476.271	466	394.805	392.359	402.808	295.392	296.862	393.313	295.726	417.918	454.5	167.384	156.487	448.55	206.435	198.612	343.727	341.981
386.583	402.438	313.359	265.966	435.174	381.635	331.076	476.147	467.014	396.796	392.775	403.544	295.159	297.241	393.983	295.632	419.753	442.958	167.135	155.706	446.651	206.439	198.702	345.338	341.355
386.487	401.586	314.513	266.449	429.425	381.251	329.161	482.485	471.463	396.796	392.746	404.304	292.72	298.954	393.955	294.136	419.776	454.458	167.882	155.555	445.939	205.846	198.446	343.196	336.893
386.817	400.594	313.897	267.109	429.754	380.347	329.694	484.718	473.755	397.965	393.31	405.096	296.169	297.598	394.631	296.493	419.565	458.958	168.467	156.269	446.439	206.778	199.266	342.188	332.798
387.487	401.852	313.231	266.625	431.491	381.156	330.065	484.115	472.721	398.327	395.556	406.2	298.122	297.575	396.575	297.997	419.082	456.292	166.961	156.403	445.306	206.138	198.546	341.515	331.29
387.396	400.805	312.692	266.386	433.91	380.228	330.848	481.632	472.238	397.133	394.57	404.936	297.291	298.31	395.592	297.522	416.482	449.708	166.157	157.235	445.486	205.24	199.161	342.774	336.179
388.739	403.125	314.103	268.322	435.754	382.335	332.749	476.37	467.761	398.186	396.042	406.152	299.743	299.184	396.972	299.616	419.277	450.379	166.487	155.143	448.061	204.972	198.17	343.694	337.45
386.813	401.312	312.744	267.944	431.784	380.629	330.988	471.082	461.645	395.708	390.507	401.984	297.071	297.655	391.922	297.204	418.913	454.588	166.728	155.782	447.516	205.769	197.551	342.827	334.339
385.93	401.273	311.308	264.408	433.784	380.263	329.583	472.746	462.06	396.274	391.359	402.608	296.922	295.644	392.732	296.632	418.313	457.879	166.95	156.017	447.947	206.631	198.824	342.207	334.557
386.217	401.289	311.923	265.307	434.24	380.419	330.311	470.182	467.196	395.646	389.817	401.416	296.811	296.46	391.318	296.731	418.654	452.754	166.797	157.177	447.997	206.888	199.202	343.184	337.929
385.852	400.664	309.59	265.951	431.994	379.395	329.843	470.738	471.421	394.009	389.704	400.712	296.993	295.805	390.966	296.723	419.148	452.629	166.47	154.74	449.704	206.192	199.117	344.395	337.719
384.37	400.672	312.077	264.861	432.162	379.982	329.237	472.108	466.013	393.655	389	400.152	297.757	295.414	390.335	297.225	418.807	451.838	168.365	157.412	451.056	206.353	200.046	343.138	335.072
385.887	401.141	308.795	264.577	434.036	379.575	329.783	467.226	462.679	394.336	388.923	400.28	295.409	294.103	390.313	295.112	419.313	450.421	167.26	156.143	449.117	206.204	198.746	343.268	336.982
385.904	401.383	310.436	265.446	433.257	380.144	330.018	465.241	466.822	393.947	388.655	400.088	295.655	295.069	390.034	295.522	418.195	449.504	166.304	154.858	447.575	207.958	197.358	344.813	339.347
385.022	401.039	309.359	265.247	430.533	379.629	328.848	469.044	464.81	393.195	387.535	399.104	295.652	294.184	388.966	295.319	416.776	451.375	168.017	155.462	445.772	206.88	198.468	344.538	338.939
385.739	401.094	312.308	264.936	431.593	380.359	329.065	469.203	465.367	394.584	388.063	399.824	293.159	295.195	389.626	293.621	417.082	449.542	165.891	155.218	445.306	206.507	197.568	343.54	339.498
387.47	402.32	313.538	265.67	432.329	381.587	329.8	472.929	471.503	395.159	389.951	401.32	295.618	295.736	391.313	295.645	418.494	450.417	167.419	156.471	447.026	205.301	198.493	342.521	334.958
387.252	401.945	312.974	267.498	431.407	381.168	330.569	480.726	475.932	395.814	391.859	403.096	295.578	297.598	393.056	296.037	420	447.792	167.773	157	446.358	206.94	199.471	342.548	330.658
386.704	401.688	313.718	265.843	434.144	381.144	330.604	482.856	476.395	396.593	392.599	403.688	296.243	297.908	393.788	296.621	415.918	449.667	165.764	156	446.756	206.16	199.663	344.378	335.576
390.387	405.648	315.59	268.408	434.389	384.617	332.276	484.071	479.204	399.035	395.394	406.44	297.74	299.977	396.57	298.248	416.706	453.333	166.148	157.286	447.813	206.048	198.985	344.462	335.777
390.278	406.547	315.256	269.734	433.856	385.228	332.887	479.662	470.286	399.221	394.768	406.384	296.517	300.092	396.061	297.329	417.859	453.208	167.773	156.395	448.027	206.297	198.778	344.297	335.639
388.735	404.195	315.846	269.521	434.563	383.563	333.028	471.818	462.673	398.018	394.211	405.344	298.416	300.92	395.425	298.984	417.718	454.458	168.93	156.605	450.597	206.325	198.12	345.053	338.826
387.635	403.555	313.487	267.693	437.461	382.521	333.018	471.613	461.55	397.089	393.641	404.504	298.024	298.862	394.799	298.214	417.422	453.443	166.084	155.707	450.496	207.882	197.466	344.028	341.115
386.178	401.25	311.59	266.071	433.09	380.311	330.339	472.883	467.244	394.522	389.768	401.072	297.72	297.54	391.095	297.679	420.092	455.151	167.367	155.572	448.543	206.717	199.29	343.989	336.302
386.361	401.43	312.436	266.097	429.964	380.647	329.152	479.051	469.91	395.726	390.69	402.176	295.166	296.379	392.067	295.441	420.692	456.901	166.874	155.95	448.181	205.669	197.848	342.353	331.617
386.457	400.344	312.513	265.94	432.359	379.832	329.977	482.733	473.91	397.292	392.944	404.176	295.608	296.977	394.223	295.919	419.163	453.818	168.402	156.059	449.029	206.828	198.624	344.358	335.197
387.217	399.82	313.026	265.914	434.749	379.551	330.88	483.666	470.965	397.044	393.585	404.384	298.375	298.402	394.687	298.381	418.469	451.693	165.817	155.967	448.801	207.625	198.741	345.378	337.231
387.93	403.414	313.385	267.521	432.982	382.389	331.189	481.872	467.298	399.257	395.07	406.528	295.858	298.931	396.363	296.556	419.951	456.735	166.525	157.446	449.714	206	198.702	344.341	334.268
386.904	402.016	312.077	265.157	432.868	381.012	329.691	475.189	460.427	396.947	392.669	403.936	296.486	296.678	393.994	296.53	417.81	451.36	167.022	156.186	449.398	206.256	198.695	344.251	336.058
386.657	400.234	312.41	265.266	434.299	379.725	330.309	472.663	465.74	396.504	392.507	403.648	296.557	296.425	393.721	296.527	417.727	451.485	167.481	155.53	445.872	206.008	198.183	344.71	339.033
387.435	402.148	311.795	266.281	434.084	381.048	330.85	474.374	477.986	397.504	393.092	404.416	296.426	296.345	394.413	296.407	417.859	451.042	167.419	156.109	444.627	206.685	197.217	343.454	339.032
387.587	401.367	313.513	267.082	433.048	380.85	330.945	473.576	478.313	395.788	391.718	402.776	298.642	297.943	392.978	298.483	417.271	455.833	169	156.681	443.067	205.772	198.488	344.181	336.099
387.191	401.445	312.308	266.438	432.228	380.629	330.233	476.041	466.986	396.372	392.12	403.328	294.064	297.172	393.358	294.77	420.118	456.458	166.795	155.622	443.64	207.09	199.79	342.871	333.548
388.913	403.188	314.513	267.88	436.335	382.479	332.7	479.344	459.973	396.54	392.937	403.728	297.108	298.609	394.095	297.449	420.282	449.042	167.197	155.908	446.651	206.557	198.295	343.031	335.637
385.235	400.461	313.026	266.67	431.856	380.042	330.233	474.324	463.769	393.451	388.282	399.616	293.878	296.655	389.659	294.509	419.682	449.917	166.878	155.908	447.848	205.659	199.615	342.29	335.397
385.252	400.133	312.333	265.307	431.222	379.629	329.15	470.021	465.517	394.089	387.852	399.536	294.432	295.977	389.391	294.783	417.976	455	166.607	155.345	447.046	206.212	199.317	343.129	338.126
385.33	401.164	311.795	266.401	434.018	380.293	330.899	470.706	466.388	394.345	390.451	401.192	296.459	296.839	391.62	296.546	420.341	450.917	166.415	155.513	446.5	205.964	198.976	342.529	338.939
385.074	400.422	310.103	264.824	430.802	379.329	328.691	472.482	468.81	394.319	388.38	400.16	296.28	293.667	389.832	295.687	419.494	448.583	165.803	155.756	446.148	206.641	198.102	342.903	335.092
384.339	398.894	308.857	263.937	429.1	377.868	327.49	478.812	470.789	393.159	386.798	398.063	295.927	293.87	388.116	295.46	420.043	449.096	167.586	155.575	446.653	206.731	199.029	341.306	331.754
386.309	400.214	308.96	264.959	433.98	378.903	329.997	475.953	470.707	396.212	389.46	400.791	297.092	295.319	390.875	296.69	420.573	446.305	165.962	156.096	448.357	206.312	198.259	342.037	333.014
387.026	401.777	309.524	266.281	431.052	380.233	329.684	475.171	472.367	395.611	388.566	400.199	294.251	295.663	390.026	294.572	421.137	450.013	165.861	156.76	449.734	206.483	197.89	341.408	332.936
386.296	400.542	311.191	265.094	432.352	379.676	329.453	475.874	473.612	396.735	390.524	401.903	297.082	295.893	391.859	296.812	418.126	449.055	167.887	156.441	451.376	206.904	199.546	342.215	336.476
389.317	402.339	313.78	267.255	435.418	381.658	331.963	476.759	475.041	397.929	392.869	403.863	295.075	297.916	394.021	295.721	421.584	454.971	167.595	155.97	448.847	206.09	198.256	343.414	338.319
392.652	405.917	315.216	269.731	437.394	384.736	334.246	484.73	485.048	397.593	394.101	404.535	297.505	300.56	395.127	298.199	421.796	466.888	167.988	155.525	452.411	207.036	199.164	346.282	340.088
391.026	403.402	315.37	268.491	433.939	382.844	332.154	486.574	479.252	398.699	395.369	405.783	297.559	299.537	396.283	298.008	420.09	469.18	168.193	156.886	453.055	207.381	200.09	345.689	340.722
389.104	402.331	312.883	267.248	437.256	381.442	332.665	476.306	474.061	397.743	392.397	403.415	294.521	298.445	393.607	295.413	421.161	455.138	166.586	156.054	447.321	207.098	199.188	345.593	338.976
387.587	403.75	312.744	265.401	431.731	382.497	329.403	475.976	468.687	395.796	392.662	403.664	296.669	296.609	393.743	296.655	417.506	457.375	167.445	156.126	448.88	207.509	199.102	345.565	338.044
388.313	403.477	314.359	265.734	433.862	382.665	330.429	472.376	467.633	397.115	392.951	403.992	296.807	298.161	394.117	297.115	417.929	454.417	167.039	155.882	447.593	206.208	199.093	345.116	341.071
386.47	401.719	312.692	266.745	430.156	380.928	329.624	474.397	467.531	398.027	392.085	404.144	295.916	297.575	393.581	296.292	417.859	449.042	166.891	156.025	449.392	206.176	197.368	343.931	339.59
384.509	399.484	312.692	266.101	431	379.216	329.553	474.753	466.463	395.646	391.042	402.104	296.497	297.08	392.33	296.629	420.024	450.042	166.9	157.529	448.702	205.046	197.459	343.355	339.721
385.843	401.266	312.436	266.532	431.18	380.521	329.887	474.124	464.095	396.018	391.69	402.832	297.601	297.563	392.955	297.593	417.671	448.792	168.157	156.319	447.217	205.361	197.949	342.754	336.727
386.37	400.305	313.795	266.824	432.808	380.102	330.694	472.7	464.558	397.168	393.725	404.504	297.892	297.471	394.855	297.796	416.2	442.833	166.415	155.664	446.241	206.134	197.802	341.364	330.719
385.791	401.305	313.077	266.772	430.299	380.701	329.696	472.135	473.429	396.619	392.923	403.888	297.027	297.379	394.117	297.107	418.282	441.042	167.463	156.277	444.984	206.399	197.756	341.747	333.962
382.857	399.891	308.103	262.978	430.515	378.455	327.445	475.144	470.81	393.133	387.373	398.984	295.72	293.23	388.827	295.154	417.129	438	165.642	155.756	444.429	206.677	198.893	341.287	334.187
383.452	397.31	307.66	264.082	429.317	376.374	327.663	476.012	475.599	393.15	384.887	396.659	295.002	293.722	386.516	294.711	421.027	445.347	166.827	155.827	444.328	205.555	199.23	343.292	333.063
385.009	397.849	309.353	263.917	429.263	377.182	327.541	475.245	472.177	393.814	386.795	398.427	294.546	294.618	388.237	294.563	419.839	447.43	165.447	153.895	445.872	205.98	199.123	342.73	331.391
387.348	398.466	310.019	266.58	434.065	377.811	331.027	473.127	471.483	396.681	389.654	401.283	297.833	296.366	391.075	297.5	418.286	447.972	166.687	155.517	445.989	206.613	198.069	343.436	332.242
387.413	400.857	311.404	267.022	430.999	379.966	330.119	476.301	472.102	397.221	390.732	402.483	296.151	297.435	392.103	296.443	417.816	459.264	167.574	156.424	445.1	206.92	197.789	343.017	331.439
387.796	400.99	313.019	265.689	436.233	380.445	331.313	479.124	467.333	395.841	390.57	401.555	297.354	296.86	391.829	297.241	418.427	459.347	166.155	155.08	445.006	207.441	198.586	342.286	330.326
388.883	401.372	312.635	267.172	434.532	380.649	331.571	482.586	469.81	397.407	390.661	402.091	297.428	296.998	392.108	297.33	422.733	453.68	167.404	156.693	445.593	207.134	198.952	341.976	330.395
388.535	403.083	314.07	267.464	433.287	382.296	331.271	486.312	470.17	397.973	391.098	402.771	295.11	298.446	392.617	295.868	422.474	463.722	167.644	156.752	447.495	206.697	200.108	341.857	331.813
388.77	401.818	313.327	265.355	437.658	381.152	331.656	486.486	471.286	397.46	393.45	403.955	297.06	298.055	394.449	297.286	422.557	464.514	168.255	156.592	448.328	206.437	197.847	344.709	341.206
389.122	402.789	314.692	268.082	436.874	382.216	333.032	477.662	476.741	398.726	393.986	405.376	296.382	298.586	395.358	296.883	418.824	457.792	166.659	156.529	447.671	207.946	198.951	346.386	340.889
385.717	402.156	312.513	266.521	431.269	381.222	329.915	477.856	472.102	395.646	390.613	402.176	296.51	298.195	391.978	296.893	417.294	458.583	166.297	156.008	449.168	205.531	198.285	345.9	339.935
386.822	402.805	310.872	266.67	437.156	381.335	332.272	477.091	470.068	394.549	391.824	402.296	293.807	296.276	392.838	294.368	419.918	455.292	166.41	155.773	449.444	205.407	198.039	347.499	342.964
387.3	402.523	311.718	265.933	435.671	381.317	331.247	475.029	472.932	393.903	390.528	401.216	293.429	295.609	391.559	293.924	420.247	442.375	167.031	156.731	449.063	205.908	198.912	346.438	342.626
387.491	404.469	313.538	266.801	429.569	383.234	329.433	476.362	472.456	396.858	392.662	404	290.443	297.414	393.95	292.026	422.341	459.167	168.638	156.84	449.886	206.659	200.339	342.964	339
388.17	404.156	314.282	267.873	429.886	383.168	330.214	477.062	469.952	396.894	394.887	405.672	294.682	299.241	395.793	295.718	421.953	455.833	167.668	156.521	446.642	206.874	199.593	339.369	334.91
388.17	402.383	312.846	267.382	434.778	381.473	331.795	473.647	464.993	396.973	393.817	404.504	296.28	298.08	394.816	296.689	418.353	445.333	166.022	155.361	447.746	207.293	199.08	341.683	333.557
387.23	402.078	312.667	266.64	431.234	381.198	329.975	471.438	468.864	396.204	391.824	402.96	299.054	297.517	393.101	298.705	416.259	448.625	166.31	156.176	450.494	206.038	197.424	342.535	334.557
384.483	398.364	308.13	263.476	430.53	377.292	327.758	474.661	470.463	392.425	386.955	397.805	296.283	293.001	388.21	295.537	420.268	446.722	166.905	155.347	450.58	205.329	197.883	341.941	337.17
387.487	399.732	311.592	264.648	431.914	379.148	329.011	473.793	472.633	394.248	387.955	399.029	297.182	295.748	389.26	296.856	421.186	450.556	166.957	155.146	449.12	205.887	198.351	343.596	338.527
388.7	400.919	313.387	267.513	430.285	380.477	330.147	478.746	471.986	395.212	388.096	399.701	295.996	298.093	389.545	296.472	421.08	457.306	166.638	155.608	450.469	206.412	197.956	343.087	337.85
388.078	399.599	313.951	267	433.249	379.597	330.972	477.876	469.299	396.911	390.638	401.909	296.898	297.415	391.992	297.015	419.786	453.264	167.529	156.448	449.707	206.452	200.054	344.214	340.022
388.713	401.568	311.669	266.869	433.381	380.573	330.942	476.226	472.66	398.478	391.835	403.277	297.756	297.564	393.271	297.712	419.645	452.306	166.809	155.448	447.875	206.708	198.888	344.153	339.004
386.07	400.544	310.848	265.682	432.051	379.597	329.7	479.299	473.558	397.195	392.202	403.165	296.608	296.036	393.388	296.477	419.339	449.556	167.848	156.045	444.049	206.848	199.388	342.027	332.752
385.957	399.599	311.515	264.966	433.716	379.028	329.901	477.929	471.986	397.133	391.42	402.645	298.162	296.162	392.707	297.707	419.739	450.181	167.708	156.633	447.237	206.764	198.137	341.347	329.951
387.635	401.583	312.977	267.098	433.387	380.89	331.085	473.243	468.728	397.655	390.666	402.333	296.483	297.875	392.187	296.798	419.974	452.514	168.062	155.011	449.228	206.243	198.244	342.859	334.957
385.87	401.922	311.923	266.91	431.976	380.904	330.426	470.941	471.211	397	392.521	403.92	297.118	297.31	393.827	297.162	415.459	452.042	167.07	155.597	451.691	205.535	198.259	344.416	337.351
385.796	400.555	310.641	264.734	432.425	379.557	329.26	472.085	470.673	394.788	390.887	401.768	296.561	294.736	392.022	296.146	417.976	453.292	167.288	156.58	447.927	206.489	198.088	344.49	337.874
386.965	403.188	313.897	266.154	435.904	382.335	331.472	473.476	470.551	399.212	394.965	406.24	296.949	298.069	396.14	297.204	418.459	450.083	166.843	155.655	443.89	206.81	198.683	345.358	336.733
388.913	404.977	311.436	267.663	433.407	383.132	331.44	476.806	471.633	396.779	392.894	404.032	299.53	297.241	394.067	299.01	419.259	454.917	166.493	156.63	445.95	207.21	199.822	343.78	334.992
387.261	402.562	314.205	266.577	434.766	381.928	331.295	474.018	471.272	395.239	391.634	402.584	296.399	297.908	392.793	296.742	416.235	448.833	166.755	157.403	443.966	206.397	197.39	343.662	334.376
384.743	398.648	312.821	266.333	433.054	378.605	330.486	472.894	472.449	394.735	390.324	401.36	295.868	297.207	391.559	296.172	418.153	445.083	166.659	157.076	442.869	206.924	198.588	344.515	337.069
385.235	400.07	311.564	266.015	430.952	379.401	329.482	474.7	468.429	394.053	389.345	400.632	295.01	297.333	390.626	295.538	419.859	444.417	166.384	156.748	444.603	205.649	198.485	343.546	335.445
384.652	399.844	311.026	265.075	430.575	379.102	328.758	476.294	467.558	395.133	389.134	400.856	294.959	295.885	390.67	295.17	416.541	449.208	166.201	155.681	444.496	206.559	197.963	343.283	331.334
386.513	398.935	312.88	266.483	432.251	378.839	330.269	481.423	471.973	398.54	393.24	404.237	296.307	298.269	394.448	296.753	420.435	458.391	166.542	155.18	446.307	206.457	198.534	342.752	335.601
387.865	401.412	312.367	266.175	431.455	380.617	329.774	480.664	472.524	396.85	391.944	402.717	296.355	296.717	393.107	296.437	421.753	460.724	166.996	155.239	450.503	205.184	197.978	342.086	335.689
385.265	398.451	308.829	264.37	430.832	377.521	328.423	482.285	471.755	394.522	387.155	398.781	294.527	293.498	388.671	294.294	421.823	461.474	166.647	156.668	450.462	206.182	198.883	341.47	334.448
386.396	401.06	310.342	264.617	433.245	379.875	329.504	482.159	474.082	394.867	388.993	400.101	293.615	295.878	390.291	294.129	421.259	456.766	166.647	154.13	448.815	206.659	198.637	343.071	338
388.639	402.794	312.752	266.681	435.467	381.767	331.629	477.941	470.571	396.009	389.676	401.013	294.425	296.579	391.051	294.915	423.494	456.641	167.224	157.18	446.801	207.661	199.539	344.837	337.063
386.978	399.177	308.393	265.655	431.251	377.976	329.375	479.791	469.041	395.717	389.423	400.869	295.422	294.924	390.744	295.309	421.153	453.141	167.787	153.743	448.092	206.89	199.744	342.63	336.67
384.991	399.365	310.265	264.232	429.107	378.557	327.675	478.394	469.946	394.522	387.782	399.317	294.314	294.315	389.185	294.315	420.847	451.224	166.215	156.332	448.879	207.124	198.839	340.678	332.746
385.683	399.966	309.829	265.059	432.131	378.916	329.347	477.709	470.449	394.327	388	399.325	294.175	295.108	389.409	294.388	419.47	450.183	166.726	155.147	446.389	205.367	198.639	343.933	335.214
387.917	402.273	311.385	266.813	433.749	381.048	331.048	473.162	473.374	395.027	390.57	401.736	295.294	296.471	391.877	295.561	418.529	445	168.245	157.546	446.329	206.88	198.32	342.44	333.214
387.657	403.469	313.821	266.592	431.898	382.533	330.2	477.388	467.653	396.469	391.331	402.904	294.318	297.575	392.704	295.057	418.518	451.292	167.166	156.765	448.811	205.489	198.52	341.177	332.637
387.565	403.242	313.256	266.607	434.844	382.228	331.343	474.706	468.694	394.761	391.07	401.752	296.52	298.276	392.223	296.919	417.965	452.333	166.437	156.084	448.833	206.267	198.407	343.582	336.884
390.213	405.82	315.154	268.648	434.766	384.647	332.569	472.088	471.986	398.496	394.993	406.04	296.774	299.724	396.162	297.444	418.388	450.375	166.249	156.571	448.576	206.297	198.72	344.788	337.773
389.404	403.523	315.513	269.06	433.03	382.97	332.154	477.215	472.367	396.531	394.056	404.744	298.051	300	395.039	298.493	418.012	455.875	168.546	155.748	448.369	206.429	198.993	345.84	340.261
388.622	402.164	316.026	269.049	433.281	382.048	332.244	478.997	470.224	397.327	393.373	404.688	297.889	299.483	394.531	298.251	417.753	456.667	167.502	157.471	448.907	207.11	198.246	344.182	335.643
390.739	403.367	317.59	268.513	437.671	383.335	333.604	475.541	467.32	398.92	395.782	406.744	297.297	301.851	396.821	298.332	418.141	450.958	166.799	155.252	444.709	206.012	198.885	344.273	338.62
391.287	405.828	316	269.232	435.066	384.85	333.044	476.2	473.156	400.327	397.451	408.28	299.098	299.92	398.447	299.285	419.906	450.083	168.336	156.815	447.611	207.487	197.817	345.421	339.74
389.357	404.828	316.821	268.618	435.21	384.275	332.721	479.551	467.078	402.372	398.415	409.92	299.084	301.908	399.676	299.726	421.767	455.548	167.704	154.975	451.913	206.033	198.943	345.884	339.971
389.583	402.789	313.923	267.109	438.509	382.036	333.062	482.984	466.261	399.407	397.042	407.672	301.402	298.782	398.017	300.807	418.708	456.09	167.699	155.488	451.403	207.247	198.045	345.812	341.768
385.361	398.695	309.974	264.041	432.802	377.976	328.979	479.431	470.608	392.956	387.394	398.84	297.493	294.805	388.894	296.883	416.131	456.215	167.616	155.749	451.6	206.334	197.84	345.311	338.299
382.043	400.148	307.41	263.157	429.174	378.491	327.039	468.472	469.356	391.345	384.592	396.536	294.645	292.437	386.162	294.144	415.908	454.673	166.966	155.866	446.692	205.806	197.974	345.069	339.125
383.639	399.273	310.282	264.618	433.257	378.491	329.509	467.716	468.105	393.681	387.838	399.312	296.5	294.333	389.324	296.008	416.637	448.881	166.629	155.58	445.722	206.37	198.304	346.374	341.824
385.191	400.188	310.59	265.019	435.048	379.263	330.445	469.219	468.316	395	391.324	401.552	293.037	294.276	392.497	293.319	421.308	448.256	166.695	156.295	449.496	205.406	198.838	339.463	333.997
385.083	400.273	310.359	266.109	426.629	379.275	327.876	472.716	472.887	395.221	389.761	401.272	297.338	295.425	391.156	296.903	420.708	455.423	166.83	156.429	450.104	206.253	199.611	341.755	333.072
384.874	400.594	310.436	265.974	430.437	379.539	329.258	477.548	466.125	395.867	390.739	401.784	297.389	295.368	392.123	296.93	419.473	454.548	168.245	156.32	452.637	206.526	199.747	344.306	340.175
385.783	400.953	310.744	265.24	433.683	379.886	330.055	469.803	468.027	395.717	391.479	402.592	298.959	295.218	392.698	298.11	414.941	452.542	167.266	156.866	443.197	206.238	198.998	341.521	336.782
386.561	400.805	313.59	265.603	433.737	380.437	330.3	467.488	471.088	398.212	393.056	404.792	299.142	296.126	394.43	298.457	418.294	446.333	166.742	156.622	442.578	207.106	199.283	342.546	331.143
385.874	401.375	311.769	265.401	434.389	380.449	330.426	471.018	461.463	395.965	390.486	402.072	296.395	296.77	391.933	296.48	418.835	446.25	167.546	155.723	443.593	206.046	198.724	343.399	333.513
386.861	403.656	311.769	265.12	438.186	382.198	331.714	474.544	463.918	393.575	391.056	401.048	288.861	296.149	392.14	290.517	419.306	442.042	165.585	155.849	445.624	206.289	197.771	338.413	331.204
388.17	402.164	313.462	267.15	429.731	381.449	329.71	472.903	467.027	396.717	393.923	404.72	292.037	298.988	394.983	293.616	420.576	448.792	167.188	156.412	447.593	206.575	197.924	341.835	333.176
388.1	403.344	314.974	268.592	429.856	382.707	330.645	473.288	466.966	396.611	393.373	404.52	294.493	299.805	394.475	295.7	419.918	456.042	165.563	157.109	446.442	206.271	198.515	341.049	333.307
386.174	402.266	312.538	266.139	429.24	381.311	328.899	471.344	468.381	393.894	389.014	400.488	294.76	298.276	390.358	295.559	415.118	452.5	166.319	155.79	444.765	207.363	198.605	342.487	331.815
384.865	400.461	311.795	265.727	429.527	379.754	328.756	477.326	470.803	396.009	390.493	402.272	294.946	295.678	391.939	295.112	418.435	450.375	167.144	155.79	445.954	206.246	198.788	343.135	331.611
385.613	399.773	309.59	264.566	432.629	378.713	329.235	482.577	465.455	394.416	388.725	400.232	297.128	295.586	390.173	296.778	416.811	451.341	165.932	156.43	448.498	206.87	197.612	344.321	335.44
385.383	400.688	309.846	265.007	431.329	379.473	329.007	483.377	467.87	395.549	389.711	401.584	298.943	295.46	391.134	298.151	418.258	459.799	166.862	156.43	447.606	206.072	199.207	344.661	338.001
387.013	401.453	313.487	267.981	432.892	380.91	331.438	482.436	466.544	396.85	391.683	403.352	297.166	296.793	393.073	297.081	419.952	464.632	167.635	156.262	449.387	206.138	199.373	344.898	338.256
389.287	403.5	313.59	267.404	436.449	382.503	332.452	482.271	467.571	398.292	394.246	405.448	297.794	298.253	395.48	297.898	416.87	460.341	168.299	156.002	449.855	206.803	199.009	345.313	338.016
389.843	404.086	315.179	268.176	435.497	383.323	332.56	480.365	472.129	397.796	394.275	405.184	298.061	299.506	395.397	298.389	418.764	456.174	167.006	155.497	449.961	206.026	198.829	346.531	340.285
389.061	403.32	313.692	267.678	434.814	382.389	331.991	483.894	474.455	399.009	394.613	406.112	297.348	298.149	395.916	297.53	418.728	453.841	167.46	155.455	449.738	206.122	198.9	346.917	340.516
389.57	404.25	314.667	266.783	436.922	383.329	332.251	485.186	472.972	396.336	392.775	403.696	297.645	297.678	393.939	297.653	417.481	454.257	166.98	155.85	448.009	206.834	197.37	345.048	337.449
390.317	404.258	314.436	267.839	436.311	383.281	332.666	480.686	471.7	397.372	392.38	403.776	296.122	298.954	393.737	296.765	421.058	454.257	166.67	155.245	446.191	206.539	197.79	344.746	334.535
387.078	403.109	313.077	266.989	433.054	382.084	330.889	473.894	471.701	396.221	390.915	402.64	296.28	297.609	392.358	296.582	419.494	450.542	167.114	156.218	443.499	206.299	197.656	344.651	335.254
386.552	403.336	313.872	266.322	431.533	382.443	329.894	470.965	471.51	394.911	390.148	401.296	294.922	296.931	391.492	295.379	417.741	452	167.218	155.454	446.413	206.391	199.48	342.662	333.311
387.113	402.289	314.615	266.318	434.317	381.814	330.963	471.326	467.592	396.726	392.824	403.616	297.128	298.333	394	297.402	417.635	451.292	166.742	156.269	445.514	205.876	199.139	343.981	337.187
387.326	402.109	313.641	267.375	433.778	381.449	331.406	466.8	466.088	396.053	392.789	403.488	298.943	297.184	393.877	298.543	418.635	442.458	168.59	155.563	448.717	206.663	198.668	343.614	338.924
387.904	402.102	314.051	267.655	434.695	381.539	331.931	466.565	467.136	398.035	394.599	405.608	297.453	298.057	395.765	297.59	418.035	443.417	167.585	156.471	450.59	206.413	198.02	343.688	338.092
389.078	403.219	316.205	268.494	436.174	382.898	333.016	471.347	464.279	398.115	395.521	406.04	297.622	300.759	396.57	298.334	419.788	451.5	167.568	157.697	453.476	206.315	198.024	343.851	342.807
386.704	401.25	312.846	267.382	433.766	380.605	331.406	474.562	469.558	397.248	393.739	404.768	297.53	298.195	394.866	297.681	419.224	449.958	167.162	156.269	452.574	206.066	199.256	343.342	339.865
384.157	399.727	309.026	264.835	430.09	378.545	328.424	476.268	468.524	393.566	387.127	398.84	295.838	295.115	388.654	295.674	418.847	449.458	167.93	155.824	450.902	206.216	199.815	344.51	339.998
384.02	400.501	310.754	264.556	434.962	379.543	330.127	477.867	469.422	393.159	389.324	400.284	295.684	295.526	390.551	295.649	421.549	455.818	166.851	156.79	451.106	206.909	198.555	345.315	341.979
387.503	401.517	312.985	266.829	434.932	380.842	331.514	476.364	479.068	394.849	389.605	401.22	295.336	296.894	391.054	295.691	421.432	459.318	166.978	155.622	449.71	206.813	199.004	345.308	339.804
387.829	402.845	314.292	267.687	433.591	382.165	331.525	481.376	479.605	395.778	392.443	403.54	295.843	298.883	393.668	296.534	422.749	456.527	167.987	157.118	448.249	206.723	199.231	343.359	335.563
389.051	403.736	312.831	266.657	436.495	382.507	332.009	479.867	474.687	397.831	394.049	405.308	297.738	297.216	395.344	297.62	422.761	448.443	167.89	156.311	445.63	206.601	198.152	344.749	332.802
388.211	403.681	313.523	266.672	435.142	382.626	331.498	476.094	466.639	398.398	395.415	406.324	298.752	298.618	396.596	298.722	420.773	454.152	166.445	156.336	443.871	206.216	198.409	344.205	335.63
387.485	404.408	312.369	267.391	432.902	382.914	331.078	476.049	465.279	398.566	395.204	406.516	297.184	297.94	396.473	297.357	421.138	457.652	167.908	157.21	445.943	206.671	199.028	341.271	332.128
388.811	404.978	314.062	268.046	433.513	383.746	331.716	474.676	465.374	399.044	394.824	406.628	296.796	298.63	396.238	297.213	422.667	454.152	167.24	156.488	447.643	206.749	199.243	341.841	331.731
388.359	404.134	314.908	268.267	435.92	383.297	332.779	474.844	467.224	398.3	396.049	406.724	298.833	299.676	397.093	299.025	420.314	451.985	167.842	156.244	445.938	206.565	199.284	345.679	338.859
385.43	400.695	312.154	265.318	430.347	380.018	328.82	475.315	473.293	396.982	392.049	403.416	296.757	295.943	393.385	296.572	417.494	447.708	166.406	155.42	444.393	207.453	199.227	344.148	336.977
384.348	400.648	311.513	265.375	431.419	379.832	329.267	475.832	467.333	395.168	389.648	401.24	295.334	296.195	391.095	295.53	416.471	452	165.197	156.067	443.873	206.333	199.273	343.562	335.901
386.952	401.188	310.205	265.461	434.311	379.94	330.433	475.468	471.381	395.071	390.908	401.824	296.595	296.069	392.078	296.475	417.024	452.667	166.345	155.916	444.264	205.878	198.066	343.322	337.071
385.952	401.148	311.308	266.161	430.617	380.168	329.442	477.779	475.32	393.159	387.824	399.464	293.693	295.276	389.251	294.052	419.224	454.292	167.345	156.723	445.497	205.269	197.144	342.951	336.002
385.557	401.828	311.667	264.685	432.222	380.772	329.152	479.626	475.531	394.062	390.38	401.288	296.595	295.402	391.536	296.324	419.271	457.583	167.454	155.933	447.054	205.964	198.876	344.477	337.088
387.639	402.406	314.103	268.019	433.569	381.784	331.721	481.629	477.184	395.664	391.268	402.344	297.287	298.77	392.508	297.624	418.471	453.75	166.389	156.706	447.415	206.381	197.015	343.843	336.132
386.778	401.961	313.59	267.648	431.725	381.323	330.783	482.632	471.265	396.708	390.866	402.672	296.051	298.287	392.335	296.559	418.141	447.042	167.275	155.891	449.698	206.519	199.393	343.597	333.458
386.774	401.984	313.897	265.588	433.647	381.413	330.256	477.544	462.762	396.407	390.986	402.536	297.439	297.149	392.436	297.373	418.153	448.875	167.961	154.798	448.019	206.244	197.98	345.031	335.086
387.9	403.698	313.566	268.121	436.766	382.648	333.014	476.628	469.68	397.271	393.485	404.626	300.403	297.925	394.726	299.841	422.661	448.482	167.677	156.579	449.372	206.438	198.792	344.17	336.03
387.07	402.284	313.54	267.652	433.227	381.559	331.364	480.581	472.864	395.766	392.126	403.458	298.285	297.948	393.346	298.209	422.284	450.399	166.908	156.109	450.338	207.008	198.882	344.984	333.702
388.439	403.87	314.412	267.36	434.903	382.978	331.829	483.316	466.252	397.961	393.478	405.034	297.738	297.948	394.921	297.786	420.355	455.232	168.851	156.058	453.126	206.97	199.933	345.435	338.244
389.087	404.057	315.258	267.881	438.227	383.319	333.429	477.622	465.694	400.041	397.387	408.33	299.349	299.96	398.486	299.488	421.414	454.149	166.96	156.209	448.872	206.765	198.665	347.416	345.003
390.213	405.401	314.515	269.338	434.886	384.175	333.039	474.781	471.32	398.766	394.619	406.018	298.167	300.224	395.966	298.634	423.873	451.774	167.725	157.47	447.99	207.336	198.846	345.284	340.032
390.926	405.901	315.361	268.843	435.43	384.756	332.945	480.519	471.932	396.899	394.676	405.57	296.606	301.626	395.743	297.747	420.202	453.69	166.384	156.613	449.19	207.553	199.553	345.058	336.647
389.9	405.378	313.617	269.034	437.508	383.948	333.862	478.569	476.463	396.864	393.443	404.466	297.339	299.316	394.709	297.788	420.332	454.94	166.947	156.554	448.25	206.497	198.611	344.583	336.147
387.67	404.565	314.027	268.214	433.999	383.421	332.007	480.24	476.558	396.917	392.683	404.194	296.336	298.557	394.1	296.841	421.884	459.899	167.559	155.974	449.324	206.637	199.143	345.441	336.626
387.761	402.492	312.615	265.251	436.24	381.503	331.046	474.691	471.823	395.186	391.204	402.128	294.909	296.023	392.475	295.162	419.424	457.375	166.9	156.496	447.816	205.547	198.49	344.224	338.382
387.543	402.203	312.667	266.858	433.347	381.293	330.922	470.147	474.816	397.106	392.852	404.112	296.584	297.149	394.073	296.713	417.082	450.125	167.467	156.303	447.769	206.543	197.473	343.57	338.542
385.878	401.109	312.41	265.76	431.832	380.395	329.664	473.741	473.238	394.027	389.113	400.512	295.047	296.678	390.475	295.418	417.482	452.5	167.467	155.496	445.416	207.407	198.683	344.776	339.584
385.574	400.438	312.872	266.382	434.76	379.988	331.173	476.532	475.265	396.097	391.641	402.792	295.99	297.874	392.927	296.418	418.435	450.583	167.175	155.034	445.803	205.12	198.246	344.532	341.191
386.4	401.812	312.897	266.277	431.102	381.048	329.7	476.45	467.129	395.239	390.021	401.536	295	296.851	391.38	295.42	416.741	450.917	169.114	157.555	447.479	206.864	198.339	344.1	335.387
388.217	402.195	313.615	265.195	434.473	381.509	330.332	475.238	466.571	396.115	392.768	403.424	296.331	297.172	393.877	296.522	419.894	451.125	167.083	156.109	446.912	205.978	199.129	343.922	335.845
386.943	401.227	314.128	266.633	435.467	380.886	331.599	471.512	472.966	397.027	393.246	404.448	299.196	297.402	394.441	298.789	418.847	446.167	167.86	156.437	445.026	206.257	198.412	344.397	336.702
384.709	400.016	312.359	265.416	432.725	379.545	329.795	473.768	468.687	396.381	391.113	402.864	295.226	295.747	392.525	295.345	418.235	456.375	166.162	156.555	445.776	205.681	197.754	343.237	332.71
391.778	402.844	317.667	269.326	438.431	382.952	334.396	482.462	484.449	403.584	407.528	415.52	300.051	302.851	407.497	300.687	423.506	447.833	166.812	155.992	452.016	205.022	199.261	343.873	335.074
386.004	398.539	311.205	266.816	432.766	378.144	330.673	479.788	474.32	396.911	397.683	406.336	294.659	298.414	398.084	295.512	421.459	439.042	165.913	155.672	448.973	205.567	198.224	342.396	334.128
384.139	397.995	310.417	265.802	428.349	377.542	328.348	480.717	474.83	394.212	391.843	401.161	290.707	295.058	392.555	291.695	422.597	446.726	165.045	155.533	448.907	204.917	198.551	339.76	330.992
386.722	399.909	310.879	265.217	431.445	379.117	329.18	478.885	466.558	394.708	392.758	401.873	292.572	295.609	393.432	293.261	422.445	446.851	165.9	155.861	448.158	204.7	199.539	339.721	329.893
387.939	399.917	308.776	266.045	432.72	378.632	330.18	478.955	467.014	397.186	394.364	403.881	292.612	295.736	395.181	293.321	420.186	448.351	165.241	155.769	447.48	206.335	198.09	339.181	331.269
385.087	397.862	309.443	264.431	429.948	377.213	328.12	476.217	469.796	395	392.265	401.753	292.237	294.448	393.024	292.739	418.903	446.893	166.241	155.407	449.36	205.576	198.19	339.267	330.587
383.965	397.213	309.648	264.214	432.421	376.764	328.938	470.982	470.02	394.726	391.012	400.881	291.082	294.357	391.94	291.825	419.009	443.184	165.656	156.206	450.571	205.45	199.227	339.524	330.679
384.352	398.479	308.956	265.716	430.816	377.572	329.244	469.729	475.048	395.115	392.695	402.049	290.018	294.253	393.438	290.979	417.868	448.434	165.446	154.752	451.014	204.632	197.551	339.628	334.593
387.213	400.088	310.879	266.629	432.361	379.255	330.401	475.232	476.986	397.212	395.483	404.753	292.301	296.081	396.086	293.16	420.456	455.559	166.957	155.953	453.329	203.622	198.881	340.179	334.687
389.639	403.354	316.392	267.21	432.732	383.045	330.901	479.94	473.531	400.425	398.681	408.249	292.751	298.713	399.359	294.105	421.303	459.809	165.831	156.584	453.594	205.309	200.037	340.937	332.662
390.387	406.344	315.615	268.079	438.419	385.156	333.624	474.438	471.517	401.832	403	412.168	295.375	299.862	403.48	296.394	415.835	452.625	167.17	156.387	448.336	206.214	200.183	342.932	335.981
386.839	402.43	312.897	267.491	434.784	381.521	331.864	471.803	471.816	397.973	398.176	407.648	295.027	297.816	398.715	295.661	417.188	447.792	166.817	156.866	450.529	206.77	200.278	341.377	334.506
385.391	399.336	313.077	265.895	434.329	379.192	330.707	476.315	469.735	397.531	397.697	406.936	293.953	297.391	398.207	294.734	416.341	447.75	165.655	156.555	450.625	205.178	199.895	342.947	336.805
386.239	400.648	312.641	267.524	434.066	380.096	331.608	477.447	471.286	399.062	399.345	408.648	294.169	298.184	399.905	295.081	417.129	445.25	165.808	156.655	450.423	205.064	198.573	342.865	339.153
384.874	399.359	313.436	266.101	431.928	379.293	329.91	476.985	469.701	398.655	397.155	407.312	293.189	298.057	397.978	294.295	418.082	438.083	166.415	156.521	450.363	205.461	199.849	342.746	337.615
386.196	399.547	312.538	267.097	434.856	379.228	331.65	473.985	472.259	398.867	398.5	407.976	294.172	297.943	399.095	295.029	418.235	438.333	167.144	155.815	450.966	205.196	197.478	343.031	339.239
384.165	399.086	310.564	265.554	433.335	378.413	330.115	477.676	473.728	397.221	395.458	405.56	293.75	296.046	396.29	294.272	417.471	440.458	165.817	156.899	449.236	205.96	199.334	341.143	334.59
385.883	400.258	311.821	265.479	435.401	379.605	330.864	478.635	470.701	397.619	396.444	406.44	293.226	297.115	397.251	294.11	417.106	440.5	165.755	155.361	449.43	205.832	198.959	342.766	335.031
386.587	399.934	312.39	266.115	432.29	379.489	330.058	479.772	471.245	397.513	394.628	404.608	292.733	296.968	395.407	293.695	419.98	444.19	166.722	155.054	450.907	204.728	198.177	340.282	332.972
384.265	398.426	309.21	264.762	432.014	377.591	329.12	473.792	470.456	396.283	392.311	402.624	291.685	294.554	393.301	292.337	417.98	448.149	165.29	154.979	448.677	206.301	200.399	341.139	333.941
385.604	398.629	310.39	265.927	433.859	378.022	330.546	473.957	469.265	397.805	394.023	404.144	292.26	295.244	395.01	292.938	420.345	452.149	165.067	155.264	447.727	205.522	198.447	341.938	333.354
387.048	400.606	310.236	267.051	431.583	379.501	330.362	480.283	469.218	396.876	393.114	403.352	291.31	296.428	394.1	292.473	421.686	444.69	165.622	155.668	449.374	204.095	197.223	339.69	333.518
388.917	399.661	311.903	265.111	437.272	379.166	331.357	474.804	470.741	399.133	400.783	408.304	286.53	296.324	400.971	288.755	421.533	440.274	166.351	157.038	453.625	204.241	200.477	338.317	331.666
390.752	403.192	315.518	268.403	429.434	382.717	330.366	481.598	478.748	400.513	401.882	410.08	294.374	299.462	402.094	295.531	425.768	460.357	164.382	155.601	453.632	205.512	200.504	338.675	332.111
390.03	402.309	313.262	267.643	433.296	381.513	331.385	472.019	469.857	398.363	398.009	406.376	297.043	298.267	398.39	297.322	422.31	451.524	166.583	156.021	448.563	205.414	199.306	336.81	331.275
389.183	401.692	312.108	266.822	433.571	380.771	330.986	469.454	471.463	399.089	398.452	407.2	296.205	296.611	398.865	296.298	421.345	447.149	165.574	156.953	451.146	204.59	198.923	337.029	327.76
388.478	401.75	312.692	267.285	433.222	380.952	331.136	469.047	471.966	398.673	398.542	407.688	296.875	297.897	399.078	297.107	415.129	438.875	166.62	156.723	451.026	205.238	199.615	338.614	328.981
386.47	400.023	313.256	266.397	434.419	379.76	331.051	469.821	473.449	397.283	398.845	407.176	296.595	296.908	399.145	296.666	416.376	437.917	166.096	155.563	450.048	205.086	199.259	339.719	335.052
387.613	402.461	314.128	267.3	432.353	381.832	330.811	471.394	473.714	398.611	398.155	407.472	293.51	298.563	398.827	294.658	415.506	440.417	166.825	155.697	450.517	204.868	197.822	340.708	334.05
385.857	400.375	313.154	266.03	431.868	380.006	329.843	470.329	476.327	396.752	395.937	405.656	292.878	296.816	396.603	293.773	417.635	440.083	166.328	155.874	450.209	204.94	199.195	342.51	332.405
384.361	399.305	310.744	265.749	434.353	378.623	330.627	473.529	478.361	399.089	398.239	407.816	293.287	295.897	398.95	293.88	416.165	439.667	166.445	156.546	448.724	204.12	197.963	343.881	336.735
386.852	401.93	313.282	267.236	433.731	381.228	331.302	476.385	472.762	398.018	397.31	406.952	293.865	298.287	398.017	294.869	419.165	443.792	165.629	156.134	450.11	205.503	198.176	342.009	335.204
383.709	399.273	312	266.022	431.778	378.892	329.804	472.903	464.551	398.85	398.394	408.304	293.166	296.943	399.061	294.023	417.518	438.375	165.445	156.025	449.855	206.118	199.198	340.841	331.651
384.213	399.867	310.923	266.382	433.042	379.096	330.512	473.821	469.299	397.761	397.585	406.944	292.213	297.391	398.223	293.389	418.247	438.417	164.576	157.218	449.496	205.551	197.98	341.848	334.067
383.352	397.969	311.59	265.416	429.653	377.796	328.613	479.161	467.47	397.743	395.789	405.96	292.821	295.552	396.676	293.441	421.058	447.62	166.196	155.749	452.791	205.128	199.353	340.649	332.357
383.409	399.547	310.154	264.124	431.79	378.671	328.641	483.384	463.668	395.089	392.303	402.496	293.274	293.816	393.346	293.397	421.47	456.245	165.995	154.522	453.028	205.727	200.297	339.924	333.637
386.03	400.836	312.564	266.487	435.078	380.222	331.359	482.493	464.906	397.841	396.754	406.296	292.084	298.012	397.559	293.431	419.764	451.62	165.309	155.446	451.623	205.575	199.556	341.417	336.536
387.926	401.641	313.41	268.618	434.563	381.036	332.472	474.943	466.634	398.319	397.113	406.984	293.324	298.563	397.905	294.514	416.223	448.287	165.667	155.135	450.42	205.391	199.214	339.913	334
387.574	401.633	314.462	266.873	434	381.275	331.182	470.996	465.763	396.363	395.732	405.384	293.385	298.115	396.453	294.46	418.305	453.203	165.877	155.917	450.351	205.801	198.975	340.558	331.908
388.487	402.906	311.487	266.719	436.82	381.557	332.173	477.093	466.892	396.814	397.148	406.104	292.169	297.368	397.682	293.35	418.964	451.787	165.536	156.665	449.437	205.361	198.463	342.736	335.839
387.474	401.516	312.487	267.584	433.868	380.725	331.569	474.234	471.763	397.345	396.239	405.896	293.625	296.839	396.95	294.355	418.928	447.537	167.567	155.875	450.041	204.852	199.531	344.386	335.811
386.448	401.188	310.949	266.479	432.305	380.114	330.288	478.123	473.246	397.779	396.704	406.52	292.037	296.184	397.441	292.979	416.352	448.62	166.746	156.017	450.675	205.282	199.022	342.28	333.038
387.196	401.805	312.59	266.082	436.796	380.97	331.772	482.338	478.299	396.124	397.993	406.432	292.588	295.736	398.24	293.303	415.035	445.833	167.026	157.16	447.141	204.18	198.863	343.989	337.544
388.013	401.602	311.923	267.071	434.216	380.659	331.387	482.815	476.109	398.159	397.408	407	293.97	297.724	398.084	294.822	419.106	449.125	165.747	154.697	448.547	205.248	199.598	343.509	334.603
387.404	400.781	314.333	266.734	434.15	380.593	331.154	479.571	468.891	397.469	398.127	407.216	295.361	298.379	398.542	296.047	416.094	452.083	166.83	156.059	448.846	204.818	199.573	340.656	333.397
387.509	401.656	315.385	266.674	435.802	381.509	331.753	473.738	471.429	399.292	400.958	409.664	294.966	299.425	401.346	295.979	418.494	448.167	167.668	157.723	451.098	205.902	200.266	338.418	330.99
391.83	404.789	320	271.566	437.539	384.988	335.431	474.329	469.673	405.841	408.232	416.92	296.392	303.874	408.497	298.091	418.706	444.917	167.358	156.849	451.003	205.383	199.327	340.418	335.927
389.704	403.961	317.436	270.191	434.838	383.754	333.546	473.518	466.565	401.619	404.275	412.648	294.236	300	404.48	295.546	417.929	446.5	166.371	156.193	451.876	205.321	199.368	341.071	334.469
384.909	401.133	309.564	265.708	433.671	379.749	330.339	467.815	470.83	396.708	396.155	405.656	291.777	296.782	396.81	292.914	417.224	444.125	165.515	156.294	451.041	206.375	199.098	342.746	339.374
384.696	400.594	310.641	265.749	430.647	379.587	329.2	464.782	472.796	397.283	395.338	405.368	291.247	295.379	396.173	292.185	417.8	433.417	165.821	156.773	449.124	204.95	199.129	342.174	339.115
384.73	398.898	309.564	263.622	430.353	378.036	327.779	465.167	463.762	394.186	392.585	402.344	292.797	293.126	393.402	292.872	416.339	440.639	163.61	155.143	449.095	205.244	198.522	340.796	334.226
384.13	398.188	310.744	264.434	431.425	377.766	328.691	466.729	455.013	393.584	391.19	400.816	293.449	294.563	392.101	293.702	416.598	440.514	164.723	155.143	449.369	204.663	197.702	340.783	333.703
386.691	399.922	312.282	265.491	430.521	379.455	328.993	466.317	461.667	395.363	392.535	402.704	294.122	296.494	393.553	294.661	416.151	442.722	164.981	155.749	451.075	205.936	198.278	338.26	332.037
386.374	401.289	311.59	265.277	432.395	380.341	329.583	470.691	468.755	397.566	394.556	405.064	293.301	295.736	395.693	293.854	417.657	445.639	165.391	156.908	452.555	204.898	199.014	338.312	332.082
383.435	398.883	309.744	264.322	432.665	378.066	329.099	470.97	468.218	395.752	396	405.176	293.291	295.31	396.603	293.749	417.904	442.18	166.068	156.211	452.118	205.234	198.988	340.592	334.852
384.639	397.289	310.872	266.719	435.222	377.108	331.558	470.447	471.633	398.673	398.535	407.568	295.314	295.931	399.117	295.454	421.222	443.264	164.592	154.421	452.015	205.683	199.231	341.722	336.827
386.461	401.125	312.256	266.794	433.575	380.371	330.97	475.703	470.374	400.071	399.937	409.28	295.355	297.184	400.564	295.77	422.327	450.264	167.343	156.858	451.488	204.968	198.892	339.419	332.115
388.087	401.492	315.564	268.228	434.425	381.425	332.18	483.138	463.428	399.274	400.211	409.456	294.166	299.69	400.648	295.42	418.727	452.639	166.557	156.278	452.439	204.968	199.319	338.52	326.081
387.165	401.406	315.103	266.76	436.12	381.251	331.929	479.562	474.272	400.743	400.113	409.696	293.024	298.092	400.922	294.175	415.988	447.625	166.563	156.58	451.34	205.996	198.968	341.708	332.294
388.152	402.688	312.846	265.303	434.85	381.707	330.544	473.65	478.299	399.301	399.303	408.616	294.101	296.69	399.832	294.689	417.565	449.542	167.192	156.294	453.214	205.002	198.929	341.584	334.466
387.209	403.039	313.564	265.697	432.533	382.144	329.894	477.221	476.238	397.947	397.331	406.84	293.334	297.195	397.989	294.211	418.6	445.917	166.323	156.58	452.97	205.401	199.002	341.658	335.912
387.996	403.789	314.59	268.161	435.246	382.958	332.454	478.903	479.456	401.062	400.817	410.288	292.635	299.253	401.441	294.138	418.882	438.125	166.039	155.471	448.466	204.904	198.52	341.549	334.067
389.622	403.867	314.923	269.629	432.234	383.096	332.198	480.506	477.707	400.327	400.923	410.128	293.172	300.287	401.419	294.789	420.106	441.833	166.45	156.387	448.601	204.261	198.029	340.127	331.351
388.422	403.266	316.795	269.461	434.281	383.072	332.882	477.894	473.823	399.407	401.408	410.048	293.878	301.161	401.715	295.533	418.871	439.417	165.642	155.588	446.932	204.697	199.532	340.559	332.601
386.504	400.375	313.538	266.554	434.994	380.096	331.369	476.765	472.83	396.796	398.373	406.864	293.017	297.391	398.687	294.01	416.871	442.542	164.773	155.622	446.214	204.703	199.212	342.995	335.338
383.809	398.844	310.103	265.262	431.072	378.12	329.065	480.003	471.741	395.566	395.387	404.456	292.395	295.31	395.927	293.057	418.129	446.958	166.288	155.092	448.217	205.122	198.656	341.457	332.828
386.898	402.35	312.938	267.266	435.229	381.47	331.897	484.859	466.973	398.322	398.107	407.768	294.192	297.7	398.851	294.989	423.273	443.515	165.971	156.092	450.34	205.67	199.117	341.301	334.166
387.246	401.663	315.143	267.962	437.618	381.458	333.245	481.303	468.497	399.269	397.706	407.856	296.611	299.907	398.655	297.36	421.261	443.681	166.255	155.848	450.776	205.269	199.451	343.414	336.006
386.29	401.28	310.373	267.404	434.876	380.051	331.846	477.721	468.707	397.455	397.107	406.84	294.249	296.585	397.845	294.78	419.508	453.765	165.954	156.588	449.809	205.065	199.398	342.802	333.197
385.594	400.647	311.861	266.554	434.373	379.913	331.13	471.788	461.959	397.331	396.628	406.552	294.232	295.286	397.426	294.472	421.214	452.306	167.587	155.932	451.816	205.393	201.651	342	334.205
385.62	401.694	312.758	267.311	434.995	380.925	331.835	468.124	464.531	396.508	396.501	405.816	293.773	297.539	397.18	294.629	421.92	448.14	166.53	156.445	452.161	205.822	199.147	342.366	335.672
387.498	401.647	313.117	267.445	434.708	380.973	331.807	470.815	471.381	398.048	397.431	407.152	294.611	297.677	398.18	295.308	419.496	449.265	166.212	156.31	453.18	205.409	199.173	341.68	333.857
388.99	402.905	315.194	268.363	433.51	382.422	331.911	473.759	472.639	395.543	394.642	404.24	294.013	298.55	395.482	295.044	420.72	449.556	166.867	156.142	451.309	205.151	198.578	342.268	334.664
387.716	402.858	315.373	267.666	435.762	382.428	332.348	471.988	468.469	396.959	397.156	406.776	293.803	298.815	397.811	294.942	421.061	448.64	165.107	157.117	448.831	206.077	199.486	342.4	335.17
387.609	401.453	312.923	268.232	435.383	380.778	332.551	470.771	472.646	397.876	397.627	406.832	292.605	299.609	398.279	294.196	416.659	446.667	165.467	156.345	447.912	206.218	199.076	341.885	333.823
387.748	401.484	312.795	267.723	433.228	380.772	331.408	476.774	476.823	397.265	397.127	406.312	293.784	297.115	397.698	294.54	415.529	449.75	166.581	157.126	451.138	205.788	199.271	342.333	335.361
388.504	402.648	313.667	266.581	433.533	381.868	330.823	478.194	478.408	397.575	397.401	406.528	293.524	298.437	397.994	294.64	417.153	450.833	166.786	156.622	450.366	205.08	199.854	341.661	335.784
389.104	403.242	313.821	265.764	436.653	382.359	331.521	480.026	478.422	400.628	401.965	410.776	294.409	296.839	402.352	294.961	417.376	448.083	167.048	156.571	448.403	205.431	198.622	342.276	339.531
386.578	401.656	314.641	266.629	436.862	381.335	332.134	478.862	471.844	402.027	402.444	411.832	295.716	298.586	402.961	296.368	418.788	442.958	165.961	156.025	449.029	205.232	198.01	343.251	338.363
385.013	399.102	311.538	266.423	431.527	378.653	329.954	482.791	472.429	398.274	398.092	407.496	294.128	296.563	398.721	294.681	418.741	444.208	166.157	157.286	451.906	204.339	198.932	341.936	334.96
384.283	398.211	310.41	264.801	431.88	377.707	329.092	482.847	475.395	396.619	394.831	404.816	292.307	294.034	395.665	292.7	418.141	442.042	164.594	156.798	450.481	205.459	198.607	342.108	336.489
384.948	399.531	310.949	265.412	433.599	378.844	330.129	476.359	473.122	397.885	397.5	406.856	292.331	296.747	398.067	293.334	417.871	437.167	166.616	155.185	448.494	206.014	198.98	342.016	338.204
385.77	401.322	312.915	267.666	433.257	380.675	331.385	478.215	470.585	400.876	400.389	410.137	295.823	298.407	401.159	296.41	421.411	441.052	166.299	155.789	451.704	205.43	199.487	341.811	336.902
387.366	402.298	315.094	267.311	434.287	381.933	331.562	477.521	467.17	398.964	399.846	409.113	294.151	298.66	400.416	295.175	421.552	444.552	166.273	156.167	453.384	204.641	198.323	341.492	337.176
388.227	404.15	313.094	266.798	436.353	382.885	332.041	472.506	467.803	399.513	399.938	409.537	295.975	296.982	400.561	296.204	420.223	445.51	166.609	156.604	452.683	205.835	199.079	342.549	338.745
388.648	404.212	313.684	268.558	436.957	383.071	333.357	469.112	468.83	399.938	400.325	409.665	296.077	299.338	400.953	296.818	420.54	447.469	166.413	155.638	453.858	205.256	198.255	342.816	338.226
386.174	403.103	312.966	267.333	433.472	382.053	331.263	468.85	469.714	398.469	398.206	407.761	295.57	299.097	398.936	296.371	421.881	444.01	167.185	156.31	455.68	205.35	198.126	341.188	335.119
386.083	401.259	314.351	266.378	433.688	380.963	330.758	469.1	471.619	399.247	399.227	408.913	295.212	297.533	399.958	295.739	421.976	444.385	165.792	156.092	451.543	204.907	200.284	339.756	330.988
389.018	404.259	314.992	268.022	436.963	383.412	333.03	474.433	468.32	400.168	401.058	410.377	295.28	299.234	401.662	296.178	420.952	445.51	166.858	156.571	446.817	205.631	198.762	338.957	326.978
389.413	403.587	315.684	268.906	435.903	383.059	333.166	475.603	476.415	400.265	400.903	410.161	294.594	299.28	401.511	295.658	421.376	442.427	166.26	156.369	450.357	205.567	199.128	339.364	328.325
387.809	403.203	313.256	267.787	433.293	382.198	331.472	466.638	477.245	397.558	396.894	406.448	293.179	298.437	397.626	294.373	418.824	445.958	166.004	155.798	448.83	205.743	199.127	338.427	328.481
388.096	402.453	313.359	267.341	433.922	381.647	331.44	470.641	472.571	397.407	396.817	406.328	291.841	297.103	397.497	293.037	419.129	450.208	165.79	155.748	447.446	204.649	200.68	338.716	327.284
388.483	402.406	315.872	269.352	436.527	382.198	333.68	475.459	467.932	398.655	399.148	408.264	291.392	300.161	399.682	293.384	419.988	441.958	166.275	156.529	448.452	204.186	198.968	339.4	330.895
385.57	399.898	311.436	266.079	432.503	379.24	330.118	480.471	472.061	398.133	397.521	407.136	292.399	296.172	398.223	293.256	418.541	441.25	165.707	156.311	449.744	204.936	198.449	339.568	329.273
384.496	400.25	311.282	265.176	431.132	379.473	329.035	482.694	471.34	394.053	393.261	402.696	291.372	295.713	393.939	292.358	417.529	443.292	165.406	155.655	447.971	204.858	199.31	340.198	329.926
384.752	398.977	311.051	265.36	431.467	378.443	329.276	481.524	471.449	395.381	394.021	403.632	291.699	295.46	394.799	292.554	417.294	441.25	166.24	156.529	449.9	205.581	199.868	340.204	330.666
385.148	397.82	311.846	265.918	433.928	377.743	330.567	481.6	470.932	396.646	396.366	405.496	293.76	296.782	396.966	294.446	417.565	443.5	165.668	155.496	447.94	205.477	198.79	343.662	334.469
388.109	400.75	312.821	267.981	434.186	380.216	331.935	481.865	472.014	398.717	399.099	408.312	294.179	298.483	399.609	295.157	416.741	445.833	166.507	155.487	450.051	205.072	198.641	342.834	335.303
387.959	402.763	315.152	270.605	434.702	382.303	333.749	480.744	469.864	400.151	401.12	410.414	297.026	300.896	401.657	297.906	422.683	449.76	165.675	156.236	452.874	205.061	200.161	343.83	337.573
388.037	403.537	312.254	267.523	437.84	382.219	333.06	475.997	474.007	397.239	398.514	407.198	295.584	297.424	398.953	296.002	421.942	454.426	165.351	156.647	452.61	205.588	199.176	344.483	342.472
387.441	402.755	312.972	267.107	436.091	381.788	332.131	475.867	479.17	398.363	398.655	408.094	295.746	297.562	399.294	296.159	420.06	458.343	165.937	156.446	452.401	205.792	199.071	345.213	343.367
388.067	402.623	315.664	267.935	433.193	382.315	331.525	482.708	479.728	397.797	397.627	407.222	296.148	298.47	398.322	296.676	420.907	453.176	167.247	157.294	451.201	204.8	199.317	346.452	342.877
388.102	402.373	313.459	267.579	434.606	381.609	331.85	486.291	476.401	400.257	400.31	409.958	297.962	298.298	400.981	298.039	421.213	450.801	167.976	156.143	452.097	205.62	199.837	345.898	338.043
386.293	402.482	314.357	267.68	437.414	381.902	332.993	487.629	473.585	398.098	399.648	408.374	296.432	298.792	400.07	296.968	420.801	451.843	167.181	156.79	449.372	205.742	198.461	344.46	336.48
388.237	402.755	313.87	267.598	438.379	381.998	333.313	477.611	472.259	400.107	399.099	409.022	296.695	298.367	399.931	297.075	419.977	448.51	165.753	156.269	452.008	205.958	198.515	344.129	337.941
385.959	401.255	313.28	266.916	432.947	380.71	330.804	468.873	469.327	400.169	398.613	408.75	295.989	297.873	399.5	296.417	419.766	447.51	166.325	155.942	453.861	206.666	199.059	344.507	337.382
386.178	400.031	313.513	265.558	437.916	379.826	331.88	469.321	472.701	397.903	399.021	407.488	293.345	297.092	399.486	294.196	417.412	451.542	167.633	156.37	448.818	204.611	198.537	342.372	338.153
385.939	401.523	312.513	265.213	431.138	380.737	329.06	473.821	470.837	397.655	395.514	406.176	283.145	296.839	396.525	286.256	419.576	447.208	165.031	155.773	448.977	205.411	198.702	339.237	335.032
387.991	403.469	314.231	267.131	430.575	382.629	330.023	473.976	472.354	398.389	398.599	407.984	292.233	298.529	399.151	293.663	420.612	450.667	166.45	155.941	449.332	205.647	199.3	339.137	334.248
387.022	401.695	311.949	267.071	434.647	380.737	331.553	465.582	462.435	399.009	398.873	407.952	294.409	297.264	399.441	295.057	418.588	430.583	166.969	155.748	447.691	204.747	199.971	338.352	330.76
386.391	401.391	311.718	267.146	433.311	380.449	331.085	466.059	463.327	397.673	397.775	407.04	294.236	296.77	398.341	294.812	416.494	435.042	166.266	155.387	449.071	204.92	199.856	337.49	329.431
385.883	400.109	313.718	266.232	433.641	379.934	330.65	466.768	465.129	397.584	397.19	406.472	294.662	297.828	397.804	295.381	417.424	434.5	165.236	156.916	449.49	205.369	199.312	339.804	332.317
387.226	401.891	311.667	266.813	434.024	380.82	331.154	469.056	468.367	396.788	396.923	406.144	293.412	297.31	397.453	294.298	416.259	434.083	164.432	155.815	448.912	205.242	199.224	338.923	332.639
386.391	400.969	312.256	266.464	430.904	380.251	329.74	475.015	468.81	398.062	398.359	407.928	294.696	296.126	398.911	295.021	415.047	432.125	166.144	157.588	449.934	204.363	198.112	339.235	331.359
386.443	401.108	313.201	266.345	435.007	380.579	331.244	478.98	468.156	397.584	397.709	407.293	292.707	297.3	398.402	293.751	420.339	435.904	166.206	156.54	451.222	204.857	199.642	340.088	330.714
386.83	400.749	313.355	266.914	435.259	380.339	331.691	473.938	472.701	397.946	397.948	407.349	294.687	299.14	398.615	295.698	422.339	445.029	165.634	156.238	450.876	205.36	199.112	342.5	334.26
386.769	402.382	313.586	268.056	433.923	381.644	331.88	476.874	476.027	398.955	398.68	408.477	294.14	297.829	399.408	294.978	422.362	452.404	166.438	156.893	451.68	205.481	198.42	341.466	333.659
388.29	403.436	314.56	268.468	436.199	382.68	333.009	479.541	474.571	398.84	398.835	408.357	295.633	299.507	399.537	296.513	421.656	447.446	166.149	155.977	452.532	205.639	198.617	343.365	335.565
388.708	404.624	314.739	267.963	438.013	383.632	333.397	482.941	474.503	399.185	400.976	409.845	295.471	299.277	401.419	296.335	420.268	447.737	166.879	156.456	452.942	207.138	199.239	344.196	337.611
388.234	403.006	312.688	267.712	436.205	381.914	332.546	484.541	478.776	398.15	398.075	407.493	293.711	297.254	398.794	294.516	419.962	455.612	166.368	155.456	451.266	204.697	199.7	340.783	334.361
386.934	401.546	313.816	267.843	434.672	381.058	332.037	481.18	477.701	399.415	399.864	409.381	295.309	297.588	400.436	295.826	421.092	456.071	166.237	156.448	451.94	204.751	198.42	341.042	331.473
386.19	402.225	312.432	266.483	435.385	381.255	331.475	476.991	475.306	398.902	398.547	408.213	292.684	296.795	399.319	293.617	422.339	457.446	165.372	155.145	451.484	205.168	199.02	341.015	334.164
387	401.961	312.462	267.39	434.006	381.06	331.502	475.344	475.884	399.779	399.62	409.032	293.973	297.126	400.274	294.689	419.824	454.208	166.424	156.487	448.842	205.631	199.11	339.686	333.41
387.009	402.141	312.385	267.06	433.605	381.18	331.145	479.441	474.177	401.257	400.268	410.224	294.318	296.931	401.022	294.911	417.694	452.667	166.528	156.471	450.878	204.064	199.02	341.675	333.345
388.113	402.336	314.795	269.041	432.329	381.892	331.873	479.818	472.388	398.991	398.077	407.72	294.669	299.356	398.804	295.734	417.706	441.417	166.895	156.202	449.187	205.713	200.273	340.903	331.632
389.287	403.406	316.179	268.049	436.413	383.036	332.834	477.906	470.939	399.478	401.007	409.768	295.983	299.874	401.436	296.867	419.776	442.417	166.345	155.37	450.452	206.257	199.985	342.87	335.334
390.978	405.164	318.615	269.041	438.575	384.952	334.276	474.132	468.796	399.841	401.268	409.968	295.507	301.655	401.648	296.903	418.859	442.708	166.301	156.782	451.554	206.489	198.346	342.187	335.826
387.352	401.156	314.821	266.978	434.186	380.994	331.318	472.415	468.544	395.991	395.352	404.584	294.24	298.425	396.045	295.191	419.176	439.833	166.293	155.252	450.865	204.778	198.832	342.812	335.765
383.226	398.586	311.205	264.918	430.299	378.18	328.555	474.547	470.769	395.177	393.979	403.536	291.807	295.897	394.698	292.736	418.424	441.542	166.009	156.126	450.648	204.936	199.359	341.344	335.206
385.348	400.703	312.359	266.075	433.204	380.072	330.385	476.076	473.619	396.089	395.211	404.456	291.699	297.241	395.872	292.958	416.447	442.458	166.197	154.622	448.694	204.752	197.668	343.261	338.021
385.596	399.375	310.179	264.974	430.671	378.545	328.733	474.774	467.686	395.248	393.944	403.448	293.666	295.862	394.693	294.164	418.195	445.18	165.859	156.49	451.598	204.996	199.194	342.823	335.49
383.922	397.719	310.231	265.828	431.892	377.287	329.728	472.944	465.38	394.655	392.993	402.64	293.716	295.057	393.799	294.021	417.748	449.013	165.658	156.297	451.002	205.461	200.189	341.964	334.154
385.552	399.523	311.949	266.524	434.725	379.072	331.247	473.424	470.026	397.221	396.549	405.832	293.03	296.138	397.184	293.736	418.96	448.221	166.88	155.977	449.979	205.286	198.84	343.035	336.746
387.635	400.797	313.718	267.554	433.359	380.461	331.355	473.206	468.407	399.451	399.239	408.696	294.78	297.816	399.844	295.47	418.43	447.055	166.252	155.986	450.59	205.278	198.896	341.88	335.12
386.239	400.062	312.513	267.082	432.796	379.617	330.848	471.415	464.074	399.982	399.028	408.936	294.655	297.966	399.754	295.407	418.407	446.888	166.684	156.356	451.492	204.962	199.672	341.737	334.385
386.004	400.305	312.462	266.891	434.701	379.79	331.463	471.777	467.216	399.327	400.585	409.536	294.041	297.563	400.989	294.841	417.548	447.471	165.933	156.582	450.287	205.423	198.791	341.922	336.534
387.765	402.617	311.308	266.416	433.784	381.293	330.818	473.109	473.448	398.929	398.627	408.08	292.936	296.287	399.274	293.697	418.254	447.055	165.313	155.835	447.361	204.611	198.572	341.124	335.812
385.726	400.961	310.949	265.262	432.383	379.94	329.569	475.25	470.101	398.053	397.725	407.288	292.939	295.851	398.408	293.601	417.513	444.055	165.955	156.398	447.143	205.487	199.057	340.993	331.433
386.417	401.117	311.821	266.622	435.287	380.263	331.523	475.147	470.68	398.345	398.507	407.752	291.142	297.184	399.078	292.514	417.776	448.708	164.231	156.42	446.694	205.066	199.761	340.278	332.324
388.148	401.891	313.051	266.206	433.371	381.144	330.53	474.403	467.435	398.726	397.268	407.048	293.655	297.988	398.073	294.64	414.624	448	165.952	156.008	447.524	204.986	199.898	341.03	334.177
387.93	402.703	314	267.614	432.79	381.988	331.173	471.329	464.878	397.602	397.5	407	293.301	297.862	398.106	294.337	416.765	438.833	166.856	156.353	451.566	205.483	198.973	338.556	333.097
386.613	400.852	312.231	265.723	435.886	380.156	331.2	471.897	467.912	396.708	396.289	405.68	292.676	296.632	396.899	293.574	416.624	436.625	165.59	156.622	451.574	205.667	198.356	340.396	334
384.704	399.227	311.154	266.577	431.922	378.659	330.2	474.703	468.98	396.115	395.021	404.464	293.179	296.471	395.726	293.927	417.918	443.167	166.066	155.891	449.655	205.032	198.102	339.033	331.198
385.104	400.852	310.59	265.382	430.91	379.772	329.076	479.879	468.776	396.478	395.127	404.904	292.652	295.08	395.872	293.204	418.106	446.542	165.659	155.891	448.949	204.874	198.41	338.829	331.204
384.178	399.578	313.026	265.056	433.557	379.365	329.894	475.488	469.054	396.009	395.507	404.984	292.287	295.448	396.173	293.005	418.918	440.042	165.524	156.966	449.704	205.259	198.729	340.218	332.452
385.713	399.844	313.179	267.453	434.886	379.605	331.88	467.7	463.401	397.602	399.07	407.792	294.301	297.782	399.52	295.091	419.306	438.625	165.939	154.899	452.662	205.551	198.798	338.482	332.811
387.526	402.891	313.513	266.985	433.527	382.018	331.069	471.702	463.625	397.752	398.697	407.632	292.895	298.172	399.123	294.094	420.225	444.871	166.47	155.716	455.46	205.18	198.941	338.502	330.985
388.152	402.727	314.256	266.981	433.192	382.066	330.938	472.925	467.944	399.832	398.225	408.272	293.52	298.333	399.095	294.614	418.26	449.538	166.378	156.363	453.661	205.751	199.831	339.71	331.551
389.113	401.914	314.615	267.419	437.281	381.527	332.781	475.931	469.863	399.903	400.07	409.16	293.324	299.069	400.682	294.629	418.413	451.038	164.955	155.472	451.777	206.144	198.434	340.681	335.727
389.191	404.25	315.462	268.955	437.192	383.515	333.691	476.372	471.849	400.478	400.923	410.032	294.321	299.943	401.453	295.598	418.695	451.829	167.387	155.993	451.755	204.93	199.044	342.406	337.112
388.591	402.711	313.333	268.633	433.551	381.838	332.092	474.784	473.577	399.204	398.155	407.776	295.159	298.494	398.944	295.916	417.33	447.288	166.907	155.523	453.999	204.884	200.197	342.6	335.032
387.013	400.984	313.974	266.966	431.563	380.665	330.302	476.896	472.89	398.841	398.697	408.208	294.584	298.207	399.313	295.407	418.472	453.371	166.225	156.766	454.922	204.844	200.127	342.539	333.979
388.004	402.359	314.538	266.854	435.832	381.85	331.876	477.64	477.978	398.779	399.127	408.376	294.966	297.172	399.637	295.467	417.848	450.829	166.073	156.8	449.873	204.663	197.563	343.343	337.71
388.787	401.992	313.308	267.513	435.251	381.281	332.058	476.181	480.754	399.85	399.585	409.104	295.416	297.908	400.212	295.982	417.319	447.579	167.291	156.666	450.587	204.683	199.214	344.538	337.334
386.622	401.586	312.949	266.184	432.15	380.886	330.046	477.75	481.694	397.301	395.873	405.712	293.142	297.391	396.67	294.107	416.8	446	166.249	156.168	452.376	205.329	200.376	344.228	336.677
386.683	403.234	311.846	266.019	433.431	381.892	330.438	480.353	476	397.407	398.042	407.096	293.73	296.023	398.547	294.251	418.6	452.917	165.533	155.941	448.598	205.633	199.737	340.749	335.903
386.843	401.219	314.026	267.854	435.431	380.856	332.336	477.221	463.517	399.982	400.394	409.424	295.054	298.034	400.877	295.731	421.447	453	166.463	156.445	444.826	204.439	198.963	342.725	335.202
386.509	401.266	313.641	267.487	435.108	380.802	331.986	470.912	467.503	399.646	400.761	409.76	295.517	299.368	401.14	296.392	419.706	447.417	165.847	155.454	447.031	206.144	199.154	341.595	331.882
387.039	401.148	313.103	267.146	433.395	380.587	331.118	474.329	464.701	399.212	399.93	409.112	294.649	297.494	400.469	295.295	419.271	441.625	165.594	155.807	447.671	205.754	199.041	339.468	332.179
385.417	398.086	312.462	265.427	430.222	378.09	328.839	474.356	462.435	395.434	395.077	404.488	293.483	295.954	395.704	294.044	419.518	436.833	167.114	157.429	447.249	205.491	199.459	339.816	331.16
382.6	397.594	308.821	263.292	432.431	376.862	328.376	471.024	467.197	394.46	392.261	402.112	291.047	293.839	393.123	291.681	415.376	435.833	165.616	154.521	448.718	205.303	198.917	339.672	331.366
384.952	399.82	311.077	265.588	430.641	379.096	329.099	469.65	470.224	395.867	393.232	403.264	290.743	296.138	394.168	291.969	416.835	436.708	166.236	155.832	448.952	205.17	197.241	340.074	332.565
382.53	394.927	309.059	263.643	426.94	374.875	326.478	475.481	472.796	394.522	389.45	399.924	291.4	294.958	390.553	292.208	419.825	441.759	165.031	155.062	451.341	204.311	198.8	339.521	330.959
383.648	397.576	308.188	263.819	430.383	376.701	327.911	479.369	473.306	394.451	391.753	401.164	291.498	294.326	392.503	292.14	420.884	446.092	165.197	154.927	450.144	204.997	199.11	339.819	332.484
386.396	398.388	312.47	266.216	433.958	378.324	330.761	478.617	478.803	398	395.098	404.628	292.781	296.774	395.866	293.689	420.249	449.634	165.621	156.28	451.108	204.366	198.412	341.344	333.934
388.713	400.56	310.675	267.673	434.239	379.569	331.766	472.878	476.803	399.46	396.809	406.436	294.869	297.165	397.609	295.391	419.402	442.717	166.184	156.146	451.986	205.516	199.027	342.27	333.245
386.674	399.458	311.598	267.639	432.946	378.94	331.247	471.578	470.714	398.938	395.746	405.692	293.906	296.763	396.626	294.556	419.519	440.759	165.586	154.969	452.701	205.794	199.107	342.033	332.701
387.165	400.458	310.162	265.216	439.269	379.372	332.19	468.961	463.299	395.319	396.64	404.348	291.346	296.211	396.877	292.451	420.084	433.925	165.9	156.305	442.788	205.852	199.556	340.306	334.862
386.061	399.724	310.521	266.317	431.562	378.892	329.902	475.434	465.224	394.867	393.176	402.396	289.815	296.142	393.827	291.253	418.637	449.134	165.184	155.608	455.43	205.325	200.329	340.711	336.636
385.513	399.998	311.367	267.489	429.592	379.3	329.865	480.128	470.68	399.407	397.204	407.236	293.163	297.338	397.944	294.112	419.837	456.175	166.11	156.347	453.738	206.039	199.1	339.292	337.85
386.03	399.859	312.205	265.843	433.168	379.389	330.228	476.344	467.837	398.283	397.803	407.272	296.071	295.805	398.458	296.01	417.506	449.917	165.236	155.975	449.332	204.389	197.961	340.819	335.044
387.213	400.352	314.949	265.805	439.683	380.407	332.712	475.106	469.15	396.708	399.676	407.328	292.297	297.69	399.877	293.522	418.388	446.5	167.559	157.975	448.855	205.128	199.915	341.421	331.588
390.283	404.531	315.359	268.049	432.048	383.707	331.154	475.941	468.612	400.903	401.359	411.096	289.213	298.851	401.872	291.402	420.247	451.542	165.057	156.42	452.529	205.024	200.059	340.176	333.437
391.765	405.164	319.923	270.139	435.754	385.257	333.866	479.715	473.986	405.124	407.155	416	295.236	301.862	407.413	296.742	417.894	452.25	167.07	157.966	450.917	205.515	198.173	338.042	334.168
390.248	405.539	319.333	270.888	435.557	385.407	334.251	479.994	474.673	402.522	403.824	412.896	296.517	302.954	404.201	297.979	417.047	450.25	166.227	155.941	450.964	205.248	199.178	338.717	332.345
388.587	405.109	313.949	268.356	437.719	383.82	333.525	482.668	474.156	399.982	399.162	409.472	294.845	300.195	399.838	296.06	415.776	444.875	166.459	156.571	450.365	205.495	198.19	339.708	331.508
386.974	401.867	311.872	264.996	432.94	380.85	329.62	477.859	471.714	398.389	400.923	409.088	294.497	296.563	401.067	294.966	418.824	438.333	165.358	154.529	446.786	204.657	199.534	341.342	336.456
386.048	399.766	311.205	265.551	432.587	379.084	329.825	476.168	477.218	396.611	395.345	404.808	296.017	295.851	396.067	295.979	418.882	442.667	166.428	155.361	448.973	204.603	198.695	341.571	334.025
385.717	399.443	309.623	266.122	430.019	378.467	329.189	474.081	473.796	397.283	395.625	405.078	294.197	295.408	396.256	294.472	420.757	450.657	166.122	155.088	452.271	205.977	199.684	339.991	332.4
386.096	398.615	312.392	265.972	432.373	378.479	330.002	466.49	471.054	396.69	394.879	404.27	293.893	296.545	395.473	294.495	421.992	447.49	166.113	157.004	451.677	205.808	198.504	340.697	334.29
388.37	399.544	310.751	265.841	435.373	378.809	331.076	468.399	475.823	398.991	395.759	405.654	294.572	295.695	396.635	294.827	419.475	445.823	165.196	156.096	453.094	205.083	199.601	342.456	335.977
385.696	399.919	310.648	265.699	432.019	379.072	329.698	472.89	475.714	396.195	393.477	403.19	291.19	295.074	394.261	292.072	419.663	448.948	165.751	156.18	453.731	205.452	198.701	341.861	335.648
383.383	396.974	307.751	263.294	430.9	376.138	327.788	476.984	474.544	394.664	392.118	401.734	292.417	293.453	392.848	292.652	420.051	442.74	166.275	155.542	451.688	205.933	199.586	341.977	334.622
383.948	395.974	307.905	263.807	433.145	375.407	328.968	480.549	478.748	398.106	394.801	404.478	293.106	294.718	395.725	293.472	417.439	443.865	165.476	154.55	450.855	204.891	198.779	343.674	335.114
384.935	397.732	310.417	265.227	430.75	377.342	328.919	484.434	478.619	396.717	393.266	402.974	291.403	295.821	394.222	292.407	419.028	444.073	165.777	155.483	452.45	205.067	198.816	340.63	331.318
384.561	398.638	310.982	264.459	430.864	378.168	328.491	481.905	477.231	396.726	393.583	403.55	293.194	295.155	394.434	293.639	420.004	444.74	165.655	155.928	450.829	205.54	198.755	341.828	334.727
384.357	398.891	312.051	266.221	433.186	378.611	330.468	472.282	467.973	397.54	396.063	405.856	291.247	297.598	396.911	292.689	420.482	439.833	166.415	155.916	445.383	204.936	198.963	341.808	334.397
386.309	399.492	312.487	266.288	432.066	379.174	330.078	469.265	465.116	396.991	395.62	405.2	292.304	296.667	396.43	293.295	419.071	449.125	166.415	155.588	447.403	204.279	199.359	339.091	328.889
385.983	400.727	312.231	266.273	431.617	380.06	329.896	471.459	466.456	396.531	395.683	405.24	292.334	296.046	396.369	293.178	419.494	443.125	166.808	156.294	445.241	205.285	199.198	339.498	331.55
388.826	403.688	316.641	268.846	435.018	383.359	332.788	472.062	464.694	400	400.408	409.568	293.872	301.092	400.86	295.512	420.165	443.333	166.402	156.908	445.724	205.104	198.812	341.119	333.632
390.361	405.516	315.282	270.079	435.353	384.443	333.675	470.341	469.741	399.699	399.958	409.312	295.608	299.713	400.531	296.54	417.718	448.75	166.079	156.487	450.128	204.814	198.261	338.896	330.031
388.322	403.391	311.821	266.828	435.371	382.006	331.682	472.165	466.952	396.434	397.577	406.352	294.432	297.241	398.034	295.07	419.506	441.667	165.022	154.866	450.538	205.21	199.98	340.89	333.588
385.37	399.695	313.59	266.978	434.778	379.587	331.546	474.912	466.463	396.611	396.521	405.696	291.483	297.115	397.106	292.762	417.976	440.667	166.166	155.908	449.88	205.824	198.344	341.598	337.601
385.443	399	312.333	267.865	432.234	378.76	331.113	476.409	471.844	399.611	398.845	408.576	292.693	298.08	399.514	293.916	414.953	448.292	166.188	156.109	450.6	205.208	198.246	341.38	335.742
395.852	407.555	318.974	270.3	437.305	386.868	334.562	479.165	470.748	404.761	407.169	415.984	295.027	303.793	407.352	297.018	421.318	453.583	166.747	155.395	450.587	205.379	197.659	342.56	337.462
390.443	402.266	314.974	266.936	433.593	381.88	331.065	472.482	470.714	399.743	400.465	409.632	294.574	298.621	400.866	295.493	416.271	441.417	166.266	155.555	448.209	204.621	197.751	341.082	336.326
385.242	399.715	313.211	266.616	430.323	379.513	329.609	477.38	470.619	397.498	395.907	406.139	293.858	297.218	396.835	294.622	420.197	434.239	166.509	155.849	450.429	205.078	199.707	341.919	334.835
384.664	401.504	310.185	265.223	431.155	380.177	329.072	480.874	470.714	396.719	394.907	404.899	292.842	295.448	395.818	293.434	420.15	441.364	166.05	156.168	448.031	204.517	198.28	341.219	332.59
386.481	401.637	310.237	265.324	432.933	380.291	329.819	481.095	474.599	399.383	397.231	407.835	292.625	295.805	398.17	293.348	419.832	441.322	167.194	155.614	446.313	204.571	197.88	342.741	332.384
386.846	402.347	315.134	266.965	430.748	381.98	329.987	480.765	474.932	398.41	395.09	406.267	291.399	298.023	396.282	292.904	418.115	444.405	166.351	154.908	447.466	204.372	198.085	339.674	329.797
386.138	401.824	312.698	266.878	433.418	381.01	330.961	478.392	470.503	397.852	396.998	407.131	292.193	296.506	397.79	293.173	421.832	447.947	164.068	155.698	446.645	205.046	197.738	341.183	333.968
388.364	402.746	311.339	267.178	433.113	381.399	331.028	470.21	469.156	398.25	396.815	407.099	293.331	297.23	397.679	294.217	419.915	441.655	166.923	154.748	447.704	204.795	197.526	342.572	332.922
387.064	402.722	311.801	266.642	431.64	381.489	330.132	463.148	465.082	394.321	391.66	402.251	291.436	297.126	392.757	292.729	420.491	441.114	167.238	153.757	450.311	205.184	197.997	339.285	330.569
387.942	404.48	312.057	266.583	435.059	382.896	331.411	464.398	466.646	397.436	395.984	406.083	291.264	296.931	396.924	292.552	418.503	444.53	164.897	155.899	451.251	205.02	198.609	340.606	333.858
387.891	402.125	314.769	268.213	432.377	381.725	331.382	463.274	470.728	398.708	397.197	407.368	291.733	299.241	398.006	293.439	419.024	446.542	166.079	155.622	446.986	205.174	198.478	340.031	334.202
387.583	401.406	312.59	266.199	430.222	380.665	329.313	467.768	464.755	398.611	396.444	406.984	292.689	297.184	397.413	293.71	415.8	452.417	164.507	154.916	445.115	204.12	198.024	338.717	332.21
387.852	402.539	312.154	266.101	433.168	381.431	330.387	469.774	466.85	398.407	398.359	407.76	291.672	296.529	398.939	292.775	417.765	454.958	165.493	154.504	444.162	205.052	196.895	337.907	334.265
388.226	402.5	314.205	267.7	432.551	381.88	331.134	472.526	474.68	399.708	398.486	408.448	293.432	298.701	399.274	294.629	418.588	448.833	165.948	153.857	446.323	203.521	197.568	339.504	330.229
387.817	402.195	313.462	266.753	432.234	381.473	330.429	480.735	475.034	399.726	399.042	408.696	293.956	297.954	399.721	294.864	420.024	450.208	166.122	154.891	447.312	204.393	199.11	338.746	328.181
387.187	403.109	314.179	266.521	434.263	382.341	331.067	485.303	479.456	400.469	400.789	410.104	293.689	298.379	401.324	294.755	418.471	442.292	166.336	154.067	447.41	204.547	198.224	339.272	332.052
390.23	403.75	315.308	268.412	435.802	383.096	332.823	486.612	479.639	399.434	399.993	409.248	293.01	300.034	400.464	294.606	418.776	439.333	166.725	155.21	448.276	203.501	198.151	338.898	330.641
387.352	401.797	313.795	268.21	432.509	381.246	331.431	487.703	477.395	398.08	397.507	407.168	292.389	298.92	398.095	293.872	419.859	443.5	164.869	156.311	448.023	204.711	199.522	339.06	330.664
389.079	404.603	316.104	268.333	437.54	383.936	333.443	492.233	477.252	400.053	402.17	410.962	293.658	301.392	402.468	295.415	423.582	448.415	166.044	155.724	448.141	205.445	198.874	340.934	332.841
389.636	403.463	316.361	267.647	435.013	383.122	332.049	486.845	476.619	400.318	399.882	409.73	293.921	298.875	400.596	295.047	422.735	446.499	166.048	154.623	451.015	205.756	198.155	340.623	330.738
389.932	404.119	315.386	270.228	435.055	383.397	333.652	476.642	467.02	400.177	399.142	409.202	294.425	299.852	399.965	295.658	422.535	446.207	165.476	155.253	452.258	204.864	198.226	339.455	331.32
389.645	404.338	314.899	268.606	438.438	383.451	333.957	476.442	467.095	400.584	401.938	410.874	294.756	299.403	402.4	295.812	422.994	443.665	165.716	157.455	450.584	204.88	197.857	340.002	336.142
392.562	408.424	318.617	269.958	437.971	387.451	334.609	478.715	474.762	402.168	403.375	412.554	295.479	302.208	403.864	297.008	422.394	447.999	166.751	156.287	449.018	205.764	198.289	340.92	333.925
392.327	407.213	318.233	269.295	436.037	386.433	333.457	478.15	474.551	401.61	402.382	412.002	296.016	301.541	402.931	297.271	421.499	454.165	166.598	156.581	449.78	204.746	197.848	339.708	330.135
390.023	405.338	315.925	269.131	434.888	384.457	332.913	471.73	471.565	401.539	403.593	412.826	294.475	300.564	403.981	295.859	422.394	449.249	166.843	154.472	450.351	205.161	198.538	339.655	328.82
389.675	406.267	314.002	267.58	436.169	384.72	332.452	470.15	471.306	402.221	405.058	414.034	294.567	299.392	405.294	295.663	420.805	437.957	166.616	154.8	450.586	204.84	198.913	341.498	335.085
389.122	402.328	314.179	268	433.874	381.743	331.827	463.094	470.116	401.248	400.373	410.272	294.25	299.115	401.14	295.355	417.082	445.75	166.41	156.26	446.556	204.663	198.037	342.231	334.29
389.322	403.273	313.359	267.794	430.964	382.275	330.581	463.256	463.898	400.973	399.627	410.016	291.949	297.977	400.425	293.319	415.671	445.792	166.236	155.353	445.231	203.647	197.912	339.422	332.517
388.287	402.266	313.436	266.228	430.066	381.521	329.272	469.353	466.116	397.938	396.859	406.784	292.105	297.862	397.559	293.413	415.506	438.292	165.297	155.387	446.906	204.068	198.68	338.719	332.019
385.935	400.703	311.282	264.888	429.443	379.82	328.207	474.282	474.143	395.327	392.43	402.776	291.189	295.046	393.425	292.065	418.412	441.417	166.044	155.008	447.534	205.591	197.283	340.25	333.361
385.226	400.531	309.385	265.61	428.246	379.246	328.191	478.115	473.531	396.929	393.958	404.64	291.324	294.931	395.022	292.144	419.329	445.875	165.314	154.176	446.648	204.108	198.441	338.455	329.58
386.074	399.992	311.051	265.573	432.108	379.222	329.654	470.865	459.864	395.319	393.211	403.504	290.639	296.54	394.078	291.979	417.741	438.792	166.541	155.924	443.825	205.19	197.822	339.521	329.179
386.452	399.609	311.359	265.307	429.162	379	328.357	469.209	466.993	395.221	392.239	402.752	290.507	295.172	393.218	291.567	415.188	437.958	164.886	154.244	444.701	204.76	197.361	338.675	329.557
385.491	399.945	309.667	265.895	428.868	378.862	328.606	474.068	468.544	395.894	393.824	404.056	291.328	295.172	394.687	292.201	416.565	439.583	164.712	153.84	445.652	204.657	199.144	337.782	331.3
385.604	401.586	311.436	266.247	431.216	380.533	329.726	476.87	470.642	397.779	395.599	405.472	291.176	296.92	396.436	292.48	417.561	436.208	165.864	155.893	447.393	203.623	197.502	339.57	332.042
387.857	402.297	311.795	266.202	430.144	381.162	329.286	479.293	469.505	397.664	396.246	406.184	292.581	295.897	397.034	293.334	418.914	450.292	165.667	154.524	449.994	204.118	198.124	337.433	326.967
389.348	403.531	315.333	267.648	432.269	382.934	330.993	481.47	469.05	399.23	398.275	408.128	292.841	298.241	399.022	294.068	418.337	456.917	164.318	155.515	449.896	204.15	198.314	338.471	330.24
391.404	404.93	317.026	268.442	437.539	384.401	333.509	474.934	466.036	401.673	402.732	411.856	294.203	301.494	403.179	295.859	417.396	446.625	165.803	155.431	448.811	204.807	197.478	341.923	337.139
389.739	403.836	316.103	268.255	437.06	383.347	333.21	467.726	465.213	402.531	403.465	412.888	296.405	300.379	403.922	297.308	418.161	438	165.947	154.465	450.505	204.836	198.161	341.862	338.143
386.717	402.602	312.744	266.764	432.922	381.617	330.7	471.54	465.159	399.133	398.035	408.08	292.956	297.678	398.788	294.029	416.761	443.208	165.768	154.935	450.169	203.649	198.827	338.963	332.693
386.404	400.297	311.795	265.678	432.533	379.629	329.882	470.058	468.254	397.593	396.317	406.016	293.399	297.126	397.05	294.245	416.49	442.625	167.082	155.28	448.277	204.669	197.866	339.468	334.09
386.174	400.68	312.487	265.7	430.443	380.084	329.092	468.296	471.519	398.097	395.394	406.008	293.132	297.23	396.352	294.063	418.914	448.333	165.947	154.482	450.418	204.509	196.902	341.656	334.883
385.961	400.961	312.667	265.67	431.671	380.341	329.546	468.668	475.401	398.177	396.028	406.368	293.236	297.103	396.939	294.115	416.8	448.5	166.472	155.521	448.342	204.649	198.049	341.981	334.578
385.574	401.5	311.487	264.738	433.228	380.479	329.571	473.859	478.469	398.23	397.007	406.84	292.318	295.943	397.81	293.141	415.541	448.875	165.93	154.336	447.746	205.495	198.329	341.38	332.844
388.687	403.789	314.077	269.067	432.988	382.838	332.143	475.444	476.551	398.071	396.5	406.4	292.034	299.241	397.346	293.671	419.729	452.5	166.467	155.445	449.368	205.327	197.72	339.821	329.698
392.33	406.398	318.051	270.045	434.054	385.766	333.154	482.326	471.143	401.071	402.042	411.32	293.436	301.598	402.469	295.29	419.376	451.667	167	155.092	449.291	205.659	199.056	340.187	331.124
391.67	405.453	317.744	269.584	436.234	384.97	333.71	483.182	472.524	402.08	403.063	412.608	294.578	301.713	403.475	296.198	417.282	442.792	167.507	155.303	447.813	204.603	199.729	341.229	332.011
388.074	402.297	313.154	267	435.102	381.479	331.684	485.706	476.952	398.08	397.092	406.784	290.493	297.966	397.788	292.191	416.824	439.5	164.507	154.773	447.453	205.212	197.968	339.991	329.448
386.557	401.297	312.179	266.255	431.234	380.485	329.737	483.891	474.837	397.124	394.261	404.808	290.794	297.149	395.268	292.238	419.047	440.125	165.817	154.84	448.004	204.048	196.956	339.909	329.275
386.748	401.398	313.462	266.206	433.114	380.862	330.431	474.062	467.762	398.168	397.324	407.08	290.28	297.782	398.006	291.984	422.341	443.542	164.882	154.286	444.541	203.918	197.007	339.471	331.433
389.191	404.031	313.513	267.689	437.228	382.892	332.926	472.084	466.172	398.035	398	406.848	287.48	298.126	398.587	289.898	424.266	448.31	165.711	156.087	445.218	203.88	197.884	336.355	330.013
387.73	402.125	312.692	266.049	426.096	381.24	327.634	474.82	463.39	399.142	398.655	408.272	291.074	296.609	399.307	292.332	423.442	452.018	166.078	155.759	449.442	204.425	198.616	335.593	328.009
388.426	402.445	313.385	267.67	430.527	381.647	330.336	477.646	465.948	402.15	402.718	412.328	294.064	297.954	403.184	294.948	422.466	453.726	164.558	155.28	447.187	204.962	198.538	334.298	330.252
390.004	403.914	313.436	268.434	434.156	382.784	332.203	469.523	463.785	402.805	402.042	411.872	295.824	298.172	402.743	296.358	420.701	446.351	165.488	155.582	446.184	205.625	199.121	334.444	324.99
388.365	401.727	312.974	266.228	432.743	381	330.302	470.708	458.866	398.248	397.887	407.464	293.287	296.954	398.464	294.12	416.148	446.435	165.034	154.851	447.707	205.375	199.023	335.896	325.061
388.252	401.594	313.436	265.704	433.964	381.006	330.449	469.381	465.247	395.752	396.275	405.312	293.155	296.816	396.726	293.987	412.407	436.518	166.082	155.969	447.758	204.641	198.687	339.143	330.897
388.604	403.094	312.615	266.813	432.749	381.964	330.664	472.717	470.764	398.336	397.028	407	294.929	297.736	397.799	295.567	416.536	447.435	165.698	155.061	449.997	203.351	197.745	339.42	329.801
389.148	403.953	314.513	268.779	434.665	383.066	332.611	473.217	463.975	399.363	398.838	408.704	293.199	298.988	399.531	294.514	417.219	451.101	165.467	155.482	448.61	203.822	197.518	339.928	332.196
391.252	405.695	315.821	268.064	437.018	384.707	333.076	470.106	464.476	399.814	400.901	409.76	295.912	298.943	401.279	296.601	414.388	437.667	166.122	156.05	446.725	203.944	197.4	341.799	337.511
390.509	405.969	315.462	268.884	432.659	384.832	331.903	465.956	471.231	400.584	400.451	410.24	292.777	299.966	401.106	294.41	415.788	437.583	165.838	155.176	450.395	204.565	197.573	339.851	334.996
386.878	402.805	313.513	266.199	432.192	381.952	330.071	468.241	470.585	399.168	398.606	408.488	294.334	298.908	399.307	295.373	416.365	445.042	165.288	154.815	449.892	204.729	199.422	341.038	337.412
387.957	401.406	312.231	266.682	433.611	380.581	330.915	471.174	473.633	399.938	400.261	409.736	293.841	297.563	400.749	294.687	415.694	440.75	165.769	156.168	450.212	204.958	198.022	342.143	339.032
388.187	402.562	312.821	266.891	431.85	381.605	330.366	474.585	470.245	400.381	398.838	409.288	293.703	298.471	399.648	294.786	417.541	439.583	166.769	154.664	449.655	204.914	198.283	341.397	332.994
384.817	399.016	312.487	265.629	432.198	378.808	329.724	474.024	469.327	397.204	396.056	405.928	292.537	296.012	396.804	293.326	417.459	440.042	165.716	154.647	448.476	204.275	197.549	342.173	331.567
384.217	399.336	308.026	265.412	429.174	378.012	328.426	468.594	473.755	396.248	392.831	403.456	291.365	294.954	393.849	292.18	416.6	438.625	165.624	155.471	446.648	204.667	197.822	341.319	331.872
383.122	399	308.949	264.427	427.892	377.97	327.327	466.668	473.823	395.85	390.923	402.112	291.223	294.483	392.212	291.963	417.929	442.083	166.262	153.773	445.895	204.854	197.532	340.201	331.532
384.957	396.711	310.272	263.832	429.436	376.525	327.555	474.411	471.884	394.894	391.022	401.144	290.649	294.674	391.895	291.563	420.832	439.738	164.756	154.696	446.887	204.856	197.964	341.053	333.922
387.517	398.602	311.708	266.03	427.819	378.31	328.286	477.252	470.769	395.425	390.346	401.008	290.28	296.479	391.404	291.689	419.362	443.321	166.267	153.872	448.592	204.295	198.51	338.37	328.576
387.078	399.993	313.195	266.645	430.052	379.723	329.523	478.782	475.531	397.212	394.226	404.216	289.446	298.145	395.046	291.422	422.291	449.78	165.94	154.847	448.192	204.919	199.122	337.475	328.708
390.557	402.883	315.374	267.274	433.705	382.447	331.316	482.211	480.306	399.451	397.12	406.736	291.581	300.214	397.811	293.542	422.032	451.196	166.005	155.259	446.418	205.045	197.903	339.651	331.218
388.852	402.188	311.528	267.015	431.597	381.016	330.346	484.747	478.245	400.062	397.522	407.512	291.48	296.904	398.275	292.712	419.668	452.446	164.905	153.049	448.176	204.229	199.315	339.522	328.284
386.465	400.735	311.451	266.06	431.705	379.885	329.8	486.873	477.143	398.522	396.578	406.192	290.828	297.145	397.281	292.263	421.585	453.946	165.119	156.057	448.726	205.287	198.2	337.67	328.998
388.426	403.149	312.682	267.244	434.735	382.022	331.694	487.741	478.762	399.496	398.029	407.384	290.78	298.203	398.644	292.467	420.044	450.821	165.948	156.125	448.848	203.58	196.915	339.477	332.034
389.326	402.086	314.195	267.3	432.316	381.561	330.797	487.502	478.449	401.593	399.184	409.176	292.784	298.455	399.912	294.073	423.173	452.113	166.481	155.965	449.146	204.434	197.312	338.901	329.889
389.157	403.227	316.026	268.745	433.725	382.862	332.228	479.253	470.429	401.726	402.831	412	292.818	300.184	403.257	294.491	421.059	455.375	166.965	156.05	446.719	204.04	197.934	338.311	329.55
390.3	404.711	314.846	267.513	435.844	383.725	332.286	466.374	459.272	401.566	402.613	411.696	293.784	298.943	403.056	294.956	419.118	448.708	167.188	154.966	444.882	205.717	198.778	339.805	335.441
393.874	407.656	316.897	268.801	436.335	386.461	333.267	465.524	462.891	404.911	405.113	414.752	295.875	300.828	405.693	297	417.224	439.333	165.703	153.866	446.071	205.573	198.529	338.735	333.618
392.03	406.227	316.974	269.3	434.228	385.383	332.763	472.056	469.374	402.283	403.866	413.328	294.365	300.701	404.223	295.804	416.929	440.458	166.432	155.471	446.271	204.737	197.949	338.447	331.256
387.474	401.531	313.385	266.303	432.605	380.946	330.295	475.426	469.932	396.611	398.035	406.88	292.892	298.471	398.38	294.159	417.059	439.167	165.568	155.849	446.436	204.729	198.034	339.108	332.655
387.122	401.438	311.949	265.378	432.114	380.539	329.537	471.847	464.204	396.381	395.261	404.784	292.463	297.057	395.966	293.507	418.835	439.792	165.681	154.992	448.949	203.778	197.398	338.474	330.015
388.317	403.289	313.897	267.434	433.275	382.413	331.249	465.544	460.224	399.814	398.092	408.504	292.845	298.08	398.939	294.034	418.153	436.375	166.223	155.63	451.927	203.852	198.251	337.898	330.166
388.535	402.164	312.59	267.547	433.042	381.246	331.228	465.106	461.939	398.558	397.704	407.784	293.791	296.782	398.425	294.47	417.906	435.833	166.122	154.95	448.187	204.653	198.059	336.551	330.561
384.952	397.896	312.002	265.303	431.102	377.837	329.1	471.842	466.966	395.646	391.857	401.94	291.147	296.153	392.727	292.284	419.597	439.588	163.442	154.677	446.208	204.875	197.705	338.419	332.142
384.174	397.255	307.823	265.467	430.611	376.37	329.013	478.239	474.83	396.416	391.575	402.3	291.161	294.463	392.643	291.911	418.691	447.755	163.909	154.4	449.235	203.971	198.315	337.469	328.518
385.674	398.982	308.105	264.209	430.096	377.759	328.041	479.172	477.429	396.389	392.089	402.492	289.505	295.072	393.062	290.77	418.479	445.671	165.831	154.45	448.339	204.71	198.259	339.954	329.297
387.113	399.857	311.284	266.014	435.09	379.172	331.073	478.748	479.32	397.938	395.667	404.98	290.076	297.084	396.392	291.668	421.891	445.713	165.857	155.694	448.332	204.921	198.564	339.565	331.992
386.235	399.107	310.72	266.022	430.192	378.465	329.193	482.351	480.748	399.248	396.462	406.252	294.62	295.429	397.146	294.804	418.832	444.213	165.001	155.207	450.014	204.023	197.717	331.976	324.782
389.583	402.88	314.643	268.95	429.857	382.274	330.865	478.681	480.605	403.062	400.723	410.564	293.911	299.612	401.425	295.206	422.315	454.38	165.114	154.82	450.924	205.145	199.303	341.807	332.747
389.648	402.56	312.387	267.164	430.701	381.501	330.091	476.192	476.014	400.717	399.638	409.22	293.951	297.429	400.185	294.741	421.95	452.88	165.992	156.341	448.88	205.035	199.561	340.047	331.719
388.122	402.404	310.797	265.362	431.617	381.01	329.335	476.937	474.83	395.823	395.392	404.46	291.664	295.325	395.816	292.496	418.821	447.296	165.944	154.702	449.432	205.43	197.444	340.32	332.152
389.517	403.766	313.154	266.97	436.234	382.605	332.101	469.079	478.048	395.673	395.577	404.648	293.872	297.644	396.106	294.728	417.753	440.292	166.131	154.992	446.731	204.287	198.029	342.363	335.019
389.791	404.18	314.385	267.757	433.575	383.21	331.562	466.165	472.83	399.655	397.852	408.04	292.916	298.759	398.737	294.243	420.859	450.417	165.803	155.672	446.574	205.681	197.959	340.898	332.935
390.839	405.25	314.308	265.715	432.473	384.012	329.882	469.932	467.952	399.257	398.507	408.568	292.818	297.988	399.19	293.992	417.918	450.542	165.712	155.387	447.236	205.401	198.685	338.721	330.754
389.309	403.844	316.513	266.588	433.886	383.449	330.963	472.576	465.238	399.602	398	407.88	291.541	299.506	398.832	293.35	415.471	442.583	166.799	155.101	446.6	204.808	197.995	340.121	332.548
387.348	403.672	312.308	267.247	432.03	382.335	330.654	471.771	469.34	399.124	397.852	407.984	292.483	298.839	398.62	293.927	415.518	440.375	166.135	154.966	447.5	204.269	198.578	340.769	330.903
386.548	401.812	313.385	267.296	431.569	381.162	330.507	471.265	469.15	397.319	396.711	406.4	292.588	298.379	397.363	293.903	417.588	438.042	164.166	154.958	446.456	203.832	198.632	339.455	331.557
388.283	402.031	313.333	267.337	433.557	381.317	331.297	472.726	466.082	398.363	398.937	408.104	292.014	298.517	399.352	293.491	418.012	438.625	165.402	154.857	446.272	204.158	196.817	340.458	334.985
386.474	399.773	313.128	267.24	430.383	379.539	330.016	474.885	469.15	400.115	398.338	408.536	292.088	297.793	399.117	293.384	418.224	443.375	166.419	155.782	448.412	204.216	198.039	340.262	331.221
386.283	397.88	310.641	265.557	429.958	377.507	328.818	483.646	467.612	397.319	393.883	404.073	290.299	295.967	394.775	291.586	421.011	450.493	165.131	155.038	449.461	203.695	197.473	337.686	328.911
386.757	398.537	313.077	265.853	432.209	378.579	329.866	485.363	470.918	397.124	395.312	404.945	290.964	297.564	395.921	292.464	421.728	447.451	166.013	154.399	445.619	204.112	197.99	340.03	332.047
388.635	400.818	312.667	267.123	432.802	380.232	330.875	480.09	470.837	401.726	399.186	409.113	292.789	297.656	399.943	293.895	419.328	447.535	166.288	154.979	447.186	205.707	198.205	340.317	333.806
389.665	402.396	312.744	267.497	431.568	381.459	330.631	476.049	469.728	400.133	398.587	408.217	292.545	298.323	399.194	293.858	419.34	442.618	165.808	155.348	447.391	204.006	197.783	337.188	329.453
387.839	400.755	315.154	267.239	432.335	380.765	330.767	480.869	471.707	400.133	398.115	408.009	292.231	299.162	398.781	293.806	420.481	442.451	165.974	156.063	445.146	205.2	198.568	339.367	330.554
388.665	401.576	313.077	265.797	433.239	380.908	330.228	482.028	471.32	400.814	398.622	408.481	293.147	298.093	399.306	294.271	421.152	445.618	167.62	155.407	447.625	204.735	196.995	339.475	330.749
387.513	400.513	312.641	267.156	430.311	379.992	329.938	482.084	476.673	400.85	398.432	408.321	293.917	298.151	399.138	294.879	418.952	453.035	165.105	153.382	449.685	204.932	198.1	338.486	331.524
388.496	401.622	311.846	267.059	431.568	380.657	330.362	478.904	477.082	398.894	395.777	405.929	292.691	296.633	396.574	293.586	419.023	443.41	165.506	154.567	451.764	204.92	198.19	339.943	333.03
387.296	402.812	312.41	265.588	431.964	381.701	329.608	467.221	471.898	397.628	396.063	406.056	292.247	297.241	396.955	293.381	418.118	441.958	165.367	154.95	446.048	204.505	197.798	342.386	337.12
386.587	402.609	311.077	266.551	432.838	381.234	330.537	465.726	467.939	398.796	397.141	407.144	291.804	296.805	397.961	292.94	417.682	441.875	165.393	155.412	445.897	204.521	198.224	339.954	337.101
387.848	402.664	311.744	266.554	429.886	381.431	329.403	474.706	472.197	399.619	397.873	408.152	292.534	296.241	398.754	293.376	418.565	440.292	165.703	155.966	449.39	204.475	197.705	338.221	333.248
388.465	402.32	313.718	266.783	432.138	381.629	330.41	474.597	474.721	398.345	397.444	407.232	292.429	299.356	398.229	294.003	418.871	438.125	165.367	154.277	450.091	204.345	198.52	336.885	330.393
388.983	404.234	315.256	268.453	433.257	383.455	331.869	470.4	476.612	398.46	398.246	407.552	291.601	300.012	398.849	293.512	419.506	442.667	166.541	154.697	451.781	205.277	198.668	335.455	326.62
389.217	404.43	315.513	268.161	431.814	383.665	331.134	471.315	480.673	398.283	397.254	407.04	293.517	299.529	397.989	294.883	418.918	444.625	165.996	155.353	454.047	205.311	198.754	335.523	326.019
386.987	401.891	313.436	266.311	431.683	381.234	329.945	471.097	473.34	396.027	395.324	405.048	291.274	296.391	395.994	292.436	419.624	446	166.397	155.084	452.682	205.218	199.334	337.03	325.731
388.139	403.242	311.59	266.828	436.204	381.838	332.002	470.112	460.354	396.832	398.486	407.256	292.311	298	398.754	293.603	419.271	448.417	165.852	156.773	447.816	204.719	198.332	335.699	324.286
389.222	401.634	313.904	266.517	433.204	381.146	330.657	468.925	466.891	398.336	395.84	405.309	292.711	297.852	396.575	293.879	421.524	446.763	165.411	154.111	445.875	204.842	197.52	336.649	324.933
387.796	400.142	311.211	265.978	430.803	379.374	329.401	475.808	472.592	398.602	395.15	405.437	292.025	296.484	396.067	293.038	419.83	451.346	164.861	154.968	445.4	203.271	198.725	338.438	329.145
387.161	399.79	311.365	265.614	433.036	379.14	330.037	479.552	470.388	399.973	397.657	407.549	292.836	296.622	398.346	293.696	420.206	453.263	165.084	156.069	444.608	204.672	198.254	340.961	332.865
387.561	399.657	311.878	266.382	435.3	379.158	331.381	476.617	469.007	398.938	396.621	406.213	293.032	296.312	397.285	293.777	420.947	449.055	165.245	154.758	444.291	204.305	198.356	342.311	334.094
389.13	401.509	310.519	266.068	433.042	380.26	330.318	474.217	471.687	399.009	397.22	406.733	293.045	295.473	397.832	293.597	418.194	447.721	164.237	154.103	444.354	203.798	197.588	340.061	333.17
389.257	401.236	312.365	266.959	433.527	380.481	331.053	476.305	471.422	398.46	396.565	406.149	293.228	297.806	397.145	294.268	418.465	442.221	166.245	153.825	446.998	205.374	198.683	341.46	333.317
387.222	399.79	312.186	266.446	433.294	379.332	330.648	478.122	469.347	399.133	397.016	407.029	291.914	297.105	397.659	293.093	419.959	445.055	166.394	155.565	448.994	205.033	197.785	340.454	333.626
387.191	401.345	310.211	264.446	434.45	380.062	329.862	479.858	471.095	398.478	395.826	405.709	290.812	295.553	396.536	291.889	418.43	446.221	165.171	154.699	446.71	203.925	197.017	342.336	335.868
387.317	402.305	311.282	265.345	432.934	381.048	329.832	473.397	475.034	396.832	394.958	404.904	291.024	295.517	395.804	292.044	414.929	441.792	165.904	156.706	447.084	204.786	197.88	343.078	337.37
386.183	401.094	311.103	265.127	432.024	380.078	329.348	476.194	473.272	396.92	395.613	405.536	292.882	295.552	396.341	293.488	417.929	440.417	166.493	155.899	444.456	204.2	198.527	340.713	334.124
388.448	403.383	314.744	268.105	428.725	382.683	329.91	479.379	470	397.823	396.775	406.792	289.155	298.356	397.536	291.245	420.518	444.042	164.576	154.479	447.791	204.838	197.832	337.224	329.242
394.009	408.938	320.692	271.277	431.174	388.329	332.804	481.432	472.204	405.142	406.12	415.816	295.264	304.08	406.536	297.266	422.612	448.875	165.904	155.647	447.778	205.507	198.541	338.659	332.746
390.309	404.82	314.256	269.655	433.269	383.671	332.613	475.612	474.701	402.186	403.408	412.44	296.125	299.828	403.827	296.966	421.506	444.125	167.686	156.277	447.076	204.886	199.132	338.606	332.912
386.883	399.219	314.103	266.483	430.293	379.341	329.516	476.585	474.537	398	397.479	407.048	292.284	297.851	398.117	293.548	416.588	446.042	166.699	154.378	448.553	204.621	197.985	337.733	330.87
386.935	400.141	312.718	265.487	431.808	379.725	329.486	471.612	467.728	395.867	395.275	404.568	291.334	298.586	395.883	292.982	415.882	436.917	165.808	154.714	449.778	204.321	197.59	340.502	332.3
386.617	400.906	313.359	267.18	429.06	380.461	329.47	468.676	468.741	398.504	397.387	407.248	292.764	299.138	398.117	294.211	417.553	441	164.956	155.202	451.853	204.335	197.598	338.207	330.721
386.596	401.617	313.359	267.753	430.844	381.006	330.509	472.669	465.694	399.363	398.317	408.256	293.037	299.069	399.011	294.407	416.386	445.215	166.536	156.111	454.154	204.615	197.721	337.881	330.284
387.613	402.008	314.231	267.434	432.641	381.509	331.005	472.027	470.238	400.239	399.183	409.152	293.199	299.368	399.911	294.601	417.574	447.174	165.82	155.069	449.724	204.254	197.199	339.763	332.765
387.174	402.016	312.897	266.61	432.234	381.204	330.341	476.598	470.123	401.15	399.521	409.896	292.713	298.012	400.425	293.916	416.457	449.882	165.554	154.203	450.972	205.884	198.462	339.876	330.572
387.361	402.07	312.359	266.629	432.521	381.12	330.463	477.063	468.109	399.168	398.472	408.48	294.105	296.046	399.19	294.546	418.08	447.965	165.353	154.649	450.785	204.87	197.811	339.476	330.7
388.352	402.617	313.282	267.176	435.407	381.754	331.91	469.919	468.742	401.035	399.394	409.68	293.409	298.287	400.24	294.517	418.539	438.59	166.03	155.144	449.349	204.807	197.76	340.752	333.903
388.013	403.477	312.846	268.191	432.503	382.311	331.417	470.813	471.082	398.336	397.324	407.336	292.436	297.828	398.117	293.661	417.198	443.632	166.196	155.834	448.512	203.615	199.179	340.234	333.511
389.352	403.914	314.308	266.801	432.575	382.988	330.59	473.239	467.966	399.195	397.979	408.144	293.47	297.793	398.743	294.452	419.692	444.715	165.152	154.178	445.21	205.695	198.891	340.554	332.217
390.052	402.742	316.154	268.022	433.689	382.521	331.77	476.483	462.204	398.673	397.014	407.064	293.095	300.161	397.86	294.7	420.116	445.882	165.685	154.439	444.733	204.727	198.289	338.931	329.286
389.022	403.305	310.718	265.524	431.449	381.683	329.371	475.365	467.497	396.726	396.12	405.968	289.986	296.184	396.866	291.394	415.953	442	165.144	154.504	445.091	203.609	197.376	334.768	322.235
386.139	402.688	310.564	265.034	430.413	381.174	328.671	467.956	466.122	396.062	393.585	403.872	290.054	294.897	394.508	291.154	417.894	442.042	165.415	155.227	448.14	204.505	198.437	337.964	326.859
385.739	402.758	312.256	266.045	434.323	381.623	330.797	469.706	467.265	396.044	394.035	403.768	290.193	295.954	394.883	291.501	420.035	442.958	166.41	155.244	445.742	204.491	198.361	338.476	331.548
388.557	403.297	314.436	267.843	434.605	382.545	332.012	473.341	474.986	398.805	398.085	407.568	293.473	298.138	398.754	294.533	421.647	443.542	166.624	155.706	445.115	203.808	198	340.188	333.456
387.07	400.656	314.641	267.127	432.006	380.569	330.571	477.032	473.639	399.363	397.542	407.648	293.159	297.793	398.363	294.211	419.2	446.458	165.825	154.445	445.878	204.279	197.471	338.403	330.231
386.917	401.258	312.718	265.846	434.072	380.581	330.578	478.509	471.959	397.814	397.148	406.72	292.655	298.069	397.771	293.885	416.235	448.875	166.179	155.513	447.796	203.874	198.329	339.75	331.689
388.774	402.625	315.077	266.97	433.263	382.18	330.959	471.391	471.612	396.274	396.211	405.52	292.122	298.851	396.782	293.65	417.212	449.625	165.183	155.672	448.862	205.431	197.832	340.283	332.712
388.152	402.391	312.256	266.712	432.024	381.341	330.323	471.188	471.109	398.097	396.373	406.472	291.206	297.632	397.179	292.666	418.694	446	165.459	155.706	449.318	204.639	198.476	339.801	333.141
387.078	401.758	311.462	265.727	433.066	380.671	330.118	475.065	463.677	397.929	397.077	406.912	293.818	296.046	397.76	294.324	419.694	443.196	166.283	154.598	450.033	204.15	198.841	341.047	335.586
388.043	402.398	312.897	265.978	435.737	381.497	331.3	475.991	462.901	399.699	398.979	408.736	293.22	296.966	399.609	294.07	417.176	447.237	165.082	155.22	449.58	205.29	199.024	341.047	336.059
390.83	405.586	315	267.599	435.659	384.431	332.267	476.476	466.949	401.965	401.81	411.352	293.764	300	402.43	295.18	417.812	447.029	165.864	155.581	449.511	204.096	197.341	337.249	332.458
389.296	403.695	316.436	268.487	433.539	383.317	331.998	473.871	472.391	400.602	400.507	410.056	293.703	299.414	401.101	295	417.835	441.362	166.75	155.497	445.614	206.136	197.505	338.753	329.435
387.113	401.633	311.205	266.378	431.311	380.515	329.843	475.053	467.432	399.159	398.754	408.584	291.855	297.012	399.425	293.026	416.741	447.404	164.576	155.405	449.525	205.763	199.275	338.948	330.561
387.83	401.547	312.154	267.037	433.234	380.671	330.988	475.932	469.473	399.08	400.014	409.112	293.439	298.207	400.469	294.522	418.529	450.071	164.973	155.355	450.815	204.206	198.146	339.851	333.259
389.265	402.414	314.949	267.086	434.353	381.988	331.449	473.524	472.01	401.54	401.704	411.288	293.074	298.218	402.263	294.243	418.259	450.029	166.475	154.43	446.436	204.986	197.534	340.045	332.986
388.674	401.93	314.308	267.734	432.605	381.467	331.175	474.532	472.765	400.982	400.317	409.92	294.764	299.264	400.939	295.786	419.012	449.071	165.75	153.909	447.219	204.25	198.697	341.199	331.32
389.143	404.344	314.282	267.779	431.335	383.311	330.714	475.465	473.007	400.372	400.014	409.72	293.307	298.299	400.67	294.441	418.588	450.75	165.672	154.395	447.459	204.864	197.88	338.369	330.95
388.343	402.344	311.744	268.022	431.772	381.186	331.032	471.641	473.259	399.504	399.451	409.168	293.551	297.425	400.028	294.431	417	448.208	165.886	156.16	448.366	205.932	197.91	340.788	333.265
387.4	401.789	315.897	267.442	431.407	381.731	330.535	468.438	466.456	397.717	397.746	407.272	291.986	298.402	398.307	293.444	416.141	444.792	166.598	156.294	449.95	204.427	198.7	340.867	333.204
389.535	403.75	315.615	268.835	434.389	383.168	332.539	470.697	466.388	399.841	398.937	408.672	293.547	300.793	399.67	295.193	418.047	442.125	166.236	155.748	447.942	203.91	196.99	340.796	334.036
388.543	402.469	312.462	266.816	430.928	381.449	329.965	473.888	472.721	398.743	397.754	407.632	293.611	297.276	398.447	294.444	417.612	445.25	165.467	154.832	448.658	204.212	197.895	340.394	330.504
386.191	401.578	311.564	266.228	428.473	380.557	328.659	481.338	474.259	395.876	394.324	404.464	290.223	296.77	395.101	291.71	417.8	438.375	166.017	155.025	445.621	204.054	199.151	337.645	329.893
384.257	400.828	310.744	265.431	429.928	379.79	328.728	481.668	474.85	395.796	392.289	403.096	290.547	296.322	393.391	291.859	419.353	435.375	165.987	154.647	444.597	203.896	198.302	339.915	330.8
387.23	401.18	313.077	267.423	431.413	380.605	330.525	476.312	466.333	397.991	395.12	405.52	291.118	298.161	396.173	292.718	418.424	435.708	164.869	155.807	446.373	203.822	197.295	337.965	329.12
389.765	404.429	316.409	269.098	432.566	383.874	331.999	478.252	466.993	399.654	398.726	409.06	293.376	301.412	399.505	295.201	421.392	437.213	166.371	154.79	450.975	204.913	197.997	339.458	330.902
388.439	402.781	313.358	266.255	432.201	381.898	330.109	479.247	471.286	396.982	395.902	406.044	292.562	297.033	396.667	293.577	420.545	443.213	167.511	155.782	451.579	205.328	199.146	339.022	329.56
388.657	405.007	313.999	267.176	434.638	383.754	331.614	481.402	471.796	398.168	397.641	407.612	292.366	298.504	398.416	293.76	420.016	450.338	167.083	155.992	450.337	205.308	197.76	340.984	333.213
389.626	405.039	315.05	269.094	438.758	384.024	334.379	475.049	470.286	400.309	399.888	409.476	294.673	300.32	400.634	295.956	421.522	450.921	165.825	155.555	449.217	205.108	197.775	342.665	334.455
388.461	404.625	315.383	268.15	436.393	383.784	332.888	470.255	474.17	399.274	398.655	408.38	295.126	299.182	399.472	296.047	422.475	444.754	166.507	155.572	448.394	204.857	198.26	340.94	333.007
388.27	403.468	312.332	267.045	432.758	382.185	330.81	473.847	472.082	399.451	398.634	408.78	294.261	297.32	399.399	294.956	422.051	442.504	166.843	154.614	450.756	205.464	198.577	337.41	329.905
387.613	402.007	314.896	266.922	436.009	381.664	331.985	469.982	470.762	400.194	400.529	410.268	293.727	298.607	401.176	294.836	420.651	438.338	165.55	155.336	449.968	204.084	197.989	340.695	331.898
388.7	404.164	313.05	266.667	434.937	382.886	331.416	472.494	470.803	400.132	399.564	409.396	292.028	298.102	400.332	293.407	421.098	438.796	165.437	154.58	447.008	204.978	198.365	340.129	334.203
389.039	403.148	314.795	267.255	433.341	382.515	331.164	471.8	469.605	400.796	399.507	409.264	294.294	297.598	400.296	295.044	417.565	442	167.1	155.227	446.749	204.545	198.556	339.138	331.643
388.643	403.07	314.897	267.33	431.952	382.479	330.675	473.424	469.741	400.708	399.458	409.52	293.142	298.828	400.251	294.433	417.812	449.458	164.834	154.546	448.835	204.543	197.478	339.113	331.424
390.104	404.914	314.718	268.348	435.156	383.85	332.535	473.891	468.959	401.779	403.577	412.704	294.757	299.379	403.849	295.807	416.506	448.167	164.965	154.521	444.595	205.641	198.727	339.689	332.748
392.148	405.867	318.538	268.363	436.443	385.473	333.039	470.338	470.694	404.31	405.944	414.952	294.098	301.805	406.274	295.849	418.788	443.625	165.192	155.521	441.799	204.387	197.573	341.152	334.968
389.904	403.445	314.359	267.963	435.377	382.641	332.382	471.015	473.537	400.726	401.486	411.024	293.791	299.713	401.961	295.136	417.565	450.5	166.393	154.034	444.108	204.355	197.556	339.214	331.763
385.904	401.508	311.564	266.899	430.677	380.503	329.919	475.244	474.796	397.009	394.655	404.944	292.743	297.218	395.603	293.76	418.306	450.958	165.943	156.084	445.792	204.878	198.151	339.592	331.569
382.352	397.43	308.256	263.195	429.042	376.605	327.012	477.259	475.102	393.248	390.789	401.016	291.111	292.609	391.676	291.452	418.2	455.875	165.441	155.815	446.604	204.411	199.654	340.013	330.987
386.139	400.711	312.026	265.794	432.802	380	330.058	478.126	473.007	397.115	395.789	405.392	290.676	295.977	396.514	291.88	418.094	450.542	166.323	156.202	446.145	204.04	197.641	339.421	332.987
390.155	404.091	316.662	269.013	434.05	383.673	332.518	483.225	472.619	400.113	399.355	409.188	294.425	300.542	400.126	295.814	421.695	448.073	165.932	155.506	450.924	205.414	198.404	342.358	334.086
389.72	404.185	315.38	268.444	433.481	383.446	331.949	487.434	474.469	400.723	400.115	410.076	293.462	300.14	400.847	294.979	419.907	448.948	165.618	155.211	453.495	203.984	198.448	339.883	332.674
390.102	404.623	314.329	268.661	433.715	383.536	332.173	487.561	471.497	400.883	400.46	410.716	294.918	299.082	401.165	295.864	421.813	455.74	167.395	156.094	453.078	205.627	198.814	341.174	334.449
388.611	404.107	312.945	267.829	435.733	382.817	332.438	484.581	470.061	398.573	398.594	408.388	293.543	297.864	399.26	294.525	420.648	453.532	166.334	155.892	452.981	204.941	199.507	340.871	335.035
388.415	404.068	313.714	267.586	437.499	382.967	332.968	476.558	470.286	399.387	399.517	408.996	292.408	297.818	400.138	293.637	422.542	441.698	165.701	155.253	449.725	204.701	197.621	341.139	334.955
387.468	402.349	311.842	267.964	433.942	381.212	331.832	471.372	473.306	398.971	398.805	408.652	293.482	297.68	399.506	294.436	420.954	436.032	165.819	155.153	448.574	205.833	198.199	341.4	332.697
387.559	403.466	312.432	267.447	431.535	382.206	330.587	472.625	472.755	396.564	394.686	405.14	291.641	297.438	395.607	292.958	420.754	438.157	165.736	155.169	448.85	203.976	198.109	337.511	331.474
387.329	402.935	312.021	267.294	432.014	381.703	330.677	473.205	471.755	395.874	393.939	404.18	291.506	297.726	394.908	292.919	421.754	444.365	166.212	155.615	447.891	205.126	198.014	339.686	330.092
386.557	400.109	312.641	265.663	429.527	379.683	328.717	469.653	469.673	396.23	393.57	403.784	292.26	295.759	394.559	293.055	418.318	437.333	165.127	155.555	444.368	203.447	197.2	341.272	330.437
386.943	401.961	312.538	265.592	432.707	381.078	329.896	467.209	471.265	396.947	396.542	406.192	291.135	296.149	397.145	292.274	417.788	439.5	165.341	155.353	444.815	204.459	198.622	337.157	327.214
387.996	403.055	314.154	266.921	432.635	382.293	330.687	469.085	474.122	397.814	397.923	406.992	292.459	298.368	398.464	293.802	418.859	442.208	166.183	155.496	446.994	205.657	197.554	338.058	328.968
390.396	403.281	315.59	269.562	432.617	382.802	332.304	473.126	470.497	402.327	401.31	411.224	294.267	301.379	402.017	295.883	421.553	440.917	166.991	155.782	448.759	205.136	198.185	339.724	330.468
390.426	405.695	317.026	270.884	432.03	384.988	332.892	479.571	467.449	402.735	402.69	412.408	294.622	303.77	403.346	296.7	418.929	446.583	165.507	154.42	449.009	204.281	198.651	338.479	328.546
390.157	406.109	318.615	270.36	435	385.677	333.712	477.797	470.762	404.381	406.873	415.872	296.108	302.966	407.089	297.666	416.812	441.792	167.026	154.471	446.801	204.202	198.09	340.094	331.687
392.809	406.031	319.897	267.292	438.162	385.916	333.041	471.153	472.272	403.867	406.556	415.224	296.409	301.46	406.765	297.556	413.918	436.375	165.376	154.588	445.115	204.523	197.776	340.231	333.771
390.217	404.312	315.308	267.202	436.335	383.527	332.283	472.588	473.993	403.08	403.225	412.768	295.639	299.207	403.782	296.449	418.329	443.875	165.76	155.193	447.919	204.802	198.039	340.361	335.361
388.639	400.367	314.282	265.816	425.677	380.263	327.329	466.641	459.884	396.23	404.232	409.752	289.409	297.931	403.559	291.345	414.906	421.458	162.175	154.328	441.954	205.445	197.673	329.752	323.156
382.87	397.148	311.077	265.105	418.515	377.048	324.136	460.885	464.483	392.991	397.634	404.28	285.75	294.954	397.391	287.841	409.953	423.833	163.275	153.244	439.811	203.663	196.3	328.584	316.708
382.448	397.672	306.957	264.198	418.865	376.486	323.713	471.235	464.082	391.434	395.047	401.472	288.699	293.581	394.854	289.808	414.32	424.541	161.05	154.857	442.594	203.044	197.689	329.357	318.743
380.987	396.718	306.162	261.659	420.817	375.57	322.901	474.623	464.354	391.469	394.631	401.176	285.49	290.88	394.541	286.714	412.509	420.124	161.36	153.327	442.475	203.196	197.875	330.869	321.766
384.109	398.015	310.393	264.46	425.296	377.552	326.348	475.406	464.327	394.133	397.413	403.872	286.774	294.374	397.223	288.5	413.52	423.458	160.849	155.285	442.85	203.192	197.843	331.834	325.316
384.413	398.117	309.624	266.074	425.44	377.45	327.397	473.788	471.075	394.929	398.455	405.072	288.226	295.397	398.306	289.855	414.732	435.833	162.678	152.806	443.444	204.855	197.88	333.092	326.867
384.878	400.539	310.085	266.101	424.332	379.414	326.987	478.388	474.803	395.257	399.61	405.816	287.372	295.684	399.323	289.26	416.273	440.083	163.233	154.756	447.052	204.21	198.916	332.966	327.14
387.787	401.422	313.444	267.456	426.356	380.876	328.6	480.988	469.714	397.15	401.244	407.712	289.233	297.454	401.01	291.1	417.873	438.208	162.958	153.235	444.557	205.595	198.004	331.652	326.075
386.813	401.765	313.059	266.741	427.757	381.049	328.699	475.261	461.993	397.894	404.16	409.824	288.882	297.558	403.569	290.852	417.968	434.791	163.726	154.882	442.943	204.609	199.826	333.483	327.033
387.083	400.273	311.393	265.947	427.925	379.516	328.275	465.509	466.857	398.15	403.314	409.464	289.317	297.225	402.882	291.113	414.073	428.416	163.316	154.058	444.504	205.314	198.811	331.91	327.669
385.257	400.344	311.513	265.966	426.126	379.599	327.594	459.215	467.211	396.177	400.859	407.632	289.868	295.966	400.754	291.253	411.118	426	163.066	155.74	442.661	205.204	198.285	332.912	327.87
384.23	400.883	313.564	266.094	422.09	380.491	326.12	460.906	467.776	396.097	401.57	408	288.723	297.046	401.33	290.614	412.329	433.75	164.437	153.227	441.229	204.699	198.534	331.199	325.626
385.696	403.094	312.769	267.266	424.928	382	327.933	464.876	468.98	396.584	401.923	408.504	290.547	298	401.676	292.24	412.024	429.625	163.563	154.95	439.63	204.068	198.585	331.802	326.078
387.543	402.414	314.179	268.06	425.461	381.808	328.627	469.482	469.293	397.062	401.317	408.44	290.801	299.138	401.257	292.695	410.024	432.083	163.188	154.454	441.214	204.868	198.659	333.394	324.739
386.422	402.219	314.333	267.318	424.778	381.695	327.908	473.024	469.51	396.478	402.387	408.656	291.588	299.241	402.039	293.326	409.624	431.292	163.271	155.185	441.313	204.713	198.288	332.658	325.162
387.543	402.758	314.308	268.805	425.18	382.102	328.977	472.453	472.946	396.221	401.57	408.072	292.172	300.517	401.29	294.068	411.294	434.583	162.782	154.782	441.905	204.507	198.107	334.308	325.702
387.674	403.719	313.205	268.037	425.222	382.581	328.521	473.282	469.592	396.549	401.31	408.288	290.608	298	401.196	292.287	415.365	435.375	162.725	154.227	445.981	204.086	197.556	333.499	326.019
386.809	402.039	313.872	266.33	425.617	381.449	327.622	469.085	465.027	395.911	401.88	408.336	290.162	297.448	401.575	291.817	415.624	430.292	163.07	155	444.533	204.226	197.807	332.38	325.674
385.47	399.591	312.332	265.664	424.943	379.213	326.953	471.349	463.918	395.876	399.785	406.306	288.931	297.037	399.537	290.772	417.076	431.274	161.967	153.518	445.801	205.25	198.085	331.024	326.055
387.478	402.318	311.691	267.593	424.631	381.153	328.02	478.569	469.898	396.372	401.483	407.586	288.782	297.485	401.029	290.759	417.135	431.733	162.263	154.509	446.391	204.312	198.698	331.775	326.063
389.217	402.216	316.665	270.222	426.218	382.237	330.248	480.716	476.259	399.301	403.687	410.098	291.019	301.313	403.358	293.357	413.453	435.816	163.312	154.173	447.378	205.348	198.568	333.089	325.074
387.552	402.052	314.716	268.372	425.296	381.656	328.755	476.572	472.177	399.504	404.067	410.514	291.924	299.956	403.722	293.749	414.982	434.733	163.329	154.929	447.095	205.186	199.693	332.966	324.33
386.348	400.779	314.024	266.181	427.02	380.518	328.071	476.122	468.048	397.743	404.264	409.786	291.174	297.784	403.61	292.676	412.77	432.816	161.814	153.996	445.055	205.15	197.773	332.586	327.067
388.33	402.083	313.101	267.319	427.799	381.303	329.071	474.205	468.721	399.911	404.701	411.042	291.421	298.152	404.331	292.95	414.782	433.149	163.429	154.828	443.569	204.194	197.173	333.94	327.525
385.952	400.552	311.947	266.072	422.901	379.86	326.419	474.893	468.279	397.142	401.771	408.13	290.57	296.807	401.442	291.986	416.935	437.024	162.565	153.215	445.475	204.405	198.422	333.026	327.591
383.791	398.638	309.485	265.155	422.242	377.818	325.601	476.308	464.735	396.159	401.715	407.786	289.705	295.37	401.247	290.992	414.617	433.816	162.6	153.282	444.86	204.338	197.842	332.308	328.372
385.243	399.492	312.385	266.277	425.826	379.15	327.671	471.212	470.884	396.513	401.387	407.912	291.534	298.161	401.246	293.039	411.776	428.125	163.69	154.521	442.927	204.317	198.073	334.339	331.115
384.017	399.773	308.846	264.723	421.749	378.539	325.145	468.747	469.286	394.08	398.12	404.928	289.145	293.943	398.073	290.235	413.047	434.25	163.258	154.017	442.994	204.749	197.861	333.901	329.924
383.557	399.977	309.692	265.382	421.964	378.892	325.634	472.691	466.939	393.54	398.254	404.88	286.882	293.885	398.101	288.473	413.059	429.625	163.559	153.655	441.473	203.429	198.161	332.986	329.116
384.574	398.484	310.256	265.412	425.329	377.88	326.947	475.197	467.442	393.513	398.894	405.256	288.189	295.241	398.575	289.791	416.212	425.875	161.699	155.143	442.538	203.86	198.488	335.802	331.103
383.917	399.516	309.872	264.213	422.12	378.581	324.975	477.685	464.762	391.965	395.817	402.664	288.233	295.172	395.793	289.809	415.129	432.625	164.183	154.059	443.637	204.98	199.332	333.124	325.416
384.791	400.266	310.821	264.614	425.784	379.377	326.631	473.506	465.578	392.796	399.81	405.216	286.919	294.287	399.352	288.593	412.859	424.167	163.467	154.319	440.762	205.457	198.337	333.171	324.214
383.717	401.492	313.359	266.311	425.168	380.91	327.438	465.235	461.408	394.177	399.085	406.096	282.655	296.793	398.894	285.867	411.435	413.583	162.646	154.639	440.895	204.766	196.963	329.914	323.662
389.935	404.906	318.179	269.36	424.515	384.653	329.062	466.415	466.095	396.858	402.613	408.952	287.693	302.563	402.285	291.07	414.929	424.25	161.611	156.151	445.585	204.22	197.366	330.458	326.427
386.9	402.641	313.846	268.581	426.509	381.904	329.35	460.523	461.04	397.177	404.704	410.368	290.534	299.448	404.089	292.559	411.499	428.972	163.224	154.397	443.595	204.858	198.14	330.306	325.016
386.317	400.977	312.897	266.996	424.138	380.407	327.463	460.215	461.781	396.85	402.176	408.728	291.105	297.299	401.939	292.512	411.334	433.43	162.141	153.892	444.095	204.824	198.557	331.347	323.392
386.83	402.477	312.615	267.468	423.551	381.491	327.528	471.103	466.638	396.204	401.077	407.768	289.574	297.103	400.894	291.285	411.417	436.18	163.316	154.8	444.095	203.795	198.584	330.505	322.74
385.435	399.82	312.333	266.61	425.269	379.389	327.661	474.929	464.251	395.336	401.275	407.568	291.453	296.632	400.922	292.629	413.899	432.513	162.617	154.203	444.38	204.589	198.384	334.004	325.717
385.222	401.008	312.462	266.311	426.719	380.329	328.035	470.673	461.856	397.673	403.563	410.016	290.774	296.828	403.207	292.149	412.381	431.472	162.054	154.817	442.802	204.749	197.85	334.614	327.824
386.804	403.336	312.897	268	426.581	382.216	329.021	465.873	465.223	399.15	404.465	411.12	290.959	298.793	404.268	292.739	411.122	436.472	163.303	154.682	444.077	204.112	198.294	332.047	324.497
385.483	401.727	310.795	265.382	422.593	380.491	325.876	468.003	463.441	396.08	400.648	407.632	289.818	296.31	400.587	291.292	410.805	435.555	162.386	154.699	444.625	204.713	198.518	333.055	324.969
384.126	401.117	310.641	264.918	423.964	379.988	326.118	473.312	463.972	394.212	400.246	406.56	289.639	295.391	399.888	290.945	412.252	436.68	162.783	155.254	445.453	204.809	198.626	333.794	325.209
384.396	400.328	312.154	265.326	426.605	379.737	327.385	473.644	471.061	396.434	402.261	408.656	290.787	296.862	401.927	292.167	411.035	436.667	163.952	155.084	443.091	205.289	198.268	334.036	329.46
384.765	400.414	312.41	266.109	425.832	379.862	327.569	470.024	470.898	396.69	402.155	408.6	291.22	296.943	401.894	292.52	413.482	436.958	163.197	154.815	446.34	205.086	198.917	334.785	329.935
388.748	404.914	314.897	269.547	426.365	383.892	329.889	472.118	471.816	398.726	405.5	411.568	291.02	299.632	405.045	292.977	414.224	435.583	162.493	153.487	446.08	203.906	198.341	332.651	328.218
390.943	407.219	319.026	269.846	427.551	386.623	330.53	475.144	469.721	401.885	408.218	414.68	294.142	301.977	407.821	295.922	414.741	428.417	164.41	154.95	442.399	206.072	199.139	333.303	324.458
389.13	402.984	318.256	269.041	427.808	383.198	330.134	477.224	465.857	399.212	405.528	412.024	293.034	301.851	405.145	295.037	413.765	428.25	162.332	153.26	440.801	204.523	199.127	334.976	324.975
388.313	403.039	314.513	267.521	426.838	382.365	328.825	473.935	468.449	397.398	404.155	410.296	291.375	299.563	403.737	293.235	413.788	428.708	163.847	154.294	441.671	204.998	199.012	331.724	323.468
384.63	400.977	312.308	265.307	426.15	380.269	327.198	471.744	468.612	394.257	398.761	405.552	289.919	296.184	398.654	291.342	413.176	430.25	163.236	154.109	441.454	204.387	198.059	332.882	326.534
382.961	399.516	309.128	265.075	423.982	378.407	326.221	474.974	467.238	392.814	396.746	403.536	287.108	294.724	396.721	288.838	410.824	425.375	161.721	154.244	440.895	203.485	197.607	334.115	327.823
384.904	399.859	313.769	268.581	423.665	379.754	328.256	476.039	463.042	394.398	400.535	406.68	288.618	298.782	400.145	290.927	413.456	423.81	163.997	153.776	441.09	204.336	196.65	331.93	325.966
385.848	400.836	312.923	267.434	423.605	380.305	327.528	472.157	462.92	396.097	400.697	407.64	288.848	298.207	400.575	290.974	413.161	431.435	163.927	154.078	443.006	204.538	198.257	333.025	326.769
386.13	401.734	309.846	265.199	424.491	380.275	326.493	471.951	465.43	396.858	401.986	408.632	289.024	294.54	401.743	290.277	413.903	437.893	163.281	154.524	445.838	205.247	199.655	330.519	323.149
386.552	402.055	311.179	266.502	427.599	380.832	328.491	470.728	466.335	395.761	401.401	407.84	287.372	295.977	401.134	289.326	411.514	436.352	162.648	153.675	445.872	204.153	197.413	331.686	325.147
387.539	403.648	313.282	268.116	427.665	382.545	329.509	468.089	462.097	394.575	399.732	406.096	288.851	298.391	399.547	291.018	414.232	429.518	162.669	154.045	446.752	204.837	197.877	332.671	326.8
386.813	401.719	314.103	266.996	426.395	381.257	328.332	462.854	459.396	395.743	401.908	408.144	289.463	297.724	401.575	291.339	413.973	437.143	162.682	154.305	447.812	204.526	197.862	332.009	328.128
386.478	400.281	312.077	266.794	423.964	379.683	327.272	461.663	461.872	396.159	402.268	408.504	289.838	296.885	401.905	291.439	412.573	439.518	163.141	155.339	449.315	205.326	197.455	332.761	329.565
386.709	402.18	314.179	267.041	424.533	381.629	327.643	459.601	459.913	395.77	400.746	407.336	289.747	298.034	400.564	291.629	413.209	434.143	162.848	155.053	448.341	204.368	197.996	332.058	328.731
384.348	400.211	311.436	265.764	423.437	379.479	326.435	465.656	467.088	393.92	399.289	405.792	288.493	295.908	399.039	290.178	412.694	428.292	162.515	153.639	444.969	204.028	197.3	333.372	330.897
386.313	402.188	311.974	265.978	426.455	381.12	327.728	471.932	469.707	396.319	402.768	408.792	288.753	296.195	402.341	290.444	412.224	429.458	161.913	155.092	442.775	204.743	197.646	333.815	330.004
386.583	400.289	313.769	267.831	424.377	380.084	328.069	472.368	473.354	399.788	406.225	412.368	290.926	299.149	405.749	292.794	414.765	427.75	163.297	154.756	441.66	204.727	198.756	333.903	328.698
384.87	400.844	315.154	268.067	423.347	380.832	327.818	476.382	471.061	398.779	406.394	412.176	291.993	299.609	405.726	293.723	414.224	427.417	163.144	154.992	442.483	203.599	199.217	335.141	327.376
384.67	401.742	311.436	265.978	422.395	380.653	326.166	481.168	467.639	396.593	403.113	409.384	290.926	297.184	402.642	292.347	413.353	432.5	163.755	154.361	443.56	204.102	198.241	333.878	326.737
384.035	401.641	312.513	264.981	422.952	380.826	325.767	480.647	466.898	395.531	400.57	407.208	290.72	296.414	400.341	292.013	412.024	431.958	164.664	154.639	441.444	204.655	199.366	333.95	324.84
383.596	399.516	309.923	264.82	425	378.593	326.456	471.15	464.782	394.611	400.049	406.392	289.652	294.023	399.788	290.645	412.341	429.583	162.59	154.277	441.766	205.86	197.856	336.614	330.926
385.748	401.336	313.154	267.056	425.18	380.743	327.901	466.194	462.605	394.911	401.732	407.552	289.841	298.012	401.318	291.697	412.741	426.667	162.463	154.815	441.234	204.497	197.761	331.586	328.952
388.175	404.07	317.795	268.77	426.686	383.922	329.535	474.928	468.374	396.949	403.257	409.476	290.898	301.411	402.903	293.286	415.413	428.961	163.071	154.814	442.481	204.929	198.15	331.851	324.999
385.297	401.742	312.077	266.972	423.698	380.802	327.279	476.884	466.762	395.79	400.517	407.476	291.895	297.319	400.479	293.127	414.66	430.295	163.56	154.235	443.408	204.008	198.57	333.811	325.978
386.223	403.109	311.795	267.133	424.548	381.784	327.705	476.608	470.476	396.286	402.736	409.052	291.246	297.641	402.445	292.698	415.754	433.753	162.683	154.798	443.898	205.034	198.78	333.156	325.329
387.667	403.898	312.923	267.481	427.722	382.652	329.141	475.952	469.789	397.675	404.679	410.884	290.614	297.388	404.3	292.153	415.389	431.086	163.237	154.445	443.16	204.406	199.789	332.212	322.841
388.001	403.89	313.949	268.373	428.47	382.886	329.977	476.781	466.714	396.985	404.468	410.452	291.188	298.71	404.004	292.897	414.589	427.586	162.364	154.924	443.605	204.771	197.582	333.029	323.717
386.806	403.179	314.179	268.081	429.099	382.395	330.039	474.61	464.728	396.94	403.764	410.196	290.273	298.422	403.439	292.124	414.566	431.42	161.831	154.159	444.026	204.609	197.775	334.606	326.675
388.101	404.812	315.718	268.5	427.638	384.006	329.735	476.063	466.694	397.675	404.081	410.636	291.743	300.296	403.78	293.685	416.589	433.628	162.901	154.646	443.67	204.809	198.831	333.693	327.892
388.014	404.226	313.846	268.796	427.524	383.12	329.873	473.146	474.966	397.586	402.912	409.812	291.857	299.112	402.825	293.505	415.731	431.461	163.578	154.487	444.532	205.376	198.358	333.303	323.757
387.191	403.57	312.487	267.742	426.473	382.299	328.82	467.388	470.748	396.823	400.528	407.896	290.797	297.77	400.615	292.381	411.776	433.208	162.616	153.605	444.903	204.032	198.222	334.727	324.294
386.1	402.461	312.641	267.052	425.653	381.485	328.081	472.124	467.68	395.717	399.289	406.824	285.77	297.161	399.486	288.358	412.788	436.875	163.188	153.908	445.543	204.641	198.11	332.586	321.687
385.643	402.078	314.282	265.629	425.85	381.575	327.281	464.579	466.585	395.221	400.704	407.68	281.659	296.931	400.458	285.128	411.918	432.042	164.493	154.756	442.427	206.136	198.3	330.769	324.034
386.409	400.125	316.051	267.367	425.868	380.491	328.357	465.618	466.429	397.938	402.704	409.4	290.774	299.391	402.453	292.731	412.776	430	163.537	154.882	440.295	205.275	199.466	332.812	328.618
386.074	400.562	312.154	267.532	426.647	379.916	328.758	469.338	467.401	397.779	402.099	408.912	291.24	297.448	401.961	292.65	411.906	434.708	164.07	154.319	443.923	202.948	198.288	333.057	328.464
387.196	401.992	315.051	269.116	428.838	381.689	330.576	469.226	470.333	398.372	402.62	409.52	292.429	300.241	402.547	294.204	413.082	433.417	164.594	154.067	446.343	203.832	198.705	333.438	329.531
387.165	401.641	313.692	267.644	426.778	381.102	328.878	465.126	471.082	397.372	401.683	408.704	290.203	300.276	401.564	292.491	414.4	431.708	163.524	155.193	445.768	204.056	197.376	334.358	330.956
387.43	403.656	312.923	267.903	428.653	382.467	329.758	469.759	469.748	396.009	402.718	408.848	290.088	298.678	402.279	292.039	412.953	432.042	163.52	154.647	442.926	205.104	197.222	333.086	329.695
386.745	400.876	313.922	266.691	430.184	380.569	329.602	474.733	466.837	394.35	401.14	407.392	294.483	297.782	400.689	295.233	417.497	431.111	162.592	155.814	443.224	203.774	197.087	333.04	327.891
387.405	404.688	314.101	269.688	423.723	383.533	328.959	475.939	471.721	397.872	403.767	410.608	292.885	299.77	403.488	294.45	418.191	431.861	163.893	153.907	449.473	206.081	198.429	333.591	329.853
385.853	402.477	313.512	266.706	425.819	381.7	327.931	475.091	471.612	397.013	403.288	409.464	293.75	297.345	402.969	294.567	416.733	435.07	162.723	154.512	448.218	205.109	198.87	336.153	332.162
384.901	402.423	312.153	265.942	425.735	381.341	327.429	474.144	464.837	394.35	403.077	408.016	290.619	295.862	402.399	291.81	413.933	434.153	162.518	154.319	445.114	205.009	197.689	333.779	330.622
382.423	399.759	309.486	264.665	422.621	378.676	325.445	473.786	462.918	395.403	403.901	408.928	290.318	295.172	403.242	291.421	414.603	427.361	163.068	154.588	443.795	204.431	200.311	335.845	329.136
383.205	400.571	311.589	265.047	424.633	379.79	326.454	475.586	463.109	397.695	406.232	411.576	288.652	296.23	405.572	290.374	414.109	424.986	161.474	153.966	442.721	204.528	198.031	333.991	327.677
384.288	400.493	310.794	265.482	422.825	379.545	326.026	472.553	469.469	397.872	403.696	410.144	291.203	294.805	403.483	292.022	416.968	425.028	163.243	156.504	442.762	204.313	197.292	334.498	326.475
386.036	402.212	310.819	267.13	423.771	380.868	327.403	476.053	467.721	395.81	402.358	408.784	288.97	296.724	402.047	290.732	418.627	434.236	162.273	154.302	442.252	204.021	198.389	332.622	324.828
386.243	402.531	314.359	266.554	423.545	381.94	326.963	478.753	466.503	396.389	403.972	409.648	289.919	298.31	403.441	291.825	413.541	438.333	162.633	154.26	442.65	204.727	199.117	330.972	320.588
388.309	403.531	314.615	267.427	424.593	382.766	327.903	477.224	470.905	397.796	404.437	410.28	289.345	298.667	404.034	291.462	414.035	440.542	163.969	154.966	441.963	205.743	197.88	332.637	325.006
387.848	404.766	315.308	270.011	424.545	383.874	329.475	475.256	468.469	398.593	406.056	411.984	292.003	300.851	405.508	294.013	413.518	433.792	162.454	154.311	441.473	205.996	198.91	333.765	326.748
390.339	407.141	318.538	271.341	426.281	386.449	330.961	474.835	461.497	399.628	405.852	412.6	291.595	302.333	405.564	294.034	412.247	429.5	163.996	154.034	441.882	205.002	199.159	332.526	324.798
390.652	404.445	317.872	269.386	429.401	384.228	330.959	473.579	462.095	398.035	405.915	411.6	292.014	301.345	405.296	294.133	411.788	427.167	162.852	154.966	440.907	204.752	198.141	333.556	327.697
388.922	403.664	316.077	268.498	428.743	383.21	330.159	472.891	469.728	397.159	402.845	409.56	291.264	299.494	402.531	293.133	414.671	428.625	164.066	155.706	444.557	203.745	197.793	333.146	328.361
385.465	399.5	312.205	266.356	424.629	379.114	327.258	474	471.007	393.106	396.148	403.632	288.584	296	396.207	290.269	413.824	423.875	162.485	153.706	444.269	203.754	197.727	333.548	327.737
383.274	399.922	310.846	264.816	424.539	379.12	326.276	467.935	467.483	393.496	399.261	405.352	287.824	296.241	398.877	289.736	411.612	427.042	164.144	154.496	442.029	204.09	198.99	334.521	330.868
387.889	403.628	315.17	268.605	427.318	382.97	329.676	464.031	475.687	396.539	400.628	408.06	289.404	299.761	400.643	291.757	414.085	430.255	162.431	154.318	446.205	204.487	198.187	333.083	328.047
387.028	402.456	313.734	269.14	425.222	381.736	329.199	469.29	471.959	395.176	398.67	406.388	288.803	299.6	398.81	291.255	414.732	435.463	162.318	155.435	444.696	204.601	198.15	334.408	328.688
385.702	402.01	313.914	265.934	426.581	381.437	327.75	474.555	469.823	394.061	399.628	406.34	288.229	296.497	399.464	290.107	414.556	434.255	163.292	153.855	445.256	204.961	197.518	334.431	327.285
384.571	401.081	310.709	266.664	427.15	379.976	328.418	470.596	474.864	394.707	399.762	406.484	289.374	296.278	399.643	290.942	415.109	430.88	162.973	154.36	444.82	203.851	197.572	333.21	324.618
384.876	401.26	310.093	266.855	425	379.97	327.708	467.514	469.211	396.743	401.459	408.668	290.266	296.853	401.402	291.762	414.497	434.255	164.182	154.242	447.094	204.284	198.489	332.943	323.53
385.319	401.088	312.888	267.369	426.024	380.491	328.418	470.92	464.816	395.937	400.227	407.476	289.668	297.06	400.274	291.347	414.074	434.047	162.392	154.839	447.462	204.268	197.87	333.932	325.478
386.363	402.721	310.991	265.241	426.366	381.299	327.241	473.975	464.714	395.601	401.213	407.876	290.479	296.014	401.017	291.736	414.168	431.047	162.645	154.15	445.97	205.489	199.416	334.196	328.264
384.193	401.581	312.375	266.541	427.922	380.748	328.639	474.093	463.449	397.46	402.572	409.396	290.702	298.163	402.425	292.396	414.674	431.547	162.986	153.847	443.572	205.701	199.026	334.099	327.803
384.809	399.984	313.103	266.674	425.772	379.695	327.894	473.676	472.327	397.531	400.789	408.28	290.446	296.368	400.894	291.791	412.635	435.333	162.642	154.277	444.043	205.182	197.92	334.728	327.366
387.326	403.586	315.487	267.101	428.868	383.012	329.348	471.724	471.735	397.292	401.542	408.728	291.838	297.701	401.475	293.17	414.012	431.792	163.821	154.882	445.605	205.449	198.271	334.367	328.357
387.752	404.617	313.949	266.888	434.174	383.443	331.258	470.282	469.456	398.752	405.592	411.168	290.284	297.575	405.263	291.94	411.153	432.833	163.856	154.916	441.379	204.703	200.127	336.06	328.242
388.574	405.141	316.154	268.255	424	384.359	328.184	477.468	461.218	401.779	407.873	414.832	289.723	299.862	407.587	292.026	414.659	428.667	162.362	154.328	438.903	204.305	198.6	332.804	326.718
387.5	402.664	315.615	268.371	421.707	382.335	327.373	478.253	462.918	400.478	408.852	414.64	292.581	300.667	408.061	294.418	416.718	426.5	163.773	155.42	442.446	203.912	196.902	330.651	325.989
385.496	399.703	312.385	266.61	421.605	379.311	326.251	470.129	463.279	395.991	404.944	409.72	294.672	296.851	404.089	295.167	416.953	424.042	164.93	154.227	439.383	203.419	198.385	332.408	326.947
385.757	400.258	310.897	266.39	422.982	379.389	326.645	469.747	465.048	395.168	402.535	408.008	291.395	297.299	401.978	292.736	412.035	429.792	163.69	155.252	441.024	203.784	197.483	327.95	320.3
384.957	401.07	313.385	266.217	423.222	380.593	326.631	469.682	466.041	394.832	402.479	407.896	289.672	298.885	401.933	291.765	410.188	427.417	162.707	155.412	443.336	204.026	198.246	331.523	324.645
385.779	403.225	313.82	268.988	426.277	382.347	329.511	472.639	468.816	396.409	403.794	409.749	291.672	299.794	403.363	293.517	415.766	429.882	162.883	154.908	445.544	205.246	198.056	333.038	326.453
386.353	402.905	314.384	268.295	426.444	382.233	329.15	474.374	472.565	396.339	402.372	408.901	290.783	298.852	402.162	292.616	417.813	433.924	162.386	155.899	448.218	204.174	197.993	333.705	326.968
386.961	402.835	313.231	267.284	426.72	381.91	328.633	476.1	469.361	397.631	404.512	410.637	290.438	297.162	404.14	291.966	417.378	440.299	164.39	155.605	447.074	205.134	199.251	333.234	326.59
387.213	403.882	314.384	268.111	427.756	382.982	329.541	480.547	467.626	397.516	406.217	411.741	291.266	298.783	405.531	292.974	415.908	441.174	163.207	153.74	443.916	204.811	198.064	335.074	329.989
388.535	403.46	314.974	270.478	431.217	382.796	332.329	474.736	470.701	398.162	406.245	412.109	290.496	300.921	405.659	292.864	415.778	436.632	163.342	153.807	443.92	205.38	197.839	334.69	329.508
388.161	404.874	314.231	268.003	428.361	383.706	329.707	468.283	469.837	396.728	402.414	409.005	290.699	297.415	402.168	292.224	417.143	436.215	162.425	153.336	444.199	206.114	198.59	335.865	331.783
386.483	404.092	313.795	268.359	425.552	383.006	328.845	472.174	469.265	396.613	402.857	409.533	291.243	297.978	402.598	292.773	415.778	435.632	162.735	155.765	442.815	203.643	198.078	336.156	330.399
387.631	404.053	313.59	266.879	426.875	382.928	328.444	475.374	468.136	396.171	401.667	408.413	288.357	297.369	401.419	290.404	414.425	433.132	162.923	154.656	444.598	205.188	198.764	333.198	326.842
388.213	402.859	313.974	266.506	427.359	382.102	328.401	470.712	464.952	396.867	401.232	408.04	289.334	298.678	401.151	291.457	411.894	431.167	162.546	154.118	441.852	204.244	197.629	333.513	327.719
388.509	404.383	316.538	268.566	425.024	383.868	328.77	466.2	468.252	396.991	402.486	409.024	291.216	300.138	402.207	293.243	410.729	429.625	162.629	153.328	443.378	204.613	197.598	333.609	327.968
387.096	403.133	315.538	268.524	422.838	382.677	327.903	465.126	472.687	394.575	400.092	406.744	289.997	298.506	399.866	291.93	413.553	430.333	164.175	154.412	443.642	205.88	198.637	333.402	327.116
384.3	398.805	311.436	265.974	421.401	378.401	325.781	465.712	472.952	393.372	397.261	404.088	289.047	296.402	397.223	290.718	413.424	426.667	163.079	153.42	443.987	204.679	199.129	335.232	330.521
383.043	400.367	310.795	265.337	424.772	379.449	326.687	469.197	468.755	394.044	399.176	405.888	287.48	295.667	398.916	289.339	413.059	424.792	162.214	153.74	443.989	204.301	197.576	333.419	328.517
385.391	400.102	309.949	266.24	423.521	379.048	326.76	472.338	468.49	395.283	400.669	407.28	288.051	296.126	400.397	289.885	411.706	426.833	162.576	153.815	441.405	204.573	197.349	332.443	325.33
383.861	400.008	312	265.262	422.653	379.455	325.825	475.953	467.252	394.602	398.93	405.952	288.608	296.092	398.832	290.308	412.671	428.167	163.843	155.555	441.533	204.393	199.28	332.743	323.75
383.77	399.578	312.051	266.154	424.754	379.138	327.182	476.215	465.837	395.513	400.69	407.168	289.625	296.839	400.419	291.264	412.224	427.542	162.904	155.756	444.266	203.816	198.412	331.84	324.624
385.496	400.203	312.179	267.139	424.892	379.647	327.841	477.119	460.716	396.549	401	407.8	289.392	298.069	400.922	291.363	415.069	428.82	163.035	154.565	446.716	205.078	198.709	332.687	325.986
386.343	401.039	310.744	265.843	423.91	379.952	326.666	480.66	464.036	395.566	400.106	406.976	288.693	295.977	400	290.347	414.658	435.445	162.996	155.187	445.426	203.773	197.948	331.673	324.366
386.474	402.836	312.462	266.652	424.09	381.731	327.233	475.081	461.947	396.274	400.387	407.6	290.453	296.529	400.33	291.833	411.293	434.653	163.799	155.102	447.238	205.284	199.088	331.792	325.69
387.365	404.117	315.462	267.082	426.401	383.413	328.387	469.969	462.281	397.159	402.19	408.952	291.007	298.517	402.067	292.713	412.611	435.195	163.153	155.985	446.152	203.791	199.709	333.787	327.026
386.039	401.289	313.051	266.266	428.796	380.683	328.806	468.445	465.56	398.504	404.042	410.4	291.416	297.988	403.888	292.909	411.622	428.445	162.861	153.985	445.713	204.613	198.141	334.417	327.883
384.748	400.109	310.103	265.524	424.647	379.09	326.753	469.716	464.029	397.947	404.106	410.656	291.162	295.736	403.743	292.201	411.963	431.195	161.909	152.867	446.279	205.325	197.99	332.043	325.745
382.909	398.367	310.179	264.903	422.515	377.772	325.551	470.136	460.805	393.611	397.775	404.68	288.608	294.747	397.726	290.003	410.681	429.57	162.773	154.38	443.142	204.068	197.444	333.026	323.879
384.996	400.047	311.821	266.007	427.293	379.443	328.069	469.784	460.369	395.416	401.148	407.528	289.818	297.046	400.849	291.46	412.787	432.32	162.738	153.052	444.014	203.797	198.59	333.368	325.772
385.787	402.438	311.385	265.951	426.575	381.174	327.758	466.482	473.449	397	402.697	409.184	289.402	296.805	402.43	291.084	409.824	431.125	162.965	154.916	442.872	203.703	197.727	332.678	325.279
386.3	401.844	315.359	268.187	427.689	381.647	329.562	468.5	474.313	396.885	402.69	409.016	289.905	298	402.391	291.744	413.8	428.417	163.21	154.361	442.648	204.417	198.212	332.353	325.853
388.23	404.422	313.462	267.667	428.132	383.18	329.412	472.406	467.224	398.54	406.254	412.04	289.831	299.31	405.659	291.984	410.565	428.958	162.939	154.143	440.454	205.669	198.412	331.672	324.111
390.291	405.812	318.487	268.944	429.293	385.419	330.645	468.176	462.136	399.363	409.852	414.536	289.963	300.977	408.799	292.465	409.812	430.083	163.079	154.824	440.204	204.886	197.527	331.857	324.784
391.635	406.406	318.077	271.037	429.042	385.778	331.836	461.244	462.993	402.558	412.077	417.2	294.142	302.655	411.168	296.076	414.012	431.208	163.886	154.092	442.963	205.325	198.093	333.917	330.08
391.313	407.359	316.59	270.779	429.072	386.162	331.689	473.582	470.98	401.911	408.683	414.816	294.689	302.012	408.307	296.352	417.588	439.375	162.956	154.437	441.504	204.088	198.288	333.738	329.698
386.887	403.172	314.667	268.067	425	382.503	328.454	479.75	471.306	397.283	404.12	410.232	293.723	298.414	403.62	294.789	420.447	443.917	163.817	155.605	441.526	204.83	198.641	333.187	329.943
382.561	399.594	310.103	264.734	422.431	378.695	325.415	475.706	462.476	393.204	398.676	404.912	291.693	294.402	398.285	292.308	419.047	434.208	164.013	154.58	441.697	205.172	197.983	333.717	327.885
381.483	397.641	309.974	264.288	420.287	377.168	324.316	466.95	456.389	392	395.887	402.712	288.905	294.241	395.799	290.117	414.965	436.059	162.773	153.986	445.315	204.663	197.497	331.404	324.302
382.548	398	309.256	265.124	420.317	377.275	324.841	466.233	465.239	393.885	398.007	404.968	287.818	294.149	397.933	289.256	411.918	433.768	162.843	154.221	445.105	203.848	196.936	331.234	324.939
385.483	401.109	312.436	266.213	420.892	380.401	325.733	469.171	463.681	394.345	398.085	405.16	286.409	297.448	398.078	288.916	411.824	431.518	163.258	154.221	442.197	204.266	199.107	331.024	324.817
384.974	400.672	311.103	265.888	423.713	379.754	326.618	469.891	460.28	393.885	398.662	405.376	287.28	295.816	398.514	289.219	411.859	428.184	162.843	153.465	442.863	205.369	199.129	331.617	324.973
386.096	400.977	313.333	267.139	424.515	380.509	327.696	471.447	464.865	394.796	400.908	407.04	287.22	297.805	400.553	289.624	411.506	430.309	161.04	153.793	443	204.902	198.753	332.203	325.032
386.67	401.695	313.59	266.64	426.455	381.12	328.136	469.418	466.681	395.265	401.232	407.344	287.855	298.299	400.939	290.227	410.318	427.893	162.206	154.238	444.836	204.274	198.588	331.853	322.45
386.113	401.102	310.179	266.727	424.695	379.868	327.512	466.038	466.518	394.31	397.965	404.976	288.449	295.747	398	290.107	410.824	428.268	162.642	154.919	448.732	204.316	197.785	335.358	326.517
384.635	399.945	311.41	265.801	421.449	379.269	325.694	467.035	465.654	392.929	398.408	404.632	287.659	296.31	398.145	289.624	409.929	429.268	161.935	154.566	449	204.513	198.827	333.782	329.071
383.835	399.375	311.641	264.494	430.228	378.886	328.267	466.953	468.612	391.92	400.19	404.704	286.422	296.241	399.453	288.653	409.482	428.5	162.865	154.084	442.556	204.571	197.641	334.645	332.624
384.326	400.602	312	266.112	424.365	379.91	327.007	474.318	471.163	395.319	396.585	405.024	289.338	295.793	396.989	290.804	411.918	425.417	163.445	155.176	445.403	204.479	197.054	333.477	328.92
391.104	406.859	318.974	270.292	424.497	386.335	329.629	482.026	471.061	401.628	407.683	414.552	293.426	301.954	407.346	295.363	416.518	434.958	163.782	155.134	445.205	205.445	199.727	333.992	327.996
389.317	404.016	319.513	271.682	427.599	384.281	331.677	477.835	465.66	402.257	409.845	415.96	294.764	303.23	409.24	296.687	412.471	424.875	164.624	155.193	444.281	204.988	198.498	334.601	328.097
385.478	401.281	313.487	267.577	424.629	380.778	328.009	471.403	468.15	399.646	406.965	413.28	292.774	299.632	406.458	294.332	413.106	428.917	162.367	155.42	443.832	204.166	199.305	334.816	328.681
384.243	401.734	309.846	263.61	422.97	380.275	324.931	470.215	468.061	393.221	398.662	405.264	289.544	294.264	398.385	290.616	411.871	430.667	163.397	154.613	446.014	204.04	198.922	332.965	327.448
384.4	400.586	309.795	265.03	426.156	379.383	327.03	470.788	470.014	394.009	397.986	404.76	288.777	294.414	397.899	290.057	414.329	431.083	162.201	153.26	443.66	204.297	197.839	333.322	328.637
384.139	398.898	309.897	266.015	424.874	378.114	327.143	474.582	474.415	394.885	399.19	406.056	287.983	295.471	399.112	289.684	414.812	438	163.092	156.017	442.554	204.16	196.466	333.383	326.75
386.622	399.752	312.115	267.006	424.692	379.285	327.682	476.685	471.306	397.044	401.859	408.258	290.3	297.488	401.457	291.933	418.235	435.764	162.499	153.86	440.64	204.23	198.497	333.674	326.51
387.483	401.283	314.243	266.852	427.878	380.955	328.814	476.855	473.102	397.991	403.345	409.234	288.199	299.442	402.881	290.753	415.152	439.805	162.788	153.65	442.093	204.088	197.958	330.993	324.518
390.422	404.08	313.269	267.159	426.339	382.872	328.41	478.579	474.782	397.929	402.922	409.234	289.253	297.752	402.563	291.184	413.847	438.43	162.748	152.86	443.717	204.813	197.35	330.25	321.663
389.013	402.564	313.551	268.747	426.213	381.776	329.339	472.588	465.673	397.646	401.028	407.762	291.58	299.373	400.859	293.351	416.635	439.764	163.451	154.583	442.308	205.479	198.011	332.064	323.716
385.265	401.064	309.089	265.261	426.135	379.584	327.164	474.167	460.463	398.035	400.056	407.49	289.857	294.994	400.127	291.024	413.964	433.347	163.172	154.994	444.8	204.922	198.36	331.949	324.279
384.752	398.478	310.448	265.182	424.213	377.919	326.376	477.141	461.565	396.124	401.563	407.594	289.834	295.614	401.116	291.147	413.823	423.93	163.163	155.675	444.156	204.437	198.292	331.492	322.611
385.209	399.408	310.346	264.407	425.015	378.608	326.208	473.338	458.143	395.425	399.394	405.674	288.871	295.453	399.094	290.366	413.941	424.264	163.451	152.44	444.035	204.086	198.772	331.791	326.932
384.661	400.525	310.525	265.482	424.68	379.506	326.74	467.582	459.707	396.956	401.415	407.778	290.324	296.086	401.083	291.633	413.435	423.93	162.661	154.885	444.365	204.132	197.706	330.623	324.15
384.991	402.234	314.256	267.135	422.054	381.689	326.747	462.641	463.653	397.911	402.218	409.192	290.328	297.92	402.173	292.052	410.824	424.125	163.297	153.84	444.682	205.004	197.1	332.432	323.552
383.852	399.266	310.923	265.112	422.802	378.635	325.79	462.244	461.354	394.496	399.915	406.24	288.311	296.54	399.637	290.18	412.247	425.5	163.166	153.143	443.444	204.808	199.144	332.441	326.655
385.435	401.531	314.59	267.101	424.641	381.228	327.721	467.056	467.15	395.903	402.901	408.632	288.899	297.012	402.402	290.742	412.012	432.792	163.135	154.639	442.902	204.188	198.178	331.316	326.052
387.691	402.453	314.897	270.094	425.778	382.006	330	467.147	471.388	398	404.817	410.768	290.618	300.195	404.346	292.794	414.929	427.333	163.205	155	441.516	204.224	198.544	332.499	325.916
388.391	403.773	316.436	268.757	426.623	383.377	329.502	465.821	466.68	398.363	404.423	410.92	290.02	300.115	404.078	292.313	411.729	423.417	162.865	154.807	442.205	204.489	198.18	334.359	328.281
387.257	403.484	315.615	267.655	426.653	382.964	328.836	469.171	470.136	394.142	402.887	408.128	290.348	299.77	402.117	292.488	410.106	431.583	162.192	155.286	442.63	204.972	199.044	333.717	329.006
384.504	400.008	312.718	265.903	424.479	379.623	326.922	469.676	473.762	393.85	399.106	405.456	288.368	296.92	398.844	290.311	414.529	433.833	162.69	153.529	440.875	205.2	198.639	334.447	328.099
382.3	399.188	308.256	264.423	420.09	377.952	324.323	472.206	471.333	392.85	398.289	404.768	288.868	294.701	398.061	290.193	414.988	436.75	161.952	154.538	440.826	204.311	196.837	332.4	323.952
383.948	397.274	309.505	264.607	421.857	376.777	325.116	475.604	470.204	392.053	394.327	401.206	287.578	294.973	394.366	289.258	419.954	440.384	162.82	153.3	444.289	205.186	198.364	331.451	325.812
384.322	397.727	310.762	266.139	425.725	377.417	327.547	477.586	474.048	394.779	398.481	404.71	287.882	296.249	398.226	289.783	416.731	440.467	162.632	155.023	443.578	204.811	198.612	331.82	329.581
385.883	398.993	310.044	266.922	425.42	378.22	327.911	478.916	479.272	397.469	400.848	407.454	289.298	296.364	400.763	290.903	414.272	440.509	163.309	155.124	444.625	204.575	198.459	331.002	324.11
386.83	400.297	311.095	266.772	425.45	379.465	327.83	475.095	470.408	397.903	401.432	408.214	289.72	296.904	401.237	291.352	415.39	432.8	163.296	154.317	444.958	204.855	198.805	332.418	322.692
387.648	401.43	312.993	266.322	422.905	380.777	326.574	470.628	461.701	397.619	402.045	408.518	290.227	296.984	401.69	291.762	414.578	438.425	163.61	154.913	446.357	204.346	198.951	331.503	322.772
388.739	402.743	313.787	267.278	426.402	381.968	328.507	468.257	466.272	396.15	402.587	407.998	288.663	298.042	401.969	290.794	414.084	436.592	163.13	154.821	445.264	205.304	198.325	331.451	326.364
388.9	403.258	312.736	268.42	427.45	382.118	329.613	472.854	467.714	396.867	402.658	408.558	290.159	298.467	402.142	292.047	414.143	425.55	162.549	154.493	445.494	205.166	198.361	333.866	329.757
387.757	402.532	311.121	266.892	425.617	381.184	327.968	476.984	473.878	398.575	403.024	409.422	292.186	297.26	402.656	293.339	414.554	426.8	162.868	154.703	445.204	205.1	198.846	333.696	329.845
386.926	402.867	313.513	266.704	424.743	382	327.516	473.488	472.673	396.637	402.704	409.144	290.098	296.805	402.358	291.621	412.424	431.792	162.9	154.454	443.068	204.529	197.71	334.107	329.006
385.757	402.18	313.179	266.169	425.419	381.395	327.447	470.932	464.898	394.274	400.88	406.776	289.49	297.126	400.43	291.225	410.612	427.833	163.188	155.042	443.201	203.806	198.402	334.284	328.687
386.57	401.734	314.949	267.697	424.066	381.467	327.866	474.444	466.014	396.752	401.852	408.312	290.196	298.977	401.642	292.191	412.235	427.708	162.044	152.79	443.463	203.782	197.651	333.922	327.702
386.335	402.234	313.538	267.262	423.401	381.521	327.343	479.709	469.844	399.106	404.232	411.224	289.875	298.506	403.994	291.836	411.671	432.875	162.201	153.454	446.208	203.986	197.483	333.495	327.277
386.957	402.797	313.923	267.127	425.904	382.042	328.224	478.779	465.061	399.681	404.69	411.784	291.605	299.851	404.536	293.478	412.565	428.042	164.039	154.563	445.125	204.018	198.722	333.603	327.613
385.361	400.508	311.667	264.693	427.287	379.76	327.258	472.497	461.762	395.15	399.204	406.32	291.267	296.276	399.134	292.405	413.612	422.208	164.603	153.95	443.875	204.826	197.92	333.281	326.916
383.565	400.055	310.59	265.727	425.509	379.162	327.21	467.788	469.544	392.814	395.683	403.408	288.642	295.126	395.849	290.115	412.718	425.958	163.738	153.899	444.721	203.725	197.38	332.991	325.731
385.796	400.703	312.744	267.273	424.162	380.162	327.643	469.456	468.483	396.115	397.873	406.32	288.598	298.034	398.173	290.742	413.553	428.708	162.952	153.866	445.556	204.218	196.939	334.441	326.698
