# Supplementary material for: A Normalization Framework for Emotional Attention
Source: PLoS Biol. 2016 Nov 21;14(11):e1002578. doi: 10.1371/journal.pbio.1002578 (PMC5117559; doi:10.1371/journal.pbio.1002578)
Supplement: S10 Data — (ZIP) [file pbio.1002578.s010.zip › S10 Data/IndividualSubjectRawData/SUBJECT12/subject12.txt]

<header>
NrOfVOIs: 26
NrOfVTCs: 6
VTC-File-1: 	NrOfVolumes: 194	FileName: "RUN1_3DMCT_LTR_THP0.0150Hz_TAL.vtc"
VTC-File-2: 	NrOfVolumes: 194	FileName: "RUN2_3DMCT_LTR_THP0.0150Hz_TAL.vtc"
VTC-File-3: 	NrOfVolumes: 194	FileName: "RUN3_3DMCT_LTR_THP0.0150Hz_TAL.vtc"
VTC-File-4: 	NrOfVolumes: 194	FileName: "RUN4_3DMCT_LTR_THP0.0150Hz_TAL.vtc"
VTC-File-5: 	NrOfVolumes: 194	FileName: "RUN5_3DMCT_LTR_THP0.0150Hz_TAL.vtc"
VTC-File-6: 	NrOfVolumes: 194	FileName: "RUN6_3DMCT_LTR_THP0.0150Hz_TAL.vtc"
</header>

"Rface" "RDNV1" "RVNV1" "RDFV1" "RVFV1" "RNV1" "RFV1" "RPPC" "RDLPFC" "RFEF" "Lface" "LVNV1" "LDNV1" "LDFV1" "LVFV1" "LNV1" "LFV1" "LPPC" "LFEF" "LDLPFC" "RPUL" "LPUL" "RAMY" "LAMY" "RMOFC" "LMOFC"
476.925	503.991	506.713	492.368	416.71	504.185	421.532	315.224	382.821	375	400.882	405.753	404.522	395.414	384.735	405.716	386.867	342.447	363.093	353.413	160	163.131	187.547	211.894	55.8082	144.676
475.537	501.814	504.259	490.263	417.069	501.946	421.727	313.094	378.875	374.095	398.824	404.644	403.884	394.531	382.831	404.874	385.259	344.155	359.296	352.793	159	161.631	188.747	211.157	52.3425	141.324
473.982	501.02	503.613	489.567	416.7	501.15	421.306	315.779	379.75	376.969	399.049	404.066	403.102	393.823	382.086	404.158	384.43	346.921	361.247	357.013	158.52	162.494	187.485	212.61	56.9306	149.701
472.325	497.949	500.437	487.672	412.991	498.127	417.68	315.763	377.545	376.017	400.402	403.956	402.856	393.307	381.365	404.116	383.732	347.342	361.247	354.426	158.877	161.744	188.765	210.975	54.8895	143.642
475.116	501.657	504.261	492.936	415.54	501.835	420.378	316.456	379.063	378.922	400.637	406.148	405.566	395.666	383.064	406.527	385.659	349.115	360.081	356.589	158.556	161.661	187.218	212.387	56.0402	145.672
469.624	498.462	501.4	489.251	412.96	498.704	417.694	315.534	377.786	377.541	400.284	403.956	403.117	391.362	378.843	404.179	381.406	346.671	359.71	353.872	158.449	162.006	186.525	211.461	55.232	143.936
473.236	501.321	504.187	493.067	413.647	501.566	418.601	315.881	382.536	377.35	401.696	406.189	405.566	395.581	382.924	406.527	385.527	348.289	362.173	356.383	157.699	161.435	188.018	213.36	56.5608	143.877
470.892	498.489	501.41	489.488	417.097	498.858	421.673	314.081	377.84	374.065	399.049	404.066	403.682	395.471	383.578	404.579	385.973	346.441	359.433	352.676	159.109	161.649	186.352	211.688	55.7252	145.024
474.922	501.507	504.243	491.515	414.639	501.743	419.392	315.803	381.607	376.708	401.99	406.764	406.131	396.331	383.703	407.19	386.244	348.385	360.525	355.654	159.359	161.649	188.312	211.772	56.1361	145.054
471.265	498.277	501.085	490.909	414.166	498.62	418.982	315.118	377.375	375.588	403.108	406.901	406.305	397.542	385.784	407.305	388.051	346.457	360.562	352.589	156.949	159.625	186.672	212.323	56.643	145.054
468.388	496.097	498.907	485.421	411.29	496.408	415.935	313.098	370.589	370.81	398.765	403.11	402.333	391.477	379.507	403.411	381.934	342.549	355.87	348.022	157.036	159.321	185.84	210.532	56.1233	141.382
468.358	496.496	499.204	484.816	407.634	496.685	412.338	311.971	373.446	371.714	400.529	403.616	402.71	390.523	377.412	403.821	379.988	340.572	353.074	348.413	157.304	160.286	185.587	210.241	56.3699	143.441
472.672	500.549	503.157	489.684	407.58	500.685	412.619	313.192	374.848	371.071	399.471	404.534	403.71	391.328	377.287	404.705	380.072	344.01	356.519	350.076	156.929	160.321	183.2	210.222	56.8493	142.441
470.91	499.655	502.352	488.5	410.969	499.877	415.849	312.955	377.036	377.048	395.765	402.644	402	391.602	378.199	402.937	380.916	340.786	357.148	352.674	160.929	161.107	183.413	210.125	56.8904	149.529
468.731	496.035	498.639	484.816	410.366	496.292	415.058	315.041	375.688	372.548	398.294	403.918	403.478	389.828	376.868	404.337	379.669	344.385	355.944	349.098	157.661	160.143	184.44	209.921	57.2466	144.265
470.657	498.363	501.009	486.974	408.794	498.577	413.633	313.29	376.188	375.024	397.059	402.479	401.333	390.164	377.449	402.558	379.994	341.572	356.093	349.924	157.161	159.238	184.96	209.278	58.3836	143.353
468.761	496.053	498.759	484.816	408.031	496.338	412.741	314.567	376.018	377.071	401.588	405.452	404.275	391.195	378.404	405.463	380.976	339.941	354.63	349.63	158.179	159.762	185.427	210.139	56.8493	144.559
469.239	495.956	498.713	484.553	407.634	496.231	412.396	313.159	377.098	375.048	396	401.767	401.101	389.18	376.25	402.074	378.958	342.207	355.481	351.489	157.929	161.262	185.013	210.574	55.6986	142.794
472.06	500.573	503.406	491.672	411.579	500.745	416.478	315.195	378.716	380.166	398.744	403.772	403.11	391.11	377.842	404.014	380.618	343.937	360.298	354.392	157.77	161.161	186.379	210.066	58.9781	145.769
475.284	502.414	505.128	492.514	415.724	502.622	420.514	316.179	378.163	377.428	406.45	410.156	409.153	397.462	384.364	410.341	387.016	347.454	357.76	352.903	157.127	161.292	187.352	210.746	60.4165	143.063
475.583	503.237	506.026	494.488	421.335	503.407	425.931	315.281	378.993	377.642	402.508	408.142	407.762	397.649	385.261	408.593	387.841	346.796	357.427	351.36	157.699	162.947	188.099	210.848	57.2658	140.239
477.822	504.37	506.98	494.803	419.594	504.491	424.298	315.179	377.966	379.428	402.45	407.868	407.24	399.493	387.312	408.309	389.673	346.536	360.853	352.925	157.484	161.84	187.512	212.047	57.8138	142.71
474.508	500.671	503.387	490.882	417.266	500.86	421.873	316.04	376.957	377.214	402.567	406.594	405.53	396.649	384.886	406.772	387.155	347.352	360.798	351.838	159.145	161.197	188.179	212.302	57.8412	143.739
473.911	500.131	502.721	488.619	414.739	500.253	419.319	314.95	379.993	379.428	399.802	404.005	403.11	392.517	380.364	404.214	382.853	344.812	360.872	355.631	157.645	161.292	185.739	212.575	54.2932	144.916
470.463	496.078	498.73	486.751	408.77	496.299	413.578	314.832	379.154	375.833	397.567	401.306	400.4	389.017	377.084	401.53	379.552	342.769	362.723	353.479	158.288	160.387	185.819	212.066	57.211	145.504
471.06	496.317	498.998	486.698	409.472	496.607	414.219	314.056	374.145	377.69	397.685	401.32	400.139	389.962	377.864	401.404	380.269	342.549	362.909	353.566	156.77	159.232	186.485	211.404	57.1562	145.592
468.881	494.929	497.5	482.237	406.344	495.108	410.993	310.91	371.518	370.69	398.235	401.836	400.507	388.828	376.324	401.863	378.741	341.066	354.389	349.098	159.643	160.798	185.987	209.792	57.7945	144.5
469.91	497.903	500.759	487.974	410.763	498.223	415.54	312.306	372.054	369.286	399.706	404.082	403.333	391.633	378.441	404.368	381.036	343.326	350.981	348.967	157.75	160.107	184.053	210.083	55.0411	141.765
467.955	496.106	498.981	486.868	410.107	496.415	414.842	312.873	373.357	372.262	397.353	403.288	402.406	390.25	377.235	403.526	379.801	342.378	353.87	347.957	157.875	161.881	183.56	210.079	53.1096	141.824
468.582	497.46	500.259	487.237	408.382	497.685	413.252	312.339	374.339	372.262	397.765	403.027	401.957	390.336	377.11	403.189	379.741	341.977	356.796	350.902	158.625	161.31	187.96	211.606	54.1918	138.176
470.03	496.841	499.491	486.237	408.702	497.1	413.532	313.159	372.045	370.619	400.294	404.356	403.348	392.648	379.919	404.547	382.41	343.181	356.759	350.957	157.411	161.333	186.547	210.903	57.8904	145.882
472.179	501	503.861	490.211	412.962	501.277	417.784	314	373.955	376.286	398	403.685	402.884	391.078	378.346	403.916	381	343.102	358.741	352.424	158.161	161.786	186.68	210.648	55.1781	141.971
471.761	500.257	502.972	489.132	410.771	500.377	415.64	314.629	375.589	375.69	395.941	402.26	401.957	391.922	379.559	402.747	382.036	346.559	359.5	350.663	159.786	160.583	185.973	211.954	57.1918	147.324
472.627	502.168	505.148	492.763	415.412	502.5	420.302	315.037	377.152	373.381	400.765	406.644	406.072	394.32	381.743	406.958	384.367	348.51	356.926	350.391	159.036	161.119	186.56	211.019	57.5753	143.294
471.038	498.396	500.986	488.195	412.883	498.654	417.625	317.035	379.692	375.825	398.128	403.951	403.66	392.536	380.04	404.513	382.62	348.773	358.911	354.932	158.844	161.261	186.201	211.566	55.4721	141.853
472.187	501.44	504.301	489.985	413.447	501.654	418.193	317.022	379.71	378.421	397.775	404.349	404.312	391.7	378.43	404.903	381.319	350.559	362.541	355.965	157.308	160.654	187.108	211.737	55.1707	142.942
476.71	504.829	507.523	493.379	416.867	505.023	421.711	319.839	382.112	378.373	401.422	407.568	407.326	396.075	382.893	408.05	385.65	353.075	363.06	355.639	159.683	163.249	187.321	212.181	56.0474	145.03
477.844	505.67	508.319	494.327	421.44	505.807	426.085	318.631	382.397	378.683	404.952	410.061	409.326	399.325	387.342	410.398	389.777	350.69	363.393	355.867	159.415	163.594	188.455	211.621	56.9378	145.824
477.038	503.935	506.393	492.169	418.715	503.984	423.358	316.749	381.862	380.016	400.246	406.006	405.428	397.817	386.812	406.429	388.885	348.615	361.282	356.171	158.058	162.439	187.295	211.487	58.0474	148.412
474.486	501.511	504.069	488.59	416.325	501.654	420.941	316.88	379.031	378.921	398.011	403.266	402.732	392.121	380.864	403.671	383.223	347.967	360.041	356.432	158.665	161.844	186.588	211.427	55.7324	150.353
468.56	496.785	499.505	485.406	407.279	496.992	412.157	314.386	378.71	379.73	398.069	403.636	403.152	392.582	380.834	404.04	383.199	346.526	361.06	353.954	158.576	162.023	185.801	211.306	58.5817	150.206
467.695	495.449	497.995	485.169	407.86	495.7	412.682	314.973	372.165	375.778	411.364	413.979	413.007	400.012	387.29	413.798	389.976	344.049	353.837	348.367	156.005	162.856	187.108	211.279	58.9242	145.824
467.343	495.717	498.741	488.053	409.908	496.123	414.662	315.208	367.17	373.381	397.529	403.219	401.768	391.281	379.243	403.232	381.717	342.467	356.815	347.043	156.714	159.321	182.92	209.394	45.1918	127.029
473.567	500.319	502.981	489.474	412.656	500.492	417.331	314.11	379.786	372.333	398.353	402.973	401.841	391.773	379.338	403.168	381.675	342.336	357.019	346.913	160	161.393	188.307	212.602	57.1781	139.471
474.298	502.265	504.963	493.421	417.649	502.423	422.309	312.763	372.589	375.119	404.824	408.466	406.942	395.023	382.331	408.379	384.783	340.536	356.278	348.859	157.929	160.619	187.253	210.032	49.5342	130.294
473.507	500.504	503.093	488.579	412.695	500.654	417.424	313.869	377.562	378.452	396.529	402.575	401.551	391.617	379.544	402.789	381.867	341.938	358.111	352.565	158.607	162.179	184.64	209.079	56.7945	145.324
466.209	493.929	496.528	482.079	410.26	494.192	414.727	313.486	375.5	376.548	394.235	399.329	398.507	388.945	377.125	399.642	379.434	341.451	356.37	349.446	157.357	160.238	185.747	209.833	59.5753	151.059
463.224	491.743	494.593	480.316	404.687	492.1	409.36	310.282	373.518	371.119	391.529	396.466	395.507	384.344	371.993	396.611	374.464	336.763	353.148	347.13	158.071	158.81	181.627	208.477	61.6301	150.382
464.03	491.611	494.287	478.579	399.321	491.854	404.144	309.633	373.259	367.548	395.059	399.89	399.014	384.664	370.824	400.147	373.675	338.901	352.352	347.217	158.607	158.226	183.773	209.255	61.9589	145.794
467.478	496.142	499.056	484.184	399.649	496.4	404.806	310.971	374.688	371.405	396.118	401.685	400.913	386.68	372.037	401.874	375.036	339.487	354.13	349.065	156.804	157.893	182.907	208.051	60.2466	143.147
467.579	496.743	499.656	486.626	406.186	497.086	411.104	314.162	377.962	375.195	398.648	404.364	403.777	388.731	374.057	404.649	377.131	342.717	356.803	353.533	158.016	160.298	185.155	209.695	61.1861	143.443
465.445	495.266	498.267	488.573	409.522	495.624	414.32	315.57	372.631	372.767	404.942	408.446	407.487	392.012	377.337	408.522	380.378	342.947	351.136	348.946	156.587	161.227	186.569	210.436	59.3231	138.178
472.833	500.628	503.369	487.362	408.217	500.786	413.076	315.186	375.614	372.648	400.001	404.761	403.893	389.59	375.535	404.996	378.409	346.543	361.118	352.424	158.73	161.929	185.022	211.482	45.9669	124.207
481.594	509.319	512.045	498.362	421.278	509.432	426.112	319.933	382.346	379.219	404.412	410.117	409.357	397.965	384.587	410.47	387.252	354.368	365.395	355.185	159.801	165.167	188.275	213.695	49.4601	137.119
485.908	512.416	514.916	501.099	428.583	512.432	433.27	319.901	380.131	380.6	408.53	414.939	414.371	405.723	394.403	415.407	396.656	355.095	364.266	358.218	158.891	163.941	189.222	212.806	54.0902	144.59
482.624	508.159	510.545	497.52	428.957	508.163	433.378	319.672	377.033	381.434	403.53	409.857	409.139	403.129	393.726	410.333	395.511	353.793	364.284	354.054	159.623	162.632	187.115	211.931	56.3642	148.913
474.758	500.416	502.777	488.099	423.125	500.54	427.313	317.056	374.399	376.195	398.707	404.035	403.4	396.004	386.16	404.512	388.047	346.546	358.877	350.772	158.926	161.298	186.635	211.311	56.6656	148.207
468.923	494.469	497.045	482.31	406.247	494.701	410.946	314.978	372.087	374.434	395.177	400.309	399.502	389.496	378.035	400.628	380.372	346.039	357.692	352.065	158.158	161.894	186.755	212.505	55.3094	144.413
468.776	495.062	497.87	484.526	405.718	495.377	410.576	312.086	373.152	373.095	396.235	401.425	400.812	386.812	373.382	401.716	376.223	338.737	354.685	351	157.679	161.25	186.253	210.014	58.0274	145.118
468.119	494.726	497.491	483.447	404.397	495.031	409.259	312.151	373.777	370.571	393.059	398.973	398.377	387.172	373.919	399.347	376.578	340.974	355	348.902	158.036	161.429	184.96	210.403	57	143.912
467.298	496.885	499.759	485.737	404.878	497.146	409.835	313.914	374.089	374.738	394.529	400.836	400.217	389.312	375.897	401.158	378.566	342.546	357.278	351.033	159.518	161.036	185.76	210.458	56.2466	141.676
467.328	495.708	498.324	485.368	407.779	495.962	412.604	313.69	376.777	375	396.294	401.603	400.841	388.789	375.809	401.905	378.476	344.934	355.667	352.848	158.321	159.976	186.533	211.407	56.4384	142.853
467.104	495.434	498.213	485.158	407.351	495.731	412.144	312.653	375.848	374.738	396.118	400.63	399.667	387.57	374.956	400.726	377.518	344.786	357.889	351.348	157.893	159.179	186.413	210.306	56.4521	142.794
469.761	497.106	499.787	486.158	409.489	497.377	414.281	313.58	378.08	377.619	395.529	401.726	401.029	388.938	376.051	401.937	378.753	345.562	358.241	352.88	157.696	161.31	186.907	210.079	56.4384	146.706
471.791	501.239	504.12	491.026	413.733	501.477	418.54	314.727	383.089	376.19	402.176	407.055	406.348	393.188	379.941	407.253	382.723	348.796	358.5	352.348	159.054	162.143	187.267	211.069	57.2877	144.765
472.91	501.664	504.426	491.921	416.382	501.846	421.158	315.241	380.179	377.024	401.706	407.849	407.377	397.648	386.044	408.274	388.386	346.197	359.389	352.337	159.696	160.869	187.027	211.634	61.7534	149.324
474.489	502.369	505.134	494.107	419.263	502.553	423.937	317.537	380.02	378.888	402.165	407.012	406.148	398.57	386.854	407.151	389.17	348.71	359.799	353.152	157.503	161.63	185.749	212.316	58.3911	144.419
478.803	505.661	508.3	497.475	419.393	505.753	424.275	318.035	379.975	379.198	405.165	409.3	408.438	400.327	387.943	409.509	390.399	348.762	363.669	356.935	159.503	162.214	186.922	213.529	56.7747	145.86
476.623	503.511	506.134	494.843	420.179	503.676	424.922	317.839	379.243	375.793	403.4	407.3	406.554	399.445	388.266	407.73	390.465	349.038	362.502	353.033	159.182	163.738	186.349	211.862	55.487	145.742
477.623	504.652	507.513	495.843	419.683	504.892	424.476	316.937	377.743	376.127	404.93	409.067	408.496	399.218	387.068	409.403	389.585	347.124	361.132	353.598	160.807	164.345	187.295	211.756	56.9254	143.654
472.355	498.396	501.032	489.949	415.919	498.615	420.548	315.819	373.475	374.698	402.988	405.464	404.221	395.288	383.869	405.54	386.079	343.937	356.225	350.511	159.093	163.166	186.149	210.756	56.5692	141.919
472.638	497.608	500.152	489.001	414.095	497.892	418.757	315.806	375.279	375.365	399.812	403.93	403.293	394.359	382.024	404.277	384.471	342.585	356.428	348.619	158.289	162.107	187.149	211.51	55.4733	142.33
474.982	501.059	503.699	490.922	412.538	501.207	417.325	315.684	372.94	374.031	402.106	406.56	405.887	395.827	382.994	406.972	385.573	346.127	361.41	349.902	158.2	161.761	186.095	211.293	51.4185	136.36
471.907	497.926	500.597	488.738	410.965	498.184	415.764	316.9	372.85	375.103	403.283	406.464	405.641	394.281	381.06	406.698	383.754	344.696	355.873	349.609	158.646	161.19	186.709	210.487	55.1309	142.595
470.851	497.637	500.306	485.632	408.305	497.9	413.108	311.886	368.071	372.286	396.529	401.507	400.565	387.398	373.949	401.684	376.729	341.312	353.315	347.772	157.857	160.095	185.68	210.315	54.3973	141.118
469.448	496.372	499.083	483.711	403.779	496.608	408.676	312.073	370.75	370.476	398.118	402.603	401.551	387.555	373.765	402.695	376.62	342.072	355.574	348.717	157.161	159.857	185.24	210.5	55.8767	141.559
465.045	493.354	496.204	483.921	403.84	493.738	408.77	311.849	375.759	373.286	397.471	402.493	401.638	389.781	375.882	402.705	378.675	340.276	354.111	349.109	157.107	158.726	185.32	210.509	57.2466	143.559
467.687	496.124	498.907	485.895	406.565	496.431	411.439	311.788	373.732	370.571	398.824	404.301	403.42	390.773	376.934	404.537	379.765	341.717	356.519	352.326	158.804	160.774	184.707	209.292	55.6575	140.676
469.821	498.416	501.343	487.605	409.191	498.685	414	313.963	379.58	375.643	397.176	403.466	402.899	390.898	377.294	403.821	380.096	344.296	356.259	354.098	157.839	161.44	184.787	210.273	56.3014	144.412
474	502.062	504.824	493.553	416.42	502.254	421.209	314.641	376.741	375.833	407.588	412.192	411.565	396.445	382.772	412.463	385.699	346.395	357.111	350.511	158.5	162.226	185.987	210.375	55.1096	139.029
475.955	504.089	506.741	493.526	422.573	504.223	427.065	317.331	375.393	380.738	401.824	407.219	406.087	396.469	384.809	407.358	387.108	347.625	359.444	352.141	159.161	162.155	186.067	210.134	53.4795	139.912
470.119	498.221	500.843	488.158	417.802	498.454	422.273	316.257	377.911	377	397.118	402.356	401.58	393.539	382.625	402.695	384.735	344.447	357.444	350.435	157.857	160.929	185.453	210.611	56.0274	145.824
475.872	504.486	507.414	495.995	418.696	504.738	423.508	319.001	380.058	378.674	401.014	405.425	404.933	395.259	382.516	405.852	385.125	350.196	357.714	355.986	160.347	161.977	187.622	211.344	58.2401	144.662
475.693	503.114	505.923	493.389	415.406	503.269	420.234	318.238	383.861	378.246	403.897	407.631	406.658	397.9	385.648	407.778	388.016	349.92	361.232	354.671	158.561	161.87	186.142	211.937	58.1442	147.456
476.559	504.247	506.896	495.1	422.016	504.407	426.637	317.528	381.951	379.079	403.191	408.124	407.542	399.306	387.266	408.557	389.625	348.87	359.788	355.399	160.257	161.881	187.555	212.099	57.0072	148.515
474.738	501.07	503.72	491.337	417.2	501.223	421.824	317.254	378.522	377.269	400.25	405.658	404.991	397.65	385.832	405.926	388.161	346.173	361.695	352.845	160.507	163.643	185.555	211.182	58.3086	147.809
476.857	501.335	503.97	492.574	413.452	501.53	418.371	316.748	379.54	377.555	400.132	404.836	404.02	394.353	382.06	405.22	384.577	350.209	362.362	355.66	159.775	163.322	187.515	212.432	57.4318	144.574
475.29	499.654	502.146	490.337	417.406	499.846	421.961	315.111	380.701	377.198	400.72	404.535	403.658	394.955	383.302	404.81	385.577	345.689	361.047	355.366	159.525	162.322	185.955	211.983	59.3497	148.162
472.559	497.495	500.034	486.574	411.368	497.638	416.033	314.944	377.165	374.055	399.25	403.425	402.556	394.306	382.464	403.673	384.793	343.663	359.64	351.127	159.418	161.024	186.275	211.089	59.4181	146.633
472.723	497.362	499.942	487.284	406.894	497.538	411.853	314.287	374.263	374.174	395.955	400.521	400.092	391.087	378.369	400.999	380.884	345.41	358.306	352.442	159.793	161.512	186.675	212.154	58.6647	144.515
470.298	495.469	497.963	483.947	404.771	495.662	409.655	311.82	371.402	370.667	394.118	399.753	398.884	386.133	373.022	399.916	375.777	342.355	354.889	351.337	159.036	160.607	186.267	210.361	58.7534	148.059
470.269	496.788	499.444	485.737	406.389	497	411.288	311.249	374.554	371.262	395.706	400.849	400.029	387.07	373.919	401.053	376.699	342.372	355.463	349.283	158.429	159.524	186.747	210.931	58.274	145.941
467.627	496.664	499.491	487.263	406.084	496.892	411.079	311.963	374.804	372.548	397.706	403.014	402.116	389.672	376.199	403.221	378.892	341.878	355.056	347.663	158.161	160.952	185.88	211.014	60.3973	145.824
468.388	497.531	500.315	486.5	408.679	497.746	413.511	313.241	373.75	373.595	399	403.589	402.623	388.836	375.015	403.8	377.855	343.194	354.37	348.304	156.536	159.631	183.4	210.69	56.5342	136.029
470.284	500.876	504	492.447	414.298	501.215	419.18	314.51	373.161	374.429	402.176	407.425	406.986	393.109	379.463	407.758	382.428	344.122	354.463	348.717	157.571	160.964	185.48	210.824	54.5069	138.147
474.746	504	506.759	495.474	419.221	504.162	423.986	316.841	373.625	375.31	407.941	412.575	411.855	400.008	387.346	412.768	389.934	344.717	355.315	347.109	157.929	161.929	186.707	210.065	56.7808	138.265
470.179	499.319	502.037	490.026	417.771	499.562	422.367	314.865	370.241	370.786	404.235	408.425	407.551	396.984	385.353	408.663	387.705	343.158	358.093	347.674	157.089	162.881	187.2	211.657	50.1233	127.029
468.716	496.053	498.648	485.368	411.466	496.277	416.079	314.718	374.268	373.452	398.059	403.014	402.203	392.742	381.779	403.263	383.934	342.97	359.87	349.804	158.018	162.595	188.027	211.287	53.5479	140.147
471.236	498.184	500.876	489.338	415.868	498.474	420.437	316.544	379.048	375.844	398.374	402.839	401.979	393.307	381.353	403.107	383.756	346.161	359.635	352.764	159.044	162.465	185.833	211.624	54.8759	141.675
472.4	499.21	502.163	490.68	413.822	499.536	418.589	314.026	376.763	375.915	398.492	402.908	402.11	391.393	378.78	403.18	381.395	346.457	359.524	352.916	160.919	162.31	185.873	210.809	53.7937	140.41
472.206	499.546	502.376	490.312	411.402	499.797	416.265	316.361	378.361	377.153	398.492	402.757	401.777	391.549	378.596	402.907	381.244	346.822	361.765	351.437	158.49	162.417	187.939	211.198	56.1088	141.204
474.311	501.529	504.321	492.549	414.715	501.774	419.531	316.422	380.406	375.653	401.904	405.826	405.023	395.658	382.816	406.054	385.359	348.602	357.542	354.361	158.044	161.786	187.193	211.615	56.7115	144.469
475.923	501.148	503.71	490.049	413.601	501.313	418.351	316.552	374.843	377.106	400.904	405.058	404.501	393.721	381.015	405.443	383.678	348.829	358.505	354.633	161.044	162.143	187.313	211.707	53.8622	144.675
476.43	501.883	504.404	492.154	412.875	501.997	417.761	316.899	374.388	379.344	402.021	406.319	405.53	396.424	383.736	406.58	386.274	349.247	359.45	355.177	159.276	162.608	187.979	212.791	55.8074	146.028
476.579	502.184	504.858	492.549	414.028	502.405	418.883	317.846	376.138	378.439	400.727	406.072	405.777	397.666	384.897	406.58	387.401	349.368	358.802	355.785	157.848	161.643	187.526	212.309	54.6704	148.675
473.147	500.387	503.228	492.364	415.234	500.69	420.035	317.495	376.825	379.534	401.021	405.702	405.139	396.541	383.971	406.18	386.503	349.789	362.357	356.568	159.526	163.87	186.819	212.184	54.0677	147.351
473.298	499.584	502.13	487.605	409.931	499.762	414.763	315.192	372.741	380.714	400.882	405.808	405.203	394.602	381.529	406.189	384.114	347.273	360.685	354.967	156.214	160.226	186.12	210.514	56.1096	149.265
474.388	502.841	505.62	491.974	415.809	503.131	420.568	316.29	377.812	379.476	403.765	409.849	409.406	399.32	386.162	410.295	388.687	348.382	360.685	355.576	156.179	161.607	186.187	210.852	58.0822	153.118
476.179	504.956	507.574	493.842	418.969	505.092	423.669	316.204	376.5	381.405	401.588	408.712	408.333	399.156	386.588	409.179	389.042	346.451	364.648	354.63	156.036	162.655	184.24	210.454	52.5753	148.118
478.642	508.319	510.972	499.395	425.313	508.469	430	320.718	378.089	384.286	408.412	414.178	413.783	403.359	390.625	414.6	393.235	347.763	361.444	354.435	156.161	162.345	182.053	211.769	53.5753	153.971
466.657	495.92	498.815	488.105	418	496.2	422.417	315.237	381.205	375.881	399.235	402.329	400.623	394.594	385.338	402.168	387.024	344.418	358.648	346.641	160.25	161.536	186.107	210.579	60.4795	150.824
469.791	497.204	500.009	488.053	414.252	497.515	418.906	315.943	375.786	372.476	399.529	404.562	403.464	392.625	381.243	404.663	383.657	343.612	356.741	346.413	159.946	160.679	186.293	210.083	58.589	144.235
470.224	498.159	500.954	487.579	412.214	498.446	416.964	310.833	377.625	367.786	399.294	404.37	403.435	390.836	378.147	404.6	380.813	339.046	351.259	348.152	161.804	160.762	186.613	209.894	60.2055	139.941
471.179	498.832	501.574	487.868	409.45	499.115	414.381	309.89	382.393	367.738	399.059	404.781	403.884	390.086	376.787	404.989	379.633	337.842	351.278	348.641	160.375	160.417	186.36	209.403	61.2877	137.941
474.462	501.471	504.306	492.097	415.911	501.81	420.703	314.059	386.903	370.715	402.499	407.012	406.277	393.658	379.786	407.23	382.7	342.389	352.215	350.842	160.866	159.711	186.772	210.228	60.132	141.092
478.537	503.117	505.51	493.097	415.598	503.272	420.466	313.679	386.073	370.12	401.852	406.793	405.857	394.822	380.941	407.041	383.767	343.244	354.048	353.832	160.758	161.187	185.279	209.284	59.5977	142.268
478.835	506.073	508.834	496.676	415.873	506.349	420.94	313.144	383.546	369.596	404.44	408.601	407.727	397.884	384.271	408.799	386.953	341.461	356.492	355.082	159.723	162.937	184.532	209.251	62.7073	150.004
451.805	477.064	479.25	460.965	384.522	476.418	388.84	309.079	360.207	363.263	379.264	380.587	379.611	364.713	351.558	380.694	354.044	340.103	339.622	338.81	160.116	158.83	183.439	209.941	74.0087	149.945
475.88	502.993	505.834	494.834	414.812	503.218	419.653	316.418	374.992	377.525	404.146	406.929	405.987	395.83	383.073	407.094	385.61	348.142	367.678	355.527	158.58	161.282	185.026	211.205	50.3375	122.621
469.835	495.25	497.991	487.755	409.941	495.58	414.732	316.12	371.814	374.168	399.675	403.614	402.828	392.97	380.168	403.925	382.76	346.941	361.992	351.799	157.544	163.782	187.879	212.978	51.5977	131.033
470.223	496.108	498.889	488.571	414.636	496.449	419.214	317.512	373.823	378.025	399.028	404.258	403.495	395.924	384.176	404.641	386.519	347.537	363.641	351.636	158.419	161.782	189.106	214.103	52.132	132.356
472.343	498.391	501.343	490.702	411.529	498.787	416.422	316.556	371.85	377.12	398.793	403.751	402.915	394.478	382.205	404.041	384.664	347.853	362.104	352.201	160.241	161.794	187.972	214.038	49.7621	131.209
465.493	492.274	494.963	482.395	405.053	492.546	409.763	312.886	368.804	374.667	396.824	401.205	400.261	387.727	375.779	401.432	378.253	343.355	357.148	350.12	157.071	160.917	188.253	211.44	49.8082	133.324
470.015	498.354	501.167	488.342	408.748	498.654	413.669	312.518	369.929	375.357	395.059	401.219	400.638	390.078	377.463	401.589	380.048	343.391	359.667	352.457	156.554	160.702	187.667	211.935	51.1096	140.412
475.328	503.23	505.861	491.974	413.573	503.362	418.496	314.118	373.402	378.976	398.647	404.26	403.594	391	378.434	404.558	381.096	344.414	358	349.402	158.179	163.452	185.8	211.38	55.7123	154.706
473.91	501.973	504.75	491.342	411.618	502.238	416.655	314.42	372.67	377.619	397.647	403.342	402.768	390.234	377.316	403.653	380.006	342.842	357.611	351.761	156.857	162.06	187.093	210.329	55.863	154.471
470.657	497.186	499.889	486.316	412.885	497.492	417.525	314.935	374.312	375.143	399	404.247	403.725	391.734	378.757	404.621	381.398	345.477	356.889	350.652	158.268	160.333	185.707	211.759	55	148.059
472.97	501.513	504.25	491.737	414.893	501.762	419.719	317.461	376.75	378.762	400.471	406.123	405.42	394.305	381.162	406.453	383.886	347.839	357.889	351.033	158.571	161.44	184.907	210.611	57.4931	149.853
473	501.053	503.806	490.947	417.771	501.308	422.381	318.804	378.223	378.667	401.588	407.096	406.391	397.078	385.191	407.368	387.578	348.734	361.685	354.609	157.643	161.714	185.76	210.375	56.8904	147.824
475.582	504.053	506.926	494.132	418.466	504.362	423.223	317.024	377.545	377.81	402.294	408.219	407.725	397.805	385.632	408.674	388.096	349.118	360.593	353.239	156.375	162.536	186.627	210.431	58.137	149.441
475.672	503.435	506.064	491.619	416.905	503.566	421.559	318.251	378.356	380.066	403.484	409.01	408.098	398.628	386.666	409.233	388.989	351.258	359.136	355.027	158.175	160.634	186.628	211.662	58.1242	146.383
473.254	500.992	503.675	488.961	413.569	501.251	418.3	316.549	376.927	374.899	402.131	407.284	406.519	394.418	381.592	407.528	384.236	348.074	358.636	353.114	157.229	161.812	185.335	210.625	55.5352	141.53
475.284	504.594	507.379	494.461	416.645	504.843	421.523	317.924	380.222	378.994	406.19	411.133	410.388	398.089	385.019	411.328	387.754	351.6	360.488	354.734	159.157	161.741	186.281	211.754	56.1653	144.647
478.164	505.63	508.277	494.856	419.546	505.851	424.264	316.985	383.195	378.542	405.484	411.106	410.432	401.097	388.769	411.465	391.212	348.11	360.118	355.701	159.657	162.36	186.441	210.435	56.8914	143.706
478.329	505.568	508.129	494.461	419.798	505.712	424.501	317.259	381.757	378.042	405.896	410.873	410.127	400.144	388.092	411.191	390.519	347.07	360.766	355.755	160.086	163.741	188.135	211.727	54.7818	144.53
471.896	499.143	501.675	486.54	416.92	499.297	421.3	315.328	381.025	375.351	401.778	406.613	405.852	397.597	386.681	406.938	388.73	344.952	360.766	353.864	159.032	161.443	185.695	211.143	55.5626	145.03
470.657	498.408	501.138	487.856	409.409	498.666	414.278	314.177	377.534	374.875	398.955	404.01	403.316	393.175	380.629	404.349	383.109	343.649	358.247	351.81	157.05	160.848	185.681	210.217	55.2201	142.735
470.747	498.55	501.286	487.435	411.317	498.774	416.048	316.789	380.097	376.161	398.602	404.229	403.591	393.316	380.717	404.549	383.224	344.768	359.173	350.668	159.336	161.122	186.361	210.389	56.6174	141.412
469.313	497.575	500.352	487.158	408.969	497.762	413.791	312.167	376	371.929	397.235	402.356	401.667	390.766	378.265	402.684	380.789	343.076	354.778	349.467	159.214	161.024	186.067	211.074	58.5479	142.971
466.627	494.761	497.556	484.026	410.519	494.969	415.065	310.2	374.536	371.5	396.176	401.315	400.522	388.031	375.846	401.632	378.313	340.043	352.963	346.196	158.429	159.881	185.307	210.125	57	141.765
469.164	497.248	500.028	486.053	406.145	497.446	411.05	310.694	373.464	373.333	395.471	400.164	399.507	386.367	373.191	400.516	375.892	340.783	356.204	349.261	157.625	159.798	183.773	209.417	55.9726	139.941
471.522	500.292	503.157	490.842	411.443	500.554	416.353	313.967	374.562	373.881	399.059	404.548	403.536	392.039	379.199	404.684	381.789	342.266	357.222	351.076	158.768	161.095	185.493	211.204	57.5753	144.471
469.134	496.124	498.731	485.632	410.252	496.3	414.935	313.049	375.438	372.571	398.176	403.11	402.246	390.883	378.206	403.368	380.711	342.566	356.519	349.293	158.911	160.286	186.56	210.417	56.726	142.294
465.761	493.487	496.296	483.447	408.901	493.769	413.54	312.792	375.455	373	395.059	399.466	398.333	385.625	373.404	399.568	375.886	341.227	356.296	349.967	158.982	161.893	186.16	209.694	58.7808	142.412
466.149	492.956	495.639	481.658	405.565	493.208	410.252	311.576	372.384	372	394.471	399.726	398.986	385.961	372.86	399.968	375.566	340.441	355.037	347.88	156.821	158.226	183.56	210.435	60.6849	142.882
469.821	499.46	502.296	488.5	409.427	499.662	414.295	312.678	375.062	372.333	397.706	402.603	401.87	391.508	378.14	402.989	380.693	342.944	357.852	351.837	159.286	161.821	185.867	210.444	55.3836	139.088
466.435	494.504	497.294	483.949	405.71	494.763	410.541	315.808	375.224	374.534	393.121	399.188	398.519	386.147	373.401	399.482	376.058	343.919	356.362	351.191	156.915	159.453	185.587	210.264	57.096	140.541
465.868	493.212	495.923	481.239	406.023	493.455	410.67	313.889	375.322	374.439	395.004	399.955	399.128	386.319	373.291	400.219	375.92	343.15	357.269	350.365	158.201	160.048	184.814	210.879	56.6303	139.688
470.808	499.335	502.044	487.976	407.496	499.517	412.462	314.705	376.75	375.415	399.239	404.434	403.621	389.131	374.989	404.682	377.968	345.146	357.306	353.506	157.826	161.62	187.587	210.861	55.096	139.659
475.614	502.158	504.711	490.739	413.504	502.286	418.289	317.334	374.652	376.867	401.651	406.996	406.128	394.748	381.916	407.209	384.48	347.775	359.621	353.887	160.344	163.239	187.067	212.838	55.1782	139.659
473.599	502.061	504.933	491.186	415.092	502.348	419.807	318.024	375.509	375.034	403.004	407.489	406.374	393.936	381.327	407.556	383.986	348.225	360.899	353.941	159.54	163.62	186.507	211.578	55.507	141.247
473.853	499.433	501.97	487.844	411.458	499.609	416.203	316.163	375.072	377.939	398.945	404.613	403.766	392.186	380.497	404.851	382.92	346.923	359.066	352.387	158.469	161.287	187.6	211.495	56.5481	143.571
474.301	500.512	503.062	488.897	412.542	500.709	417.274	316.261	375.286	378.105	401.062	406.188	405.302	394.444	382.1	406.451	384.582	347.959	359.528	353.137	158.612	160.846	187.534	210.403	54.8221	142.218
477.957	504.442	507.062	493.265	416.504	504.655	421.282	317.946	379.009	377.915	400.415	405.845	404.997	395.858	383.497	406.103	385.938	348.9	360.491	351.974	159.148	161.334	186.387	209.921	53.644	142.041
475.269	500.726	503.204	489.026	414.183	500.838	418.871	314.331	376.321	376.167	401.294	406.945	406.449	394.914	382.89	407.368	385.361	344.332	357.593	350.717	157.071	162.274	185.84	209.949	54.726	146.647
473.09	498.991	501.593	487.579	412.962	499.185	417.612	313.514	374.839	375.929	400.294	405.945	405.464	396.5	384.809	406.358	387.054	342.714	359.222	352.38	158.821	160.833	185.64	210.593	55.863	148.706
469.403	497.549	500.398	487.921	409.748	497.869	414.64	314.62	369.839	373.762	397.412	402.658	401.928	390.141	377.61	402.926	380.163	345.395	356.037	350.228	156.982	161.595	185.92	211.514	56.3014	145.441
469.582	498.655	501.463	486.974	412.58	498.869	417.245	313.412	375.286	375.333	398.353	403.425	402.594	391.219	378.772	403.684	381.301	343.092	356.204	350.88	157.214	160.75	185.107	210.787	57.9178	147.176
472.015	500.274	503.056	490.158	411.13	500.585	416.079	314.282	375.92	375.19	400.235	405.63	405.058	393.391	380.191	405.947	382.892	345.987	358.63	352.38	156.768	160.202	186.307	211.185	55.0411	142.676
470.552	499.566	502.37	490.605	413.466	499.846	418.273	315.327	374.929	375.81	401.059	406.055	405.304	395.094	382.757	406.316	385.175	345.862	359.278	349.467	159.054	161.655	185.84	210.412	54.7123	140.235
473.269	504.31	507.278	495	418.168	504.577	422.964	314.731	382.054	375.929	403.941	408.849	407.986	396.641	383.882	409.105	386.482	348.612	358.352	351.054	158.196	162.44	186.893	210.894	58.3562	144.618
473.642	503.035	505.796	494.184	421.145	503.262	425.763	316.061	380.696	377.333	403.118	408.329	407.681	398.758	386.809	408.716	389.175	348.688	360.241	351.511	157.625	162.726	186.36	211.667	57.2192	145.176
470.317	497.58	500.292	488.822	415.567	497.807	420.116	317.014	380.007	379.848	400.655	404.938	404.357	395.944	384.222	405.283	386.522	347.539	361.569	354.24	158.377	161.28	187.597	211.76	55.7818	145.047
473.168	500.899	503.588	490.638	414.933	501.084	419.656	316.063	379.9	378.633	401.89	406.225	405.502	394.147	381.296	406.493	383.98	347.306	360.403	354.131	157.413	161.518	186.93	212.218	54.0968	142.106
473.526	500.377	503.042	491.217	415.781	500.6	420.483	315.647	379.989	376.324	403.302	408.335	407.835	397.655	385.193	408.725	387.781	346.911	359.329	353.577	158.949	160.494	186.77	212.32	59.2475	146.224
474.063	499.873	502.44	490.269	414.307	500.046	419.03	314.276	377.347	375.895	399.714	404.787	404.125	394.694	382.362	405.114	384.799	344.931	358.884	353.903	160.217	160.447	187.664	211.769	57.727	143.724
473.675	500.678	503.394	490.348	414.552	500.876	419.274	314.822	378.722	377.8	400.067	404.499	403.748	393.796	381.325	404.778	383.829	345.112	359.847	354.436	158.038	161.03	185.637	211.2	57.8365	146.518
472.84	499.731	502.468	489.769	413.269	499.961	418.001	315.716	377.82	377.395	400.89	404.677	403.603	393.038	381.193	404.757	383.63	344.066	360.106	354.544	157.02	160.244	185.637	211.672	56.727	147.224
473.451	498.669	501.227	487.717	410.177	498.83	415.001	312.933	376.034	375.252	398.714	402.869	401.936	391.835	379.355	403.083	381.829	340.941	356.569	352.664	156.931	160.982	185.744	211.283	58.1516	146.547
469.466	496.271	499.033	486.033	409.155	496.492	413.915	313.125	376.775	373.943	397.243	401.91	401.067	389.913	376.847	402.188	379.462	341.214	358.81	355.186	159.234	160.554	186.824	211.783	56.0968	145.047
469.134	495.504	498.278	483.632	403.687	495.785	408.676	310.808	372.714	371.262	393.176	399.219	398.507	386.227	372.809	399.516	375.524	339.132	354.907	348.978	158.107	160.667	186.173	210.87	57.8767	145.176
471.239	497.743	500.315	486.053	406.672	497.931	411.583	311.31	374.839	371.476	394.882	400.767	400.116	388.07	375.059	401.095	377.711	340.628	355.185	349.522	156.696	160.643	186.133	210.208	57.9041	142.294
468.09	496.097	498.889	484.447	408.298	496.338	413.014	311.751	375.705	372.143	397.235	402.151	401.159	388.711	375.551	402.379	378.199	339.882	354.87	351.402	158.857	159.893	185.227	210.106	56.8219	142.559
466.239	496.009	499.046	484.763	404.519	496.331	409.475	312.967	375.036	374.262	397.294	402.411	401.725	389.164	375.596	402.737	378.38	344.194	356.167	352	157.196	159.833	185.84	209.819	55.6712	139.412
470.687	498.566	501.269	487.553	409.725	498.777	414.547	313.514	375.688	374.667	400.059	404.658	403.652	390.562	377.382	404.768	380.102	344.276	355.204	350.076	159.536	161.619	185.867	210.292	59.6438	146.853
474.328	502.018	504.611	491.105	416.305	502.169	420.978	314.91	378.214	372.762	401.529	406.945	406.174	396.641	384.426	407.211	386.807	344.921	357.574	350.065	159.107	161.429	185.28	210.264	56.4931	143.088
467.97	495.186	497.759	483.632	411.939	495.354	416.403	314.09	374.295	373.143	399.412	404.534	403.652	394.555	382.662	404.726	385.012	342.872	357.056	349.533	157.446	161.083	186.867	209.347	56.8493	143.412
468.358	496.15	498.898	486.079	408.817	496.408	413.583	314.82	373.402	373.976	396	400.562	399.638	386.633	374.022	400.768	376.639	343.72	358.926	350.696	157.696	160.548	185.6	210.005	55.2055	141.206
471.699	498.883	501.62	489.416	416.165	499.146	420.713	316.363	379.343	375.422	399.979	404.276	403.368	392.442	379.67	404.507	382.3	346.524	358.171	352.581	157.27	160.222	185.821	210.994	57.8792	144.172
473.863	500.149	502.833	491.758	415.226	500.392	419.986	315.914	379.397	375.493	399.45	404.796	404.266	394.997	382.258	405.223	384.806	346.35	356.634	351.059	158.895	159.924	185.861	211.092	56.3861	142.613
476.983	503.246	505.87	494.547	416.639	503.446	421.475	315.714	378.986	377.946	402.685	406.92	406.223	396.372	384.023	407.233	386.499	347.047	359.338	351.82	159.52	161.602	186.954	212.018	56.4272	142.319
475.46	501.83	504.527	492.152	414.845	502.015	419.655	316.163	376.79	378.779	403.097	407.399	406.426	395.473	383.442	407.539	385.951	347.169	363.449	356.027	157.877	161.995	185.861	211.069	53.3039	140.083
472.968	498.387	500.962	488.995	414.692	498.585	419.303	316.727	375.209	378.946	401.861	406.44	405.933	396.481	384.559	406.802	386.975	346.126	360.69	353.07	158.342	161.96	187.901	212.027	56.7149	143.466
474.341	501.697	504.499	492.652	414.944	501.946	419.778	316.429	375.754	377.517	401.45	406.454	405.774	395.942	383.567	406.77	386.101	346.998	358.949	352.505	158.627	160.817	187.554	211.777	54.4546	141.76
475.087	501.228	503.888	491.6	414.723	501.415	419.526	316.257	378.531	378.993	401.861	406.344	405.542	396.583	384.376	406.644	386.782	346.504	361.653	353.885	158.538	163.329	186.487	212.795	55.1258	147.348
471.759	498.423	501.175	488.679	414.173	498.631	418.821	315.045	378.691	380.065	398.744	403.057	402.31	392.473	380.846	403.391	383.192	346.004	362.597	354.918	157.074	159.912	185.501	211.772	57.1669	146.024
469.194	497.496	500.306	487.158	409.504	497.792	414.353	312.343	371.357	372.333	398.588	404	403.232	391.82	379.022	404.284	381.608	342.961	353.222	348.978	158.161	160.702	185.147	211.134	58.6438	146.206
469.388	496.85	499.509	485.763	411.611	497.077	416.209	312.49	372.884	371.19	398.118	403.082	402.232	389.922	377.221	403.337	379.813	341.789	354.519	347.696	157.768	160.726	186.147	210.745	57.0822	144.088
469.657	497.814	500.593	487.158	407.779	498.038	412.676	312.188	374.902	374.167	397.412	402.616	401.855	388.859	375.485	402.895	378.205	341.875	355.685	351.424	156.964	161.024	186.053	209.759	56.3836	145.471
467.134	495.77	498.565	484.789	406.992	496.054	411.835	312.298	377.08	374.333	397.588	403.411	402.826	389.602	375.985	403.737	378.807	344.562	357.519	352.011	157.589	161.012	187.707	210.796	55.8082	141.765
473.104	500.858	503.639	489.974	410.137	501.131	415.108	313.11	379.571	376.119	399.529	404.452	403.406	390.5	377.36	404.558	380.024	344.151	358.111	351.957	157.446	161.393	185.68	211.421	60.1096	145.559
474.119	503.239	505.981	492	415.71	503.438	420.482	314.033	378.196	374.429	401.412	406.767	406.101	394.273	381.316	407.063	383.964	346.312	357.704	353.011	159.161	161.488	187.573	211.37	57.4931	146.147
474.806	502.788	505.481	491.5	415.748	502.985	420.482	315.8	377.75	375.738	402.294	407.479	406.739	396.938	384.309	407.758	386.813	345.053	360.611	351.446	157.571	162.286	185.693	211.12	57.6438	145.176
474.343	502.363	504.935	490.921	417.565	502.531	422.165	316.012	379.473	375.952	404.059	409.151	408.449	399.562	387.618	409.463	389.958	345.632	358.815	352.054	156.696	160.226	185.04	210.31	59.9041	147.118
474.149	501.726	504.417	491.079	414.397	501.946	419.173	311.208	379.848	372.214	399.529	403.603	401.913	391.883	380.603	403.4	382.88	341.046	355.704	351.283	162.464	158.798	187.72	207.894	65.7397	149.971
476.045	502.814	505.593	493.079	415.534	503.162	420.374	311.012	377.116	367.857	398.118	403.014	401.449	391.031	378.956	402.884	381.422	344.188	352.333	348.467	163.036	159.226	186.947	207.287	64.0685	143.971
476.377	502.675	505.482	495.144	416.058	502.999	421.002	313.303	378.945	367.763	401.962	405.935	404.179	396.597	384.909	405.747	387.204	343.791	356.517	349.483	164.438	160.618	187.494	208.904	63.8242	145.254
474.063	501.223	504.232	493.96	416.409	501.652	421.232	314.226	377.507	367.406	403.139	407.045	405.353	396.175	384.343	406.831	386.764	344.002	357.239	350.298	164.635	161.476	187.908	208.534	60.9201	141.578
476.287	503.657	506.621	495.696	415.546	503.96	420.476	314.503	375.445	368.025	404.08	407.237	405.875	396.065	383.997	407.178	386.475	347.377	352.498	347.809	162.92	160.511	189.001	208.376	61.8105	139.372
471.511	497.179	499.945	489.302	412.454	497.522	417.225	313.744	373.4	366.096	404.492	407.538	405.774	394.534	382.453	407.273	384.945	345.315	348.776	346.483	162.849	159.88	188.628	208.983	61.6461	140.578
472.601	499.135	501.973	491.039	411.989	499.445	416.836	314.075	375.936	369.858	402.61	406.387	405.02	394.55	382.247	406.336	384.813	342.729	350.035	347.657	162.67	160.166	188.334	208.562	60.2215	138.578
473.272	500.993	504.001	493.17	413.577	501.383	418.44	313.128	374.712	369.644	402.668	405.894	404.049	392.323	379.681	405.599	382.307	344.318	351.387	347.505	162.563	161.107	187.588	208.474	58.9475	137.725
474.257	501.728	504.631	495.196	415.645	502.06	420.534	312.924	375.123	368.525	404.492	407.88	406.339	395.128	382.247	407.768	384.867	344.548	354.684	347.515	163.563	160.797	189.788	208.719	57.9475	141.842
475.526	503.392	506.325	496.723	415.737	503.699	420.671	313.732	374.052	370.906	405.257	408.689	407.397	397.151	384.703	408.652	387.258	345.834	355.202	347.711	164.849	161.523	188.561	207.812	59.7557	138.578
473.03	501.124	503.935	491.132	412.618	501.469	417.439	311.788	371.188	367.333	402.824	407.507	406.203	395.359	383.243	407.442	385.687	341.312	352.759	348.076	161.625	159.595	187.707	208.745	61.411	145.118
472.239	499.717	502.556	490.105	410.855	500.054	415.784	310.588	370.241	366.214	402.765	406.986	405.464	392.297	379.912	406.768	382.488	341.197	349.87	345.185	161.857	158.571	187.88	207.722	60.4931	143.706
477.836	505.54	508.278	495.947	415.939	505.762	420.856	311.135	373.723	369.5	401.882	406.781	405.362	393.461	381.162	406.716	383.657	344.276	352.907	347.141	162.821	160.238	188.56	207.875	61	143.206
474.448	502.876	505.722	493.763	415.336	503.208	420.165	312.878	373.723	368.952	404	408.712	407.101	396.188	384.191	408.526	386.584	343.151	355.407	348.098	163	160.25	188.4	208.708	61.9589	141.294
469.836	497.584	500.324	488.263	414.092	497.862	418.655	311.229	373.982	366.595	402.235	407.205	405.638	394.992	383.397	407.032	385.741	341.872	351.63	347.25	161.536	159.107	187.32	208.648	65.4247	144.912
469.94	498.009	500.981	488.526	410.779	498.354	415.583	312.461	370.188	365.643	399.824	404.205	402.449	389.492	377.118	403.926	379.753	346.201	351.056	344.12	157.107	159.286	186.16	206.463	59.9315	146.059
477.418	505.434	508.361	495.947	415.977	505.777	420.971	312.167	381.375	362.167	404.588	409.342	408.043	394.961	382.257	409.316	384.94	346.931	348.722	346.043	165.5	160.583	188.947	209.958	65.1918	139.824
476.731	505.885	508.75	496.211	421.351	506.123	426.007	310.853	378.473	361.952	401.412	406.575	405.014	395.914	384.257	406.442	386.566	341.727	348.759	348.141	161.464	160.714	187.347	207.644	67.4384	145.618
476.68	504.078	506.839	496.882	423.026	504.335	427.577	315.526	378.428	364.658	403.809	407.705	406.152	397.515	385.515	407.595	387.913	342.796	352.237	349.012	164.945	160.451	187.71	208.439	67.7341	145.575
476.591	504.096	506.987	496.593	422.01	504.419	426.634	314.791	376.892	364.753	406.633	410.403	408.876	398.108	386	410.28	388.527	345.28	352.329	345.708	165.588	160.296	188.59	208.503	66.104	143.31
473.561	498.229	500.848	489.146	416.743	498.504	421.217	311.718	373.16	364.681	402.397	405.828	404.21	394.632	383.191	405.732	385.497	342.711	348.866	341.143	162.874	159.034	186.19	207.911	66.3368	147.192
471.427	496.6	499.246	487.119	408.415	496.827	413.188	308.979	371.178	364.42	397.103	400.992	399.427	388.124	375.721	400.806	378.341	338.115	348.311	342.741	163.945	158.213	186.59	206.402	63.2958	139.457
473.098	499.884	502.793	491.093	405.583	500.196	410.771	310.211	372.472	362.515	402.338	405.636	404.166	391.069	377.14	405.532	380.081	340.066	348.922	344.36	164.284	157.308	186.536	207.309	62.2821	138.516
477.635	504.901	507.978	497.856	411.568	505.312	416.843	312.603	376.838	366.586	405.044	409.143	407.732	395.952	382.258	409.08	385.1	343.684	351.477	348.078	164.802	161.725	188.056	208.647	62.9396	142.075
477.65	503.353	506.154	496.119	416.201	503.665	421.124	312.138	377.196	367.991	403.515	407.527	406.195	396.897	384.118	407.585	386.708	344.138	352.996	348.175	163.749	160.225	189.63	208.8	63.9396	145.369
476.904	502.353	505.135	494.33	414.163	502.658	419.088	312.571	376.446	368.562	403.927	407.924	406.34	395.226	382.816	407.764	385.419	343.24	353.311	349.11	162.463	159.403	186.656	208.906	63.6382	143.928
473.955	500.938	503.787	491.632	412.748	501.246	417.604	311.302	375.554	366.976	400.059	404.877	403.406	390.641	378.051	404.758	380.693	342.783	351.259	347.337	161.821	159.179	187.707	208.269	62.5342	143.941
475.896	503.212	506.028	493.842	414.405	503.485	419.302	310.943	373.893	365.143	404.294	408.027	406.174	393.719	381.294	407.779	383.849	341.701	353	345.935	162.893	160.524	187.44	208.375	64.1507	142.382
475.612	503.469	506.389	494	414.511	503.823	419.446	310.788	374.821	366.381	401.706	406.411	405.014	395.211	383.279	406.358	385.633	342.181	352.648	345.522	161.143	160.238	188.147	207.917	61.863	140.882
474.269	502.381	505.185	492.658	415.267	502.669	420.05	310.253	377.661	366.881	404.412	408.274	406.478	394.359	382.544	408.063	384.94	340.451	352.778	347	162.518	160.262	189.64	208.046	63.2877	139.647
471.851	500.442	503.352	491.737	414.176	500.762	418.957	311.792	377.009	367.286	402.882	407.082	405.188	393.102	381.169	406.779	383.59	341.184	352.426	346.75	161.161	161.536	186.84	208.083	61.3973	141.412
469.03	496.168	498.907	487.132	411.748	496.531	416.424	311.51	373.991	367.619	403.353	407.233	405.522	394.258	382.309	407.011	384.717	341.197	354.593	344.674	161.821	159.821	186.6	207.005	62.7534	141.559
472.119	500.602	503.435	490.474	412.16	500.915	416.957	311.984	375.429	367.81	400.882	405.356	403.783	392.594	380.824	405.168	383.205	341	353.426	346.37	161.625	159.774	185.387	207.144	63.3562	142.765
469.448	498.248	501.093	488.474	412.153	498.554	416.863	310.841	374.098	367.262	400.059	404.945	403.58	392.289	380.294	404.884	382.747	339.875	349.574	346.641	162.625	158.107	186.787	207.597	62.8219	146.706
468.344	498.633	501.67	489.344	409.747	499.021	414.589	313.475	375.852	370.029	400.538	404.879	403.451	390.641	378.287	404.687	380.863	345.102	352.332	348.017	160.747	159.026	187.001	207.19	60.2571	144.85
473.195	501.961	504.791	491.291	412.067	502.245	416.92	313.561	376.655	367.767	400.185	405.235	403.929	391.344	378.604	405.161	381.261	345.585	352.536	346.321	163.854	159.609	189.255	208.94	60.2982	137.144
474.807	503.032	505.846	493.239	414.472	503.368	419.315	315.018	378.923	368.386	401.715	406.536	405.233	393.735	381.354	406.456	383.863	346.881	352.61	349.256	162.068	161.264	189.255	209.542	62.2708	140.232
476.449	505.093	507.995	495.713	418.419	505.406	423.193	314.565	379.959	368.529	404.538	409.016	407.465	395.477	383.346	408.835	385.881	346.96	354.518	348.517	162.925	161.085	188.281	208.778	61.6544	144.526
475.807	503.872	506.652	494.028	418.38	504.152	423.085	315.524	378.968	369.79	404.773	409.153	407.364	396.235	384.714	408.887	387.086	348.628	355.74	349.821	162.872	161.037	187.588	208.537	62.2571	142.556
477.33	504.748	507.458	494.265	417.243	504.968	422.042	313.745	376.128	367.743	403.185	407.509	406.045	395.602	384.015	407.487	386.351	347.23	353.518	350.897	162.783	160.895	187.815	207.519	62.4078	145.379
474.3	501.093	503.763	490.265	415.541	501.329	420.186	313.079	374.075	367.743	400.95	405.797	404.175	394.243	382.684	405.656	384.948	344.766	354.425	349.049	163.622	159.704	188.748	209.019	61.942	143.556
473.33	501.439	504.337	491.634	414.151	501.768	418.927	312.928	373.334	367.338	399.832	404.783	403.378	392.907	380.854	404.74	383.267	341.707	351.018	349.941	163.425	158.954	188.468	208.088	62.9968	141.614
465.045	492.204	494.898	482.342	405.374	492.492	410.108	306.265	370.589	362.524	397.647	401.753	400.159	387.281	375.36	401.537	377.813	336.401	346.963	343.696	161.393	158.06	185.72	207.546	61.8904	147.618
470.149	497.903	500.815	487.395	404.145	498.238	409.173	307.327	368.17	364.833	398.412	402.151	400.319	386.445	373.478	401.884	376.126	337.362	349.352	344.761	161.071	157.583	186.64	206.727	61.8767	137.441
474.597	502.867	505.815	493.5	410.977	503.185	416.029	310.984	372.812	366.548	401.235	406.712	405.522	392.812	379.088	406.758	381.922	341.487	351.148	345.935	163.268	159.488	187.893	207.88	61.4795	144.294
473.507	502.619	505.722	493.842	416.931	503.038	421.712	311.616	372.196	366.405	403.941	409.781	408.362	398.062	385.684	409.758	388.175	342.184	349.37	346.402	161.375	159.643	186.88	208.366	63.9452	144.441
471.881	499.956	502.75	490.263	413.107	500.238	417.835	309.78	373.143	363.857	403.882	408.26	406.652	393.938	382.309	408.011	384.777	341.263	350.296	341.913	161.696	158.452	187.067	206.852	64.6438	142.559
473.642	499.805	502.472	489.447	411.763	500.085	416.583	312.106	372.598	365.548	404.353	408.562	407.072	392.648	380.015	408.442	382.735	342.516	349.963	343.533	162.411	159.31	186.893	207.653	61.7534	141.235
470.642	498.982	501.926	489.737	409.687	499.346	414.619	310.857	373.598	364.595	400.647	405.11	403.638	391.078	378.287	404.989	380.952	341.737	352.833	345.076	160.911	159.429	186.4	206.819	62.5069	138.029
472.761	500.841	503.667	491.368	414.321	501.192	419.094	311.886	376.205	365.405	402.412	406.507	404.826	392.891	380.728	406.284	383.229	342.023	350.907	346.576	162.232	157.988	186.587	207.259	65.3425	143.735
473.62	502.763	505.723	493.903	416.926	503.104	421.651	314.083	375.615	368.257	401.191	406.212	404.57	392.642	380.531	405.996	383.063	344.773	354.081	347.418	162.996	160.43	188.535	208.902	61.8629	142.555
472.59	499.825	502.584	490.324	416.484	500.174	421.069	311.581	376.257	367.4	403.779	407.253	405.584	392.923	381.046	407.048	383.521	342.079	353.785	347.211	162.085	160.561	187.481	209.027	62.2328	139.349
475.247	503.604	506.538	494.008	413.262	503.897	418.191	313.263	375.918	364.923	404.015	408.499	406.715	391.923	378.95	408.227	381.69	345.441	351.063	346.037	162.657	159.192	188.895	208.064	61.5479	134.379
477.844	504.462	507.158	495.245	417.468	504.712	422.292	314.108	379.981	367.257	404.485	408.883	407.251	395.314	383.082	408.775	385.539	347.175	353.174	347.592	164.603	160.776	188.321	208.407	64.1506	141.32
479.605	505.206	507.769	493.982	416.59	505.412	421.392	313.948	378.713	367.757	402.956	407.513	405.628	394.681	383.09	407.238	385.437	345.776	354.081	347.255	164.496	160.133	188.561	207.49	63.8219	143.526
475.232	500.914	503.547	490.297	415.774	501.166	420.407	311.965	378.061	369.209	400.191	405.513	404.106	395.736	384.406	405.501	386.569	341.678	352.674	345.744	163.317	160.109	186.948	208.333	65.1232	144.202
475.113	503.551	506.454	493.061	413.56	503.843	418.443	312.246	377.391	365.9	401.779	406.376	404.642	392.134	379.803	406.196	382.316	341.675	351.859	346.342	163.728	158.43	187.201	208.337	62.8903	140.849
475.65	503.17	505.926	491.797	411.4	503.404	416.335	311.691	374.748	366.614	400.956	406.116	404.758	393.853	381.928	406.101	384.316	344.402	352.285	347.472	164.121	161.228	188.588	208.328	64.5616	146.908
472.746	499.602	502.407	488.474	410.13	499.892	414.957	310.053	369.714	363.167	399.059	404.11	402.783	391.992	379.721	404.095	382.193	340.082	348.13	346.043	162.446	160.226	186.227	207.236	63.3562	140.824
471.403	498.867	501.759	488.947	408.916	499.231	413.799	308.833	371.911	363.119	399.588	404.315	403.072	391.984	379.596	404.305	382.108	338.467	348.704	345.467	160.179	158.952	187.267	208.787	63.4795	143.235
466.418	496.062	499.028	486.237	405.977	496.385	410.906	308.045	371.509	362.929	397.765	401.822	400.087	386.617	373.684	401.547	376.337	335.707	348.537	342.413	161.375	158.036	185.693	206.398	61.3699	140.294
467.448	496.947	499.898	487.053	403.275	497.3	408.331	309.118	372.188	365.643	400.647	404.74	403.13	388.922	375.309	404.526	378.133	339.526	349.463	343.489	162.536	158.107	187.507	208.023	63.0548	141.471
471.209	499.69	502.593	490.579	409.153	500.008	414.122	311.38	375.768	366.452	402.059	405.575	403.913	389.328	376.096	405.347	378.904	341.918	349.556	345.859	160.75	159.952	187.36	208.412	61.9315	142.529
473.597	504.283	507.333	497.053	419.13	504.646	423.935	313.596	377.518	369.667	406.647	411.082	409.609	396.367	383.772	410.968	386.41	344.286	356.37	348.978	162.964	162.262	188.373	208.069	63.0959	141.265
477.328	506.221	509.065	497.658	422.885	506.508	427.532	312.82	381.777	368.405	407.235	411.438	409.928	400.5	389.206	411.326	391.458	344.191	353.852	350.598	161.607	160.369	185.907	207.269	64.3288	145.029
472.985	500.301	503.037	491.421	419.565	500.631	424.101	312.755	378.607	367.786	402.647	407.178	405.841	395.812	384.757	407.105	387.042	342.72	354.648	347.717	162.893	160.69	187.347	208.287	64.0411	148.647
469.882	497.831	500.768	490.02	412.025	498.217	416.828	312.671	379.399	369.62	401.124	405.044	403.715	394.485	382.962	405.026	385.277	343.624	355.774	349.532	160.856	157.793	187.893	208.659	64.2063	149.568
473.091	500.893	503.814	492.046	411.812	501.24	416.705	314.042	376.926	368.787	401.535	405.373	403.976	391.946	379.411	405.237	382.072	346.756	356.126	349.989	161.374	156.733	187.893	208.173	63.0419	146.539
472.046	499.539	502.434	491.967	414.27	499.917	419.051	312.801	377.381	368.62	402.771	406.729	405.135	394.212	381.837	406.521	384.409	344.74	353.737	349	160.356	159.317	188.147	207.469	63.2611	146.333
475.42	502.424	505.184	493.177	415.827	502.686	420.605	311.732	377.622	369.096	403.535	407.743	406.367	395.86	383.462	407.721	386	343.878	355.144	351.26	163.678	159.436	187.4	209.404	62.083	145.951
476.957	502.521	505.231	493.177	414.743	502.786	419.569	312.116	375.417	368.596	403.182	407.688	406.164	396.532	384.499	407.553	386.921	345.401	355.626	349.695	162.517	158.757	189.253	208.691	61.8502	143.274
474.658	499.743	502.416	490.888	416.682	500.047	421.302	311.038	377.953	369.453	402.829	406.989	405.425	395.962	384.529	406.879	386.837	344.082	352.978	348.119	162.749	158.912	188.307	208.747	64.1926	144.745
477.882	504.389	507.129	494.862	417.361	504.617	422.115	312.797	372.801	367.263	404.241	408.031	406.541	396.641	384.734	407.953	387.138	343.565	350.885	349.413	160.981	158.864	188.853	208.668	62.1104	140.745
474.017	499.822	502.518	490.809	412.598	500.086	417.425	310.393	375.131	366.382	398.594	403.291	401.57	391.243	379.573	403.047	381.976	340.549	350.459	345.456	161.66	159.233	188.107	208.937	63.9871	144.745
474.149	500.469	503.176	488.579	409.176	500.692	414.043	310.878	372.098	365.476	398.529	402.671	401.159	388.094	375.647	402.516	378.223	340.862	349.481	346.717	162.786	158.393	187.453	207.731	61.5479	141
474.03	501.46	504.352	492.184	414.366	501.792	419.18	311.18	371.42	364.762	402	406.644	405.116	391.625	379.081	406.453	381.705	341.191	347.667	342.152	163.482	159.81	187.28	207.676	59.8219	142.353
473.463	500.965	503.787	491.605	411.687	501.262	416.59	311.122	370.652	361.476	403.471	407.205	405.333	390.508	377.801	406.895	380.464	338.039	345.556	341.109	159.75	157.631	186.173	205.819	63.8767	137.853
473.896	503.354	506.463	495.421	414.664	503.762	419.647	312.882	373.482	364.976	403	408.082	406.609	395.602	382.64	408.063	385.277	342.49	350.167	345.859	162.714	160.869	187.053	207.819	62.411	140.412
473.045	501.522	504.343	492.447	414.641	501.838	419.511	311.237	372.643	367.119	402.471	406.89	405.362	394.594	382.588	406.779	384.976	342.609	350.833	343.467	163.214	161.143	188.827	207.699	60.9452	134.176
470.194	498.071	500.843	488.158	414.656	498.377	419.216	310.102	372.955	365.238	399.412	403.425	401.667	390.172	378.199	403.253	380.614	338.934	350.204	345.696	162.589	159.095	187.16	208.218	62.5069	138.853
468.373	496.867	499.806	486.474	408.382	497.208	413.165	307.706	373.17	366.762	395.235	400.068	398.536	386.859	374.603	399.947	377.108	336.115	351.148	345.924	161.571	158.69	186.8	207.773	61.7671	142.882
467.507	495.496	498.333	486.237	405.115	495.823	410.065	307.906	373.598	366.143	397.529	401.795	400.203	386.82	373.868	401.642	376.53	337.99	352.685	345.837	162.232	158.214	186.893	207.694	61.9863	141.765
472.322	499.785	502.599	490.311	410.721	500.06	415.553	311.067	376.042	366.704	400.573	404.43	402.891	391.677	378.808	404.256	381.45	343.114	354.131	349.406	162.786	159.77	187.252	208.009	64.6186	143.204
476.695	503.484	506.229	493.864	414.217	503.73	419.1	311.851	377.979	367.49	404.632	408.525	407.108	395.662	382.97	408.372	385.576	345.758	352.928	348.776	162.715	159.342	187.666	208.981	64.8104	146.822
478.188	505.325	508.118	497.18	417.56	505.568	422.445	314.133	379.318	367.418	405.044	409.512	408.006	397.826	385.536	409.383	388.016	347.209	356.224	349.037	162.929	158.723	188.786	208.703	63.7419	145.763
479.71	505.979	508.775	497.153	420.331	506.307	425.114	312.888	377.845	367.561	406.573	410.662	409.108	399.662	387.676	410.551	390.118	345.696	353.946	350.743	162.5	159.818	189.666	208.203	64.4816	145.175
479.815	507.094	509.988	498.574	421.889	507.399	426.675	311.92	377.059	366.895	404.691	409.032	407.543	397.974	386.22	408.962	388.636	342.85	353.261	349.711	162.322	160.484	188.586	209.018	64.235	147.116
475.71	502.395	505.22	494.285	413.698	502.699	418.69	310.941	377.595	364.49	405.279	409.128	407.76	397.13	384.978	409.046	387.462	343.216	353.928	347.515	163.947	158.83	188.986	208.962	64.3446	145.204
472.516	498.316	501.034	489.838	411.843	498.684	416.661	312.308	378.417	366.799	405.161	408.717	407.18	394.896	382.433	408.583	385.04	343.581	352.613	346.82	162.357	158.33	188.039	208.041	65.4953	145.851
473.053	500.926	503.896	492.469	411.866	501.284	416.812	311.716	378.836	366.609	405.867	409.101	407.63	394.966	382.367	408.951	384.998	342.778	351.668	346.2	161.482	159.496	189.106	209.509	65.5227	143.763
471.373	498.124	500.898	488.342	408.985	498.469	413.849	310.971	373.089	365.857	402.941	407.521	405.942	393.305	380.934	407.358	383.512	341.316	351.796	345.359	162.679	159.369	188	208.31	65.1781	144
472.104	500.106	502.972	491.211	411.878	500.438	416.734	311.555	375.08	365.667	402.706	407.027	405.565	392.461	379.831	406.895	382.44	341.678	349.796	346.848	163.482	159.857	186.96	208.31	63.589	141.765
472.194	501.85	504.852	493.368	415.977	502.131	420.727	311.061	374.661	366.786	403.647	407.562	405.797	392.664	380.36	407.274	382.964	342.349	352.796	348.304	158.875	160.679	185.96	207.014	61.0274	151.588
473.597	502.035	504.852	492.763	413.679	502.3	418.518	311.735	379.545	365.452	403.471	408	406.594	394.289	381.632	407.926	384.235	343.612	349	346.293	163.696	160.286	187.72	208.532	61.589	140.618
476.537	505.265	508.157	496.184	420.893	505.546	425.568	312.947	381.473	367.881	403.235	408.219	406.681	396.18	384.434	408.105	386.801	343.638	350.741	345.272	160.911	159.857	186.507	207.361	66.7123	145.294
475.627	504.257	507.093	494.605	422.053	504.546	426.597	311.967	378.518	368.143	401.235	406.137	404.522	395.844	385.478	405.947	387.518	340.332	352.537	347.337	161.696	161.012	186.773	207.634	65.7397	145.5
472.284	499.451	502.241	489.658	413.634	499.762	418.345	310.388	373.438	371.024	398.176	403.397	401.942	393.289	382.522	403.326	384.651	340.717	352.648	347.837	162.607	159.595	186.76	207.856	65.5205	147.912
466.955	494.531	497.269	483.974	410.618	494.892	415.187	310.559	373.116	366.571	396.647	400.822	399.217	388.133	376.478	400.6	378.855	336.822	351.759	346.989	161.839	158.655	186.293	206.468	62.8904	144.588
467.081	495.854	498.921	486.985	405.059	496.25	410.023	311.121	372.841	365.398	397.51	400.743	398.961	386.23	373.872	400.432	376.491	340.035	351.329	345.244	160.357	157.663	188.276	207.991	62.857	143.309
470.126	497.5	500.329	488.221	405.57	497.788	410.584	310.207	372.43	363.731	401.628	404.537	402.961	388.996	375.747	404.411	378.503	341.443	350.292	342.744	161.84	156.127	187.596	207.875	62.1035	138.162
473.872	499.685	502.356	490.616	409.318	499.934	414.275	309.652	372.823	365.136	400.452	404.181	402.613	388.832	375.328	404.011	378.147	341.782	352.014	345.591	161.161	158.199	187.703	208.324	60.1446	138.162
474.962	502.623	505.468	493.985	413.41	502.904	418.339	311.092	375.198	368.683	401.687	405.825	404.41	393.316	380.056	405.717	382.768	342.206	353.533	348.635	161.715	158.615	187.463	209.56	61.3364	143.839
474.096	500.96	503.847	492.906	413.135	501.296	418.03	312.77	378.127	367.493	400.04	404.921	403.874	394.191	381.328	405.022	383.894	342.68	353.218	351.015	162.982	158.961	189.476	209.222	62.7063	141.28
475.32	501.039	503.773	492.353	412.517	501.319	417.39	313.848	377.645	370.04	401.51	405.4	403.816	393.824	381.276	405.306	383.786	343.614	354.422	351.515	162.447	160.83	188.649	208.481	63.3501	145.368
476.917	503.314	506.042	494.063	416.807	503.573	421.57	314.203	377.288	368.112	405.452	409.181	407.512	394.879	382.195	408.948	384.84	345.282	356.292	351.059	162.857	158.449	188.343	208.648	61.172	142.162
478.723	504.216	506.921	495.195	419.631	504.465	424.318	313.848	375.805	368.517	406.334	410.249	408.744	398.277	386.225	410.159	388.672	346.015	355.625	351.439	163.072	160.103	186.916	207.389	61.5282	142.574
476.313	503.274	506.037	493.474	416.359	503.546	421.165	310.159	371.125	366.357	402.235	407.096	405.536	396.367	384.956	406.926	387.199	343.944	350.722	344.924	163.75	159.393	187.147	208.093	62	142.618
476.672	502.947	505.602	492.5	416.504	503.208	421.223	309.706	374.911	367.976	403.176	408.068	406.348	397.289	385.801	407.863	388.072	342.694	350.796	345.065	162.125	158.655	186.32	207.028	63.3014	144.206
475.015	504.186	507.167	495.5	416.45	504.531	421.345	310.878	373.107	367.643	401	405.863	404.188	394.219	382.669	405.747	384.982	340.859	351.333	343.402	161.679	160.56	187.48	207.44	60.9726	143.235
471.552	499.354	502.259	490.263	412.489	499.7	417.338	311.229	373.536	365.048	398.471	403.918	402.464	392.32	380.404	403.863	382.777	339.688	349.889	344.576	162.089	160.131	187.76	207.773	62.4931	143.676
473	501.469	504.333	490.368	411.13	501.746	416.043	311.012	369.83	364.095	400.765	405.205	403.797	390.484	378.074	405.095	380.705	341.312	348.796	345.935	162.732	158.917	186.933	208.519	61.3288	140.618
473.015	501.239	504.102	491.789	412.863	501.546	417.719	311.653	371.991	365.286	401.941	406.781	405.348	393.398	381	406.674	383.59	343.49	349.63	346.652	160.857	159.488	189.133	207.519	63.0274	142.235
473.463	502.566	505.481	493.421	417.901	502.915	422.583	310.58	374.696	363.381	402.882	407.425	405.754	392.977	380.625	407.253	383.205	342.809	350.185	344.793	162.25	160.226	187.907	208.569	61.2329	141.5
468.463	498.071	501.157	490.474	413.115	498.469	417.921	308.747	374.616	363.357	400.824	405.342	403.71	391.414	379.257	405.179	381.777	339.918	348.111	342.217	162.589	158	188.547	208.051	61.4384	137.824
466.863	493.286	496.143	486.042	409.17	493.713	413.899	311.169	380.113	365.591	404.292	407.575	405.783	391.472	378.517	407.222	381.348	340.683	350.195	348.005	162.054	159.937	188.832	207.672	62.725	141.651
474.893	501.012	503.68	491.226	410.62	501.243	415.518	312.573	381.095	368.948	407.469	410.068	408.42	395.198	382.025	409.833	384.782	344.88	353.288	347.635	162.322	161.056	189.565	209.792	63.2455	141.856
477.057	503.198	505.967	493.989	414.849	503.497	419.727	312.108	378.506	369.305	403.233	406.78	405.275	394.737	382.356	406.706	384.86	344.561	354.88	349.505	163.036	160.211	187.912	209.338	62.725	143.445
475.52	502.685	505.504	494.147	415.788	502.959	420.64	313.124	377.417	368.329	403.763	407.89	406.449	397.214	385.157	407.801	387.541	343.459	356.288	350.624	161.429	160.27	188.018	208.695	64.5058	147.239
474.878	502.348	505.301	495.2	416.483	502.705	421.367	312.626	376.568	367.805	402.586	406.547	404.956	395.292	383.664	406.454	386.011	342.781	355.547	351.559	163.982	159.973	187.605	210.056	64.5058	146.68
474.923	501.667	504.486	492.884	414.3	501.966	419.173	312.357	376.265	367.567	402.939	406.41	405.029	393.964	382.106	406.338	384.595	343.663	356.362	349.733	161.536	159.853	188.512	208.537	65.6976	145.562
472.147	498.154	500.893	489.358	413.139	498.49	417.842	311.741	378.158	368.758	401.527	405.383	403.826	393.644	382.003	405.264	384.372	342.91	353.454	349.168	162.768	157.234	186.965	208.491	67.451	146.886
471.49	498.923	501.865	489.91	409.681	499.251	414.576	310.532	377.711	368.496	400.586	404.849	403.478	392.511	380.297	404.822	382.782	341.36	353.676	348.733	161.268	157.794	187.432	208.074	65.8619	146.033
469.925	498.575	501.435	488.632	409.053	498.885	413.921	309.114	373.589	362.976	399.529	403.767	402.319	388.969	376.397	403.663	379.012	338.329	350.074	345.424	162.714	159.452	187.573	207.065	66.3151	149.088
472.09	500.336	503.25	490.579	409.824	500.646	414.748	309.343	373.179	362.405	400.882	405.192	403.638	389.773	376.831	404.968	379.554	337.895	350.981	345.793	162.446	158.5	186.187	206.144	66.4247	144.294
470.075	498.832	501.787	488.605	407.748	499.162	412.691	309.927	376.929	364.571	402	406.808	405.391	392.023	379.051	406.695	381.777	339.181	350.333	345.957	162.196	158.06	188.093	207.792	68.3151	147.882
476.881	506.115	508.926	495.342	416.023	506.315	420.806	310.804	379.982	365.667	401.059	405.863	404.478	393.07	380.36	405.811	382.892	343.868	350.37	345.37	164.625	160.048	187.227	208.042	68.5069	148.324
479.91	508.283	511.046	498.658	421.069	508.562	425.82	311.898	379.429	366.429	406.941	412.014	410.855	399.758	387.029	412	389.62	344.51	350.463	345.25	162.696	159.238	186.133	207.972	68.0959	148.176
480.179	509.345	512.12	500.632	424.595	509.523	429.237	312.612	380.438	367.548	405.706	411.425	410.101	401.812	390.456	411.379	392.675	341.618	349.13	346.185	162.179	159.024	185.04	206.356	70.0411	151.971
478.388	506.186	508.88	497.579	424.137	506.392	428.633	314.739	372.991	365.333	407.353	410.973	409.014	398.414	386.993	410.611	389.277	341.97	349.463	343.054	160.464	159.738	184.92	206.778	68.5342	145.676
467.985	495.133	497.963	486.079	410.076	495.5	414.856	312.176	367.5	362.905	393.765	398.329	396.652	385.914	374.449	398.147	376.831	342.898	348.63	338.033	159.982	158.226	186.053	207.551	46.6986	114.059
465.073	492.892	495.83	483.76	409.62	493.291	414.239	312.387	372.451	369.742	396.053	400.89	399.274	385.565	373.694	400.671	376.285	341.224	350.864	343.58	160.935	158.787	188.894	208.245	56.3304	138.4
468.864	496.255	499.163	485.839	404.948	496.584	409.93	310.946	373.094	367.837	398.348	402.137	400.129	386.644	373.922	401.819	376.52	340.51	351.253	346.026	162.65	159.168	187.04	208.856	55.1112	136.635
474.103	501.529	504.441	491.392	409.352	501.93	414.455	313.004	375.094	367.932	402.465	407	405.463	393.159	379.93	406.945	382.598	346.277	353.438	349.2	162.257	161.097	187.867	208.749	54.8647	136.135
475.924	503.016	505.812	493.734	414.734	503.314	419.606	313.183	376.237	370.289	403.642	408.205	406.651	395.058	382.893	408.092	385.345	345.464	354.05	348.222	165.025	160.811	189.48	209.249	60.3441	142.635
476.61	503.556	506.33	493.892	415.971	503.868	420.765	312.926	374.782	367.861	405.348	409.726	408.086	396.206	384.099	409.566	386.562	344.385	354.327	350.276	162.917	160.811	189.907	208.152	59.8373	140.224
473.58	499.414	502.136	489.576	412.497	499.714	417.254	312.979	370.63	367.527	401.171	405.781	403.912	391.37	379.775	405.461	382.225	343.418	352.438	347.874	162.489	160.466	190.04	208.754	58.6044	141.694
475.401	500.573	503.173	488.629	409.543	500.814	414.441	312.959	370.782	367.313	401.583	406.123	404.593	392.667	380.393	405.987	382.912	344.688	355.346	349.896	163.507	161.43	187.267	208.583	58.2345	141.076
474.118	500.653	503.321	489.365	410.421	500.914	415.297	312.677	372.684	369.861	401.642	406.219	404.753	392.284	379.761	406.113	382.303	343.741	354.753	350.602	160.757	159.347	187.494	207.754	59.7688	144.576
470.164	497.858	500.713	487.711	409.099	498.215	413.935	309.645	370.705	366.095	399.765	404.466	403.101	391.883	379.36	404.421	381.91	339.822	352.87	346.326	163.125	158.345	186.493	206.699	64.0411	144.059
469.716	498.876	501.889	489.447	409.168	499.262	414.094	310.371	375.232	368.214	399	403.562	401.942	389.469	377.066	403.389	379.651	342.796	353.87	348.12	161.143	158.214	187.813	207.361	62.5342	145.824
469.403	499.956	503.083	490.895	413.26	500.346	418.058	310.461	374.045	367.262	401	405.507	403.884	392.148	379.904	405.295	382.41	343.141	352.648	348.826	162.5	159.452	186.787	207.903	62.589	141.765
470.06	498.779	501.685	490.395	412.183	499.154	416.993	311.322	375.92	366.952	400.765	405.274	403.855	392.031	379.941	405.137	382.416	344.51	354.019	345.88	161.536	160.238	187.88	208.606	62.4658	143.529
472.388	501.726	504.676	492.658	417.374	502.062	422.022	312.012	379.679	367.119	401.824	406.644	405.362	395.211	383.037	406.653	385.47	343.763	352.537	348.033	163.554	159.131	187.187	208.792	66.863	145.735
472.015	501.336	504.167	491.526	414.237	501.585	419	311.878	372.938	363.19	399.941	404.548	402.913	392.164	380.404	404.411	382.801	340.237	350.37	344.783	162.268	159.202	187.453	207.125	66.9452	142.265
474.448	502.018	504.685	492.395	416.809	502.223	421.489	310.951	378.473	363.595	402.235	407.164	405.58	393.461	381.235	407.021	383.747	339.484	349.963	344.804	163.911	159.726	187.2	207.347	68.2329	145.471
477.209	506.504	509.509	497.211	415.366	506.785	420.388	311.245	378.607	365.238	404.235	409.014	407.449	394.859	382.316	408.8	384.928	343.283	350.481	348.424	162.929	158.548	187.52	206.986	67.6438	143.971
477.69	507.043	509.95	497.599	417.478	507.272	422.388	314.397	380.622	368.208	406.372	410.957	409.547	398.787	386.851	410.949	389.254	347.464	352.245	347.647	162.123	158.717	187.962	208.944	66.6216	143.436
476.093	505.167	507.996	495.02	417.669	505.395	422.41	313.274	380.747	365.351	404.725	409.327	407.75	397.99	386.491	409.17	388.778	343.171	350.782	344.854	163.516	160.586	186.709	208.249	66.1969	144.171
472.869	500.264	503.061	490.178	416.142	500.549	420.741	310.756	378.729	365.089	401.607	406.135	404.576	392.732	381.079	406.002	383.477	341.941	350.485	343.908	164.284	160.61	188.549	208.171	64.101	139.494
475.287	503.423	506.237	492.757	413.669	503.68	418.546	312.894	376.363	365.875	403.548	408.519	407.257	394.857	381.954	408.549	384.609	342.497	349.782	348.419	164.159	159.884	188.389	208.773	62.9914	140.7
472.033	500.149	503.052	490.283	409.821	500.48	414.769	312.376	373.577	368.375	401.96	407.012	405.619	392.771	380.182	406.938	382.832	342.701	352.763	348.582	163.051	160.515	187.776	207.138	62.4846	141.318
471.585	498.6	501.366	489.125	414.165	498.957	418.798	312.531	375.872	365.137	402.313	406.724	405.315	393.099	381.116	406.633	383.591	344.217	352.448	348.691	163.551	159.955	187.749	208.43	64.8545	147.024
471.973	499.255	502.116	488.257	408.073	499.657	412.985	311.409	371.961	366.089	403.489	407.3	405.329	392.099	379.829	406.938	382.344	342.961	350.078	345.767	161.801	159.193	188.789	207.416	60.5394	140.259
470.6	498.113	500.95	489.441	411.402	498.48	416.194	313.433	374.952	366.375	402.666	406.916	405.257	390.154	377.594	406.696	380.29	341.619	350.078	345.06	160.069	158.157	186.216	207.462	61.3476	141.524
474.418	501.221	503.963	491.316	411.901	501.492	416.748	309.665	367.58	366.167	405.824	409.356	407.797	394.297	381.801	409.168	384.355	340.345	352.426	344.696	160.375	159.012	187.053	207.019	60.3014	140.118
471.97	500.407	503.472	492.289	412.954	500.823	417.799	310.335	371.964	365.643	402.588	406.795	405.087	391.773	379.588	406.547	382.169	339.168	351.519	346.967	162.464	159.667	187.573	208.394	63.2329	146.588
472.09	498.779	501.639	488.447	410.237	499.138	415.086	310.163	375.393	365.524	400.353	405.603	404.203	392.547	380.132	405.484	382.669	341.099	350.093	344.772	162.446	160.298	187.04	208.583	63.8082	141.647
472.254	500.761	503.676	491.316	411.687	501.085	416.597	310.045	376.411	364.071	398.059	402.479	400.594	386.633	374.066	402.158	376.741	341.405	349.315	345.576	164.411	159.321	187.92	207.833	63.6849	144.059
465.179	493	495.963	484.789	407.153	493.408	411.928	309.065	373.571	362.238	396.118	399.192	397.014	383.156	370.765	398.779	373.361	338.27	347.593	341.337	161.071	158.44	187.173	208.481	66.0959	141.059
471.254	498.814	501.815	488.868	406.931	499.208	411.885	309.359	374.205	365.595	400.471	405.26	403.623	389.117	375.529	405.011	378.41	341.516	348.981	344.022	162.089	158.548	189.267	208.602	64.8356	143.353
481.851	509.885	512.565	499.395	417.847	510.085	422.878	312.878	376.946	366.762	405.059	409.959	408.522	394.391	380.765	409.874	383.59	348.056	349.685	345.761	164.232	162.524	188.12	209.167	62.5069	142.676
482.09	510.345	512.898	498.316	424.053	510.423	428.691	316.38	372.741	370.238	405.529	411.63	410.58	406.859	395.735	411.779	397.614	349.401	361.611	345.5	157.839	160.476	185.787	207.81	53.9041	144.118
481.18	507.25	509.784	497.874	423.828	507.424	428.421	317.141	372.404	374.801	406.132	411.235	410.439	407.534	396.383	411.546	398.378	345.298	362.923	345.743	159.9	161.938	184.157	207.022	49.6011	140.46
475.643	501.568	504.164	495.085	419.095	501.809	423.773	316.847	374.779	374.682	396.426	399.825	398.105	393.394	382.861	399.63	384.812	345.835	358.627	347.341	160.311	156.093	180.584	204.448	57.9025	140.078
474.538	500.568	503.423	492.532	416.355	500.893	421.119	313.231	375.663	366.729	398.838	402.646	401.062	392.3	380.655	402.514	383.041	341.92	352.682	349.146	164.793	159.986	188.13	208.587	61.5463	139.99
471.628	498.082	500.932	489.69	411.889	498.393	416.716	311.451	374.207	365.42	400.779	404.153	402.468	391.714	379.419	403.935	381.987	340.414	348.589	348.222	164.114	160.688	188.557	209.068	63.9025	140.313
470.598	497.276	500.238	489.874	409.63	497.67	414.565	311.684	376.1	364.848	401.603	404.838	403.091	390.409	377.78	404.588	380.469	341.131	349.478	347.678	164.597	160.14	189.517	209.193	64.2724	140.195
471.732	499.126	502.08	490.979	410.462	499.47	415.407	311.19	377.859	365.61	401.309	405.345	403.743	391.222	378.265	405.188	381.035	342.101	350.386	350.33	163.918	161.593	189.21	209.017	64.0258	142.195
473.658	500.913	503.839	493.506	412.34	501.239	417.313	311.904	378.475	365.729	403.897	407.29	405.642	394.253	381.588	407.072	384.234	343.055	350.201	351.222	165.864	159.593	190.824	209.772	66.382	142.431
474.046	501.037	503.997	494.506	412.561	501.439	417.572	314.516	377.787	368.468	405.956	409.153	407.758	395.386	382.28	409.104	385.035	345.233	352.978	353.559	163.454	161.295	190.33	209.091	64.1491	140.637
473.866	502.558	505.444	493.447	414.649	502.877	419.489	309.865	376.304	367.929	404.647	409.068	407.681	395	382.713	408.989	385.265	342.938	352.148	350.065	163.732	159.643	189.187	208.093	67.5069	145.941
472.821	500.646	503.417	491.395	414.023	500.954	418.799	311.359	374.705	366.238	404	409	407.652	396.781	384.926	408.916	387.325	343.227	354.315	347.054	163.714	157.929	188.347	207.819	67.274	148.412
472.746	501.398	504.315	492.605	415.87	501.777	420.626	309.967	376.196	365.905	402.235	407.205	405.696	394.133	382.265	407.074	384.699	342.921	351.778	348.641	162.929	159.31	187.507	207.491	68.1507	145.294
471.03	500.177	503.241	490.842	412.275	500.546	417.108	311.22	377.83	366.024	400.588	405.493	403.826	391.641	379.684	405.242	382.169	344.026	352.944	348.989	161	159.048	189.467	207.648	66.3836	142.5
475.104	502.832	505.657	493.947	415.137	503.115	419.986	313.314	370.393	364.976	402.941	408.014	406.71	395.227	382.743	408.011	385.325	347.033	349.259	344.935	161.982	160.69	188.56	207.343	60.274	148.088
477.194	505.673	508.537	496.632	418.397	505.962	423.223	311.784	379.839	364.571	405.471	409.712	408.13	396.664	384.603	409.558	387.072	342.99	349.444	344.674	161.268	161.345	188.427	209.694	62.0137	139.912
475.298	504.584	507.546	496.211	420.679	504.892	425.388	311.098	378.518	368.738	404.412	408.699	407.087	396.422	384.669	408.558	387.06	341.974	350.481	346.87	161.589	161.107	188.787	208.12	59.3014	143.882
472	499.956	502.824	490.026	415.107	500.277	419.755	310.857	373.473	366.262	403.294	407.493	406	395.102	383.441	407.368	385.813	340	351.056	345	162.696	159.548	187.147	208.62	60.6849	145.971
473.692	500.317	503.192	492.537	414.84	500.669	419.614	314.681	373.944	369.159	403.823	407.367	405.621	395.234	383.148	407.105	385.605	346.526	351.787	344.055	163.829	159.991	188.482	208.924	61.8457	148.633
476.408	502.52	505.256	494.274	417.512	502.792	422.204	314.701	375.694	364.968	404.764	408.271	406.65	395.359	382.809	408.084	385.424	346.661	352.472	344.283	162.883	160.133	188.335	208.577	63.1334	139.721
476.468	503.494	506.395	495.668	415.733	503.831	420.65	312.309	374.56	365.492	405.705	409.134	407.534	396.226	383.677	408.957	386.291	342.842	353.213	347.152	164.025	160.371	186.402	208.392	63.0238	140.515
474.602	500.317	503.136	491.905	412.084	500.631	417.024	310.966	372.418	365.064	402.705	406.34	404.708	394.172	381.603	406.189	384.177	340.822	352.879	344.957	164.472	159.729	186.509	208.72	62.243	138.368
477.214	503.06	505.775	494.695	414.031	503.3	418.974	311.971	374.391	365.825	402.588	406.121	404.461	392.843	380.052	405.947	382.713	343.029	350.194	345.435	164.061	161.348	187.562	208.48	62.243	138.456
476.185	502.98	505.812	494.3	415.725	503.292	420.55	312.252	374.926	367.397	401.882	405.614	403.983	393.14	380.559	405.441	383.117	342.569	350.713	345.989	162.222	160.371	187.389	207.855	64.3663	143.28
474.02	499.883	502.664	491.142	413.13	500.208	417.924	314.06	372.096	365.587	402.47	406.367	405.142	395.359	382.78	406.399	385.334	343.328	351.065	345.576	164.079	159.764	186.522	207.531	63.7909	142.162
476.916	503.573	506.442	495.142	413.351	503.892	418.37	313.195	372.685	365.04	403.117	406.038	404.331	393.086	380.493	405.831	383.081	344.194	351.268	343.75	162.4	160.61	187.002	207.456	61.4073	140.221
472.522	499.743	502.491	489.658	411.74	500.008	416.504	311.294	369.366	363.167	400.235	405.205	403.812	392.047	379.456	405.137	382.006	340.227	350.796	342.359	160.268	158.024	185.413	207.713	65.4384	140.941
473.716	500.425	503.167	490.395	409.718	500.715	414.655	310.927	366.304	364.619	400.647	405.233	403.884	392.812	380.375	405.179	382.855	339.421	351.648	343.141	160.518	156.988	184.493	206.491	64.6438	141
476.179	503.23	505.954	494	414.107	503.485	419.007	310.233	377.009	365.5	403.059	407.863	406.333	395.617	383.404	407.716	385.843	339.434	351.148	346.554	163.036	159.202	187.56	208.213	65.2192	142.735
473.91	502.487	505.343	493.5	415.992	502.754	420.791	310.939	378.491	367.286	402.941	407.589	406.072	394.281	382.081	407.463	384.566	341.763	353.593	348.587	162.125	161.19	187.44	209.134	62.5069	143.853
468.552	496.097	498.944	488.395	412.435	496.469	417.137	312.567	379.768	368	399.941	404.397	402.696	390.328	378.441	404.147	380.952	341.273	353.444	347.815	162.946	160.274	187.187	208.222	63.0274	144.618
471.522	499.283	502.13	489.947	412.634	499.669	417.432	311.02	380.152	367.357	400.588	404.863	403.275	391.031	378.801	404.705	381.337	341.658	350.611	349.511	162.304	158.821	188.813	207.685	62.2329	146.471
471.045	500.195	503.148	490.789	413.359	500.5	418.144	310.755	379.964	368.667	400.824	405.438	403.899	392.578	380.713	405.358	383.145	344.062	350.889	347.761	162.714	160.69	190.64	208.329	62.726	148.529
472.582	502.345	505.407	493.842	415.359	502.731	420.223	310.388	379.348	365.119	403.588	407.808	406.174	394.258	382.176	407.632	384.693	344.704	351.463	346.87	162.946	161.19	189	207.94	63.0959	146
480.418	508.009	510.778	499.184	425.802	508.254	430.453	311.208	381.509	368.476	401.706	405.726	403.899	393.094	383.25	405.411	385.38	342.388	347.259	353.304	162.357	163	194	210.407	60.0959	161.618
476.179	503.566	506.361	494.684	418.985	503.854	423.676	309.922	376.946	367.214	398.941	403.452	401.797	390.117	379.301	403.189	381.657	341.549	344.056	350.207	161.393	159.071	193.64	208.764	54.1096	153.118
477.448	506.095	509.099	498.614	421.343	506.409	426.113	311.869	382.393	366.402	403.285	405.886	403.59	390.614	379.333	405.344	381.775	341.053	348.465	352.838	159.482	160.925	192.276	208.702	56.5714	149.978
474.806	503.059	506.108	495.325	419.503	503.448	424.228	312.326	384.572	367.14	400.814	404.297	402.3	389.419	378.275	403.88	380.775	340.329	348.891	352.229	163.072	161.056	193.516	210.698	56.9001	152.007
475.462	502.944	506.015	494.825	418.549	503.317	423.264	312.183	381.991	366.973	401.344	404.255	401.996	387.833	376.4	403.733	378.962	340.609	348.002	353.294	161.732	159.83	194.303	210.022	55.2974	151.801
474.94	502.714	505.839	494.72	418.244	503.132	422.998	309.967	383.429	364.878	401.814	405.529	403.822	390.169	378.488	405.175	381.118	340.03	347.669	352.501	161.822	160.032	193.45	208.966	54.8864	148.713
473.806	500.785	503.812	492.378	415.244	501.155	420.013	311.498	382.438	365.854	403.462	406.79	405.054	390.528	378.451	406.449	381.136	342.046	347.169	351.849	161.25	160.556	195.49	208.855	55.9001	152.125
476.224	504.166	507.238	496.457	418.099	504.517	422.919	311.698	385.081	366.925	404.697	408.173	406.431	392.794	381.025	407.859	383.618	344.191	349.65	354.381	163.054	162.592	194.316	209.281	56.4481	154.066
474.209	501.688	504.673	493.509	418.732	502.025	423.394	312.008	384.161	367.83	405.285	407.516	405.503	392.802	381.664	407.154	384.082	343.533	347.947	352.11	162.232	160.377	193.703	208.077	55.9549	150.831
476.821	505.511	508.701	497.799	418.908	505.917	423.79	312.489	385.081	366.211	404.756	407.447	405.561	391.677	380.12	407.112	382.697	342.615	351.465	355.316	162.697	159.103	193.196	209.971	57.2289	152.213
471.851	499.398	502.296	489.447	414.084	499.731	418.755	310.604	378.554	361.81	399.471	403.041	401.275	387.25	376.118	402.705	378.56	337.263	345.333	349.326	163.857	159.536	192.973	208.546	55.5342	150.588
473.358	502.566	505.676	493.263	416.702	502.938	421.453	307.58	379.509	359.952	397.882	402.205	400.609	385.695	374.125	401.979	376.657	337.184	345.963	347.13	161.821	159	192.72	208.009	54.1233	150.206
474.209	502.009	505.019	491.921	413.397	502.369	418.295	306.114	377.83	362.071	397	401.11	399.304	383.938	372.272	400.737	374.898	335.507	343.796	345.902	161.018	159.369	192.053	207.787	52.0959	144.882
474.552	503.177	506.306	493.921	413.504	503.577	418.496	308.837	379.705	361.19	400.412	405.178	403.507	388.812	376.169	404.905	378.916	340.326	344.204	348.978	162.196	159.69	192.76	208.255	51.2603	146.588
473.015	501.867	504.898	492.789	413.588	502.215	418.475	310.408	378.089	363.595	399.294	404.082	402.391	389.883	377.956	403.821	380.5	339.605	344.463	348.663	161.375	160.119	191.573	208.769	52.5342	151.471
474.403	503.336	506.324	494.184	416.779	503.662	421.568	310.878	381.259	366.143	400.353	405.247	403.696	389.594	377.522	404.989	380.187	342.099	344.13	349.402	162.125	160.75	193.08	208.954	52.5069	151.176
472.537	502.434	505.667	494.026	416.145	502.869	420.971	310.188	381.116	364.048	401.588	405.452	403.681	389.016	377.213	405.116	379.861	340.75	346.944	348.674	161.304	159.857	192.413	208.764	53.3699	147.735
473.194	501.239	504.167	492.158	415.427	501.546	420.187	310.09	382.312	363.69	400.706	404.466	402.594	387.32	375.824	404.053	378.41	338.112	345.259	348.207	162.643	158.726	191.933	208.764	51.5342	147.676
475.703	503.196	506.214	494.787	416.929	503.596	421.758	310.784	388.049	365.475	401.586	405.025	403.186	389.422	377.42	404.672	380.073	338.156	348.583	353.331	161.018	160.556	192.71	208.925	51.0901	147.445
476.285	503.576	506.492	495.287	419.929	503.934	424.614	310.425	390.317	367.546	402.821	406.655	404.954	392.453	380.744	406.346	383.302	340.706	348.62	354.798	160.982	162.211	193.67	209.147	53.4737	151.18
478.494	504.869	507.723	496.629	419.807	505.157	424.557	312.552	386.835	368.903	405.174	408.189	406.259	393.234	382.126	407.798	384.609	343.239	350.435	355.102	162.84	160.711	194.31	208.527	54.7751	154.798
478.629	504.975	507.853	496.602	421.914	505.272	426.55	313.127	381.567	366.522	402.998	406.655	404.578	393.547	382.81	406.23	385.133	343.614	349.157	353.157	162.304	160.389	194.177	209.652	55.3641	153.592
479.867	506.532	509.473	498.129	422.387	506.826	427.096	310.511	382.915	365.118	403.057	406.833	404.969	393.32	382.509	406.461	384.886	342.36	348.028	354.352	161.84	161.353	193.884	209.739	54.7477	153.121
475.509	500.895	503.612	492.445	415.876	501.149	420.636	310.274	382.594	365.261	401.174	404.271	402.491	390.664	379.42	403.956	381.85	339.617	348.046	353.657	162.447	160.842	195.55	210.392	54.3778	151.21
477.554	504.603	507.575	495.208	418.608	504.949	423.37	311.29	384.933	367.022	403.292	406.079	403.911	390.547	379.082	405.619	381.591	339.936	348.787	351.994	162.482	160.473	192.684	209.61	55.7751	155.033
479.226	505.939	508.909	497.234	420.227	506.257	425.01	311.597	379.951	362.618	402.998	406.038	404.302	391.984	380.442	405.767	382.977	340.278	346.583	350.178	163.09	160.127	193.11	208.934	55.3504	147.915
474.627	502.381	505.333	493.632	416.008	502.746	420.827	308.453	375.964	359.381	401.353	405.096	403.319	389.453	377.757	404.789	380.301	338.23	341.704	345.685	162.357	158.798	191.627	208.509	54.5069	146.853
471.881	499.779	502.787	491	416.267	500.177	420.921	306.8	379.188	365.143	398.941	403.151	401.406	386.547	375.029	402.853	377.639	335.628	343.481	346.793	161.589	160.226	192.907	207.755	53.3014	152.088
473.687	501.363	504.38	491.737	412.282	501.762	417.209	309.657	379.161	363.286	401	405.178	403.29	388.07	376.051	404.789	378.711	338.151	342.722	346.783	162.804	158.131	192.88	208.583	55.0411	151.794
473.164	502.549	505.685	493.868	413.16	502.954	418.129	312.42	378.688	366.429	402	406.205	404.507	388.992	376.404	405.905	379.211	341.036	347.389	349.63	159.143	159.429	190.213	206.889	55.5069	144.294
475.94	506.089	509.259	497.632	419.672	506.485	424.547	311.686	377.607	363	401.118	405.192	403.261	388.227	376.368	404.789	379.006	342.72	349.889	350.141	161.339	161.44	192.133	207.894	54.9041	146.147
473.03	504.345	507.602	496.316	419.382	504.777	424.187	311.2	378.661	365.381	401.588	405.74	403.986	391.195	379.904	405.474	382.374	340.993	348.944	353.141	162.393	161.81	193.613	208.593	55.726	149
473.955	503.735	506.815	495.316	420.763	504.069	425.403	310.776	382.473	365.762	401.294	405	403.174	390.305	379.515	404.674	381.88	340.928	349.019	350.261	162.339	161.036	193.907	209.088	55.4247	152.706
474.761	503.496	506.5	494.605	419.687	503.831	424.36	311.563	381.679	366.857	400.647	404.493	402.652	390.211	379.434	404.116	381.777	341.898	349.833	353.359	162.446	161.607	193.867	209.81	55.5753	151
473.073	502.655	505.758	493.778	418.151	503.073	422.849	313.31	385.677	368.979	402.658	406.672	404.723	391.16	380.294	406.296	382.705	344.252	348.631	354.429	161.675	161.5	193.08	209.406	55.8339	154.338
472.416	500.85	503.73	490.489	416.479	501.142	421.08	311.734	386.392	365.408	401.422	405.275	403.332	389.176	378.198	404.917	380.626	341.937	347.371	353.027	164.086	160.666	193.133	210.013	55.7517	152.279
475.148	503.018	505.98	492.936	415.96	503.342	420.72	311.453	384.642	364.884	402.364	405.946	403.984	388.762	377.323	405.496	379.891	343.44	345.297	349.745	162.568	160.75	192.747	209.286	54.9298	150.662
477.536	504.46	507.276	494.541	420.563	504.773	425.166	312.204	382.052	362.979	401.481	405.179	403.158	388.668	377.647	404.77	380.096	342.407	344.223	351.092	163.711	160.952	193.293	208.503	56.5462	151.338
475.327	503.363	506.387	494.278	417.151	503.704	421.929	311.236	379.66	363.55	398.952	403.33	401.593	387.356	376.125	403.033	378.626	339.818	344.427	349.071	163.55	160.107	192.92	208.957	53.0941	146.162
474.595	502.257	505.295	492.541	415.495	502.627	420.281	309.649	379.829	363.455	398.775	402.892	401.085	386.004	374.205	402.548	376.837	339.789	345.723	350.103	163.408	160.524	193.28	207.749	52.9709	149.956
473.177	500.195	503.183	490.857	411.823	500.611	416.72	310.604	378.838	364.55	400.717	404.645	402.694	386.449	374.117	404.212	376.849	339.433	346.427	350.125	161.818	159.607	192.907	208.327	51.2448	143.485
474.282	502.965	506.072	493.147	412.762	503.35	417.72	311.502	379.865	363.527	402.069	406.549	404.81	388.739	376.058	406.191	378.861	339.621	344.408	349.484	162.14	160.369	193.12	209.096	54.2174	150.662
474.866	503.062	506.056	492.868	413.29	503.385	418.209	308.935	379.652	361.643	398.706	403.425	401.638	386.391	374.235	403.053	376.928	338.806	341.981	347.217	163.321	159.179	193.267	208.625	51.7397	144.471
478.045	505.911	508.926	495.868	416.863	506.238	421.763	309.147	382.286	362.024	400.235	404.849	403.232	388.82	376.676	404.589	379.325	338.109	345.352	350.261	162.125	161.083	193.067	208.644	51.5069	147.353
475.821	503.089	506.019	493.316	415.076	503.408	419.928	307.837	382.446	364.643	401.353	406.26	404.768	391.891	380.074	406.021	382.663	338.391	347.944	350.207	162.375	159.75	191.347	208.981	52.863	147.794
474.328	502.283	505.296	492.553	415.145	502.631	419.921	310.922	380.857	364.357	400.824	404.712	402.696	389.164	377.632	404.274	380.12	339.411	346.352	351.859	161.714	159.917	193.133	207.56	52.2603	150.912
474.269	503.549	506.611	494.158	415.198	503.892	420.072	311.078	382.304	365.524	402.824	406.822	405.072	390.633	378.853	406.442	381.47	342.109	348.259	349.413	159.143	159.536	191.84	208.838	52.2192	149.676
471.731	501.903	505.065	493.947	416.954	502.308	421.727	309.943	381.214	362.833	403.588	407.534	405.783	390.117	378.228	407.2	380.91	340.296	345.815	348.554	161.679	160.274	192.64	207.958	51.2877	149.353
472.149	502.035	505.13	493.395	415.656	502.392	420.432	310.894	382.946	364.714	399.059	403.507	401.87	388.688	377.081	403.253	379.608	341.079	346.667	350.098	159.018	161.345	193.107	208.671	51.8493	151.971
474.298	503.283	506.37	495.263	419.214	503.677	423.921	311.804	382.045	363.595	402.235	405.479	403.449	389.281	377.544	405.063	380.096	342.609	346.407	349.826	161.964	160.893	192.08	209.435	53.7397	144.353
476.878	505.283	508.239	496.305	421.158	505.657	425.877	312.874	386.849	367.246	401.72	405.962	404.203	391.338	380.187	405.656	382.641	343.808	349.462	350.385	163.191	161.569	192.744	208.29	55.6735	150.049
478.37	506.389	509.258	496.595	422.402	506.68	427.043	311.78	384.947	366.222	402.778	407.099	405.276	393.119	382.172	406.814	384.563	342.022	347.722	351.885	164.727	160.819	193.317	209.184	57.0159	149.696
479.773	507.619	510.526	498.042	422.058	507.918	426.82	313.274	382.983	366.698	400.19	405.017	403.174	391.807	381.099	404.75	383.388	342.87	350.833	351.515	163.12	161.95	193.81	208.638	56.0707	148.755
476.609	504.309	507.248	494.963	419.608	504.664	424.316	313.119	382.67	366.436	403.543	407.715	406.015	393.432	382.51	407.456	384.894	341.068	350.407	353.069	164.173	161.319	192.89	208.952	57.8927	153.284
472.46	500.787	503.739	491.332	415.371	501.103	420.086	311.433	381.028	366.222	401.425	405.099	403.102	389.322	378.341	404.708	380.756	339.913	350.37	352.015	161.084	161.676	191.49	207.767	55.194	152.226
470.997	498.079	500.915	487.332	415.982	498.395	420.438	310.633	380.099	365.46	398.543	402.441	400.711	386.83	375.782	402.172	378.202	338.831	347.333	350.895	163.816	160.022	192.997	208.485	54.6735	145.284
470.057	497.778	500.85	488.384	410.738	498.203	415.532	310.78	378.876	365.531	399.425	403.017	401	384.76	373.172	402.593	375.792	340.515	345.462	350.885	162.727	158.736	193.037	209.795	54.4817	149.667
470.132	497.884	500.887	487.595	408.219	498.241	413.107	309.409	377.028	363.817	400.131	403.236	401.131	384.877	373.003	402.761	375.66	338.578	344.796	350.135	161.763	160.153	193.144	208.494	53.9338	147.755
475.343	503.487	506.5	494	413.008	503.823	418	308.784	378.527	362.571	401.588	405.425	403.681	388.273	375.882	405.126	378.633	339.401	345.296	350.326	161.589	160.452	194.72	208.81	52.0685	150.265
476.463	505.973	509.074	497.237	420.237	506.331	425.029	311.351	381.312	363.619	404.412	408.055	406.072	391.445	379.787	407.674	382.361	342.007	345.352	350.076	162.518	161.405	194.147	209.62	52.4247	151.294
477.06	505.655	508.676	498.263	421.504	506.046	426.288	310.131	380.143	366.31	403.059	407.425	405.536	391.312	380.037	407.032	382.554	341.326	347.685	349.837	162.518	161.095	192.853	208.347	52.3973	151.794
475.836	503.442	506.426	494.395	418.244	503.8	422.986	311.4	382.911	364.881	398.118	402.63	400.826	387.555	376.257	402.274	378.777	340.615	346.296	351.717	161.786	160.56	193.827	208.981	53.411	151.588
473.597	502.035	505.065	493.579	416.267	502.415	421.072	310.286	376.616	365.952	398.588	402.37	400.522	387.016	375.794	402.011	378.265	342.562	345.926	350.141	161.321	160.976	193.667	208.944	51.2329	148.941
475.881	503.345	506.315	493.974	416.855	503.708	421.669	310.996	376.116	363.762	401.471	405.055	403.13	388.727	377.221	404.674	379.789	341.724	345.741	350.022	161.357	160.917	192	209.069	50.8904	145.912
477.746	507.31	510.278	497.474	420.214	507.585	424.964	312.163	382.902	365.571	403.824	408.466	406.449	393.578	382.243	407.947	384.747	344.309	345.352	347.957	162.357	160.524	193.373	209.394	55.8219	153.088
479.015	508.796	511.944	500.605	425.45	509.2	430.122	313.502	384.705	362.119	406.882	411.055	409.246	395.688	384.346	410.726	386.849	343.947	343.87	351.967	163.089	161.929	192.787	208.37	56.589	151.618
481.413	509.852	512.91	503.079	427.733	510.187	432.448	314.887	386.554	365.659	406.613	410.095	408.404	397.325	386.259	409.857	388.662	344.026	347.448	352.28	165.028	161.853	193.852	209.593	57.3073	152.708
481.025	508.428	511.391	501.263	425.626	508.764	430.376	312.267	387.625	363.063	406.495	409.685	408.07	397.489	386.303	409.468	388.674	343.342	348.356	351.182	165.35	162.246	194.225	209.501	56.8689	149.473
478.368	504.189	507.058	496.369	422.604	504.526	427.24	311.242	382.983	363.278	403.319	407.479	406.012	394.903	383.656	407.31	386.09	339.707	347.282	350.062	163.1	160.817	192.545	208.561	56.9237	146.502
472.278	498.065	500.984	489.79	415.153	498.403	419.772	308.961	381.804	362.54	398.142	401.712	400.07	386.864	375.295	401.426	377.891	337.434	345.115	349.703	163.225	159.246	192.332	208.575	55.1429	148.708
474.174	502.18	505.354	493.79	412.985	502.556	417.952	309.765	381.268	362.349	397.907	401.287	399.592	385.567	373.045	400.963	375.843	337.72	345.115	351.671	163.6	159.234	191.585	208.765	53.2936	148.355
472.099	497.764	500.687	489.106	410.558	498.141	415.384	310.169	379.483	364.349	397.436	400.205	398.317	383.505	371.075	399.836	373.837	336.793	344.745	350.127	162.886	159.162	190.972	208.089	52.8963	149.973
475.95	503.711	506.798	495.895	413.168	504.056	418.232	310.504	382.331	365.944	400.672	403.739	401.868	386.622	373.773	403.384	376.686	340.066	347.967	349.312	162.528	159.103	191.732	208.533	57.0059	145.884
476.01	503.764	506.947	496.632	414.542	504.187	419.614	310.41	379.072	364.254	399.966	402.972	401.114	387.052	374.714	402.563	377.427	339.766	347.671	352.714	162.064	162.912	193.905	209.269	54.5812	144.973
474.821	502.115	504.991	491.895	412.252	502.446	417.173	308.829	378.33	362.095	398.471	402.534	401.029	385.625	373.507	402.326	376.199	338.224	343.333	348.989	163.679	159.345	193.267	208.486	54.274	148.441
475.821	503.327	506.306	493.842	413.641	503.638	418.612	309.927	379.786	365.738	401.529	404.986	402.942	387.812	375.824	404.526	378.44	337.803	345.685	348.804	161.804	159.917	192.853	208.625	52.3151	154.059
469.851	497.239	500.259	488.316	410.374	497.677	415.223	308.224	379.518	365.071	401.059	405.137	403.203	388.445	376.647	404.747	379.253	338.859	345.63	349.011	160.839	159.774	192.68	209.106	50.1781	150.059
471.522	499.239	502.231	490	411.366	499.608	416.18	310.576	383.75	364.881	401.706	405.808	404.13	390.391	378.257	405.526	380.898	341.02	345.037	352.109	162.107	161.762	194.893	209.472	53.1096	151.353
473.224	503.115	506.213	494.684	416.977	503.485	421.77	312.62	383.196	367.857	402.588	406.658	404.797	391.109	379.449	406.347	382.036	343.418	349.333	350.37	160.696	163.417	194.027	208.875	50.8219	150.824
474.478	504.982	508.074	497.132	422.42	505.338	427.094	312.812	384.295	366.976	404.118	408.438	406.551	394	383.118	408.105	385.506	344.036	349.944	352.011	161.607	162.024	194.173	208.907	52.6849	151.382
476.91	506.876	509.981	499.816	426	507.262	430.597	313.596	383	366.619	407.059	410.507	408.667	396.531	385.787	410.2	388.133	346.326	349.519	352.141	161.357	159.964	193.48	209.708	53.2055	152.471
476.015	503.584	506.444	494.684	422.26	503.869	426.77	312.657	378.562	364.69	403.588	407.233	405.072	392.75	382.375	406.737	384.657	345.842	347.222	350.424	160.589	161.357	194.267	209.213	52.9726	149.647
480.735	508.235	511.162	501.421	429.713	508.617	434.224	317.172	384.429	366.221	405.825	409.146	407.24	397.049	386.366	408.817	388.673	348.838	349.487	351.182	163.742	161.813	194.151	210.283	54.6581	150.212
485.541	513.43	516.486	507.263	432.43	513.779	437.123	314.099	385.456	366.745	408.354	411.393	409.617	400.658	390.064	411.112	392.33	346.137	348.487	352.573	162.188	162.468	193.204	209.25	56.028	150.477
481.272	509.032	512.023	502.789	429.743	509.348	434.354	311.454	385.063	365.388	404.707	407.735	405.762	395.643	385.182	407.312	387.486	340.94	347.746	352.171	164.295	161.575	193.418	208.912	56.0143	148.271
477.959	504.97	507.894	497.026	419.751	505.232	424.591	312.001	384.589	367.078	400.766	404.16	402.385	391.104	380.13	403.902	382.528	341.608	348.043	351.355	164.117	161.98	194.111	208.579	56.1102	151.124
474.407	501.271	504.292	493.158	415.201	501.632	420.015	311.515	380.134	363.507	400.413	402.94	400.849	387.182	375.623	402.512	378.215	337.766	347.487	348.095	164.402	160.396	194.218	208.176	55.0965	148.977
476.063	504.111	507.255	497.026	417.568	504.494	422.483	311.184	379.125	363.34	401.001	404.571	402.863	389.135	377.336	404.291	379.974	340.269	345.302	348.508	164.688	160.884	193.431	208.755	55.2472	147.182
472.66	498.297	501.236	490.132	413.927	498.663	418.67	308.833	376.08	360.34	399.649	402.735	400.921	385.502	373.608	402.386	376.318	338.243	343.654	346.823	163.795	160.908	192.604	208.556	54.8636	149.447
476.213	503.58	506.644	495.105	413.156	503.917	418.202	310.94	381.045	363.078	400.59	403.804	402.225	387.963	375.108	403.575	377.932	339.726	346.913	351.269	163.742	158.92	192.178	209.616	54.617	148.712
469.119	496.496	499.454	486.368	407.824	496.877	412.676	307.433	377.616	363.048	398.647	402.863	401.174	386.141	373.846	402.6	376.548	335.319	343.37	349.457	161.375	159.571	192.507	207.255	55.7123	151.471
473.478	501.92	505.056	492.789	412.099	502.362	417.079	308.053	378.679	364.5	400	404.616	403.116	387.484	374.89	404.389	377.723	336.115	345.315	351.554	161.75	159.667	192.187	208.667	50.3151	149.529
472.075	500.089	503.167	491.132	411.916	500.485	416.827	308.498	380.893	364.31	400.882	404.959	403.217	387.297	375.331	404.6	378.036	338.046	345.815	351.152	160.911	160.952	192.92	208.5	53.3562	152.941
474.537	501.451	504.315	491.921	414.847	501.808	419.583	311.31	382.866	366.238	400.941	405.151	403.29	389.648	377.824	404.779	380.404	342.362	347.759	353.304	162.732	160.655	191.48	208.81	53.7397	151.794
473.343	501.593	504.593	492.684	416	501.923	420.741	310.339	378.804	363.5	396.176	400.521	398.754	384.938	373.75	400.211	376.253	339.832	346.426	349.957	161.339	160.44	191.707	207.722	55.0411	150.5
474.418	503.858	506.944	495.605	417.351	504.269	422.18	310.151	381.473	366.286	400.353	404.973	403.261	388.281	376.434	404.611	379.114	342.931	346.537	353.63	161.357	161.452	192.827	208.898	55.411	151.147
476.254	505.602	508.676	496.921	421.595	505.969	426.288	311.559	382.938	367.952	404.765	408.589	406.623	393.805	382.662	408.158	385.066	341.967	347.556	352.022	162.589	160.94	194.027	209.343	54.6301	151
478.746	507.292	510.324	499.079	423.351	507.646	428.065	311.135	381.214	363.143	403.706	407.74	405.797	393.078	382.36	407.347	384.693	342.207	346.5	349.37	163.232	160.643	193.2	210.417	53.726	150
483.023	509.66	512.531	502.302	427.104	509.965	431.826	314.051	382.233	366.331	408.708	411.916	409.924	399.044	387.829	411.505	390.251	345.1	348.02	351.152	162.69	161.677	192.787	209.94	52.4782	147.387
482.545	509.315	512.365	502.671	426.249	509.719	431.02	314.198	385.832	364.855	407.297	410.108	408.214	397.372	386.483	409.778	388.854	344.814	347.15	348.663	163.315	161.975	195.16	210.389	54.4371	150.799
484.067	510.829	513.652	503.749	426.646	511.08	431.416	314.814	386.296	363.927	405.885	409.039	407.025	395.021	383.674	408.599	386.137	346.278	347.39	351.826	164.208	161.57	193.827	208.95	56.3413	147.299
481.217	507.829	510.735	499.96	423.668	508.172	428.466	315.263	387.975	369.165	405.826	409.341	407.663	395.786	384.174	409.105	386.709	345.719	351.946	352.271	162.672	160.749	193.254	209.251	54.9988	149.417
478.858	505.979	508.902	497.328	423.233	506.272	427.862	312.463	386.448	366.093	402.473	405.587	403.924	393.115	382.152	405.41	384.492	341.193	347.983	353.391	164.726	161.213	194.48	209.348	54.5056	147.446
474.47	501.209	504.161	492.907	415.065	501.526	419.905	311.145	380.814	365.903	398.885	402.204	400.402	388.833	377.866	401.884	380.275	338.91	346.705	348.5	165.404	162.641	194.534	209.598	53.5604	149.564
473.008	500.306	503.3	491.881	414.493	500.611	419.279	310.672	381.207	362.331	399.532	402.464	400.649	387.052	375.123	402.147	377.769	337.262	344.539	350.38	163.369	160.915	192.214	208.806	54.2591	147.711
472.261	500.244	503.402	492.881	412.707	500.665	417.661	310.149	380.43	362.712	400.591	403.546	401.562	386.865	374.432	403.136	377.251	338.163	343.687	351.065	164.44	161.475	192.147	209.982	54.0536	148.299
469.164	497.894	500.935	488.868	408.649	498.285	413.59	307.302	375.607	361.881	398.294	401.658	399.797	383.523	371.463	401.284	374.151	336.023	344.222	346.728	163.696	159.476	192.387	208.347	54.1233	149.265
471.776	500.69	503.75	490.368	410.489	501.038	415.41	309.404	375.866	362.476	400.353	403.822	402.029	386.438	374.059	403.474	376.759	338.964	343.222	347.5	160.571	158.952	193.387	208.792	54.6849	155.735
470.149	499.726	502.972	491.711	410.748	500.192	415.755	309.127	376.598	363.214	401.412	405.041	403.261	386.008	373.574	404.726	376.428	339.78	343.463	349.293	159.393	161.31	192.08	208.463	51.8767	148.647
469.03	497.274	500.287	488.263	411.885	497.631	416.59	309.853	376.562	361.333	400	404.082	402.203	386.258	373.868	403.684	376.651	340.016	343.056	349.663	160.125	159.643	193.547	208.62	54.2055	148.647
469.507	498.973	502.111	491.237	413.359	499.408	418.129	309.535	379.848	363.143	399.706	404	402.348	387.406	375.162	403.737	377.874	341.401	345.241	350.663	158.5	160.012	193.16	208.486	53.2603	144.676
474.955	503.628	506.667	495.658	420.802	504.015	425.446	310.776	383.875	363.762	403.529	407.452	405.594	392.219	380.691	407.147	383.181	341.48	346.5	350.75	160.786	161.107	193.747	208.657	54.1781	150.412
478.851	507.673	510.63	499.632	425.359	508.008	430	310.482	383.205	365.167	401.765	407.11	405.565	394.172	383.199	406.905	385.584	340.283	347.185	351.554	163.911	160.095	191.6	208.153	55.6575	154.824
477.702	506.469	509.491	497.447	421.809	506.769	426.547	310.906	383.393	367.5	399.235	403.767	401.942	390.203	379.647	403.432	381.958	338.579	349.704	352.304	162.054	161.655	193.733	207.472	55.1096	155.235
473.88	502.055	505.278	495.551	418.93	502.499	423.704	314.723	382.357	366.904	401.559	404.638	402.776	392.393	381.334	404.297	383.745	346.823	348.853	354.033	161.288	161.636	194.549	208.78	53.4339	151.022
478.164	506.577	509.75	500.104	422.694	506.984	427.51	313.661	382.982	364.856	405.794	409.336	407.616	395.565	383.93	409.044	386.498	347.139	348.316	350.293	163.86	161.256	194.069	209.479	53.2011	145.493
479.88	507.32	510.223	500.841	424.373	507.607	429.114	313.547	384.767	366.499	406.323	409.323	407.5	395.971	384.665	409.013	387.143	345.517	348.668	349.783	163.556	161.184	193.162	210.067	55.0778	146.581
480.627	506.506	509.269	498.13	424.289	506.784	428.913	310.808	388.178	366.832	405.323	407.994	405.949	393.776	382.856	407.592	385.288	341.415	349.519	350.478	164.985	162.125	193.269	208.516	54.6805	151.375
478.388	505.064	508.037	497.104	420.686	505.368	425.438	312.657	384.098	367.166	402.912	406.323	404.442	393.307	382.312	406.002	384.703	341.544	349.019	352.424	163.753	160.696	194.149	208.326	54.9682	152.816
475.134	500.789	503.667	493.288	415.281	501.076	420.093	312.445	381.553	363.832	400.618	404.09	402.558	389.839	378.297	403.887	380.89	341.711	348.982	346.326	164.967	160.767	193.029	209.396	53.2696	145.64
478.865	503.966	506.797	494.867	417.083	504.268	421.906	311.955	380.446	363.475	400.5	404.364	402.689	390.268	378.452	404.034	381.077	339.297	349.686	347.946	162.61	160.875	192.202	208.831	54.6394	150.405
479.761	507.851	511.028	500.341	417.35	508.268	422.51	311.433	379.16	367.594	402.323	404.857	402.718	389.135	377.43	404.392	380.016	342.001	348.279	350.837	163.199	160.803	194.402	209.595	52.6257	143.375
478.597	506.761	509.722	497.737	418.275	507.108	423.187	310.424	379.339	365.167	402.118	406.411	404.493	391.18	379.574	405.989	382.108	341.872	347.981	350.902	163.214	161.845	194.507	209.944	55.1233	157.971
482.254	508.841	511.537	498.579	422.29	509.085	427.058	310.551	385.027	367.024	406.353	410.014	408.116	394.648	383.507	409.642	385.928	341.852	348.611	353.446	163.982	161.417	192.813	209.551	54.3836	148.529
481.418	508.292	511.083	498.316	424.13	508.562	428.777	311.118	387.232	365.905	405.529	409.315	407.42	395.047	384.294	408.937	386.608	339.826	346.556	355.413	162.393	162.274	193.227	208.241	54.2877	148
473.91	501.549	504.389	492.079	421.397	501.862	425.827	309.673	382.25	365.762	401.824	405.795	403.855	390.594	380.059	405.368	382.374	339.72	345.519	352.88	164.286	159.607	192.187	207.912	55.0822	151.588
473.134	501.628	504.722	493.368	415.748	502.038	420.561	311.604	380.464	365.381	399.706	403.74	401.957	387.781	376.221	403.4	378.783	341.329	346.074	352.674	162.143	159.738	191.16	208.227	54.4384	151.441
471.672	501.982	505.287	493.921	418.359	502.431	423.058	310.11	378.625	362.238	400.824	403.904	401.986	386.531	374.816	403.547	377.398	339.839	342.852	349.946	161.679	160.893	192.52	208.56	53.3014	149.5
468.373	497.407	500.537	489.105	411.107	497.823	415.921	309.396	372.5	363.667	401.471	404.863	402.739	385.352	373.353	404.368	376.12	337.319	341.907	347.315	160.696	161.226	192.893	210.329	53.411	156.5
471.269	500.398	503.657	491.895	411.496	500.862	416.475	308.702	374.598	360.214	400.647	404.082	402.087	384.859	372.235	403.568	375.102	336.385	342.593	350.859	161.768	160.738	194.853	210.375	50.2877	147.206
475.572	503.798	506.815	493.746	412.493	504.135	417.51	311.793	380.096	364.893	399.54	404.521	402.867	387.79	375.404	404.232	378.144	341.058	346.274	352.642	162.834	163.26	196.695	210.87	51.241	151.021
476.453	504.214	507.195	494.746	415.684	504.581	420.582	311.185	384.14	366.798	403.717	407.836	406.215	391.728	379.573	407.526	382.252	340.91	348.681	354.489	161.691	162.962	196.975	211.629	50.0355	150.756
479.737	508.399	511.519	499.035	419.592	508.735	424.531	312.005	383.596	367.512	403.422	407.63	406.07	392.602	380.97	407.474	383.535	343.242	350.663	356.576	162.209	162.022	192.429	210.666	52.0081	153.345
476.498	505.983	508.899	495.272	422.745	506.304	427.222	311.907	384.747	362.512	401.187	406.219	404.519	393.681	382.793	406.053	385.011	343.591	342.218	345.805	164.513	156.307	190.095	207.898	60.8986	156.021
475.08	503.523	506.38	491.614	418.111	503.827	422.596	311.23	387.328	362.465	398.128	403.384	402.142	391.29	379.874	403.39	382.174	341.575	339.385	344.544	163.12	157.45	190.615	208.157	70.0219	155.198
460.796	489.346	492.269	482.614	408.34	489.827	413.013	313.666	355.792	360.155	388.128	395.918	394.563	384.102	372.352	395.884	375.089	341.295	344.607	332.5	145.513	149.748	176.495	194.092	47.4465	126.492
472.901	501.435	504.389	490.746	413.76	501.681	418.481	312.148	395.462	361.37	401.952	405.918	404.012	389.196	377.617	405.558	380.131	340.223	350.7	357.75	168.531	163.188	198.349	212.12	57.3369	139.992
468.319	497.081	500.167	487.483	412.47	497.451	417.092	313.168	384.399	364.346	397.775	401.288	399.186	383.134	371.411	400.747	374.035	338.581	346.255	348.033	167.584	159.664	194.082	208.903	58.1725	144.521
469.149	497.168	500.278	487.447	408.282	497.554	413.165	306.678	381.286	360.333	396.235	399.397	397.464	379.617	367.463	399	370.253	335.079	343.333	347.913	163.232	160.655	194	208.264	52.5753	144.559
470	497.973	501.102	488.421	404.954	498.392	410.108	306.812	381.375	362.548	398.706	401.041	398.971	380.328	367.89	400.505	370.723	335.944	344.574	348.435	164.321	162.286	194.507	209.222	51.8356	142.206
474.298	502.982	506.12	493.132	411.542	503.369	416.604	308.004	383.714	363.333	399	402.918	400.986	384.617	372.191	402.505	374.982	338.398	348.685	350.663	162.839	162.679	193.44	210.296	50.9452	144.529
480.358	510.142	513.268	502.211	422.71	510.485	427.669	310.392	384.357	366.881	403.647	407.63	405.928	392	380.228	407.316	382.777	343.319	348.667	352.641	161.179	163.19	193.92	208.639	53.0959	156.088
480.821	510.752	513.861	503.5	425.748	511.085	430.619	311.759	380.321	368.69	405.471	409.562	407.913	395.273	384.279	409.284	386.687	345.227	349.111	352.913	159.429	161.155	193.253	208.449	53.1096	155.382
475.836	504.027	506.935	495.816	421.702	504.346	426.345	310.506	379.661	365	404.353	409.151	407.478	395.133	384.191	408.821	386.59	343.411	347.685	352.196	162.393	159.19	193.667	208.731	54.0137	156.147
475.164	504.469	507.509	496.658	420.939	504.823	425.633	311.09	378.946	366.095	404.706	408.726	406.87	393.594	382.324	408.379	384.789	342.362	346.685	353.217	160.946	161.452	194.84	209.167	52.3836	152.618
476.224	505.442	508.454	497.263	422.901	505.8	427.532	311.898	380.661	367.119	404.941	409.205	407.348	394.234	383.066	408.853	385.536	344.628	347.889	352.424	162.643	161.345	195.6	209.343	52.1096	146.588
481.151	510.438	513.475	501.862	427.868	510.792	432.503	313.728	384.885	368.41	408.314	412.204	410.344	398.215	387.61	411.907	389.924	344.156	351.101	355.315	162.908	163.165	195.056	209.396	51.8811	153.174
481.031	509.703	512.661	500.862	428.746	510.008	433.258	311.981	389.51	369.767	406.667	410.45	408.257	395.778	385.852	409.981	388.062	343.774	350.731	353.51	161.925	161.677	193.843	209.007	53.7167	157.027
477.837	505.119	507.966	494.757	426.257	505.4	430.575	312.565	385.447	367.552	402.373	406.163	404.242	392.575	382.786	405.823	384.924	342.663	348.712	350.978	164.783	162.487	193.79	209.632	53.8263	153.174
476.106	503.11	506.031	493.625	415.944	503.477	420.733	311.083	381.465	366.481	400.843	404.724	402.677	388.52	377.823	404.286	380.219	342.024	347.527	350.956	162.729	161.023	192.683	208.799	55.3468	157.262
477.061	502.845	505.661	491.757	415.639	503.185	420.395	313.148	380.581	365.552	400.726	404.752	402.764	388.403	377.021	404.317	379.55	340.959	347.416	349.641	165.015	158.999	190.55	208.16	53.5386	153.233
476.016	503.305	506.327	493.02	413.921	503.715	418.798	312.373	381.858	364.743	400.784	404.957	402.938	389.52	377.926	404.559	380.381	338.86	348.675	350.619	163.997	160.832	192.51	209.012	56.1413	144.292
473.539	499.81	502.614	489.099	412.318	500.185	417.064	312.491	378.956	364.838	398.608	402.656	400.866	386.559	374.455	402.349	377.074	342.136	347.657	348.597	163.175	158.975	191.59	208.502	52.1276	140.145
474.21	501.934	504.948	492.152	413.295	502.3	418.15	311.324	381.572	366.243	399.608	403.492	401.576	385.989	373.815	403.086	376.532	339.383	346.749	351.923	163.568	160.237	193.523	208.683	54.3742	148.115
472.09	498.903	501.815	488.053	407.817	499.246	412.791	309.041	376.366	361.167	397.647	401.658	399.971	384.781	372.551	401.347	375.277	336.77	345.704	347.652	161.768	160.417	192.227	209.023	53.7808	142.647
473.597	500.292	503.12	489.447	410.84	500.538	415.669	307.506	377.705	361	397.824	401.849	400.145	383.289	370.985	401.495	373.765	335.217	343.241	348.413	162.732	158.417	189.947	208.63	53.9589	154.735
471.343	499.177	502.231	489.421	407.656	499.562	412.712	309.057	377.679	362.929	398.118	402.89	401.449	386.688	373.971	402.747	376.765	337.645	343.963	348.815	161.125	159.06	194.307	208.157	54.6438	147.912
467.597	497.867	501.111	489.316	411.618	498.292	416.41	311.09	378.366	363.238	400.824	405.068	403.507	387.047	374.544	404.789	377.38	339.655	343.537	348.587	159.464	158.679	194.293	208.944	55.7945	148.265
470.925	500.08	503.157	491.237	412.58	500.469	417.439	310.241	376.67	362.952	399.118	403.534	401.768	386.492	374.493	403.2	377.175	340.312	345.778	348.641	160.304	161.024	194.347	209.213	53.9863	149.912
474.493	502.973	505.972	493.763	415.893	503.346	420.705	309.784	380.464	363.119	399.882	404.205	402.522	389.211	377.625	403.947	380.139	339.599	346.259	350.924	160.321	161.762	190.373	208.546	55.274	150.353
472.209	501.283	504.343	493.316	418.527	501.677	423.209	311.004	383.696	363.429	401.176	405.616	403.797	390.992	379.75	405.326	382.193	340.836	343.056	348.609	161.857	161.131	190.493	208.486	53.2877	141.618
477.134	506.788	509.917	498.553	421.832	507.192	426.626	309.176	384.777	364.524	404.647	408.603	406.725	393.633	382.551	408.263	384.964	341.395	344.926	353.011	160.982	161.071	190.693	207.19	55.6164	152.088
477.496	506.279	509.431	499.317	424.028	506.678	428.717	311.432	383.41	364.051	400.19	404.157	402.326	391.866	381.048	403.839	383.387	340.631	346.007	353.656	161.911	160.935	194.652	210.132	55.416	154.354
479.556	507.642	510.551	499.343	425.669	507.909	430.278	311.567	384.821	364.67	403.543	407.184	405.587	394.045	382.747	406.944	385.189	341.733	345.581	352.189	163.411	161.054	196.065	209.233	55.0872	149.942
478.646	507.5	510.616	499.632	422.593	507.855	427.365	310.494	385.678	365.337	403.367	406.746	405.094	392.866	381.519	406.481	384.008	342.476	349.155	350.167	162.197	159.792	193.465	208.433	55.5393	151.06
474.437	502.934	506.079	495.764	419.104	503.332	423.868	310.551	382.607	363.289	401.543	404.472	402.471	387.608	376.129	404.028	378.725	340.009	344.6	349.232	163.054	158.542	195.039	208.771	55.0187	148.942
475.571	503.411	506.44	495.685	417.547	503.732	422.408	309.975	383.937	364.527	400.72	404.349	402.63	389.733	378.173	404.049	380.719	341.381	347.304	354.439	162.786	159.351	193.079	208.423	54.142	148.295
476.257	503.102	506.097	493.922	415.249	503.447	420.127	308.951	384.33	364.742	403.779	407.034	405.036	390.459	378.438	406.565	381.116	338.897	348.785	352.178	163.179	158.816	191.425	208.923	54.2242	150.825
473.616	500.473	503.412	491.159	413.516	500.809	418.35	309.106	384.5	365.004	401.19	403.938	401.862	387.631	376.107	403.491	378.67	338.397	348.655	350.363	163.786	160.03	191.825	209.146	54.2516	150.178
472.407	499.403	502.31	490.922	413.944	499.709	418.696	311.93	383.178	366.956	401.014	403.595	401.543	387.85	376.349	403.165	378.881	341.048	350.433	351.221	162.25	160.197	193.239	209.511	54.0187	154.795
474.045	501.717	504.648	492.053	414.29	502.046	419.079	309.518	379.25	362.476	401.882	405.192	403.362	388.156	376.191	404.895	378.837	339.845	344.722	349.076	161.143	159.607	195.027	207.542	54.2192	148.794
474.776	502.177	505.102	492.395	414.687	502.5	419.511	311.212	380.732	366.262	401.529	405.63	404.072	390.266	378.89	405.379	381.367	341.599	344.315	350.815	162.821	161.048	194.373	209.556	53.8219	150.5
474.91	504.434	507.602	496.605	419.076	504.846	423.892	309.886	377.58	364.357	402.059	406.192	404.13	388.539	376.824	405.737	379.47	338.388	345.833	349.207	159.518	161.095	194.093	208.625	54.6712	149.853
475.478	503.673	506.63	494.526	415.885	504	420.777	310.943	380.42	364.548	400.882	405.055	403.217	387.984	376.265	404.695	378.922	339.993	346.667	350.652	160.232	160.75	192.693	208.815	56.6712	153.618
475.657	504.159	507.222	496.211	418.786	504.562	423.597	312.845	383.589	366.381	402.235	405.671	403.739	389.656	378.059	405.274	380.608	344.033	346.481	352.38	162.804	159.976	193.56	209.389	54.3973	148.412
478.866	507.327	510.269	499.368	422.382	507.646	427.18	311.759	382.777	367.81	402.176	406.712	404.957	392.82	381.75	406.411	384.193	343.786	348.13	351.717	161.304	161.786	193.773	209.394	53.4247	146.412
475.896	503.496	506.287	493.711	423.496	503.708	427.899	310.237	384.152	365.881	402.176	406.767	405.116	393.023	382.471	406.484	384.807	339.891	347.204	351.967	161.429	162.357	192.88	209.528	55.5205	154
473.478	503	506.148	494.158	417.771	503.377	422.504	308.727	380.098	364.69	399.765	403.822	401.986	389.312	378.39	403.495	380.765	339.02	348.093	352	161.839	160.06	192.773	209.727	55.4247	149.118
470.198	497.554	500.562	489.585	414.986	497.97	419.625	312.239	380.243	366.552	401.523	404.968	403.141	390.352	379.05	404.618	381.542	341.658	349.973	350.386	161.75	160.829	194.06	208.864	54.73	153.719
477.72	506.996	510.145	498.611	419.597	507.408	424.431	312.614	384.404	367.267	402.759	406.255	404.271	393.477	382.043	405.902	384.422	344.155	352.917	348.908	163.732	160.424	192.1	208.887	51.9491	154.366
481.854	510.227	513.321	502.611	427.116	510.624	431.827	313.414	385.306	366.624	406.641	410.036	408.039	396.806	385.528	409.639	387.909	342.842	349.936	351.734	165.322	159.948	193.167	208.392	52.4286	155.63
479.407	505.634	508.525	497.796	423.459	505.97	428.086	310.741	382.342	365.028	405.17	408.297	406.373	394.61	383.631	407.924	385.958	341.494	346.436	349.126	161.036	160.662	193.26	208.66	51.6204	147.101
477.929	502.165	504.932	492.401	418.07	502.539	422.719	308.496	379.726	365.124	401.523	404.749	402.735	390.024	378.646	404.345	381.132	337.49	348.473	352.158	164.107	160.031	192.967	209.419	51.6752	152.248
475.228	501.474	504.432	491.98	412.818	501.831	417.712	309.908	382.404	364.195	401.347	404.297	402.416	387.134	375.035	403.902	377.795	336.994	347.676	353.299	161.554	158.936	193.86	208.943	53.4286	151.689
475.078	500.359	503.228	491.164	412.291	500.693	417.143	310.488	383.797	366.1	401.465	404.79	403.068	387.602	375.366	404.45	378.138	338.28	347.362	351.93	163.357	157.876	192.073	208.23	55.1546	155.689
474.451	500.589	503.469	491.611	412.062	500.877	416.963	310.3	381.038	365.624	399.7	402.776	400.619	385.454	373.44	402.281	376.126	338.52	347.343	351.604	162.607	159.674	192.727	208.521	53.1546	151.807
470.269	497.85	500.815	487.447	409.924	498.2	414.727	310.429	376.42	363.143	398.412	401.63	399.623	382.312	370.059	401.189	372.849	337.839	341.389	348.587	160.214	160.655	193.133	208.069	52.5069	144.824
468.627	498.186	501.352	488.5	408.206	498.615	413.18	307.808	376.848	362.143	395.059	399.74	398.333	383.695	371.353	399.6	374.096	336.914	342.444	348.739	161.339	160.298	191.973	208.352	53.2603	141.5
473.06	501.779	504.87	491.789	410	502.108	415.043	307.294	381.071	362.262	397.471	401.918	400.681	385.82	373.618	401.842	376.343	337.457	342.593	350.848	160.714	158.012	192.027	207.764	56.1644	147.412
473.224	502.416	505.426	492.263	412.427	502.677	417.36	308.367	383.411	360.929	398.941	403.37	402	387.539	375.735	403.158	378.398	338.819	342.926	351.543	160.321	160.655	192.093	209.056	58.0548	148.824
474.015	503.08	506.157	494.684	416.366	503.392	421.23	309.135	381.821	358.69	401.118	405.836	404.319	390.367	378.544	405.589	381.223	339.171	342.5	349.783	161.518	159.464	193.04	209.653	56.2466	147.118
475.552	505.221	508.259	497.184	420.832	505.562	425.561	311.396	384.705	362.214	403.412	407.096	405.174	391.5	380.176	406.758	382.663	341.612	345.519	352.076	160.929	161.012	193.6	210.231	59.2603	149
478.194	508.434	511.491	501.105	428	508.785	432.619	312.167	384.464	363.214	405.941	410.37	408.594	396.781	385.904	410.084	388.247	345.056	346.167	351.772	161.982	162.214	194.467	209.676	58.5069	149.529
479.97	509.301	512.324	502.474	432.29	509.654	436.755	313.461	381.866	365.833	408.118	412.575	410.652	400.891	391.14	412.232	393.205	344.576	348.222	347.076	161.696	162.179	194.547	210.042	58.5205	159.206
476.209	506.407	509.398	497.211	417.008	506.562	421.906	308.176	368.955	363.786	401.882	404.877	402.928	389.992	378.787	404.474	381.223	333.845	342.37	353.022	154.339	161.881	194.787	209.208	42.6986	161.765
474.269	502.035	505.046	493.947	419.679	502.246	424.122	304.18	360.875	348.262	397.294	400.151	397.812	378.734	367.618	399.516	370.205	329.592	315.63	333.283	158.875	159.667	189.027	207.338	57.0822	165.294
474.394	502.388	505.526	496.177	419.598	502.832	424.416	313.218	384.442	369.078	398.075	402.073	400.409	389.127	376.829	401.869	379.466	344.085	355.284	360.067	160.73	160.694	181.57	202.363	46.9362	133.293
476.11	503.043	506.063	495.361	418.301	503.424	423.107	311.312	380.718	364.411	404.781	407.224	405.467	392.135	380.086	406.921	382.719	340.908	348.118	352.73	162.462	163.849	191.837	210.77	56.3608	146.676
476.558	504.14	506.998	495.993	419.133	504.386	423.891	310.312	378.861	363.625	402.016	405.908	404.554	391.893	379.961	405.721	382.592	341.388	347.562	350.567	161.658	162.527	193.477	210.668	57.128	146.235
475.364	503.308	506.257	495.888	420.461	503.578	425.135	309.912	375.915	361.578	402.663	406.402	405.046	392.846	380.961	406.279	383.538	338.503	345.581	348.633	160.301	160.968	191.637	209.08	57.0732	144.411
471.632	498.458	501.303	489.993	413.507	498.694	418.207	307.614	370.308	358.34	400.193	403.566	402.191	388.666	377.204	403.479	379.737	335.174	343.599	344.72	159.944	160.73	190.423	209.552	57.4704	144.735
470.483	498.016	500.868	489.309	411.247	498.255	416.056	307.614	369.718	356.792	397.075	401.196	399.858	387.276	374.756	401.1	377.46	334.766	342.877	345.198	159.14	160.742	190.53	209.154	52.5663	140.235
471.976	499.432	502.341	491.072	410.644	499.678	415.581	307.561	372.37	360.292	397.957	401.908	400.525	387.447	374.917	401.805	377.61	335.339	343.821	347.1	160.158	161.361	189.57	209.608	54.6485	140.382
473.573	501.936	505.007	494.046	412.904	502.247	417.884	307.471	373.602	359.482	400.957	404.799	403.293	389.932	377.123	404.616	379.917	336.013	343.729	349.035	161.497	161.456	189.89	208.955	55.7444	143.97
468.179	497.097	500.074	487.579	409.901	497.377	414.669	306.012	373.241	358.881	398.824	403.205	401.652	386.062	373.618	403.021	376.386	334.382	340.611	345.707	158.839	160.262	189.36	209.588	55.5616	145.735
472.731	502.186	505.269	492.816	411.145	502.508	416.187	306.18	373.562	359.476	401.118	404.521	402.71	387.109	374.662	404.2	377.398	335.076	344.241	345.609	157.964	161.643	191.48	208.917	54.0685	148.147
475.313	503.973	506.935	493.711	413.924	504.246	418.842	306.771	376.045	361	401.647	405.521	403.783	387.367	375.265	405.2	378.03	336.842	344.444	347.957	157.5	161.798	191.053	209.722	50.5753	152.853
477.194	505.796	508.75	496.184	417.405	506.069	422.295	306.959	376.482	360.167	401.824	406.493	405.203	391.211	379.081	406.358	381.807	336.954	347.148	350.337	156.357	161.083	191.173	208.106	49.863	153.412
476.463	505.071	508.019	495.711	419.87	505.323	424.568	307.343	377.134	360.429	401.824	406.425	405.014	392.211	380.603	406.274	383.114	337.257	342.981	349.587	157.25	160.214	191.253	209.148	48.2329	149.029
478.388	506.354	509.204	497.105	420.099	506.592	424.863	308.486	374.92	362.024	403.353	408.479	406.957	394.32	382.596	408.316	385.163	338.036	344.278	348.837	156.518	162.345	193.533	209.593	50.3425	155
476.582	505.867	508.796	498.105	423.023	506.138	427.647	310.722	374.125	364.286	402.529	407.904	406.609	396.289	384.949	407.821	387.349	340.582	346.111	347.957	155.268	162.143	193.067	208.935	49.1507	156
473.313	501.336	504.083	492.368	419.206	501.585	423.734	309.653	372.688	360.714	402.235	406.178	404.667	392.141	380.919	406.042	383.38	340.632	345.611	347.402	156.071	162.31	192.36	209.31	48.3425	150.882
478.149	505.951	508.827	499.321	426.006	506.214	430.542	314.673	377.377	363.079	405.756	409.841	408.615	399.317	388.382	409.814	390.697	345.966	345.293	349.388	159.012	163.618	193.396	211.352	48.9017	152.179
482.895	510.526	513.253	502.426	428.067	510.66	432.672	314.248	376.332	363.079	406.05	410.142	408.702	399.653	388.595	410.004	390.956	343.499	345.737	350.757	159.244	163.094	194.09	210.445	47.7784	146.209
480.91	507.349	509.929	498.453	425.151	507.437	429.715	309.506	376.493	359.984	404.05	407.553	406.441	397.114	386.235	407.614	388.571	339.575	344.126	350.04	160.459	163.189	193.21	209.912	50.2305	148.797
474.985	500.031	502.735	491.216	420.25	500.214	424.658	306.677	371.573	356.103	399.344	402.347	400.745	389.169	378.404	402.109	380.751	335.775	341.385	346.464	159.78	161.57	192.303	209.431	50.4085	149.415
476.716	503.022	505.855	493.9	413.914	503.26	418.837	309.338	372.127	359.817	400.286	403.032	401.252	388.177	375.875	402.678	378.571	335.742	342.534	346.91	160.012	162.391	192.076	209.94	48.6277	142.797
474.611	502.119	505.151	494.479	414.54	502.437	419.463	307.942	374.975	360.936	399.227	403.128	401.441	388.794	376.705	402.878	379.39	336.677	344.774	349.094	160.619	162.022	191.223	209.519	50.4085	146.121
478.462	504.889	507.772	496.005	417.563	505.098	422.384	308.522	377.073	363.746	402.521	405.745	404.078	391.208	378.875	405.53	381.595	338.407	343.163	350.583	161.476	163.284	192.623	210.371	51.1483	147.415
477.358	502.801	505.577	494.189	415.57	503.044	420.463	308.167	375.77	363.508	400.462	403.868	402.368	389.841	377.948	403.709	380.522	338.022	343.682	347.833	160.655	161.927	192.303	209.435	51.162	147.768
470.881	500.159	503.259	490.526	413.252	500.492	418.043	304.163	372.089	355.929	395.235	400.123	398.594	384.055	372.029	399.947	374.681	331.095	341.111	342.641	159.714	159.762	190.853	207.75	51.1096	143.559
468.896	497.929	500.898	488.526	410.687	498.177	415.468	305.543	373.259	358.619	397.176	401.63	399.899	384.477	372.125	401.295	374.867	332.497	343.63	343.957	156.75	159.095	189.307	208.088	51.1096	145.265
468.507	496.584	499.546	486.632	405.847	496.892	410.806	306.633	372.991	361.333	399.176	403.288	401.348	384.203	371.559	402.821	374.386	334.444	343.444	348.989	157.036	160.667	190.147	207.278	52.0137	148.059
465.373	494.478	497.509	486.342	409.618	494.815	414.317	308.4	371.045	363.31	397.647	401.452	399.623	382.492	370.199	401.042	372.946	337	344.296	351.739	155.982	158.738	190.867	208.856	52.0548	149.882
471.881	502.735	505.88	494.237	414.855	503.077	419.755	307.996	371.786	359.929	398.588	402.466	400.754	383.93	371.404	402.137	374.223	337.888	344.056	348.033	156.339	162.679	190.787	208.62	52.9178	149.971
473.254	504.372	507.528	496.553	419.832	504.685	424.59	307.433	373.098	357.905	401.588	405.726	404.13	388.734	376.801	405.484	379.458	335.039	342.796	346.185	159.018	161.417	190.587	208.352	51.1781	146.029
474.507	504.168	507.139	496.526	420.962	504.454	425.64	307	370.741	360.595	401.765	405.808	404	389.906	378.272	405.505	380.837	333.007	344	346.511	158.036	161.44	188.84	206.685	53.5069	150.441
472.567	501.911	504.861	492.105	416.71	502.131	421.381	307.38	374.188	361.024	400	404.699	403.319	390.484	379.096	404.6	381.53	335.326	344.148	349.25	158.607	162.167	189.52	209.204	53.4521	151.735
472.143	501.297	504.346	492.984	416.855	501.638	421.541	309.504	373.646	361.636	399.95	404.713	403.232	388.09	376.315	404.518	378.976	340.602	344.116	347.403	158.038	161.038	191.246	209.646	51.3749	146.978
473.71	503.412	506.42	494.063	418.481	503.7	423.153	309.504	374.369	359.47	401.773	406.713	405.392	390.629	378.565	406.623	381.271	340.046	343.394	346.751	157.681	162.264	190.286	209.938	51.0735	148.184
477.516	506.678	509.587	497.378	418.725	506.915	423.584	308.263	375.646	361.017	402.891	407.042	405.653	392.387	380.403	407.002	382.97	338.316	345.598	349.588	158.735	161.276	191.206	209.197	51.6626	144.978
475.322	502.633	505.476	492.563	417.29	502.83	421.937	307.729	375.994	361.708	401.715	405.713	403.957	390.02	378.734	405.402	381.211	337.654	343.246	349.251	158.663	161.907	191.3	209.049	52.5941	150.331
476.56	504.209	507.105	493.721	415.58	504.484	420.433	307.602	374.664	358.875	404.126	408.07	406.377	391.731	379.932	407.823	382.542	338.506	341.653	350.208	158.61	161.466	192.833	209.072	50.5256	144.772
475.098	502.545	505.383	493.142	413.557	502.8	418.441	308.337	374.03	361.136	400.597	405.028	403.479	390.098	378.454	404.855	381.018	339.72	345.338	350.729	156.735	161.609	190.873	209.072	53.4297	149.566
476.351	503.253	506.004	491.299	416.695	503.43	421.311	310.745	377.468	360.779	400.479	405.165	403.885	391.598	380.3	405.139	382.741	339.283	344.524	350.164	158.163	162.966	191.113	209.859	52.3475	150.125
478.501	505.775	508.541	494.484	414.603	505.954	419.52	309.892	375.575	362.517	401.303	405.892	404.696	391.348	379.756	405.876	382.283	340.283	345.19	349.686	158.806	161.609	192.673	209.461	53.1283	148.831
475.298	501.283	504.056	489.947	412.519	501.554	417.259	308.22	371.643	359.905	399.059	404.274	403.116	389.836	377.89	404.305	380.53	339.599	344.833	346.772	157	161.036	190.067	208.931	54.4384	154.441
477.433	505.159	507.898	494.342	417.16	505.338	421.928	310.869	375.321	361.952	400.412	405.562	404.304	392.812	380.581	405.389	383.181	340.701	342.722	346.967	161.268	160.702	193.04	211.042	49.7123	143.971
476.104	504.938	507.796	494.184	418.336	505.185	423.05	306.873	375.098	363.381	401.059	405.603	404.043	390.484	378.831	405.379	381.392	336.276	344.778	346.283	157.482	159.417	191.187	208.153	49.7534	149
479.015	508.575	511.463	500.395	423.504	508.823	428.273	306.576	376.964	361.548	405.118	409.767	408.072	395.906	383.993	409.526	386.464	334.799	344.778	349.826	157.964	161.357	191.147	209.727	50.8767	150.559
476.269	505.788	508.815	497.816	426.328	506.115	430.806	307.943	379.321	358.476	403.118	407.74	406.072	394.672	383.676	407.516	385.976	336.49	345.889	349.587	160.482	162.524	190.693	208.736	51.0685	151.147
470.672	498.894	501.75	489.553	417.817	499.138	422.288	306.824	372.938	359.429	397.294	401.767	399.899	386.328	375.699	401.4	378.048	333.138	343.889	343.446	159.821	160.631	189.533	207.153	50.6301	145.706
466.642	496.009	499.019	485.079	410.824	496.292	415.403	307.98	371.321	358.881	394.824	398.89	397.203	381.141	369.184	398.6	371.874	332.043	341.315	343.565	159.232	160.405	190.693	208.782	50.1233	148.559
465.702	494.513	497.593	485.237	407.313	494.892	412.072	307.824	370.08	359	396.765	400.945	399.377	383.016	370.397	400.663	373.247	334.451	341.019	345.554	156.857	159.095	189.573	208.56	50.3699	147.441
468.277	497.447	500.477	488.338	406.805	497.759	411.774	308.439	371.763	360.791	399.355	403.472	401.991	386.294	373.745	403.298	376.531	336.713	342.672	347.814	158.98	161.981	192.073	210.432	49.3772	144.813
474.814	502.846	505.718	492.391	411.08	503.043	416.076	309.77	373.138	360.267	399.472	404.047	402.745	387.552	374.664	403.951	377.537	339.874	343.265	348.966	158.908	161.35	191.1	209.83	47.2539	140.549
473.486	502.686	505.653	493.207	414.218	502.959	419.105	310.549	376.701	366.505	397.649	402.293	401.064	387.364	375.311	402.214	377.965	341.24	347.394	348.966	157.533	161.945	192.78	208.45	48.9663	146.902
472.501	501.129	504.098	491.68	415.073	501.397	419.817	307.414	373.986	361.601	400.649	405.225	403.861	387.677	375.495	405.088	378.26	337.332	344.524	349.923	155.926	161.029	192.713	209.057	49.2813	145.49
473.083	502.589	505.57	493.207	415.783	502.828	420.58	305.394	375.245	358.982	401.59	405.841	404.281	389.341	377.231	405.625	379.905	335.585	343.413	349.76	156.837	161.743	191.593	210.015	49.1443	144.46
475.695	503.067	505.774	493.443	418.638	503.251	423.278	309.484	374.218	361.172	403.355	407.335	405.513	392.403	381.128	407.067	383.543	338.305	346.876	350.608	158.373	165.35	191.06	210.117	51.3635	149.696
477.919	505.872	508.727	496.233	422.004	506.112	426.63	309.141	373.227	360.363	402.649	406.513	404.441	391.294	380.4	406.14	382.748	340.138	345.987	352.205	156.998	160.648	190.966	207.585	50.6375	146.078
476.381	503.509	506.209	492.207	420.79	503.689	425.256	310.312	373.245	363.124	401.943	406.732	405.136	393.247	382.436	406.572	384.742	340.407	347.32	349.281	158.837	162.505	192.126	209.395	51.9663	153.49
472.642	500.212	503.056	490.132	413.802	500.469	418.496	306.931	369.893	356.833	399.647	403.753	402.217	389.281	377.846	403.547	380.283	332.701	339.463	345.554	157.732	160.012	192.013	207.542	52.6027	143.5
472.075	501	503.981	491.316	414.046	501.254	418.791	305.253	375.089	359.452	396.412	400.342	398.754	384.75	373.228	400.137	375.747	332.135	340.667	345.467	158.875	161.452	191.8	208.394	52.0411	150.588
470.97	499.124	502	489.895	412.29	499.362	417.036	304.669	372	361.19	395.941	400.534	398.928	383.852	371.699	400.368	374.374	334.691	343.278	340.598	158.429	159.143	190.333	207.435	53.8767	152.294
471.015	500.035	503.037	490.763	409.145	500.308	414.165	306.278	371.491	359.833	397.353	402.055	400.232	384.633	372.191	401.705	374.97	334.628	341.537	345.152	158.482	160.226	191.133	208.514	50.7123	144.618
472.045	500.699	503.704	491.237	411.626	501.008	416.54	305.51	373.438	358.31	397.765	402.466	401.159	385.875	373.39	402.368	376.217	335.418	343.648	349.13	157.946	160.56	189.253	208.787	51.5616	149.147
473.985	503.097	506.065	493.868	415.145	503.338	420	307.122	375.17	359.524	401.235	405.082	403.536	388.516	376.39	404.842	379.06	335.832	343.278	348.87	156.929	161.56	190.68	208.856	53.7397	155.853
473.493	502.637	505.556	493.632	414.481	502.9	419.353	307.71	374.964	360.476	400.118	404.795	403.391	388.664	376.603	404.558	379.253	338.158	341.944	350.12	157.411	161.107	192.907	209.278	51.3699	149.059
474.91	505.177	508.287	497.211	419.412	505.531	424.209	308.645	375.92	361.548	402.294	406.205	404.754	390.781	378.75	406.021	381.386	339.069	342.685	349.728	157.857	161.452	192.947	209.31	51.9726	151.794
477.472	506.417	509.446	499.573	423.795	506.69	428.475	310.255	381.232	361.247	404.886	408.234	406.8	395.508	384.015	408.129	386.479	338.086	346.808	352.996	159.217	161.935	191.688	209.917	51.6818	151.558
478.801	507.01	509.881	498.941	422.353	507.236	427.065	309.047	377.902	364.389	404.416	408.07	406.554	394.281	382.729	407.865	385.244	338.855	345.401	349.844	158.734	161.578	189.701	211.177	52.079	149.764
479.801	507.612	510.409	498.415	423.544	507.767	428.194	308.516	375.813	361.366	405.18	408.659	407.119	395.07	383.567	408.486	386.033	338.02	344.216	351.083	159.217	160.173	192.434	209.603	53.3393	151.94
477.383	504.373	507.261	495.152	421.734	504.606	426.281	309.083	376.545	359.747	404.122	407.289	405.539	393.024	381.596	407.013	384.069	337.737	345.401	349.311	157.592	162.209	191.861	209.024	53.3804	150.087
475.114	501.55	504.344	492.257	416.765	501.813	421.432	309.818	374.554	358.889	403.357	406.823	405.206	391.172	379.442	406.539	382.069	337.915	343.938	346.278	158.806	161.209	190.434	209.843	53.9009	151.176
475.711	503.285	506.178	493.968	418.086	503.498	422.756	308.357	372.5	360.175	401.475	405.001	403.394	389.609	377.934	404.75	380.539	337.951	343.956	347.626	159.502	160.173	191.234	209.093	53.1475	150.646
474.248	500.939	503.798	491.994	414.086	501.206	418.892	307.737	372.33	362.628	398.592	402.22	400.583	388.633	376.905	401.971	379.461	336.421	344.438	346.137	159.859	160.816	190.994	209.945	49.6133	140.94
474.995	502.223	505.224	493.099	413.215	502.49	418.151	306.949	372.196	362.032	397.71	401.851	400.626	386.703	374.221	401.739	377.009	336.119	343.327	350.518	156.538	159.971	189.341	208.792	51.1064	146.411
470.134	497.85	500.87	487.974	408.069	498.162	412.971	306.135	369.589	358.5	398.294	403.356	402.13	384.984	372.199	403.242	375.139	334.691	342.204	347.543	155.982	160.643	189	208.606	49.7534	147.5
470.075	497.894	500.898	488.211	408.878	498.231	413.763	306.331	371.268	361.071	397.765	402.301	400.87	385.727	373.066	402.211	375.837	336.638	342.667	349.348	157.018	161.345	192.573	208.87	51.9589	146.147
470.134	497.708	500.583	488.947	411.366	498.038	416.151	306.869	373.786	359.119	400.647	404.932	403.464	387.398	374.794	404.768	377.596	338.559	343.87	349.272	156.214	160.988	190.693	209.13	50.4795	149.588
476.358	505.018	507.778	494.605	419.282	505.277	423.95	310.894	379.071	366.762	399.353	404.11	402.522	392.289	381.015	403.926	383.301	342.684	350.63	346.533	159.768	160.607	190.8	208.667	50.0822	149.206
478.881	508.425	511.352	501.711	429.275	508.738	433.777	312.278	382.509	369.929	407.647	412.342	410.754	400.891	390.096	412.2	392.313	341.875	349.889	349.446	157.018	163.262	190.76	208.407	50.4384	150.618
477.209	507.221	510.204	498.947	427.573	507.5	432.065	309.743	375.277	362.738	403.941	408.534	406.87	395.617	385.515	408.326	387.651	336.589	342.907	348.185	157.804	162.119	191.48	209.75	52.8904	151.265
474.075	502.035	504.852	492.053	417.679	502.238	422.309	306.922	372.375	360.143	400.118	404.918	403.449	390.969	379.949	404.747	382.361	333.062	343.111	346.967	157.357	161.048	193.707	209.963	52.3151	149.176
469.433	498.195	501.204	488.342	413.824	498.523	418.446	305.31	373.812	357.643	396.941	401.534	400.145	386.945	375.419	401.368	377.94	332.201	343.444	349.696	160.554	160.69	193.08	209.111	52.0685	151.176
472.27	499.454	502.264	489.769	412.518	499.659	417.268	307.001	376.035	359.912	397.041	401.031	399.354	386.537	374.654	400.75	377.282	334.581	342.609	348.583	156.805	161.007	191.941	210.838	51.8467	151.789
473.3	500.26	503.088	491.716	414.441	500.474	419.182	306.381	376.856	359.555	398.864	401.894	400.34	385.654	373.492	401.687	376.204	335.121	342.424	346.713	158.698	160.4	192.141	210.977	49.7235	145.172
476.643	503.888	506.782	494.742	414.388	504.097	419.333	306.12	374.222	358.96	401.276	404.703	403.079	389.037	376.676	404.466	379.36	334.173	342.035	347.876	157.876	161.9	192.648	209.018	52.7235	145.907
473.599	502.286	505.328	494.374	417.136	502.551	421.887	306.834	374.713	359.698	401.629	405.1	403.311	388.982	376.793	404.771	379.481	334.96	343.035	348.148	159.126	159.436	192.208	208.37	51.4632	147.907
472.002	500.375	503.264	491.506	413.739	500.566	418.52	306.156	371.794	357.317	399.217	402.73	401.267	387.63	375.521	402.54	378.21	334.15	343.109	347.811	158.483	160.21	190.634	209.162	50.8604	149.878
471.808	499.1	501.967	489.637	411.853	499.328	416.621	306.279	372.124	357.698	399.57	403.579	402.151	388.466	376.161	403.413	378.872	334.048	342.665	347.278	158.823	160.15	190.768	208.764	50.5591	148.995
471.569	499.844	502.856	490.874	409.105	500.105	414.117	306.989	373.186	360.864	399.394	402.976	401.47	386.716	374.323	402.782	377.065	335.292	344.739	347.865	157.287	160.769	189.474	209.435	51.2166	149.701
471.255	498.49	501.393	489.006	409.93	498.736	414.786	306.401	374.561	359.174	399.041	402.196	400.601	385.88	373.463	401.971	376.216	333.831	343.183	348.702	158.358	159.972	193.021	208.134	49.9015	144.789
468.298	496.159	499.009	485.789	405.573	496.408	410.525	305.147	370.795	359.786	397.471	401.616	400.13	384.281	371.632	401.453	374.452	334.796	341.648	347.652	155.446	158.881	190.227	207.579	48.863	143.5
471.313	499.973	502.926	490.368	411.427	500.262	416.309	306.2	371.5	358.024	399.471	403.534	401.971	387.953	375.537	403.337	378.235	336.572	342.963	348.326	157.643	160.762	190	207.792	49.6712	151
475.164	503.832	506.731	494.632	416.26	504.015	421.072	306.245	372.723	362.31	399.647	403.836	402.275	387.383	375.36	403.568	378.042	336.704	344.537	348.337	156.821	161.798	191.36	208.611	51.1507	147.824
476.493	506.478	509.546	497.342	420.244	506.738	424.986	306.971	374.446	361.143	399.471	403.452	401.797	387.492	375.676	403.211	378.277	337.039	343.741	349.598	158.214	160.952	192.12	208.681	52.0959	150.529
475.716	504.575	507.509	495.842	419.351	504.854	424.072	308.935	373.723	363.69	400	404.658	403.319	390.875	379.221	404.516	381.723	339.5	344.519	350.033	158.196	162.488	191.413	208.852	51.1918	147.824
478.642	506.788	509.574	498.368	422.893	507.023	427.568	311.188	377.705	363.429	404.706	409	407.406	395.32	384.228	408.768	386.633	339.845	346.63	350.609	156.375	162.786	193.333	209.523	52.8082	154.324
479.507	507.204	510	498.474	424.359	507.462	428.971	311.873	376.714	362.762	403.059	407.986	406.58	396.078	385.257	407.863	387.572	341.148	345.259	349.457	158.071	161.333	192.613	208.477	53.3699	151.059
479.149	507.301	510.194	498.605	423.031	507.569	427.727	309.233	374.321	362.381	404	408.425	406.594	394.602	383.971	408.095	386.325	339.546	342.037	348.261	158.161	161.369	193.467	209.329	53.7671	152.412
478.639	506.068	508.987	498.448	422.767	506.371	427.478	310.579	378.415	362.133	402.893	406.938	405.34	393.596	382.628	406.712	385.038	342.029	347.1	350.048	158.127	161.566	190.889	210.473	54.4734	156.974
475.654	501.644	504.413	492.685	420.713	501.894	425.183	309.62	376.272	360.323	401.011	405.129	403.761	390.721	379.363	404.986	381.899	337.826	343.582	345.733	159.895	161.59	189.809	209.251	52.1857	153.915
479.967	507.36	510.219	498.711	420.721	507.571	425.542	306.526	378.843	359.918	402.07	405.582	404.21	390.393	378.15	405.481	380.815	338.217	342.045	348.146	158.127	161.387	192.289	210.385	52.8296	143.386
479.265	507.183	510.135	500.001	421.263	507.456	426.132	308.894	375.209	362.585	405.717	408.431	406.659	391.729	379.694	408.123	382.363	338.474	345.563	350.081	157.984	162.459	191.275	210.26	52.446	148.591
475.803	503.166	506.098	494.79	422.545	503.463	427.053	309.763	376.763	364.466	404.305	407.554	405.732	392.331	381.076	407.249	383.544	338.197	348.36	351.45	160.574	162.887	190.395	210.51	53.6515	158.209
476.191	504.644	507.802	497.054	422.11	505.04	426.751	308.298	378.218	361.775	405.246	408.568	406.891	392.862	381.4	408.344	383.954	336.345	346.749	353.592	158.431	161.982	189.195	209.478	54.7611	157.209
473.907	501.59	504.515	493.369	415.37	501.863	420.154	307.065	372.638	359.013	402.305	405.636	404.036	389.448	377.723	405.397	380.345	337.141	344.841	348.592	159.002	161.018	192.049	210.542	51.5008	147.503
471.877	501.068	504.256	493.738	420.072	501.448	424.629	306.873	373.799	357.752	402.776	406.677	405.137	389.463	377.194	406.47	379.917	336.263	341.786	349.048	157.913	161.661	192.155	210.214	52.9391	146.562
470.493	500.442	503.648	492.289	414.053	500.846	418.856	305.624	369.571	358.024	400.765	404.904	403.174	385.602	372.993	404.621	375.825	334.385	344.574	346.076	158.036	160.179	190.72	209.708	53.3973	149.588
473.164	501.699	504.648	492.079	410.962	501.992	415.993	307.363	376.268	363.214	398.412	403.562	402.13	385.906	372.757	403.411	375.669	337.819	345.685	347.674	159.411	160.869	191.28	211.463	47.0411	140.765
479.03	507.894	510.731	496.079	418.618	508.046	423.439	306.796	376.161	360.024	400.647	406.151	404.884	392.414	380.316	406.032	382.952	338.947	340.259	347.304	155.875	158.31	190.547	209.431	50.6164	146.412
458.567	484.168	486.463	468.763	393.832	483.892	398.18	309.38	363.562	356.429	394.647	399.356	398.696	388.969	376.934	399.589	379.404	333.658	332.759	340.652	157.018	156.25	189.867	206.731	43.3836	128.882
455.358	482.611	485.657	473.868	396.954	483.231	401.892	299.571	363.688	356.738	386.235	391.671	390.754	378.43	366.096	391.737	368.735	326.812	343.148	338.957	153.857	160.119	188.467	205.375	51.2329	144.676
471.343	500.301	503.176	488.395	411.183	500.546	415.978	307.171	372.473	360.452	395.294	400.425	399.087	387.539	375.309	400.358	377.91	330.757	345.093	346.609	156.643	160.345	187.093	206.532	49.0959	141.382
469.836	497.788	500.509	486.816	410.389	497.954	415.05	306.49	374.429	360.262	395.588	399.658	398.058	385.477	373.684	399.442	376.199	331.658	343.352	349.087	158.821	161.381	189.213	206.514	51.5479	154.235
469.896	500.664	503.787	491.526	411.061	500.931	415.971	305.392	375.688	358.095	396.588	400.548	398.884	384.305	372.169	400.284	374.789	332.312	342.926	351.239	157.089	161.19	192.667	208.264	51.9589	148.853
476.257	505.292	508.307	497.468	416.505	505.533	421.451	308.695	378.677	363.534	401.51	404.618	402.656	388.751	376.852	404.189	379.478	336.654	347.068	351.575	158.146	161.875	193.327	210.2	51.8324	148.658
475.093	502.522	505.446	495.31	417.161	502.787	421.955	309.466	379.364	364.272	402.569	406.125	404.453	390.494	378.499	405.863	381.159	337.407	349.661	351.466	158.575	161.435	192.833	210.46	52.3256	154.893
480.72	507.726	510.603	499.81	420.611	507.987	425.509	309.503	378.953	365.106	403.099	406.468	404.873	391.712	379.837	406.242	382.496	340.078	347.605	351.39	156.575	163.256	194.873	210.469	51.7092	151.481
482.362	509.186	512.094	501.152	424.558	509.464	429.358	309.581	377.105	363.129	405.981	408.879	406.989	395.056	384.286	408.558	386.683	341.594	346.55	349.901	159.235	162.768	193.313	209.927	52.2023	154.511
481.601	507.876	510.64	499.257	424.115	508.079	428.804	308.401	375.784	363.725	403.863	407.057	405.351	394.579	383.889	406.863	386.177	338.835	346.605	349.119	160.057	160.673	193.473	210.237	53.5722	154.364
481.168	508.009	510.77	499.363	424.405	508.148	429.07	308.764	378.927	363.106	404.452	408.166	406.641	394.9	383.492	408	385.99	339.358	347.846	349.477	161.521	160.721	192.313	209.737	51.7092	149.275
477.123	504.053	506.973	496.178	421.466	504.333	426.113	306.85	376.48	358.058	401.687	405.591	404.003	391.134	379.764	405.347	382.327	335.328	341.217	347.401	159.843	160.471	191.167	209.099	51.5859	153.981
478.004	505.142	508.02	496.336	417.314	505.41	422.221	306.026	373.766	358.677	400.746	404.536	402.916	390.017	378.175	404.252	380.773	334.848	340.772	350.532	156.485	159.935	192.407	208.321	52.5722	151.775
476.343	503.805	506.602	493.421	415.87	504.038	420.691	306.78	371.036	358.524	400.706	405.055	403.478	391.086	379.235	404.853	381.783	337	339.056	347.076	157.964	162.202	191.8	209.264	52.3014	152.588
474.612	502.708	505.528	493	416.908	502.915	421.647	306.584	369.214	357.143	398.471	402.493	400.855	387.148	375.721	402.284	378.259	335.868	338.444	345.815	156.107	160.631	192.36	208.87	53.1096	149.765
471.91	499.929	502.815	490.684	412.695	500.185	417.489	306.131	371.518	357.738	399	402.425	400.812	386.766	375.346	402.158	377.825	336.796	339.778	344.022	157.875	159.905	193.493	207.75	53.9863	151.618
476.881	505.372	508.306	495.895	417.16	505.654	421.935	309.678	374.643	359.333	407.765	411.795	410.087	392.398	379.493	411.474	382.404	341.375	344.019	351.152	157.268	161.131	191.707	208.236	48.6438	140.618
473.493	504.611	507.843	496.526	418.26	504.931	423.043	309.576	375.795	361.548	404.588	408.726	407.072	391.648	379.375	408.495	382.066	339.234	345.333	352.63	156.732	162.19	189.12	210.347	49.9863	148
473.015	502.894	506	494.816	420.252	503.254	424.871	309.984	375.33	360.857	401.471	406.781	405.435	390.75	378.868	406.642	381.536	338.632	343.833	350.826	159.732	162.06	190.2	210.273	50.8493	151.118
473.09	502.965	506.009	494.789	420.153	503.285	424.755	308.559	376.179	362.81	401.941	406.644	405.246	390.133	378.551	406.484	381.145	334.944	344.463	348.098	158.375	162.774	189.4	209.069	52.5205	154.059
469.134	498.513	501.519	489.605	416.191	498.815	420.755	307.02	372.054	361.881	400.176	404	402.464	386.719	375.221	403.811	377.783	334.997	344.981	347.783	158.107	161.226	191.827	209.718	52.2055	146.912
468.164	497.537	500.634	487.926	411.167	497.853	415.899	308.739	370.838	359.546	396.421	400.63	399.201	382.106	369.807	400.432	372.624	337.59	344.047	347.828	158.073	160.725	190.704	210.374	51.2773	141.436
468.045	497.272	500.246	487.479	409.373	497.584	414.172	309.857	371.266	359.689	396.48	400.959	399.607	383.56	370.836	400.853	373.624	339.603	346.492	343.404	158.948	159.523	190.117	208.851	49.9349	147.054
471.09	499.519	502.338	488.926	411.671	499.746	416.388	310.041	373.105	360.451	398.539	402.767	401.143	385.278	372.645	402.526	375.432	339.462	343.01	346.459	158.716	159.689	190.73	209.267	49.1677	141.23
473.015	501.466	504.338	491.084	414.961	501.738	419.669	308.661	377.382	359.38	399.774	404.863	403.738	390.021	377.63	404.842	380.311	338.886	344.399	348.752	157.18	162.665	190.184	208.124	51.4006	145.583
475.403	503.802	506.709	493.373	418.793	504.061	423.417	308.788	376.257	361.284	401.833	406.26	404.752	392.106	380.601	406.021	383.082	337.708	343.843	348.459	160.091	161.558	190.864	208.448	51.4006	147.171
475.791	502.847	505.625	493.084	416.946	503.069	421.662	307.294	375.516	361.76	399.01	404.11	402.723	390.997	379.77	404	382.155	336.587	347.399	346.448	159.805	162.713	190.277	209.841	49.9212	146.289
477.747	505.342	508.107	494.531	417.587	505.507	422.352	308.91	376.15	361.999	401.833	406.452	404.825	392.661	381.424	406.253	383.811	337.409	346.954	348.111	158.287	161.058	189.93	208.985	51.3321	147.995
477	504.625	507.477	494.137	417.129	504.83	421.906	309.123	377.811	364.808	400.833	405.562	403.868	392.708	381.638	405.379	383.992	339.202	347.769	349.937	158.627	162.868	190.69	208.726	50.4828	149.465
475.642	503.106	506.009	493.132	416.87	503.354	421.597	307.249	376.018	360.476	399.706	404.123	402.565	390.188	378.941	403.958	381.367	336.164	343.926	349.467	159.107	160.405	191.333	208.602	52.9041	149.941
473.687	501.973	504.88	492.053	413.641	502.2	418.46	306.735	374.036	363.429	398.118	402.932	401.42	388.766	377.36	402.779	379.831	333.086	345.574	348.467	157.696	160.881	190.4	209.167	52	152.765
472.746	500.779	503.639	491.026	413.656	501.023	418.424	305.669	372.58	361.167	400.294	403.863	402.043	386.812	374.882	403.537	377.536	334.184	343.222	348.707	158.964	161.036	191.2	208.074	53.3699	149.176
472.702	502.991	506.12	494.079	415.374	503.331	420.259	306.388	372.982	354.857	400.471	404.63	403.101	388.742	376.375	404.463	379.078	335.951	338.796	347.38	157.125	160.44	192.707	208.949	51.5753	144.853
469.657	498.292	501.25	488.895	411.878	498.615	416.647	306.531	368.089	358.69	398.529	402.589	401	386.125	374.213	402.379	376.867	334.326	338.87	345.207	157.589	160.988	192.013	209.074	52.2329	151.353
470.687	499.487	502.491	489.868	412.282	499.808	417.072	306.792	369.562	359	398	402.466	400.855	386.281	373.897	402.2	376.626	334.859	340.926	346.707	155.893	160.619	192.8	208.454	51.0548	143.324
472.194	500.283	503.185	490	412.374	500.562	417.122	307.102	371.571	360.714	398.647	402.89	401.464	386.672	374.338	402.716	377.06	334.997	341.815	346.457	157.161	161.429	191.013	209.343	51.0959	148.235
473.91	502.035	504.806	492.632	414.977	502.246	419.755	306.837	373.625	359.952	400.882	405.329	403.783	390.344	378.566	405.137	381.133	336.428	343.037	347.88	159.393	161.738	190.293	208.477	51.6575	151.176
474.205	503.324	506.198	493.985	418.402	503.569	423.055	309.99	377.277	360.94	400.952	405.907	404.451	391.723	380.049	405.793	382.583	339.272	346.61	348.046	158.274	161.81	191.287	209.793	49.9676	147.013
479.101	508.439	511.3	497.353	420.508	508.623	425.285	309.631	379.581	362.369	401.422	406.565	405.088	393.012	381.453	406.414	383.908	339.979	345.184	349.133	157.095	162.37	191.447	209.293	49.5018	147.983
477.265	506.226	509.142	496.985	420.875	506.446	425.595	308.484	377.232	359.845	402.187	406.989	405.407	392.598	381.27	406.729	383.734	339.334	343.592	348.003	159.791	160.989	190.901	207.876	49.2552	147.101
476.19	504.315	507.096	493.958	417.249	504.5	421.998	309.292	371.054	359.392	400.364	404.496	402.958	389.965	378.961	404.308	381.366	337.213	344.221	348.351	160.095	161.06	189.581	208.77	51.3922	150.542
473.787	501.616	504.448	491.827	415.356	501.823	420.077	308.227	371.018	358.988	400.481	404.496	402.77	387.59	375.895	404.214	378.499	336.746	342.74	346.84	159.595	160.715	190.914	208.404	51.447	145.807
473.772	503.164	506.309	493.906	415.661	503.507	420.458	308.455	372.768	360.821	402.305	406.14	404.465	389.887	377.998	405.866	380.601	336.002	342.221	349.633	159.256	161.596	192.607	209.071	50.6799	145.895
473.25	501.695	504.513	491.406	413.31	501.907	418.098	308.272	374.929	361.13	399.717	404.291	402.813	388.418	376.498	404.129	379.137	337.032	344.981	346.666	159.791	161.144	191.381	209.728	49.0634	147.571
473.996	501.094	503.809	490.406	410.875	501.323	415.76	308.619	378.625	364.107	401.599	406.003	404.726	388.59	375.865	405.877	378.674	337.963	346.832	352.264	159.077	161.037	191.181	209.988	50.1182	145.424
470.209	499.097	502.019	489.395	411.939	499.323	416.712	308.531	373.527	361.714	401.412	405.37	403.855	389.094	376.794	405.158	379.458	336.681	345.741	350.511	158.875	160.417	190.693	209.056	50.8904	152.235
474.179	501.814	504.657	491.474	414.779	502.069	419.525	308.861	374.955	361.69	399.647	403.918	402.377	387.422	375.412	403.705	378.06	338.283	344.241	351.859	158.429	160.512	192.24	207.949	51.7534	149.441
472.463	501.814	504.824	492.474	415.611	502.069	420.36	308.592	373.232	358.881	398.706	402.959	401.29	386.602	374.588	402.705	377.235	336.753	341.778	347.348	156.75	160.81	193.68	208.31	50.7945	150.382
470.075	497.805	500.657	488.711	414.847	498.123	419.41	306.902	372.214	358.095	396.176	401.288	399.957	386.289	374.287	401.221	376.916	336.464	342.37	345.12	157.75	160.988	193.787	209.245	51.2603	147.059
469.896	498.717	501.704	490.053	413.229	499.008	417.986	308.273	369.929	358.071	398.353	402.219	400.551	383.359	371.066	401.926	373.91	335.724	343.148	346.457	155.429	161.738	191.36	209.162	51.3699	143.294
471.343	499.584	502.583	489.974	412.618	499.923	417.417	306.816	372.17	358.571	399.529	403.534	401.913	385.562	373.316	403.274	376.096	336.513	343.241	346.641	155.768	161.071	191.987	209.343	53.3014	149.794
472.463	501.965	505.009	493.921	416.771	502.269	421.504	306.42	373.938	360	399.647	403.959	402.464	387.25	375.375	403.758	378.012	337.582	343.37	347.315	156.464	163.048	192.267	209.782	52.6712	149.618
476.254	506.133	509.148	497.395	420.771	506.369	425.511	309.335	378.098	359.524	403.235	406.863	405.043	390.172	378.397	406.547	381.018	340.217	341.944	346.511	155.786	163.643	191.573	209.671	53.8082	147.735
480.273	507.539	510.415	501.024	426.928	507.797	431.551	311.751	377.398	362.12	404.881	408.638	407.065	395.971	384.566	408.448	387.068	342.258	346.456	345.957	158.296	163.532	195.767	211.035	52.5054	147.864
480.557	508.752	511.674	502.392	428.134	508.974	432.767	311.833	377.585	362.501	407.175	410.104	408.355	396.612	385.595	409.858	388.007	342.692	347.863	348.653	160.207	162.687	191.153	210.312	51.8205	151.746
482.84	510.734	513.739	503.498	430.401	510.974	434.976	309.009	378.612	362.977	408.469	411.597	409.804	398.253	387.25	411.29	389.658	341.939	346.715	351.229	162.028	163.854	189.153	209.692	51.5465	149.04
482.348	508.088	510.832	499.234	423.859	508.259	428.573	308.103	377.05	362.691	402.704	406.542	405.239	396.698	386.345	406.48	388.519	338.173	346.641	350.696	160.421	162.473	190.42	208.771	52.5465	148.864
475.512	502.548	505.489	494.682	421.081	502.828	425.623	308.788	372.496	359.215	401.646	405.049	403.398	391.901	380.926	404.827	383.333	336.705	342.049	348.62	161.635	161.663	186.433	209.391	49.1219	147.04
475.184	502.955	505.952	495.077	415.829	503.213	420.688	307.886	373.8	362.786	399.351	403.898	402.601	391.878	380.213	403.816	382.754	338.156	345.586	345.468	161.492	161.485	188.793	209.298	51.2178	149.158
474.079	500.539	503.387	492.629	416.829	500.805	421.501	307.58	375.139	359.453	401.822	405.597	404.05	391.643	379.728	405.395	382.357	335.423	344.215	347.207	161.224	159.878	189.54	209.558	51.0534	150.746
472.452	500.504	503.535	492.471	414.195	500.82	419.004	308.715	367.934	362.429	400.175	404.186	402.761	391.206	379.206	404.048	381.791	338.436	344.771	346.783	159.564	161.39	192.207	209.65	50.1356	147.687
474.149	503.496	506.426	491.868	409.443	503.769	414.525	308.359	368.429	358.524	399.647	403.986	402.536	388.141	375.235	403.853	377.946	336.109	337.185	347.435	154.429	158.321	189.453	208.088	49.2603	141.088
470.716	497.08	499.907	487.632	408.611	497.462	413.475	303.763	373.196	363.048	397.118	401.932	400.623	385.203	372.169	401.8	375.024	333.181	341.481	350.424	156.964	158.798	191.373	206.833	50.1233	149.471
473.806	502.549	505.407	491.763	411.076	502.746	415.971	307.265	377.455	361.881	399.176	404.356	403.116	390.648	377.941	404.347	380.626	331.562	342.889	351.022	157.518	160.81	191.853	208.398	52.7397	149.147
470.254	499.336	502.25	490.605	411.427	499.592	416.295	308.265	377.455	362.69	398.941	403.767	402.362	388.078	375.574	403.621	378.325	334.257	340.759	348	156.071	161.798	190.853	209.231	50.9041	146.559
470.03	499.531	502.519	490.316	414.252	499.785	418.957	310.318	370.741	359.524	401.588	405.219	403.406	387.266	374.985	404.842	377.717	335.842	346.296	350.533	157.929	162.929	190.707	209.713	54.8904	153
469.836	498.23	501.13	487.895	408.58	498.462	413.446	306.465	370.777	355.238	395.647	399.767	398.304	382.344	370.059	399.558	372.843	333.984	341.389	344.554	157.554	160.131	190.227	208.782	51	146.882
474.657	503.487	506.417	493.526	413.244	503.692	418.18	307.367	375.268	359.262	398.824	403.301	401.899	387.523	375.118	403.158	377.843	337.934	342.926	348.848	158.982	162.619	193.4	209.958	50	143.471
474.702	502.274	504.972	492.079	417.87	502.462	422.511	307.959	373.616	361.881	402.353	406.397	404.957	392.648	381.676	406.211	384.066	338.27	346.093	348.87	158.911	163.333	191.493	208.106	52.7534	154.941
477.247	504.477	507.35	496.372	420.811	504.718	425.488	311.129	375.42	360.49	403.345	406.253	404.442	393.517	382.889	405.973	385.185	339.34	346.536	347.649	158.962	162.435	193.7	209.389	52.8504	148.817
474.128	502.495	505.535	494.977	418.62	502.756	423.308	308.868	375.294	361.871	400.522	403.54	401.688	391.001	379.867	403.215	382.269	336.353	345.35	346.453	159.48	161.388	191.967	209.703	50.8504	149.906
476.665	503.875	506.692	495.503	419.193	504.095	423.898	309.297	377.107	361.157	402.581	405.965	404.456	392.743	381.043	405.752	383.601	336.962	343.721	348.79	159.801	161.483	192.967	208.305	52.0285	151.112
477.635	504.875	507.692	496.661	418.743	505.095	423.546	309.084	372.741	360.133	401.345	404.485	402.978	390.579	378.507	404.31	381.137	338.172	343.869	347.301	158.676	162.423	193.113	209.231	49.6038	144.935
479.516	507.521	510.535	501.319	424.17	507.779	428.934	310.358	376.455	360.799	405.228	408.198	406.471	393.931	381.94	407.973	384.565	341.778	344.795	349.453	160.926	162.733	193.82	210.648	51.0833	151.406
477.232	503.743	506.563	496.661	421.529	503.964	426.2	309.154	372.902	361.323	404.228	407.609	406.297	393.697	381.683	407.5	384.36	339.018	345.054	347.214	160.158	162.019	190.287	209.129	52.9189	151.347
475.755	502.822	505.702	495.345	417.911	503.064	422.69	308.011	372.062	360.276	400.757	404.527	403.195	390.751	378.926	404.415	381.522	338.222	344.11	347.899	158.355	162.102	192.647	209.62	49.7819	145.347
474.203	501.38	504.294	493.293	413.659	501.656	418.582	308.595	374.964	359.895	403.992	406.348	404.529	387.939	375.205	405.994	378.107	339.386	342.647	349.975	158.462	161.542	191.26	209.875	49.3709	142.847
472.836	501.911	504.944	492.842	415.763	502.192	420.532	307.122	373.982	359.905	402.176	406.411	405.101	389.492	376.993	406.337	379.801	339.674	343.315	349.293	159.357	162.369	193.04	211.023	50.5479	147.941
472.821	502.053	505.074	493.421	417.336	502.331	422.065	307.527	373.393	360.5	398.824	403.397	401.913	387.594	376.051	403.232	378.639	335.408	343.407	347.913	157.464	161.048	190.787	208.926	51.2466	148.176
474.433	502.522	505.454	493.342	416.939	502.785	421.691	308.082	376.098	358.905	400.647	405.123	403.768	388.961	377.096	404.989	379.759	337.724	342.389	349.12	158.286	160.44	191.733	209.009	54.6712	148.882
476.761	506.814	509.954	497.921	420.191	507.162	425.014	308.473	376.795	361.429	402.824	406.849	404.986	389.906	378.162	406.453	380.789	342.066	345.056	348.098	157.625	160.869	191.453	209.81	52.4247	149.618
475.478	504.779	507.806	496.263	421.832	505.1	426.446	307.633	372.089	356.714	400.765	406.342	404.928	392.062	380.515	406.189	383.018	340.158	343.241	345.043	158.161	161.405	191.853	208.806	50.2055	147.5
476.328	504.929	507.759	495.395	421.168	505.138	425.734	308.576	374.902	360.976	399.412	404.534	403.014	391.125	380.007	404.368	382.398	334.674	345.981	346.457	156.536	161.821	190.627	208.384	50.2329	144.853
474.537	501.699	504.463	492.553	420.191	501.938	424.719	306.241	379.42	360.976	399.824	404.192	402.478	389.477	378.743	403.947	381.078	335.549	342.019	347.446	158.054	162.56	191.36	207.824	52.2329	146.206
473.478	500.814	503.694	491.5	416.611	501.123	421.273	307.416	376.964	360.881	399.471	403.521	401.971	387.719	376.471	403.326	379	337.891	343.389	347.326	156.75	161.452	190.88	208.611	55.7123	151.088
479.313	509.327	512.454	500.526	421.939	509.669	426.755	308.584	383.527	368.119	401.235	405.575	403.884	390.75	379.301	405.221	381.813	336.362	345.648	352.25	159.054	159.845	195.387	206.977	54.9452	156.882
478.373	507.735	510.769	499.316	424.115	508.038	428.763	306.71	382.92	366	401	405.233	403.696	389.883	378.404	404.926	380.928	335.885	341.185	350.239	159	159.524	193.84	206.523	51.8767	152.824
479.397	508.033	510.988	499.267	422.1	508.295	426.842	307.767	383.501	364.846	399.234	403.027	401.304	388.449	377.249	402.632	379.742	337.514	344.817	351.327	159.342	159.269	194.917	208.194	51.1196	155.123
477.666	505.015	507.979	496.793	418.84	505.272	423.612	308.673	383.474	363.798	400.175	403.492	401.942	389.293	378.102	403.242	380.591	337.504	344.594	350.653	158.074	159.912	193.477	207.833	52.9004	156.799
477.576	505.936	509.016	496.899	418.634	506.218	423.411	308.212	381.688	362.894	401.293	404.52	402.971	389.207	377.69	404.211	380.248	337.695	343.668	350.512	158.913	159.733	195.331	208.431	53.8593	155.329
478.666	506.608	509.646	497.767	418.878	506.872	423.684	308.024	380.259	361.679	401.411	404.684	403.101	389.512	378.249	404.379	380.808	337.76	342.909	348.327	158.538	159.614	194.344	208.583	53.4621	153.858
478.397	506.378	509.405	497.162	419.825	506.649	424.533	306.731	380.429	360.87	399.528	403.205	401.739	389.387	378.028	402.958	380.537	336.573	340.687	348.816	159.002	158.186	195.064	208.111	53.4073	151.741
477.531	505.706	508.812	496.925	416.459	506.011	421.382	306.963	380.268	360.822	398.646	402.273	400.783	387.52	376.006	401.979	378.585	336.224	340.243	347.349	159.913	159.138	195.037	209.213	53.4347	152.593
474.815	502.148	505.275	493.557	414.649	502.503	419.483	308.633	380.786	360.394	398.999	402.013	400.449	385.59	373.638	401.748	376.362	336.767	339.409	349.686	158.359	158.233	195.371	209.023	52.6265	151.123
477.471	504.298	507.294	495.583	416.955	504.595	421.749	310.135	380.804	364.036	399.234	401.931	400.087	385.707	374.3	401.474	376.88	337.553	341.965	349.718	158.627	157.555	195.664	208.889	54.0922	154.593
475.179	503.761	506.898	493.842	416.412	504.108	421.158	307.967	377.991	360.929	397.706	401.836	400.275	385.578	373.971	401.558	376.554	338.408	338.63	348.109	158.768	159.857	196.027	207.551	54.0685	152.441
476.925	505.646	508.731	496.158	418.939	505.992	423.705	308.437	379.598	361.429	398.471	403.479	402.058	388.617	377.11	403.274	379.705	337.865	339.444	346.261	159.857	161.56	195.867	209.958	54.0548	152.235
479.925	509.133	512.185	499.421	423.947	509.408	428.655	306.943	382.661	360.857	402.176	407.027	405.638	392.484	381.316	406.811	383.807	337.25	341.704	349.826	159.304	159.06	194.547	206.75	51.6575	150.559
477.702	506.301	509.12	496.5	421.931	506.5	426.554	306.51	385.464	360.905	400.824	404.986	403.391	389.531	378.728	404.653	381.193	336.368	343.389	348.37	159.304	159.357	192.76	207.338	49.589	151.088
475.716	503.133	506.093	495.132	419.802	503.485	424.453	307.988	381.161	362.167	396.765	400.699	399.087	385.164	374.618	400.368	377.036	338.076	342.241	344.109	159.375	158.5	193.667	207.986	53.2192	154.882
479.045	508.416	511.5	499.316	421.962	508.738	426.719	309.139	377.241	358.071	397.529	401.466	399.899	385.07	373.779	401.2	376.367	339.474	339.722	346.13	159	157.131	193.987	206.935	52.4384	153.5
478.075	506.593	509.611	497.447	419.443	506.923	424.281	308.91	379.911	358.357	398.588	402.603	401	386.305	375.221	402.295	377.735	339.964	338.685	343.283	158.946	158.012	195.84	207.931	53.4795	152.059
474.045	502.85	505.917	494.211	418.878	503.208	423.504	308.89	379.991	360.048	397.941	402.575	401.304	386.391	375.279	402.453	377.849	339.095	339.685	341.891	159.018	159.464	194.453	209.662	51.7671	147.882
475.871	504.473	507.607	495.901	418.159	504.746	422.932	307.448	386.85	361.76	397.281	401.678	400.27	388.449	377.212	401.436	379.728	336.951	342.9	348.708	160.359	158.841	195.399	209.182	52.1052	148.829
481.08	510.013	513.181	502.98	423.693	510.376	428.587	307.591	388.314	363.379	401.34	404.719	403.169	390.089	378.756	404.426	381.324	337.684	341.826	350.089	157.395	158.662	195.039	207.863	54.2285	149.035
484.021	512.013	515.088	504.217	425.334	512.315	430.213	307.374	383.6	362.903	403.693	407.473	405.894	392.308	380.814	407.163	383.415	337.849	344.678	348.013	159.52	159.888	195.626	209.02	52.3792	152.859
479.439	507.128	510.163	499.059	424.991	507.407	429.566	306.415	380.68	362.903	404.046	407.116	405.56	391.769	380.734	406.773	383.246	336.964	341.271	348.187	160.002	158.995	196.506	209.386	52.0915	151.947
476.961	504.88	507.931	495.98	419.594	505.153	424.299	303.978	379.733	359.618	398.046	401.048	399.488	387.097	376.469	400.773	378.878	333.859	340.604	347.328	159.163	159.602	196.199	208.826	52.3929	153.506
473.901	502.199	505.385	493.743	415.113	502.546	419.925	305.648	378.439	359.26	398.046	401.171	399.691	384.222	372.564	400.889	375.276	334.411	340.641	345.676	159.467	159.222	194.773	208.9	51.8312	149.917
475.095	502.827	505.857	493.348	414.8	503.092	419.623	305.342	377.966	359.308	399.163	402.116	400.502	384.957	373.013	401.773	375.716	334.441	340.474	345.861	159.324	158.983	194.839	209.039	53.0778	152.123
472.931	500.031	502.996	490.348	412.021	500.276	416.81	304.386	378.055	360.022	398.163	401.226	399.618	382.793	370.631	400.889	373.469	331.967	336.808	344.545	158.895	158.222	194.413	208.113	49.9134	148.153
471.806	500.265	503.333	490.816	411.145	500.569	415.993	304.229	374.518	356.786	396.765	400.685	399.029	382.414	370.441	400.337	373.205	331.368	337.019	343.761	159.036	158.381	194.453	207.685	52.411	149.147
479.418	508.274	511.361	498.789	418.061	508.608	423.014	307.751	382.473	360.286	400.882	405.329	403.957	388.906	376.779	405.116	379.5	336.168	340.37	347.717	159.214	160.321	193.52	207.514	52.3288	149.971
481.687	510.186	513.167	500.526	424.099	510.423	428.835	309.073	383.375	361.214	402.176	406.836	405.449	391.648	380.309	406.621	382.837	337.803	342.704	350.891	158.25	160.071	194.56	208.296	52.3014	152.353
480.209	508.903	511.907	500	422.405	509.215	427.165	307.282	384.214	362.214	398.941	403.699	402.333	390.344	379.61	403.547	381.964	339.5	341.963	350.848	159.464	158.238	192.413	207.074	52.3699	155.353
474.209	501.593	504.509	491.789	416.947	501.862	421.496	307.457	378.348	360.857	394.941	398.671	396.71	382.633	371.721	398.189	374.163	334.928	340.37	347.239	157.464	158.238	194.053	208.356	51.2877	151.647
475.298	503.85	506.907	493.974	414.748	504.162	419.604	308.392	382.625	361.738	398.353	401.863	400.319	385.211	373.669	401.516	376.277	337.658	340.667	350.25	159.304	159.464	195.067	208.509	52.9178	153.912
478.388	507.248	510.333	498.395	420.237	507.631	425.072	309.902	383.902	361.476	399.294	404.164	402.826	389.664	378.382	403.947	380.916	338.701	340.537	350.098	159.571	158.381	194.347	207.926	52.0548	151.912
478.358	506.168	509.222	495.895	417.863	506.492	422.676	308.882	379.83	359.976	398.941	403.397	401.942	389.25	378.522	403.147	380.886	336.826	341.611	345.62	160.536	158.738	192.64	208.065	52.274	159.324
476.111	505.776	508.93	497.518	419.155	506.117	423.932	310.769	382.701	363.178	401.065	404.724	403.186	388.776	377.527	404.431	380.059	341.9	343.01	348.716	158.509	159.123	196.865	208.917	52.1945	151.022
477.021	506.838	509.949	497.597	420.284	507.179	425.04	310.769	380.719	363.011	400.007	404.683	403.113	388.807	377.417	404.42	379.999	340.449	341.584	348.281	161.473	160.587	194.905	209.061	52.4137	149.757
478.439	508.166	511.227	498.834	424.972	508.433	429.536	309.888	379.281	364.202	401.948	406.067	404.345	390.111	379.262	405.652	381.722	340.476	342.602	347.847	158.044	161.087	196.025	209.051	53.674	151.992
480.514	509.723	512.754	500.544	427.368	510.002	431.91	308.173	383.772	362.964	401.654	405.943	404.461	392.033	381.13	405.736	383.529	339.867	341.75	348.151	158.973	159.516	196.798	207.468	53.6055	150.728
479.738	507.918	510.912	498.518	420.933	508.233	425.73	308.08	377.29	362.964	400.595	404.724	403.084	387.994	377.152	404.42	379.668	337.946	343.898	345.814	160.294	160.885	194.531	207.26	53.0438	150.787
478.544	506.006	508.865	494.781	419.91	506.256	424.543	307.761	378.755	360.63	398.654	402.683	401.099	387.401	376.681	402.378	379.053	336.64	342.01	345.923	160.848	160.266	194.998	208.088	52.3178	151.345
477.111	504.927	507.875	494.781	416.613	505.179	421.392	308.835	379.817	360.059	397.477	401.519	400.012	385.151	373.564	401.273	376.192	337.14	339.102	347.075	159.294	157.92	194.131	207.399	51.7836	150.345
472.618	500.927	503.893	490.176	412.048	501.187	416.802	307.533	374.71	363.749	397.477	401.464	399.824	383.932	372.453	401.146	375.095	336.992	340.787	343.716	157.562	158.992	194.638	208.195	52.4548	149.845
471.955	501.858	505.037	492.5	412.298	502.185	417.18	304.429	374.679	357.857	396.235	400.644	399.232	383.664	371.875	400.337	374.566	334.385	338.204	343.924	159.161	159.167	194.4	208.426	54.0411	154.441
472.612	502.478	505.694	492.421	412.489	502.823	417.374	304.188	374.616	357.143	395.412	398.973	397.203	380.016	368.206	398.589	370.928	331.049	335.722	343.696	158.946	157.333	193.853	207.898	51.9726	149.676
476.179	505.319	508.324	495.289	415.473	505.538	420.345	305.816	378.339	357.5	398.706	402.63	401.116	384.43	372.279	402.316	375.06	334.582	336.926	343.326	159.107	157.56	194.573	208.639	50.0411	145.529
476.985	506.911	510.037	498.605	417.84	507.185	422.791	305.649	385.223	358.452	397.529	403.055	402.058	388.148	376.11	403	378.807	338.007	340.519	346.63	159.464	158.571	195.387	208.074	50.0411	150.882
475.209	504.389	507.509	496.263	418.664	504.746	423.439	307.265	382.536	359.024	398.941	403.37	401.884	388.445	376.809	403.105	379.386	338.197	339.389	347.707	159.625	159.131	194.56	208.153	50.7534	151.853
477.881	506.124	509.148	497.5	421.305	506.508	426.007	308.959	386.107	363.357	400.765	404.658	402.971	388.609	377.118	404.295	379.669	341.359	341.037	351	160.411	160.976	196.093	207.574	52.2329	150.735
477.119	506.416	509.593	498.895	424.45	506.823	429.065	309.922	382.33	364.238	401.941	406.712	405.42	392.367	381.507	406.547	383.958	341.382	342.167	347.098	158.911	160.81	196.96	209.829	52.3014	156.971
480.015	509.832	512.944	501.921	427.496	510.146	432.144	309.576	385.509	362.262	403	407.438	405.913	394.164	383.691	407.137	385.982	339.171	343.87	348.228	158.571	160.405	192.6	207.111	53.1096	150.765
479.83	509.369	512.365	499.425	426.106	509.626	430.671	310.437	387.845	362.501	400.722	405.022	403.383	390.09	379.713	404.755	382.051	337.192	345.3	351.701	159.824	161.092	192.891	209.342	53.7892	153.075
478.756	508.245	511.347	498.53	422.908	508.573	427.599	308.139	383.738	361.882	398.722	402.734	400.818	387.879	377.559	402.334	379.858	337.238	344.782	349.744	160.11	159.854	194.398	206.698	52.022	148.899
476.502	502.9	505.708	491.609	415.984	503.149	420.614	308.547	377.461	358.072	397.78	402.104	400.456	387.59	376.831	401.819	379.232	337.429	342.745	346.298	160.396	159.271	194.478	206.962	53.2275	150.987
475.353	502.387	505.291	490.583	414.129	502.642	418.815	306.82	378.417	359.12	396.074	399.953	398.035	381.879	370.603	399.461	373.202	333.853	336.745	345.298	158.11	158.783	194.185	207.134	50.8851	146.017
475.233	503.431	506.495	493.162	412.831	503.734	417.75	306.641	382.015	358.834	395.545	399.857	398.543	381.582	369.655	399.682	372.425	336.31	339.448	344.842	160.717	158.033	194.425	207.888	51.1179	142.252
476.756	505.865	509.004	495.477	414.831	506.165	419.772	307.755	379.524	361.429	399.074	402.529	400.789	383.934	372.125	402.145	374.864	337.373	340.041	346.712	159.646	159.604	194.758	207.999	51.2275	143.399
477.621	505.378	508.337	494.767	416.098	505.596	420.909	307.755	381.283	360.81	400.251	403.83	402.238	385.832	374.294	403.503	376.973	336.399	340.911	345.983	160.146	158.902	195.238	208.948	52.6522	148.781
478.233	507.148	510.189	496.425	416.976	507.465	421.837	307.996	377.988	364.334	398.192	402.83	401.267	386.543	374.883	402.503	377.527	336.633	342.504	345.744	158.806	159.544	195.358	209.981	54.6248	154.752
478.463	506.814	509.843	496.684	417.634	507.123	422.511	307.547	379.589	362.738	399.706	403.836	402.435	386.531	374.471	403.611	377.223	336.984	340.241	348.489	158.643	159.857	195.533	208.269	51.6575	146.735
478.955	508.257	511.417	499.5	421.42	508.592	426.245	308.841	380.759	360.524	400.882	405.712	404.551	389.617	377.846	405.632	380.524	336.997	340.481	349.098	158.571	159.226	193.867	208.542	50.3014	149.353
479.403	507.54	510.509	498.395	420.809	507.785	425.576	306.951	379.455	360.238	401.471	405.397	403.855	389.289	378.022	405.116	380.602	337.75	340.444	350.946	160.482	158.417	193.04	208.032	51.8493	153.676
478.478	506.257	509.241	496.895	420.099	506.562	424.835	307.612	380.5	361.69	401.882	405.918	404.362	388.438	377.044	405.579	379.687	338.737	342.111	346.62	158.607	159.75	194.533	207.954	55.1644	157.706
478.269	508.407	511.593	500.184	421.588	508.777	426.417	309.424	377.643	364.643	402.176	406.877	405.319	390.578	378.838	406.589	381.494	341.375	341.722	347.543	156.911	159	196.547	208.551	56	153.441
478.149	507.735	510.861	499.737	422.992	508.069	427.755	309.188	383.036	362.143	401.529	405.658	404.246	390.258	379.118	405.411	381.645	339.72	343.463	347.489	159.536	159.25	195.84	209.37	53.3151	150.647
477.298	507.664	510.815	499.079	425.42	507.9	429.935	309.367	385.152	362.286	399.529	403.863	402.58	389.633	378.963	403.716	381.361	338.062	340.889	345.957	160.536	158.56	191.653	208.116	51.4521	151.5
474.075	500.991	503.685	490.026	413.885	501.208	418.475	305.592	376.964	361	392.529	396.534	395.203	385.914	376.434	396.337	378.404	334.53	337.759	343.75	161.071	156	190.84	208.486	41.9452	148.971
472.945	500.092	503.122	493.3	415.478	500.505	420.301	305.795	378.363	349.866	395.571	399.618	398.092	390.887	380.482	399.254	382.671	336.664	329.025	341.948	158.317	161.321	198.337	208.576	56.7932	176.626
476.333	503.428	506.464	494.774	417.92	503.736	422.611	308.73	380.363	359.128	398.218	401.987	400.469	387.761	375.952	401.696	378.599	336.236	343.358	346.317	160.192	159.44	197.577	209.608	50.7384	152.361
473.557	502.968	506.14	495.537	417.554	503.267	422.316	305.811	379.774	357.437	396.806	400.33	398.774	384.441	372.408	400.064	375.147	334.154	340.376	345.426	160.46	160.321	194.844	208.205	49.9439	148.008
473.691	501.782	504.899	494.668	416.775	502.113	421.56	306.652	378.622	360.771	397.394	400.357	398.585	383.472	371.357	400.022	374.141	335.039	339.062	345.709	160.388	159.702	194.07	207.391	50.7932	145.273
477.482	504.826	507.825	497.09	417.562	505.105	422.438	307.542	379.658	360.747	401.865	404.165	402.455	386.769	374.555	403.811	377.34	336.299	340.895	348.1	160.96	160.69	194.297	207.905	50.9302	146.42
484.154	512.277	515.316	504.353	425.272	512.505	430.15	309.689	381.961	361.342	405.629	408.659	406.933	392.847	380.879	408.306	383.557	339.049	343.932	349.665	160.799	160.464	194.03	207.363	51.4918	147.831
484.512	513.428	516.622	507.958	429.859	513.79	434.711	311.603	383.051	365.58	406.394	409.796	408.368	396.871	385.577	409.59	388.087	343.032	346.617	349.893	160.763	160.809	194.95	206.942	54.8891	152.802
481.139	509.446	512.501	502.853	428.241	509.728	432.841	310.522	381.06	364.152	405.1	407.768	406.092	394.933	384.533	407.443	386.846	340.555	344.45	348.796	159.96	160.999	194.937	208.872	55.5603	156.537
474.791	503.372	506.407	493.579	415.687	503.631	420.468	307.661	377.893	361.357	397.647	401.945	400.609	386.227	375.353	401.737	377.849	335.957	340.741	346.815	159.732	160.048	195.32	208.199	52.4658	149.853
476.015	502.929	505.843	492.368	414.84	503.246	419.597	306.939	378.634	361.143	398	401.178	399.478	383.734	372.544	400.863	375.108	335.368	340.37	347.739	158.143	159.405	195.387	208.505	52.0959	152.412
475.94	504.239	507.324	494.053	413.855	504.569	418.777	306.106	380.357	360.738	396.647	400.397	398.681	382.742	371.382	400.032	373.97	336.461	338.259	346.75	158.232	158.643	195.893	209.032	53.9315	151.588
478.463	507.469	510.565	498.184	419.366	507.785	424.201	308.833	378.223	361.405	400	404.315	402.768	387.711	375.971	404	378.657	339.747	339.963	346.391	156.625	159.298	194.627	207.505	55.5205	156.706
476.776	507.274	510.528	498.658	421.221	507.631	425.993	307.947	380.446	361.381	399.176	403.685	402.101	386.898	375.294	403.4	377.934	338.234	339.611	348.326	158.768	161.357	197.36	208.694	53.2329	146.029
479.119	508.973	512.111	500.684	424.366	509.315	429.058	308.882	383.107	362.619	400.059	404.575	402.855	388.922	377.618	404.221	380.163	337.707	342.889	347.293	159.589	159	195.027	207.486	54.8767	150.235
477.746	505.425	508.287	495.211	420.473	505.662	425.079	308.31	380.009	360.714	398.706	402.932	401.435	388.805	377.985	402.684	380.361	335.898	340.037	347.946	158.964	158.393	194.133	208.708	52.9178	148.529
474.881	502.345	505.296	492.237	415.412	502.631	420.115	307.249	380.67	360.381	396.706	401.055	399.623	387.07	376.029	400.821	378.482	336.138	341.278	348.457	160.107	159.524	193.653	208.019	52.9315	155.853
478.951	507.416	510.592	500.267	421.927	507.78	426.719	310.567	381.408	363.268	400.895	404.241	402.634	389.951	378.486	403.885	381.063	339.559	342.026	347.7	158.864	160.823	195.136	208.866	52.3843	151.374
480.578	509.522	512.842	502.82	423.415	509.942	428.331	311.216	384.354	361.291	402.424	405.2	403.504	389.49	377.685	404.811	380.388	342.145	341.211	348.494	160.417	160.359	195.869	209.768	52.85	147.198
480.712	508.699	511.767	502.215	427.163	509.049	431.813	310.975	384.31	364.196	403.542	406.351	404.605	391.201	379.743	405.959	382.334	342.72	340.933	348.526	160.024	162.18	195.682	208.912	52.3021	147.521
486.682	515.027	518.166	509.162	431.675	515.349	436.489	309.559	385.854	362.101	406.659	410.228	408.851	396.209	384.751	410.011	387.376	341.276	341.322	347.613	162.399	161.156	196.162	209.315	52.0966	148.051
485.981	513.691	516.758	506.215	427.911	513.942	432.741	308.91	383.587	361.458	404.189	408.419	407.083	396.357	385.714	408.285	388.111	339.069	344.396	349.341	161.346	161.24	196.229	209.347	53.0829	151.286
483.757	509.549	512.397	500.478	423.079	509.703	427.82	308.698	382.694	361.744	401.13	405.351	404.199	393.123	382.111	405.243	384.557	338.24	344.008	349.852	160.346	160.097	192.989	208.532	52.6582	149.963
478.637	504.319	507.221	494.82	414.156	504.511	419.108	309.13	383.622	361.172	395.071	399.186	398.214	385.654	374.442	399.117	377.027	338.635	340.656	344.407	161.542	159.406	192.469	209.143	50.5897	149.168
479.876	505.814	508.684	495.767	414.163	505.98	419.115	308.184	385.095	360.03	397.189	401.173	399.794	386.748	375.015	400.959	377.701	336.428	341.23	346.961	160.114	160.323	191.522	209.375	49.3432	153.58
474.194	501.726	504.657	491.342	411.405	502.046	416.309	305.882	385.67	357.833	397.235	401.082	399.667	382.531	370.559	400.811	373.367	335.405	339.611	347.174	159.446	157.571	195.12	209.315	47.7534	148.618
475.955	503.186	506.176	492.842	414.71	503.477	419.518	304.902	388.018	356.143	402.176	405.479	403.739	386.25	374.066	405.074	376.898	333.924	337.704	348.185	159.5	159.881	192.267	208.991	48.0137	145.441
478.269	506.593	509.657	497.263	418.198	506.938	423.122	303.041	385.045	355.095	397.353	401.507	400.203	385.461	374.213	401.347	376.789	333.122	339.648	346.239	163.143	158.774	189.36	209.625	45.2466	147.206
439.642	467.522	470.444	461.789	386.321	467.954	391.036	297.841	341.357	338.976	380.882	383.767	382.116	370.109	360.301	383.316	362.458	334.211	319.204	319.511	150.321	141.857	193.96	198.94	62.1507	179.088
484.328	516.292	519.518	508.737	434.542	516.577	439.079	306.967	387.357	367.905	407.294	411.877	409.899	396.117	385.059	411.526	387.512	334.056	349.296	358.663	161.964	163.214	202.96	212.074	51.9452	157.235
476.194	505.69	508.685	495.632	422.954	505.962	427.388	307.514	377.045	364.119	399.118	403.452	401.638	388.492	377.265	403.105	379.699	333.336	344.907	347.348	161	160.595	193.987	206.426	50.4931	152.559
472.313	502.106	505.176	492.316	419.466	502.438	423.892	307.735	371.884	363.738	397.647	401.589	400.014	385.828	374.632	401.305	377.108	332.737	341.537	342.793	160.446	159.714	194.867	207.44	51.4247	150.059
470.433	498.646	501.574	488.526	415.206	498.915	419.669	306.273	371.116	361.262	393.882	397.466	395.652	379.031	367.309	397.011	369.982	330.431	339.167	341.402	158.571	158.417	193.693	205.991	52.7534	143.676
479.815	508.656	511.945	500.524	417.055	508.986	422.111	310.774	381.749	363.035	400.698	403.033	401.544	384.731	371.923	402.73	374.867	337.524	340.921	347.279	158.673	161.482	194.522	208.492	51.4942	142.667
484.427	512.877	516.047	505.603	424.085	513.194	429.039	313.969	383.999	365.987	402.875	406.321	404.732	390.684	378.423	405.972	381.193	342.169	343.958	350.681	161.298	162.958	195.269	209.334	53.0011	147.255
488.412	517.912	521.223	511.287	431.467	518.271	436.413	312.851	385.356	366.32	407.463	410.417	408.718	397.199	386.084	410.057	388.512	345.629	343.866	353.039	160.209	162.136	194.829	209.172	53.549	149.755
489.726	517.24	520.269	510.708	433.444	517.486	438.197	312.435	379.767	364.82	409.698	412.075	410.529	399.629	389.18	411.804	391.494	343.195	346.884	351.703	161.119	162.124	197.149	210.478	54.6997	156.343
487.845	514.727	517.732	507.445	428.261	514.986	433.154	310.504	382.517	363.654	405.345	408.17	406.471	394.809	384.07	407.857	386.482	342.064	343.384	350.159	160.512	163.005	196.336	209.83	53.8504	151.755
481.591	508.585	511.639	500.971	423.299	508.909	428.111	311.169	382.195	364.963	403.463	406.376	404.602	393.106	382.129	405.983	384.572	341.393	342.94	350.713	160.423	162.529	196.349	209.094	56.6038	161.343
478.427	506.992	510.158	499.945	421.604	507.325	426.413	309.108	382.347	361.463	401.757	404.636	403.355	390.746	379.158	404.478	381.735	341.268	340.07	350.887	160.209	160.434	195.176	208.533	51.7545	149.049
479.338	507.55	510.732	500.603	422.062	507.909	426.902	308.88	384.365	361.273	403.11	406.061	404.544	391.715	380.298	405.804	382.873	340.62	341.125	351.387	159.852	161.089	196.402	208.881	54.4942	158.226
471.866	500.867	503.972	491.474	414.71	501.192	419.453	306.31	377.598	358.833	398.353	401.918	400.333	384.805	373.463	401.579	376.054	333.872	338.093	345.924	157.375	159.429	193.947	207.944	52.6849	150.118
474.224	503.177	506.176	493.316	417.031	503.446	421.712	305.759	380.571	359.381	399.059	403.384	401.812	384.836	372.779	403.042	375.554	334.48	337.852	346.717	158.875	157.821	194.627	209.051	52.137	150.853
476.955	505.788	508.898	496.763	418.489	506.162	423.317	307.539	383.562	357.786	400.059	404.521	403.029	387.578	375.581	404.242	378.325	341.105	340.722	346.337	158.482	159.19	194.573	208.426	51.8493	149.176
476.358	503.327	506.231	494.184	417.611	503.592	422.345	307.367	384.268	359.024	398	402.521	401.029	387.156	376	402.242	378.524	337.773	340.167	347.413	158.643	158.036	194.72	207.014	52.0411	149.941
476.179	504.248	507.333	494.684	415.756	504.608	420.655	307.82	385.438	360.929	397	401.589	400.159	387.25	376.404	401.368	378.837	339.115	341.056	348.489	158.696	157.274	194.987	207.778	53.863	154.529
477.09	506.699	509.806	497.184	418.855	507.023	423.683	307.359	384.875	361.881	399.882	404.11	402.594	388.352	377.088	403.821	379.675	339.954	340.037	347.63	158.071	160.214	195.627	209.778	52.6027	151.559
478.612	507.496	510.546	498.263	421.725	507.823	426.446	307.931	382.179	361.095	399.941	404.685	403.464	390.68	379.765	404.558	382.211	338.266	340.519	346.696	158.554	159.81	196.133	209.69	52.4521	153.265
478.582	508.168	511.306	499.711	423.344	508.477	428.05	308.192	382.054	360.071	401.235	404.712	403.101	388.844	378.147	404.368	380.548	334.76	341.148	344.902	159.714	159.786	194.827	208.556	53.0822	148.353
479.798	506.877	509.805	500.177	424.722	507.169	429.379	309.376	381.864	362.599	397.749	401.916	400.143	389.303	378.747	401.564	381.136	336.723	343.582	345.794	159.771	160.92	195.14	209.502	52.4249	150.744
477.35	504.178	507.129	495.255	420.31	504.438	424.94	306.768	380.784	359.147	398.514	401.532	399.911	387.209	376.386	401.196	378.841	335.022	341.322	344.381	162.146	160.265	194.5	207.71	51.7948	148.685
477.947	505.151	508.138	496.466	418.256	505.392	423.062	306.825	378.713	360.17	399.455	402.738	401.331	389.694	378.453	402.533	380.919	337.341	340.1	344.131	161.593	160.075	194.166	207.696	53.1373	151.832
476.544	503.372	506.37	495.519	417.539	503.692	422.314	307.76	378.668	358.504	397.749	401.231	399.708	386.67	375.188	400.996	377.787	335.157	338.878	343.729	160.325	159.575	193.393	207.187	50.2332	146.98
477.32	503.974	506.99	495.361	416.676	504.253	421.487	308.617	376.132	359.956	398.69	401.847	400.085	386.834	375.188	401.459	377.799	335.683	339.97	342.881	160.932	159.027	195.06	207.678	52.8359	150.303
480.35	507.992	511.045	499.808	420.195	508.276	425.084	308.65	378.766	359.861	398.808	402.299	400.737	386.522	374.592	402.017	377.317	337.729	341.73	344.631	161.825	159.515	195.606	208.002	51.3839	147.303
478.917	505.364	508.314	497.15	420.272	505.63	424.99	307.25	379.15	362.123	398.984	402.395	400.621	386.108	374.423	402.038	377.1	334.845	339.008	345.359	161.503	159.384	194.1	208.062	51.5208	147.921
477.499	503.523	506.471	495.045	416.462	503.823	421.285	306.793	381.284	360.718	396.573	399.861	398.476	384.92	373.129	399.67	375.841	333.874	340.304	348.75	159.95	158.218	194.153	207.641	49.4934	148.568
470.731	499.053	502.046	488.737	408.336	499.3	413.223	305.571	376.393	358.524	395.294	399.041	397.754	381.422	369.566	398.842	372.307	331.707	338.093	346.804	158.786	157.345	190.027	206.162	50.9589	148.529
472.642	501.593	504.704	491.237	411.84	501.892	416.683	306.004	378.438	359.452	396.588	400.274	398.696	381.031	368.941	399.947	371.771	333.99	339.741	347.283	158.554	158.417	193.667	208.093	52.5753	153.118
476.328	505.832	508.981	496.026	415.725	506.115	420.647	306.837	380.554	358.19	397.588	401.822	400.406	384.562	372.426	401.663	375.169	337.336	339.907	349.283	158.946	157.857	194.747	208.37	49.6986	148.824
477.866	506.929	509.944	497.947	420.023	507.208	424.813	308.482	383.902	358.786	399.824	404.219	402.928	388.578	377.015	404.032	379.614	341.089	342.056	351.446	158.804	159.571	193.667	208.833	48.3014	149.029
477.716	508.832	512.009	501.579	426.198	509.146	430.842	309.751	381.562	360.048	401.941	406.411	404.986	391.836	380.838	406.211	383.319	342.362	341.444	349.25	159.321	159.738	193.72	208.62	50.7945	156.824
477.97	507.894	511	500.132	424.702	508.238	429.36	310.8	379.973	364.548	403.353	407.096	405.522	392.578	381.831	406.768	384.217	342.513	345.426	347.75	158.5	158.083	194.413	209.269	53.4795	160.647
480.284	511.478	514.694	504.921	429.214	511.838	433.899	310.457	380.259	362.095	404.588	408.589	406.942	393.602	382.566	408.274	385.024	342.053	342.574	348.011	159.125	159.869	196	209.333	53.0548	153.618
483.776	513.69	516.685	504.974	430.71	513.962	435.288	310.62	381.75	364.524	405.882	410.151	408.551	396.719	386.375	409.874	388.651	340.908	344.889	344.685	157.732	160.619	194.867	209.463	55.7808	160.441
483.302	514.423	517.643	505.957	429.93	514.728	434.605	311.314	383.463	368.061	406.551	410.726	409.157	396.97	386.19	410.436	388.569	341.445	345.379	350.449	159.983	161.33	197.442	207.92	52.3387	151.306
479.153	507.21	510.133	497.668	423.426	507.497	427.987	309.355	382.543	367.014	402.08	406.672	405.099	393.15	382.837	406.373	385.087	338.981	343.324	351.189	161.501	162.187	196.709	208.49	54.051	155.041
477.66	505.122	508.022	494.641	420.457	505.443	425.037	306.955	376.195	363.68	400.904	405.206	403.708	390.173	379.425	404.878	381.858	337.419	340.879	347.025	158.983	160.116	195.349	208.142	51.8319	150.071
476.615	504.697	507.754	494.404	418.434	504.997	423.087	306.449	378.043	359.371	399.257	403.11	401.65	386.423	374.837	402.847	377.467	335.116	341.416	346.949	159.947	159.771	195.855	207.545	53.1195	150.277
476.003	503.608	506.689	492.878	410.853	503.882	415.843	306.722	379.186	361.895	396.963	400.261	398.534	381.97	370.175	399.857	372.864	335.853	341.157	346.439	159.697	160.306	193.922	207.874	51.8593	146.129
476.362	504.343	507.532	494.641	412.281	504.666	417.296	307.792	378.597	361.656	398.316	401.754	400.07	382.439	370.286	401.31	373.111	336.439	339.139	346.656	159.161	159.699	196.615	208.374	52.8182	145.894
476.511	504.794	507.92	495.273	412.739	505.089	417.785	307.669	380.338	360.561	401.375	405.178	403.737	385.252	372.742	404.847	375.641	336.945	339.953	345.906	159.929	160.068	196.482	209.142	53.8045	148.571
477.645	506.13	509.402	496.773	415.365	506.482	420.382	307.143	380.784	357.561	403.022	406.247	404.607	386.126	373.852	405.773	376.726	337.593	336.805	348.373	158.376	162.485	196.682	209.24	53.4072	149.365
476.522	502.92	506.056	493.474	411.176	503.331	416.302	305.31	381.92	359.357	402.176	405.247	403.536	385.141	373.022	404.758	375.861	334.822	336.852	346.707	157.161	161.381	196.493	209.134	56.4247	152.441
480.388	508.407	511.62	498.447	415.046	508.769	420.237	309.78	380.152	361.476	404	406.959	405.232	388.266	376.456	406.484	379.181	339.757	337.481	350.207	157.304	160.643	198.627	211.403	55.5342	152.5
471.702	500.46	503.352	488.605	421.473	500.785	425.496	299.004	381.562	343.548	394	399.342	397.232	388.742	378.772	399.084	380.741	329.74	324.556	341.533	160.179	158.131	193.627	208.157	50.589	177.912
476.224	507.115	510.093	498.974	426.45	507.446	431.007	313.224	382.223	367.619	392.294	398.603	397.435	388.781	379.287	398.611	381.319	342.289	346.185	352.402	158.357	154.012	194.427	206.051	49.274	141.088
465.463	494.735	497.546	484.947	415.229	494.977	419.496	307.437	383.366	362.024	383.176	386.356	384.217	376.914	367.5	386.011	369.325	336.595	341.519	338.054	159.339	155.512	188.987	203.722	51.8493	137.412
475.045	505.133	507.963	495.316	421.252	505.377	425.885	305.082	386.429	359.024	390.647	398.904	398.275	390.367	379.537	399.053	381.886	334.655	343.407	354.902	156.804	158.083	191.613	206.514	58.589	150.706
468.284	496.965	499.889	487.816	414	497.362	418.734	306.212	367.357	355.524	392.588	397.589	396.087	379.156	367.632	397.284	370.512	332.878	342.111	336.511	154.911	155.31	188.267	203.31	53.0959	141.824
474.433	503	506.13	493.868	418.321	503.323	422.899	310.204	384.393	360.071	398.706	402.658	400.841	383.359	371.75	402.305	374.506	334.204	340.722	347.87	164.304	160.274	195.467	208.255	48.4521	144.147
474.326	504.628	507.877	495.539	415.163	504.94	419.947	309.784	381.185	366.559	397.359	400.833	398.965	381.975	370.285	400.408	372.967	334.978	344.393	347.188	161.93	160.162	194.923	209.261	48.8341	149.316
477.923	508.442	511.738	498.618	415.537	508.694	420.515	310.429	385.355	367.154	399.123	403.504	401.937	384.787	372.734	403.144	375.527	338.001	345.079	349.47	161.734	161.746	195.11	209.812	48.9437	154.169
484.117	513.026	516.229	502.145	420.041	513.286	425.041	312.466	386.275	364.059	403.417	407.49	406.197	390.818	378.712	407.271	381.449	343.264	344.116	347.416	161.591	161.067	194.99	210.071	49.8341	152.522
485.281	513.309	516.312	503.434	424.339	513.571	429.264	309.707	384.793	363.583	403.712	408.49	407.299	392.248	380.712	408.376	383.382	342.84	343.56	348.72	161.698	159.996	195.963	209.205	50.4094	154.757
484.445	513.15	516.118	502.592	425.507	513.348	430.307	307.829	384.435	363.559	404.359	408.381	406.893	391.764	380.469	408.134	383.021	342.103	343.764	348.351	160.234	159.079	194.856	208.575	51.108	154.845
481.609	509.619	512.571	499.96	421.774	509.871	426.638	305.315	378.962	360.654	402.947	406.627	405.328	389.576	378.204	406.429	380.846	336.978	340.986	344.829	161.02	158.829	194.656	208.937	50.6697	147.228
478.132	506.035	508.877	495.987	419.217	506.271	423.933	306.07	376.275	357.678	402.535	406.682	405.429	389.662	378.013	406.418	380.726	336.034	341.745	343.916	162.27	158.448	193.283	206.974	51.0396	145.786
476.908	505.052	507.914	494.355	418.247	505.286	422.933	306.368	379.177	356.607	399.653	403.915	402.618	388.732	377.476	403.744	379.925	335.714	340.43	346.786	158.805	159.484	194.083	207.126	51.2861	150.463
475.328	503.425	506.324	492.947	415.992	503.662	420.712	305.273	376.839	357.5	400.059	403.438	401.841	385.836	374.493	403.116	377.072	334.378	340.722	345	158.036	157.75	193.973	207.574	51.8356	150.588
476.433	504.389	507.444	495.553	417.977	504.723	422.734	305.796	376.821	358.071	399	402.973	401.203	386.031	374.522	402.568	377.102	335.26	340.704	345.304	157.125	158.571	193.213	207.37	51.2055	149.912
474.761	503.372	506.426	493.474	415.832	503.692	420.583	306.257	375.83	360.905	397.882	401.685	399.841	384.922	373.64	401.189	376.163	334.516	340.037	346.728	157.714	158.571	195.267	208.06	53.6712	157.971
473.418	501.814	504.907	492.789	414.977	502.177	419.719	307.139	379.062	362.119	399.176	402.562	400.899	385.312	373.75	402.179	376.38	334.632	340.63	347.848	158.321	158.25	194.64	208.889	53.137	152.912
478.881	507.655	510.731	498.816	420.771	507.969	425.547	308.747	380.616	362.19	400.706	404.562	402.942	387.648	376.059	404.2	378.687	338.296	340.13	349.924	158.339	160.357	196.427	207.824	52.6438	151
478.716	507.699	510.852	500.395	423.099	508.077	427.871	310.314	380.054	360.952	402.118	406.726	405.246	392.117	380.985	406.411	383.488	341.586	337.87	346.435	160.232	161.167	195.973	210.435	53.3425	155.853
475.731	505.15	508.343	497.684	422.435	505.531	427.115	309.694	378.348	362.048	402.353	405.959	404.217	390.766	379.882	405.6	382.337	340.158	338.63	347.913	158.893	159.726	196.28	209.083	53	152.706
474.254	504.593	507.806	496.026	418.061	504.962	422.835	307.51	380.116	362.786	399	403.301	401.652	388.781	377.846	402.947	380.259	337.947	338.315	348.891	156.839	160.571	196.813	209.523	54.5342	155.324
477.917	505.982	509.066	497.252	417.933	506.288	422.778	308.69	385.333	364.516	398.814	402.761	401.3	387.897	376.503	402.511	379.112	340.344	340.169	353.532	156.503	159.079	195.795	209.557	54.6698	152.638
479.051	508.238	511.427	499.173	423.147	508.542	427.829	308.963	381.333	363.374	401.285	404.775	403.402	391.663	380.371	404.564	382.841	339.045	340.391	353.239	158.557	158.972	195.928	209.766	53.9163	153.55
475.365	503.291	506.362	494.673	419.346	503.657	424.001	306.228	381.351	359.326	398.403	401.734	400.155	388.679	377.937	401.427	380.305	336.298	338.984	346.369	160.057	158.186	193.462	208.08	53.8752	154.579
478.096	506.318	509.362	497.436	418.338	506.55	423.167	305.392	384.636	359.707	400.638	403.241	401.532	387.265	375.819	402.964	378.383	334.38	341.521	345.695	158.343	160.638	194.608	207.58	52.2588	147.491
478.156	506.123	509.121	498.463	422.33	506.38	427.045	306.784	382.904	360.731	401.462	405.159	403.837	390.132	378.54	404.974	381.161	336.295	342.762	348.674	159.075	159.126	194.542	207.761	53.4095	151.344
478.395	505.61	508.538	497.094	423.224	505.904	427.814	309.257	383.583	362.874	400.109	403.035	401.155	389.335	378.885	402.711	381.203	336.943	344.095	349.152	159.235	160.805	196.795	209.289	51.4369	150.961
476.977	503.46	506.39	494.41	418.277	503.742	422.965	307.535	380.556	360.85	395.344	398.926	397.503	386.022	375.503	398.732	377.853	332.85	344.706	349.217	160.325	159.245	196.608	206.553	52.615	150.285
475.589	503.539	506.63	494.726	414.628	503.834	419.512	306.49	384.002	359.802	395.403	398.515	396.938	382.983	371.562	398.164	374.191	335.837	342.613	348.348	159.521	158.472	195.088	209.201	55.4506	156.491
475.343	505.735	508.935	495.316	413.244	506	418.237	306.82	380.348	360.619	400	402.726	400.797	383.477	371.691	402.189	374.422	333.03	340.333	343.761	160.179	157.512	193.293	206.551	54.1233	156.706
476	504.292	507.315	494.5	416.313	504.608	421.158	307.927	379.571	358.5	396.235	400.658	399.13	383.023	371.493	400.347	374.151	334.569	337.389	343.196	158.554	157.631	194.493	207.861	52.5205	153.382
477.448	505.221	508.102	494.605	415.107	505.477	419.978	305.453	377.295	362.048	396.176	400.603	399.029	382.727	371.029	400.263	373.729	334.533	341.889	343.609	159.107	158.048	193.56	207.106	50.8356	149.647
475.97	504.796	507.88	496.289	417.275	505.138	422.144	306.233	378.938	359.214	397.588	401.863	400.493	385.531	373.485	401.705	376.187	336.441	339.537	343.478	160.518	160.988	194.347	207.819	53.5479	152.324
476.03	504.558	507.63	494.632	417.641	504.869	422.396	308.004	380.723	361.571	397.294	402.014	400.565	386.352	374.926	401.779	377.518	336.905	338.87	344.783	158.768	158.131	194.8	208.694	51.8493	150.794
474.209	504.08	507.222	495.105	416.069	504.385	420.906	306.176	379.464	357.881	396.647	400.397	398.638	383.516	371.809	400.032	374.422	336.303	340.722	344.902	159	158.536	191.88	207.208	50.9863	147
475.955	504.726	507.769	495.921	418.924	505.046	423.633	306.449	379.661	358.905	397.118	401.89	400.565	386.062	374.279	401.705	376.94	337.651	339.759	344.674	158.821	158.286	193.613	207.301	50.0822	148.059
479.239	508.133	511.176	498.5	423.588	508.415	428.201	308.527	381.67	360.952	401.588	405.466	403.884	388.219	376.912	405.158	379.506	338.461	340.926	347.826	159.518	158.548	194.44	207.903	52.8767	151.529
480.713	507.866	510.804	500	424.738	508.142	429.386	310.413	383.695	363.766	403.178	406.492	404.943	391.762	380.462	406.221	383	341.51	345.205	353.316	158.233	158.901	193.533	209.042	53.0708	149.233
482.803	510.583	513.536	502.184	427.578	510.819	432.177	309.784	385.856	364.147	405.061	408.958	407.262	394.855	383.999	408.632	386.452	342	344.39	352.74	158.733	160.032	196.559	209.357	52.4407	152.291
481.206	509.326	512.313	500.842	423.769	509.588	428.53	308.682	386.356	361.1	404.355	408.068	406.74	394.707	383.911	407.863	386.325	339.836	342.63	349.12	160.751	159.675	195.346	209.51	50.7284	152.027
481.594	509.193	512.128	500.289	425.166	509.435	429.818	306.952	384.382	362.552	401.531	405.52	404.262	392.746	381.859	405.4	384.301	337.168	343.316	348.49	159.966	159.08	195.066	208.412	51.8927	155.85
479.937	505.689	508.582	496.474	419.54	505.958	424.271	307.413	385.463	362.981	402.061	404.958	403.407	389.644	378.72	404.6	381.205	335.997	343.056	348.142	159.608	157.925	195.773	209.547	53.7695	154.968
480.758	508.087	511.045	498.763	419.219	508.319	424.077	306.711	381.248	363.243	397.649	401.575	400.262	388.027	376.653	401.4	379.217	337.727	343.371	348.533	159.662	159.318	194.839	209.158	50.8516	149.703
477.743	505.069	508.156	496.053	419.471	505.419	424.185	307.397	377.248	362.624	397.59	401.328	400.001	387.777	376.83	401.127	379.295	337.727	341.149	346.261	159.948	157.699	194.226	208.621	52.0982	154.556
475.131	503.432	506.573	495.631	416.417	503.804	421.264	306.029	378.579	363.052	398.59	402.273	400.856	386.082	374.396	402.021	377.096	335.649	339.89	347.533	157.555	158.627	195.013	209.695	51.7969	148.527
472.179	500.823	503.833	491.789	412.71	501.146	417.532	306.339	375.973	358.929	397.941	402.068	400.536	384.219	372.088	401.747	374.861	336.668	336.833	346.446	157.036	158.857	193.88	207.741	53.6849	149.441
473.702	502.027	505.12	491.737	410.58	502.346	415.511	305.641	378	357.452	399.882	402.849	400.957	384.625	372.779	402.411	375.446	335.52	337.463	346.337	159.393	158.298	194.533	207.569	50.4795	149.294
476.463	506.814	510.083	498.289	417.344	507.146	422.295	306.935	380.045	358.119	401.588	405.726	404.406	388.766	376.551	405.505	379.331	336.118	339.389	348.457	157.554	160.667	194.373	207.884	52.3288	152.765
478.119	508.708	511.972	501.053	422.534	509.077	427.367	309.396	380.768	360.024	403.824	408.096	406.493	391.867	380.287	407.789	382.867	337.661	342.963	348.859	160.214	160.833	196.32	208.537	51.8219	153.324
480.343	508.673	511.62	500.316	427.16	508.931	431.719	309.833	381.679	362.262	401.529	405.562	404.029	391.852	381.419	405.316	383.729	336.763	342.741	350.098	160.339	160.095	195.4	208.736	53.7397	159.588
473.702	502.832	505.907	494.132	420.565	503.138	425.137	306.294	380.438	361.286	396.471	400.11	398.348	385.438	375.368	399.737	377.639	333.464	340.148	346.576	158.143	159.857	195.307	208.264	53.7945	154.029
472.015	500.142	503.204	490.632	414.824	500.508	419.475	303.951	375.125	358.595	394.353	397.74	396.145	380.461	369.25	397.379	371.843	332.059	335.315	342.304	157.821	158.917	195.2	208.468	54.2603	151.412
470.358	499.062	502.157	488.816	409.229	499.392	414.05	304.555	373.759	358.048	395.059	398.055	396.29	378.523	366.463	397.632	369.259	332.681	336.407	342.902	158.482	157.298	193.893	209.269	53.7808	150.529
481.388	511.319	514.491	503.421	427.458	511.685	432.173	307.588	380.438	368.881	405.765	409.781	407.957	393.617	382.316	409.4	384.771	336.993	348.87	356.913	158.893	161.774	192.56	206.926	54.3014	160.971
479.687	509.973	513.213	502.289	424.763	510.369	429.568	307.024	378.152	366.238	404.588	408.466	406.681	391.625	380.235	408.095	382.777	338.559	345.704	351.261	159.643	160.488	193.68	206.894	54.2877	157.029
484.432	514.009	517.249	508.357	430.048	514.385	434.918	312.07	380.658	367.921	406.185	409.645	407.522	394.164	382.567	409.192	385.144	341.59	344.015	353.025	158.77	160.64	194.282	207.337	53.655	157.342
478.611	507.141	510.258	500.647	424.002	507.493	428.71	312.785	377.158	367.159	407.244	409.7	407.725	392.336	380.626	409.213	383.307	342.017	346.496	348.829	160.949	161.878	195.296	208.573	52.5728	158.401
478.954	505.212	508.184	498.068	421.972	505.593	426.602	312.491	377.801	363.016	407.42	409.755	407.754	392.57	380.677	409.265	383.343	341.734	348.015	348.492	160.556	160.998	194.842	208.458	52.5454	155.96
481.088	508.195	511.23	501.147	422.895	508.509	427.659	309.634	376.935	363.373	406.479	409.275	407.392	392.68	380.839	408.865	383.499	339.399	344.719	348.981	158.735	162.759	194.509	208.361	52.4769	152.812
479.864	507.743	510.851	500.542	421.697	508.093	426.486	309.381	376.827	363.397	404.479	407.042	405.029	390.695	378.817	406.529	381.451	338.994	343.33	346.851	160.949	161.057	194.576	208.129	51.2989	150.812
481.059	507.026	509.999	499.489	421.674	507.409	426.393	310.156	375.506	364.206	407.244	409.741	407.942	392.383	380.28	409.308	383.041	339.909	344.811	349.688	160.27	161.628	193.522	207.513	52.0112	152.224
480.805	508.619	511.832	502.278	423.01	509.016	427.846	310.099	376.747	365.659	407.185	409.59	407.609	392.648	380.574	409.118	383.288	339.935	343.422	348.22	157.967	163.105	194.149	208.745	53.066	150.636
477.536	504.531	507.508	497.989	421.491	504.909	426.177	310.744	374.827	364.754	405.42	408.44	406.884	392.078	380.141	408.097	382.867	339.435	343.237	349.111	159.967	161.331	194.082	207.611	53.0112	149.518
471.075	500.212	503.361	490.316	412.847	500.623	417.612	304.073	369.571	360.714	397.529	401.11	399.304	381.758	369.75	400.684	372.506	332.589	341.148	343.989	156.393	159.44	192.933	205.338	53.7671	149.382
469.373	497.248	500.315	488.711	411.557	497.662	416.209	304.841	368.027	357.881	401.294	404.479	402.58	383.875	371.147	404	374.072	334.336	338.278	345.793	152.196	158.845	193.36	207.028	52.5753	141.147
479.418	508.221	511.176	496.5	416.191	508.485	421.058	308.567	377.429	361	406.294	410.89	409.261	393.57	380.853	410.568	383.578	339.908	344.87	348.37	159.679	158.964	193.2	208.171	49.7534	149.265
481.716	513.027	516.259	505.868	430.13	513.354	434.791	310.58	378.705	365.881	408.412	413.096	411.377	398.25	386.779	412.768	389.277	341.572	344.852	350.174	158.321	161.345	192.867	205.917	51.8219	149.647
482.149	512.513	515.602	506.053	435.267	512.838	439.676	310.367	374.83	368.667	408.941	412.726	410.594	397.969	387.647	412.211	389.922	338.641	345.333	347.478	158.196	160.619	194	206.898	52.5342	155.206
475.373	503.956	506.944	496.895	427.71	504.369	432.072	308.008	367.58	364.762	403.588	407.301	405.478	391.742	381.544	406.874	383.874	334.105	340.981	344.674	156.911	160.857	192.413	206.731	54.6164	157.794
472.925	501.628	504.778	492.789	415.038	502.023	419.784	305.4	368.768	362.786	403.059	406.301	404.551	388.43	376.86	405.895	379.482	334.339	340.185	341.554	159.429	158.631	193.093	207.588	52.4521	149.912
471.194	500.531	503.713	492	413.115	500.969	417.957	304.041	366.75	360.81	400.294	403.973	402.42	384.945	372.669	403.684	375.464	333.362	340.148	342.848	158	160.238	196.307	207.995	52.2877	147.441
474.522	503.682	507.02	498.055	417.921	504.165	422.836	306.942	369.851	361.127	403.214	405.46	403.517	387.018	374.647	404.951	377.446	335.87	341.02	345.148	158.383	161.507	196.879	207.916	53.3035	144.629
478.417	505.974	509.085	498.134	418.669	506.349	423.512	309.493	373.708	360.96	405.508	408.515	406.807	391.581	378.927	408.14	381.748	338.926	341.65	348.17	158.848	160.888	196.586	208.217	52.8651	150.57
479.417	507.212	510.39	499.818	418.661	507.595	423.627	310.673	373.726	359.508	406.39	409.104	407.401	391.19	378.574	408.677	381.446	340.064	339.983	346.42	158.062	161.603	195.799	208.375	52.8514	147.805
478.955	507.071	510.177	500.844	423.692	507.48	428.476	310.722	376.047	363.889	404.684	407.83	406.154	391.628	379.382	407.509	382.139	338.788	339.613	348.127	158.026	161.96	196.506	208.546	53.7418	148.864
479.313	507.735	511.038	501.95	423.463	508.218	428.282	310.44	377.547	362.96	408.096	410.597	408.821	393.557	381.449	410.182	384.205	339.261	340.909	350.746	158.365	161.484	194.586	207.504	55.1391	153.629
478.596	506.593	509.742	500.45	422.013	506.988	426.872	310.767	376.619	364.841	406.155	408.378	406.357	391.51	379.677	407.835	382.326	339.278	342.853	349.181	155.58	161.472	195.639	207.921	51.9884	148.011
481.716	510.097	513.27	503.713	425.28	510.441	430.095	310.849	377.574	365.032	405.743	408.734	406.908	392.768	380.669	408.319	383.374	340.475	342.279	350.637	158.026	160.543	196.292	208.458	54.3993	150.805
483.686	512.133	515.298	504.713	425.036	512.465	429.893	311.571	376.788	365.746	408.331	410.693	408.647	393.901	381.956	410.161	384.609	344.192	345.409	349.627	157.508	162.198	195.439	208.412	53.7418	152.423
478.388	506.54	509.491	497.711	422.214	506.838	426.878	306.127	376.411	363.167	404.059	408.233	406.464	392.148	380.846	407.821	383.343	338.224	343.426	347.196	159.25	161.405	194	207.667	54.5753	158.059
481.478	510.991	514.12	501.316	424.634	511.323	429.345	306.816	376.402	364	404.706	408.37	406.435	390.898	379.522	407.916	382.048	336.122	342.5	347.424	158.143	161.5	193.347	207.037	53.411	149.588
483.791	513	515.972	504.237	428.191	513.269	432.892	306.229	381.375	366.31	406.059	410.164	408.188	394.875	383.779	409.726	386.175	336.944	345.593	351.228	158.536	163.167	194.413	207.375	55.0411	155.941
476.821	506.044	509.176	498.368	424.282	506.446	428.878	304.914	376.598	364.31	403	407.082	405.13	391.234	380.485	406.653	382.88	333.678	342.704	347.098	157.929	159.321	192.76	205.449	53.7534	153.853
471.702	501.089	504.194	492.289	417.588	501.469	422.165	304.645	375.732	362.31	400.059	403.959	401.87	386.32	375	403.432	377.548	331.618	343.5	346.728	158.946	160.179	192.987	205.644	53.137	157.088
473.91	502.381	505.37	492.237	412.71	502.715	417.525	305.216	375.402	364.69	398.765	402.603	400.855	383.742	371.485	402.189	374.247	332.799	342.815	348.13	156.804	159.238	193.213	208.259	51.6164	149.147
475.776	504.54	507.611	495.026	416.221	504.892	421.022	306.914	376.438	364.357	400.235	404.384	402.522	387.633	375.625	403.968	378.271	335.447	345.296	348.946	159.857	161.464	193.707	207.361	52.5069	154.647
472.851	502.106	505.259	494.395	419.191	502.5	423.77	307.665	372.821	362.381	400.706	404.548	402.652	388.391	377.015	404.147	379.512	335.674	343.222	345.25	159.357	160.155	193.88	206.199	52.8082	153.529
472.606	500.952	504.023	491.882	415.898	501.361	420.525	310.56	373.78	364.143	399.834	404.083	402.462	387.399	375.862	403.759	378.43	336.736	345.87	346.475	158.506	160.484	193.387	206.502	52.888	157.401
476.024	503.917	506.958	492.882	415.287	504.269	420.021	308.785	372.843	363.667	402.54	405.96	404.042	385.617	373.583	405.464	376.339	339.266	342.982	345.279	157.881	158.853	194.08	206.794	50.5455	148.96
477.726	506.164	509.264	496.251	416.326	506.523	421.194	309.36	370.093	362.001	402.481	406.234	404.346	387.461	375.075	405.843	377.839	339.842	341.648	345.856	158.827	158.96	194.227	207.502	51.6688	146.49
478.039	508.2	511.412	500.067	420.211	508.6	425.115	309.601	372.566	362.572	406.069	409.426	407.549	389.422	376.789	408.959	379.646	338.759	344.852	347.084	158.363	159.305	192.48	207.141	51.4222	144.931
477.636	507.987	511.208	499.935	424.028	508.407	428.669	309.364	371.664	362.834	405.246	408.919	407.23	389.641	377.252	408.57	380.05	337.25	342.389	345.997	157.899	159.412	192.613	206.261	50.2715	145.901
478.964	507.51	510.579	498.751	420.471	507.907	425.244	310.038	370.619	364.834	405.893	409.289	407.622	390.313	378.024	408.948	380.791	339.148	340.648	346.769	159.309	160.746	194.72	206.442	50.2167	142.99
479.502	508.784	511.903	500.698	422.509	509.169	427.273	311.156	370.994	366.524	411.305	414.837	412.984	395.07	382.678	414.391	385.49	339.638	343.5	348.247	159.541	160.782	195.733	208.706	50.9017	148.695
478.815	508.934	512.162	501.303	425.013	509.346	429.705	308.924	375.057	366.191	407.54	411.275	409.404	393.695	382.017	410.833	384.598	339.684	347.352	349.073	159.291	161.627	195.573	207.34	52.0112	151.901
475.612	503.08	505.991	494.368	418.733	503.423	423.345	305.543	370.741	361.81	403.824	407.932	406.232	390	378.221	407.558	380.861	335.52	340.704	344.707	157.964	159.81	195.4	208.963	51.5205	149.059
471.925	500.584	503.713	492.026	414.58	500.985	419.338	307.82	370.527	361.714	403.471	407.151	405.406	386.992	374.456	406.726	377.367	336.349	337.463	346.304	154.411	161.071	192.027	207.477	50.6301	145.647
470.94	501.089	504.417	492.789	413.191	501.523	418.086	306.482	375.643	359.619	400.235	403.63	401.768	383.438	371.154	403.211	374	336.533	338.13	346.75	155.786	161.345	191.96	207.231	54.0822	149
472.119	501.451	504.657	492.632	413.336	501.885	418.216	306.151	374.179	360.762	400.706	404.411	402.58	385.078	372.632	403.968	375.47	336.556	337.852	347.978	154.964	161.048	194.667	207.194	54.411	152.353
476.015	505.531	508.648	496.553	416.817	505.862	421.705	307.449	374.482	363.262	402.882	406.767	404.913	387.984	375.728	406.305	378.518	338.589	342.204	348.283	156.018	161.357	195.547	207.449	52.1644	149.794
480.254	511.009	514.222	504.079	428.137	511.4	432.827	310.065	377.429	365.214	409.059	413.315	411.565	397.828	386.309	412.947	388.819	342.72	345.685	352.967	157.125	163.595	194.787	209.222	55.5479	155.853
486.313	517.664	520.88	511.158	438.595	518.008	443.122	312.102	382	365.429	411.412	415.616	414.043	403.977	393.956	415.379	396.03	345.049	346.556	353.826	158.125	161.69	194.76	206.954	55.1644	154.147
483.642	512.655	515.741	504.921	435.069	513.008	439.511	310.878	377.616	367.262	407.471	412.137	410.174	400.828	391.596	411.737	393.566	338.872	344.778	349.924	158.411	161.131	194	207.903	57.2192	161.5
475.108	504.323	507.465	495.404	423.511	504.717	428.003	309.52	375.472	363.981	402.614	406.553	404.756	391.252	381.12	406.177	383.416	337.531	342.879	347.168	158.806	161.368	194.547	207.422	55.2564	155.089
475.556	503.836	506.854	494.01	418.901	504.179	423.499	307.422	374.329	361.1	402.32	405.841	404.118	387.674	376.098	405.419	378.724	336.916	341.12	345.179	158.413	159.558	195.36	208.107	53.366	150.089
474.6	501.642	504.576	491.404	413.801	501.979	418.549	306.957	374.213	361.624	399.79	403.677	401.843	384.674	372.841	403.219	375.537	335.413	342.528	345.799	158.378	159.773	195.227	206.625	53.7907	149.471
473.197	500.96	504.039	490.378	411.252	501.325	416.103	305.953	370.802	360.719	397.555	401.074	399.161	379.056	366.517	400.545	369.477	334.288	339.287	344.527	157.913	158.665	194.467	207.584	52.4071	142.501
474.675	504.067	507.317	493.983	412.618	504.532	417.549	308.659	374.347	364.886	401.555	405.156	403.335	384.041	371.091	404.682	374.067	335.765	344.657	344.451	157.628	159.32	195.96	207.278	53.1194	153.854
476.929	506.376	509.455	497.299	417.664	506.732	422.492	308.12	373.597	362.481	401.379	404.992	403.277	386.486	373.855	404.64	376.645	334.798	342.009	346.331	158.717	159.951	193.387	208.246	49.3934	144.707
477.914	507.093	510.233	497.536	417.45	507.448	422.319	307.043	374.275	361.743	404.555	408.375	406.553	388.908	376.098	407.956	378.983	334.265	342.268	347.657	159.324	160.927	193.827	205.357	50.5852	143.53
477.347	507.137	510.261	498.325	418.893	507.479	423.715	307.296	375.079	365.933	404.614	408.485	406.698	391.041	379.076	408.072	381.682	335.406	344.583	348.168	158.538	161.88	195.24	206.968	51.1879	150.913
478.254	506.911	509.898	497.895	420.489	507.231	425.209	305.784	376.562	364.238	404.588	408.041	406.014	391.336	379.544	407.568	382.108	333.612	343.333	347.5	157.982	160.179	193.173	206.171	51.9452	151.647
480.269	507.911	510.824	497.974	422.061	508.169	426.698	306.629	376.393	365.595	403.765	407.507	405.464	391.703	380.294	407.063	382.747	334.26	345.037	348.272	157.518	159.095	193.147	206.583	53.3562	153.618
479.09	507.221	510.287	498.263	421.282	507.569	426.014	306.155	373.652	362.214	403.824	407.288	404.971	389.469	378.066	406.695	380.626	335.562	345.463	346.674	157.607	159.06	193.24	205.755	52.4658	151.765
473.597	503.381	506.528	495.053	418.115	503.769	422.842	306.947	372.348	364.19	400.294	404.63	402.87	386.672	374.985	404.221	377.62	336.668	344.259	344.826	157.482	159.06	193.147	205.769	52.0411	151.912
472.448	501.92	505.093	493.632	416.496	502.354	421.216	306.253	372.25	362.786	400.941	405.123	403.522	386.602	374.368	404.758	377.151	336.461	341.833	345.413	156.964	159.643	192.987	207.218	55.5616	157.529
476.806	506.681	509.833	497.737	418.076	507.046	422.921	307.441	374.955	361.762	401.529	404.89	402.841	385.055	372.75	404.389	375.5	337.724	341.019	346.413	157.446	160.833	194.707	207.25	52	146.5
472.179	502.283	505.778	495.842	418.305	502.938	423.094	308.567	371.955	363.119	405.706	409.068	407.043	390.406	378.36	408.526	381.066	338.691	337.037	343.304	157	160.524	193.2	207.606	52.9863	152.206
477.881	508.832	512.083	501.684	425.794	509.223	430.417	310.053	374.304	363.667	405.647	409.356	407.507	392.523	380.919	408.905	383.476	339.092	343.537	345.739	160.554	162.286	195.053	207.602	53.3699	157.147
479.514	508.735	512.01	502.041	426.642	509.19	431.289	311.992	377.628	366.712	407.43	410.584	408.763	393.758	382.283	410.167	384.88	339.806	344.739	350.525	159.198	162.459	196.175	207.874	50.4162	150.384
480.305	508.363	511.389	501.357	425.741	508.706	430.397	310.723	377.762	366.069	409.018	411.556	409.473	393.758	382.378	411.03	384.959	339.908	343.517	351.384	159.216	160.875	194.628	208.842	53.7313	155.325
478.887	506.735	509.751	498.91	422.657	507.037	427.325	308.988	376.923	364.474	405.018	407.775	405.835	391.11	379.606	407.367	382.151	338.727	345.35	351.449	158.805	160.161	194.588	207.972	51.4984	150.149
476.201	503.965	506.982	495.331	419.291	504.26	423.973	306.715	373.646	364.164	403.253	406.529	404.965	390.391	378.753	406.23	381.35	337.734	343.313	351.166	158.287	159.649	195.335	207.495	53.8682	150.119
472.783	500.461	503.584	491.62	414.222	500.806	418.965	305.201	369.583	362.117	400.606	403.803	402.023	386.18	374.393	403.367	377.079	335.362	341.406	348.079	155.912	159.078	194.668	208.601	51.8682	151.737
476.29	504.691	507.88	495.831	414.329	505.052	419.289	306.38	374.387	363.379	404.136	406.789	404.922	387.68	374.827	406.283	377.748	336.056	341.35	348.873	159.412	158.316	195.401	207.458	52.4573	151.414
477.275	507.505	510.806	500.252	420.085	507.883	424.965	307.956	374.923	362.95	405.489	408.83	407.168	390.25	377.349	408.493	380.272	339.224	342.758	349.177	155.983	159.447	194.255	206.597	52.745	149.561
477.753	505.124	508.112	497.883	420.222	505.483	425.009	308.552	375.19	363.998	406.077	409.186	407.531	390.86	378.856	408.862	381.645	339.388	343.258	349.449	155.823	159.911	195.255	208.134	53.2655	153.414
478.522	506.796	509.787	498.026	420.321	507.115	425.122	309.012	374.839	361.333	404.647	408.616	407.029	391.172	379.257	408.274	381.952	339.026	338.37	347.435	156.821	158.714	193.827	207.676	54.3014	148.559
477.209	506.699	509.87	498.474	421.023	507.062	425.791	307.339	374.464	363.548	404.882	408.808	407	390.359	378.324	408.337	381.066	336.095	340.074	346.272	154.393	159.905	193.293	207.324	53.6027	148.412
475.433	504.566	507.685	497.053	419.405	504.969	424.187	307.608	376.536	364.286	401	405.575	404.13	389.477	377.824	405.337	380.434	335.773	342.056	349.228	156.661	160.274	193.293	207.889	55.5753	152.618
478.657	508.611	511.769	500.842	423.588	509.008	428.317	309.224	375.402	363.976	403.882	408.068	406.435	391.547	379.801	407.726	382.404	340.599	343.537	349.543	156.161	162.44	194.04	208.44	55.5205	152.618
479.881	508.832	511.843	500.816	426.626	509.2	431.245	309.902	375.491	364	406.353	411.096	409.449	394.594	382.993	410.758	385.614	340.78	343.537	348.163	157.125	161.81	193.227	207.611	54.589	149.706
482.119	510.434	513.398	502.211	427.321	510.738	431.964	310.016	373.339	362.19	407.882	412	410.13	396.25	385.162	411.611	387.578	335.168	344.426	348.272	156.161	161.607	192.587	208.009	55.5342	153
476.03	505.089	508.194	496.711	423.061	505.5	427.633	304.743	372.634	362.31	405.529	409.397	407.623	392.281	380.985	409.053	383.548	334.095	342.333	347.424	157.304	161.631	193.08	207.514	53.5342	147.235
474.194	501.584	504.472	492.342	418.115	501.923	422.683	307.004	374.33	364.048	400.588	403.973	401.855	386.055	375.14	403.442	377.59	336.391	347.611	345.228	158.589	161.524	193.293	207.565	53.0822	159.706
477.992	505.055	508.132	496.209	418.919	505.443	423.633	308.899	377.727	366.31	404.879	407.229	405.271	390.048	378.153	406.745	380.762	334.694	348.025	347.956	158.931	161.375	197.315	208.833	52.1131	152.018
480.32	508.038	511.076	499.472	422.385	508.373	427.08	308.589	381.316	366.572	406.468	409.599	407.851	394.689	382.859	409.218	385.413	337.221	346.248	349.206	161.377	160.423	195.022	207.402	52.9898	157.106
482.887	511.71	514.863	503.893	426.263	512.073	431	307.148	377.799	363.286	406.232	409.147	407.242	394.525	383.337	408.713	385.762	339.033	343.748	347.836	160.056	159.494	195.289	206.462	52.1268	153.635
478.081	507.631	510.854	501.261	428.018	508.02	432.547	307.862	375.075	363.429	403.468	406.873	405.155	393.369	382.594	406.576	384.943	335.974	343.322	345.988	159.556	159.328	197.782	206.055	53.1405	157.694
473.843	500.294	503.28	491.893	417.56	500.65	422.123	304.544	370.977	360.477	399.173	401.914	400.083	385.134	373.925	401.481	376.443	330.323	339.562	344.945	157.609	158.34	193.662	206.319	51.5104	150.665
475.29	503.144	506.261	494.393	412.988	503.527	417.885	305.466	370.888	361.096	400.409	403.215	401.083	384.314	371.616	402.713	374.443	333.994	339.748	346.401	159.288	158.411	194.342	207.546	51.2364	149.635
472.484	501.409	504.613	493.209	413.148	501.804	418	306.707	370.727	361.572	401.173	403.832	402.01	382.791	369.579	403.387	372.654	332.918	339.71	345.499	158.967	157.911	194.862	205.467	52.1953	148.371
471.096	499.533	502.882	491.603	409.82	500.012	414.785	304.246	372.343	362.644	400.173	402.599	400.547	381.361	368.241	402.05	371.28	330.852	340.025	345.445	158.324	157.375	194.462	207.481	52.4556	145.43
472.582	501.611	504.731	491.789	409.435	501.992	414.41	305.776	370.125	362.357	403.118	405.822	403.725	382.75	369.515	405.232	372.584	332.372	339.741	343.88	157.232	160.405	194.96	206.995	51.8356	149.588
475.104	504.062	507.185	494.737	414.504	504.385	419.388	307.494	374.321	362.81	402.647	405.836	403.667	382.992	370	405.179	373.012	335.872	340.852	345.957	156.518	160.893	193.227	207.366	51.6849	143.971
475.284	504.363	507.546	495.789	417.389	504.754	422.201	305.559	373.866	363.048	403.176	406.452	404.522	387.359	375.081	406.011	377.801	335.938	340.722	346.609	156.357	161.595	194.773	207.606	53.7123	153.971
475.612	504.398	507.444	496.605	420.55	504.777	425.187	308.09	372.955	365.571	405.882	409.767	407.768	391.852	379.912	409.284	382.542	339.128	342.963	348.326	156.214	161.905	195.013	207.935	52.1918	153.382
480.343	510.85	514.037	502.658	426.855	511.231	431.54	310.057	379.116	367.214	409.706	413.384	411.464	397.305	385.978	412.926	388.476	343.099	345.444	351.261	157.214	161.357	194.88	207.528	54.6849	155.794
480.985	511	514.148	504	431.855	511.385	436.345	310.396	377.652	366.333	409	413.342	411.551	400.5	389.934	412.968	392.151	345.638	341.741	349.696	157.554	160.845	194.427	207.319	53.6301	156.235
478.896	508.894	512	501.026	424.397	509.208	429.137	310.894	380.33	363.762	405.059	408.767	407.319	393.984	383.301	408.484	385.705	342.984	343.981	348.75	154.768	159.56	193.44	206.921	55.5069	158.235
480.493	510.743	514.046	502.184	424.969	511.146	429.784	310.171	381.25	362.429	401.059	405.466	403.667	389.953	378.904	405.095	381.404	342.201	343.426	352.522	156.357	159.036	192.053	207.444	55.5205	151.941
481.823	509.111	512.191	502.228	426.402	509.518	431.106	309.801	378.111	364.443	403.764	407.424	405.681	392.902	381.692	407.032	384.178	341.506	344.758	351.053	155.825	160.27	195.63	206.67	55.9222	153.971
479.629	506.96	509.996	499.307	421.592	507.318	426.358	309.478	374.691	365.3	404.587	407.972	406.217	392.676	381.368	407.59	383.888	339.46	345.85	349.271	157.378	160.199	195.537	207.901	53.3195	152.118
480.987	508.713	511.793	500.807	423.547	509.11	428.315	308.588	377.048	366.634	406.47	409.78	408.072	393.394	381.714	409.411	384.34	339.144	344.498	350.303	158.039	161.663	194.297	208.859	52.5661	150.765
480.748	509.27	512.404	502.386	425.715	509.656	430.444	307.87	380.066	364.491	406.881	409.712	408.014	393.816	382.39	409.4	384.925	337.858	343.998	349.532	159.521	160.401	195.11	208.795	53.0318	150.118
480.808	508.527	511.543	500.307	424.356	508.841	429.034	308.16	377.396	366.3	405.822	409.273	407.391	393.652	382.184	408.884	384.726	335.467	347.85	351.206	157.682	161.258	195.71	208.258	52.8811	152.236
476.524	505.235	508.367	497.939	421.272	505.61	425.984	306.56	372.271	365.776	405.234	408.287	406.609	391.457	379.979	407.958	382.587	333.273	347.369	351.553	159.093	160.949	193.924	208.734	52.8674	151.53
476.256	504.412	507.496	496.176	418.463	504.779	423.221	306.482	369.887	363.586	403.411	406.533	404.783	389.754	377.876	406.158	380.503	334.385	344.183	348.314	160.843	160.068	194.057	208.461	53.0455	153.5
474.778	501.792	504.802	493.86	418.173	502.171	422.783	306.213	371.896	362.919	401.528	404.849	403.174	386.84	374.765	404.516	377.485	333.845	340.221	344.673	159.289	159.723	193.977	207.79	52.2784	152.03
472.418	501.584	504.731	492.895	416.664	501.977	421.302	307.073	364.821	359.31	402.235	405.356	403.42	384.242	371.779	404.895	374.651	330.878	337.815	342.011	158.25	160.262	193.44	207.051	51.9452	147.647
473.254	503.398	506.565	493.658	413.481	503.754	418.367	303.824	366.491	359.143	402.059	405.315	403.536	383.695	370.831	404.937	373.813	330.398	339.352	341.12	158.768	159.452	192.747	205.926	52.2329	147.382
474.537	504.619	507.843	496.447	417.328	505.008	422.151	304.041	370.268	360.833	403.412	406.945	405.145	385.836	372.765	406.537	375.753	331.684	339.685	344.609	156.857	161.024	191.56	206.185	51.4931	146.294
470.597	498.717	501.75	490.158	412.603	499.092	417.309	307.788	373.045	360.286	402.706	406.233	404.116	385.148	372.265	405.684	375.199	333.615	340.944	345.37	156.982	159.298	193.227	206.384	51.0822	147
471.507	499.389	502.38	490.105	411.962	499.769	416.734	308.792	373.92	363.357	402.765	406.082	403.957	384.68	371.912	405.474	374.849	335.885	343.315	348.533	156.482	159.976	195.08	207.245	52.3699	153.029
475.209	504.327	507.481	495.158	417.031	504.731	421.799	309.469	374.884	362.619	404	407.055	405.101	387.945	375.684	406.589	378.44	338.786	342.481	349.163	157.679	159.679	194.253	207.333	52.2055	151.941
474.075	502.248	505.278	493.632	418.183	502.608	422.827	307.698	376.848	360.667	404.471	408.205	406.551	390.898	379.029	407.832	381.675	337.062	340.037	348.261	156.714	159.595	193.293	207.639	54.0685	152.059
477.642	507.434	510.602	498.842	420.183	507.762	424.986	308.371	376.964	361.881	403.176	406.671	405.043	390.578	378.728	406.337	381.319	338.171	341.13	347.967	156.625	158.619	194.587	206.417	54.5479	153.324
477.14	505.582	508.738	499.107	421.669	505.995	426.407	308.155	377.277	365.058	406.008	408.687	406.8	391.593	379.831	408.214	382.479	340.898	343.502	348.795	156.771	161.223	195.907	209.449	52.9164	152.155
479.991	508.405	511.498	501.476	424.172	508.772	428.903	308.71	375.964	365.82	407.184	410.18	408.481	393.147	381.111	409.793	383.852	340.601	342.465	350.48	158.343	160.461	196.6	207.954	52.1219	154.979
481.155	509.183	512.238	502.239	426.195	509.58	430.875	309.241	378.634	367.534	407.126	410.276	408.612	395.773	384.273	409.961	386.798	341.917	345.854	350.958	156.753	160.639	195.267	209.449	52.574	153.949
483.812	511.767	514.84	504.949	430.058	512.134	434.688	308.792	380.214	367.677	410.243	413.18	411.278	398.523	387.486	412.74	389.894	341.634	346.224	350.252	156.968	161.77	196.6	207.736	53.1904	154.185
487.319	514.803	517.785	507.476	433.066	515.149	437.673	309.628	378.929	367.63	408.42	411.509	409.568	397.89	387.464	411.087	389.702	339.325	345.668	348.98	158.378	161.687	195.507	207.38	54.3822	156.067
482.648	510.13	513.136	501.976	428.447	510.441	433.004	307.857	377.241	365.677	404.596	407.66	405.467	393.304	382.956	407.14	385.25	338.884	342.65	345.099	158.86	160.389	194.88	207.06	53.8753	153.92
481.304	508.104	511.155	499.16	422.783	508.457	427.508	307.947	374.009	361.63	401.067	404.852	403.133	390.257	379.317	404.456	381.756	337.332	342.057	346.154	157.968	158.508	195.4	206.523	55.2178	155.508
477.021	505.971	509.229	497.897	418.241	506.364	423.134	307.049	377.616	364.272	401.361	404.057	402.191	388.077	376.729	403.582	379.262	336.144	343.872	347.186	156.664	159.199	194.614	205.815	55.1219	153.155
474.209	503.416	506.491	493.842	415.275	503.746	420.101	305.506	371.723	361.714	397.294	400.562	398.551	383.672	372.456	400.105	374.952	335.168	340.241	343.424	158.214	159.429	195.493	206.648	54.2466	146.265
475.134	504.646	507.889	494.658	415.244	505.015	420.094	307.678	372.214	361.881	398.882	402.589	400.725	386.383	375.081	402.147	377.578	337.234	343.63	344.435	159.036	159.94	194.693	207.051	57.9589	156.882
475.597	504.894	508.111	495.526	413.733	505.338	418.784	309.065	375.5	366	399.118	402.973	401.058	387.094	375.603	402.432	378.133	338.395	342.167	345.967	156.571	160.571	197.107	206.954	50.4521	149.529
477.298	507.655	511.028	500.395	420.863	508.177	425.799	298.984	383.795	358.595	407.118	411.26	409.159	389.016	376.044	410.789	379.03	325.977	342.648	351.522	156.696	160.369	196.173	209.958	52.6849	151.088
477.97	509.319	512.537	502.684	425.382	509.677	430.115	312.139	374.768	366.952	408.941	413.178	411.406	392.352	379.471	412.811	382.428	339.868	342.407	353.663	157.625	161.976	192.613	208.019	53.0959	151.824
475.97	505.77	508.972	498.184	424.817	506.162	429.302	309.543	373.545	362.952	407.706	411.63	409.855	392.422	380.309	411.232	383.06	336.349	343.519	351.652	159.268	161.036	193.267	206.806	52.274	151.941
472.761	502.646	505.806	494.553	419.84	503.046	424.403	308.38	369.946	363.976	404.059	408.151	406.203	389.648	377.912	407.695	380.578	334.086	344.352	347.489	157.571	160.464	191.453	206.528	51.8356	149.235
470.567	499.779	502.787	490.5	416.031	500.108	420.576	305.592	368.911	362.81	401.235	404.767	403.043	387.281	375.426	404.442	378.048	332.434	342.796	347.207	157.589	159.786	190.173	207.023	52.6301	152.088
471.914	500.336	503.369	490.533	413.358	500.702	418.036	307.339	371.318	362.361	399.306	403.893	402.173	385.248	373.13	403.486	375.836	335.704	344.423	346.966	158.589	160.328	193.527	206.439	51.0951	145.562
474.346	502.69	505.674	492.402	413.877	503.002	418.64	308.437	371.88	362.742	401.659	405.742	404.072	386.522	373.961	405.381	376.776	338.256	341.608	343.738	158.91	159.673	193.407	207.675	50.3143	145.709
478.048	506.39	509.434	497.139	417.984	506.772	422.784	309.058	373.996	364.099	404.541	407.934	405.942	388.701	376.41	407.434	379.125	338.974	341.775	345.695	159.75	159.959	193.794	207.967	52.465	154.268
474.436	504.744	507.924	496.56	419.778	505.118	424.482	307.282	370.585	361.194	402.718	406.701	404.927	388.6	376.667	406.297	379.336	336.668	339.719	345.042	158.714	161.173	194.087	207.476	52.3828	148.562
473.063	501.115	504.11	491.954	413.32	501.456	418.122	306.609	369.157	363.099	402.953	406.372	404.782	386.092	373.439	406.076	376.354	336.526	337.127	345.434	157.232	159.828	192.181	207.796	51.1088	141.092
477.361	506.39	509.517	497.375	416.633	506.787	421.554	309.347	374.764	362.837	405.188	408.468	406.594	388.779	375.939	408.013	378.842	338.552	343.09	349.619	158.232	161.185	194.194	206.814	52.0951	147.298
479.869	509.027	512.165	500.323	421.106	509.425	425.935	310.543	376.46	365.099	407.012	411.276	409.507	392.318	379.917	410.855	382.722	342.118	343.738	350.227	156.107	160.959	194.247	207.444	51.8349	150.033
478.944	507.496	510.545	498.691	422.045	507.864	426.784	313.156	376.085	362.956	407.482	411.386	409.695	392.623	380.549	410.992	383.312	345.46	344.053	350.814	158.125	161.578	193.554	207.916	50.6979	145.739
481.537	510.257	513.324	502.053	425.702	510.608	430.439	309.163	377.134	364.214	406.294	409.836	408.058	393.664	382.279	409.411	384.801	339.615	342.907	350.728	155.982	161.012	195.067	207.352	55.7534	156
480.478	509.761	512.935	501.895	426.832	510.177	431.453	307.71	372.688	364.857	405.235	408.658	406.812	391.883	380.618	408.263	383.133	337.326	343.333	347.065	158.679	161.512	196.707	207.31	53.5205	156.324
479.224	509.451	512.593	501.132	424.695	509.792	429.403	306.151	375.964	360.738	404.529	408.137	406.261	390.781	379.331	407.716	381.898	336.405	344.574	347.457	157.732	160.071	195.933	207.926	52.9041	153.471
478.194	507.602	510.685	499.895	426.298	507.938	430.856	307.637	374.973	362.143	402.235	406.877	405.275	391.641	380.294	406.589	382.789	336.592	343.093	344.457	157.518	160.333	196.253	206.625	50.8219	151.676
478.015	506.699	509.806	497.868	422.58	507.046	427.237	308.098	373.848	363.19	403.235	407.466	405.638	391.18	380.051	407.021	382.53	336.957	343.444	345.511	158.429	160.619	193.893	207.384	51.7808	150.706
470.328	499.77	502.898	491.368	416.641	500.185	421.245	307.416	373.009	364.786	400.529	404.164	402.348	387.07	375.926	403.779	378.446	331.671	343.852	345.076	159.25	159.179	194.267	205.708	53.4521	153.912
469.075	498.531	501.704	489.553	413.122	498.931	417.77	306.91	375.536	365.024	400.471	403.849	401.971	386.18	374.728	403.389	377.289	333.24	341.704	345.913	157.625	160.214	193.213	205.875	54.2329	153.794
472.298	502.478	505.731	493.368	413.275	502.908	418.144	306.155	372.402	361.762	400.941	404.603	402.536	384.078	371.676	404.053	374.53	334.605	341.019	345.326	156.893	159.167	192.867	208.194	52.3973	151.794
476.843	507.21	510.404	497.565	418.443	507.555	423.304	307.65	378.51	363.426	403.364	406.796	404.781	387.663	375.631	406.306	378.347	339.165	342.469	349.279	158.248	158.826	194.891	208.585	53.8372	147.36
478.261	507.803	510.996	499.591	420.489	508.224	425.326	309.818	376.689	362.474	405.775	409.563	407.593	390.757	378.689	409.064	381.414	339.994	343.95	346.301	158.516	160.945	194.811	206.251	51.9194	146.654
481.261	510.705	513.857	502.644	425.176	511.047	429.944	310.463	380.742	364.021	407.893	411.919	410.013	394.476	382.675	411.464	385.257	339.658	342.857	348.953	159.016	161.767	194.905	208.636	53.8235	148.565
484.559	512.21	515.283	502.986	428.069	512.585	432.721	311.034	377.519	365.498	405.717	409.85	408.085	394.866	383.917	409.496	386.305	342.02	342.283	350.084	158.694	161.886	195.251	207.9	52.755	150.595
479.962	506.342	509.163	497.275	422.046	506.647	426.693	309.352	373.814	368.379	401.187	405.878	404.172	392.819	382.417	405.58	384.661	339.889	344.95	348.693	156.587	161.112	193.825	207.099	55.7002	160.448
478.903	506.909	509.904	496.459	419.382	507.255	424.124	311.12	376.858	367.212	404.128	407.631	405.941	390.311	379.042	407.275	381.582	340.421	345.82	351.388	157.658	160.219	195.291	206.534	55.5906	155.712
476.604	505.44	508.561	495.617	418.085	505.808	422.829	308.454	373.841	361.402	404.187	407.494	405.593	388.796	377.123	407.012	379.763	339.688	342.58	349.866	156.712	160.838	193.505	206.677	53.7687	150.86
477.455	507.75	511.024	498.854	419.138	508.178	424.009	307.961	371.635	365.021	404.834	408.878	406.998	390.866	378.682	408.433	381.365	339.658	344.45	348.573	157.712	159.731	195.265	208.839	53.7002	151.36
474.552	505.195	508.463	497.184	420.13	505.631	424.827	305.363	372.446	361.81	403.824	407.726	405.957	388.867	376.662	407.316	379.428	335.743	343.148	345.598	156.071	161.345	193.253	207.713	50.137	150.676
480.269	508.77	511.778	499.526	421.366	509.092	426.144	303.808	373.75	364.452	403	407.342	405.609	390.812	378.846	407	381.446	335.243	343.667	345.043	157.893	161.417	192.947	207.227	50.1918	147.412
479.433	509.805	513.009	501.684	425.092	510.185	429.813	307.037	373.92	363.524	406.353	410.795	408.957	394.219	382.574	410.347	385.151	334.48	343.667	348.685	159.25	161.405	193.453	206.593	53.8904	153.676
475.194	504.858	508	497.632	424.275	505.254	428.791	308.041	375.179	362.833	404.176	408.247	406.29	390.617	379.132	407.758	381.717	333.033	339.759	347.109	158.625	161.095	194.493	206.991	52.7397	150.441
470.104	498.673	501.722	489.895	414.649	499.062	419.273	307.192	372.58	361.143	397.824	401.918	400.217	385.062	373.529	401.579	376.09	333.243	339.611	342.728	159.393	158.893	194.613	206.657	52.0411	152.324
469.493	497.947	501.074	488.658	412.611	498.354	417.223	305.527	367.268	358.929	396.059	399.932	398.043	379.812	367.493	399.474	370.307	330.602	336.333	342.098	156.5	158.131	192.48	206.468	51.3699	145.088
469.702	499.274	502.435	490.079	411.695	499.646	416.432	305.527	366.902	359.024	398.294	401.781	400.087	380.703	367.691	401.442	370.705	331.362	337.222	342.913	157.518	159.143	194.64	206.5	50.9452	143.176
471.507	501.133	504.352	492.447	410.985	501.554	415.914	307.082	369.643	361.357	401.118	404.301	402.478	382.016	368.971	403.905	371.994	332.993	339.704	345.228	159.411	160.952	194.4	207.097	50.863	144.941
476.539	505.286	508.532	498.848	418.345	505.698	423.242	309.986	377.318	365.392	405.395	408.16	406.271	389.195	376.437	407.72	379.325	337.764	343.258	349.763	158.644	162.012	194.765	207.954	51.5945	146.517
479.21	507.012	510.069	499.901	420.406	507.329	425.271	310.843	376.184	363.511	406.278	409.037	407.271	392.094	379.775	408.657	382.542	341.396	344.091	347.067	159.859	161.048	193.499	207.704	53.2247	151.164
482.584	511.127	514.199	503.927	424.856	511.437	429.71	310.075	373.916	363.701	407.16	409.544	407.634	392.523	380.268	409.131	383.006	341.356	343.258	349.078	159.251	161.548	195.192	208.033	52.1973	150.899
484.21	513.835	517.125	506.796	425.887	514.229	430.861	309.594	374.934	363.416	409.336	412.27	410.648	396.25	384.025	411.941	386.747	343.086	344.776	349.383	158.091	160.643	195.499	208.699	52.3617	151.105
484.569	512.667	515.689	506.848	429.146	512.968	433.911	309.904	374.711	366.201	410.572	413.489	411.634	397.266	385.363	413.046	388.03	342.869	344.758	349.187	160.091	162.453	194.005	207.537	52.7178	155.429
485.793	514.437	517.504	508.296	431.307	514.775	436.055	311.104	380.327	367.058	412.748	415.886	414.068	400.68	389.106	415.457	391.686	341.175	348.869	354.111	159.109	162.108	194.179	207.723	54.1973	156.193
480.748	509.083	512.31	504.085	428.536	509.491	433.235	309.422	377.997	365.677	407.278	410.215	408.59	395.641	384.466	409.92	386.97	339.389	345.036	351.252	159.716	160.905	193.779	207.375	52.9781	150.664
476.404	502.693	505.708	496.427	421.07	503.083	425.71	309.863	376.622	367.011	405.925	408.133	406.271	392.914	381.694	407.678	384.199	338.336	345.369	348.731	160.055	159.477	194.925	208.699	53.8137	156.87
474.328	501.664	504.602	492.211	414.794	502.008	419.532	307.947	373.277	363.5	400.824	404.795	403.029	386.57	374.757	404.358	377.452	336.234	343.519	346.891	157.054	160.048	194.4	206.903	54.0548	155.794
471.687	500.549	503.713	491.895	414.076	500.954	418.871	306.739	375.089	360.048	400.529	404.205	402.507	384.508	372.25	403.779	375.096	339.24	339.778	347.022	155.429	160.607	193.4	207.074	53.7808	148.118
471.09	500.566	503.75	492.079	414.985	500.977	419.719	307.065	374.652	359.024	400.412	403.781	401.899	384.5	372.191	403.316	374.976	338.062	339.37	345.054	155.429	159.298	194.093	208.009	53.6712	148.824
474.284	504.442	507.676	495.579	416.847	504.862	421.626	309.086	370.679	363.095	403.941	407.849	405.942	389.305	377.059	407.358	379.819	339.707	342.63	348.413	156.232	161.131	195.333	209.241	50.5205	151.912
479.881	510.416	513.62	502.368	424.756	510.785	429.482	310.776	379.5	363.024	408.412	411.849	409.841	394.398	382.676	411.379	385.289	341.911	340.648	349.228	155.25	161.143	194.64	208.287	51.7671	148.676
484.448	514.053	517.176	507.447	434.092	514.462	438.647	312.653	379.339	366	411.824	416.11	414.377	402.672	391.699	415.747	394	341.286	343.593	348.696	157.429	163.81	196.04	207.644	55.6849	156.265
484.627	513.266	516.278	505.868	435.382	513.585	439.784	310.424	375.589	366.619	408.647	412.452	410.536	399.047	389.191	412.053	391.331	337.418	346.852	351.88	158.482	161.631	193.627	207.565	54.3014	154.353
478.507	508.212	511.389	500.868	427.42	508.623	431.964	306.669	375.384	363.857	401.588	406.096	404.203	394.031	384.382	405.674	386.428	333.803	345.704	349.38	158.375	161	193.547	206.852	55.0959	157.824
477.051	505.151	508.203	498.081	426.24	505.493	430.673	307.647	376.056	362.573	402.811	405.662	403.627	390.248	379.303	405.149	381.755	335.154	343.941	347.521	160.083	161.393	196.201	207.509	53.1463	151.869
478.23	505.098	508.166	497.739	419.011	505.485	423.817	307.418	375.119	363.907	403.929	406.84	404.816	390.833	379.244	406.297	381.846	336.015	342.478	344.087	160.261	161.31	194.575	206.606	54.6257	153.81
479.021	504.939	507.907	496.871	419.331	505.308	424.076	307.035	372.485	360.097	406.105	408.264	406.352	388.818	376.259	407.802	379.159	336.006	340.496	343.63	159.601	160.096	194.121	206.814	50.6805	146.663
477.886	504.16	507.212	496.502	416.072	504.562	420.982	306.904	374.074	365.145	401.105	404.47	402.685	388.107	375.906	404.086	378.641	333.476	343.108	344.837	160.69	159.798	195.255	207.504	54.16	153.752
478.603	505.682	508.694	496.45	416.003	505.993	420.896	306.741	368.217	362.502	404.223	406.483	404.598	387.365	374.56	405.991	377.466	334.124	339.774	343.347	160.154	159.786	194.988	206.736	51.612	144.663
479.334	506.532	509.629	498.476	416.102	506.877	421.141	307.051	368.467	364.097	401.399	404.401	402.729	385.599	372.641	404.054	375.611	336.858	341.422	343.478	157.833	161.405	194.321	207.661	51.3244	147.634
478.095	506.018	509.138	498.16	416.767	506.377	421.745	306.594	371.039	363.264	404.223	406.785	404.989	388.638	375.7	406.391	378.593	335.792	342.404	346.804	158.761	159.56	194.348	207.698	52.5709	147.075
479.259	506.452	509.471	498.318	417.942	506.77	422.846	309.496	371.869	364.216	405.635	408.456	406.511	389.81	377.067	407.97	379.978	336.66	344.237	346.75	158.833	162.036	195.801	207.749	51.1052	149.605
474.851	504.531	507.574	495.526	416.656	504.854	421.468	307.322	372.455	361.833	401	405.301	403.71	387.344	374.743	404.989	377.524	335.786	340.87	345.935	158.982	160.286	195.067	207.13	51.7534	148.382
474.746	504.611	507.759	496.263	417.71	504.969	422.532	307.604	374.348	362.357	402.882	406.781	404.957	387.797	375.368	406.347	378.193	338.316	337.852	347.848	156.839	160.155	193.533	206.31	49.7808	146.912
474.179	504.089	507.222	496.158	419.809	504.462	424.475	307.914	376.571	362.738	404.353	407.397	405.406	388.977	377.353	406.853	379.976	339.503	343.63	348.478	157.625	161.5	193.72	207.63	53.9863	154.676
475.269	504.973	508.111	497.474	423.076	505.392	427.612	308.412	375.723	363.286	403.824	407.548	405.725	390.133	378.471	407.105	381.048	338.428	342.556	348.859	157.071	160.06	194.373	207.384	54.0274	151.5
476.388	507.089	510.417	499.974	423.962	507.538	428.619	309.51	376.125	364.286	405.529	409.137	407.29	391.672	380.096	408.695	382.699	340.891	340.556	349.207	158.911	161	194.253	206.917	52.4931	151.882
476.478	506.575	509.769	499.447	424.977	507	429.576	310.478	378.188	361.214	406.529	410.411	408.609	394.555	383.397	410.021	385.88	341.536	340.444	348.141	157.464	160.702	193.107	207.495	53.137	152.882
476.627	507.319	510.583	499.658	423.321	507.715	428.022	307.159	375.991	362.238	403.765	408.301	406.826	393.5	382.331	408.105	384.777	336.908	343.148	348.554	156.643	160.25	193.813	208.106	53.4931	154.206
474.657	504.496	507.676	496.132	418.687	504.854	423.446	307.959	378.312	360.333	403.471	406.849	404.957	389.188	377.721	406.4	380.289	338.368	342.944	349.424	156.518	160.429	194.067	207.699	55.0959	153.235
