# Supplementary material for: A Normalization Framework for Emotional Attention
Source: PLoS Biol. 2016 Nov 21;14(11):e1002578. doi: 10.1371/journal.pbio.1002578 (PMC5117559; doi:10.1371/journal.pbio.1002578)
Supplement: S10 Data — (ZIP) [file pbio.1002578.s010.zip › S10 Data/IndividualSubjectRawData/SUBJECT13/subject13.txt]

<header>
NrOfVOIs: 23
NrOfVTCs: 6
VTC-File-1: 	NrOfVolumes: 162	FileName: "RUN1_3DMCT_LTR_THP0.0150Hz_TAL.vtc"
VTC-File-2: 	NrOfVolumes: 162	FileName: "RUN2_3DMCT_LTR_THP0.0150Hz_TAL.vtc"
VTC-File-3: 	NrOfVolumes: 162	FileName: "RUN3_3DMCT_LTR_THP0.0150Hz_TAL.vtc"
VTC-File-4: 	NrOfVolumes: 162	FileName: "RUN4_3DMCT_LTR_THP0.0150Hz_TAL.vtc"
VTC-File-5: 	NrOfVolumes: 162	FileName: "RUN5_3DMCT_LTR_THP0.0150Hz_TAL.vtc"
VTC-File-6: 	NrOfVolumes: 162	FileName: "RUN6_3DMCT_LTR_THP0.0150Hz_TAL.vtc"
</header>

"Lface" "LDNV1" "LDFV1" "Rface" "RDNV1" "RLNV1" "RDFV1" "RVFV1" "RPPC" "RDLPFC" "RFEF" "RMOFC" "RNV1" "RFV1" "LNV1" "RPUL" "LPUL" "LDLPFC" "LPPC" "LFEF" "LMOFC" "LAMY" "RAMY"
464.121	481.261	465.66	417.768	500.214	484.886	499.26	434.091	494.331	410.033	490.894	443.277	493.042	461.189	468.667	168.152	168.177	540.265	474.341	497.065	163.331	118.19	142.898
463.045	479.406	463.887	421.125	500.366	485.9	497.058	433.422	489.761	404.9	481.553	441.534	493.577	459.866	466.654	168.768	170.979	538.779	469.602	496.6	163.693	116.667	141.98
458.258	474.412	458.471	416.71	498.794	483.807	493.947	432.714	481.716	405.857	485.05	440.561	491.749	458.102	461.601	167.701	167.305	534.621	463.623	489.873	160.935	117.149	142.742
461.131	475.546	459.81	417.568	499.704	485.978	494.635	431.319	484.012	407.787	489.311	440.561	493.165	457.578	462.906	168.833	167.034	535.989	466.964	491.635	157.156	116.863	142.436
459.806	474.622	459.116	415.532	497.213	482.464	493.083	430.634	483.965	406.938	493.211	440.91	490.291	456.526	461.754	167.136	168.367	537.46	466.475	489.328	155.978	117.625	143.721
459.646	475.4	459.958	418.264	499.365	483.907	495.791	432.372	484.093	406.316	494.286	443.999	492.172	458.749	462.567	167.813	169.243	538.121	466.157	489.501	156.941	117.959	141.476
460.366	472.733	457.677	412.371	495.222	481.792	491.596	429.998	481.516	407.354	491.055	441.529	488.721	455.575	460.072	168.409	168.305	534.165	464.043	486.859	157.113	119.054	140.333
459.188	472.117	456.953	412.085	493.195	479.892	492.382	430.073	481.936	403.51	490.165	440.685	486.806	455.974	459.408	166.196	167.649	531.268	462.964	487.905	154.444	119.292	141.354
460.06	473.362	458.589	413.335	491.82	477.892	484.901	429.008	481.434	408.404	493.387	441.067	485.348	452.087	460.735	167.853	169.867	535.504	465.634	487.617	155.15	120.244	138.599
458.697	472.048	456.86	413.353	491.088	477.692	488.791	428.907	483.204	407.166	498.623	442.103	484.707	453.81	459.423	168.651	167.513	537.489	466.009	489.533	155.223	118.816	141.048
458.962	472.544	458.99	414.482	495.259	482.843	492.89	431.872	486.8	408.46	502.136	440.546	489.289	457.226	460.107	167.444	167.594	536.382	471.023	497.381	156.258	115.095	139.592
458.599	474.69	459.69	415.179	496.839	482.671	492.227	430.797	488.029	410.467	502.548	440.61	490.127	456.21	461.832	168.061	168.542	538.632	466.455	496.73	155.607	117.714	142.204
460.484	475.789	460.493	414.964	497.482	483.329	494.305	430.658	486.053	410.654	496.246	440.892	490.732	457.055	463.009	168.162	169.354	537	468.057	494.014	154.908	119.381	138.571
458.885	473.958	459.108	413.321	497.812	483.271	495.182	430.679	488.63	408.532	497.819	439.357	490.817	457.506	461.446	168.737	166.719	535.147	468.398	494.902	153.798	118.286	141.939
460.14	474.046	459.227	413.929	493.348	479.429	489.727	429.85	487.883	408.548	495.648	440.458	486.852	454.665	461.547	168.97	167.354	536.75	466.682	497.656	154.534	117.714	139.204
457.72	472.981	457.828	410.732	494.321	481.114	492.468	429.872	485.776	408.86	497.06	439.839	487.958	455.927	460.352	169.717	168.229	536.632	463.682	495.181	156.724	116.238	140.122
458.669	474.648	459.695	409.786	493.214	479.2	492.857	430.064	487	408.465	490.548	441.554	486.528	456.223	461.945	168.404	169.188	537.632	465.045	496.177	158.442	118.333	140.245
458.605	474.1	458.424	407.768	492.607	479.657	490.643	429.781	484.86	406.161	489.799	441.659	486.303	455.03	461.235	168.394	168.865	532.941	463.659	493.279	156	119.333	141.531
457.404	471.919	456.643	410.872	494.492	479.75	492.563	428.856	483.293	406.455	491.064	440.609	487.511	455.359	459.306	167.084	169.836	534.577	462.318	489.237	157.698	116.122	143.003
461.238	474.977	459.397	413.872	496.242	481.35	493.095	430.963	484.787	407.916	488.969	442.119	489.264	456.725	462.003	169.913	168.847	534.915	471.204	487.935	158.673	118.408	141.738
460.78	476.092	459.663	412.212	493.135	479.808	491.329	431.247	487.246	405.521	491.25	441.244	486.75	456.192	462.817	168.094	169.19	536.298	469.295	490.512	157.029	117.694	141.942
461.952	474.207	457.983	410.462	494.18	480.908	489.277	428.947	485.763	408.344	496.532	444.071	487.764	453.945	460.951	167.498	169.336	534.592	467.784	491.688	155.305	116.694	140.35
460.659	473.973	458.485	417.372	494.322	480.365	487.816	429.851	486.754	408.533	502.094	442.597	487.905	453.792	461.132	168.69	167.617	537.21	466.875	494.707	157.311	120.075	142.003
458.028	474.195	459.609	416.712	494.858	480.736	490.719	430.701	483.022	409.154	498.421	443.204	488.201	455.579	461.694	168.498	169.034	537.739	464.466	493.712	158.183	118.17	141.676
457.5	472.686	457.958	415.265	496.108	482.522	490.323	431.38	482.456	408.202	496.401	444.702	489.581	455.814	460.156	169.165	170.222	536.93	466.42	490.563	157.508	118.265	140.656
460.06	474.919	460.072	418.872	497.09	483.722	493.524	432.76	486.084	408.433	493.084	443.179	490.708	457.939	462.392	168.751	169.649	537.063	465.591	492.298	158.489	116.218	143.064
462.892	477.598	462.271	419.875	498.304	483.786	492.091	433.353	488.132	408.753	497.04	439.052	491.486	457.628	464.648	167.818	167.562	536.985	468.432	494.079	157.663	119.286	140.918
460.777	474.82	459.611	417.768	497.705	484.1	495.519	431.289	486.899	405.727	489.513	439.759	491.19	457.966	462.083	168.162	167.917	535.941	469.932	491.228	156.939	117.381	138.98
457.669	475.05	460.025	414.232	497.321	483.371	494.74	431.775	486.753	407.496	494.241	437.02	490.599	457.866	462.275	166.899	168.417	535.5	468.08	494.037	154.098	118.81	141.939
458.121	473.444	458.833	410.643	495.473	481.629	491.929	430.658	487.265	406.853	495.422	440.546	488.831	456.03	460.914	167.566	166.719	537.221	464.273	492.614	155.859	116.952	140.898
458.694	474.18	459.301	408.714	494.893	481.386	493.084	430.139	487.132	406.324	485.01	440.052	488.437	456.284	461.709	168.768	167.26	533.779	468.443	491.823	156.644	117.238	141.531
459.561	475.908	460.739	411.821	495.893	481.229	492.5	430.866	487.897	408.215	490.03	438.554	488.93	456.427	463.297	167.919	168.979	535.25	466.75	491.507	156.883	113.619	140.286
456.49	470.345	455.039	407.5	491.946	478.543	491.487	426.706	486.146	404.788	487.025	439.651	485.472	453.747	457.676	166.091	166.688	537.147	462.102	490.479	154.577	119.19	142.653
457.701	474.088	458.123	407.875	492.929	478.9	494.286	429.519	483.455	406.402	476.628	438.936	486.155	456.546	461.251	166.283	168.51	539.529	462.42	491.205	157.399	120.524	140.837
456.432	472.7	457.107	405.147	490.107	476.131	488.636	428.684	481.877	406.041	478.164	439.257	483.56	453.584	460.245	167.517	169.83	537.956	459.538	489.061	155.213	118.005	140.153
458.178	473.605	458.487	414.219	495.732	481.474	490.643	429.55	485.091	405.993	482.465	438.915	489.06	454.861	461.064	168.497	168.017	537.132	468.959	492.564	156.581	118.052	139.214
459.502	474.486	459.403	416.129	499.527	484.788	491.656	432.186	487.727	408.4	496.938	442.53	492.637	456.761	461.777	169.123	169.725	536.75	470.413	492.582	156.446	117.195	141.48
460.585	474.781	458.733	416.504	497.402	483.388	493.851	431.668	485.672	410.052	507.963	444.188	490.686	457.499	461.74	169.396	169.528	537.324	469.891	494.694	156.243	120.719	139.561
459.795	474.333	458.585	416.879	495.813	482.66	490.085	430.593	484.579	410.672	507.269	444.67	489.581	455.221	461.401	167.86	168.548	535.838	466.05	494.038	157.722	116.481	139.092
459.808	473.436	458.196	414.79	493.911	480.36	489.896	430.112	484.534	410.447	507.093	441.658	487.489	454.895	460.691	168.951	167.85	537.015	467.391	494.289	156.041	115.005	141.52
459.706	473.961	458.039	416.737	495.17	481.217	492.805	430.08	483.962	411.444	508.355	443.413	488.63	456.215	461.171	170.375	168.902	537.191	465.652	496.61	156.777	118.671	140.296
459.604	475.359	459.886	415.344	496.116	482.088	491.903	431.267	485.986	411.762	506.189	441.558	489.503	456.368	462.544	168.052	169.142	537.382	466.595	495.061	157.243	116.195	139.827
463.204	475.9	460.892	419.804	499.018	484.229	494.896	432.455	487.115	409.368	507.764	441.008	492.035	458.354	462.957	169.364	167.99	535.132	469.352	497.586	157.055	116.381	140.816
461.153	474.525	459.429	415.929	498.188	483.643	493.649	430.936	485.459	412.183	504.377	441.875	491.338	456.96	461.685	167.98	167.156	537.118	468.386	497.047	157.037	118.048	139.286
459.637	474.069	458.956	416.786	496.83	483.1	494.539	429.898	484.899	408.913	499.754	441.538	490.296	456.78	461.245	166.828	169.646	534.735	467.955	495.977	157.663	114.524	143.224
456.408	472.766	457.773	408.821	491.92	478.271	488.519	429.588	483.761	407.999	499.06	440.735	485.373	454.009	460.156	167.202	168.01	537.118	467.886	496.163	154.092	118.762	138.653
460.459	475.958	460.552	411.857	495.312	481.929	493.214	431.07	486.628	409.537	497.643	439.494	488.859	456.872	463.223	168.798	169.156	537.059	467.455	498.251	157.055	117.333	139.286
457.592	473.705	458.941	409.714	494.33	480.514	491.493	430.332	487.953	405.67	486.879	440.944	487.711	455.732	461.275	168.404	168.125	533.382	463.795	492.753	156.252	117.571	140.551
455.975	471.854	456.931	406.268	490.634	477.986	489.305	428.652	486.278	402.399	475.955	441.952	484.444	453.802	459.416	169.283	167.708	536.353	462.727	488.647	156.074	117.571	141.592
455.446	471.92	456.734	409.589	491.848	478.029	490.162	428.027	484.368	402.825	479.849	443.763	485.246	453.878	459.364	167.505	169.885	537.544	460.909	492.121	156.337	115.381	140.265
455.105	473.713	458.247	405.069	488.83	476.018	485.989	426.862	481.35	404.462	476.048	445.198	482.736	451.408	461.203	168.954	169.498	538.703	460.831	492.947	158.904	118.053	139.174
457.226	473.908	459.267	408.551	491.902	477.604	489.735	429.611	485.362	404.713	485.239	442.355	485.215	454.576	461.484	169.045	169.78	535.703	471.695	493.458	158.953	119.291	139.909
459.64	475.134	459.671	414.73	498.857	484.432	492.911	431.953	486.767	407.264	495.601	441.829	492.074	457.167	462.478	169.833	169.675	536.909	469.684	490.877	157.174	118.672	143.072
459.016	475.088	460.198	415.122	498.402	484.046	492.125	431.857	486.446	409.112	499.455	441.524	491.616	456.823	462.515	168.823	168.957	537.071	472.047	490.365	156.953	118.291	138.828
461.831	474.391	458.484	414.033	496.286	482.975	492.937	432.445	487.895	409.569	494.284	439.311	489.863	457.5	461.552	168.277	168.634	536.791	468.604	490.007	156.591	114.006	141.521
458.525	474.908	458.932	415.105	495.58	481.875	492.132	430.616	487.383	408.779	494.737	440.728	489.116	456.167	461.922	167.267	167.675	536.277	467.559	489.872	156.155	116.863	140.174
459.34	476.234	460.331	417.944	500.313	485.404	494.677	432.734	485.592	410.614	500.993	440.214	493.285	458.402	463.136	168.742	167.28	536.409	467.343	491.431	154.886	116.815	141.664
456.856	474.019	458.297	415.033	497.304	482.818	492.742	430.365	485.064	408.948	499.199	441.592	490.433	456.231	460.961	167.429	169.061	535.982	468.9	490.333	156.241	117.72	143.215
462.369	476.015	460.039	421.054	498.973	484.571	494.922	432.487	489.774	410.464	501.161	441.273	492.155	458.348	462.81	167.475	168.667	537.353	469.477	495.219	154.877	117.857	139.939
461.287	475.579	459.764	418.054	497.402	483.114	493.838	432.112	487.216	409.015	501.553	438.201	490.549	457.683	462.45	168.758	169.094	534.162	466.193	494.228	153.926	115.857	140.592
461.083	474.766	459.069	413.661	496.821	483.286	495.273	432.182	486.082	409.212	493.693	438.59	490.289	458.381	461.786	168.687	168.104	538.368	463.33	494.154	156.319	117.286	139.531
456.854	470.862	455.67	408.929	491.705	478.386	489.214	428.337	484.5	406.684	490.553	438.269	485.282	453.64	458.287	168.737	167.427	537.647	462.091	494.591	157.442	117.952	140.571
457.573	474.165	459.384	408.571	492.58	479.643	489.883	428.578	484.467	408.229	490.206	438.116	486.31	453.982	461.48	166.303	168.698	537.471	464.227	495.47	157.055	118.048	140.796
457.427	474.368	459.399	411.339	495.482	480.671	495.143	430.123	485.111	406.148	491.588	438.177	488.423	457.229	461.905	167.111	167.792	535.824	461.466	494.381	156.724	119.81	141.796
459.032	473.487	458.606	408.893	491.616	478.071	490.89	428.219	483.531	409.562	495.07	438.309	485.127	454.338	460.868	167.949	168.208	537.838	461.42	493.921	154.933	119.619	139.592
460.605	474.908	459.744	408.714	493.92	480.557	494.461	431.23	484.276	410.956	501.9	440.964	487.465	457.53	462.382	168.172	168.823	535.368	463.227	497.251	156.141	120.333	140.898
458.855	474.018	458.68	408.502	491.013	477.504	487.729	429.129	484.158	411.088	475.946	442.765	484.692	453.447	461.447	169.336	169.297	537.532	465.473	477.068	157.367	115.495	140.785
458.504	474.91	459.236	416.663	499.468	484.819	494.664	432.455	488.246	407.387	474.167	444.138	492.594	458.218	462.184	168.77	168.662	539.37	470.985	477.342	159.594	116.495	138.519
460.759	475.248	459.896	421.699	501.2	485.504	494.742	432.498	486.263	411.825	480.449	444.672	493.988	458.328	462.521	169.002	168.381	542.561	473.144	479.472	157.913	115.924	138.805
460.084	473.045	457.813	418.931	496.897	481.976	489.456	430.734	486.147	409.817	485.137	445.122	490.087	454.996	460.463	167.901	168.131	539.605	469.269	477.384	159.122	114.591	137.805
461.275	475.175	459.433	412.109	492.62	480.033	489.391	429.798	485.999	408.515	478.82	446.114	486.566	454.505	462.475	167.851	169.172	539.282	470.985	476.621	157.024	115.924	138.499
460.899	474.209	459.596	413.984	494.879	481.119	487.339	429.504	483.703	409.3	476.217	445.745	488.397	453.383	461.769	167.144	167.006	536.723	467.678	477.305	158.288	117.781	138.764
460.976	475.646	460.34	417.449	495.441	481.847	490.949	430.91	483.701	407.916	480.79	444.893	489.016	455.807	463.035	170.204	168.839	535.193	468.041	474.435	156.245	111.733	139.295
460.581	476.06	460.758	415.627	497.7	483.647	492.897	432.348	486.47	407.609	480.514	443.512	491.045	457.462	463.383	170.74	168.287	538.002	470.439	476.123	155.527	116.114	137.662
461.401	473.671	458.813	414.661	494.893	481.8	493.253	430.914	487.156	404.767	494.206	442.912	488.556	456.851	460.878	167.687	169.594	536.309	470.409	493.651	154.638	117.143	141.204
460.268	476.46	461.099	414.929	496.527	483.186	493.26	430.727	487.494	406.702	492.377	438.044	490.183	456.695	463.633	169.111	169.479	533.824	468.261	493.27	155.528	116.095	140.898
457.497	474.866	459.443	416.536	498.312	484.057	494.922	431.583	489.944	407.637	497.442	437.546	491.493	457.887	461.945	167.101	168.01	534.691	465.193	491.144	154.779	116.762	138.878
457.79	476.192	461.197	412.429	495.67	482.757	491.617	431.834	486.704	408.963	500.322	436.145	489.423	456.515	463.281	167.96	168.052	534.191	466.432	496.023	155.043	115.238	141.551
458.911	473.705	458.305	413.196	497.982	483.929	496.058	432.947	486.545	410.756	502.08	437.233	491.176	459.162	460.96	168.374	168.583	535.059	463.636	496.033	156.196	117.333	141.612
458.847	473.207	457.566	412.036	495.062	481	494.747	431.455	484.858	406.996	490.508	439.233	488.31	457.811	460.346	168.111	167.844	537.412	459.898	490.53	157.288	118.095	140.612
457.376	473.448	457.897	408.232	491.188	477.757	493.591	427.791	486.267	405.918	483.824	436.932	484.711	455.259	460.514	167.354	167.177	539.191	461.67	488.321	155.736	118.143	141.143
459.713	474.579	459.936	410.982	496.562	482.557	494.299	430.139	483.698	409.219	484.01	437.394	489.859	456.765	461.838	167.293	169.792	539.147	460.841	491.87	155.172	117.714	140.286
459.085	475.469	459.99	408.393	494.544	481.008	491.008	430.183	481.321	410.417	471.301	440.278	488.021	455.395	462.734	167.839	167.892	542.508	463.099	475.947	156.262	115.242	138.914
460.83	476.595	460.187	410.768	496.526	481.908	494.125	431.413	483.202	409.085	470.29	440.45	489.592	457.462	463.593	168.455	169.392	541.052	468.769	477.836	158.103	117.051	138.445
461.136	475.756	460.62	413.697	494.687	479.237	489.748	432.076	486.908	408.699	476.321	442.474	487.55	455.959	463.26	169.283	168.788	539.39	470.917	476.705	157.477	116.718	139.547
462.767	476.553	460.532	417.822	497.276	482.337	491.164	431.477	486.21	412.011	481.16	442.37	490.324	456.182	463.716	168.384	167.35	538.096	469.519	477.031	157.311	115.67	139.914
459.219	473.737	458.216	418.339	496.026	481.623	489.021	431.316	485.747	411.573	482.326	445.852	489.338	455.191	460.963	168.667	168.496	538.611	470.019	478.64	157.078	116.67	138.037
457.849	474.116	458.576	416.661	496.08	482.123	491.923	430.899	485.879	409.23	486.763	444.699	489.521	456.249	461.48	168.324	169.111	537.508	468.156	479.17	158.471	117.146	139.608
459.435	475.741	460.438	415.697	497.741	484.451	493.508	431.75	484.599	411.967	489.275	443.88	491.374	457.374	463.147	169.606	168.85	538.287	468.201	480.975	157.857	116.289	137.69
459.76	475.795	460.148	416.822	497.562	483.637	491.852	432.054	486.134	412.177	489.28	444.041	490.979	456.831	463.018	169.172	169.319	538.934	468.781	481.598	159.526	118.48	138.567
460.745	475.506	460.01	418.161	499.232	484.914	496.63	432.925	488.591	406.769	502.487	442.141	492.415	459.439	462.587	167.727	170.042	535.794	469.068	496.944	157.11	116.524	139.898
460.427	474.739	459.379	414.554	495.786	481.943	492.649	432.166	486.023	407.145	499.688	442.494	489.141	457.207	461.908	166.949	170.156	535.309	467.08	490.86	155.178	116.905	140.184
457.675	474.525	459.069	414.304	496.384	483.2	495.286	430.064	486.296	408.349	496.663	440.297	489.937	457.146	461.56	167.727	167.969	532.044	464.261	493.135	156.706	117.476	142.122
459.057	471.897	456.887	410.607	493.554	479.943	492.227	429.337	487.64	407.819	486.146	440.133	487.028	455.473	459.235	166.313	167.229	535.882	465.557	491.577	156.442	117.81	141.184
459.822	474.379	459.227	412.5	496.223	482.6	495.26	430.701	488.267	407.742	486.111	437.94	489.613	457.521	461.416	168.162	167.333	537.265	464.386	489.833	155.571	118.143	140.857
458.452	472.64	456.916	408.143	493.705	480.143	492.883	428.289	486.671	407.015	486.271	438.317	487.169	455.201	459.728	166.768	166.698	537.382	464.034	491	154.245	116.667	141.224
461.21	474.563	460.335	411.054	492.366	478.586	489.903	429.15	485.695	408.248	488.035	438.02	485.859	454.418	462.049	168.242	167.958	535.632	464.273	490.781	154.577	116.524	139.898
458.433	472.119	457.847	409.768	491.795	477.614	485.448	428.144	485.405	404.521	488.166	436.904	485.162	451.805	459.688	168.354	166.615	532.044	462.523	489.651	156.294	119.286	139.898
455.908	471.797	457.161	409.965	490.848	477.913	488.326	429.32	482.722	406.939	467.119	438.852	484.681	453.779	459.66	168.962	168.147	538.382	462.692	475.489	156.024	112.223	137.94
459.678	476.391	461.511	413.394	496.134	481.998	491.424	431.074	484.493	408.77	474.391	440.944	489.491	456.105	463.724	169.002	169.127	542.235	470.397	479.735	156.281	115.794	139.205
463.92	477.452	461.812	416.269	500.071	484.97	495.995	434.373	486.964	408.908	483.737	441.904	492.984	459.891	464.828	169.204	169.408	541.015	472.703	478.67	158.588	118.842	139.429
462.022	475.912	459.624	417.233	495.285	481.327	489.736	430.432	485.355	410.641	488.622	444.816	488.738	455.007	462.941	169.033	169.137	539.118	469.635	478.047	155.576	115.08	136.838
459.621	475.234	459.674	417.019	498.009	484.07	493.58	432.453	486.263	410.868	492.16	445.832	491.4	457.766	462.595	168.285	169.939	539.382	467.692	476.707	155.208	115.651	139.531
460.812	476.257	460.432	416.84	498.294	483.956	494.203	431.908	485.349	409.844	486.547	445.209	491.541	457.757	463.427	167.952	168.127	538.809	469.885	475.675	156.699	116.08	138.797
459.729	475.184	459.58	417.019	499.16	484.698	495.606	431.165	486.292	408.839	483.582	442.189	492.4	457.955	462.277	168.023	167.939	538.206	467.408	479.326	157.3	117.032	139.021
460.258	477.364	461.442	420.358	499.955	485.798	492.814	433.416	487.833	412.155	485.959	440.318	493.238	457.986	464.504	168.305	169.793	538.882	469.113	482.019	157.147	115.746	139.287
460.229	475.778	460.453	414.857	495.348	481.4	490.24	432.278	487.391	408.943	499.296	441.12	488.81	456.22	463	167.606	169.792	537.824	473.023	497.628	157.227	116.905	139.286
460.949	474.295	459.296	416.786	496.268	483.071	493.442	432.118	486.317	407.712	496.191	443.462	489.901	457.564	461.453	169.253	169.885	535.235	469.477	493.73	158.89	119.714	142.429
458.777	474.36	459.202	411.625	494.679	481.029	492.253	428.342	484.702	407.042	486.794	440.325	488.077	454.875	461.428	168.081	167.75	533.118	460.977	488.842	155.129	116.333	140.612
458.936	474.521	459.645	412.161	494.321	480.443	492.636	431.439	484.535	408.158	486.487	439.285	487.662	456.838	461.893	167.283	167.052	538.118	461.114	493.019	156.859	117.19	142.061
458.452	473.95	458.187	411.268	494.286	480.814	492.052	429.797	485.191	409.188	492.739	438.996	487.782	455.665	461.055	167.515	168.646	538.074	462.648	496.386	155.779	115.714	141.551
457.242	472.23	456.724	409.018	493.92	480.629	494.039	430.412	485.15	407.201	491.533	438.554	487.479	456.878	459.242	168.202	166.792	535.044	460.5	491.172	156.472	116.333	140.327
460.204	474.582	459.916	410.857	494.402	480.5	494.766	429.727	481.922	408.381	484.457	438.273	487.725	456.838	462.095	167.939	167.635	535.779	460.591	493.563	156.767	117.095	139.633
456.446	473.322	457.985	405.607	490.161	477.043	491.519	428.941	484.716	406.697	488.618	439.137	483.761	455.052	460.74	168.667	167.438	538.985	463.523	495.372	155.963	117.714	140.306
460.144	475.651	460.457	409.648	494.915	480.383	491.097	429.845	483.839	411.02	471.479	438.714	488.087	455.318	462.943	168.902	169.556	543.845	465.153	477.067	157.331	116.099	138.2
458.839	475.007	460.127	415.684	497.513	483.255	491.577	432.262	485.399	412.106	477.771	440.096	490.798	456.83	462.533	168.549	168.972	540.065	468.551	475.523	156.288	116.765	138.404
460.985	476.042	460.27	416.452	499.406	484.955	494.824	433.401	486.619	408.337	473.972	443.18	492.524	458.876	463.24	169.872	169.035	539.036	472.369	476.043	157.398	116.718	137.873
461.208	475.693	459.945	417.809	498.942	484.697	493.408	432.535	486.329	410.078	481.886	444.562	492.298	457.815	462.799	168.811	168.92	538.198	471.369	477.681	157.349	116.67	137.853
460.718	474.597	458.368	419.112	498.665	483.897	494.707	432.823	487.335	410.265	488.59	445.341	491.693	458.492	461.75	168.034	169.618	538.345	469.585	478.369	158.208	115.908	137.261
460.144	474.521	458.797	415.523	496.772	483.04	493.895	430.77	484.907	409.703	483.052	444.353	490.305	457.004	461.496	168.165	169.316	536.992	470.585	474.485	157.036	117.289	140.18
459.737	474.348	458.166	416.791	498.13	483.326	494.668	431.401	486.779	407.386	484.439	445.2	491.2	457.69	461.337	167.256	168.816	534.977	468.778	476.364	155.459	117.385	138.384
462.087	475.578	459.954	415.237	494.951	481.54	488.597	429.706	487.67	411.029	486.545	442.698	488.608	453.998	462.747	168.569	168.837	537.139	469.892	475.034	156.558	116.004	138.567
460.025	473.372	458.754	411.75	490.759	478.243	488.825	429.856	487.86	404.733	494.608	440.153	484.676	454.302	460.823	166.646	167.219	531.647	469.614	490.298	156.405	119.381	140.918
461.51	477.008	462.276	414.786	496.107	481.314	493.916	431.909	488.175	406.583	499.472	439.149	489.155	457.683	464.385	168.465	168.323	533.059	468.511	492.433	154.252	115.81	141.306
458.153	473.172	457.995	411.821	496.241	482.1	490.552	428.941	485.848	409.942	503.131	436.269	489.479	454.39	460.401	168.051	168.542	532.5	462.057	492.437	154.712	117.19	141.184
458.038	473.092	458.148	412.107	496.598	482.3	492.39	430.005	485.315	411.241	499.518	437.867	489.754	455.78	460.517	166.919	169.479	535.029	461.284	494.47	155.834	116.714	139.796
459.707	475.716	460.542	413.179	497.036	482.943	493.136	432.278	487.656	406.952	494.111	439.791	490.275	457.466	462.847	167.455	168.26	535.824	464.341	492.423	155.472	116.476	142.347
459.713	474.579	459.552	415.071	493.643	479.114	492.727	430.604	490.521	407.629	484.95	439.169	486.873	456.46	461.924	168.586	168.823	539.794	469.364	491.047	156.595	116.762	140.612
458.223	473.165	458.448	410.089	492.795	479.157	488.974	428.171	488.73	405.698	486.955	440.056	486.324	453.409	460.752	167.758	167.615	539.441	465.261	492.493	154.994	115.619	141.306
457.656	473.299	459.128	413.964	494.134	480.986	490.169	430.075	484.23	405.195	484.829	440.165	487.866	455.003	460.887	169.333	169.365	537.662	461.693	496.13	156.472	116.381	141.796
453.325	469.834	454.544	402.763	489.017	476.602	485.547	425.998	481.603	405.602	486.514	440.898	482.96	450.729	457.486	169.563	168.237	538.277	461.838	496.887	157.53	118.672	141.704
456.045	474.428	458.219	409.281	494.517	481.444	490.729	431.169	483.424	405.098	484.86	442.408	488.312	455.857	461.502	168.674	169.633	540.718	466.201	497.036	157.481	119.244	139.908
459.911	475.091	459.455	414.692	496.196	482.059	492.19	432.389	483.776	408.161	490.192	446.661	489.566	457.165	462.119	168.684	169.956	540.688	470.599	495.278	158.855	119.387	140.867
461.612	475.976	459.948	417.513	496.222	482.002	492.917	432.287	483.625	410.566	501.921	444.476	489.502	457.491	463.077	168.27	169.101	540.056	469.633	495.236	157.499	120.529	139.561
462.134	477.444	461.11	419.513	499.678	484.544	495.469	432.56	485.85	412.139	506.076	442.625	492.671	458.699	464.41	167.987	168.591	537.777	469.52	493.897	158.284	117.291	139.704
460.038	474.47	458.79	415.138	496.419	482.287	494.489	432.143	484.667	412.441	501.514	443.332	489.622	458.077	461.814	167.796	166.883	535.924	469.44	492.45	159.683	115.863	140.827
459.3	473.75	459.061	413.906	495.312	481.873	488.281	428.79	484.831	411.778	499.765	440.874	488.904	453.36	461.236	167.735	168.935	537.688	467.463	492.948	155.573	116.482	139.908
458.408	474.149	458.815	411.477	494.481	481.002	491.541	429.934	483.457	411.372	503.152	440.938	488.038	455.546	461.535	168.24	168.539	537.394	465.895	495.329	156.205	117.291	140.643
461.401	473.257	458.512	414.839	493.616	479.843	491.195	430.433	485.656	406.997	500.176	441.321	487.07	455.662	460.688	169.808	167.375	538.618	468.295	496.13	155.908	117.619	140.551
459.548	472.1	456.931	410.839	493.241	480.429	491	429.027	486.086	406.166	493.02	441.546	487.077	454.747	459.229	168.283	169.094	535.324	466.716	491.605	155.497	116.476	140.224
458.178	474.862	459.399	415.554	498.589	483.514	499.299	431.519	487.753	407.014	490.271	438.072	491.437	459.78	461.911	167.899	167.438	534	462.33	488.191	155.252	116.429	140.898
458.79	475.582	459.793	415.786	500.125	485.929	498.383	432.257	488.372	406.366	484.789	439.482	493.303	459.716	462.529	168.273	167.073	533.162	461.75	490.684	155.411	117.19	141.939
460.185	476.843	460.951	419.464	503.357	487.857	499.591	433.791	486.887	408.216	492.548	437.823	495.93	461.116	463.927	168.444	167.583	535.088	462.773	492.414	155.638	116.762	141.02
457.592	473.479	458.616	409.625	495.08	480.3	489.857	429.508	484.597	407.917	492.538	438.655	488.162	454.512	460.884	168.687	168.635	535.926	463.625	494.507	156.663	115.81	139.592
455.611	471.751	457.01	406.804	488.714	476.229	486.019	427	484.241	405.06	489.729	441.285	482.69	451.436	459.232	167.222	167.594	532.647	462.648	491.363	156.957	117.19	138.347
457.917	473.571	458.571	407.804	490.464	478.014	488.143	428.487	486.257	404.918	486.95	443.47	484.479	453.299	460.966	167.919	169.76	534.044	465.977	494.572	155.92	115	139.653
455.903	473.854	458.668	410.095	493.581	479.461	489.609	429.931	483.412	408.616	487.723	443.334	486.955	454.72	461.291	169.632	169.592	541.872	468.767	493.836	158.474	118.245	140.113
457.272	473.972	458.21	407.809	492.448	478.904	491.699	429.663	485.778	408.207	491.396	439.49	485.969	455.458	461.101	168.299	169.29	535.372	472.37	490.669	156.363	117.53	139.868
459.858	476.16	460.422	412.273	497.528	483.418	494.849	431.417	486.352	408.488	499.426	441.908	490.772	457.766	463.229	166.945	170.634	534.578	473.551	493.567	156.142	118.769	141.542
462.597	476.413	460.397	418.613	496.635	481.218	492.141	431.23	486.644	408.107	502.175	443.454	489.61	456.54	463.532	167.592	169.384	537.961	472.779	494.046	155.854	117.292	140.154
460.03	473.474	458.402	414.202	493.501	480.146	488.193	430.332	484.922	409.582	504.577	442.808	487.159	454.287	461.144	169.41	169.29	538.99	469.336	497.027	158.793	121.197	141.154
459.425	473.467	458.23	417.273	496.974	482.561	491.797	431.594	485.583	409.965	506.597	442.45	490.195	456.482	460.832	170.086	169.384	537.181	466.449	494.771	157.253	117.911	143.236
458.699	472.662	456.944	416.488	498.019	483.875	492.511	431.246	487.899	408.271	497.647	441.928	491.258	456.619	459.859	166.551	167.977	534.667	465.574	488.692	157.762	118.721	141.174
458.005	473.727	458.106	415.595	497.126	483.318	492.115	430.31	484.017	406.064	493.833	442.856	490.441	455.924	460.973	168.4	168.467	535.005	463.722	489.641	156.136	117.864	139.399
458.904	473.157	458.517	414.786	492.848	478.686	484.955	427.775	485.798	406.486	496.693	442.165	486.338	451.381	460.486	168.04	168.188	533.485	470.08	493.633	156.816	118.476	141.469
459.478	473.28	458.389	412.714	494.116	481.1	490.149	429.674	487.031	408.048	504.884	443.651	487.746	454.704	460.489	168.061	168.375	536.25	466.773	495.288	154.552	116.619	140.878
459.758	475.199	460.384	411.089	493.768	480.129	489.74	430.658	485.774	410.08	499.829	441.896	487.282	455.073	462.324	169.192	167.958	535.471	463.58	497.814	158.067	116.381	139.571
457.777	472.418	457.365	410.893	491.259	477.643	490.208	428.503	487.222	406.526	487.221	438.297	484.775	454.21	459.826	167.747	168.812	537.824	465.216	495.507	156.258	118.429	139.939
459.236	474.253	459.251	411.161	494.438	481.529	494.214	432.027	486.829	407.349	481.442	438.639	488.232	457.902	461.572	168.242	167.823	539.103	464.057	493.409	153.883	115.81	140.204
460.898	476.192	461.315	415.804	499.366	485.257	498.273	433.005	485.658	410.881	492.673	438.711	492.655	460.168	463.453	167.838	168.26	539.618	462.33	493.628	156.184	118.333	142.918
460.166	474.602	459.384	412.339	495.973	482.157	492.331	431.722	486.37	408.927	487.789	438.96	489.359	456.826	461.829	167.758	167.938	537.706	465.239	493.493	155.521	117.714	139.633
457.854	473.444	457.704	410.482	492.741	480.586	494.429	429.963	487.685	408.341	488.854	439.908	486.845	456.811	460.658	168.485	168.375	543.882	468.034	495.995	156.957	115.714	140
459.255	472.299	458.498	418.571	496.562	480.086	497.227	430.037	482.379	404.176	475.508	430.51	488.923	458.329	460.96	168.02	166.333	529.294	459.102	481.4	170.742	118.952	145.327
457.102	472.674	458.507	409.625	487.911	473.271	490.779	427.604	479.547	391.578	458.724	423.486	481.085	454.177	461.272	167.152	165.385	514.75	456.727	476.572	164.969	120.333	145.041
455.164	471.032	456.373	412.198	490.974	475.062	487.829	428.165	475.968	398.51	434.989	426.399	483.73	453.165	459.348	168.162	165.77	530.632	452.973	456.909	166.95	117.114	139.346
455.66	469.319	454.644	407.733	487.804	471.933	488.31	425.346	475.968	397.924	440.612	426.259	480.533	451.848	457.494	169.243	164.979	526.117	453.064	456.151	164.177	113.21	140.06
457.52	468.641	454.659	416.162	490.545	474.533	487.765	425.036	475.844	400.733	446.025	426.745	483.371	451.345	456.831	169.404	165.25	525.087	457.212	458.02	161.379	115.924	141.346
455.807	468.45	454.329	413.43	490.626	475.048	489.752	427.389	474.719	398.873	442.085	429.066	483.504	453.643	456.968	168.546	165.906	524.705	457.155	456.476	164.637	116.114	142.652
456.393	468.614	454.132	412.823	489.795	473.533	487.323	423.994	476.719	399.474	441.829	429.921	482.441	450.619	456.788	168.758	165.083	525.176	452.519	456.565	167.159	113.543	140.754
456.826	468.032	454.092	412.055	491.661	476.033	490.933	427.293	476.581	401.404	446.14	429.616	484.526	454.064	456.387	168.839	165.343	528.161	454.439	459.509	165.563	114.781	142.999
455.743	469.082	454.762	414.394	493.608	477.005	491.583	427.379	477.344	401.422	451.321	431.134	486.075	454.341	457.357	168.061	164.572	525.573	453.984	461.374	165.852	114.638	140.326
455.628	468.281	454.048	415.912	494.867	478.219	491.453	427.277	475.733	402.75	452.482	430.034	487.314	454.241	456.458	167.384	164.885	526.146	452.575	461.434	165.478	112.924	139.081
454.567	466.253	452.665	414.232	491.036	474.5	490.286	425.128	476.463	402.093	472.849	428.626	483.493	452.576	454.52	167.616	164.927	522.853	455.773	477.665	165.521	117.095	141.429
454.382	465.916	452.123	407.286	485.705	470.214	486.818	424.166	476.307	401.374	469.307	426.341	478.577	450.518	454.217	167.919	163.573	523	451.83	477.065	163.669	114.571	142.408
453.822	466.333	452.493	409.268	487.839	471.929	489.396	424.947	476.759	398.676	456.859	428.032	480.528	452.034	454.581	167.586	165.323	523.309	449.602	476.349	165.589	117.81	142.898
454.401	467.054	453.473	409.875	489.518	473.471	487.675	425.326	477.395	398.256	454.578	427.329	482.127	451.479	455.364	169.596	164.708	525.824	450.205	476.209	165.736	117.905	142.429
454.917	467.958	454.522	408.446	487.67	472.029	487.143	424.166	476.848	398.247	454.769	432.807	480.451	450.588	456.058	168.162	164.156	526.662	451.5	476.577	168.675	118.429	141.837
453.102	465.985	452.429	408.536	488.08	471.557	488.708	423.615	474.996	395.902	447.075	431.924	480.528	451.009	454.269	168.626	163.594	524.676	451.159	476.088	169.847	117.095	142.469
451.229	465.034	451.616	404.964	484.732	469.714	483.552	421.155	475.893	394.285	446.829	427.671	477.761	447.302	453.358	168.919	165.333	525.456	452.341	477.028	166.558	118.762	142.143
452.325	466.119	452.946	405.268	481.946	466.371	481.701	421.471	474.914	396.496	450.181	428.092	474.894	446.768	454.587	168.788	165.812	527.971	454.409	476.074	170.184	115.571	140.857
454.072	467.089	452.812	405.13	484.64	469.348	485.856	424.096	474.498	396.714	436.757	428.735	477.591	450.099	455.463	167.923	165.271	531.273	453.634	458.839	166.208	116.03	142.132
458.295	468.694	454.389	410.773	489.06	472.876	486.265	426.626	478.835	399.196	441.726	426.176	481.739	451.593	456.833	168.488	166.501	526.964	456.441	459.062	166.362	114.03	141.479
458.824	470.012	456.152	415.559	491.515	474.934	488.337	426.808	477.049	401.38	448.837	424.678	484.028	452.651	458.38	169.064	166.001	524.376	456.463	460.02	166.62	113.791	140.111
457.957	470.012	455.655	413.612	489.614	473.134	486.291	424.888	474.687	399.704	448.39	426.731	482.211	450.715	458.258	169.943	166.886	525.508	455.691	458.862	164.184	113.601	138.356
452.849	465.989	452.074	411.969	487.123	470.376	484.817	423.476	474.191	396.26	438.159	425.526	479.683	449.285	454.561	169.276	164.428	522.964	451.691	452.578	163.963	114.506	141.744
454.69	467.92	452.788	406.38	486.426	470.605	486.083	424.332	472.634	398.168	435.641	424.273	479.147	450.333	456.014	167.963	165.001	523.347	450.566	457.048	162.84	114.363	140.438
455.39	467.951	453.522	410.237	488.194	471.719	487.694	424.717	470.224	399.261	438.4	428.598	480.746	451.224	456.163	167.64	164.719	526.773	454.134	459.536	165.073	115.125	139.662
456.626	466.828	451.763	407.612	486.685	471.548	485.499	424.038	473.241	401.003	446.631	429.992	479.732	449.873	454.937	168.185	165.251	527.435	456.918	462.625	164.742	114.506	139.703
456.822	469.084	455.103	410.25	487.339	471.686	490.5	425.658	476.79	399.271	465.221	430.378	480.169	452.997	457.239	169.343	165.927	524.618	456.239	477.302	167.969	115.857	142.388
456.879	469.885	456.113	414.482	491.054	474.643	489.487	425.663	477.533	397.9	460.854	430.394	483.592	452.482	457.939	168.768	165.562	524.015	455.466	477.586	165.239	116.238	144.143
454.541	468.874	455.246	410.679	489.223	472.671	488.909	424.663	477.626	397.22	456.915	430.631	481.669	451.683	457.364	168.939	165.396	527.529	452.477	478.981	168.043	117.476	142.735
455.325	468.238	455.039	408.679	487.929	472.457	486.539	425.481	478.004	399.476	463.603	429.948	480.81	451.061	456.48	168.525	164.625	527.691	450.193	477.93	166.926	117.143	143.673
455.013	468.126	454.744	410.607	488.196	472.5	490.429	425.834	478.062	400.856	465.588	427.394	480.972	453.027	456.615	167.535	164.302	525.338	449.875	480.126	167.914	116.571	143.408
455.369	468.211	455.015	410.857	488.393	473.029	486.195	426.134	477.504	401.673	468.136	426.052	481.338	451.314	456.737	168.495	165.542	526.544	452.864	481.34	167.546	118.048	142.776
457.013	469.13	455.911	411.304	489.938	473.986	488.136	426.337	478.741	402.024	471.578	426.478	482.641	452.232	457.349	167.778	165.51	527.088	453.989	480.223	164.037	119	143.714
455.045	468.161	454.394	409.107	489.116	473.657	492.526	427.299	479.702	395.916	454.628	426.305	481.894	454.787	456.364	168.101	164.906	524.809	455.977	474.07	167.466	115.381	142.816
451.693	465.66	451.449	410.303	488.975	472.82	486.523	424.879	478.054	398.62	451.914	428.653	481.611	450.718	453.941	167.127	164.842	522.459	453.417	472.174	165.374	117.387	141.867
452.432	466.25	451.912	410.16	491.565	474.848	491.724	424.89	476.377	395.023	453.115	428.372	483.928	453.002	454.491	167.056	164.655	519.812	453.156	469.788	163.57	116.387	142.459
454.89	465.718	451.326	413.249	491.699	475.434	490.503	424.43	475.768	397.112	451.874	428.115	484.252	452.194	453.84	168.662	165.988	521.459	453.69	471.458	163.601	115.72	141.725
454.871	466.254	451.302	412.874	488.966	472.648	491.256	425.719	476.601	396.975	454.648	431.3	481.569	453.447	454.501	168.046	165.624	522.562	453.36	473.467	166.257	117.91	141.99
453.597	464.99	450.666	405.571	485.94	470.134	484.458	422.954	475.101	397.991	455.562	429.264	478.703	448.794	453.222	169.107	166.29	524.768	455.054	475.509	163.852	115.482	142.112
455.241	469.059	454.632	411.285	492.458	476.806	491.139	426.093	475.605	399.537	459.336	433.605	485.224	453.453	457.28	169.753	165.144	528.298	457.645	473.491	168.662	118.482	142.439
455.432	466.829	453.4	409.357	487.208	472.277	482.549	424.013	475.008	399.727	461.331	431.617	480.47	448.489	455.375	167.895	164.842	525.592	456.747	472.193	165.018	115.482	143.459
455.705	467.821	453.711	412.214	490.591	473.92	486.386	424.339	474.42	399.329	461.889	432.774	483.097	450.377	456.173	168.723	165.061	527.033	455.645	473.681	165.963	118.768	143.99
455.841	467.019	453.941	415.018	488.348	471.457	485.987	425.957	476.35	400.458	468.377	429.221	480.859	451.183	455.404	168.242	165.104	524.147	456.33	476.488	165.982	116.286	144.429
457.057	466.088	453.458	414.446	489.196	472.586	487.578	424.449	476.92	400.181	468.673	428.671	481.683	450.951	454.602	168.576	165.104	522.618	453.511	476.037	166.012	112.952	141.878
454.535	469.1	453.975	412.982	491.875	475.029	492.162	426.914	478.77	397.633	463.462	426.048	484.183	454.409	457.226	168.212	163.906	522.5	450.636	477.256	166.859	115.857	141.102
451.274	467.379	452.094	411.429	488.625	471.771	488.896	424.684	477.107	398.209	458.402	424.096	481	451.726	455.56	168.051	165.479	525.559	451.875	480.633	165.393	117	141.469
451.752	469.115	453.187	406.75	486.875	470.671	487.208	422.61	475.693	396.241	455.116	424.41	479.458	449.841	457.006	169.424	166.823	524.868	450.33	481.13	167.62	114.571	140.878
453.28	467.9	454.685	409.75	488.027	471.914	486.656	424.08	476.492	397.173	460.98	425.052	480.627	450.351	456.187	168.121	165.802	522.632	448.682	478.121	166.294	116.429	141.02
452.153	465.161	452.236	405.232	484.205	469.3	485.597	423.583	474.698	394.647	453.467	427.992	477.282	449.649	453.523	168.04	165.5	520.456	448.932	473.437	166.387	115.524	141.082
453.803	465.897	452.542	405.714	483.786	467.8	482.11	421.791	475.342	394.485	444.518	423.984	476.556	447.076	454.199	167.576	163.708	525.485	451.034	474.195	165.037	117.429	142.429
450.762	465.678	452.334	402.782	483.584	468.194	482.555	421.675	472.608	397.126	445.079	426.869	476.494	447.176	454.294	167.651	165.913	528.563	449.753	472.545	165.847	117.006	142.01
454.476	468.398	454.832	402.514	483.576	469.023	481.016	422.039	471.905	397.027	441.491	428.937	476.818	446.731	456.899	168.51	165.382	528.328	452.219	473.485	166.044	116.387	143.092
456.546	467.988	454.433	407.925	487.084	471.209	485.1	424.253	474.069	398.019	450.124	428.471	479.882	449.749	456.343	168.722	164.913	524.446	456.344	473.243	166.056	116.958	143.378
455.864	468.122	453.704	410.282	488.174	472.08	487.86	425.766	476.269	401.058	463.596	429.218	480.889	451.899	456.367	169.53	167.288	524.49	455.935	476.694	165.271	116.434	142.112
454.915	466.52	452.472	409.675	486.897	470.637	486.464	425.093	475.298	399.454	461.255	429.379	479.565	450.923	454.716	169.217	166.122	526.843	453.867	476.717	166.933	117.482	142.337
455.801	467.988	454.477	413.639	490.46	474.123	488.762	425.74	474.226	399.259	455.255	428.106	483.022	452.246	456.346	170.227	166.924	527.549	456.378	480.945	167.099	116.387	143.112
456.775	467.566	453.536	412.568	488.522	472.351	487.788	426.419	473.814	398.856	459.451	430.982	481.213	452.222	456.055	167.399	165.788	527.887	457.014	478.55	170.08	115.91	144.725
455.845	468.049	453.132	408.943	486.692	471.023	482.613	423.274	474.545	400.383	465.541	430.797	479.614	448.149	456.113	169.55	163.007	524.593	457.389	474.573	166.786	116.625	142.112
457.318	467.713	454.571	412.464	488.902	472.986	487.526	424.674	478.128	399.78	470.915	430.374	481.634	451.119	456.021	168.747	164.042	524.485	459.773	477.121	166.258	116.429	144.061
457.382	469.789	456.039	416.321	492.42	474.9	492.007	426.898	478.708	400.28	473.593	428.859	484.528	454.308	457.954	169.152	165.854	524.765	456.648	477.433	166.687	114.81	141.816
453.427	465.195	452.089	414.696	490.312	473.186	492.13	426.417	478.335	399.03	469.206	429.586	482.606	454.152	453.761	167.283	164.583	521.382	452.784	473.86	165.62	118.19	142.367
452.796	464.249	450.966	411.696	490.018	474.114	489.149	423.262	477.93	399.792	463.402	426.53	482.683	450.942	452.685	168.566	165.74	522.897	450.693	476.86	163.331	117.952	141.796
455.675	465.973	453.261	411.071	487.991	472.329	486.909	424.016	476.854	399.418	467.151	427.811	480.824	450.427	454.658	167.798	164.531	523.838	449.841	477.916	165.215	118.048	142.408
452.904	470.134	454.527	403.5	484.571	469.229	485.539	423.187	476.73	397.152	461.829	431.12	477.415	449.445	458.159	167.424	164.604	521.824	446.955	475.586	165.951	115.857	140.878
452.452	462.303	449.108	405.018	486.393	470.957	490.351	423.513	475.504	397.891	459.558	430.703	479.169	451.695	450.706	167.434	165.302	522.765	448.136	477.595	164.957	115.238	142.816
451.847	466.613	452.286	401.839	485.179	470.3	487.558	424.118	477.7	396.066	455.538	427.968	478.148	450.808	454.807	168.293	164.583	524.912	454.33	474.772	165.675	118.619	143.163
452.42	467.744	453.851	404.113	486.092	471.267	486.149	425.306	479.429	395.741	445.315	427.981	479.162	450.845	455.958	168.812	165.178	523.254	454.716	469.261	165.053	117.45	145.587
455.955	466.644	452.629	412.863	491.985	475.438	490.331	425.894	479.26	394.117	443.989	425.667	484.486	452.94	454.72	167.832	165.751	521.636	453.261	469.2	162.759	117.021	142.281
458.44	474.679	457.777	417.953	495.387	478.71	494.61	429.05	480.781	395.765	446.828	429.173	487.852	456.623	462.212	167.933	164.657	523.577	457.33	469.898	166.078	116.974	144.628
459.223	467.208	453.57	416.256	492.333	476.167	488.396	427.771	476.738	394.089	448.22	428.406	485.042	453.138	455.411	168.408	165.199	522.783	454.25	470.87	165.857	115.926	143.853
454.975	464.418	450.319	412.221	488.458	472.224	487.312	423.515	474.583	395.586	450.099	427.88	481.126	450.345	452.72	167.67	166.678	524.665	452.977	471.772	165.826	119.307	144.567
457.229	468.058	453.92	414.328	490.369	473.624	486.948	425.376	472.863	398.014	453.567	428.559	482.873	451.181	456.114	167.458	165.761	526.474	455.557	473.73	166.244	119.021	143.894
458.178	470.985	454.856	415.738	492.869	475.795	492.052	427.531	472.736	401.294	459.888	428.892	485.155	454.677	458.894	169.7	165.313	527.886	455.17	475.595	168.078	114.545	144.873
456.58	470.618	456.629	415.774	491.226	474.595	487.468	425.632	473.48	402.002	461.597	428.439	483.788	451.583	458.909	168.185	164.574	526.989	455.534	476.195	167.403	117.545	143.832
454.745	467.441	453.951	411.107	486	469.829	485.688	424.492	475.484	399.111	461.93	427.305	478.683	450.25	455.859	168.576	165.323	525.471	458.466	475.902	166.288	115.714	141.673
454.223	467.774	454.956	414.107	487.821	471.7	486.26	424.717	476.846	397.375	458.055	428.193	480.577	450.564	456.232	169.02	164.51	525.412	453.807	475.623	165.012	116.667	142.122
453.752	467.31	454.177	412.929	491.196	474.5	489.695	425.396	475.621	399.463	462.779	426.056	483.599	452.399	455.829	167.485	165.719	523.265	452.602	478.628	165.037	117.19	139.878
454.312	466.824	453.966	410.018	486.446	470.471	481.727	423.385	476.138	400.31	462.141	425.217	479.254	447.768	455.321	168.677	165.604	525.529	451.75	478.088	167.736	117.905	142.163
454.669	466.406	453.355	407.071	484.911	468.929	482.896	422.599	473.984	397.496	461.04	428.486	477.648	447.909	455.079	168.586	164.479	522.897	449	476.842	167.294	117.905	141.388
453.459	465.375	452.02	405.786	486.438	470.114	484.104	422.38	474.284	398.162	461.191	428.02	478.923	448.262	453.682	169.152	164.198	523.25	449.761	477.953	165.939	116.952	141.163
452.752	464.621	451.616	404.714	484.179	468.743	488.74	422.829	475.389	396.94	458.432	428.333	476.993	450.68	453.04	167.788	163.292	524.088	449.966	477.972	166.497	115.333	141.816
453.478	464.939	451.97	401.268	480.536	465.971	483.662	422.369	476.148	399.634	460.553	425.859	473.739	448.152	453.428	169.192	165.031	525.103	453.58	479.377	165.706	116.857	142.061
453.737	465.787	452.713	407.131	486.218	471.04	487.64	424.291	474.801	401.299	465.636	425.983	479.184	450.979	454.265	168.772	164.897	522.607	450.731	475.642	164.992	115.865	144.17
455.52	467.366	454.457	408.56	487.388	471.054	487.329	425.976	475.865	399.723	466.023	428.645	479.951	451.735	455.788	168.045	165.022	522.577	453.368	472.265	166.777	117.008	145.599
455.004	466.565	453.669	411.738	489.299	472.997	489.063	426.345	476.406	395.115	452.817	429.762	481.853	452.754	455.186	169.015	165.668	522.915	454.686	471.428	165.685	117.294	143.538
456.813	467.787	454.457	413.953	487.486	471.954	487.225	424.778	475.896	395.086	450.721	428.589	480.395	451.065	456.232	166.308	165.626	523.107	454.436	470.544	165.82	117.865	144.578
455.973	467.764	452.757	411.792	489.004	472.897	487.738	423.682	475.324	394.25	443.877	431.175	481.698	450.65	455.962	167.934	164.865	526.092	453.243	471.037	167.6	118.246	143.946
455.578	467.281	452.398	410.006	486.379	471.012	484.446	424.318	475.244	394.313	448.279	430.424	479.374	449.552	455.406	168.207	164.918	525.048	454.39	470.548	165.52	117.437	143.293
454.157	466.937	451.684	407.649	485.254	470.097	484.316	423.446	476.231	396.733	454.963	428.32	478.318	449.025	454.981	168.146	166.657	522.004	452.743	471.846	164.974	117.437	145.66
457.775	468.757	453.698	414.203	490.924	473.997	488.595	425.805	475.929	398.949	458.576	428.987	483.311	452.165	456.8	169.166	165.886	523.665	453.936	474.595	165.974	116.342	142.885
457.586	470.218	455.783	415.321	492.259	475.543	488.61	426.749	477.8	398.942	460.849	428.514	484.718	452.732	458.33	168.737	166.521	523.353	459.068	477.456	166.693	116.952	140.816
457.694	470.487	456.296	416.607	494.571	477.429	494.552	427.893	477.035	399.26	464.98	429.743	486.768	455.982	458.7	168.687	165.656	527.456	456.557	478.888	165.92	116.381	144.735
456.293	468.51	454.478	411.018	490.268	474.386	488.403	425.155	477.216	400.605	465.97	428.498	482.93	451.662	456.7	168.889	165.51	525.882	452.614	476.977	165.571	115.619	142.755
451.592	464.452	451.335	404.25	484.152	469.671	485.656	422.963	476.358	399.596	462.859	430.45	477.338	449.29	453.086	168.162	164.583	527.044	451.193	477.27	168.258	117.571	143.347
455.561	468.107	454.207	403.625	485.777	470.629	486.383	424.401	476.718	397.669	454.503	430.924	478.768	450.384	456.239	167.354	164.719	526.647	454.261	475.233	165.779	115.667	142.122
451.197	465.268	451.261	405.679	486.92	471.3	487.922	424.128	480.014	397.091	458.874	427.253	479.697	450.924	453.468	166.99	164.333	523.471	452.682	476.628	166.356	115.619	144.776
455.242	468.674	455.202	412.679	492.848	476.486	492.039	427.235	478.35	397.277	453.628	427.076	485.359	454.448	456.688	168.677	164.531	525.853	451.659	477.893	165.883	116.238	141.327
454.599	467.268	453.695	410.232	488.732	473.229	490.714	424.711	476.051	394.41	442.613	427.016	481.57	452.491	455.477	169.091	164.219	523.25	454.216	474.051	165.994	116.905	143.367
453.862	465.357	450.958	407.225	486.368	470.252	487.524	423.252	475.252	396.408	447.104	424.052	478.985	450.265	453.42	167.54	165.053	519.651	452.137	469.662	163.576	117.913	141.181
457.442	467.794	452.939	410.44	488.806	472.224	490.342	426.107	476.449	394.799	449.827	425.928	481.245	453.17	455.806	168.701	166.115	521.607	452.296	469.415	164.49	120.723	143.304
461.085	470.549	456.288	418.386	494.975	478.238	489.284	427.963	478.466	397.485	456.3	427.699	487.428	453.664	458.506	169.419	165.97	523.68	456.433	470.643	165.306	118.294	143.181
457.461	468.51	454.697	415.225	490.118	473.838	485.868	425.466	474.684	400.309	461.888	426.992	482.816	450.805	456.903	168.52	164.678	523.43	454.012	473.987	164.153	116.389	143.977
457.55	466.349	452.865	415.636	488.797	472.295	487.362	424.797	473.731	401.078	467.32	428.679	481.414	451.131	454.714	167.176	164.699	525.048	454.865	473.522	165.613	116.342	144.263
453.372	466.074	452.707	412.35	487.779	471.395	484.219	423.685	473.62	397.643	462.265	429.024	480.464	449.128	454.689	167.742	164.543	524.43	452.524	474.113	165.508	118.723	142.61
452.588	465.625	452.047	410.458	485.815	469.624	484.492	422.621	473.021	397.901	462.139	429.703	478.527	448.649	454.194	168.51	165.022	524.195	454.467	473.178	166.815	117.723	142.549
453.76	464.817	451.49	410.958	485.538	469.838	484.998	423.027	472.441	400.762	463.787	430.743	478.485	449.106	453.209	167.348	164.938	527.415	451.99	473.764	165.84	117.675	145.508
451.217	464.123	451.212	408.929	487	471.186	486.851	423.829	475.586	398.082	465.422	428.506	479.761	450.366	452.755	168.333	164.458	525.971	455.568	474.833	164.571	116.857	140.633
453.904	464.172	450.419	410	484.08	468.571	486.831	424.38	474.539	399.359	465.085	428.875	477.042	450.726	452.584	168.798	166.021	524.941	454.148	478.088	164.89	114.381	144.388
456.096	472.973	459.099	410.679	491.125	475.343	488.526	426.925	476.947	402.338	466.688	427.811	483.838	452.744	461.22	167.909	166.49	524.794	452.807	479.665	163.35	116.571	143.143
452.713	468.008	454.921	410.179	491.054	474.2	493.481	427.578	479.772	401.776	463.869	428.614	483.261	455.345	456.428	168.101	165.01	525.779	451.239	478.86	165.834	115.667	142.51
454.503	468.671	454.222	408.339	490.089	473.643	490.344	426	481.329	396.648	451.653	428.289	482.479	453.043	456.893	168.869	165.448	523.044	452.773	478.995	166.356	117.476	143.122
460.134	470.946	457.212	414.768	494.045	477.014	494.76	428.107	478.128	396.609	454.915	426.727	486.289	456.149	459.049	168.293	166.896	524.632	454.386	481.437	168.687	115.476	142.816
458.854	472.529	459.153	417.036	494.839	478.286	489.351	428.225	477.165	398.814	463.131	428.643	487.289	453.784	460.725	168.727	166.219	524.926	453.784	481.256	170.399	116.952	141.429
455.408	469.682	456.724	410.821	488.33	472.471	484.942	425.358	476.957	398.425	460.281	426.169	481.085	450.277	458.312	167.545	164.333	523.294	451.636	477.665	169.491	116.81	142.796
450.371	462.265	448.571	403.189	482.404	467.852	480.841	420.444	473.002	393.305	440.02	425.645	475.59	445.727	450.931	169.105	165.105	522.033	446.902	466.709	168.39	120.007	143.605
453.18	467.2	453.044	404.492	483.109	467.31	480.997	420.663	473.29	392.269	436.452	424.232	475.921	446.005	455.494	168.064	164.709	519.724	453.63	467.477	166.175	117.245	143.462
454.218	467.395	453.492	412.099	488.761	472.267	487.912	424.252	474.109	393.377	448.935	428.645	481.287	451.008	455.763	169.387	164.647	521.239	455.607	469.867	165.586	116.96	142.564
454.543	463.196	448.96	408.135	484.091	468.267	483.159	422	474.218	396.306	454.643	429.473	476.893	447.733	451.57	168.66	164.72	522.357	453.186	472.286	162.727	117.388	143.258
453.683	465.637	451.118	403.599	480.332	465.867	482.867	421.086	473.339	397.737	455.125	431.039	473.682	447.133	453.72	168.63	163.824	525.136	452.891	471.872	167.605	118.245	144.911
457.173	468.116	453.704	409.278	486.984	471.424	486.756	425.337	475.166	397.806	457.522	430.485	479.886	451.151	456.304	168.721	165.126	527.357	455.323	471.007	167.31	115.864	144.217
457.033	468.334	453.665	409.796	487.323	471.181	487.86	424.974	475.204	398.575	459.633	431.702	479.949	451.45	456.31	169.236	163.574	524.871	455.209	471.853	165.42	118.245	144.911
458.619	467.53	453.399	407.671	485.868	470.338	485.302	423.364	473.981	400.905	461.492	432.682	478.731	449.413	455.931	167.509	165.626	525.224	455.925	474.988	165.611	115.722	142.605
455.229	464.862	450.975	405.732	483.732	468.443	485.292	423.711	477.525	401.407	472.095	430.711	476.725	449.625	453.101	167.424	164.469	525.941	457.784	477.074	167.908	115.952	140.429
457.745	468.077	454.103	411.714	488.259	472.657	484.786	424.182	477.175	401.821	472.251	428.096	481.162	449.564	456.263	168.626	166.01	525.368	454.455	477.34	168.08	116.762	144.041
455.758	467.877	454.552	412.982	489.277	472.843	488.955	425.561	476.613	399.468	459.97	425.735	481.782	452.229	456.3	168.707	164.229	524.015	451.477	480.037	165.307	115.714	143.714
452.248	466.579	453.182	412.679	491.768	474.686	492.604	426.283	477.675	393.6	447.402	424.345	484.028	454.207	454.688	168.192	165.51	521.294	450.977	474.944	163.534	116.143	140.02
453.121	466.613	453.153	409.107	490.964	473.6	493.24	426.364	478.461	394.485	451.472	424.378	483.077	454.579	454.78	168.414	165.01	523.485	451.307	475.112	163.061	116.143	143.347
454.045	464.015	450.803	412.429	490.875	475.1	491.896	426.508	475.998	396.115	452.93	427.205	483.613	453.991	452.141	167.182	165.302	526.426	451.455	476.06	162.233	117.095	143.122
452.478	465.257	451.241	406.554	486.83	471.486	488.266	423.166	476.019	394.176	450.704	429.687	479.704	450.585	453.401	167.838	166.031	526.765	451.909	477.107	162.804	115.619	143.245
453.42	465.276	451.616	409.893	488.357	472.143	489.5	423.647	479.465	395.072	447.427	430.59	480.979	451.402	453.446	167.657	164.344	527.574	455.727	476.856	165.135	115.286	142.143
454.904	468.233	454.059	413.513	491.502	475.221	488.47	426.876	478.976	397.85	452.953	427.854	484.146	452.681	456.404	168.621	166.133	525.582	455.532	472.49	165.393	118.053	143.316
458.114	472.252	457.882	414.745	493.618	477.849	489.808	427.945	477.631	401.516	462.541	428.492	486.435	453.87	460.413	168.924	167.31	526.053	454.941	474.685	165.866	117.863	143.112
460.585	473.072	458.641	419.245	495.395	478.864	490.607	430.079	477.629	404.52	469.642	428.846	487.97	455.404	461.269	167.651	166.925	525.832	457.611	476.615	163.97	118.482	143.786
456.732	472.957	457.902	418.62	496.654	479.164	492.171	428.747	477.365	404.345	474.717	430.995	488.822	455.377	461.101	168.166	166.237	526.391	456.952	476.801	166.768	118.863	142.357
454.566	467.923	453.384	414.656	491.413	474.635	488.399	424.571	473.773	402.765	473.425	427.677	483.843	451.422	456.453	167.924	166.3	524.111	454.168	475.35	167.044	116.91	143.194
452.413	466.252	452.345	409.978	488.011	471.835	487.042	425.004	473.273	402.138	468.315	426.424	480.681	451.056	454.7	167.762	164.612	523.082	450.225	476.248	166.117	115.672	142.5
451.069	466.98	452.705	407.103	485.377	470.421	483.938	423.25	472.483	400.89	465.129	428.424	478.463	448.691	455.603	169.368	164.883	523.185	453.134	478.02	167.995	117.768	142.745
451.426	466.394	452.424	406.085	484.056	467.749	486.808	422.068	472.098	397.696	461.481	429.834	476.625	449.438	454.829	168.277	164.758	523.964	452.702	476.053	168.97	115.387	139.602
452.261	466.77	453.187	406.589	483.062	467.914	480.435	420.898	475.813	394.924	453.296	427.112	476.148	445.909	455.297	168.828	162.958	524.824	457.068	475.707	166.123	116.381	142.347
454.662	466.107	452.956	414.196	489.723	472.943	487.312	424.909	478.181	396.385	455.457	427.004	482.134	451.11	454.514	168.455	165.531	523.147	456.625	474.698	166.546	115.667	140.49
454.822	466.425	453.197	407.964	486.982	470.114	486.084	423.706	477.237	395.13	456.407	427.831	479.317	449.933	454.804	169.354	164.615	521.529	451.875	474.428	167.583	117.381	143.469
455.885	468.291	454.547	406.125	484.17	468.871	484.532	424.599	474.84	396.812	450.869	428.036	477.07	449.701	456.557	168.394	166.594	523.353	448.045	474.177	166.798	114.476	144.571
452.274	464.621	451.246	401.732	481.768	466.5	482.903	421.791	473.94	393.283	447.357	430.241	474.711	447.494	453.037	168.859	164.333	521.5	446.955	474.07	169.11	115.571	142.082
453.064	464.732	450.951	401.679	483.232	467.957	484.461	422.914	473.926	396.695	448.497	429.643	476.141	448.771	453.049	168.101	164.083	522.779	448.33	477.94	165.896	117.238	140.51
451.312	462.797	449.03	401.464	481.188	466.257	484.981	421.85	475.263	396.58	452.839	426.747	474.296	448.482	451.037	168.323	164.312	525.059	449.045	475.121	165.761	115.524	142.816
454.019	464.793	451.527	408.464	486.848	471.671	486.279	423.128	478.432	395.404	454.116	427.032	479.901	449.698	453.315	169.394	164.802	526.309	452.818	475.498	164.331	115.762	140.735
453.099	466.536	452.464	408.002	488.467	472.892	487.767	425.337	477.121	395.63	450.896	428.441	481.33	451.55	454.768	169.482	166.02	527.551	452.844	475.965	166.527	115.863	142.071
456.532	471.072	456.701	416.77	496.083	479.092	494.138	427.845	480.385	398.37	459.509	428.441	488.38	455.675	459.116	169.614	166.717	526.992	459.356	476.588	167.785	117.387	145.255
460.761	474.609	459.844	424.895	500.557	482.921	494.365	430.625	477.99	402.394	466.981	427.939	492.64	457.316	462.798	168.099	166.426	527.139	460.39	476.081	166.171	116.72	143.071
454.819	467.26	452.789	415.717	490.423	473.249	489.501	424.374	474.179	401.123	469.474	429.2	482.682	451.822	455.511	168.179	164.728	525.124	453.072	475.579	166.754	117.958	144.418
454.991	468.858	454.967	405.449	485.262	470.249	483.618	424.508	473.992	399.618	457.519	428.51	478.351	449.306	457.321	168.28	165.353	523.359	454.788	475.765	165.908	115.196	140.459
454.71	468.942	454.326	407.145	486.021	470.049	485.943	424.176	473.465	397.535	452.79	429.71	478.725	450.166	457.236	167.432	165.103	525.154	454.538	474.253	167.276	113.053	143.092
456.207	468.616	453.519	406.77	487.485	470.721	485.43	421.722	473.903	399.349	459.182	429.036	479.866	448.52	456.74	168.038	164.665	524.595	455.901	474.248	164.779	115.006	142.806
453.615	466.597	452.499	404.913	483.771	468.164	478.956	422.069	473.885	401.279	463.695	431.237	476.689	445.883	455.034	168.119	164.999	527.83	455.049	477.332	167.619	116.863	142.276
453.592	463.31	449.502	404.018	480.384	465.871	480.721	420.112	476.595	398.594	459.553	430.875	473.775	445.567	451.572	168.505	164.479	525.868	457.466	475.856	163.141	118	143.163
454.369	465.49	451.759	411.179	488.589	472.6	490.955	425.594	477.704	398.967	462.709	429.783	481.211	453.143	453.532	166.919	166.104	525.088	455.432	475.749	165.11	118.381	143.694
454.408	464.264	451.355	407.357	486.688	471	485.825	423.941	478.484	397.711	459.618	425.847	479.521	449.915	452.605	168.818	164.771	524.662	451.307	476.702	162.607	116.81	143.082
455.382	467.402	453.99	413.268	491.33	475.329	490.883	426.963	478.761	397.619	459.166	425.948	484.042	453.802	455.532	168.788	166.198	523.956	451.432	475.856	165.104	118.333	141.837
456.287	470.831	456.542	422.018	498.893	480.857	497.636	430.572	477.514	396.668	456.673	427.622	490.81	458.799	458.575	169.495	166.396	525.647	453.307	478.116	164.031	115.905	143.408
453.834	466.092	452.517	415.286	492.67	475.743	493.961	426.535	477.321	396.596	460.9	427.626	484.972	454.97	454.278	167.242	165.646	522.721	452.568	474.912	163.436	117.095	142.265
455.083	465.64	452.517	407.786	487.75	472.357	492.519	424.963	476.514	398.211	458.286	428.446	480.606	453.479	453.939	168.455	164.052	523.765	451.818	476.888	162.429	118.143	142.673
453.318	464.406	451.172	405.821	483.893	468.857	484.786	424.588	476.757	399.587	457.452	426.639	476.993	449.881	452.875	166.778	166.448	524.632	452.386	474.312	163.798	116.857	143
456.497	465.935	453.251	408.482	484.188	469.629	481.974	424.791	470.907	394.421	444.99	409.759	477.437	448.625	454.395	166.192	164.729	526.632	444.091	468.679	179.785	120.095	147.143
454.58	463.716	451.823	404.286	479.33	464.986	479.364	422.775	466.759	390.576	442.206	407.803	472.761	446.433	452.535	166.929	164.24	524.588	441.466	464.372	171.736	120.19	146.184
450.13	460.377	447.733	402.734	477.513	463.583	477.735	419.938	463.932	387.697	433.504	408.103	471.071	444.157	449.177	167.902	164.636	522.165	440.771	457.249	172.792	122.368	148.162
454.875	460.998	448.413	407.788	483.37	468.369	477.053	421.772	463.554	387.315	426.333	409.019	476.564	444.755	449.415	167.549	164.688	519.563	443.544	457.226	169.933	121.749	148.244
458.862	465.576	452.324	413.752	487.415	471.912	483.307	425.152	466.554	391.924	440.313	412.039	480.522	449.486	453.889	167.852	166.136	522.724	447.567	463.538	172.718	122.653	145.244
458.238	465.331	452.866	414.324	486.933	471.612	483.839	425.596	465.167	394.471	450.86	411.184	480.106	450.011	454.125	167.397	164.324	522.813	446.635	464.528	170.994	121.082	144.448
456.041	461.354	448.826	413.627	486.647	470.697	486.716	424.917	464.679	393.456	453.675	412.135	479.508	450.938	450.412	166.428	164.23	521.504	443.453	463.17	172.196	120.653	144.775
458.104	466.209	452.925	412.395	486.638	471.083	482.605	424.596	464.253	394.268	451.268	412.786	479.613	448.843	454.862	165.63	164.428	521.974	445.498	465.082	172.135	120.082	144.713
457.563	464.232	450.757	410.52	485.504	470.512	482.573	423.66	463.755	390.952	446.358	413.099	478.606	448.328	452.684	167.68	164.772	523.901	446.601	463.314	171.595	119.796	146.305
456.346	465.852	452.6	410.217	485.406	469.883	481.839	424.28	464.599	392.516	449.76	413.549	478.381	448.349	454.339	167.68	164.136	524.268	448.237	466.765	172.687	119.558	142.693
456.369	462	449.153	410.643	484.589	470.157	482.279	422.743	469.088	392.496	451.246	412.177	477.986	447.735	450.602	167.586	164.354	519.735	448.795	467.702	174.914	119.571	144.469
457.682	466.1	453.059	412.018	488.804	473.471	485.773	425.075	467.525	391.645	448.734	411.137	481.775	450.463	454.523	166.556	165.635	520.706	445.795	463.995	170.969	117.81	140.796
453.217	461.444	448.35	406.982	484.509	468.614	483.844	421.947	466.37	388.536	440.352	410.116	477.261	447.948	450.119	167.091	162.802	521.985	441.898	459.637	171.687	119.286	142.469
454.096	461.916	448.936	406.857	483.938	468.814	479.234	421.882	468.724	389.525	435.533	407.639	477.028	445.774	450.419	166.182	165.135	520.515	441.716	462.144	169.521	117.286	144
454.955	463.421	450.374	411.357	486.768	471.414	482.104	423.465	466.798	389.262	441.04	407.968	479.81	447.96	451.865	166.677	163.76	520.118	441.58	459.884	169.975	122.095	143.551
451.401	461.31	448.621	409.054	481.643	465.957	477.084	421.882	466.794	389.639	441.01	404.305	474.704	444.89	449.783	168.01	164.24	521.485	439.67	463.13	167.38	119.238	141.469
452.395	459.881	447.197	406.875	481.679	466.657	478.364	420.23	468.216	391.09	442.045	408.695	474.901	444.549	448.413	167.293	164.427	524.647	441.182	465.321	168.135	122.857	143.939
455.248	463.72	451.291	406.643	482.366	468.043	479.961	422.968	469.763	392.076	442.467	407.9	475.824	446.787	452.312	165.879	164.281	524.853	444.375	465.926	165.178	119.857	142.184
451.511	462.699	450.266	404.339	479.762	466.139	477.377	422.206	466.704	394.977	442.06	409.629	473.45	445.209	451.342	168.003	167.501	521.665	442.333	461.539	170.943	121.793	145.824
457.982	466.182	452.507	410.499	486.637	470.725	483.371	424.591	468.095	394.11	449.552	410.854	479.429	449.13	454.504	168.034	164.501	522.063	444.128	463.019	172.679	121.698	145.641
458.9	466.14	453.443	416.428	490.646	475.025	484.832	426.633	467.153	390.946	448.497	411.34	483.634	450.956	454.703	167.579	164.48	520.092	447.105	460.823	171.096	119.888	144.355
457.027	465.278	452.364	415.303	486.53	471.296	482.345	424.992	468.219	392.275	442.728	409.212	479.732	448.965	454.06	167.468	164.938	518.018	446.151	461.344	173.035	119.841	145.375
456.734	462.879	449.965	409.839	483.057	467.882	477.462	422.484	464.817	392.269	446.989	407.73	476.274	445.413	451.58	165.337	164.522	521.195	444.265	462.6	167.912	121.031	146.559
453.027	461.998	449.364	409.017	483.057	467.825	480.851	422.767	467.478	393.66	449.075	409.372	476.218	447.084	450.641	167.66	165.991	524.239	445.367	462.819	170.814	121.603	146.212
457.536	466.933	453.694	409.285	487.173	471.368	482.371	425.307	466.19	392.529	443.658	411.24	479.993	449.105	455.498	167.943	164.022	522.165	442.617	463.442	172.998	120.174	144.845
457.25	465.703	452.29	412.142	489.414	473.896	486.26	426.591	460.377	393.121	442.341	412.188	482.303	451.608	454.274	167.226	164.98	522.445	442.855	466.223	175.231	123.126	145.375
455.739	462.402	450.182	411.929	485.58	469.871	481.532	424.005	464.409	391.201	448.1	412.418	478.486	448.104	451.19	166.343	164.781	521.485	443.295	466.842	171.963	119.952	144.469
452.191	458.893	446.123	406.5	477.259	462.771	475.955	417.449	465.66	388.711	441.653	413.667	470.704	442	447.636	166.636	164.26	521.088	439.557	464.819	170.196	121.381	141.143
454.701	462.766	450.286	405.661	481.58	466.329	478.792	419.674	466.617	391.087	441.889	412.643	474.62	444.424	451.193	167.03	165.24	521.691	441.17	465.512	170.147	118.81	144.898
456.338	464.364	451.581	408.554	485.946	470.286	485.727	425.326	468.016	390.972	440.889	412.815	478.775	450.646	452.679	166.394	165.448	525.294	445.216	462.698	173.859	119.905	142.857
462.293	469.51	457.01	417.339	494.366	477.943	489.857	428.968	467.646	391.702	443.553	408.249	486.944	454.409	457.771	167.333	166.906	520.882	445.341	462.819	174.227	119.333	142.143
456.548	466.475	453.793	415.054	489.982	474.386	488.61	425.299	467.039	394.132	445.296	409.173	482.873	451.866	455.067	166.97	165.177	522.176	445.477	463.405	171.975	120.476	142.51
453.682	460.184	447.931	405.018	479.089	464.614	476.351	420.888	465.521	391.58	444.869	408.317	472.465	444.009	448.813	165.677	163.333	524.25	444.114	461.507	169.877	118.333	143.816
453.414	459.789	447.695	398.071	475.696	461.586	477.156	420.273	464.025	392.314	442.975	407.217	469.162	444.119	448.477	166.232	164.729	523.338	444.841	463.949	168.178	121.429	145.163
453.318	461.975	448.342	399.37	477.151	462.997	475.751	419.229	464.594	394.256	446.732	407.373	470.631	442.855	450.498	167.466	164.217	526.177	443.55	465.896	167.491	117.813	144.785
454.757	464.109	449.786	403.709	481.455	466.612	481.926	422.267	466.275	391.889	446.873	410.233	474.68	447.291	452.358	167.577	164.561	523.721	446.914	466.979	172.136	120.004	144.132
459.585	471.224	457.47	418.602	494.169	478.026	488.037	428.422	469.611	394.291	449.018	412.863	486.934	453.328	459.783	167.032	164.79	527.442	452.607	468.556	171.626	119.718	142.724
456.101	463.044	450.288	419.798	491.33	475.026	483.615	425.283	468.349	393.32	454.3	411.148	484.117	449.684	451.921	169.426	166.134	522.486	452.05	467.049	170.246	119.385	142.826
453.458	463.231	450.002	416.227	488.276	472.354	481.387	424.101	467.979	392.394	448.908	412.787	481.194	447.998	452.043	168.325	165.436	521.53	445.698	464.282	173.718	122.289	143.275
455.802	464.963	451.687	411.888	485.392	470.154	477.998	422.502	464.475	392.214	444.948	412.502	478.631	445.651	453.529	169.153	164.957	520.148	443.119	462.398	170.62	119.337	141.519
450.591	462.051	448.825	409.602	483.285	468.497	479.186	421.641	464.411	391.131	447.134	414.221	476.589	445.754	450.865	166.85	165.259	520.324	443.437	460.914	170.565	121.004	144.458
452.292	461.001	447.736	408.477	481.999	466.797	476.569	421.24	465.753	388.961	445.295	410.851	475.258	444.315	449.471	167.82	162.999	521.501	443.994	463.151	169.05	119.051	143.05
453.803	461.881	449.69	407.607	480.455	465.543	479.656	421.588	468.187	389.05	443.337	407.406	473.739	445.951	450.498	166.596	163.375	520.368	444.273	465.623	167.767	119.048	143.429
453.038	463.341	450.724	406.964	484.955	469.757	483.429	422.706	466.177	388.199	446.191	406.956	477.93	448.134	451.878	166.293	164.312	520.162	440.489	463.521	169.245	118.524	141.531
456.643	464.494	450.842	409.429	489.643	473.957	484.591	427.086	469.029	387.494	433.769	410.04	482.514	451.052	452.633	167.889	165.417	519.926	442.386	463.916	172.46	120.524	144.531
458.191	466.322	453.611	411.554	489.821	473.886	485.584	425.802	470.874	392.274	438.467	409.454	482.528	450.729	454.709	165.737	165.438	520.191	441.75	464.619	171.147	121.143	144.796
455.025	461.375	448.586	409.054	483.804	469.057	482.084	422.658	469.765	392.666	444.633	409.414	477.077	447.543	449.902	167.717	165.812	521.838	443.114	463.656	171.571	121.095	147.755
456.955	463.038	450.039	410.536	484.143	469.686	481.753	423.337	468.021	395.583	449.191	408.936	477.514	447.768	451.529	166.505	165.115	524.059	441.489	465.419	171.466	119.19	141.816
453.873	463.663	451.301	407.768	483.384	468.9	482.526	423.476	467.051	394.705	447.427	408.165	476.711	448.201	452.517	166.596	164.615	525.25	439.659	463.795	171.258	120.19	144.837
452.739	461.157	448.527	405.161	480.205	466.586	478.903	423.16	465.214	394.547	445.543	410.534	473.88	446.433	449.914	166.404	164.677	525.956	441.955	464.479	170.914	120	142.959
451.755	460.373	447.075	400.588	478.095	464.137	477.508	420.668	463.762	395.282	449.04	412.208	471.671	444.455	449.014	167.022	163.874	524.55	441.42	463.191	170.988	118.481	144.827
452.309	464.695	450.4	400.391	480.229	465.537	479.332	420.796	465.68	390.897	433.743	414.143	473.502	445.317	453.314	167.093	164.863	517.447	441.386	452.605	183.982	122.29	146.48
455.13	461.001	447.996	411.034	487.042	470.651	481.78	423.272	469.289	389.864	438.708	404.248	479.7	447.753	449.412	167.325	164.342	520.403	447.874	468.112	164.847	118.957	143.071
457.379	467.124	454.065	416.588	490.381	473.966	485.215	425.315	467.418	394.828	448.637	410.553	483.038	450.415	455.583	168.335	165.707	524.638	446.852	465.982	170.651	119.909	142.459
455.022	463.894	450.361	409.106	484.944	469.151	480.735	422.176	463.606	392.768	447.266	408.019	477.862	446.705	452.262	168.183	166.009	524.55	445.92	466.317	171.307	117.576	141.888
454.494	464.599	451.622	407.338	482.515	466.894	477.78	421.026	460.813	391.494	446.844	410.942	475.502	444.756	453.293	167.567	165.384	526.211	443.931	467.48	171.313	120.671	143.5
456.888	463.059	449.77	406.624	482.712	467.323	476.235	420.502	459.657	393.621	446.281	411.838	475.84	443.76	451.595	168.143	166.176	523.785	444.67	468.191	169.755	121.576	141.561
454.723	464.798	451.41	408.481	484.649	468.58	480.17	422.465	465.007	394.706	451.994	413.477	477.481	446.616	453.323	167.951	164.988	525.623	447.386	468.726	174.375	119.862	144.52
461.35	467.012	454.483	416.839	488.375	471.829	483.214	426.877	469.512	391.039	456.085	412.225	481.049	450.39	455.477	167.162	165.927	521.838	451.409	467.526	172.252	119.048	142.694
458.516	467.831	455.355	416.679	490.866	475.114	487.929	427.535	467.833	394.758	456.739	413.823	483.739	452.835	456.593	167.323	164.74	523.309	449.125	466.014	170.816	121.238	143
454.847	465.264	453.286	413.679	484.598	469.829	482.045	424.027	467.315	395.102	458.854	412.783	477.901	448.293	454.19	165.788	164.469	521.794	443.875	464.898	170.828	119.524	141.061
452.452	461.345	449.261	405.714	480.679	466.014	479.422	420.594	466.852	389.843	447.729	408.173	473.958	445.22	450.138	166.909	163.125	519.544	440.284	463.944	169.35	121	145.082
452.682	462.184	449.833	406.071	481.161	466.814	480.058	421.947	467.724	386.913	433.307	410.382	474.535	446.244	450.948	166.778	165.135	518.5	439.614	464.823	169.147	120.81	145.082
455.083	463.858	451.616	411.179	486.964	471.429	483.89	425.348	469.467	388.087	434.874	409.574	479.894	449.802	452.306	167.384	164.594	520.779	445.295	462.005	167.926	117.571	143.327
456.089	464.103	450.951	408.125	485.179	470	482.123	424.524	470.033	389.285	436.241	409.735	478.289	448.573	452.361	166.444	165.531	524.897	444.114	462.535	170.957	120.81	142.776
459.274	468.004	454.724	416.5	492.545	477.243	489.149	428.209	471.969	391.44	438.327	408.739	485.556	453.689	456.275	167.01	163.385	522.059	445.807	461.34	171.031	119.667	147.531
454.544	462.988	449.956	412.763	488.34	473.497	485.725	426.047	467.308	392.933	426.505	406.917	481.555	451.031	451.58	167.162	165.09	521.478	441.43	445.188	168.05	117.981	141.398
456.225	462.996	449.419	406.531	484.063	469.083	482.738	422.892	465.775	392.936	427.616	408.162	477.231	447.924	451.595	167.374	165.559	523.831	443.771	445.147	167.578	118.219	141.704
456.302	464.188	450.523	409.138	486.17	471.226	482.199	424.17	465.812	392.601	429.43	407.749	479.329	448.415	452.553	168	165.445	521.125	445.339	447.635	169.596	119.219	142.459
455.754	465.199	451.07	412.959	488.983	472.855	487.251	425.197	465.399	394.163	432.44	411.319	481.738	451.277	453.574	167.697	164.653	524.405	445.748	448.561	172.805	118.647	143.459
457.626	464.464	450.818	409.477	485.51	470.697	483.205	423.411	463.493	395.614	436.711	411.114	478.717	448.485	452.907	167.01	166.153	524.964	445.691	450.309	171.584	118.028	139.683
454.824	464.287	450.4	406.584	482.367	467.24	478.621	420.94	464.45	394.678	432.254	411.15	475.484	445.095	452.95	167.687	164.58	526.581	444.725	449.891	173.16	117.647	140.214
453.072	460.885	447.41	407.495	480.742	466.569	472.445	419.079	464.267	395.915	430.681	411.03	474.393	441.317	449.559	167.233	164.215	525.302	444.566	448.351	173.535	118.695	141.418
451.945	463.375	450.365	409.906	483.456	468.14	479.919	422.609	463.419	396.39	433.495	412.391	476.653	446.613	452.183	166.384	163.184	525.699	444.021	449.314	175.093	116.6	142.643
452.178	460.391	448.261	407.893	479.688	464.843	475.545	420.658	466.646	391.075	445.673	411.293	473.014	443.576	449.046	167.586	165.156	521.265	443.341	463.633	171.344	120	143.388
454.873	461.697	448.916	407.482	480.973	466.5	478.039	420.69	465.642	391.712	444.286	411	474.387	444.671	450.318	165.444	165.708	520.309	444.989	465.851	171.479	120.333	144.878
454.732	462.249	449.897	405.071	482.196	467.329	478.312	423.032	465.817	394.032	447.844	409.458	475.437	446.049	450.737	166.626	164.656	520.221	443.784	469.112	171.301	121.857	142.163
455.35	464.172	450.901	406.75	483.42	468.614	483.63	424.139	469.049	391.335	444.985	409.028	476.62	449.027	452.477	167.727	164.25	524.294	446.102	466.181	171.65	119.381	146.143
460.975	468.329	455.665	414.304	489.991	473.514	485.24	428.631	471.259	391.151	443.864	408.345	482.542	452.201	456.385	167.616	164.115	524.765	442.534	464.958	172.031	122.048	146.551
455.885	462.889	451.281	411.839	486.625	470.914	483.643	424.385	467.335	391.713	443.332	409.181	479.472	449.21	451.78	166.788	164.396	522.309	440.102	464.507	172.067	119.286	144.102
452.083	459.299	446.596	403.804	480.107	465.143	479.916	420.561	467.239	391.907	449.307	407.036	473.261	445.421	448.101	167.01	165.26	526.235	442.148	465.549	169.221	119	144.388
455.93	462.839	450.246	404.518	483.384	468.643	479.097	422.695	468.296	392.223	446.774	408.297	476.563	446.244	451.407	166.828	164.74	526.059	443.42	466.884	169.877	121.238	143.265
458.445	467.549	453.702	409.344	486.527	472.467	481.821	425.188	467.814	396.341	434.137	409.82	480.108	448.8	456.17	166.798	164.321	531.072	446.078	451.731	168.552	116.866	141.858
458.343	466.526	452.943	414.059	492.17	476.253	487.289	427.91	471.39	392.945	431.082	412.077	485.038	452.702	454.842	168.142	166.134	523.322	449.692	451.303	173.84	119.533	141.205
462.821	472.741	459.618	424.952	498.25	481.553	490.588	430.584	468.826	393.171	429.966	409.447	490.84	455.663	461.194	166.869	165.103	524.616	448.135	447.735	171.055	118.628	142.429
459.152	468.124	455.131	417.916	489.884	474.096	487.555	426.461	464.643	391.891	426.73	411.422	482.777	452.138	457.023	168.081	166.342	521.469	442.078	444.768	171.527	119.914	139.756
456.145	465.385	452.461	412.487	487.411	471.796	484.659	424.007	465.82	393.175	434.041	414.173	480.34	449.397	454.087	166.526	163.613	522.557	445.09	447.833	171.067	119.152	141.45
453.712	462.595	449.584	409.184	483.947	469.067	481.737	423.21	463.921	391.693	432.001	413.487	477.179	447.769	451.353	166.98	165.04	521.631	442.533	446.549	170.552	120.39	140.429
454.763	465.266	451.402	406.63	483.099	467.581	482.932	421.263	463.552	390.328	424.182	413.226	476.059	447.169	453.702	167.212	164.624	520.498	442.544	445.568	170.669	117.628	141.429
457.776	466.063	452.205	408.719	484.402	469.039	478.783	422.648	465.651	391.138	427.348	412.888	477.439	446.059	454.307	168.233	165.092	521.145	445.999	448.572	169.049	118.914	141.429
455.841	463.785	451.552	411.857	481.589	466.014	479.734	422.016	465.77	393.324	451.181	410.394	474.739	446.213	452.538	167.242	165.25	520.647	447.636	467.405	170.031	117.714	143.49
456.643	464.329	451.975	410.625	484.054	468.871	479.143	422.567	465.866	392.855	452.884	408.867	477.211	446.183	453.021	168.788	164.344	518.779	446.193	467.642	170.589	117.381	145.143
452.879	462.115	449.02	405.929	484.018	469.1	482.448	423.203	466.496	392.091	448.925	409.374	477.134	448.006	450.688	166.081	164.396	519.368	443.659	463.414	171.301	119.524	145.449
452.089	462.004	449.557	408.286	483.134	467.843	480.312	422.834	469.158	391.5	444.693	408.374	476.211	446.838	450.502	166.808	166.333	521.265	443.409	463.102	170.558	120.905	143.245
455.752	465.556	452.911	412.75	486.589	471.057	484.091	425.572	465.889	395.069	444.492	406.129	479.542	450.052	454.208	166.02	163.698	523.853	443.011	464.405	171.393	118.19	142.143
453.936	463.329	450.655	410.321	484.545	469.8	480.903	423.952	465.792	394.846	444.06	407.859	477.796	447.75	451.789	166.323	164.5	526.294	442.557	463.181	169.65	120.381	142.143
451.465	459.72	446.857	402.268	478.33	463.529	477.968	420.176	466.374	393.294	440.221	406.823	471.613	444.415	448.291	165.929	163.125	525.382	442.591	462.912	171.35	121.095	144.918
452.745	458.682	446.118	402.071	480.571	465.257	478.058	420.032	467.189	391.154	436.508	407.586	473.592	444.293	447.208	167.192	166.24	522.897	440.727	462.991	170.301	121.19	143.224
452.951	462.331	448.518	405.919	484.344	470.174	481.476	422.668	465.422	395.834	426.491	409.614	477.771	447.243	450.629	167.324	164.252	527.659	441.014	448.621	171.313	119.819	143.388
453.804	460.714	447.449	404.883	483.326	468.817	479.71	422.01	464.701	393.748	427.888	409.325	476.644	446.118	449.027	167.435	164.585	526.865	444.173	450.942	170.577	117.485	143.45
457.301	466.453	452.429	412.865	489.978	474.446	484.756	424.625	466.459	390.087	425.084	411.863	482.877	449.774	454.785	167.798	164.283	524.35	446.127	447.147	171.601	117.866	142.042
458.683	465.718	452.833	417.401	487.531	471.417	479.983	425.898	468.856	392.209	433.431	411.245	480.518	448.42	454.259	167.223	164.564	526.232	449.423	450.468	169.699	117.866	144.695
458.785	466.522	452.848	413.562	488.344	473.174	485.97	425.545	467.216	393.478	432.184	412.377	481.447	450.899	455.097	167.748	166.752	524.056	446.945	449.942	173.994	120.914	141.49
459.703	464.993	451.611	413.205	487.326	472.017	482.204	424.823	465.736	392.918	431.843	408.699	480.468	448.81	453.467	167.324	165.095	521.85	445.173	446.621	171.994	119.676	142.531
459.002	466.024	453.198	410.58	486.879	472.403	484.47	425.93	465.35	394.03	433.833	412.321	480.215	450.426	454.764	167.455	164.106	523.674	443.025	447.882	172.374	120.438	140.817
456.919	465.633	451.843	409.562	486.665	471.932	484.028	425.042	465.94	394.35	437.707	412.409	479.898	449.703	454.085	166.697	163.491	523.115	444.309	447.914	172.454	117.247	140.96
458.191	465.686	452.635	411.911	484.589	469.457	479.175	422.005	468.681	393.147	448.508	413.201	477.775	445.866	454.037	166.232	164.927	522.706	447.091	466.4	171.742	119.143	142.163
456.465	463.609	451.074	408.839	483.464	468.943	481.987	423.642	468.239	392.072	451.191	409.462	476.859	448.058	452.278	166.939	164.938	523.353	446.693	465.763	167.718	120.952	142.918
454.21	462.87	450.872	408.25	483.518	468.757	478.383	424.219	469.286	390.386	445.312	412.406	476.775	446.759	451.544	167.859	165.458	522.588	449.614	468.679	166.853	119.19	142.347
453.35	460.981	448.665	408.321	485.071	468.914	484.448	423.417	470.566	392.873	444.1	413.663	477.761	449.009	449.798	166.576	165.521	525.5	445.886	468.023	171.883	120.952	143.878
459.127	469.073	455.847	416.589	492.125	475.429	486.688	425.572	471.508	389.837	446.965	409	484.662	451.119	457.584	167	164.333	525.309	447.034	468.6	167.515	118.762	147.163
454.459	465.452	453.261	415.732	488.42	472.786	485.442	426.193	469.109	391.241	448.623	408.357	481.359	451	454.352	167.919	166.135	521.265	443.67	468.735	176.147	119.048	144.143
457.822	467.732	454.65	411.071	485.857	471.057	483.396	425.567	465.883	393.737	448.462	409.165	479.106	449.735	456.45	169.081	166.312	523.397	441.239	464.926	177.288	120.857	143.776
458.083	464.697	452.877	411.696	483.955	469.086	479.76	423.936	466.603	394.663	451.492	409.747	477.232	447.244	453.434	165.727	164.292	522.206	439.932	465.307	172.497	118.714	142.837
449.596	464.293	451.679	404.124	482.171	467.139	482.134	422.541	461.415	396.044	433.921	409.979	475.299	447.547	453.177	166.705	163.54	523.758	437.347	446.183	171.702	117.087	143.087
455.131	460.776	447.049	400.463	479.01	464.067	476.861	420.114	463.249	389.115	425.272	407.898	472.215	443.876	449.25	167.594	165.259	521.537	438.643	445.541	168.727	116.801	141.169
455.118	465.327	451.724	406.249	481.618	466.31	481.076	422.071	466.037	390.602	418.162	407.079	474.764	446.791	453.877	167.594	164.665	523.787	445.245	444.35	169.929	121.611	141.72
457.627	465.553	452.197	411.981	488.287	473.053	482.602	424.611	464.876	391.54	421.247	409.854	481.341	448.788	453.797	166.948	164.978	520.773	444.404	445.095	170.659	119.468	143.169
456.596	466.063	452.492	414.053	489.591	473.796	486.887	425.349	463.753	393.395	424.649	409.991	482.44	451.16	454.574	167.554	164.571	522.993	444.222	446.271	173.107	119.087	141.128
454.895	462.557	449.211	410.678	483.707	468.224	476.92	422.242	464.621	394.971	431.886	411.441	476.764	445.044	451.024	166.827	164.655	522.508	446.495	449.332	170.175	118.658	139.108
452.787	461.312	448.428	408.249	480.725	465.496	478.141	420.311	464.09	395.16	431.348	412.183	473.975	444.599	450.021	167.604	164.457	524.155	445.086	446.936	170.402	118.515	141.067
453.296	459.155	446.231	406.356	482.35	467.324	478.933	420.627	464.767	393.188	427.71	412.722	475.539	445.013	447.635	167.463	164.759	525.449	445.279	448.574	169.438	117.658	140.863
454.541	462.368	449.66	408.232	484.92	470.243	482.591	423.535	468.185	390.622	443.332	409.502	478.204	448.29	450.884	168.273	164.656	521.118	446.67	462.465	170.061	120.095	144.163
454.032	461.326	448.69	408.625	484.17	469.286	481.753	423.524	468.944	393.04	450.442	409.285	477.359	447.887	449.914	167.374	164.677	522.735	447.182	467.316	164.086	120.286	142.49
456.866	464.544	451.739	409.661	487.161	471.214	481.818	425.604	470.648	392.956	449.749	411.735	479.965	449.021	452.982	165.717	164.562	524.912	446.409	467.34	173.503	119.238	146.469
458.975	467.188	453.635	412.839	488.696	473.543	484.74	425.963	470.128	392.366	447.518	408.912	481.754	450.506	455.339	167.01	166.51	523.824	445.409	466.507	172.049	120.429	145.878
459.261	468.54	455.67	417.339	490.054	474.429	486.578	426.797	468.885	392.583	451.387	409.831	483.007	451.784	456.921	166.919	165.542	522.162	441.341	463.763	172.074	119.571	142.51
454.72	463.172	450.207	410	484.902	469.543	484.5	423.594	467.712	392.594	445.854	409.892	477.915	449.146	451.777	166.434	165.406	523.618	441.92	464.27	171.436	119.905	146.102
452.127	460.437	447.512	406.911	483.286	467.914	480.786	421.412	466.578	391	443.156	406.859	476.296	446.293	448.905	165.414	163.938	520.191	442.545	462.009	168.773	120.048	141.816
453.35	462.644	450.261	406.232	483.223	467.8	481.448	421.968	466.111	391.021	440.894	408.337	476.197	446.902	451.358	166.818	163.146	521.294	441.08	463.437	169.153	119.762	143.612
451.497	462.081	448.737	403.316	481.486	466.694	477.874	420.836	464.292	392.762	442.458	408.822	474.734	444.601	450.613	166.982	163.881	524.395	443.266	466.688	169.144	120.671	142.438
454.854	465.514	452.151	410.798	486.96	472.066	482.802	425.05	467.664	392.891	445.307	410.509	480.156	449.138	453.977	167.77	165.454	525.453	449.016	466.926	174.033	120.909	145.417
461.548	469.092	456.126	421.459	494.879	478.28	488.887	428.953	468.171	392.777	449.111	411.525	487.522	454.013	457.625	167.7	166.058	520.439	450.482	465.149	173.634	117.909	144.989
457.338	467.414	454.713	418.102	490.192	474.351	484.88	425.028	463.496	393.32	444.563	413.886	483.058	450.131	456.481	167.447	165.329	523.233	444.72	464.958	175.622	122.052	143.499
456.102	464.475	451.289	408.905	483.674	468.894	478.043	422.157	462.514	394.187	451.221	412.681	477.03	445.412	453.31	168.174	165.079	522.13	443.413	465.112	170.911	120.005	145.193
455.427	461.778	449.516	403.745	477.522	463.209	472.783	421.205	462.827	392.424	449.352	411.902	471.015	442.692	450.643	167.841	165.558	522.233	444.425	463.744	171.536	118.481	141.805
454.643	460.993	447.678	401.602	479.46	464.88	478.088	420.435	463.994	392.859	444.493	409.533	472.797	444.577	449.545	167.76	165.173	524.424	443.345	462.465	170.542	117.767	143.826
454.242	462.043	448.604	404.62	482.701	468.423	478.484	422.376	466.022	391.678	444.628	410.521	476.149	445.787	450.5	167.235	164.652	525.027	443.05	463.577	168.592	120.814	143.172
458.096	463.51	450.01	409.375	484.027	469.143	482.377	424.267	471.249	392.576	446.332	412.96	477.246	448.613	451.709	166.475	164.406	526.206	447.023	467.707	172.693	121	142.184
456.962	463.874	450.916	408.339	481.821	467.443	479.818	422.711	468.829	388.191	442.151	410.659	475.246	446.646	452.575	168.677	164.427	523.676	444.273	466.93	169.988	121.571	146.98
453.299	462.012	450	407.679	483.321	467.957	479.909	424.23	469.148	390.402	444.397	408.912	476.387	447.445	450.786	166.596	166.312	524.676	447.136	468.186	171.337	119.571	142.878
455.471	466.188	453.611	411.696	487.366	471.614	486.195	425.701	468.969	391.096	446.739	413.096	480.261	451.046	454.719	167.081	164.854	523.015	446.068	464.637	174.19	119.095	146.041
455.389	465.149	451.808	413.286	489.661	473.529	488.987	426.604	469.333	389.989	441.221	412.88	482.31	452.796	453.557	166.657	164.417	517.691	444.182	462.107	174.031	121.333	143.306
454.936	464.337	451.473	414.054	488.357	472.757	482.649	421.519	467.994	391.471	444.407	407.229	481.338	447.082	452.893	166.505	164.01	518.147	440.67	462.065	170.282	120.667	143.571
451.089	462.452	450.34	411.929	484.054	469.214	479.76	421.38	465.681	391.911	443.271	407.245	477.331	445.774	451.254	166.859	163.531	520.426	440.875	462.395	168.951	117.857	142.184
451.841	460.958	448.586	404.25	481.107	466.629	479.903	421.385	467.045	394.684	450.08	405.394	474.486	445.89	449.859	166.242	164.302	521.912	441.341	463.698	169.27	120.714	143.776
445.886	457.285	444.115	396.092	474.032	459.566	473.694	417.088	461.82	393.839	446.959	406.555	467.425	440.785	445.846	166.82	165.841	523.057	437.39	464.822	170.028	117.433	141.866
453.555	463.706	449.583	399.431	479.014	464.294	477.96	420.591	465.009	389.86	438.683	410.133	472.263	444.608	452.048	166.931	164.31	520.881	442.571	465.72	171.402	119.671	144.213
459.001	466.856	452.952	411.538	489.371	473.323	481.389	424.703	466.841	391.146	441.507	412.824	482.122	448.355	454.938	168.719	165.571	521.219	447.39	464.538	171.838	121.624	144.05
458.778	465.921	452.622	418.02	489.63	473.366	486.616	426.66	466.151	392.17	448.07	411.615	482.432	451.818	454.519	168.88	165.373	522.469	446.208	461.041	170.212	119.957	141.377
454.561	462.473	449.494	412.77	484.853	469.109	479.72	422.73	466.213	393.34	445.633	411.78	477.89	446.544	451.219	166.497	164.821	523.925	444.412	461.59	169.543	118.576	143.826
451.44	459.626	446.962	408.02	485.675	470.009	482.564	422.281	464.338	393.559	445.09	411.097	478.587	447.553	448.183	167.759	164.039	521.557	443.14	463.036	168.556	120.767	143.479
454.523	464.806	451.484	410.128	487.3	472.209	484.486	424.799	464.773	390.964	441.185	412.451	480.411	449.794	453.351	166.194	165.175	523.837	443.378	465.441	171.881	121.909	142.744
457.752	466.09	452.583	415.878	487.969	472.137	481.473	426.163	466.575	392.674	449.447	412.9	481.002	449.166	454.406	169.254	165.727	522.131	446.674	465.241	170.973	118.386	146.438
458.452	464.437	452.502	417.161	491.768	476.343	487.61	427.273	469.798	392.758	453.04	412.104	484.746	452.555	453.098	166.98	165.979	524.132	448.659	466.349	170.626	120.667	143.102
455.955	462.23	449.724	412.804	485.911	470.586	483.227	424.567	466.733	394.173	446.397	410.871	478.965	449.122	450.89	166.848	165.125	523.221	448.477	463.316	175.975	121.381	143.837
457.274	465.36	452.069	410.786	485.964	470.914	479.747	422.668	466.716	390.666	444.995	404.57	479.077	446.47	453.703	167.232	164.031	521.103	445.83	464.163	167.742	119.857	144.551
459.529	468.567	455.655	413.893	487.768	472.029	484.117	425.439	468.864	393.945	449.04	406.253	480.627	449.976	457.171	166.616	165.927	523.353	445.341	465.098	171.81	117.857	144.857
454.93	465.322	452.621	409.304	484.196	468.686	481.026	422.492	467.033	393.359	448.633	406.024	477.127	446.945	453.813	167.131	163.229	523.559	443.182	465.005	170.528	118.286	141.469
451.955	461.042	447.645	402.196	476.304	462.7	477.461	420.23	464.097	391.519	442.618	408.257	470.063	444.25	449.682	166.101	164.969	522.735	440.443	462.642	171.098	118.571	143.837
454.293	460.552	447.744	398.857	477.946	463.571	475.922	419.984	466.922	390.486	441.769	412.502	471.275	443.323	449.067	166.495	163.969	519.941	444.602	466.926	170.632	120.81	143.449
454.656	464.87	451.434	402.393	481.92	467.657	480.552	423.144	465.547	390.878	442.467	415.185	475.275	447.146	453.232	165.929	164.854	518.588	442.614	466.247	171.706	119.571	147.531
473.497	531.303	510.586	430.643	518.286	492.4	504.993	437.353	458.905	412.695	274.623	449.743	507.056	465.887	520.92	171.646	174.042	536.603	474.75	489.67	300.227	140.238	167.653
470.554	523.284	503.236	427.375	513.089	489.729	499.338	434.348	458.599	407.421	277.93	445.602	502.852	461.659	513.339	171.768	173.646	531.397	467	483.874	291.399	142	165.694
467.285	523.215	502.921	422.933	512.907	489.408	499.647	434.56	453.968	410.685	260.187	444.546	502.525	461.947	513.397	173.473	175.252	528.909	462.032	464.275	284.669	138.043	163.402
467.935	518.847	498.453	421.772	510.478	487.951	496.764	430.704	455.669	407.531	256.383	445.232	500.518	458.621	509.158	171.726	175.95	532.056	459.691	460.345	286.197	141.614	161.749
448.394	448.426	436.951	406.611	474.88	462.322	476.277	420.63	459.939	378.807	470.569	390.144	469.068	443.825	436.751	164.736	159.763	513.747	428.589	435.536	148.221	113.233	149.463
449.457	450.606	438.65	406.468	476.05	463.565	478.349	421.196	461.449	378.006	469.796	393.128	470.215	445.112	438.968	163.867	161.335	513.923	432.736	436.341	152.411	110.614	149.79
451.152	451.851	440.434	407.683	478.023	465.065	478.433	421.934	460.542	378.688	466.348	392.71	471.976	445.545	440.005	164.786	160.721	511.6	429.327	436.666	150.448	113.376	148.749
450.731	453.943	442.439	407.879	476.969	464.008	479.855	420.897	458.149	382.178	460.223	396.317	470.884	445.688	442.449	165.433	160.315	513.144	429.748	439.215	155.325	110.948	150.137
451.992	455.89	443.759	405.254	476.058	463.722	477.621	420.533	456.122	382.333	460.846	397.333	470.18	444.444	444.048	164.039	161.585	513.306	430.123	438.359	155.123	113.376	148.994
453.336	459.399	446.251	403.254	475.469	463.108	479.79	420.555	459.132	384.197	455.765	399.313	469.568	445.471	447.638	166.554	161.408	515.335	432.827	438.931	160.767	112.71	147.627
453.338	457.805	446.039	409.411	478.946	465.471	480.052	422.118	462.508	383.252	462.638	400.181	472.634	446.387	446.144	165.576	160.771	513.735	436.636	458.242	160.485	115.81	150.898
454.58	462.602	450.207	412.518	484.696	470.2	486.331	423.321	462.86	385.083	460.367	401	477.901	449.826	450.847	165.263	161.802	516.074	437.534	460.6	164.84	113.81	153.633
455.911	464.245	452.148	410.429	483.438	469.086	485.623	424.053	460.2	383.849	457.392	401.514	476.655	449.887	452.624	164.798	162.552	512.559	436.114	462.209	168.178	113.857	153.204
453.745	466.192	453.128	411.679	484.366	469.929	485.266	423.647	459.973	382.591	450.171	404.096	477.563	449.543	454.639	164.626	162.417	510.265	432.807	460.581	172.951	116.095	152.612
454.331	466.241	453.453	407.161	483.312	468.786	484.825	423.027	460.126	381.586	439.739	403.956	476.423	448.982	454.752	165.788	161.792	511.956	435.898	460.595	173.847	116.333	153.122
455.433	466.257	453.399	411.536	482.196	467.071	481.383	422.481	462.784	382.669	437.975	401.775	475.232	447.213	454.639	167.111	162.385	515.971	437.057	461.493	176.331	122.667	151.755
454.503	464.82	451.788	409.893	479.982	464.929	479.286	419.626	460.07	382.389	431.03	402.723	473.077	444.686	453.324	166.455	163.427	516.75	437.239	459.46	177.356	116.857	152.184
453.369	468.146	454.847	412.304	482.688	467.457	482.812	422.679	461.025	381.855	422.121	405.49	475.627	447.918	456.82	167.081	164.167	515.162	436.58	456.828	180.724	118.095	154.408
453.377	468.066	454.691	409.231	484.276	468.707	483.221	421.782	458.35	382.781	402.903	404.339	477.029	447.572	456.82	166.879	162.978	514.869	436.104	439.929	180.469	115.714	149.09
456.81	470.959	456.548	409.053	485.928	470.578	482.467	423.108	459.599	384.658	402.984	405.05	478.838	447.941	459.407	165.93	165.592	517.472	441.752	443.329	181.469	120.428	152.682
458.211	472.564	458.44	412.571	488.812	472.178	483.753	424.814	460.053	388.567	404.511	408.5	481.254	449.481	461.26	168.111	163.53	520.06	440.933	445.334	187.027	118.523	151.519
459.294	474.012	460.021	414.874	489.455	473.421	486.967	427.52	460.241	389.748	407.657	409.042	482.141	452.475	462.841	166.223	166.384	520.795	441.888	446.362	190.843	118.381	154.498
459.409	474.246	459.622	411.088	487.187	471.378	484.273	425.012	459.885	390.309	407.411	407.56	479.944	449.841	462.933	167.122	166.353	519.898	443.695	447.436	188.34	116.381	152.58
458.377	472.936	458.814	413.231	488.625	472.936	486.643	425.044	461.033	389.693	406.974	407.174	481.451	450.92	461.658	167.051	164.124	519.163	441.024	449.171	188.782	122.19	153.029
457.313	474.426	460.223	412.785	488.723	472.921	483.993	426.108	458.739	390.808	407.064	409.387	481.451	450.313	463.129	167.445	165.353	518.325	439.49	450.897	189.904	121.904	153.825
455.103	473.124	459.248	413.767	489.776	473.75	488.818	426.932	457.757	390.259	409.376	408.303	482.409	452.962	462.043	167.778	165.686	519.354	440.479	449.441	189.855	117.333	152.621
457.885	471.893	458.177	412	486.455	470.286	484.448	424.021	460.298	387.748	419.211	407.249	479.085	449.393	460.566	167.343	164.75	516.956	441.455	465.172	190.577	121.524	156.796
456.166	472.448	458.901	411.929	487.518	471.286	487.071	424.471	458.014	387.284	420.784	409.341	480.07	450.829	461.321	165.687	164.021	515.118	441.739	463.484	192.018	122.381	154.388
453.331	471.295	458.005	410.232	485.804	470.186	484.26	423.374	459.22	385.006	419.327	409.293	478.577	448.927	460.058	165.545	163.771	512.794	438.295	460.423	187.601	123.048	154.163
453.943	469.621	455.926	407.875	481.554	465.871	481.584	420.561	460.543	384.934	419.769	408.305	474.373	446.259	458.44	165.98	163.177	514.471	437.068	460.414	188.356	121	156.367
455.083	471.241	457.842	407.393	483.045	468	481.045	421.332	458.776	386.583	417.03	408.851	476.056	446.36	459.725	165.879	164.75	514.662	437.318	461.898	185.184	119.143	152.714
451.49	468.487	454.946	409.214	484.223	469.514	485.571	423.455	460.784	385.532	419.869	410.068	477.352	449.585	457.342	166.02	163.719	514.735	437.761	460.577	189.117	123.524	154.755
452.134	468.368	455	408.482	482.286	467.129	480.682	421.642	459.591	385.263	420.151	407.631	475.324	446.439	457.07	167.091	163.479	513.956	435.909	461.753	184.718	120.238	153.694
453.955	469.969	456.394	409.161	485.009	469.3	484.149	422.433	458.866	383.929	416.804	406.908	477.739	448.366	458.492	166	163.583	516.544	438.466	461.814	186.018	120.476	153.327
451.449	469.315	455.785	410.178	484.245	468.75	481.122	423.589	457.092	384.507	418.717	407.47	477.155	447.693	458.023	165.86	163.507	517.606	436.668	461.861	184.552	118.767	155.067
454.398	470.798	456.741	409.017	484.861	470.036	483.726	424.872	461.549	388.123	428.406	406.968	477.972	449.568	459.503	167.436	164.413	518.121	442.929	463.8	188.687	117.243	155.455
457.367	471.53	457.643	411.767	486.602	471.65	483.888	425.76	460.561	386.136	433.677	405.952	479.698	450.074	460.001	167.143	165.361	517.724	444.168	460.67	184.147	119.624	154.557
456.175	469.254	455.51	411.499	485.29	470.15	485.206	424.813	459.728	385.378	434.009	407.429	478.275	450.208	458.117	167.386	163.257	518.253	442.998	457.335	182.061	117.862	156.272
458.793	469.361	455.613	412.178	485.343	470.05	483.466	423.765	458.714	384.612	429.255	406.462	478.324	448.802	457.854	168.072	163.736	515.621	437.713	458.41	180.043	117.957	154.925
454.328	467.622	453.598	410.535	483.299	467.808	481.901	421.033	459.94	386.029	434.396	406.152	476.247	446.601	456.145	167.305	164.622	515.518	439.679	460.428	180.441	117.1	153.863
457.933	470.335	455.849	413.392	487.808	472.393	486.219	424.931	459.856	386.277	432.577	407.678	480.662	450.653	458.854	167.446	164.351	518.327	439.759	458.693	182.288	118.147	150.108
457.933	470.131	456.662	413.214	485.21	469.765	483.596	424.043	459.076	384.447	430.129	405.879	478.092	449.043	458.61	166.133	164.122	515.65	438.713	459.531	178.392	117.433	153.312
459.516	469.529	455.719	413.75	485.661	470.771	484.883	423.658	460.874	385.476	436.226	404.972	478.761	449.369	458.046	166.152	162.052	516.088	442.364	461.884	180.141	121.952	153.286
455.121	467.502	454.138	408.821	481.464	467	482.026	422.289	460.163	383.522	433.99	404.265	474.697	447.351	455.862	166.667	163.385	514.824	436.83	458.372	178.675	119.952	151.612
452.841	465.835	453.305	410.357	485.554	469.986	485.805	423.615	462.255	384.122	435.342	401.659	478.31	449.732	454.621	165.505	162.479	511.824	435.636	459.284	178.791	115.952	155.061
452.325	465.808	453.626	407.554	480.902	465.857	480.851	421.968	459.119	384.697	435.367	400.614	473.93	446.622	454.456	166.374	162.594	512.044	432.33	460.944	173.54	119.143	153.673
453.49	467.012	454.32	406.357	481.42	467.029	483.669	421.904	459.302	386.119	434.628	403.229	474.648	447.872	455.774	165.465	163.177	513.353	433.602	462.516	180.742	119.286	150.02
453.217	466.648	453.709	404.304	479.732	464.857	481.279	422.075	459.181	385.456	433.97	405.137	472.845	446.945	455.275	166.515	163.49	514.794	435.284	462.651	179.638	121.143	152.061
453.529	466.563	453.872	404.268	479.071	464.829	479.286	421.091	459.062	383.749	429.995	406.655	472.401	445.53	455.336	165.152	162.948	516.162	436.568	463.274	182.282	120.524	154.918
452.408	464.157	451.596	403.339	478.429	463.829	480.481	420.011	459.311	382.321	424.779	405.353	471.634	445.427	453.15	165.747	163.656	515.206	434.466	459.302	180.939	119.476	155.449
451.654	466.187	452.276	404.829	479.57	464.853	479.212	421.272	457.939	383.514	416.635	404.202	472.743	445.554	454.704	167.061	165.486	516.854	437.146	459.371	179.352	118.433	152.985
454.119	469.758	455.838	408.454	485.73	470.082	481.712	424.128	460.102	383.843	422.233	406.005	478.489	448.213	458.285	166.496	163.715	515.354	439.236	458.799	181.671	122.671	154.107
456.96	473.264	459.059	417.204	491.748	474.353	488.271	426.112	462.439	387.818	432.63	406.86	483.947	452.234	461.891	166.991	164.601	517.089	443.986	462.269	183.26	119.719	157.944
455.386	468.612	454.857	419.561	491.605	475.539	485.284	424.705	458.733	387.134	430.821	407.338	484.313	450.109	457.221	166.273	164.226	517.442	440.202	462.427	183.879	117.909	153.209
454.488	468.133	454.074	416.347	487.918	472.025	486.135	423.454	459.48	388.014	431.66	408.21	480.708	449.829	456.808	166.688	163.955	516.839	440.384	462.925	185.72	118.576	152.107
455.004	470.034	456.38	416.275	490.686	474.725	484.901	424.368	459.573	387.047	429.856	408.214	483.348	449.719	458.763	166.294	165.538	517.781	441.6	463.934	183.867	120.052	153.964
454.558	470.038	456.035	413.097	488.882	472.311	486.394	423.609	461.11	388.746	428.479	408.523	481.355	450.005	458.698	167.435	164.882	518.589	441.271	462.073	185.953	119.147	158.046
455.654	471.225	456.902	415.883	489.23	473.382	485.057	425.973	459.628	388.81	425.711	408.318	482.032	450.737	459.781	167.263	165.195	518.222	442.498	461.055	186.155	119.481	152.005
455.758	467.077	453.059	412.696	484.777	470.1	483.071	422.781	460.041	387.283	432.176	408.261	477.93	448.085	455.667	166.727	164.323	515.941	442.795	461.944	186.411	120.524	152.388
457.115	472.333	458.956	410.625	484.973	469.486	485.851	424.845	460.726	386.392	428.558	407.141	477.831	450.448	460.976	166.616	163.625	514.926	439.17	459.195	186.393	119	153.776
453.892	470.433	456.97	408.768	485.732	470.5	486.656	423.118	459.648	381.964	416.447	405.723	478.613	449.878	459.086	167.03	163.417	512.765	435.92	456.516	185.902	117.952	156
454.019	470.046	456.862	408.161	483.589	468	481.993	422.15	457.562	382.916	415.553	405.486	476.415	447.244	458.63	167.051	164.188	511.941	434.739	460.493	183.442	121.048	156.306
453.465	468.119	455.291	402.643	479.018	464.4	480.481	421.492	458.965	383.145	417.191	408.807	472.197	446.29	457.034	166.232	163.344	511.132	432.284	459.972	184.834	121.476	154.776
456.293	472.008	458.833	406.679	482.25	467.471	481.87	423.412	459.593	382.593	416.844	407.847	475.373	447.954	460.587	167.061	163	513.294	437.761	462.321	186.252	119.429	154.204
453.287	471.395	457.946	406.661	482.723	467.471	482.955	423.155	459.702	383.807	418.241	407.771	475.669	448.256	460.22	165.808	163.458	514.765	438.727	464.195	188.699	121.571	153.776
453.013	469.793	456.355	406.232	481.196	465.6	480.955	421.112	459.484	385.578	421.874	406.635	474.049	446.238	458.554	166.818	163.24	514.221	437.045	461.888	185.804	119.333	152.796
451.686	466.514	452.936	403.553	477.584	463.683	477.655	420.549	458.034	384.025	416.597	407.319	471.092	444.499	455.248	166.842	164.855	514.754	437.957	456.263	184.632	121.694	156.907
457.488	473.936	459.965	410.267	485.263	469.912	484.98	424.576	460.645	384.067	414.155	407.849	478.106	449.901	462.431	166.003	164.741	516.754	442.764	457.583	186.399	121.599	156.234
461.616	474.342	460.517	416.231	489.129	472.84	486.415	427.864	459.663	388.273	427.462	408.52	481.684	452.404	462.749	166.044	164.584	517.504	444.378	463.695	183.877	121.599	156.499
459.323	470.12	456.714	414.749	486.727	471.369	486.051	425.228	459.307	388.712	432.14	409.038	479.613	450.779	459.058	166.317	163.272	520.754	442.219	462.193	186.595	119.551	155.948
459.125	470.518	456.748	413.481	483.441	468.483	481.065	422.019	459.184	388.203	434.381	407.412	476.592	446.785	459.095	166.781	164.136	517.739	440.923	459.332	182.693	121.265	154.275
457.036	468.989	455.586	413.231	484.477	469.64	483.883	423.677	458.635	387.049	434.16	406.323	477.557	448.974	457.704	165.347	164.397	516.827	439.366	459.462	181.632	121.503	154.234
457.304	469.395	455.813	413.321	483.236	468.512	483.272	423.945	457.68	385.711	432.507	406.215	476.473	448.861	458.171	166.983	163.397	515.313	438.4	458.263	182.926	120.551	153.887
455.406	466.434	453.01	410.981	483.861	468.697	482.272	422.474	458.174	383.348	431.688	405.078	476.867	447.56	455.058	167.185	164.074	515.798	437.844	458.476	180.46	118.646	154.315
457.592	469.678	455.734	412.482	486.518	471.171	487.643	424.15	461.735	383.929	429.819	404.655	479.437	450.887	457.972	165.475	164.688	516.824	440.307	459.423	182.276	118.857	152.776
455.07	468.123	455.153	411.589	486.393	471.029	485.597	423.861	459.093	385.717	429.06	404.57	479.275	449.762	456.483	166.364	161.375	516.75	440.614	461.093	175.933	117.143	154.122
453.153	466.705	453.399	411.018	486.027	471.271	486.779	423.209	459.658	384.515	432.322	403.374	479.07	449.909	455.294	166.01	165.24	515.353	435.205	461.363	181.227	118.143	151.592
452.815	464.207	451.069	405.857	480.089	465.486	481.312	421.861	460.695	384.942	429.181	402.305	473.31	446.784	452.847	167.091	163.156	513.941	435.432	460.07	178.521	118.095	152.673
450.892	465.966	452.97	402.036	478.464	464.243	480.656	421.535	461.502	384.677	425.085	403.586	471.768	446.387	454.535	164.949	162.552	515.147	435.318	456.13	179.571	117.619	154.816
455.93	471.138	457.675	413.625	489.634	472.814	488.831	425	462.73	383.414	422.462	402.811	481.944	451.838	459.462	167.374	163.396	514.632	436.159	459.14	182.08	121.619	155.163
453.178	467.64	455.015	412.446	488.723	472.686	482.422	424.476	463.123	385.885	427.568	403.514	481.31	448.652	456.575	166.364	164.125	513.735	434.943	459.707	182.89	118.19	154.592
456.586	468.755	455.759	410.982	485.062	469.343	479.818	422.353	462.951	386.691	434.397	404.526	477.951	446.348	457.48	168.434	163.177	514.632	438.716	463.535	185.319	119.952	156.714
455.923	469.116	456.016	416.171	487.44	470.911	481.839	424.66	457.673	385.561	432.405	404.143	480.021	448.553	457.934	165.66	163.553	514.18	437.378	463.032	183.104	119.461	154.428
456.343	468.675	455.749	415.135	485.994	469.539	485.326	424.484	459.19	383.554	425.892	406.003	478.563	450.072	457.772	167.044	163.147	513.827	437.867	461.539	185.951	118.223	154.367
451.031	464.353	451.089	412.439	484.887	468.782	482.073	421.125	457.904	381.554	423.641	406.123	477.598	446.663	453.096	166.721	163.522	512.886	438.537	458.083	182.822	122.508	156
454.745	469.303	455.883	412.421	486.101	470.896	485.216	423.703	459.159	384.247	430.641	405.521	479.035	449.511	457.961	166.599	163.803	515.004	440.685	459.06	180.086	121.413	158.632
456.573	469.763	455.823	414.796	487.021	472.482	484.261	424.024	457.873	382.986	430.32	407.666	480.253	449.334	458.359	165.468	164.178	516.21	439.73	457.869	180.711	120.937	154.51
454.732	467.062	453.262	411.135	482.039	467.525	481.755	421.858	457.391	385.685	430.375	409.521	475.281	447.066	455.631	165.751	162.98	514.46	439.264	458.506	179.233	121.223	154.142
456.127	469.966	456.483	412.242	485.28	469.982	483.813	423.227	457.428	387.025	426.797	410.489	478.183	448.697	458.579	164.529	164.657	513.695	440.117	457.06	181.245	119.27	151.897
455.006	468.556	454.976	408.796	482.842	468.239	482.82	423.125	458.289	386.128	425.425	409.67	475.986	448.175	457.026	167.256	164.376	514.386	437.401	457.776	180.27	121.223	157.183
456.93	469.41	456.015	411.321	486.607	471.729	488.104	424.15	461.105	387.452	432.618	409.747	479.62	451.085	457.911	166.313	164.01	516.515	443.852	463.684	181.675	122.143	151.082
460.115	471.797	458.458	413	488.036	472.171	487.383	425.631	459.132	387.963	433.226	410.189	480.754	451.61	460.284	166.768	164.521	515.132	441.011	465.665	182.442	118.667	154.367
454.045	469.617	456.631	404.446	478.161	463.729	481.591	420.914	459.348	385.017	427.276	407.602	471.415	446.527	458.159	165.697	162.854	512.397	438.227	463.795	186.135	118.714	154.51
455.987	470.261	456.803	404.554	480.634	465.714	478.786	421.701	459.681	382.64	411.402	409.655	473.732	445.579	458.878	165.939	163.865	517.221	438.205	461.921	188.276	118.333	155.531
456.822	471.111	457.192	403.571	479.893	464.957	481.331	423.77	460.613	383.971	411.296	407.365	472.958	447.936	459.835	166.111	164.188	517.515	437.17	457.614	189.374	119.048	154.796
456.357	471.732	458.222	405.625	481.696	466.971	480.993	423.128	459.315	386.618	421.402	404.394	474.845	447.409	460.431	166.354	164.229	514.382	438.375	458.149	186.509	119.714	156.02
452.981	469.456	456.02	403.179	478.375	463.857	483.136	422.481	460.609	385.198	421.337	406.177	471.599	448.006	458.239	166.99	164.01	516.574	437.011	456.665	184.307	119.619	152.776
454.618	470.517	457.064	409.304	483.518	467.929	483.299	423.572	461.726	384.224	412.256	403.731	476.366	448.631	459.208	167.192	163.573	519.368	438.545	460.549	185.656	121.524	153.51
458.2	473.414	459.56	412.335	488.378	472.182	487.199	424.322	460.868	385.187	409.527	403.6	480.943	450.743	462.067	166.7	163.636	518.018	437.913	458.175	187.257	118.425	155.138
459.697	474.199	459.93	417.531	490.94	473.925	486.192	426.071	459.075	383.59	413.753	404.496	483.26	451.253	462.652	165.902	164.345	515.827	439.061	457.305	186.037	119.711	157.607
455.869	470.686	457.038	418.281	490.548	473.568	487.543	426.616	459.894	383.383	422.718	405.705	482.88	452.176	459.389	168.307	164.261	514.313	440.493	459.212	185.411	121.901	154.26
456.385	469.605	455.718	416.852	489.003	473.511	485.348	424.884	459.793	385.732	425.693	407.448	481.901	450.195	458.34	165.64	164.001	515.563	441.413	459.477	185.147	122.378	156.566
453.939	467.498	454.097	410.977	484.396	469.482	480.978	422.221	457.425	385.324	430.964	407.13	477.493	446.789	456.211	166.993	164.022	514.901	441.334	462.263	183.049	121.139	156.77
454.244	469.981	456.225	415.21	485.548	470.968	483.816	423.076	457.405	388.347	438.125	407.283	478.803	448.606	458.701	166.337	165.251	514.768	440.152	463.868	185.65	120.806	156.301
453.779	465.552	452.368	410.924	485.101	470.011	482.192	421.322	457.594	387.822	439.999	406.881	478.105	446.838	454.434	167.377	163.991	513.46	437.538	460.24	182.865	123.759	155.77
453.779	467.391	454.605	411.549	482.405	467.896	481.705	421.461	459.005	387.233	438.798	408.11	475.662	446.743	456.22	167.832	163.678	515.386	438.845	461.045	183.509	120.854	157.097
455.605	469.571	456.813	416.054	487.098	470.743	484.078	423.893	461.309	387.364	435.709	406.735	479.669	449.131	458.183	165.455	163.073	517.441	441.943	464.874	183.147	117.238	154
454.42	467.261	453.823	410.804	481.339	466.8	483.208	422.171	459.407	387.368	438.774	406.378	474.585	447.835	455.841	165.677	163.229	515.074	441.432	461.526	183.178	117.286	154.082
458.395	472.184	459.03	413.429	487.098	471.786	485.974	425.888	462.588	384.866	431.915	404.562	480.007	451.095	460.688	166.869	164.396	517.456	437.591	458.846	182.822	120	155.388
455.669	468.257	455.261	413.464	488.045	472.286	485.779	424.118	460.979	384.706	423.312	403.51	480.768	449.997	456.924	166.354	162.979	515.382	434.989	459.121	180.233	118.095	150.347
452.006	465.161	452.586	405.214	478.661	463.886	480.63	420.877	459.856	383.132	423.568	403.137	471.852	446.015	454.22	165.485	161.833	515.147	434.102	460.251	180.656	118.476	153.571
454.484	465.249	452.36	405.464	483.045	467.271	480.507	422.011	460.477	383.256	427.482	403.667	475.789	446.46	453.731	165.525	164.49	513.456	436.159	463.102	179.521	118.048	154.388
454.949	468.05	454.951	410.393	485.348	469.743	484.61	423.69	461.494	383.409	431.623	402.301	478.127	449.28	456.587	166.101	163.156	513.471	434.898	459.707	178.331	118.714	151.367
453.898	466.897	454.01	406.768	482.848	468.186	482.247	422.267	460.426	383.046	419.844	402.851	476	447.439	455.599	166.909	163.302	513.176	433.466	457.967	179.018	118.048	152.878
451.016	465.549	452.317	405.855	482.61	467.811	482.089	421.917	457.149	381.858	414.165	405.109	475.753	447.193	454.273	166.094	163.428	513.077	434.524	455.128	178.906	121.541	155.378
457.035	469.832	456.253	406.695	481.182	466.968	481.323	423.863	458.867	383.394	415.537	405.792	474.556	447.976	458.362	166.741	166.105	514.401	437.819	456.286	181.697	124.112	153.888
457.347	468.081	454.145	411.784	486.771	470.611	486.382	424.756	459.322	386.227	427.271	407.812	479.324	450.629	456.543	166.791	162.897	515.107	442.217	458.849	179.206	121.493	153.439
458.386	470.809	456.455	411.963	484.253	468.639	486.466	423.788	459.036	384.009	431.009	409.941	477.077	450.226	459.212	166.599	163.991	515.239	442.274	457.849	181.998	118.589	156.296
459.545	470.913	456.179	411.266	485.396	469.882	484.882	423.051	457.585	386.851	432.236	410.021	478.211	449.065	459.136	165.842	163.949	515.357	441.069	459.318	181.863	118.97	156.725
458.991	471.499	456.77	411.266	486.182	470.539	485.602	424.152	457.627	386.91	435.321	411.744	478.901	449.934	459.793	166.266	164.709	515.798	441.762	460.007	183.121	119.589	155.827
460.175	472.644	458.726	411.088	486.119	470.782	481.167	423.377	458.89	387.75	437.15	411.077	478.972	447.555	461.206	166.953	164.584	516.857	442.546	462.518	182.777	120.112	153.765
456.749	471.775	457.593	409.677	483.066	468.025	478.992	423.494	458.614	386.288	436.21	409.824	476.169	446.65	460.24	165.529	164.115	516.224	439.694	461.221	184.986	118.303	153.765
456.911	471.142	457.695	415.946	488.42	471.914	487.558	425.476	463.136	386.36	434.508	409.386	480.979	451.576	459.887	166.404	162.812	515.147	444.443	463.884	186.037	118.238	151.245
450.618	460.138	448.389	412.714	482.188	467.186	480.662	422.797	462.467	380.05	429.005	402.59	475.31	447.055	448.945	164.808	161.667	510.956	442.205	462.986	178.472	115.857	150.592
452.229	469.981	457.468	413.304	487.17	472.8	487.636	425.07	460.097	383.252	418.729	405.466	480.408	451.351	458.936	166.232	163.99	513.088	436.455	459.823	185.178	122.81	158.878
452.898	468.805	455.941	414.732	489.071	472.557	485.786	423.925	461.695	385.607	420.171	404.229	481.563	449.875	457.532	165.556	165.729	515.912	435.523	461.451	183.65	119.857	154.714
452.936	469.008	456.956	413.107	487.17	470.857	487.5	424.69	461.607	385.68	418.633	403.9	479.732	451.14	458.098	166.879	163.562	517.632	435.534	462.326	186.497	120.952	157.612
451.758	467.552	454.975	410.125	483.062	467.686	482.89	422.016	457.638	383.982	416.09	401.643	475.972	447.643	456.639	168.091	163.906	517.471	436.932	458.614	185.067	121	155.449
454.115	470.625	456.759	411.161	484.625	469.614	484.558	423.225	460.302	386.334	415.432	404.153	477.641	449.015	459.22	166.263	163.979	518.074	436.261	457.591	185.957	120.714	155.633
453.522	471.042	458.212	409.804	484.304	469.043	483.039	421.775	459.753	387.184	421.437	405.076	477.218	447.479	459.908	166.465	163.312	516.882	435.432	461.767	185.791	120.857	154.347
452.305	468.667	454.965	407.8	482.468	467.622	482.293	422.905	456.789	388.838	423.626	405.783	475.606	447.844	457.535	168.033	164.235	518.342	433.481	461.424	187.313	121.289	159.209
454.63	470.104	455.733	405.836	483.522	469.679	480.384	423.253	457.143	383.621	420.159	406.213	476.972	447.088	458.514	167.73	163.267	513.637	438.027	458.219	185.761	120.099	155.189
457.789	474.222	459.723	410.336	486.093	470.308	483.91	424.178	459.56	384.276	419.304	409.59	478.831	449.246	462.71	167.316	165.141	516.637	444.425	460.726	188.57	121.242	155.413
459.222	472.881	457.965	409.604	483.576	468.408	481.507	421.708	458.176	387.757	427.48	409.658	476.634	446.81	461.083	166.255	164.454	517.284	442.879	462.047	185.889	120.956	156.352
458.133	471.598	457.088	407.729	481.879	467.165	481.416	422.034	457.069	386.6	431.063	409.253	475.057	446.975	459.997	166.791	164.61	515.798	442.447	460.554	185.454	118.289	152.536
457.203	470.881	457.285	407.425	480.826	466.122	480.546	421.574	458.678	387.082	431.003	408.16	474.007	446.301	459.762	166.215	163.683	515.328	439.379	461.768	187.441	116.813	152.352
452.598	466.487	452.91	408.907	481.361	466.779	477.708	421.895	457.598	387.257	432.445	405.867	474.641	445.198	455.26	166.336	162.319	514.063	438.402	461.828	183.846	119.099	153.74
453.279	468.13	454.112	409.05	482.129	467.436	481.312	423.034	458.229	385.622	430.998	407.522	475.296	447.496	456.997	167.023	163.079	517.298	441.254	462.665	187.632	119.432	151.352
456.822	467.379	454.483	410.196	480.339	466.157	480.007	420.77	460.782	384.094	427.05	408.831	473.746	445.637	456.425	166.313	164.198	516.176	441.875	462.414	185.276	117.524	152.449
454.006	466.41	453.33	406.214	480.607	465.171	483.24	422.492	461.265	384.15	425.935	405.048	473.444	448.073	455.37	166.818	163.771	515.088	437.409	459.856	182.509	119.429	152.061
455.344	470.487	457.345	408.857	486.143	470.671	486.753	425.31	462.391	385.853	425.372	404.289	478.965	451.107	459.031	166.253	163.542	515.221	437.057	462.265	181.442	119.571	153.02
456.217	469.958	456.916	412.446	489.393	473.014	488.143	425.439	462.784	387.414	430.1	405.245	481.838	451.744	458.327	163.96	164.302	515.765	437.307	462.791	176.804	120.571	152.653
453.968	468.862	455.576	411.036	486.339	470.514	487.416	425.128	462.593	384.83	426.894	405	479.063	451.351	457.425	164.949	163.094	517.897	437.5	461.944	178.748	121.476	152.02
454.866	468.387	454.419	408.679	488.723	472.1	487.558	423.93	461.107	384.88	431.548	404.928	481.063	450.631	456.526	166.303	164.208	515.088	435.443	461.74	175.798	120.476	151.796
456.382	467.598	454.039	411.464	488.312	471.671	487.792	424.476	462.29	386.188	437.417	404.783	480.761	451.095	455.957	166.586	163.156	512.779	438.807	462.981	177.16	117.381	152.837
457.439	470	456.438	414.446	490.196	474.157	483.721	426.984	462.636	387.479	440.166	403.542	482.796	450.64	458.294	166.364	164.385	512.647	440.511	459.191	177.055	116.81	155.673
457.135	470.618	456.672	419.975	492.555	474.934	486.876	427.121	459.552	384.162	429.972	408.021	484.71	452.131	459.188	167.274	164.904	515.496	433.645	457.985	183.282	121.958	154.393
452.766	467.967	454.406	411.565	487.528	471.434	482.811	422.923	458.48	381.349	425.088	406.37	480.181	447.978	456.582	166.466	163.852	516.408	437.872	460.501	180.338	117.625	154.699
453.135	468.971	455.258	414.44	487.724	472.434	486.474	423.875	458.142	384.767	428.409	407.603	480.681	450.201	457.729	167.042	164.883	516.408	440.133	460.79	184.08	120.006	156.801
454.135	465.748	452.83	415.225	485.474	469.663	482.415	421.838	456.984	386.626	431.017	406.061	478.28	447.32	454.668	166.123	163.466	515.849	438.951	458.869	181.466	119.006	153.352
450.32	463.545	449.795	408.743	478.662	464.848	478.493	418.362	456.052	383.927	432.113	407.085	472.203	443.685	452.325	167.577	164.393	514.173	438.679	458.99	181.331	119.91	155.515
456.154	469.45	456.066	409.922	483.269	469.72	483.188	424.335	457.757	385.317	432.756	407.29	476.893	449.051	458.029	167.214	163.706	516.79	440.167	460.343	181.062	118.148	154.638
452.434	467.748	454.362	409.761	482.135	467.591	481.311	423.116	459.321	386.173	432.791	406.334	475.365	447.557	456.631	166.79	163.362	515.658	438.713	459.548	180.957	116.625	154.271
451.938	465.342	452.224	407.922	481.153	466.763	481.052	420.33	457.541	385.195	426.233	406.667	474.4	445.85	454.426	166.264	165.466	518.129	439.111	462.139	185.448	118.625	151.679
456.21	467.651	454.675	409.429	479.893	466.257	480.779	421.422	458.615	385.055	428.693	406.863	473.5	446.332	456.208	166.889	162.25	516.544	442.636	462.149	182.399	119.619	153.714
454.643	469.705	456.305	407.857	480.964	466.571	485.532	423.011	460.798	385.776	425.739	407.41	474.183	449.363	458.342	166.444	162.698	515.368	440.466	460.972	185.129	120.476	154.816
457.363	471.797	457.877	407.946	484.062	468.371	484.604	423.433	460.786	383.309	418.734	405.129	476.796	449.155	460.046	166.515	164.594	512.853	435.705	459.07	185.331	120.19	155.694
452.318	469.579	455.941	407.054	481.812	466.729	486.558	422.503	459.981	384.108	412.332	406.333	474.768	449.54	458.33	166.657	163.646	515.074	438.25	460.698	187.865	120.143	155.306
455.554	471.103	458.212	404.571	481.411	466.329	478.877	422.364	460.588	383.679	419.211	406.249	474.415	445.973	459.865	166.545	163.844	515.471	437.068	459.963	186.215	119.619	153.673
455.803	471.605	458.291	407.536	482.438	467.829	480.325	423.626	460.167	386.569	422.658	406.369	475.662	447.366	460.498	165.949	163.688	512.044	437.295	461.73	188.153	121.667	154.694
454.72	470.686	457.148	403.75	479.589	464.971	476.136	420.877	459.506	386.809	418.427	405.51	472.88	443.942	459.3	165.909	164.76	515.221	437.523	462.879	184.202	120.762	153.245
454.637	469.498	455.877	404.482	479.884	463.814	477.955	420.422	460.447	387.722	414.573	408.096	472.62	444.567	458.41	166.01	163.635	516.632	438.489	461.344	189.252	121.095	154.735
444.121	462.939	449.434	400.411	474.125	460.514	484.071	419.241	453.807	381.307	426.251	399.964	467.754	446.79	452.339	166.667	161.198	504.676	427.398	453.084	170.84	126.524	146.816
442.408	457.889	444.167	403.393	474.384	460.271	483.13	417.807	452.907	378.1	420.503	397.92	467.852	445.54	447.382	166.253	161.51	500.574	428.58	451.181	169.344	122.381	147.408
441.352	457.885	444.429	401.432	472.862	458.87	480.582	415.969	446.996	377.571	414.738	395.995	466.382	443.368	447.389	165.024	161.948	500.21	424.008	446.652	167.709	125.48	148.763
438.447	454.51	441.636	398.593	468.059	454.855	475.426	415.418	448.195	375.685	407.834	395.24	461.967	440.871	444.052	164.498	161.167	501.415	425.508	444.55	166.973	121.337	149.069
442.103	453.628	439.548	396.307	466.469	453.155	474.407	414.199	448.238	374.582	407.366	395.694	460.34	439.71	442.777	165.731	161.698	500.636	429.406	443.954	166.813	123.099	151.049
442.734	455.831	441.961	397.807	469.826	456.613	476.861	414.915	448.584	376.457	412.105	397.067	463.713	441.14	444.844	166.741	161.875	502.327	430.872	445.168	165.69	122.527	148.416
442.473	454.264	440.518	395.128	466.603	452.884	472.92	414.135	445.362	375.232	414.452	396.541	460.297	438.99	443.392	165.842	161.708	502.548	429.872	444.917	167.85	121.004	149.906
441.04	452.249	439.459	393.253	464.844	452.684	472.835	413.723	444.452	375.829	414.607	396.067	459.15	438.725	441.645	165.913	160.698	501.71	427.054	444.41	166.654	121.623	150.11
442.842	456.18	442.789	396.039	469.514	456.255	475.205	414.6	446.312	373.221	406.115	397.055	463.319	440.265	445.471	166.105	161.167	501.621	428.804	444.308	170.04	121.813	151.498
440.778	453.632	439.868	394.646	468.862	455.098	474.959	414.338	447.724	375.924	408.954	395.039	462.495	439.96	442.618	165.963	162.781	502.239	427.247	446.485	165.776	122.67	155.273
440.197	453.77	440.788	397.286	466.25	453.286	472.799	413.262	449.605	375.168	411.754	395.229	460.211	438.479	442.972	166.071	162.281	501.015	430.591	448.926	167.454	121.143	155.082
442.14	452.054	439.118	394.25	467	453.586	474.305	413.396	448.494	376.245	413.568	395.49	460.789	439.155	441.358	166.485	162.01	500.426	427.955	446.921	165.853	119.762	153.143
437.739	450.176	437.566	400.964	474.375	459.771	480.292	415.818	451.932	374.731	416.985	394.779	467.655	443.107	439.596	166.848	159.146	499.588	425.239	448.874	166.184	121.714	151.51
440.064	450.736	438.325	397.411	469.196	455.586	473.87	413.123	451.73	378.457	414.688	394.988	462.972	438.774	440.254	165.747	161.01	500.397	426.216	450.981	166.098	120	151.122
439.955	453.425	440.301	396.125	468.598	454.357	473.429	413.465	453.549	379.346	413.739	395.386	462.134	438.802	442.673	166.949	161.958	505.588	429.318	450.628	168.681	120.238	148.837
442.764	457.375	444.118	400.321	473.527	458.743	481.169	416.342	453.93	374.341	406.06	393.992	466.789	443.817	446.382	166.859	162.323	506.515	430.966	447.786	168.092	117.905	149.571
444.287	458.697	445.773	406.179	477.241	462.3	482.669	419.326	453.072	375.837	406.754	395.667	470.444	446.149	447.96	166.96	163.865	505.206	429.977	449.623	166.767	122.143	144.939
442.643	456.218	443.01	401.661	472.384	457.8	480.097	417.444	449.819	375.499	410.271	395.265	465.683	443.997	445.627	166.232	162.427	503.853	427.977	451.563	165.184	119.286	145.51
438.459	451.498	437.938	395.185	468.702	455.042	473.098	411.628	446.629	372.398	407.381	397.336	462.376	437.562	440.876	165.64	162.562	500.504	425.75	444.761	166.79	122.17	143.034
439.134	454.49	441.022	392.935	468.747	454.699	473.78	412.408	448.674	374.428	402.366	396.69	462.348	438.333	443.812	166.488	163.281	499.901	426.739	441.612	168.937	120.98	142.687
443.389	457.939	444.421	404.185	474.997	460.071	478.416	416.804	451.534	376.124	409.934	398.055	468.32	442.876	447.108	165.357	160.823	502.504	432.25	445.924	169.581	123.027	142.932
442.185	455.862	442.401	406.524	477.729	462.999	480.156	418.264	449.724	375.05	416.818	398.224	471.003	444.412	445.056	167.064	162.542	500.798	428.693	445.063	168.213	119.789	139.014
441.185	454.05	440.022	401.346	472.613	458.914	479.604	414.569	450.339	376.153	417.592	400.352	466.249	442.147	443.258	165.529	161.594	500.739	429.489	446.421	170.121	120.646	145.626
441.535	455.096	441.357	398.703	470.39	455.999	475.741	413.74	448.989	377.444	417.17	398.706	463.827	439.979	444.402	166.892	160.729	502.96	431.477	447.733	167.845	120.599	156.667
442.707	454.077	440.864	399.31	468.39	455.814	475.689	415.761	448.363	378.16	420.12	400.722	462.496	441.165	443.487	166.014	161.333	501.342	430.739	448.514	168.919	120.313	160.524
442.796	453.586	440.844	401.203	470.274	456.642	475.734	415.077	447.534	376.068	418.371	400.601	464.045	440.76	442.909	166.377	162.24	499.915	429.716	448.328	169.52	120.98	167.789
441.459	454.314	440.956	400.179	470.607	456.829	476.39	415.348	451.465	375.285	420.02	399.558	464.275	441.18	443.391	167.01	162.229	501.691	431.08	451.051	171.172	120.286	163.429
443.229	455.931	442.65	397.536	467.223	453.471	474.227	414.241	450.726	378.529	424.357	397.735	460.923	439.625	445.098	166.616	160.792	502.912	433.955	450.805	168.221	120.286	153.939
441	455.115	442.172	393.143	464.661	452.286	473.136	414.283	449.877	377.949	423.774	398.823	458.831	439.204	444.401	166.889	161.396	502.5	428.125	451.409	167.515	119.476	159.714
442.535	456.195	442.596	394.268	468.696	455.529	479.961	415.722	451.626	374.546	414.291	398.313	462.507	443.006	445.342	166.364	161.125	500.338	428.25	445.953	167.773	125.857	149.633
441.369	456.337	442.591	391.946	466.571	452.786	476.396	414.508	452.319	375.199	405.492	395.273	460.176	440.777	445.462	167.394	161.792	504.029	427.761	448.116	166.988	122.524	157.245
445.083	457.28	444.749	396.25	469.446	455.971	476.474	416.925	451.728	378.706	409.347	393.767	463.176	442.091	446.676	166.01	161.021	505.544	425.886	448.079	164.908	122.238	147.306
442.605	454.28	441.044	393.911	465.375	452.771	472.162	413.235	450.167	374.161	404.879	393.209	459.514	438.137	443.419	166.152	160.656	502.544	426.273	445.581	167.252	120.048	148.592
444.529	456.904	443.966	399.143	470.571	456.371	477.721	416.326	452.072	375.831	404.457	393.759	464.056	442.314	446.159	165.98	162.24	504.485	426.92	448.781	167.276	120.952	148
442.23	456.137	442.773	399.49	471.501	457.171	476.821	416.081	446.048	376.723	401.044	393.358	464.985	441.788	445.432	166.103	162.202	504.909	426.361	448.615	167.613	122.051	149.559
440.746	456.655	442.871	398.293	471.367	457.599	478.256	416.391	447.019	372.658	400.215	393.631	465.006	442.584	446.044	166.88	162.775	501.394	428.588	445.76	168.368	118.48	148.641
438.211	452.812	439.857	396.829	470.698	457.014	474.997	415.145	448.093	374.537	405.069	394.647	464.394	440.428	442.252	166.769	161.879	499.291	428.611	447.201	165.65	120.527	145.58
438.485	452.854	438.935	399.418	472.278	457.428	477.828	413.659	447.515	377.667	416.24	396.969	465.542	440.849	442.093	166.769	161.192	503.453	430.1	448.987	165.539	121.289	151.927
438.109	453.352	439.546	396.811	470.064	455.856	475.49	412.621	446.745	376.465	416.974	396.663	463.549	439.224	442.435	166.012	162.973	504.262	427.577	448.718	167.527	119.337	147.09
438.651	452.026	437.965	397.615	471.564	457.814	476.919	413.397	447.192	377.537	416.757	398.093	465.204	440.315	441.353	165.204	162.025	502.188	429.293	447.871	168.276	119.432	149.029
437.141	453.478	439.536	398.829	471.314	457.299	477.153	413.327	447.854	377.544	419.295	398.39	464.929	440.41	442.631	165.83	162.119	503.688	431.543	447.908	165.337	121.146	147.212
438.829	453.141	439.339	397.026	471.09	457.156	477.217	414.402	449.908	376.105	418.159	398.41	464.689	441.035	442.582	165.517	162.348	504.232	431.634	449.62	169.067	121.67	146.723
440.242	452.483	438.808	396.661	469.661	455.986	475.143	413.176	450.455	377.892	418.116	395.643	463.401	439.381	441.633	165.657	161.115	501.397	432.898	449.507	165.73	120.286	144.694
438.529	450.441	437.852	398.857	471.384	457.257	477.468	414.476	452.877	378.431	416.548	396.349	464.901	441.134	439.731	166.323	160.875	503.647	429.534	448.563	168.84	120.524	149.918
441.771	453.172	439.921	396.964	469.339	455.086	477.442	415.037	452.348	374.367	411.387	392.116	462.81	441.488	442.138	166.404	161.323	498.809	424.625	443.535	167.712	121.333	150.184
443.701	460.318	446.833	404.411	477.295	462.429	481.844	420.225	451.549	376.922	408.141	395.004	470.514	446.25	449.633	168.141	161.521	500.5	426.716	448.265	170.086	122.905	153.306
440.535	453.782	441.926	399.304	470.357	456.943	475.916	416.54	451.035	376.825	420.518	397.671	464.113	441.595	443.379	166.808	161.979	500.206	425.455	451.2	166.65	118.524	149.816
441.325	452.609	439.704	397.482	469.125	455.529	475.5	414.465	451.792	377.343	421.678	400.41	462.838	440.323	442.168	165.788	160.104	500.176	425.148	451.563	166.117	120.571	146.551
439	455.314	442.099	396.375	467.884	454.4	473.63	412.973	450.381	374.835	418.176	399.643	461.711	438.668	444.734	166.394	160.917	501.632	425.705	449.628	165.975	120.857	150.388
440.529	453.839	440.916	398.161	468.634	454.529	475.071	413.492	453.173	373.835	414.191	400.402	462.211	439.573	443.223	166.505	163.083	502.382	427.42	449.93	168.245	122.429	150.571
442.255	457.004	443.605	404.245	475.217	460.957	479.586	417.01	452.267	376.116	410.429	400.119	468.733	443.473	446.253	166.578	163.621	506.346	429.244	445.583	167.885	121.861	153.477
442.79	457.556	444.241	405.781	476.199	461.315	480.229	418.058	451.36	373.677	408.017	399.356	469.451	444.36	446.938	167.427	162.412	504.434	433.574	448.876	171.186	124.718	149.232
444.363	458.361	444.871	401.781	473.02	459.457	478.437	416.561	450.15	377.859	411.735	396.947	466.747	442.72	447.76	167.083	163.194	504.066	431.903	448.979	171.627	119.242	151.905
442.739	455.897	441.916	397.209	468.333	455.486	473.047	414.802	447.594	378.65	416.238	397.28	462.374	439.433	445.133	166.902	161.235	503.419	428.892	448.83	170.229	117.861	150.538
440.783	456.307	442.99	395.852	469.217	456.1	476.268	413.909	447.364	378.208	416.022	397.469	463.099	440.339	445.653	166.77	161.819	503.096	431.858	449.686	168.738	116.432	152.538
439.904	455.87	442.152	393.316	466.109	453.186	473.378	413.219	446.008	376.788	414.896	396.428	460.106	438.683	444.987	166.639	162.1	502.919	431.074	447.16	168.314	120.289	150.66
440.465	453.675	439.458	392.298	465.931	452.172	472.943	411.668	446.718	376.133	415.092	396.348	459.557	437.607	442.739	167.174	162.277	504.346	431.006	448.114	167.591	120.623	150.558
440.936	454.016	439.709	391.959	465.172	452.015	470.878	411.727	446.889	376.602	414.911	396.714	459.085	436.72	443.075	165.7	162.746	504.258	429.903	450.681	167.529	119.623	149.558
442.172	453.414	440.256	390.804	462.312	449.129	470.864	412.481	447.823	375.332	413.648	394.88	456.218	437.198	442.587	166.192	160.198	500.147	429.614	447.846	167.712	118.857	150.306
442.21	452.146	438.187	391.911	462.643	449.686	470.942	411.893	449.479	375.796	406.894	395.092	456.592	436.921	441.22	165.343	161.458	501.471	429.216	445.953	166.135	117.286	150.531
438.815	453.467	440.079	391.018	466.179	452.486	475.649	413.059	449.372	372.616	403.427	394.474	459.817	439.57	442.419	166.768	161.927	501.059	423.58	444.67	166.344	118.762	153.286
440.962	454.927	441.522	396.75	473.509	458.5	481.299	417.406	452.072	373.934	398.945	395.277	466.62	444.46	444.015	166.949	161.542	501.074	427.159	450.526	167.626	118.048	151
441.726	456.41	442.98	399.875	475.384	460.429	482.961	417.642	451.852	374.72	402.824	395.799	468.507	445.329	445.612	166.626	161.51	502.647	430.091	447.33	169.552	121.952	153.367
444.025	456.406	443.562	403	476.804	461.771	482.019	418.84	450.862	377.446	411.261	393.261	469.923	445.57	445.502	165.677	160.99	499.015	425.045	446.991	166.454	120.905	151.653
438.605	450.713	437.557	396.607	468.589	455.2	477.149	414.69	450.095	375.406	410.02	394.438	462.394	441.22	440.119	164.636	159.906	500.029	424.534	444.977	163.35	124.333	148.755
440.911	455.87	441.97	399.661	471.911	457.986	476.974	415.647	452.874	376.094	411.327	396.703	465.535	441.546	444.893	165.798	162	506.456	429.205	450.33	164.773	125.476	148.633
441.636	454.448	440.697	402.635	473.97	460.232	477.32	417.51	453.601	380.394	404.055	398.394	467.742	442.741	443.595	166.463	162.182	509.192	430.029	436.016	167.3	125.624	152.813
447.088	459.663	446.613	407.189	480.889	466.303	485.126	422.322	454.019	382.33	410.492	396.86	474.249	448.866	449.197	167.443	161.984	505.53	432.938	435.854	169.355	122.957	148.181
444.834	457.808	444.924	409.01	480.88	466.06	485.106	419.413	449.838	379.8	409.653	397.792	474.15	447.25	447.546	166.817	161.776	503.986	431.393	434.649	169.103	123.624	147.834
443.935	457.295	443.958	405.367	474.327	460.803	478.509	416.857	449.612	380.67	409.065	400.82	468.087	442.961	446.892	166.776	162.057	506	430.916	435.775	168.361	123.386	147.854
441.114	455.743	442.367	399.51	469.934	456.689	476.106	414.226	448.418	379.526	410.613	399.081	463.798	440.418	445.179	166.887	162.828	504.427	429.756	435.998	167.367	118.576	148.466
439.974	454.092	440.618	402.349	473.336	459.003	477.996	414.606	448.206	377.344	407.342	399.676	466.784	441.497	443.604	167.726	163.036	505.074	428.154	435.072	170.508	121.624	147.956
439.611	454.011	440.48	398.26	468.175	454.846	473.308	413.103	447.82	377.071	404.146	399.194	462.017	438.619	443.555	166.867	162.276	506.177	431.166	434.216	169.134	121.195	144.548
439.853	455.211	441.441	394.528	468.407	455.06	474.723	413.194	447.371	377.448	404.98	399.266	462.214	439.232	444.408	166.332	161.661	504.059	427.734	433.44	169.557	120.291	145.344
439.573	452.609	439.68	397.25	468.509	454.914	474.558	413.866	448.837	375.92	417.643	397.269	462.268	439.521	441.872	165.788	162.51	501.338	431.057	450.27	167.638	118.714	146.653
438.102	452.287	439.276	393.25	462.402	449.386	469.558	411.513	447.634	375.31	414.332	396.213	456.401	436.079	441.633	166.838	162.323	501.294	429.341	448.405	167.779	122.095	145.98
439.115	451.513	438.498	394.482	464.893	452.014	472.435	412.834	450.01	373.958	407.397	393.562	458.923	438.058	440.691	165.495	162.198	498.471	424.409	442.805	167.442	121.429	152.653
438.86	453.441	440.163	393.375	464.196	451.157	471.364	412.176	447.389	375.051	406.492	392.056	458.127	437.223	442.596	166.535	160.969	500.441	422.42	445.749	165.601	120	151.939
439.102	452.341	439.33	393.304	465.812	452.214	475.519	412.144	449.424	373.91	404.834	394.755	459.549	439.067	441.462	165.303	161.146	499.868	423.807	442.116	166.988	118.524	150.184
438.427	452.69	439.734	395.357	470.58	456.029	478.727	413.93	452.152	371.557	400.276	391.659	463.88	441.366	441.82	165.323	160.854	496.441	425.17	444.93	163.11	118.857	149.306
441.35	456.935	443.611	399.339	473.196	458.529	480.617	416.299	450.844	373.848	402.869	394.281	466.458	443.521	445.951	165.828	161.115	502.75	428.886	448.195	163.632	123.714	146.612
440.363	452.648	439.089	394.304	468.804	455.186	471.558	413.567	450.78	374.9	405.256	395.438	462.577	437.991	441.783	165.636	160.76	503.103	426.068	448.898	163.681	122.762	150.388
442.611	456.163	441.932	396.871	470.187	456.955	475.966	415.401	452.693	379.022	394.984	399	464.123	440.977	445.179	166.655	161.607	508.263	428.796	436.492	170.678	121.514	149.404
446.362	462.22	448.212	407.514	482.026	467.27	486.446	421.775	454.16	379.273	399.747	397.012	475.292	449.129	451.161	166.473	163.784	507.292	433.637	434.445	170.874	120.895	151.445
450.114	462.155	448.621	411.407	484.58	469.313	491.239	423.176	453.302	379	402.436	399.341	477.553	452.093	451.543	167.534	162.826	505.601	436.91	435.915	170.862	118.99	151.098
447.63	459.848	445.996	401.728	475.883	461.755	482.7	419.272	450.252	379.696	402.969	397.843	469.335	446.138	449.204	167.281	161.743	504.366	433.478	434.966	170.776	120.324	148.894
443.751	455.327	441.715	399.496	469.731	455.47	475.252	415.486	447.938	378.355	405.622	399	463.215	440.782	444.788	166.726	162.274	504.042	430.535	434.552	169.341	115.371	151.527
443.77	454.806	440.439	396.907	467.856	454.713	474.161	414.93	448.053	379.399	405.556	398.751	461.771	439.989	444.063	167.008	161.201	503.807	428.023	434.482	169.568	119.847	149.058
440.305	455.511	441.991	396.3	467.178	454.041	473.239	413.775	445.166	378.19	401.009	396.156	461.081	438.901	444.812	166.756	162.461	503.086	427.512	433.333	168.555	120.752	147.527
443.483	455.768	441.705	396.264	468.374	454.584	474.245	414.251	446.995	377.449	397.798	398.345	462.081	439.657	445.054	167.13	161.472	504.292	430.126	434.287	170.574	123.038	149.853
445.229	457.751	444.32	396	468.527	454.814	473.656	414.524	448.782	376.454	416.492	397.928	462.19	439.506	446.872	166.626	161.458	503.235	432.045	449.251	168.503	118.714	154.51
441.255	453.149	439.872	394.857	464.33	451.243	471.877	413.011	450.257	376.001	417.754	399.43	458.268	437.954	442.318	165.737	163.125	505.353	431.08	449.14	167.767	120.286	157.367
436.522	451.904	438.867	389.804	464.402	451.171	474.058	412.086	448.776	376.235	417.271	398.088	458.246	438.363	441.291	165.788	160.958	504.471	427.909	447.981	166.031	121.333	154.796
440.204	454.406	441.355	395.625	470.223	455.7	478.487	415.679	449.683	377.849	418.196	397.281	463.57	442.271	443.538	166.717	160.719	503.809	428.795	448.228	165.135	123.905	155.98
440.605	454.897	442.177	397.875	473.67	459.257	477.955	415.807	453.926	378.489	422.623	396.534	467.063	442.018	444.04	166.354	161.281	506.044	429.932	451.907	164.951	120.19	160.163
441.516	452.199	439.394	399.75	473.812	459.2	476.513	416.476	452.895	374.224	414.849	392.763	467.162	441.802	441.132	165.879	161.177	500.882	429.705	450.042	164.061	123.381	137.327
443.79	458.395	444.419	408.268	479.232	463.786	486.838	421	453.101	375.622	409.005	393.365	472.197	448.988	447.627	166.566	162.635	505.074	426.795	451.433	170.46	128.19	131.551
442.484	455.184	442.704	405.536	473.938	460.357	479.455	417.439	452.932	375.752	409.492	393.843	467.718	443.689	444.768	165.323	159.583	499.441	424.216	444.772	167.276	123.619	129.918
439.793	455.547	441.988	400.702	470.411	456.923	475.99	415.741	449.815	379.234	394.634	394.122	464.211	441.261	445.062	166.987	163.48	502.979	424.863	430.739	165.658	121.314	128.754
438.004	450.566	437.278	396.362	466.349	453.323	471.945	411.2	448.766	377.593	393.985	393.648	460.373	436.914	440.077	166.068	161.866	502.288	426.181	429.814	165.971	119.171	133.141
440.004	454.639	441.298	398.648	472.304	458.465	477.516	414.965	450.194	377.123	397.191	397.833	465.957	441.435	444.15	166.957	161.991	503.17	430.227	432.311	168.266	119.933	156.162
441.488	454.669	441.402	403.059	472.063	458.023	477.321	414.88	448.231	378.044	403.011	398.44	465.654	441.338	444.163	166.25	163.084	504.626	428.727	434.911	167.505	115.837	152.386
440.156	454.183	440.377	400.577	470.625	457.623	475.581	414.896	446.735	377.544	403.88	398.765	464.598	440.6	443.527	167.361	161.636	503.685	428.238	435.851	168.99	115.694	163.529
439.87	454.436	440.86	399.541	473.125	459.523	478.094	414.099	447.077	378.337	402.342	399.303	466.859	441.213	443.787	166.886	162.147	505.538	429.181	434.911	170.444	118.885	167.978
440.876	455.857	442.323	398.987	471.777	458.765	477.679	415.211	448.532	376.334	398.86	399.018	465.64	441.649	445.092	165.775	162.251	502.861	430.408	432.237	167.321	116.171	164.468
441.628	455.463	441.712	398.487	469.358	455.48	476.166	414.056	449.663	377.233	400.101	399.118	462.978	440.408	444.774	166.614	161.98	503.2	430.647	433.363	167.002	118.79	169.243
441.611	454.153	440.828	397.536	467.08	453.771	473.039	414.578	450.704	376.45	415.588	397.261	460.979	439.293	443.061	166.404	161.302	501.853	430.091	448.86	167.853	119.524	162.122
439.573	453.828	440.616	393.321	466.366	452.3	475.104	413.93	450.938	377.248	415.307	398.482	459.923	439.838	442.93	166.162	161.708	502.676	431.977	447.26	166.067	117.714	144.694
442.236	455.261	441.498	392.393	469.5	455.643	480.078	414.455	449.794	376.173	410.402	398.337	463.042	442.308	444.333	166.343	161.375	498.25	428.023	445.2	167.963	120.905	144.714
440.93	455.977	442.892	395.786	472.286	457.471	484.37	416.684	452.29	371.042	408.774	397.51	465.479	445.497	445.232	164.889	161.312	501.265	425.773	447.298	168.368	119.524	171.714
440.274	453.49	440.453	391.589	466.804	451.8	476.351	412.925	449.951	373.817	404.884	392.755	460.014	439.756	442.612	165.566	159.844	501.632	427.545	445.805	166.405	120.762	140.204
444.815	456.153	442.946	401.018	472.5	458.243	476.656	415.588	451.175	375.859	408.513	393.241	465.979	441.357	445.361	166.96	163.25	500.721	425	447.191	168	123.667	140.735
445.637	457.667	444.163	403.179	474.839	460.386	479.727	417.61	452.379	376.719	410.683	393.506	468.261	443.909	446.96	166.556	162.906	503.618	428.443	448.907	167.859	123.381	139.735
442.331	457.556	444.906	399.946	473.17	459.471	478.753	417.492	450.671	375.802	412.156	393.839	466.81	443.387	446.862	166.343	161.823	502.574	429.25	449.228	166.963	121.619	139.857
443.667	458.988	445.069	401.759	475.356	460.978	477.373	418.762	447.529	379.458	400.23	395.644	468.786	443.481	448.17	165.09	162.505	506.73	428.813	436.373	169.069	120.671	138.123
442.794	456.731	443.389	400.473	470.32	456.721	474.412	415.222	445.799	378.672	399.989	394.64	464.068	440.234	446.109	165.373	162.401	506.598	429.177	437.112	169.573	118.528	138.776
444.565	455.739	442.167	398.723	471.427	457.692	477.283	415.912	447.488	380.777	401.225	396.183	465.11	441.902	445.02	166.616	161.984	508.23	431.381	437.326	169.106	119.147	138.654
442.31	455.003	440.827	393.527	467.82	454.749	473.997	414.366	448.974	378.713	403.356	397.243	461.73	439.575	443.983	165.333	160.828	505.48	430.802	433.354	169.327	118.909	136.368
444.17	456.827	442.226	395.581	468.802	455.378	475.438	414.136	448.286	376.926	400.552	399.918	462.526	440.066	445.751	166.444	161.224	504.642	430.302	433.401	169.609	118.147	142.634
442.247	455.716	442.123	397.509	469.436	455.478	477.062	416.067	450.332	377.353	402.235	400.347	463.005	441.956	445.188	166.696	163.193	505.304	431.756	433.689	168.204	119.385	144.858
443.941	454.85	440.591	396.223	467.98	453.778	470.906	415.462	451.611	377.587	401.421	398.383	461.596	438.825	444.118	166.414	161.359	504.73	428.734	432.987	166.585	118.909	165.205
442.03	454.769	440.615	399.616	471.186	457.935	473.718	414.195	449.418	376.479	401.863	399.034	465.019	439.301	443.87	167.818	160.474	503.686	427.154	432.154	168.26	116.48	157.94
441.338	453.575	440.773	397.875	468.75	455.557	474.636	413.749	451.286	376.587	418.518	395.932	462.627	439.466	442.933	166.778	161.281	500.191	430.795	450.488	165.497	119	149.673
441.758	455.238	441.502	399.964	470.607	457.171	477.812	415.075	451.101	377.413	420.9	397.968	464.345	441.652	444.382	167.323	162.615	503.088	431.5	450.637	167.086	122.19	164.122
438.318	453.042	440.823	399.571	470.045	455.429	478.468	415.299	451.208	377.094	420.211	398.345	463.451	442.11	442.547	167.384	162.042	502.735	427.727	449.902	164.62	120.524	154.735
437.599	452.621	440.069	399.804	470.732	456.571	479.052	414.802	453.866	377.36	419.98	399.221	464.261	442.061	442.061	165.838	162.188	504.824	428.682	449.628	165.951	118.714	151.571
440.822	454.728	441.345	401.536	471.5	458.086	476.74	416.877	453.827	379.493	418.246	395.651	465.345	442.183	443.823	166.02	161.906	505.338	431.091	454.921	167.049	123.095	138.429
443.624	458.996	445.685	404.964	479.741	465.714	485.851	420.765	454.588	378.191	416.447	396.984	473.246	448.32	448.223	167.636	161.281	506.779	434.659	449.479	169.638	120.333	159.673
443.522	457.421	445.059	414.375	485.268	469.514	487.688	422.668	453.879	376.67	412.327	396.486	478.148	450.174	446.807	166.687	162.323	502.456	429.705	446.363	169.767	118.952	157.98
439.274	453.157	441.754	404.179	474.518	460.143	480.896	415.738	451.578	375.629	405.382	394.904	467.901	443.418	443.086	167.253	162.604	500.853	428.455	446.112	168.319	119.333	157.551
436.705	454.523	440.83	395.914	469.054	455.74	476.823	412.232	445.096	376.039	404.81	396.578	462.872	439.659	444.026	165.893	161.161	497.741	424.727	445.102	171.179	123.052	155.637
436.998	449.89	436.618	391.468	464.839	451.583	472.706	410.071	445.322	373.388	404.865	393.867	458.695	436.628	439.305	166.529	160.568	498.697	423.534	442.554	164.296	121.909	143.31
439.986	451.572	437.761	389.754	462.295	449.297	472.401	410.708	446.337	373.554	405.976	395.803	456.287	436.924	440.944	165.206	160.578	499.094	423.75	443.084	167.13	121.814	147.249
436.088	448.392	434.204	388.379	460.822	448.026	469.979	409.852	445.178	371.396	403.996	396.514	454.872	435.33	437.543	166.559	161.224	497.006	424.716	441.442	164.173	119.909	150.882
439.323	453.228	438.283	391.379	466.375	452.669	474.096	411.259	447.343	374.23	398.674	398.594	460.062	437.891	442.228	166.367	161.713	502.55	426.704	446.907	170.505	124.624	151.902
443.839	457.722	443.342	398.379	471.116	457.226	472.992	414.205	449.246	376.034	407.83	395.446	464.829	438.964	446.47	166.468	163.557	500.785	429.25	446.549	167.83	121.528	150.943
443.597	458.101	443.909	403.075	475.697	460.454	479.31	416.74	449.283	376.615	414.795	397.225	468.794	443.186	447.017	165.832	161.568	501.932	429.795	448.019	167.83	121.814	152.004
442.1	457.833	444.342	398.575	469.223	455.497	474.758	415.259	447.543	377.757	417.704	398.048	462.928	440.448	446.935	165.771	163.088	503.756	427.17	450.447	167.517	119.528	150.596
444.892	454.736	441.522	393.929	466.652	453.229	473.052	412.422	447.457	375.949	420.1	397.406	460.359	438.085	444.028	166.051	162.24	503	430.534	451.349	167.049	120.333	147.306
442.357	456.119	443.099	394.036	466.679	453.986	474.617	415.171	450.076	376.305	419.186	396.731	460.732	440.268	445.376	163.939	161.344	506.265	430.693	453.544	168.466	118.429	146.265
439.229	452.747	440.374	392.161	466.357	452.357	474.721	413.663	449.599	374.488	417.849	395.647	459.88	439.497	442.104	166.576	160.344	502.471	426.67	452.288	165.89	119.238	148.286
438.223	452.59	439.66	391.286	464.902	451.986	473.675	415.075	450.702	376.832	418.06	396.285	458.866	439.905	442.009	166.808	162.135	501.118	425.693	450.051	166.865	121.762	145.327
440.268	452.648	439.921	392.554	465.42	453.1	475.344	412.759	451.586	377.068	415.256	393.972	459.599	439.287	441.93	164.798	161.198	505.221	427.136	450.949	164.718	117.19	143.939
442.803	455.172	441.675	398.339	471.741	457.643	478.208	416.139	452.807	378.227	414.407	395.884	465.225	442.378	444.229	165.98	162.812	505.985	430.909	451.144	167.055	119.381	147.224
441.911	456.383	442.749	399.036	471.893	457.814	478.955	417.112	454.062	378.438	417.548	396.398	465.401	443.287	445.529	166.606	162.823	507.456	433.557	453.102	168.779	122.714	149.061
446	459.709	446.36	405.107	479.884	464.8	486.584	420.856	453.737	377.961	418.688	397.755	472.958	448.701	448.82	166.283	162.135	503.971	433.614	448.884	171.202	121.286	148.408
447.823	462.381	449.142	413.392	485.854	469.681	487.884	424.346	451.102	380.811	420.826	397.912	478.587	451.252	451.844	167.689	161.692	502.422	429.037	448.159	169.013	119.337	151.723
441.154	456.871	443.763	406.517	476.167	461.667	477.599	417.693	448.108	377.5	415.077	397.864	469.636	442.96	446.489	166.961	162.077	503.922	431.082	447.526	170.105	118.861	148.11
440.594	455.128	441.595	402.071	473.417	458.895	475.696	414.49	450.011	378.983	411.836	398.117	466.883	440.371	444.927	167.072	162.744	504.011	433.889	451.047	171.951	123.051	150.294
439.632	454.109	440.788	402.482	473.854	459.395	476.566	415.613	448.844	377.908	421.429	398.591	467.298	441.39	443.657	166.456	162.129	502.084	432.287	448.689	168.847	119.813	149.396
437.46	453.166	439.295	398.785	469.774	456.752	472.702	413.298	448.192	374.138	414.997	399.463	463.77	438.384	442.572	166.355	161.973	500.849	426.344	445.168	169.688	120.861	152.825
434.262	450.04	436.472	394.767	464.997	451.738	469.884	410.159	446.637	372.678	406.308	396.491	458.883	435.396	439.349	167.365	161.025	500.702	425.185	443.112	167.546	118.718	149.865
436.25	448.81	435.329	393.446	463.194	449.781	470.254	410.378	447.791	373.997	405.7	395.499	457.031	435.756	438.171	166.598	161.348	501.849	425.571	443.079	162.884	121.527	149.539
439.676	452.369	437.876	388.875	464.042	451.624	473.027	410.993	447.591	373.752	406.404	397.206	458.185	437.268	441.284	167.133	160.16	503.084	425.151	446.27	165.908	118.432	153.294
446.07	457.602	443.906	400.786	471.875	457.971	480.201	416.973	454.846	374.456	408.739	396.446	465.528	443.796	446.471	165.525	162.729	501.794	430.966	448.154	163.466	116.333	150.347
445.14	454.682	441.68	397.893	468.982	455.343	476.493	415.791	452.049	375.658	409.191	396.594	462.732	441.534	443.752	166.96	162.24	502.279	428.364	449.716	171.632	122.143	150.796
442.955	454.36	440.744	395.071	470.348	456.557	478.403	414.93	451.317	375.129	409.317	397.707	463.923	441.811	443.101	165.98	162.719	502.382	430.534	450.884	164.767	121.19	154.612
442.045	457.13	442.97	398.018	471.759	458.086	481.838	416.995	450.282	377.211	411.437	402.382	465.415	444.521	446.26	166.717	162.823	502.75	430.511	452.34	169.945	125.19	155.816
441.102	453.49	440.562	396.429	467.866	453.543	474.37	413.914	451.158	379.111	415.879	398.655	461.352	439.457	442.691	167.202	161.729	501.618	427.773	449.074	169.19	122.238	150.408
440.898	454.41	441.69	397.732	468	454.643	474.396	413.016	450.154	377.431	415.221	394.554	461.789	438.982	443.82	165.859	160.906	503.191	427.864	448.851	168.393	123.952	156.245
439.159	452.893	440.458	394.357	464.116	451.043	468.578	412.316	447.733	375.317	413.804	393.675	458.042	436.067	442.529	166.293	162.073	500.132	426.159	446.344	166.276	119.952	154.531
436.962	451.598	438.478	394.018	465	451.143	473.955	410.406	448.753	371.241	409.427	390.739	458.627	437.402	440.899	165.697	160.156	495.265	423.33	442.535	164.883	121.714	144.571
470.427	536.762	516.97	449.821	534.018	500.471	514.896	429.262	432.537	397.996	150.538	448.988	520.577	465.716	529.208	172.293	174.698	490.706	479.58	474.167	302.141	159.905	177.918
434.051	447.012	435.823	398.893	467.384	453.971	481	415.882	456.309	372.614	426.467	388.394	461.275	443.634	436.45	164.909	162.229	501.912	421.068	442.056	154.804	126	127.816
432.687	446.163	433.801	397.457	468.291	455.267	477.322	415.868	449.302	373.443	411.675	386.323	462.346	441.911	435.526	164.593	162.194	501.609	417.038	424.643	158.378	120.713	122.984
435.534	445.68	433.56	399.474	467.362	453.995	469.426	412.9	446.479	375.409	408.881	388.54	461.423	436.649	435.177	165.018	160.954	499.844	416.981	427.094	158.261	121.856	122.575
436.381	452.891	437.407	398.439	464.469	451.681	469.361	412.98	446.927	373.378	405.459	389.154	458.74	436.789	441.682	164.462	160.016	501.741	422.243	427.001	161.237	121.904	124.086
436.496	454.19	439.314	397.278	464.13	452.081	470.556	413.344	445.993	376.727	403.112	391.247	458.649	437.484	442.994	165.492	160.506	504.741	424.027	428.927	160.089	126.142	122.024
434.75	450.171	434.728	398.403	464.907	452.267	472.342	413.178	448.752	376.159	412.067	390.026	459.184	438.203	438.636	164.533	160.923	503.344	420.618	429.624	158.856	122.951	123.861
439.355	455.278	439.333	397.778	464.809	452.024	472.069	414.365	446.894	374.524	402.519	391.412	459.036	438.758	444.07	165.805	161.079	501.785	421.311	428.303	162.445	121.475	125.739
438.502	451.458	435.575	394.939	461.425	449.267	467.225	411.579	444.966	373.317	401.539	391.183	455.98	435.063	440.11	165.735	160.464	499.432	419.288	428.95	162.684	124.761	124.677
436.808	450.535	435.161	393.957	463.38	450.652	471.089	412.285	443.164	374.228	397.71	389.62	457.613	437.155	439.404	165.199	161.027	499.594	421.822	428.085	160.795	123.475	125.82
437.79	451.663	436.877	398.25	463.821	450.243	470.182	412.701	448.683	374.445	418.94	388.606	457.803	436.963	440.294	166.333	161.219	497.765	424.534	443.391	159.239	122.81	126.98
434.459	450.272	436.222	396.393	464.973	451.114	470.188	411.005	450.152	371.767	410.91	388.855	458.768	435.982	439.346	165.131	160.062	497.015	423.034	439.614	162.117	126.19	128.143
434.618	451.808	437.187	396.661	466.196	452.686	469.461	411.556	447.426	371.871	403.397	388.189	460.183	435.963	441.092	164.434	160.75	497.75	421.102	442.749	163.472	126.524	126.776
434.732	451.28	437.488	393.893	465.911	452.057	476.286	412.043	447.191	374.587	408.121	389.703	459.69	439.311	440.333	165.333	158.802	497.103	418.716	443.693	163.215	125.667	127.163
434.841	451.008	436.232	393.75	464.991	451.1	472.351	411.193	447.66	373.299	408.01	391.241	458.754	437.098	440.083	165.01	159.729	498.721	417.545	444.293	163.613	126.333	125.755
436.669	454.487	439.729	397.857	468.741	455.114	474.838	414.246	448.298	375.687	404.126	392.422	462.599	439.887	443.48	165.141	161.583	498.926	421.807	447.284	167.301	128.238	127.082
436.382	453.448	439.202	396.393	467.08	453.129	476.61	413.717	447.986	374.313	407.98	389.944	460.761	440.375	442.578	165.646	160.885	498.118	419.148	446.307	165.012	122.619	128.184
439.064	457.153	442.68	398.321	468.411	454.314	474.883	414.807	446.311	375.098	399.719	393.281	462.141	440.241	446.477	165.152	160.448	499.5	422.807	446.302	166.908	125.524	127.796
436.236	454.489	439.195	395.35	465.668	451.796	471.267	411.985	444.519	377.656	391.799	395.109	459.482	437.076	443.604	165.795	161.107	501.2	417.188	427.545	166.241	123.767	125.861
435.949	456.619	441.426	397.333	468.275	454.039	473.526	413.054	444.725	374.735	384.276	393.9	461.932	438.61	445.616	164.432	162.17	501.141	421.245	429.149	166.996	125.052	125.698
438.516	457.358	441.978	402.636	471.427	456.596	476.935	415.878	446.988	374.151	389.16	393.334	464.862	441.729	446.448	164.725	163.097	501.2	426.302	429.582	168.64	126.1	126.535
437.956	454.826	439.599	401.011	471.097	456.968	475.637	414.952	447.702	375.317	388.537	393.816	464.791	440.653	444.044	166.018	162.274	503.553	428.995	431.628	166.217	124.529	127.8
437.593	454.485	439.382	400.975	469.739	455.668	476.078	414.99	448.274	374.832	388.437	392.732	463.467	440.866	443.76	164.886	160.472	502.303	425.915	428.912	168.051	126.481	127.188
438.051	456.01	441.229	402.404	469.498	455.396	473.624	414.006	447.774	376.381	383.02	393.776	463.32	439.232	445.188	165.533	162.503	501.082	425.54	429.81	167.511	125.529	124.045
438.917	457.745	442.377	401.029	470.927	457.368	476.754	415.824	447.853	376.314	392.135	393.868	464.834	441.552	446.781	165.917	162.701	501.876	426.734	431.847	169.591	122.862	129.922
439.739	457.125	441.963	402.922	472.9	457.925	476.091	414.808	446.383	377.291	394.11	395.001	466.355	440.707	446.09	165.169	163.128	504.023	426.745	432.405	170.763	122.243	122.657
438.911	455.157	440.31	403.179	470.312	455.529	476.617	414.674	449.36	374.777	407.829	394.43	463.803	440.927	444.297	165.778	160.469	500.029	428.67	445.633	170.577	124.905	125.204
439.726	457.762	442.877	404.071	471.045	457.186	477.857	415.257	449.648	373.23	398.874	391.502	464.88	441.799	446.798	165.667	162.198	495.882	425.159	443.819	169.571	128.143	127.776
439.911	457.874	443.532	404.839	472.179	457.214	477.045	414.556	447.191	374.269	400.437	389.763	465.528	440.985	446.856	166.111	161.229	497.015	421.33	443.702	168.38	124.333	129.429
436.701	453.885	439.956	397.964	467.089	452.457	470.026	412.797	445.551	372.536	396.352	391.145	460.641	436.869	443.162	165.091	160.583	496.471	423.193	443.023	168.509	126.095	129.776
432.694	449.644	434.261	390.75	462.482	448.414	470.214	409.588	446.85	372.195	403.01	389.064	456.127	435.25	438.627	165.727	160.167	493.838	420.92	443.614	166.828	127.286	127.796
436.376	453.203	438.892	389	461.312	447.643	471.545	411.604	446.276	374.076	399.211	390.333	455.197	437.049	442.214	164.586	160.521	497.206	418.42	445.316	166.423	128.905	127.551
435.783	452.494	438.005	390.786	460.33	446.914	468.331	410.727	447.698	374.69	402.719	391.386	454.345	435.149	441.468	164.707	160.969	497.632	418.795	443.47	163.644	125.571	129.184
436.93	450.579	436	391.661	462.429	449.343	468.201	410.278	448.412	375.975	405.558	392.329	456.563	434.747	439.596	164.485	160.719	500.353	423.205	446.851	166.252	127.952	126.796
436.385	454.608	439.18	396.47	466.434	452.931	472.033	412.134	449.742	376.899	407.644	392.05	460.433	437.494	443.454	165.443	162.334	503.549	426.315	443.203	165.082	131.002	125.117
438.003	457.443	442.111	400.97	470.014	456.002	475.696	415.883	449.03	375.346	402.629	393.452	463.841	441.18	446.383	166.615	162.751	502.255	427.144	443.486	167.819	125.144	130.036
436.353	455.344	440.402	400.47	470.844	456.488	475.76	414.663	446.47	375.665	405.473	394.745	464.482	440.54	444.588	165.09	162.407	500.387	424.36	443.063	167.77	127.335	127.607
436.939	455.056	440.234	402.595	472.898	458.802	476.286	414.492	446.987	375.123	408.659	394.685	466.588	440.564	444.169	165.494	161.928	498.828	427.065	444.803	168.573	126.716	126.485
435.812	453.087	438.599	399.917	470.862	456.831	474.014	414.262	445.69	373.753	412.031	395.078	464.574	439.421	442.285	165.686	160.897	498.358	423.065	444.566	165.573	122.811	125.566
433.806	453.566	438.742	397.327	467.202	453.188	471.76	413.043	446.925	374.786	411.84	395.885	460.947	437.845	442.863	165.13	162.043	498.461	422.713	447.003	167.954	127.002	127.832
434.678	451.6	437.086	397.042	466.318	453.074	470.89	412.011	445.517	375.865	418.051	393.938	460.355	436.875	440.894	165.989	161.314	499.696	421.497	446.3	164.248	122.859	127.138
435.2	453.355	438.515	397.899	468.487	453.874	474.624	411.888	446.373	374.784	413.835	393.327	462.017	438.448	442.554	165.453	161.136	498.711	421.019	443.552	166.88	126.621	127.709
436.739	454.889	440.527	400.036	468.277	454.029	474.377	413.973	448.663	374.796	413.131	391.02	461.972	439.527	444	165.162	160.302	497.382	422.568	446.474	163.816	123.81	126.673
435.357	451.644	437.079	399.911	465.821	452.386	471.948	412.599	446.977	374.204	411.648	391.671	459.88	437.753	440.862	164.384	160.708	497.544	423.795	444.251	163.89	123.238	129.571
436.42	452.782	438.167	398.143	465.777	452.286	474.24	412.481	448.698	371.863	406.839	388.952	459.768	438.732	441.933	164.727	161.333	495.618	420.455	441.907	163.528	125.571	125.939
439.732	455.437	440.852	402.982	472.027	457.571	478.799	415.652	449.724	373.881	399.1	388.779	465.592	442.39	444.336	165.374	161.531	500.735	420.545	444.414	162.264	125.81	130.408
438.153	454.184	439.754	404.768	470.652	456.486	474.656	415.091	447.593	374.802	399.347	389.004	464.394	440.241	443.196	166.414	161.198	502.5	421.432	443.66	164.822	128.905	128.429
436.637	453.387	439.389	399.268	467.991	454.257	470.669	411.77	444.994	372.478	397.503	387.181	461.796	436.591	442.746	165.071	161.427	501.647	420.08	442.926	165.166	124.381	125.837
435.166	451.494	437.148	395.375	463.241	449.814	472.578	412.086	444.391	371.393	399.618	391.494	457.197	437.747	440.752	164.899	160.135	499.353	418.386	442.637	166.153	126.857	127.776
437.726	453.414	438.522	395.964	467.241	453.386	473.857	411.824	443.901	371.234	397.342	393.446	461	438.095	442.526	165.343	160.583	495.838	419.534	445.209	166.638	123.81	125.224
433.356	452.338	437.348	394.307	467.11	453.329	474.03	413.735	445.705	371.765	400.168	391.555	460.889	439.247	441.422	166.141	160.845	499.467	419.984	444.887	168.66	125.05	127.016
434.7	455.273	439.964	397.486	466.646	452.843	472.4	413.719	445.682	374.262	393.4	392.061	460.529	438.506	444.321	165.929	160.793	502.805	424.006	445.296	169.36	124.955	130.077
435.961	454.893	439.476	394.629	464.584	451.572	471.302	412.847	445.983	374.187	402.832	393.985	458.727	437.589	443.89	165.242	161.574	500.114	425.745	444.371	167.28	124.145	127.812
436.547	454.889	439.634	394.236	465.316	451.472	472.88	412.158	447.633	374.219	405.686	394.427	459.135	437.896	443.758	164.949	162.022	497.688	427.393	442.603	167.458	128.336	128.016
436.407	453.334	437.811	392.825	463.941	450.529	471.686	411.906	448.656	373.515	401.862	392.571	457.952	437.25	442.254	165.212	161.959	497.203	425.097	441.757	166.317	127.574	127.935
438.19	457.487	442.235	398.629	467.816	453.272	474.77	413.853	445.921	376.42	401.098	393.402	461.375	439.677	446.48	165.222	161.126	496.982	424.824	444.738	169.421	124.765	126.037
439.712	455.744	440.141	393.379	464.655	451.343	471.789	412.644	446.079	376.662	407.666	394.206	458.649	437.698	444.605	165.565	161.866	496.644	425.586	444.073	167.777	127.574	126.526
435.91	454.46	438.9	392.307	464.584	451.3	471.679	411.436	446.293	376.082	407.882	394.467	458.572	436.927	443.443	165.929	161.084	494.85	425.04	443.98	168.452	125.622	127.486
439.223	455.287	440.227	397.5	467.634	453.743	476.474	413.487	448.064	374.996	413.497	391.546	461.408	440.21	444.024	164.818	162.375	495.985	427.193	446.13	168.043	124.524	128.143
436.796	453.632	439.301	396.339	465.188	450.843	471.708	411.856	447.265	374.515	409.814	394.39	458.845	437.183	443.034	163.99	160.75	497.309	426.409	447.46	169.908	128.667	129.51
433.936	452.031	437.305	397.304	466.946	452.429	471.409	411.326	450.039	374.422	403.829	391.112	460.528	436.655	440.979	166.707	160.417	496.647	423.227	447.414	167.791	125.095	126.102
435.025	454.95	440.128	401.982	473.589	457.914	476.071	415.011	448.852	375.601	404.211	391.839	466.718	440.765	443.865	164.838	161.583	501.059	421.511	446.126	165.853	126.619	126.388
433.28	451.261	436.291	399.054	468.911	453.857	473.318	412.107	450.852	376.018	406.905	391.173	462.31	438.003	440.232	165.121	160.99	503.162	422.136	444.033	164.442	127.619	127.184
436.586	450.808	438.635	399.518	468.527	454.071	469.74	412.171	450.191	375.287	403.513	393.161	462.19	436.366	440.208	164.737	160.49	504.647	423.239	444.242	164.521	130.048	128.204
437.777	455.103	440.296	405.518	471.804	457.229	474.617	414.813	452.984	374.278	409.02	394.112	465.423	440.046	444.211	165.253	161.677	506.515	424.068	445.828	164.227	125.333	129.408
437.115	453.628	439.025	406.018	470	456.529	474.149	415.005	453.103	376.438	409.07	392.542	464.07	440.034	442.963	165.545	162.125	504.456	424.42	446.67	166.638	127.524	128.592
438.996	457.675	442.922	404.821	474.436	460.628	479.695	417.352	447.008	373.621	406.892	390.888	468.228	443.706	447.081	166.255	162.125	499.298	420.022	443.187	165.914	127.948	128.106
441.633	460.852	445.878	407.946	474.552	460.342	479.623	417.999	446.28	372.955	397.164	391.51	468.242	444.096	450.059	165.316	162.323	497.96	421.34	442.746	168.657	125.853	127.494
442.773	461.553	446.247	402.16	471.784	458.256	476.078	417.223	444.767	372.866	403.661	392.394	465.658	442.069	450.738	165.386	161.25	495.857	426.806	442.429	166.184	123.758	130.841
438.231	456.859	440.902	402.285	466.212	452.528	473.877	412.651	443.446	372.362	401.229	393.361	460.087	438.648	445.772	165.8	161.187	495.754	422.215	440.843	166.743	127.52	126.8
436.677	449.012	435.71	395.624	462.882	449.514	470.701	410.881	442.399	370.981	401.5	392.586	456.848	436.184	438.466	164.871	160.969	494.827	420.238	440.29	165.509	125.425	125.249
435.55	450.388	436.937	392.446	464.078	450.728	469.435	410.421	441.722	374.034	399.606	392.45	458.101	435.328	439.656	164.649	160.114	496.548	422.67	443.108	168.375	126.615	128.167
435.015	447.009	433.587	391.339	459.07	445.442	464.955	407.892	442.584	374.358	407.47	392.381	453.059	432.02	436.289	165.215	159.885	500.107	420.192	440.062	163.651	123.234	129.453
433.951	448.794	433.198	390.535	459.266	445.871	467.37	409.095	444.821	372.23	401.109	393.141	453.298	433.761	437.686	165.174	160.854	497.518	420.658	439.392	166.638	130.472	130.045
433.93	446.743	433.98	393.625	463.616	450.586	471.318	410.422	448.611	371.587	403.487	392.104	457.761	436.22	436.083	166.162	160.333	496.074	421.364	444.614	162.528	126.667	129.735
437	455.395	440.246	394.732	465.893	452.086	475.247	414.273	445.66	374.392	407.608	391.41	459.676	440.116	444.291	165.192	162.417	495.691	423.75	445.535	169.141	128.286	128.122
435.904	455.126	440.571	396.5	467.821	454.086	476.545	414.326	447.562	376.294	407.714	391.418	461.676	440.695	444.165	165.273	161.271	494.897	420.966	446.567	167.129	124.524	127.408
438.204	458.831	442.966	404.661	475.679	460.186	482.078	417.733	450.183	375.684	403.442	391.442	468.775	444.979	447.529	165.96	162.208	496.338	423.318	443.433	169.804	125.952	128.51
438.72	456.644	442.429	403.339	474.973	460.5	482.234	418.278	448.146	375.169	407.392	390.743	468.458	445.366	446.018	164.242	160.708	499.294	423.068	444.805	166.399	125.048	125.408
433.949	452.134	437.995	400.446	469.455	455.114	475.286	413.214	448.123	373.711	406.754	389.96	463.049	439.509	441.446	165.152	161.073	499.838	424.511	443.977	164.791	124.286	127.02
437.242	455.632	440.724	391.911	460.929	448.186	468.409	410.941	446.412	372.078	399.136	389.651	455.176	435.253	444.82	165.808	160.292	498.132	420.08	440.949	163.436	125.048	126.184
437.561	456.023	441.049	397.768	466.42	451.843	472.351	413.021	449.825	373.287	396.935	390.92	459.986	438.152	445.034	164.768	160.677	500.235	423.932	444.377	165.712	125.714	129.408
436.633	452.395	437.472	397.833	467.114	452.715	472.611	411.953	449.1	373.766	401.353	391.078	460.736	437.601	441.304	165.871	160.979	500.739	422.309	442.525	162.458	127.077	125.929
439.913	456.578	441.176	404.547	473.311	458.515	478.17	415.953	449.561	372.644	401.574	393.849	466.785	442.284	445.426	166.528	160.99	500.327	423.695	444.302	168.869	126.649	131.807
440.429	456.115	441.166	402.69	472.105	458.729	477.547	416.37	445.921	372.829	401.951	391.428	466.109	442.208	444.992	165.912	159.771	499.46	425.525	441.688	166.526	124.22	126.889
438.231	457.28	442.102	401.547	471.159	457.4	475.676	414.134	446.826	372.762	402.951	394.432	464.933	440.132	446.383	165.043	161.646	498.107	425.673	443.693	168.305	128.03	129.562
435.053	449.594	434.964	399.44	467.061	453.972	470.202	410.268	445.962	374.381	407.961	392.922	461.18	435.564	438.677	164.225	160.844	498.842	422.036	443.544	164.642	125.458	127.195
434.531	450.195	435.324	394.511	463.4	449.229	467.735	409.84	444.946	374.878	405.851	393.122	457.173	434.293	439.325	164.912	163.021	498.768	421.718	443.26	165.44	128.887	126.174
433.747	451.774	436.112	390.815	457.73	444.557	465.819	408.273	445.277	375.331	407.012	392.837	451.905	432.689	440.509	164.467	161.521	501.489	423.445	445.009	167.188	128.601	128.276
437.957	456.475	441.531	396.368	465.632	451.586	471.183	412.124	445.781	375.301	404.886	392.685	459.412	437.074	445.365	164.629	163.177	498.974	423.786	441.284	166.299	128.03	130.562
441.561	458.264	443.473	404.536	471.196	457	476.89	416.941	451.51	376.943	412.241	394.719	464.88	442.287	447.333	164.525	162.188	501.809	430.216	447.386	167.577	125.381	127.367
440.924	454.571	440.453	402	467.518	453.857	474.364	415.043	448.224	375.801	407.734	395.133	461.465	440.14	443.771	165.636	161.354	499.294	427.182	446.228	171.123	126.286	128.102
434.732	451.835	438.064	395.196	464.893	451.729	472.818	413.155	447.333	372.249	404.136	391.104	458.958	438.405	441.376	165.131	161.042	494.412	420.898	445.116	169.669	128.762	129.367
437.656	454.195	439.729	397.107	465.393	451.643	471.058	413.107	447.105	374.076	397.241	391.317	459.275	437.561	443.358	165.707	161.583	497.691	421.966	444.763	167.994	125.333	129.816
437.006	454.751	440.02	394.804	463.562	450.714	468.675	410.872	446.574	373.504	407.015	391.233	457.789	435.284	443.924	164.455	161	499.162	420.307	445.219	166.485	125.762	125.939
436.879	454.161	440.128	396.714	465.911	451.571	473.383	412.439	446.128	371.6	404.382	392.337	459.563	438.25	443.321	165.364	160.958	496.191	419.841	445.284	165.724	125.19	128.041
434.58	450.379	435.818	393.357	463.705	449.429	471.325	409.567	447.274	372.704	401.497	390.349	457.38	435.774	439.373	166.97	160.615	496.838	419.205	443.828	164.38	129.619	125.714
433.949	450.621	435.739	390.679	460.518	446.257	466.123	408.743	448.111	372.719	399.377	391.157	454.232	433.021	439.44	163.99	161.281	499.779	422.636	445.27	164.773	122.429	126.98
438.466	455.867	440.226	397.326	467.902	454.002	472.949	414.422	449.7	374.582	399.918	394.151	461.724	439.148	444.638	166.194	161.104	502.211	426.726	440.501	167.378	128.289	129.727
443.587	461.691	447.142	409.612	481.232	464.817	485.299	420.791	450.971	374.196	400.37	393.042	474.069	448.072	450.635	165.598	160.708	498.049	424.056	441.268	167.592	129.861	130.727
441.058	459.472	445.664	411.451	482.58	466.488	487.65	421.015	448.529	373.067	400.19	393.745	475.456	449.215	449.039	165.063	161.5	497.093	423.783	439.659	167.537	127.146	128.768
439.039	454.702	440.162	405.808	475.42	460.817	480.176	415.994	447.088	373.995	400.054	391.978	468.893	443.145	444.066	164.689	162.281	497.74	423.919	439.631	166.187	129.766	129.135
434.102	451.748	437.753	399.879	469.366	455.374	473.377	414.031	445.304	374.583	406.18	392.022	463.076	439.044	441.262	165.043	159.542	496.49	421.351	439.533	166.365	125.337	125.747
438.071	453.269	438.694	400.219	466.777	453.531	472.079	412.005	443.261	375.776	406.702	392.837	460.851	437.422	442.559	165.962	160.792	496.505	422.431	442.64	167.194	124.146	128.094
434.567	451.606	437.191	397.612	465.125	452.231	471.15	411.566	444.848	374.769	407.24	392.504	459.33	436.788	440.877	164.366	161.562	496.269	423.59	441.375	163.635	126.48	125.584
435.128	451.901	437.255	396.254	465.572	452.288	473.04	411.614	446.504	374.876	408.838	392.564	459.611	437.62	441.213	164.629	161.062	497.681	423.385	442.552	167.206	125.004	131.094
436.025	451.031	436.99	396.179	465.152	451.586	471.578	412.604	447.049	373.69	412.075	392.189	459.092	437.552	440.275	165.535	161.104	497.838	425.409	446.926	164.184	125.286	126.102
436.325	451.988	437.581	397.571	464.446	450.357	470.792	412.005	447.111	373.751	409.97	394.466	458.211	436.924	441.159	165.939	161.344	499.221	422.705	446.437	165.153	124.429	127.408
433.357	451.341	437.054	396.232	464.696	450.929	472.253	411.615	445.761	373.855	407.09	393.116	458.535	437.299	440.291	164.929	160.938	497.735	420.239	447.544	166.319	129	128.653
437.49	454.042	438.882	399.089	466.866	452.857	474.364	413.818	447.813	374.488	399.995	389.032	460.662	439.482	442.813	165.535	161.427	498.044	423.318	443.591	165.933	123.619	126.959
438.726	456.391	441.187	402.304	470.491	456.343	476.578	416.107	450.076	376.589	405.613	389.189	464.218	441.689	445.165	165.434	161.073	502.147	422.739	446.195	166.129	126.19	128.347
436.726	455.651	441.675	398.625	469.866	456.157	475.89	415.053	447.994	376.543	403.291	389.378	463.648	440.768	444.942	166.414	161.948	503.912	421.307	447.288	167.503	123.81	124.551
434.471	452.165	437.67	394.929	463.179	450.457	470.955	410.626	446.601	374.166	406.236	389.655	457.352	436.204	441.41	163.96	161.167	502.5	421	446.507	167.472	124.619	126.571
434.395	451.931	437.571	397.554	465.786	452.7	474.104	411.38	447.29	371.582	402.678	390.558	459.866	437.966	441.107	165.333	161.125	497.588	421.705	444.056	167.264	124.429	129.245
435.261	455.039	439.884	398.673	470.169	455.6	477.481	413.777	444.795	371.927	394.633	391.374	463.616	440.769	444.066	165.679	161.604	497.049	419.095	441.416	167.258	127.401	129.825
437.293	457.622	442.248	401.673	469.544	454.429	476.591	415.157	445.221	372.043	394.367	392.129	462.947	441.171	446.443	165.174	161.281	500.593	422.367	443.02	169.663	129.02	129.213
439.503	458.296	443.406	399.28	469.24	455.443	472.994	414.21	443.807	372.618	400.668	390.724	463.067	439	447.14	165.962	161.427	498.137	425.083	440.323	167.062	128.115	128.846
441.808	458.204	442.765	395.459	464.481	451.343	469.825	412.841	446.098	372.937	402.261	394.338	458.56	436.918	447.28	164.467	160.531	496.211	425.254	441.616	168.963	127.353	130.172
440.738	453.809	438.076	392.977	462.151	448.9	467.11	410.536	444.764	371.419	403.995	394.21	456.25	434.385	442.415	163.629	161.385	496.872	423.14	440.504	166.608	124.496	126.764
436.057	451.61	436.051	391.655	458.642	446.043	463.201	408.274	444.54	372.754	404.196	394.274	452.997	431.43	440.461	164.699	159.708	494.755	423.777	440.816	166.301	129.02	129.887
437.853	451.12	436.194	394.494	462.303	448.572	468.188	409.932	447.53	373.021	403.633	393.74	456.257	434.589	440.014	165.548	161.833	496.534	424.277	440.974	163.301	127.448	131.111
436.547	450.376	435.657	394.03	463.303	448.357	467.844	410.649	447.528	372.758	401.869	392.531	456.778	434.808	439.348	165.508	161.531	499.299	422.47	439.983	164.092	125.972	130.948
439.803	455.149	439.857	397.732	467.679	453.743	473.253	413.155	452.154	371.952	405.553	394.068	461.493	438.595	444.055	165.576	160.781	499.044	426.977	443.837	164.939	128.476	127.51
438.643	454.383	440.301	398.768	469.223	455.557	475.929	414.663	451.337	373.788	405.879	394.221	463.085	440.555	443.664	165.02	159.958	497.721	425.17	446.181	164.951	125.857	127.286
432.662	448.004	434.562	398.429	470.723	455.914	478.071	415.503	450.669	375.614	409.719	391.04	464.12	441.963	437.349	164.505	160.656	499.353	423.239	449.056	163.239	124.714	128.959
434.465	451.59	437.227	395.732	463.991	450.057	471.403	411.69	450.852	375.201	404.683	394.197	457.81	436.951	440.78	165.121	161.646	502.897	424.807	448.358	166.755	127.238	129.388
439.866	457.529	443.163	402.607	470.705	456.729	476.558	415.92	454.819	379.003	409.97	394.562	464.514	441.54	446.529	165.354	162.896	501.618	426.602	446.581	168.798	130.952	129.347
443.688	461.582	447.325	412.554	482.339	467.243	485.851	421.61	450.389	379.204	410.322	393.839	475.676	448.765	451.012	166.465	160.99	498.824	424.761	446.451	170.466	126.81	125.735
438.879	458.115	444.931	410.732	476.893	461.986	482.552	419.235	447.928	375.857	410.774	390.695	470.261	446.067	447.783	165.04	162.125	498.824	422.966	443.298	166.417	126.048	125.122
437.414	455.981	441.621	401.286	469.598	455.286	477.558	414.781	446.111	375.62	402.653	389.904	463.204	441.418	445.48	165.525	160.781	495.074	422.352	441.753	167.411	125.143	123.755
434.683	454.076	439.348	396.57	467.583	453.472	473.023	412.42	443.832	376.651	405.733	388.583	461.317	438.034	443.044	164.294	161.584	498.921	418.615	442.95	164.116	123.86	123.771
434.918	453.885	439.102	394.249	465.734	451.772	468.458	410.794	442.499	374.965	404.371	390.527	459.536	435.073	442.998	165.152	161.605	497.112	419.377	442.42	166.018	126.622	124.71
432.702	452.321	437.23	396.713	464.993	451.3	470.458	410.222	443.482	373.083	404.859	391.864	458.923	435.732	441.46	165.799	162.584	498.024	422.297	444.243	165.613	124.717	122.771
433.606	451.214	436.294	398.427	466.877	452.915	468.399	410.826	443.785	373.782	403.095	393.736	460.796	435.073	440.209	166.455	163.064	498.759	422.581	444.783	165.693	127.669	124.935
434.358	454.842	439.363	399.499	468.091	453.143	473.802	412.11	445.058	371.947	398.457	394.427	461.493	438.308	444.074	166.253	161.605	501.539	422.615	443.303	171.257	126.669	139.669
434.81	451.605	436.531	399.231	469.288	455.443	475.711	411.714	443.663	373.137	399.432	390.917	463.043	438.866	440.769	165.789	162.168	497.48	418.343	443.69	168.184	124.669	125.159
434.511	450.478	435.136	395.82	464.484	451.957	471.925	411.238	443.235	373.191	403.105	393.475	458.761	436.964	439.57	164.576	160.595	498.906	422.206	445.164	168.447	126.812	131.853
434.906	452.854	437.279	396.142	464.734	451.186	473.062	411.463	445.857	373.931	404.015	394.178	458.683	437.634	441.897	165.657	160.991	500.642	424.468	445.773	168.288	123.622	129.282
433.994	450.494	435.833	394.357	466.884	453.086	473.649	412.176	448.006	372.447	407.839	394.534	460.606	438.165	439.511	165.202	160.531	499.485	426.659	445.628	168.466	123.571	141.796
437.331	453.157	437.739	395.768	464.875	451.514	474.487	412.642	446.951	375.69	407.106	392.365	458.838	438.863	442.046	166.03	161.594	499.176	425.693	447.363	168.221	126.286	131.633
438.51	455.054	441	394.571	464.348	450.071	473.552	413.791	448.737	375.132	412.271	392.534	458.021	439.155	444.147	164.273	160.302	498.324	420.966	446.456	166.859	125.571	136.265
435.975	456.238	442.369	397.232	466.946	452.971	472.792	414.866	449.119	374.157	403.839	389.711	460.732	439.345	445.385	166.364	160.542	497.5	420.83	442.958	165.589	125.571	126.776
436.261	453.065	438.744	395.286	467.214	453.257	472.896	412.898	450.177	374.179	401.176	389.269	461	438.226	442.086	164.677	160.594	497.309	422.295	442.014	164.141	125.905	126.327
439.14	455.012	440.468	403.161	471.527	456.8	474.805	415.118	452.169	372.06	400.06	389.735	465.056	440.262	443.865	164.788	161.885	501.059	426.432	444.521	164.638	126.857	128.204
442.21	458.556	444.286	402.696	473.295	458.886	479.357	418.529	451.169	371.532	397.744	390.98	466.887	444.241	447.7	165.677	161.656	502.574	422.875	445.274	164.423	126.762	139.408
439.955	457.858	443.803	405.643	474.723	460.1	477.883	417.904	450.975	374.507	401.422	391.365	468.246	443.253	447.113	165.475	161.625	500.544	422.591	444.707	166.908	128.667	124.469
435.499	453.684	439.477	399.086	469.008	455.426	474.003	413.142	444.171	375.377	405.28	392.863	462.892	438.897	443.177	165.465	161.086	500.152	419.602	442.931	165.465	127.383	138.771
435.288	454.991	439.517	397.675	466.338	453.012	471.925	412.19	442.731	373.131	406.712	394.51	460.371	437.473	444.024	164.576	162.243	497.769	422.511	442.326	166.348	123.764	125.731
437.085	453.999	438.546	391.372	461.276	448.412	467.282	409.57	443.385	371.778	403.029	393.217	455.49	433.924	442.859	164.617	160.607	496.872	424.886	440.447	164.109	124.097	128.69
437.76	454.93	438.802	392.979	463.356	449.912	469.049	410.602	445.618	374.538	405.843	391.691	457.328	435.272	443.838	164.688	160.909	497.255	424.159	444.107	166.213	123.859	135.363
437.065	453.995	438.758	392.05	459.196	446.769	465.958	409.42	445.659	375.211	410.36	391.522	453.631	433.311	442.743	165.233	161.128	497.034	421.954	443.377	162.815	123.335	128.955
435.435	454.274	438.458	390.836	462.687	449.797	468.737	410.955	447.389	374.796	403.38	394.405	456.871	435.363	443.119	167.526	161.086	498.269	424.966	443.247	167.514	129.859	140.628
435.639	450.658	435.009	392.907	461.972	448.083	467.464	409.185	445.986	375.088	408.496	392.863	455.864	433.808	439.453	166.263	160.784	499.225	423.738	445.256	164.367	127.24	126.241
434.288	450.01	434.876	390.764	458.187	445.254	465.036	409.527	444.702	375.507	410.124	393.53	452.392	432.988	439.024	165.819	161.816	499.49	421.841	445.54	166.526	124.002	122.996
435.611	449.161	433.828	393.982	459.071	446.114	465.961	407.176	447.85	372.612	410.362	393.169	453.345	432.058	437.942	164.798	161.76	500.662	425.216	446.609	164.706	128.762	124
434.452	449.64	435.241	396.304	466.527	452.614	473.331	410.845	449.669	375.17	408.613	392.61	460.303	437.335	438.872	164.646	161.729	499.618	424.864	448.567	166.503	128.095	127.673
435.783	454.23	440.153	403.679	472.866	457.786	478.11	417.07	453.877	376.694	405.457	392.9	466.254	442.893	443.321	164.859	161.677	501.059	425.955	449.647	166.755	127.857	123.98
439.248	459.433	444.581	409.054	482.134	465.7	488.656	421.524	454.29	376.319	404.372	395.787	474.894	449.976	448.554	166.182	161.917	500.985	424.773	443.642	171.706	125.857	138.531
441.312	459.644	445.862	416.304	487.643	470.829	491.747	422.888	449.646	376.909	411.03	392.574	480.232	452.024	449.049	165.646	162.094	497.382	421.295	444.507	169.847	127.524	136.408
438.713	457.69	444.128	405.875	474.777	460.457	481.11	417.39	447.037	375.673	403.312	393.157	468.324	444.396	447.367	164.242	160.948	497.162	423.432	445.009	170.755	127.381	140.367
434.93	452.866	439.734	399.946	468.598	454.614	473.481	413.92	444.979	375.442	399.387	388.835	462.338	439.101	442.456	165.051	161.5	496.662	420.739	445.642	167.626	122.619	123.796
432.178	451.686	437.576	394.321	463.152	450.143	469.045	410.203	444.893	370.878	392.648	389.036	457.296	435.134	441.211	164.606	159.365	495.941	421.977	441.498	169.141	125.19	129.959
