# Supplementary material for: A Normalization Framework for Emotional Attention
Source: PLoS Biol. 2016 Nov 21;14(11):e1002578. doi: 10.1371/journal.pbio.1002578 (PMC5117559; doi:10.1371/journal.pbio.1002578)
Supplement: S10 Data — (ZIP) [file pbio.1002578.s010.zip › S10 Data/IndividualSubjectRawData/SUBJECT14/subject14.txt]

<header>
NrOfVOIs: 24
NrOfVTCs: 5
VTC-File-1: 	NrOfVolumes: 194	FileName: "RUN1_3DMCT_LTR_THP0.0150Hz_TAL.vtc"
VTC-File-2: 	NrOfVolumes: 194	FileName: "RUN2_3DMCT_LTR_THP0.0150Hz_TAL.vtc"
VTC-File-3: 	NrOfVolumes: 194	FileName: "RUN3_3DMCT_LTR_THP0.0150Hz_TAL.vtc"
VTC-File-4: 	NrOfVolumes: 194	FileName: "RUN4_3DMCT_LTR_THP0.0150Hz_TAL.vtc"
VTC-File-5: 	NrOfVolumes: 194	FileName: "RUN5_3DMCT_LTR_THP0.0150Hz_TAL.vtc"
</header>

"Lface" "LDFV1" "LVFV1" "LDNV1" "LVNV1" "LFEF" "RFEF" "RPPC" "LPPC" "RDLPFC" "RFACE" "RDFV1" "RVFV1" "RDNV1" "LAMY" "RAMY" "LPUL" "RPUL" "LFV1" "LNV1" "RFV1" "LDLPFC" "RMOFC" "LMOFC"
418.459	434.586	367.372	468.066	388.667	420.181	380.31	423.316	561.883	521.92	402.981	488.38	302.765	453.89	165.6	174	175.867	180	412.354	447.88	402.308	521.964	768.786	712.9
416.388	438.793	366.872	465.27	388.146	419.408	376.874	421.169	553.463	523.854	399.245	488.947	304.204	455.339	168.733	179.091	173.963	182.091	415.004	445.774	403.28	519.434	736.53	684.251
417.624	438.127	368.975	464.004	393.073	417.076	376.769	417.595	550.233	516.793	401.755	487.41	306.922	454.691	169.833	180.49	177.695	182.167	415.254	445.877	403.716	520.795	732.756	687.162
419.376	437.57	370.196	465.987	394.073	418.105	376.702	418.569	549.233	518.647	402.604	486.169	306.604	452.645	168.833	177.672	177.095	182.076	415.284	447.65	402.903	523.615	730.973	683.326
420.694	438.259	370.521	468.75	394.844	420.865	379.974	420.561	551.2	517.442	404.075	488.023	308.152	455.801	167.833	177.672	175.613	180.621	415.854	449.902	404.615	524.94	729.773	687.105
419.106	437.817	370.417	467.512	392.761	424.518	382.589	422	554.467	519.435	404.189	488.263	308.265	456.315	167.966	173.944	176.243	182.712	415.523	448.462	404.796	523.747	734.273	693.597
420.294	435.65	371.161	465.397	394.407	419.254	379.586	420.815	553.787	520.64	406.151	489.654	307.083	457.645	167.9	170.944	176.939	179.803	414.319	447.241	404.994	520	735.362	697.621
419.588	434.236	368.277	465.143	392.553	417.163	375.843	419.65	551.453	521.924	404.566	488.403	305.757	456.269	164.9	172.944	176.961	181.621	412.419	446.6	403.708	517.976	738.422	689.868
420.518	431.495	368.382	465.02	394.136	419.619	377.765	419.927	550.347	520.91	402.453	485.688	306.152	452.214	163.766	173.853	177.124	181.257	410.619	446.877	402.435	517.157	737.713	692.627
419.918	433.782	367.672	465.586	392.511	420.631	379.563	420.795	552.873	519.975	399.434	485.045	304.6	452.719	165.966	170.944	176.413	181.167	411.915	446.902	401.371	516.832	736.956	693.905
419.459	433.661	366.221	464.574	391.396	419.697	379.759	421.098	551.997	516.088	400.679	486.323	305.078	453.266	166.733	173.364	175.2	179.909	411.354	445.88	402.278	520.301	732.974	696.997
418.435	433.27	367.698	465.566	389.979	420.335	379.798	419.913	550.133	518.62	401.226	487.481	306.839	454.55	163.733	171.727	176.785	180.727	411.581	446.365	403.716	518.88	731.885	690.569
419.447	434.512	370.081	464.91	393.062	419.08	377.277	417.891	546.75	519.255	401.604	488.335	307.357	454.312	166.333	174.545	175.281	181.273	413.2	446.553	404.413	520.145	732.709	691.679
419.271	438.54	370.535	468.238	390.354	419.869	378.161	417.855	551.967	520.438	404	490.026	309.487	456.706	164.667	174.636	175.304	181	416.046	448.503	406.308	519.373	734.825	690.816
419.812	439.034	372.384	469.541	391.979	416.959	373.599	418.806	551.22	520.956	404.962	491.462	308.904	457.055	166.667	173.455	176.422	181.909	416.988	449.887	406.808	517	741.278	694.783
417.047	434.92	370.349	464.82	389.875	413.922	374.364	417.367	548.403	520.818	402.491	488.808	306.439	452.927	162.667	174.545	175.696	182.818	413.562	445.761	404.242	518.651	745.423	696.545
416.118	433.178	365.942	462.189	388.292	413.422	373.643	417.65	548.687	516.255	400.075	484.496	304.561	450.431	163.733	171.545	175.074	179.455	410.938	443.346	401.058	521.096	740.97	697.686
418.447	433.851	367.151	465.205	391.25	419.922	375.295	416.375	548.36	520.715	402.208	486.15	304.626	452.156	164.667	174.455	175.081	178.909	411.788	446.327	401.976	519.952	737.124	688.217
419.635	437.294	369.825	468.356	392.418	424.157	381.546	420.237	551.39	522.423	401.245	488.994	306.897	455.791	168.736	175.819	176.048	179.064	414.977	449.048	404.553	523.363	742.762	689.406
417.106	436.225	369.348	466.119	390.939	424.111	381.744	423.254	558.033	522.525	401.245	489.697	307.158	454.626	167.003	175.819	178.411	181.336	414.104	447.017	405.051	523.604	742.193	692.045
420.647	436.628	370.034	468.873	394.98	422.592	381.027	424.8	556.593	521.73	402.792	490.385	306.988	456.433	167.403	178.456	176.678	181.064	414.6	450.067	405.342	521.387	744.723	697.8
419.741	435.128	369.72	467.594	392.834	420.491	379.489	423.226	554.343	520.642	403.34	489.494	307.053	454.498	169.403	173.819	176.796	179.7	413.493	448.52	404.894	521.013	743.074	697.389
419.894	440.179	370.987	469.643	394.272	419.113	379.126	421.653	553.277	519.102	403.906	490.017	307.136	458.314	167.336	175.729	176.433	182.7	417.293	450.476	405.213	520.941	742.689	702.342
416.565	437.001	369.86	465.537	391.522	422.067	381.738	422.695	553.947	521.766	404.189	489.9	307.171	457.754	164.803	176.001	176.907	182.064	414.793	446.709	405.166	519.833	740.954	698.797
418.6	437.932	368.953	467.963	392.376	420.381	379.723	419.904	551.017	519.328	402.057	489.539	306.91	455.883	165.936	172.91	176.292	182.7	415.116	448.715	404.852	519.833	736.407	693.683
418.106	434.593	370.278	466.922	392.043	422.046	378.769	419.209	553.187	519.314	403.415	485.588	306.14	452.02	166.336	173.092	177.478	181.155	413.32	447.891	402.376	519.929	734.911	697.637
419.094	434.908	368.791	464.828	392.271	420.209	375.652	418.906	551.803	518.204	402.642	486.297	306.357	453.294	167.267	174.455	176.133	181	413.038	446.302	402.857	518.361	731.761	692.231
418.541	435.856	368.36	465.23	389.896	418.537	376.747	419.032	551.047	518.365	405	488.203	306.37	454.404	169.133	176.455	177.104	180.455	413.531	446.088	403.885	519.783	732.077	690.746
418.271	437	369.453	466.689	389.562	416.122	375.23	418.478	550.34	517.321	403.604	489.147	307.417	454.807	164.667	172.636	175.652	181.909	414.658	447.132	404.877	519.627	730.513	688.301
418.224	436.379	369.872	464.516	392.042	413.055	375.169	417.141	548.073	516.423	400.208	487.102	305.778	452.532	163.8	170.545	175.704	180.455	414.381	446.113	403.02	518.687	732.487	690.89
417.412	433.224	367	462.713	390.167	411.596	373.815	416.179	549.423	517.715	399.679	485.18	305.552	452.119	166.133	172.364	174.156	180.091	411.319	444.214	401.885	517.651	731.923	691.983
417.506	434.012	367.721	464.426	390.312	415.546	376.604	418.663	548.98	520.051	399.981	486.699	305.243	453.55	166.2	172.727	174.756	180.636	412.085	445.623	402.556	518.711	734.32	687.482
416	432.902	366.337	461.59	387.917	412.736	374.309	417.998	546.417	519.073	399.472	486.425	305.348	452.45	164.667	174.273	174.467	180.818	410.885	442.855	402.458	514.518	734.979	688.642
416.459	434.167	365.558	462.754	389.083	414.906	374.468	417.026	547.04	519.044	400.566	483.669	305.935	451.624	163.533	174.545	176.415	180.364	411.473	443.956	401.252	517.133	736.769	691.656
418.694	433.661	367.186	463.418	391.604	422.122	377.176	417.855	550.51	523.495	401.83	486.842	305.67	452.743	165.667	171.727	176.814	182.582	411.673	445.05	402.831	521.517	736.937	689.042
417.776	436.075	367.023	463.762	389.75	424.952	379.712	421.979	554.84	521.78	401.868	488.102	306.026	456.239	166.6	173.636	176.48	178.128	413.235	444.874	403.671	524.481	736.009	689.791
420.259	435.322	369.14	465.615	392.062	423.482	380.691	424.064	557.01	521.276	402.868	488.109	305.635	452.936	165.667	174.545	177.399	181.764	413.431	446.78	403.494	523.638	736.223	688.872
420.2	434.506	369.465	466.246	393.542	421.158	379.88	425.098	556.917	520.561	402.811	486.962	305.326	454.725	166.667	174.364	175.199	180.946	412.992	447.698	402.736	524.746	737.509	691.55
421.494	434.282	368.698	466.713	392.458	422.736	380.782	424.829	557.087	522.481	405.491	485.865	305.565	455.587	163.2	174.545	175.154	181.128	412.588	447.755	402.258	522.963	742.842	695.447
422.153	436.425	370	467.393	394.333	420.766	377.777	421.93	553.7	519.97	404.075	488.868	307.122	456.092	168.2	175.455	176.866	181.946	414.454	448.767	404.591	520.228	741.949	701.831
420.988	438.753	370.488	468.098	391.521	418.562	378.456	421.789	552.48	523.532	408.434	491.82	307.343	456.908	164.733	172.545	177.088	179.582	416.173	448.585	406.276	519.866	739.616	695.417
419.235	437.638	372.419	467.336	392.25	414.016	378.718	420.226	552.517	520.758	407.189	491.41	307.426	457.596	164.2	173.636	174.903	182.31	416.065	448.226	406.095	518.625	735.624	689.169
418.953	432.333	368.198	464.23	391.729	417.56	376.84	419.612	551.597	517.38	401.566	486.327	306.07	452	165.267	174.545	175.926	178.455	411.119	445.654	402.74	517.639	734.662	688.977
417.624	433.695	367.977	464.303	389.479	417.961	376.608	420.529	552.333	518.526	400.943	486.771	305.848	453.413	168.133	171.636	175.859	180.364	411.958	445.264	402.875	519.976	736.731	692.973
417.624	435.724	369.023	466.016	390.438	416.275	375.86	418.25	549.217	520.672	401.868	488.237	306.526	452.844	162.6	172.636	177.615	180.909	413.662	446.836	403.976	521.361	736.996	694.853
419.012	436.362	371.709	465.615	392.583	413.528	371.779	415.563	547.19	514.65	399.906	489.207	308.443	453.128	165.667	173.364	175.911	181.455	414.977	447.082	405.385	517.988	739.453	693.321
417.2	433.621	367.488	462.721	391.146	412.411	371.316	415.281	547.677	515.679	400.094	484.455	304.426	450.147	167.2	172.636	175.052	180	411.746	444.484	400.974	515.723	735.376	691.485
416.588	435.282	366.988	464.91	388.833	416.44	374.336	417.893	548.863	515.942	401.509	486.147	306.309	452.954	165.667	173.545	176.222	180.818	412.692	445.648	402.754	519.663	735.538	693.368
419.882	438.46	370	467.844	392.271	416.943	374.477	416.151	548.82	516.343	401.679	487.455	307.67	453.651	165.133	175.545	175.067	180.364	415.815	448.698	404.087	519.976	738.282	699.328
416.235	434.764	367.267	463.754	388.896	416.454	372.117	415.064	545.963	517.044	398.472	486.474	304.739	451.138	163.733	172.545	173.333	180	412.438	444.748	402.202	515.988	733.962	692.936
415.976	433.402	364.791	463.402	388.938	416.661	374.268	417.691	548.217	517.395	398.491	483.733	303.535	450.688	164.733	171.455	173.844	179.946	410.708	444.415	400.173	517.73	732.985	687.321
419.6	435.799	367.163	466.369	391.75	420.216	377.376	419.859	552.443	518.358	401.623	483.861	304.396	450.688	166.133	174.545	175.385	179.491	413.096	447.34	400.641	520.85	736.955	692.428
422.306	436.236	369.814	469.697	393.021	420.768	379.943	422.54	555.553	520.92	406.264	489.977	307.261	455.523	164.733	174.455	175.281	180.401	414.265	450.176	405.25	521.79	740.827	695.15
419.118	435.747	370.047	467.139	390.854	422.19	383.318	424.582	558.247	523.803	404.17	489.466	308.013	455.349	164.8	172.364	176.763	181.491	414.015	447.748	405.325	522.043	737.216	689.665
418.294	430.144	370.64	462.434	390.917	423.055	384.301	426.842	557.213	526.796	404.509	487.158	307.174	454.44	168.533	173.545	176.326	180.128	410.462	444.208	403.698	523.923	737.899	693.689
419.118	437.339	368.64	465.787	390.042	423.062	382.685	423.16	553.88	527.008	403.792	490.579	308.17	456.835	166.667	176.455	176.422	181.946	414.615	446.553	405.994	521.923	736.942	693.314
418.953	438.42	369.744	466.762	391.125	422.181	381.669	421.535	554.95	522.811	406.019	489.575	306.739	456.33	163.267	174.727	176.155	180.855	415.704	447.522	404.792	521.838	738.54	691.056
418.141	432.977	366.64	463.459	390.75	415.096	376.654	420.46	552.13	520.708	400.34	485.88	305.665	455.541	164.2	171.273	176.141	179.037	411.035	444.931	402.312	521.055	737.814	685.625
418.576	437.04	368.535	466.393	390.271	419.381	380.581	423.008	554.92	523.423	406.075	487.985	304.952	454.817	169.133	174.636	176.489	182.545	414.381	446.925	403.111	521.422	736.047	689.565
419.424	440.385	370.116	467.934	391.083	419.803	378.928	422.669	552.557	521.372	403.83	491.673	304.326	458.954	165	176.818	177.007	181.909	417.142	448.459	404.798	518.639	730.791	688.559
420.694	438.799	372.535	469.115	392.521	416.578	373.884	418.043	553.657	518.095	405.226	492.508	309.909	456.972	167.6	172.636	175.956	182.636	416.881	449.686	407.835	517.446	734.739	691.542
416.376	434.276	369.058	462.885	389.5	413.589	370.345	414.247	545.64	514.511	399.245	489.154	306.448	452.743	166.6	173.636	175.985	181.273	412.704	444.245	404.431	516.759	733.594	693.458
412.753	430.431	364.372	457.902	387.208	415.803	372.075	415.904	545.647	514.423	397.698	480.624	303.657	446.486	163.2	171.636	175.356	180.818	408.581	439.925	398.562	517.747	729.436	692.331
418.459	431.701	365.337	463.238	391.021	417.355	374.28	417.672	547.677	516.38	398.358	484.368	306.291	452.642	163.667	173.636	175.556	180.727	409.75	444.811	401.792	520.94	734.35	695.401
418.753	437.971	368.814	464.959	392.354	414.193	372.176	418.281	547.88	519.168	402.075	487.5	306.557	454.275	165.867	172	176.03	180.727	415.096	446.44	403.595	518.361	733.799	690.341
417.576	434.759	368.86	463.598	389.792	413.195	373.261	419.514	549.537	516.547	404.774	488.008	305.413	453.743	164.267	171.727	175.03	178.273	412.962	444.824	403.337	516.554	739.056	695.89
417.565	429.704	366.334	460.657	388.671	414.853	373.032	419.279	550.47	518.158	398.547	484.366	304.172	450.369	165.984	172.389	175.757	180.495	408.744	442.277	400.809	518.986	737.367	695.746
417.647	431.37	364.788	461.895	388.712	416.11	374.736	418.742	551.797	519.246	402.623	484.4	303.585	451.259	165.051	174.208	176.061	181.586	409.348	443.208	400.555	518.371	736.854	693.94
418.753	434.405	366.73	462.96	390.712	415.204	377.413	419.593	551.453	516.567	403.226	483.167	304.689	448.956	164.984	174.208	175.898	180.313	412.021	444.491	400.405	520.106	738.059	693.689
420.682	434.112	368.439	465.042	392.421	419.837	379.624	420.887	555.997	518.114	402.792	483.799	305.711	450.241	163.518	170.389	176.002	183.041	412.39	446.428	401.218	520.13	742.602	694.007
419.376	435.255	367.869	464.583	390.191	419.75	376.042	420.296	553.713	516.968	401.887	484.964	304.815	452.296	167.518	175.208	176.572	180.859	412.967	445.661	401.428	519.395	738.051	690.064
419.529	433.163	368.439	464.378	390.921	419.608	377.149	419.815	551.503	517.545	403.264	486.577	304.372	452.855	165.051	174.571	175.557	179.223	411.755	445.674	402.087	517.287	739.354	693.064
421.694	434.577	368.334	465.723	391.629	421.514	380.33	421.416	554.187	520.129	403.509	486.942	304.933	453.25	166.984	172.026	174.72	179.95	412.667	446.774	402.542	521.058	733.747	689.181
420.212	435.922	365.439	465.1	388.983	423.47	384.947	423.023	554.813	521.45	404.509	486.701	303.494	452.791	165.051	173.571	174.498	179.132	412.609	445.642	401.746	520.661	739.491	686.368
419.788	436.006	369.814	466.738	392.625	421.546	383.206	422.627	554.533	521.46	402.038	488.684	306.387	455.202	167.2	174.455	176.252	180.182	414.112	447.918	404.151	521.024	741.145	687.622
422.059	436.339	370.581	468.746	392.896	418.193	379.251	422.665	551.457	523.066	403.792	489.598	308.578	455.101	161.2	173.455	176.03	180.091	414.588	449.478	405.657	519.892	741.705	699.559
421.918	439.103	372.477	470.836	393.708	418.817	376.81	419.226	552.953	522.139	406.038	493.158	310.97	458.44	168.6	173.455	174.237	179	417.065	451.264	408.675	519.036	739.188	694.916
421	436.839	372.221	469.877	394.125	420.947	377.262	417.331	550.23	520.81	403.321	490.019	309.704	455.688	165.667	173.455	176.956	181.364	415.465	450.635	406.405	519.916	736.491	696.221
416.118	434.966	370.174	464.516	388.646	419.255	375.11	417.567	549.15	518.066	402.094	490.113	307.713	454.257	168.8	171.545	176.667	180.909	413.535	445.264	405.532	518.855	736.688	697.87
418.588	435.575	369.186	466.393	391.229	418.915	375.584	418.87	551.413	517.35	402.283	487.68	306.965	454.725	163.2	173.727	176.556	181.909	413.615	447.258	403.881	520.217	737.709	697.582
417.376	436.379	369.395	464.09	390.896	415.076	373.17	417.2	549.903	517.839	399.962	486.91	305.27	452.56	165.2	176.545	175.074	180.091	414.223	445.453	402.681	520.952	732.077	691.237
414.082	434.546	365.36	460.943	387.312	414.656	372.462	416.879	547.287	514.27	399.189	484.44	303.578	452.009	165.2	172.364	174.622	179.091	411.662	442.233	400.573	518.807	730.064	693.679
417.047	432.423	366.633	460.674	389.074	415.115	372.265	419.171	549.927	518.427	399.264	482.769	304.098	450.981	164.117	173.48	175.121	180.949	410.661	442.393	399.917	518.807	729.674	688.374
418.282	432.038	365.831	462.059	387.908	417.456	376.937	421.324	552.887	518.544	402.849	487.198	303.38	450.641	168.517	177.48	175.766	181.767	410.138	443.179	401.96	519.506	729.974	685.18
420.259	434.009	369.086	464.854	392.512	422.078	383.214	424.54	556.623	520.143	402.849	487.025	306.019	451.751	167.05	174.299	176.514	179.949	412.534	446.393	403.091	520.638	741.606	697.809
416.565	435.366	368.214	462.141	387.949	418.241	379.937	422.234	554.273	523.34	404.396	485.908	306.163	454.091	163.983	173.571	175.351	181.04	413.153	443.305	402.559	516.988	735.17	687.123
415.671	432.004	365.749	459.15	387.512	413.876	375.136	421.301	550.913	518.34	402.774	483.656	304.371	449.614	162.983	174.208	175.529	180.676	410.088	440.846	400.52	517.542	740.243	689.304
419.376	434.452	367.017	464.199	389.553	416.355	375.301	420.345	550.92	518.551	403.151	486.145	305.537	452.714	166.983	173.571	175.869	179.131	412.146	445.223	402.395	519.385	738.696	688.999
416.341	434.935	366.586	461.994	386.324	417.14	377.84	419.838	553.133	519.362	404.698	488.694	306.402	454.256	163.517	173.389	176.773	181.858	412.326	442.758	404.163	518.434	736.875	689.113
418.824	435.032	368.179	463.068	390.741	417.126	377.267	422.418	551.67	516.157	406.226	486.656	305.28	452.77	165.85	172.48	174.81	180.949	412.919	444.594	402.551	516.169	735.256	690.17
418.471	434.557	366.651	464.959	391.292	417.931	378.499	420.083	551.31	515.175	402.113	486.286	304.374	452.78	164.2	172.545	176.037	179.545	412.096	446.094	401.931	516.313	734.769	690.572
420.576	433.149	368.791	465.295	393.042	417.053	376.37	420.053	550.93	519.964	402.358	487.489	304.591	454.193	165.667	172.636	177.622	181.545	411.862	446.88	402.677	518.831	737.342	689.318
420.6	436.448	369.395	468.689	393.417	420.645	377.447	417.008	550.45	519.759	401.679	489.812	307.135	455.202	167.2	174.364	175.852	182.273	414.269	449.597	405.103	520.711	739.423	693.545
419.141	436.224	369.593	466.066	391.354	419.392	376.578	417.482	550.27	517.912	399.585	487.045	307.517	453.202	167.667	173.636	176.859	180.364	414.185	447.057	403.796	522.663	737.906	700.033
417.8	435.73	368.442	465.803	389.646	421.736	375.637	418.395	550.513	519.781	402.132	486.895	306.357	454.908	162.8	172.545	175.178	182.545	413.473	446.478	403.177	521.253	737.026	695.08
417.976	436.414	368.884	465.811	390.479	417.505	371.559	415.497	547.913	518.825	400.83	485.97	305.535	452.239	165.133	173.545	175.119	179.909	414.077	446.642	402.3	518.759	737.791	697.686
417.318	435.115	366.744	464.787	389.292	417.122	372.736	417.736	548.91	519.526	400.755	485.414	304.352	452.651	163.733	169.545	175.096	180.364	412.5	445.579	401.454	520.133	734.923	693.234
418.871	432.236	367.279	463.426	390.771	416.381	375.361	419.493	550.6	520.387	399.358	485.586	304.883	452.046	165.667	172.636	176.859	180	410.75	444.874	401.792	521.735	738.423	696.301
418.529	435.658	367.629	464.486	389.042	416.924	377.55	419.947	552.757	522.168	401.113	486.508	306.29	451.962	167.517	175.298	176.014	181.311	413.155	445.302	402.939	518.025	739.891	696.793
418.965	435.669	367.792	465.207	389.959	416.711	374.154	420.484	552.677	520.029	402.321	485.842	305.46	450.797	165.117	171.388	176.089	179.766	413.217	446.063	402.197	516.603	739.785	693.398
419.4	434.256	369.734	464.838	392.605	416.477	378.119	421.034	555.78	515.978	403.453	486.105	307.086	453.008	164.583	174.207	175.844	181.221	412.913	446.397	403.092	516.989	731.229	689.441
420.929	436.192	371.094	466.896	393.334	418.328	380.065	421.62	553.367	519.321	404.453	488.805	306.19	453.971	162.917	171.388	174.955	179.857	414.659	448.114	404.124	520.302	735.208	690.615
419.129	436.848	368.082	464.445	389.813	420.431	381.664	422.659	553.12	519.854	405.623	489.485	305.847	454.559	165.583	172.298	174.289	180.766	414.102	445.479	404.33	520.121	732.263	687.371
422.024	431.095	368.129	464.355	391.063	419.278	379.922	422.65	554.377	520.781	402.189	485.914	304.377	452.77	165.983	176.298	176.333	178.675	410.267	445.611	401.733	521.206	736.947	692.843
419.412	430.06	367.234	460.453	391.188	418.578	381.292	421.407	552.807	520.313	402.264	485.275	304.899	451.302	168.583	176.479	175.451	180.675	409.278	442.73	401.632	519.194	735.733	691.033
417.4	434.388	368.222	462.789	389.292	417.624	378.428	420.765	552.23	514.554	403.528	487.173	305.708	452.485	167.583	176.479	175.629	179.766	412.502	444.114	403.025	520.832	737.716	697.418
418.624	433.925	367.942	463.016	391.083	418.007	375.983	420.09	551.207	518.38	403.094	487.53	305.691	453.679	164.2	172.545	176.385	180.455	412.1	444.654	403.21	523.277	736.504	694.451
417.329	433.368	366.884	461.549	390.104	418.392	377.398	418.584	550.097	520.504	402.472	483.846	305.796	453.183	167.2	174.545	175.289	180	411.377	443.327	401.282	521.518	735.722	694.264
422.976	439.293	372.686	471.557	393.854	418.979	378.658	423.273	555.65	520.788	408.623	492.733	309.478	459.633	165.067	173.636	177.081	179.909	417.262	451.893	407.756	518.699	732.538	682.886
421.365	438.144	373.081	469.738	392.458	419.245	376.455	418.64	551.727	519.146	405.868	494.229	309.239	458.101	164.667	175.545	175.844	180.636	416.623	450.025	408.448	519.41	747.231	693.151
416.694	435.977	369.942	464.639	389.667	416.128	373.264	415.987	548.303	516.993	402.547	486.977	307.422	452.541	166.133	173.636	174.963	181.091	414.135	445.597	403.716	516.506	740.244	693.756
416.541	436.201	366.221	465.344	388.042	416.642	374.559	417.959	547.237	516.803	398.774	485.331	304.204	451.55	163.8	173.455	175.667	179	413.054	445.723	401.341	515.482	733.82	689.809
417.718	435.891	368.198	464.844	391	418.454	376.306	419.247	550.287	519.277	401.566	486.229	305.33	452.055	167	172.545	175.422	180.545	413.5	445.975	402.345	517.831	738.457	693.381
415.506	433.466	366.174	461.959	389	420.897	376.372	419.695	551.57	521.686	400.34	485.35	306.761	452.064	167.2	171.636	175.052	180.909	411.208	443.39	402.536	520.904	735.769	693.742
413.882	432.178	362.887	459.794	384.903	418.817	375.358	421.028	551	519.46	399.547	482.004	302.712	447.54	166.448	176.299	175.928	181.129	409.258	440.773	398.865	520.23	735.96	694.722
417.482	432.552	366.282	460.753	389.09	415.713	375.825	420.243	551.953	516.862	401.906	483.707	304.169	451.045	162.048	172.299	175.002	180.765	410.631	442.502	400.454	517.398	734.917	689.227
418.565	434.983	366.794	465.171	389.674	417.454	377.181	421.058	552.37	516.351	401.075	485.158	305.417	451.366	163.515	171.48	175.016	180.22	412.427	445.993	401.811	517.483	733.648	688.096
420.353	435.552	368.677	465.196	392.298	415.514	373.78	419.111	550.58	515.366	400.547	486.575	304.878	451.274	168.581	173.208	176.253	179.765	413.431	446.559	402.321	517.061	735.516	692.093
416.565	434.31	366.224	462.491	387.319	419.521	376.494	418.053	551.007	518.774	399.717	485.662	303.912	451.54	162.581	172.299	176.513	182.038	411.789	443.452	401.383	518.302	738.097	691.414
419.035	434.247	366.945	464.474	389.34	420.938	379.315	421.019	553.457	521.555	403.151	488	305.221	453.256	163.515	173.299	177.142	183.674	411.985	445.383	403.244	519.603	737.011	691.511
418.294	434.35	368.968	463.622	389.069	417.333	378.288	420.25	552.197	519.015	401.698	486.256	305.812	452.953	165.581	171.48	174.668	181.038	412.724	444.666	402.583	519.254	738.097	692.023
419.576	434.097	367.317	464.245	390.569	416.534	377.645	420.458	551.82	520.716	405.038	487.466	304.782	454.549	163.048	174.208	175.283	181.22	412.008	445.433	402.754	518.447	737.217	689.789
420.365	433.782	367.291	464.574	392.354	419.087	377.759	421.053	552.097	520.109	402.132	486.594	303.983	453.55	166.2	173.636	176.511	180	411.788	446.094	401.915	521.313	735.051	689.14
421.141	436.517	370.488	468.574	393.708	418.055	376.765	420.823	552.677	518.642	401.623	488.669	307.652	455.459	165.067	171.636	175.03	179.182	414.677	449.516	404.73	519.699	738.201	695.849
420.247	438.603	371.535	469.098	392.688	417.055	375.779	417.098	548.573	517.766	404.774	492.959	308.222	457.275	164.067	170.455	176.904	179.545	416.419	449.686	407.294	518.193	735.56	698.288
419.012	437.063	370.186	467.139	390.688	416.067	375.98	417.915	548.313	520.416	406.132	491.474	308.113	456.257	165.667	172.545	176.578	180.364	414.942	447.704	406.448	518.904	735.034	692.696
418.435	435.161	369.081	465.795	390.625	414.099	375.245	417.461	549.72	518.431	402.189	487.256	306.8	454.505	168.2	175.545	175.97	180.091	413.304	446.667	403.577	517.578	735.667	694.05
418.259	432.092	366.988	462.721	391.146	417.979	377.568	419.853	554.47	521.737	403.679	483.823	305.017	451.367	167.333	173	176.215	181	410.558	444.409	400.909	523.518	734.261	694.462
418.953	431.575	368.267	463.443	391.917	419.323	377.102	420.746	552.237	521.321	402.208	485.598	306.213	452.505	166.6	175.818	175.896	181.818	410.635	445.189	402.415	523.687	734.453	697.579
417.541	436.851	370.14	465.377	390.958	419.667	376.245	418.33	551.533	520.015	401.358	488.188	307.348	454.413	164.733	177.455	175.504	180.091	414.785	446.497	404.331	522	735.727	696.077
417.329	435.287	368.233	464.082	390.875	416.404	374.598	418.094	549.683	520.002	400.208	486.474	306.43	450.716	167.2	174.545	174.725	180.401	413.108	445.453	402.986	522.399	734.457	692.364
417.271	433.46	366.663	462.123	390.792	419.782	378.652	422.26	554.643	518.63	401.811	485.44	304.517	451.44	164.267	171.455	174.851	181.491	411.365	443.874	401.544	520.808	733.918	691.722
420.435	435.488	369.895	467.541	393.146	422.044	380.935	424.546	556.577	517.579	403.66	487.038	307.17	453.128	167.667	172.636	175.784	183.31	413.792	448.629	403.631	521.109	737.26	694.14
421.718	438	371.047	469.098	393.438	422.851	381.883	425.369	557.767	521.615	403.321	488.583	307.57	454.872	166.133	176.455	176.31	179.946	415.854	449.786	404.645	521.977	739.436	695.371
420.812	439.04	370.837	468.434	393.125	418.672	379.729	422.386	555.817	523.279	405.019	489.857	305.465	457.22	166.267	176.364	176.525	180.491	416.481	449.289	404.353	519.085	738.735	686.792
420.341	435.77	367.721	464.689	390.917	417.381	375.574	420.68	551.94	522.06	403.774	487.289	306.043	455.257	167.6	175.545	176.177	179.491	413.262	445.899	403.244	515.977	742.277	693.247
419.412	431.914	366.337	463.377	390.375	417.245	374.548	419.708	552.007	517.528	403.226	488.711	305.126	457.578	166.2	170.545	176.591	179.401	410.223	444.723	403.581	518.483	740.807	689.809
418.106	435.46	368.756	465.549	391.396	417.2	373.509	418.646	549.913	518.987	401.34	488.665	306.917	454.936	165.267	173.455	175.784	178.946	413.396	446.673	404.387	517.892	743.572	691.728
418.012	435.609	367.36	464.656	388.083	416.924	374.307	420.153	548.877	519.109	402.189	487.598	304.022	453.523	163.667	174.545	176.385	178.909	413.035	445.239	402.472	517.036	740.064	688.729
419.235	436.178	367.93	464.787	390.667	415.069	376.42	419.772	549.787	518.146	402.604	488.421	306.122	454.138	163.067	173.545	174.378	179.091	413.604	445.912	403.887	518.675	734.543	687.629
417.894	433.546	369.163	463.533	391.312	414.532	375.988	416.313	546.697	516.927	402.358	487.177	307.078	453.037	165.733	171.455	174.956	179.909	412.25	445.094	403.663	518.289	732.205	689.164
415.047	432.546	366.407	462.492	387.625	417.112	377.634	416.514	547.84	518.672	400.849	485.805	306.665	452.009	164.133	173.364	175.311	181.727	410.669	443.491	402.736	521.482	732.496	690.381
417.706	433.782	367.837	464.623	390.604	416.727	378.102	415.533	547.713	517.482	399.057	484.496	304.443	451.872	162.267	173.364	175.933	181.091	411.969	445.767	401.004	519.205	732.795	690.943
416.929	434.575	367.186	462.484	389.146	417.713	377.94	416.407	548.147	519.445	400.302	485.211	304.517	450.624	165.6	174.455	176.067	182.091	412.285	443.742	401.421	521.843	733.085	693.742
416.882	434.96	367.884	464.377	390.542	416.509	375.39	418.911	549.03	519.964	400.642	485.244	305.33	451.083	166.667	172.727	176.148	181.364	412.773	445.509	401.817	518.108	737.162	693.656
415.118	435.339	368.698	462.311	389.521	415.149	374.145	417.614	549.783	517.927	399.358	485.489	306.309	452.138	166.667	174.273	176.215	180.909	413.296	443.792	402.401	520.639	733.85	691.642
414.671	432.333	367.791	461.836	388.542	417.294	376.045	419.465	550.043	522.098	398.132	482.771	305.609	450.266	162.2	173.545	174.591	178.582	410.985	443.201	400.619	517.913	737.087	690.718
419.188	432.787	369.047	465.648	391.042	421.31	378.75	421.571	551.597	522.383	399.943	485.617	304.996	450.624	167.133	172.455	175.517	181.491	411.704	446.66	401.861	519.419	736.382	693.263
420.671	443.339	370.36	470.951	392.583	425.145	380.179	425.399	558.113	519.339	404.698	491.226	306.07	455.807	167.6	175.727	176.754	181.582	419.2	451.151	405.367	521.997	733.378	688.089
421.518	437.517	370.849	469.41	393.312	421.78	379.148	423.064	557.387	515.653	408.057	489.421	308.487	456.624	164.733	171.727	177.125	181.037	415.465	450.082	405.52	521.334	734.493	692.604
419.576	435.023	369.756	466.656	391.917	421.115	378.221	420.522	554.643	519.149	407.075	491.895	307.952	458.587	167.6	173.727	176.643	181.764	413.435	447.629	406.599	520.479	738.314	698.627
420.529	435.466	369.86	467.713	393.542	421.298	375.783	422.768	554.82	519.872	401.943	486.733	306.23	452.009	167.667	171.727	174.725	180.491	413.765	448.755	403.032	522.539	739.476	704.688
421.8	435.644	369.581	467.861	393.562	420.307	376.172	421.565	556.777	521.047	405.302	490.455	306.939	457.651	165.267	172.455	176.103	180.401	413.792	448.912	405.357	521.672	735.156	687.229
422.965	439.305	370.907	470.631	393.188	417.546	379.55	422.54	555.747	518.536	406.849	495.771	309.37	461.073	165.667	175.273	175.621	183.219	416.681	450.887	409.335	519.178	741.292	692.159
422.059	439.362	370.581	470.484	392.625	415.36	377.265	422.646	552.763	520.161	405.434	492.316	307.374	457.303	162.267	174.727	175.444	180.727	416.612	450.679	406.556	518.217	735.013	688.184
417.259	432.695	367.884	461.861	391.062	412.31	371.223	417.9	546.813	518.161	402.415	486.071	304.865	452.174	166.733	170.818	175.341	179.091	411.258	443.843	402.044	517.373	736.385	691.291
417.882	433.063	365.942	463.041	390.646	414.147	372.803	417.484	547.81	518.737	400.528	486.925	306.396	453.807	166.667	172.545	175.933	181.364	410.862	444.572	403.212	517.542	735.568	692.753
417.976	433.328	367.779	464.787	390.958	416.326	377.009	417.452	549.78	519.657	400.906	486.094	306.557	451.028	164.733	173.636	176.467	179.909	411.646	445.969	402.841	519.482	734.966	690.973
418.059	434.437	367.43	462.713	390.104	418.225	375.988	418.004	548.277	521.299	400.868	484.278	304.278	452.596	165.2	173.636	175.533	180.455	412.273	444.208	400.81	522.434	736.739	694.455
417.882	434.149	368.849	463.492	391.167	415.956	375.86	418.316	550.797	521.781	401.566	486.132	304.352	453.211	167.6	176.364	176.378	180.364	412.55	445.025	401.839	521.566	736.44	694.087
418.2	435.569	367.779	464.557	391.042	416.477	377.113	419.382	552.45	522.277	399.245	486.628	306.774	452.725	165.667	172.727	174.793	180	413.146	445.887	403.228	521.663	740.662	699.796
418.047	431.678	367.267	461.27	390.167	419.323	379.919	419.804	553.47	526.788	402.377	486.327	305.2	453.853	166.067	174.364	176.267	180.455	410.373	443.069	402.337	522.337	743.389	695.508
417.094	434.525	368.871	464.392	392.247	423.31	380.315	416.243	545.713	521.256	400.547	487.167	306.715	454.548	167.813	176.729	177.504	181.797	412.809	445.905	403.49	517.107	740.832	703.276
413.624	437.91	365.301	464.204	385.226	421.952	382.172	419.672	549.613	523.03	395.717	482.491	303.206	449.016	163.346	172.819	176.059	181.251	413.894	444.214	399.355	518.01	728.101	684.611
420.482	438.743	373.115	470.966	393.706	420.757	382.294	422.454	554.757	521.848	405.509	491.63	309.789	457.998	170.346	177.729	179.045	180.797	417.036	451.434	407.308	523.07	741.507	693.845
419.741	438.025	371.546	468.409	394.31	421.605	381.239	421.497	554.593	519.526	405.642	489.385	307.528	456.952	164.88	177.638	175.489	180.524	416.036	449.49	405.056	520.36	739.451	693.925
415.812	435.68	368.627	464.36	390.289	422.349	380.297	420.981	551.87	517.716	400.755	489.009	306.306	454.567	167.88	173.91	176.437	180.706	413.501	445.547	404.288	520.203	738.52	685.601
418.729	435.249	368.476	464.573	393.018	418.832	378.008	421.226	551.977	514.877	402.528	486.359	305.663	453.576	165.813	173.729	175.726	181.524	413.163	446.258	402.568	518.372	736.084	693.186
421.176	434.818	368.976	467.474	393.914	417.392	376.343	420.399	553.963	517.322	402.981	489.111	307.346	456.851	162.813	173.729	176.57	180.797	413.04	448.648	404.824	520.01	742.635	692.948
419.894	436.525	369.604	468.958	392.289	419.658	378.106	421.121	554.077	519.242	405.208	490.051	308.167	456.209	165.013	171.092	176.037	178.888	414.39	449.459	405.71	518.095	740.024	687.995
418.035	433.644	367.047	463.664	390.062	418.007	375.08	419.778	550.147	514.226	402.34	484.816	303.491	450.56	164.6	170.727	176.348	180.364	411.615	444.843	400.734	518.554	732.38	689.241
420.259	434.546	368.581	466.451	391.708	415.991	374.78	417.998	549.07	517.555	403.906	486.139	306.17	453.615	168.2	173.545	174.467	180.182	412.727	447.421	402.685	516.072	737.261	693.518
419.506	433.098	368.488	466.066	391.458	418.585	374.199	418.049	548.043	518.847	402.17	488.496	306.422	455.248	162.667	173.636	177.185	181.364	411.727	447.082	404.067	521.277	737.256	696.686
416.718	436.534	370.174	465.18	390.583	422.619	378.137	419.522	551.283	521.759	399.981	487.026	305.991	452.083	168.267	175.364	176.378	182.818	414.585	446.239	403.079	522.301	736.269	693.9
418.059	436.172	369.826	464.148	390.958	423.381	378.376	419.701	551.7	517.774	401.245	487.662	306.983	453.734	167.733	175.545	175.23	181.818	414.227	445.572	403.879	524.108	737.662	694.027
416.071	435.241	368.523	463.893	390.521	416.498	373.81	417.226	549.04	513.985	400.189	485.707	306.891	452.202	166.267	173.182	175.089	178.545	413.173	445.22	402.788	520.518	731.325	692.231
419.118	434.816	367.372	465.541	391	416.167	375.181	418.945	550.63	517.248	401.585	486.417	306.165	452.578	165.667	175.545	175.267	181.909	412.508	446.547	402.833	521.096	731.902	693.268
420.506	435.259	368.5	466.992	392.083	419.642	380.974	422.369	556.21	519.766	403.698	491.132	307.583	456.844	165.667	173.727	176.519	182.818	413.177	447.95	406.018	519.133	735.38	691.753
421.518	438.361	372.99	469.985	394.795	422.146	382.63	421.669	552.767	521.865	404.623	490.543	308.829	457.889	168.343	173.633	177.164	180.624	416.738	450.865	406.28	520.215	738.379	693.454
419.2	437.378	372.781	467.502	394.649	420.949	380.922	420.411	552.387	522.187	403.547	491.821	307.798	457.439	166.343	172.814	177.468	181.715	416.011	448.89	406.488	520.203	739.161	694.561
418.153	437.205	369.025	466.141	390.982	420.529	379.746	422.094	554.71	523.946	402.453	491.186	306.151	457.182	168.41	173.905	176.164	182.624	414.653	447.016	405.383	521.07	739.584	695.1
419.765	438.182	369.432	467.911	393.545	419.41	378.298	420.169	552.037	522.705	403.302	489.178	307.59	456.457	164.877	175.814	175.823	182.17	415.442	448.94	404.974	517.962	743.353	693.809
416.071	435.188	366.572	464.37	389.212	421.298	378.277	419.706	552.257	522.924	404.132	488.37	305.09	455.577	164.877	172.996	175.875	181.715	412.492	445.204	403.381	520.143	741.02	695.839
420.824	437.751	368.363	468.641	393.086	419.933	378.444	419.589	551.583	521.858	403.17	488.844	304.655	455.586	165.877	174.814	176.009	183.17	414.8	449.412	403.433	519.613	740.396	696.223
418.141	438.067	367.979	467.125	391.732	418.642	379.399	419.164	549.58	521.165	400.528	486.423	304.359	454.302	162.81	170.178	177.268	180.079	414.884	447.972	401.998	517.516	738.772	694.421
418.341	438.539	369.386	468.182	392.274	419.614	379.58	419.036	550.327	521.902	403.453	490.283	306.746	455.659	167.877	172.724	176.32	180.806	415.665	448.928	405.175	520.179	739.139	691.3
419.529	434.488	367.826	466.172	391.542	420.649	377.422	421.111	549.737	520.569	403.717	487.827	305.948	451.936	166.067	172.727	177.104	180.091	412.438	447.075	403.488	520.855	735.218	695.88
418.882	434.029	366.977	466.27	392.292	418.289	376.955	419.269	551.913	520.153	402.415	487.989	306.83	454.128	170.133	181.636	176.43	179.455	411.85	447.497	403.984	523.024	742.526	698.054
421.459	436.805	370.326	468.975	393.958	420.645	379.648	421.286	554.707	523.394	402.925	489.519	308.226	456.771	165.733	176.545	177.511	181.273	414.815	449.88	405.452	522.325	738.85	694.291
419.2	437.121	372.023	467.754	391.167	417.307	377.268	421.07	555.793	519.715	402.396	486.617	309.522	453.56	165.667	173.455	175.756	183	415.588	448.308	404.496	518.88	734.983	692.244
416.612	431.477	370.221	461.328	390.062	415.548	373.889	418.452	550.933	519.445	400.472	483.372	308.03	451.183	166.2	173.364	175.511	179	411.215	443.145	402.065	519.988	734.521	695.314
418.176	426.966	366.512	460.893	390.396	415.807	376.884	420.288	552.353	520.139	399.679	482.726	305.148	450.651	165.8	169.818	175.822	178.818	406.969	442.792	400.381	521.096	732.731	685.298
418.282	433.126	367.163	463.172	389.667	412.658	374.797	418.768	549.17	515.978	400.736	486.996	304.87	452.633	165.733	175.545	175.274	180	411.308	444.409	402.542	516.084	738.534	689.09
415.906	431.718	366.535	460.221	389.562	413.766	369.919	415.827	547.49	510.073	401.472	484.511	303.091	451.358	165.667	174.545	176.089	178.455	410.158	442.164	400.385	515.349	728.91	686.475
424.494	441.316	373.233	473.295	395.688	422.927	380.941	421.989	561.177	518.679	404.151	491.549	310.865	456.339	166.8	174.364	175.4	180.818	418.796	453.497	407.764	522.217	750.504	702.599
420.271	437.253	370.07	467.975	391.479	418.055	374.039	419.435	553.183	513.073	402.925	487.226	308.326	452.514	165.2	171.636	176.741	179.636	415.031	448.553	404.268	520.048	733.265	691.559
418.988	433.503	368.472	462.79	390.332	418.057	373.071	417.066	548.833	514.712	403.434	485.594	306.321	450.914	165.05	171.48	174.222	178.311	411.993	444.385	402.464	516.566	731.949	689.244
417.106	431.193	365.181	459.692	388.249	421.025	374.767	418.269	547.97	514.734	401.906	486.327	305.721	451.226	165.05	173.48	176.051	180.311	409.358	441.416	402.579	522.024	732.389	694.016
420.129	433.348	366.483	463.209	391.082	420.943	376.92	420.478	554.933	516.683	403.887	485.365	306.334	451.162	166.25	169.48	176.363	179.766	411.231	444.775	402.347	518.759	734.961	692.796
421.071	436.394	367.123	465.553	391.061	420.303	375.428	420.156	552.37	519.099	404.208	486.425	305.33	451.942	165.583	172.208	177.333	181.402	413.481	446.548	402.45	519.663	735.846	693.003
423.353	428.475	369.03	463.536	395.228	421.936	376.986	419.514	550.827	522.267	403.792	481.583	303.939	448.382	165.45	170.299	177.385	180.13	408.812	445.882	399.208	520.157	739.12	688.953
419.847	432.745	367.762	463.11	389.832	422.367	376.361	419.326	551.52	518.478	402.132	486.368	305.613	453.309	165.583	174.299	175.451	181.311	411.25	444.416	402.551	523.542	739.414	699.772
421.224	436.072	368.774	465.356	391.686	425.828	377.136	419.763	553.993	517.084	403.792	485.786	304.408	453.208	167.983	172.299	175.57	179.857	413.812	446.586	401.68	527.41	736.444	698.665
419.753	436.325	366.751	463.372	389.749	424.284	379.968	420.492	552.043	516.252	404.283	486.241	304.139	452.547	168.983	174.299	175.955	181.584	413.312	444.567	401.799	524.783	733.235	696.679
418.447	435.977	367.826	464.041	389.875	422.158	379.057	420.797	554.077	519.511	404.642	485.496	306.243	452.752	164.8	172.636	174.393	179.545	413.435	445.132	402.375	518.843	730.333	686.692
419.094	436.017	368.744	465.361	391.562	419.406	374.431	417.456	550.873	517.307	403.094	486.47	306.057	451.321	169.133	172.364	174.889	179	413.765	446.516	402.81	519.446	736.346	688.609
417.929	433.402	366.64	463.27	390.333	419.248	374.535	416.053	549.003	516.912	402.925	487	305.687	452.872	164.733	174.364	175.281	179	411.319	444.704	402.923	517.964	727.675	684.916
416.918	433.948	365.651	461.557	389.271	417.39	372.557	416.166	548.57	515.599	401.774	483.752	305.174	451.119	163.8	169.545	174.807	180.545	411.358	443.044	400.944	519.217	732.987	687.067
416.835	432.161	364.93	460.541	389.812	417.966	371.67	416.121	548.143	517.058	400.83	482.365	304.365	449.229	167.733	172.636	176.911	179.545	409.923	442.415	399.825	517.398	736.534	684.896
417.024	435.236	366.547	463.639	389.375	413.936	368.505	414.324	546.467	513.161	400.264	485.579	304.378	450	168.733	170.545	175.793	181	412.515	444.742	401.554	515.301	734.594	690.107
415.976	433.954	366.186	462.205	387.667	415.546	369.69	414.635	546.41	514.204	399.736	483.282	304.783	448.651	162.733	170.545	175.393	181.727	411.538	443.233	400.51	513.651	729.842	686.853
417.141	435.201	366.791	462.844	389.562	416.553	369.857	417.33	548.893	510.504	400.208	484.88	305.839	450.963	164.2	170.455	174.874	181.455	412.573	444.151	401.857	515.482	727.496	688.973
415.388	433.766	364.886	460.439	386.88	416.062	369.077	415.765	546.907	512.579	399.868	484.065	305.027	448.974	163.518	173.3	175.943	179.4	410.982	441.701	401.043	514.42	726.162	684.147
418.365	435.599	365.095	462.799	388.984	414.993	371.265	416.335	549.837	512.462	399.887	482.11	304.062	446.415	164.118	170.39	174.254	182.219	412.278	444.003	399.548	514.733	727.213	682.803
422.318	435.122	370.258	467.152	392.817	420.216	379.336	422.343	554.26	514.36	406.094	488.02	305.91	454.369	167.518	173.481	176.203	180.309	413.667	448.16	403.574	520.07	734.145	683.769
423.565	435.479	371.479	466.594	393.172	421.892	381.702	423.301	558.45	516.673	409.094	492.776	309.801	457.332	167.184	174.39	176.351	180.673	414.309	447.87	407.929	521.408	736.64	689.609
423.235	436.49	372.13	467.594	393.922	421.599	376.366	422.392	555.853	516.265	405.34	491.975	309.766	456.378	167.051	173.209	177.188	180.128	415.201	448.795	407.483	520.564	742.769	685.849
422.153	430.91	368.583	464.75	392.692	415.661	373.964	417.369	552.25	512.148	402.358	484.87	305.127	451.635	167.584	171.39	175.654	179.491	410.294	446.292	401.521	515.359	737.452	687.214
420.918	428.944	365.781	462.627	391.234	417.837	375.039	418.081	551.74	513.411	402.34	484.994	304.314	451.607	163.584	170.663	175.536	179.219	408.051	444.311	401.211	515.528	735.777	687.478
421.412	432.289	365.618	464.471	391.192	419.956	375.453	418.262	551.63	513.236	403.415	485.185	302.671	451.497	162.384	173.39	175.529	179.219	410.236	445.72	400.552	517.576	733.961	687.552
419.118	433.753	367.326	464.295	391.146	418.505	375.039	417.177	551.217	511.993	402.528	485.538	305.126	451.55	168.133	172.364	175.015	179.909	411.781	445.642	401.879	516.422	732.803	690.518
421.176	433.776	366.198	464.492	392.917	420.335	374.684	417.448	547.457	515.54	405.453	484.229	304.396	454.257	163.667	171.636	175.333	179.727	411.423	446.151	400.839	519.386	735.214	697.542
424.565	436.885	368.86	469.713	394.75	422.663	376.514	418.444	550.38	519.774	407.019	489.008	308.139	457.119	165.2	175.364	176.089	178.636	414.385	450.541	405.137	521.072	736.91	705.418
424.671	440.546	372.407	472.475	395.125	423.067	373.419	422.46	555.867	517.336	405.736	490.835	309.652	457.422	166.267	172.455	177.104	180.091	418.008	452.774	406.819	522.976	736.064	697.589
420.541	442.603	371.988	471.303	391.333	425.128	374.236	420.783	554.337	518.54	403.453	489.711	308.874	454.385	162.267	169.727	176.815	179.273	419.246	451.025	405.855	521.241	729.919	691.582
417.918	438.103	368.012	463.828	389.667	420.339	372.194	418.068	549.483	516.153	402.151	487.09	306.035	451.349	165.733	171.364	176.97	181.455	414.919	444.918	403.133	521.735	730.867	696.565
419.012	438.575	366.953	466.238	390.104	423.461	375.408	418.207	551.647	518.46	403.698	489.147	305.904	453.972	164.333	172.545	175.563	181.545	414.885	446.818	404.175	522.675	740.137	698.288
419.059	434.851	366	463.705	389.229	424.904	377.23	420.213	554.07	518.467	401.264	488.184	307.596	451.927	166.2	167.818	176.644	181	412.077	444.761	404.444	526	738.927	700.98
417.953	434.506	367.907	463.975	389.667	424.757	377.845	420.563	552.763	522.064	402.698	480.944	307.2	446.642	166.267	171.545	176.495	180.491	412.477	444.975	400.377	526.699	740.614	706.75
417.706	431.661	365.547	461.508	389.812	423.844	376.506	418.38	551.28	522.589	400.321	480.387	304.717	448.009	165.333	170.455	175.821	181.855	409.792	443.138	398.927	523.723	745.674	695.064
419.635	435.276	365.035	464.148	392.354	421.851	376.387	420.505	554.307	520.202	403.509	484.632	305.013	450.817	165.867	173.636	176.466	181.401	412.042	445.717	401.341	522.229	744.178	689.439
413.965	428.764	363.14	458.779	390.042	414.204	375.3	416.763	554.203	519.837	394.377	479.756	301.874	448.505	163.133	167.455	173.384	177.764	407.058	441.252	397.27	510.072	716.186	665.961
416.729	432.132	365.442	459.91	389.625	412.968	366.065	411.529	542.663	514.991	402.585	482.808	307.048	453.404	173.733	178.273	175.088	179.037	410.073	442.057	401.306	519.675	724.84	682.787
413.071	430.46	365.221	457.73	387.25	412.67	372.41	413.25	541.717	514.202	402.208	483.353	301.765	450.468	171.067	178.182	175.414	179.401	408.881	439.748	399.149	516.53	728.862	688.827
415.012	425.259	363.291	455.975	388.542	414.901	371.336	414.439	544.57	514.903	399.132	481.398	301.848	450.725	168.6	171.727	176.073	180.764	404.762	438.704	398.139	516.988	731.554	684.62
420.447	432.77	368.407	464.885	391.312	417.851	373.822	419.371	552.293	514.035	403.528	486.026	303.643	451.927	168.8	173.545	177.058	178.673	411.481	446.057	401.454	516.277	734.947	681.332
421.282	432.201	369.209	464.361	393.792	419.697	376.619	419.559	553.923	509.139	403.245	486.643	304.435	451.202	163.667	171.636	175.274	180.091	411.365	446.226	402.151	517.193	729.863	681.381
422.318	435.195	369.465	465.943	395.167	419.456	376.355	419.689	554.003	509.708	405.264	488.241	306.304	453.248	166.2	171.455	176.43	179.727	413.454	447.748	403.875	520.711	731.633	685.324
423.435	440.718	371.733	470.361	394.333	416.08	372.542	417.49	550.263	513.876	407.66	494.519	309.1	457.78	164.6	175.273	174.607	182.545	417.9	451.013	408.538	519.133	734.594	687.692
423.106	441.534	375.965	472.156	394.542	416.278	373.23	417.71	552.677	515.401	408.245	496.41	309.909	458.413	163.2	170.636	174.444	181.364	419.846	452.434	409.927	517.614	740.064	686.114
416.576	433.356	369.547	462.107	388.083	415.594	373.446	418.032	548.023	516.146	399.208	488.771	307.804	451.266	165.733	170.455	175.741	181	412.25	443.321	404.855	518.06	735.577	687.793
418.953	430.879	365.07	462.746	390.417	422.759	374.949	418.03	551.44	515.569	401.642	482.432	304.483	449.541	166.2	172.636	176.933	179	409.112	444.164	399.915	520.783	729.962	693.284
419.494	435.425	366.314	465.295	390.854	423.083	375.482	418.217	550.253	519.781	400.849	483.361	306.704	450.927	165.733	171.636	175.793	181.818	412.565	446.264	401.444	515.614	736.491	694.492
418.341	436.92	368	465.525	390.583	422.417	375.923	419.574	551.337	517.584	401.679	485.353	306.257	452.349	163.733	173.455	175.237	180.091	414.123	446.415	402.304	520.494	735.701	691.518
417.6	438.718	366.872	466.033	388.792	422.328	375.81	419.369	551.503	517.411	400	484.658	306.013	452.046	163.733	172.455	175.154	180.31	414.954	446.428	401.819	523.056	732.97	692.032
422.059	436.983	369.372	468.107	393.938	422.463	376.175	420.055	553.163	517.645	400.396	484.774	305.509	451.743	163.333	173.455	175.666	179.582	414.619	449.189	401.647	520.478	733.564	695.49
424.2	440.397	369.953	472.73	394.396	420.509	375.973	421.186	554.98	516.397	405.887	489.571	307.717	457.009	166.333	170.636	176.695	178.946	417.096	452.736	405.244	519.044	734.705	696.213
425	441.73	371.674	471.844	395.833	418.901	376.485	421.548	554.103	516.608	407.774	491.068	308.335	456.22	165.6	171.455	176.073	179.037	418.558	452.365	406.333	518.996	730.79	691.34
423.118	440.425	369.314	469.73	393.354	418.546	375.262	419.968	554.143	517.163	404.811	491.102	308.348	457.147	165.2	170.727	176.266	180.219	416.904	450.233	406.357	519.189	729.735	692.647
421.847	437.374	369.081	469.148	391.479	418.259	373.517	420.328	551.637	514.608	406.717	490.861	307.843	456.248	163.2	171.636	176.569	179.491	414.785	449.434	405.994	516.502	731.598	689.597
422	433.902	370.209	466.492	394.208	419.917	373.744	418.734	552.43	515.375	405.151	489.158	307.1	455.468	165.2	169.636	175.317	178.491	412.835	448.05	404.736	519.61	734.572	689.433
417.424	432.851	366.849	460.984	389.75	418.158	375.041	417.612	549.597	517.535	404.755	487.034	307.196	453.936	167.2	171.545	176.91	178.491	411.019	442.83	403.641	519.116	734.735	687.644
417.529	433.241	364.535	461.016	389.771	421.209	376.357	420.004	553.227	516.416	404.434	486.203	304.774	452	165.733	172.364	176.348	181.091	410.515	442.761	402.073	517.639	736.483	686.876
417	432.598	365.93	461.869	390.25	420.576	373.672	417.089	549.367	516.664	400.906	482.947	304.913	450.138	167.267	172.455	175.2	180.455	410.546	443.597	400.391	521.494	736.585	692.766
420.165	431.195	366.442	463.582	391.75	419.183	372.694	416.67	550.473	512.942	404.528	486.139	305.396	452.11	168.333	169.545	176.815	180.909	409.777	445.132	402.327	521.711	736.782	697.612
421.435	432.603	366.86	465.549	392.292	422.424	375.566	416.868	551.22	519.197	404	486.519	306.665	451.862	168.267	174.455	176.867	180.909	410.858	446.792	403.119	524.048	739.034	691.187
416.388	432.736	366.267	460.779	388.271	421.261	375.158	414.497	548.737	517.168	400.17	484.094	303.378	448.688	164.667	173.545	175.77	181.909	410.75	442.264	400.294	523.386	734.462	695.615
416.129	429.667	365.128	459.262	390.729	420.284	374.175	414.725	548.783	517.832	396	477.981	302.622	445.78	165.867	174.364	176.496	180.909	408.319	441.704	396.665	525.904	737.162	694.88
416.482	432.339	365.826	461.549	390.562	419.358	371.232	415.476	548.457	517.35	400.019	480.801	304.439	450.248	166.733	173.455	175.459	180.364	410.338	443.377	399.02	518.952	737.483	689.652
417	431.684	366.512	461.566	390.188	420.47	370.631	416.637	549.673	516.664	398.302	480.335	304.678	448.743	165.067	175.455	175.133	178.636	410.127	443.352	398.881	516.711	734.568	690.776
416.365	431.968	367.126	461.951	391.143	425.071	377.844	419.565	550.027	516.496	399.774	483.455	304.645	451.641	166.473	174.555	176.915	181.244	410.52	443.875	400.538	519.122	742.807	701.989
419.012	431.87	367.905	463.852	392.539	422.278	377.516	420.416	551.83	519.613	401.415	484.515	304.705	451.706	166.939	170.737	177.085	181.244	410.712	445.649	401.135	518.953	734.183	680.534
420.671	433.249	368.8	466.025	394.206	422.413	376.972	419.313	554.477	516.948	404.868	489.936	308.192	456.109	167.473	175.737	177.463	182.154	411.931	447.724	405.659	520.808	730.931	681.939
423.6	440.128	370.312	470.131	394.706	419.064	377.588	421.648	555.487	516.846	403.698	490.816	309.532	454.063	169.873	173.646	177.137	183.154	417.035	450.825	406.752	519.471	738.115	689.641
420.506	439.456	371.138	468.984	393.476	417.713	376.436	420.075	552.797	517.364	402.679	489.271	307.553	453.623	167.806	171.009	174.715	179.79	416.858	449.68	405.006	517.399	733.205	688.096
421.8	440.1	369.812	470.689	394.643	422.927	377.058	420.085	550.09	514.496	406.17	492.865	307.732	456.825	167.473	173.827	175.796	181.244	416.85	451.284	407.016	518.375	735.782	687.808
420.212	440.272	369.789	468.418	393.31	421.546	375.308	418.904	549.833	513.897	404.943	491.857	306.788	457.091	168.406	174.918	175.707	180.881	416.958	449.284	406.038	516.555	737.636	686.534
415.859	437.117	366.719	463.762	389.164	416.711	374.429	415.62	546.77	514.722	402.113	487.936	304.423	453.486	167.406	174.918	175.529	180.699	413.831	444.724	402.839	516.652	734.679	690.681
418.6	430.483	365.023	463.213	389.646	416.025	374.83	418.454	553.6	515.066	401.868	483.624	304.33	452.835	167.2	169.545	174.541	178.636	408.831	444.358	400.484	516.904	725.944	690.261
422.694	435.592	368.012	467.484	393.417	416.702	374.595	418.974	552.117	513.62	408.566	488.515	306.3	456.431	164.2	169.727	175.8	179.818	413.238	448.491	404.02	521.88	734.269	695.14
421.435	440.437	371.651	467.672	394.25	418.966	374.733	417.738	550.46	515.657	403.509	490.026	309.03	455.495	165.2	173.455	176.022	178.727	417.685	448.95	406.097	517.096	733.816	690.602
419.729	439.661	372.047	467.803	391.562	420.683	377.224	415.989	549.297	517.102	403.755	491.632	308.404	456.312	163.6	173.636	175.578	179.091	417.296	448.516	406.667	519.988	729.803	693.037
417.141	438.23	368.919	465.82	388.167	422.028	375.045	417.279	547.19	515.518	399.962	485.568	305.891	450.459	164.8	171.182	175.719	179.909	415.304	446.132	402.25	521.169	727.714	691.726
415.529	432.5	365.488	461.164	387.312	422.619	374.867	417.237	546.957	512.577	399.189	480.335	303.752	448.523	164.2	170.818	176.304	179.091	410.335	442.371	398.452	520.434	725.923	691.344
421.953	429.052	367.023	464.303	394.062	425.05	379.94	417.104	550.25	523.686	403.849	486.68	306.974	454.908	166.733	171.636	176.037	181.091	408.535	446.214	403.349	523.819	735.513	687.96
421.706	436.126	369.872	469.098	392.188	426.078	378.342	418.235	555.377	521.686	406.113	489.459	307.383	455.257	165.133	173.455	175.681	182.273	414.212	449.547	405.028	522.494	737.718	700.234
421.588	439.523	373.47	470.058	394.442	420.183	377.126	420.307	555.18	518.792	403.811	491.648	309.733	456.581	169.939	174.903	178.635	182.986	417.675	450.807	407.292	519.192	742.936	697.523
420.106	437.127	369.854	467.181	392.379	423.541	378.111	421.493	553.12	518.135	403.302	489.84	309.377	455.498	166.939	174.631	176.761	182.986	414.875	448.14	406.157	520.722	739.684	693.804
419.071	435.012	368.11	465.074	393.692	421.681	376.098	421.565	555.49	514.142	401.151	484.678	305.846	452.489	163.473	172.812	177.154	181.168	412.882	446.763	401.752	518.493	736.773	687.192
418.188	432.69	367.621	464.632	390.921	420.967	374.256	420.149	553.577	513.683	403.491	484.37	305.877	452.067	165.473	172.722	177.183	179.349	411.167	445.813	401.601	518.553	737.196	685.747
422.141	434.351	366.993	467.804	395.108	422.77	376.336	419.333	552.403	516.15	404.679	487.11	305.955	455.067	164.539	173.812	177.524	180.804	412.071	449.165	403.107	519.457	739.602	688.028
423.953	439.736	371.017	470.632	396.504	422.697	376.366	418.64	551.427	516.398	405.302	488.986	307.411	455.269	169.939	172.722	176.724	179.895	417.005	451.65	404.788	524.108	738.872	695.917
420.282	437.989	368.621	467.328	393.796	419.697	373.215	418.045	551.96	515.617	400.208	485.535	305.764	450.159	166.473	170.722	175.643	182.713	415.044	448.562	402.173	520.818	733.705	691.914
419.6	433.834	366.714	464.722	393.15	418.36	374.73	418.529	551.623	516.084	403.925	486.441	306.029	455.388	165.473	172.722	177.843	182.258	411.632	446.379	402.782	515.867	739.273	693.864
419.012	434.431	366.105	464.213	389.771	418.619	373.779	417.503	549.33	516.65	404.245	486.752	305.413	452.688	167.733	172.455	176.415	181.364	411.831	445.245	402.663	517.916	738.068	690.883
417.694	432.494	366.5	461.721	389.562	420.686	373.78	416.932	549.383	519.394	401.189	486.023	306.026	452.229	165.667	173.545	175.333	179.545	410.665	443.252	402.556	519.614	741.526	692.324
416.141	435.282	365.674	461.426	389.396	422.344	374.985	416.776	550.173	520.628	400.962	484.658	305.165	450.945	165	173.273	175.741	178.909	412.258	443.075	401.425	520.795	732.692	686.612
416.929	435.874	366.407	462.582	390.417	423.399	375.167	416.962	548.763	515.204	398.415	484.68	304.952	449.202	165.267	175.364	175.6	179.091	412.896	444.214	401.339	522.602	731.825	693.629
418.059	433.374	367.012	461.836	390.667	421.268	373.53	416.815	548.757	511.635	399.868	483.722	303.387	449.275	169.2	173.636	174.481	178.182	411.423	443.623	400.099	521.94	732.291	694.672
419.553	432.908	366.477	463.943	392.479	419.161	370.599	415.305	547.533	515.92	401.509	484.707	304.778	452.367	166.8	170.727	175.674	179.909	410.935	445.648	401.272	518.253	737.513	695.411
416.506	433.029	366.616	462.139	389.062	417.502	374.86	416.734	548.437	514.672	400.094	485.335	305.309	450.349	167.333	170.636	175.696	177.727	411.062	443.547	401.855	516.386	732.816	686.017
419.529	432.856	367.105	463.59	390.042	418.61	378.221	418.785	551.397	515.365	403.415	484.763	306.139	451.807	164.733	172.636	175.444	180.455	411.108	444.811	401.933	517.614	730.115	683.435
418.824	435.281	368.79	465.884	391.935	420.16	376.34	419.503	551.19	515.279	402.736	488.005	307.995	454.028	169.336	173.716	175.753	181.342	413.287	447.088	404.533	520.162	730.634	688.533
419.835	433.074	367.557	465.343	393.289	417.135	375.879	417.407	551.717	517.907	400.491	485.242	305.2	450.945	166.403	173.806	176.442	182.161	411.402	446.918	401.755	517.62	736.686	688.811
420.529	435.884	368.08	467.884	392.685	415.88	375.251	418.546	551.867	518.812	403.509	486.287	305.4	453.697	169.87	174.534	177.427	180.797	413.456	448.691	402.408	518.511	733.647	690.279
418.718	434.758	368.336	466.237	392.247	420.883	375.86	418	552.427	519.389	403.321	486.862	306.161	455.073	167.803	172.806	177.086	181.706	412.787	447.371	403.069	521.294	737.399	694.413
421.529	437.16	369.022	468.359	393.956	424.495	378.464	420.921	553.913	514.367	405.698	491.253	307.674	457.018	166.47	175.716	176.93	182.161	414.622	449.339	406.126	520.993	736.57	693.192
423.4	439.367	373.615	472.351	396.372	426.915	381.052	420.68	553.907	516.615	407.245	492.753	308.674	458.303	166.536	172.988	177.412	183.161	417.618	452.999	407.394	521.005	736.827	691.058
423.341	438.16	372.127	470.859	394.664	422.421	379.144	419.153	553.23	516.031	408.774	493.002	307.9	459.165	165.47	173.806	176.205	179.342	416.318	451.371	407.168	519.572	734.087	691.617
422.506	439.597	370.79	470.941	395.497	424.814	378.488	421.345	554.417	517.936	407.736	492.287	307.8	458.514	164.87	171.897	176.212	182.161	416.837	451.672	406.739	522.029	734.229	696.737
423.812	439.034	370.535	470.615	394	424.498	377.633	421.444	554.583	516.445	406.491	492.85	311.009	458.881	167.733	173.545	175.437	180.545	416.377	451.075	408.528	522.313	729.154	695.388
417.106	436.006	368.302	462.803	389.042	424.408	377.13	421.002	554.107	516.482	402.151	486.094	307.443	452.991	165.733	171.636	176.837	178.909	413.612	443.981	403.252	520.289	736.201	696.538
418.059	436.983	369.721	464.721	390.521	421.372	373.7	417.024	546.477	516.248	401.906	485.831	308.048	452.193	166.133	173.273	176.274	180.182	414.735	445.805	403.391	517.12	737.056	692.642
416.212	435.069	367.884	462.213	389.583	419.982	374.625	415.081	549.35	518.409	399.094	484.974	305.187	449.89	165.733	172.455	176.126	180.364	412.846	443.66	401.605	520.301	736.863	686.819
416.553	435.437	366.105	461.557	389.104	416.193	373.827	414.968	546.997	513.825	398.868	485.237	305.261	451.138	165.2	170.455	174.733	179.273	412.504	443.138	401.78	519.988	731.987	685.525
416.235	431.971	365.709	461.648	388.75	418.681	373.992	417.202	547.34	518.788	400.396	480.53	301.639	450.541	162.267	170.455	174.593	180.455	410.054	442.937	397.577	519.096	732.41	687.609
415.659	432.598	364.93	460.451	388.354	419.268	372.77	416.554	551.78	519.212	401.189	484.398	303.548	450.431	164.733	173.273	176.97	179.545	410.215	442.101	400.536	518.434	729.979	687.96
419.282	432.057	367.849	463.221	390.583	418.787	371.821	416.105	549.307	516.569	401.396	483.763	305.787	449.395	166.133	173.545	177.452	180.091	410.819	444.692	401.234	519.928	736.201	690.993
418.259	436.319	368.489	465.251	392.831	421.379	374.642	417.392	548.3	516.401	401.321	484.86	306.325	450.534	169.547	174.632	175.738	181.249	413.883	446.753	402.071	522.399	740.002	691.311
419.976	434.848	368.094	465.874	393.394	418.817	374.63	419.36	552.147	513.985	402.245	486.105	307.173	454.011	167.014	172.813	176.435	179.886	412.768	447.332	403.132	517.339	734.972	690.498
421.188	437.089	368.338	468.284	393.581	419.198	372.288	418.878	551.93	515.678	403.736	486.5	306.89	451.929	166.947	172.813	175.65	182.249	414.348	449.143	403.213	518.061	735.925	692.501
422.294	437.555	368.943	468.505	395.977	419.808	376.88	417.226	553.04	517.561	402.189	485.838	307.029	451.745	168.481	173.723	176.605	180.613	414.86	449.954	402.922	518.351	736.502	689.779
420.341	436.486	369.396	467.489	392.498	423.98	380.294	420.721	552.547	517.109	404.981	489.56	305.955	455.222	166.347	170.904	176.072	181.795	414.295	448.407	404.42	522.64	740.293	694.227
421.435	434.371	369.536	467.054	393.644	424.585	380.541	420.354	552.597	516.503	404.321	486.917	306.551	454.938	166.947	171.904	176.746	180.704	412.925	448.281	403.279	519.965	738.092	688.893
420.235	435.675	367.478	465.259	393.436	422.184	376.524	419.817	552.32	512.759	402.906	487.56	304.586	455.039	163.814	171.904	177.487	178.795	413.118	446.879	402.713	521.314	738.289	694.759
422.788	435.394	368.489	469.218	395.144	423.056	377.467	418.431	551.703	516.459	403.226	490.071	306.938	456.158	169.881	176.813	176.998	180.068	413.264	450.3	405.15	521.29	741.096	691.418
421.153	436.012	367.058	467.426	391.771	422.245	375.182	418.987	552.757	516.839	402.906	487.402	307.117	453.541	166.267	171.636	176.807	181.545	413.204	448.17	403.802	520.651	736.654	691.438
420.929	433.546	369.116	466.852	392.667	417.53	372.456	418.736	551.313	514.555	404.774	487.974	306.635	455.44	166.333	173.364	174.763	179.091	412.235	447.925	403.885	516.639	732.919	689.585
421.047	435.707	369.14	466.779	392.5	418.589	374.47	418.499	551.167	515.496	402.453	486.444	307.213	452.202	165.8	173.273	176	180.545	413.688	447.836	403.333	517.566	731.897	687.709
419.776	437.374	368.267	466.32	391.938	418.805	374.613	417.104	549.477	516.504	404.377	489.331	308.139	454.587	166.733	172.545	175.993	180.636	414.515	447.428	405.31	519.47	730.897	691.615
417.506	434.115	366.477	462.516	390.125	420.271	374.184	418.132	550.477	515.46	403.396	488.056	306.065	453.514	165.2	173.545	176.741	181.545	411.742	444.069	403.665	519.952	732.564	693.896
419.506	435.138	367.814	464.918	390.688	419.117	373.309	418.301	550.3	517.839	403.113	487.44	305.478	454	167.667	172.545	174.607	180.545	412.869	446.006	403.062	518.867	735.265	694.264
417.647	432	366.186	462.139	388.396	420.135	373.02	416.345	548.713	516.204	403.038	485.237	304.6	452.385	163.733	171.636	177.104	180.818	410.231	443.327	401.474	517.193	737.94	693.679
418.106	433.782	368.186	462.869	391.25	417.583	373.643	417.593	551.143	517.898	400.906	485.139	307.287	449.844	167.733	172.455	175.185	180.455	412.085	444.591	402.667	519.47	732.701	689.154
417.965	433.374	367.256	462.254	391.167	418.369	374.932	418.038	548.767	519.383	402	483.594	304.609	450.156	166.267	174.545	175.436	180.582	411.504	444.063	400.597	521.559	732.847	688.812
420.765	433.483	365.605	464.508	392.062	422.865	376.024	419.486	554.317	515.952	403.868	484.541	304.47	452.872	166.2	173.455	175.577	178.582	411.031	445.943	401.04	521.884	732.061	695.27
421.094	439.948	370.314	468.762	392.25	425.998	381.995	421.52	552.967	519.164	403.736	487.477	307.257	455.523	165.2	171.727	176.362	178.764	416.915	449.27	403.907	524.27	732.125	691.601
418.341	437.092	371.43	465.377	389.979	421.617	380.25	420.411	556.04	517.179	403.226	488.15	307.983	453.083	164.267	172.545	175.406	180.764	415.373	446.157	404.605	520.945	729.569	685.507
416.329	432.874	366.849	459.697	389.167	420.883	372.973	417.267	548.327	514.872	401.792	485.331	305.848	451.661	167.533	172.545	175.88	180.31	411.035	441.604	402.103	520.403	734.279	690.708
418.294	432.759	365.802	463.172	391.104	422.938	376.131	421.104	555.597	516.784	402.151	488.56	305.326	454.275	166.267	169.455	175.754	179.582	410.612	444.774	403.593	519.644	730.433	685.461
420.965	437.322	370.337	468.066	392.646	420.305	375.476	419.055	552.813	515.478	404.226	488.534	306.417	451.936	167.133	169.455	177.391	181.855	415.165	448.824	404.085	520.764	737.159	691.621
421.047	437.236	370.523	468.525	392.583	417.927	373.291	418.493	552.12	516.624	402.547	486.105	307.77	452.009	166.333	172.545	174.74	180.037	415.169	449.151	403.409	515.716	732.791	692.166
418.541	434.736	367.326	463.828	389.917	416.323	370.845	417.991	549.72	515.964	404	485.556	304.77	452.294	167.2	172.545	175.096	180.364	412.438	444.925	401.724	517.398	730.867	688.699
419.329	433.81	367.791	464.303	391.729	415.915	371.376	415.169	546.213	516.401	403.717	485.861	304.057	453.844	165.667	172.364	176.356	180.818	411.973	445.774	401.556	517.976	734.927	689.652
418.941	436.632	367.43	465.631	391.271	418.289	373.489	415.618	550.903	513.657	401.453	487.632	305.204	452.725	166.733	169.727	174.63	178.818	413.742	446.692	403.038	518.024	737.291	688.672
419.424	435.19	368.628	464.582	391.479	417.656	371.176	416.294	549.237	516.343	402.377	485.312	304.922	451.275	165.667	171.455	176.363	181.818	413.173	445.912	401.663	519.506	735.658	685.953
419.459	433.994	367.721	465.066	391.75	412.757	368.393	414.09	546.733	515.38	401.264	485.564	305.857	452.523	164.2	172.364	174.059	179.636	412.073	446.365	402.232	515.133	731.355	688.552
417.612	432.402	364.849	462.287	389.646	418.956	372.196	416.009	547.927	514.92	400.264	484.376	305.365	451.459	163.267	170.636	175.896	182.364	410.058	443.704	401.367	518.084	734.227	687.351
418.141	432.121	364.86	462.59	389.625	418.33	372.072	416.326	548.377	513.635	399.887	483.793	304.074	450.266	164.667	172.455	175.815	178.818	409.873	443.899	400.456	520.12	734.141	688.789
420.624	434.563	367.047	465.615	391.688	420.943	374.298	417.501	548.633	512.438	400.17	486.252	306.6	451.294	165.267	171.727	176.222	178	412.231	446.717	402.946	520.747	733.38	693.097
418.588	433.063	366.57	462.623	391.021	420.663	375.045	418.755	551.613	518.214	401.151	486.797	305	452.605	165.333	175.455	175.71	179.947	411.069	444.365	402.496	520.551	735.929	694.264
419.529	433.075	367.116	462.951	391.771	419.534	376.758	419.475	551.577	516.316	402.491	484.722	307.496	450.477	163.2	171.364	176.658	180.492	411.258	444.774	402.54	522.286	736.468	689.98
422.035	436.236	369.302	466.992	393	417.986	374.756	420.192	554.143	516.184	402.302	483.466	307.443	451.404	166.267	174.182	175.866	179.947	414.096	448.094	401.843	520.154	733.391	687.715
420.141	436.454	368.605	465.607	392.25	417.812	375.194	419.693	552.587	517.294	406.019	483.417	304.952	450.404	165.133	170.545	177.154	180.038	414.012	446.906	400.661	520.045	737.455	690.147
422.176	438.741	371.023	469.943	393.917	422.725	378.815	421.934	554.987	518.9	405.774	488.162	307.957	455.046	166.733	173.545	176.777	180.947	416.342	450.579	404.599	520.322	738.22	689.378
423.435	437.879	370.349	467.582	395.625	426.539	382.715	423.083	554.59	519.382	405.943	486.56	306.752	452.991	165.2	171.545	176.147	180.038	415.542	449.151	403.181	522.744	739.711	692.294
426.059	436.603	370.849	470.025	396.854	422.271	379.28	425.051	556.443	516.98	408.019	490.549	308.983	457.954	162.733	175.727	175.895	180.129	414.854	451.321	406.355	522.467	732.19	689.652
421.882	443.213	369.36	470.82	391.417	426.768	381.69	422.337	554.527	525.564	410.736	494.008	309.13	460.312	169.733	177.636	176.562	181.038	418.785	450.736	408.278	521.985	733.515	692.454
423.612	429.833	367.895	465.32	393.917	426.156	381.655	422.254	560.713	517.635	404.981	491.429	307.07	458.339	169.733	173.818	177.711	182.545	409.346	447.075	405.94	520.337	736.53	689.632
421.929	436.253	371.035	467.033	392.208	424.511	379.039	421.672	556.117	517.27	405.547	492.323	307.591	457.881	169.267	170.636	175.593	180.455	414.681	447.962	406.661	522.133	731.838	688.766
420.188	438.586	370.884	468.721	391.083	418.089	370.268	415.365	547.333	513.146	402.868	490.173	308.817	454.183	166.667	171.545	176.733	181.636	416.192	448.975	406.077	518.964	731.769	699.237
416.212	435.638	370.221	463.385	390.5	413.922	367.107	413.699	544.917	514.358	402.038	488.237	307.343	453.807	166.267	170.364	174.259	180.091	414	444.792	404.355	515.675	733.338	694.652
412.2	431.517	364.105	457.008	385.979	410.885	366.36	412.71	545.807	512.08	398.396	482.605	303.23	446.138	165.133	170.273	174.785	179.909	409.219	438.868	399.427	515.554	727.056	683.88
412.012	430.684	361.698	456.287	384.646	413.635	367.955	414.433	545.503	514.146	398.491	479.154	300.791	446.514	161.733	170.636	173.978	178.909	407.865	438.031	396.446	514.072	727.085	685.495
418.271	434.793	365.337	463.59	391.708	417.429	368.995	415.427	547.693	515.124	402.887	484.812	304.883	448.78	165.267	167.545	175.185	180.818	411.819	445.151	401.377	515.277	731.996	690.03
417.188	433.695	365.767	463.705	389.125	417.805	368.997	413.051	547.77	510.35	398.547	482.65	304.039	444.982	167.067	170.545	175.163	179.455	411.227	444.642	399.827	515.205	730.141	689.174
414.482	430.264	361.074	457.977	385.131	418.362	374.164	416.797	548.323	513.914	398.547	480.536	302.488	447.279	167.048	172.481	176.179	181.312	407.377	439.385	397.974	517.938	737.256	696.575
418.188	432.919	366.771	463.936	389.506	417.319	375.279	418.051	552.163	513.542	401.453	484.341	305.562	451.389	164.648	171.118	174.979	179.949	411.039	444.958	401.44	516.167	736.247	689.074
413.776	428.218	362.69	457.19	385.964	419.351	375.096	418.503	550.543	516.214	399.717	479.942	302.153	449.554	166.581	171.39	175.816	180.131	406.543	438.958	397.5	520.504	736.747	688.167
418.329	431.678	364.33	460.641	389.485	423.337	373.126	418.371	553.327	515.776	401.075	482.969	304.092	449.737	166.115	174.39	175.913	180.312	409.401	442.347	400.022	524.167	734.717	691.117
427.624	433.689	371.597	469.567	395.506	423.005	375.655	420.348	554.143	515.498	405.962	488.728	306.892	455.499	163.515	174.3	176.839	179.767	413.151	450.649	404.409	521.48	734.166	690.003
420.776	434.735	368.62	464.239	391.297	417.853	375.289	419.004	553.393	514.863	405.415	485.405	304.453	452.829	166.115	174.118	175.513	179.222	412.866	445.605	401.496	521.552	738.623	686.599
423	432.322	367.469	464.132	391.985	421.156	378.05	420.499	552.527	517.688	403.453	484.818	304.597	452.416	163.181	170.39	175.542	179.312	410.87	445.643	401.248	519.203	738.914	686.425
421.976	437.35	369.143	465.616	393.943	423.927	378	421.26	552.03	516.914	404.245	485.698	305.47	452.123	167.515	173.3	176.113	179.222	414.789	447.285	402.125	513.094	736.226	689.585
422.047	434.655	369.047	465.434	393.5	421.374	376.34	419.077	552.173	516.095	401.453	486.207	304.357	452.67	164.667	170.636	175.474	180.455	412.954	447.031	401.881	521.53	734.761	694.602
421.565	438.54	369	467.656	394.479	419.312	374.384	417.115	547.4	515.234	405.226	487.962	307.083	454.092	165.733	171.727	177.252	179.455	415.538	448.906	404.087	522.241	732.239	692.622
419.929	440.149	370.302	467.574	392.229	417.612	373.241	417.298	549.087	518.898	402.151	490.015	307.104	453.422	162.8	173.545	175.63	180.545	417.046	448.44	405.198	523.819	732.517	691.298
418.753	436.017	370.523	464.877	392.521	419.695	375.238	418.324	551.083	516.606	401.623	489.35	308.596	453.349	164.8	176.364	176.874	180.818	414.354	446.428	405.532	521.133	731.692	692.793
418.847	436.816	369.86	466.066	392.042	419.491	375.282	417.797	551.77	516.883	403.189	485.571	308.439	452.881	167.267	173.182	175.311	181.545	414.669	447.258	403.433	520.506	735.705	695.334
420.012	434.983	368.686	467.074	389.271	420.995	375.67	419.288	551.993	517.38	405	487.872	307.17	452.477	167.267	171.636	176.074	181.091	413.054	447.226	404.079	519.217	734.82	688.625
421.494	436.247	370.698	467.73	392.229	419.697	376.965	419.96	553.18	519.518	405	489.041	310.365	455.596	165.267	173.545	175.407	180.091	414.565	448.566	406.188	518.855	731.915	686.401
420.824	434.397	371.116	465.541	392.854	417.165	377.712	418.983	550.323	517.832	405.774	488.451	309.526	455.541	167.667	172.727	175.867	181.545	413.465	447.038	405.482	518.422	731.538	685.823
421.047	434.458	367.364	464.717	390.619	417.789	377.003	417.738	550.99	515.692	404.019	485.384	306.511	450.767	167.048	168.479	174.941	179.219	412.265	445.855	402.439	517.842	727.958	685.286
419.071	434.555	366.864	464.782	387.89	419.346	376.167	419.719	552.213	515.59	401.245	484.685	305.337	451.088	168.448	170.479	175.415	180.491	412.165	445.245	401.519	516.577	730.963	686.487
419.8	434.67	365.259	463.676	389.348	416.972	374.029	420.755	554.01	515.524	402.34	486.204	304.924	450.987	163.648	172.298	175.504	179.128	411.711	444.717	402.142	514.601	733.582	686.065
418.529	432.739	362.655	460.577	388.411	419.346	371.994	419.241	551.89	512.612	407.151	485.779	303.172	451.996	165.115	172.207	176.401	181.764	409.557	442.088	401.102	515.505	748.48	704.256
419.329	433.699	366.329	462.741	390.827	420.771	371.22	417.119	551.21	513.721	404.264	482.253	303.802	449.932	163.448	172.388	176.215	177.764	411.415	444.321	399.503	516.264	740.42	701.587
419.047	432.923	365.306	461.11	389.161	420.817	370.557	418.441	550.53	512.984	402.887	483.843	305.945	449.739	168.581	173.388	177.015	180.4	410.557	442.692	401.35	521.541	738.86	691.761
417.4	434.509	364.957	460.782	389.161	424.917	375.831	419.463	550.78	516.502	402.415	486.038	304.141	450.923	167.981	172.479	175.904	177.855	411.503	442.459	401.691	520.613	739.189	690.146
419.482	436.331	366.492	464.159	390.327	426.218	375.688	421.379	553.243	514.531	403.208	487.85	305.772	450.858	165.981	172.207	175.815	179.855	413.23	445.321	403.419	522.252	731.903	678.53
416.953	434.534	368.012	461.902	391.688	423.594	378.964	421.64	551.777	515.299	402.698	482.771	300.722	447.404	167.267	170.545	175.578	181	412.531	443.868	398.353	521.59	728.35	684.278
421.188	433.649	368.36	465.713	392.479	423.103	376.334	419.339	554.307	514.606	404.906	489.492	306.826	456.761	165.733	172.364	175.933	179.545	412.054	447.013	404.788	517.687	733.133	689.388
420.518	436.322	369.419	468.09	392	413.628	371.331	414.512	551.49	513.562	401.774	488.707	306.77	455.156	163.667	172.636	175.8	181.364	414.192	448.761	404.341	517.699	730.577	692.197
420.153	433.678	369.453	465.779	392.792	414.021	370.16	413.949	547.48	516.197	397.962	485.538	305.543	451.743	163.8	171.455	174.837	178.545	412.435	447.101	402.073	515.169	729.355	690.515
415.047	429.086	364.465	458.508	386.938	414.064	371.126	414.424	547.007	513.978	398.283	479.714	301.565	446.963	165.733	170.545	175.526	179.909	407.712	440.176	397.105	517.133	727.077	687.92
416.329	431.121	362.756	460.033	388.812	414.722	370.327	415.469	549.12	515.066	398.698	481.838	302.157	448.55	165.267	171.455	174.526	180.273	408.508	441.824	398.518	516.181	729.44	689.803
420.165	433.27	368.035	465.508	392.333	417.163	372.535	414.508	546.703	512.518	403.151	484.872	306.33	451.991	165.733	173.455	175.978	180.455	411.692	446.805	402.081	518.398	732.162	695.047
422.165	434.626	369.547	466.869	394.958	418.083	373.681	417.115	548.427	516.942	398.302	485.782	307.983	452.248	165.2	172.636	175.467	181.364	413.1	448.522	403.335	521.892	732.727	694.167
421.306	443.368	372.035	471.639	391.021	429.094	383.771	421.298	559.393	518.876	405.642	489.534	308.004	454.578	169.667	176.273	177.881	180	419.773	451.208	405.357	528.614	748.376	705.739
419.635	437.46	370.128	467.418	390.583	423.443	378.904	419.151	555.507	513.182	403.415	485.741	308.474	453.128	164.8	175.182	177.03	181.909	415.188	447.918	403.54	523.157	738.727	694.455
418.6	438.883	369.564	466.781	392.79	422.257	376.043	416.363	552.613	514.607	400.642	486.012	308.796	453.491	166.937	176.644	176.181	180.348	415.954	447.953	403.836	523.954	737.726	694.288
417.871	437.837	368.227	464.593	392.831	425.878	377.471	418.586	550.17	512.118	402.245	485.076	306.24	452.941	170.404	175.644	177.04	179.803	414.811	446.292	402.148	523.966	736.675	695.82
420.071	440.09	370.518	466.871	393.727	426.16	377.212	421.198	553.243	512.862	405.17	486.771	306.644	457.051	166.537	173.825	177.122	182.257	417.077	448.223	403.245	522.966	736.743	692.709
420.565	442.009	371.39	469.511	395.04	427.025	377.48	420.166	552.013	517.11	407.302	488.693	307.357	456.262	168.937	175.462	177.499	181.712	418.65	450.519	404.606	522.99	739.491	695.709
416.329	437.728	368.82	464.634	391.894	421.848	371.912	416.158	550.827	516.249	399.113	484.986	305.8	454.253	166.404	174.644	175.596	179.348	414.934	446.079	401.896	520.472	733.141	691.295
417.812	437.515	367.773	465.847	393.227	422.376	373.227	417.748	552.09	515.439	399.321	482.162	302.913	452.785	162.937	172.644	175.714	179.439	414.446	447.223	399.043	518.074	734.666	688.853
418.918	439.992	369.041	468.208	392.102	424.986	374.951	417.126	549.84	516.191	402.283	487.313	305.274	458.501	168.337	176.462	176.722	181.348	416.523	448.777	402.9	520.725	734.765	690.582
417.871	438.854	369.262	467.371	391.894	424.722	375.451	416.953	550.353	517.548	400.642	487.907	306.109	456.849	168.004	174.644	177.544	180.712	415.834	448.167	403.606	520.4	732.559	690.114
418.741	435.161	367.628	462.705	392.812	422.014	370.744	415.567	550.313	513.328	398.245	481.398	302.843	451.734	164.733	172.364	174.963	179.182	412.823	444.748	398.601	520.193	730.209	690.087
418.353	436.874	368.267	465.082	390.271	421.183	370.837	416.049	553.1	514.153	399.679	482.32	305.713	452.009	165.133	174.636	174.526	178.909	414.181	446.057	400.425	521.422	730.59	690.127
416.671	440.316	369.244	464.893	389.75	422.518	374.61	417.569	550.213	516.818	402.698	486.301	307.174	453.44	168.2	176.455	175.57	180.636	416.808	445.811	403.238	521.193	739.252	698.177
417.718	436.017	368.849	461.926	390.958	425.463	374.794	415.697	548.217	519.438	402	487.951	306.83	455.101	163.267	173.273	177.037	181.364	413.8	443.843	403.964	525.048	734.692	692.425
416.082	440.006	368.814	464.582	388.896	425.271	375.503	417.612	553.263	516.985	401.226	484.981	305.965	452.798	166.267	175.273	177.267	182.455	416.458	445.365	401.97	525.434	735.483	692.997
414.212	438.385	366.035	460.951	387.458	423.878	373.089	417.1	549.3	512.109	400.302	481.579	304.457	448.963	168.2	173.273	175.933	179.636	414.454	442.283	399.446	523.096	731.085	697.1
417.129	437.782	367	464.262	389.729	420.849	374.044	415.77	548.247	515.876	401.17	484.015	303.343	451.917	166.333	175.455	175.933	179	414.369	445.258	400.236	522.145	730.949	692.01
418.247	439.391	366.826	464.918	390.583	421.695	374.806	418.418	551.543	513.511	402.358	483.97	305.813	449.725	168.2	173.273	176.43	180.909	415.388	445.893	401.357	524.301	730.103	689.094
420.518	441.232	369.545	470.06	393.457	426.61	378.575	420.392	552.857	515.009	403.943	488.689	309.247	457.141	167.362	174.811	176.846	180.344	417.52	450.55	405.48	524.392	733.429	697.47
418.894	442.651	372.545	470.503	392.748	427.188	376.97	420.064	555.207	513.433	403.774	489.181	308.368	455.178	167.962	173.721	176.142	180.435	419.462	450.795	405.337	523.729	733.105	694.784
420.118	438.312	368.51	468.404	392.54	425.686	376.723	419.292	554.873	514.257	403.623	483.651	305.968	453.049	168.362	174.357	176.12	177.89	415.224	449.091	401.258	523.753	734.878	694.125
421.788	441.548	371.196	471.7	395.415	424.844	376.622	420.115	553.627	512.922	405.868	489.046	307.434	459.26	166.029	177.539	176.083	181.163	418.278	452.285	404.831	522.898	737.647	695.624
419.6	439.594	371.649	468.118	393.311	424.778	377.022	418.904	554.923	516.301	405.491	487.839	307.934	456.453	166.362	173.63	177.697	179.981	417.12	449.053	404.415	523.85	731.425	692.841
419.106	438.427	370.068	466.7	392.311	424.844	376.468	417.738	555.23	512.914	401.321	484.771	305.02	453.93	167.829	174.539	176.431	180.163	415.816	447.845	401.419	523.91	733.404	694.942
419.165	436.916	369.672	467.732	392.894	425.73	377.706	418.574	554.923	516.36	402.698	483.91	304.651	455.517	165.496	173.811	176.29	181.435	414.674	448.619	400.786	522.392	735.28	687.37
418.165	440.18	369.882	466.519	391.436	425.31	377.694	419.962	554.417	517.163	404.075	486.79	307.399	456.545	169.429	175.448	176.683	181.163	416.928	447.386	403.605	524.319	736.857	695.811
419.035	437.391	369.837	465.541	392.938	425.06	375.943	418.121	552.64	516.803	401.981	484.782	306.283	454.101	164.333	173.364	175.259	181.909	415.046	447.063	402.01	523.446	737.893	692.508
415.282	436.454	366.314	461.426	388.479	420.993	371.813	414.992	551.457	513.015	401.264	483.064	302.287	451.642	166.133	175.364	175.519	179.636	413.254	442.818	399.236	520.843	735.551	692.328
420.059	438.822	369.523	466.459	392.083	421.612	373.401	417.294	551.26	516.058	404.66	487.598	305.97	456.679	166.2	173.182	175.756	181.091	415.9	447.522	403.375	524.181	738.491	685.746
420.647	439.908	370.047	468.361	393.167	423.729	375.919	417.068	550.73	518.285	403.849	488.97	309.635	458.101	164.267	173.455	176.556	177.727	416.8	449.239	405.81	521.831	738.342	693.077
415.659	439.247	367.349	463.541	388.375	420.287	372.176	416.169	547.68	515.569	400.811	486.763	307.652	452.422	165.333	173.455	175.77	179.636	415.465	444.453	403.708	522.169	735.158	691.923
418.976	438.034	370.43	465.533	393.5	421.881	370.801	415.612	545.883	512.336	402	486.207	305.6	452.963	166.267	175.364	176.444	180	415.673	447.182	402.458	520.373	737.444	695.12
417.141	441.023	368.151	465.123	389.625	425.521	377.12	418.913	551.483	516.781	399.962	485.872	306.013	453.798	168.2	174.273	176.652	180.636	416.919	445.956	402.47	523.096	733.568	694.431
416.835	438.034	367.86	463.09	388.479	422.72	375.107	417.011	549.743	514.226	401.358	485.545	305.535	453.404	168.333	173.364	176.904	181.545	414.823	444.069	402.073	521.133	734.5	696.736
415.894	435.523	366.919	460.656	390.083	422.25	373.642	418.277	551.727	515.474	400.189	482.376	304.304	449.587	165.267	173.636	175.799	180.946	412.831	442.553	399.802	519.167	732.007	694.984
420.565	440.052	369.43	467.09	393.458	421.076	373.399	417.301	550.93	513.912	402	484.872	306.13	452.468	166.133	173.273	174.977	177.491	416.692	448.289	401.988	520.817	729.699	695.458
421.847	441.167	370.233	470.189	393.271	425.929	378.131	418.78	555.89	516.569	402.887	485.985	306.335	454.009	166.667	172.364	176.421	181.491	417.704	450.579	402.679	525.552	733.785	692.502
421.353	441.977	370.547	469.32	392.146	427.626	379.526	421.467	557.667	518.832	405.019	487.568	307.617	456.128	167.133	173.545	176.695	180.946	418.35	449.673	404.123	525.155	735.148	692.619
419.212	440.121	370.081	467.066	391.458	423.438	375.786	420.277	554.967	515.664	403.547	486.278	306.778	454.578	165.2	174.091	175.362	179.946	416.954	447.824	403.042	524.07	730.58	687.937
419.047	438.322	368.709	464.893	391.438	420.897	372.538	416.682	550.53	514.664	403.547	485.301	304.696	453.284	166.733	173.273	174.777	179.037	415.296	446.107	401.552	520.6	730.789	688.458
418.718	436.77	368.326	465.246	392.042	422.067	373.211	418.595	551.77	513.62	402.321	484.064	304.765	453.138	164.333	172.364	175.436	179.491	414.131	446.541	400.921	521.576	731.05	690.639
421.165	438.42	369.849	469.016	393.104	422.872	371.988	419.143	553.977	511.773	401.906	487.113	306.957	454.615	166.667	173.273	175.377	179.128	415.738	449.704	403.573	519.757	731.148	686.375
416.471	437.776	368.512	464.066	389.208	422.067	371.366	417.853	551.95	509.226	401	485.898	305.691	454.202	166.733	172.455	175.926	181.364	414.865	445.031	402.335	519.337	731.607	688.987
417.071	437.402	366.802	464.057	390.833	423.656	374.044	418.887	551.173	515.153	403.887	484.5	306.104	455.22	163.8	174.455	176.793	180.455	414.05	445.428	401.776	521.024	734.701	690.084
417.812	435.253	367.802	463.508	390.542	420.977	370.303	413.819	547.593	512.285	403.698	483.602	304.691	452.284	168.667	174.364	177.244	180.182	412.942	444.937	400.639	521.518	731.867	693.933
417.929	436.121	368.035	464.418	391.396	422.601	370.602	415.237	550.603	513.321	399.415	483.15	305.7	452.22	167.133	172.364	175.281	180	413.6	445.748	400.865	523.361	732.188	694.13
415.976	437.684	367.128	464.156	389.479	422.587	372.654	418.915	554.227	514.781	401.377	483.305	305.183	450.917	165.267	175.273	175.896	181.091	414.346	445.164	400.708	521.566	734.628	695.361
416.635	438.678	370.605	464.746	390.958	423.443	372.459	417.665	550.34	514.299	401.623	484.97	307.122	453.064	166.2	175.182	176.489	180.455	416.162	446.006	402.5	523.47	736.538	697.88
416.965	439.08	368.035	464.533	389.708	420.585	374.747	414.117	547.753	515.365	400.189	482.914	303.522	450.945	167.733	177.091	175.83	178.091	415.581	445.516	399.728	524.566	732.979	692.385
415.024	434.891	365.837	461.926	388.417	422.966	376.286	419.439	553.82	515.139	398.208	477.628	304.339	446.954	169.2	174.273	177.341	179.909	412.05	443.201	397.272	524.301	730.658	692.368
418.294	437.259	368.186	463.697	391.729	425.571	376.366	419.056	553.1	519.163	401.509	482.47	305.087	452.587	165.133	174.364	174.858	180.128	414.412	445.314	400.216	527.791	741.264	696.227
419.6	440.241	370.093	466.139	391.979	424.491	378.089	421.128	555.253	518.813	402.906	487.481	306.965	454.541	166.667	174.364	176.221	179.582	417.038	447.283	403.774	528.646	735.931	691.016
418.612	441.494	370.384	466.91	389.833	422.468	374.855	419.527	552.747	517.426	404.34	486.68	306.526	455.486	164.2	176.455	176.384	181.491	417.973	447.346	403.141	522.767	730.824	691.274
419.294	438.351	369.163	465.541	391.5	418.617	369.952	415.335	551.227	515.061	402.057	487.004	304.548	456.468	163.733	172.273	175.503	180.491	415.465	446.686	402.397	519.092	728.319	686.485
418.353	440.31	368.674	465.754	390.729	419.447	371.631	416.252	549.417	515.681	402.925	486.248	304.7	454.339	164.733	173.455	177.066	179.491	416.615	446.635	402.062	520.285	730.495	690.709
418.706	439.828	368.733	465.566	390.521	422.323	376.95	419.93	554.263	515.959	401.906	486.12	305.461	454.385	164.733	173.636	175.088	180.491	416.312	446.465	402.347	520.948	731.854	688.314
419.906	438.557	368.209	466.443	391.271	420.023	375.361	416.849	552.17	516.068	403.302	485.575	305.4	453.44	167.2	169.455	174.68	179.491	415.288	447.283	402.026	523.273	733.123	687.24
418.494	439.943	366.581	466.803	389.729	419.165	373.47	416.341	552.21	514.623	404.83	486.85	305.835	454.844	165.267	171.364	175.71	179.491	415.677	447.176	402.911	521.309	733.05	690.652
420.835	439.69	368.674	468.246	390.979	425.039	379.104	419.115	552.59	514.504	401.83	488.192	306.117	455.321	164.733	174.364	176.741	180.636	416.2	448.597	403.762	520.277	732.171	687.823
422.447	440.448	369.663	469.738	394.188	424.989	377.736	419.35	553.357	512.876	404.094	486.436	304.978	454.661	164.733	174.364	175.444	178.636	417.035	450.447	402.292	520.855	732.825	688.254
419.776	438.207	369.849	466.369	393.042	423.83	373.416	416.597	551.56	510.803	404.434	490.068	308.261	457.367	165.133	173.455	176.704	181.545	415.596	447.673	405.762	521.12	733.778	695.766
417.941	436.563	370.105	464.164	391.938	423.154	372.358	417.51	550.973	513.752	404.755	486.992	307.496	454	167.2	175.182	175.281	180.091	414.581	445.774	403.758	521	733.047	694.234
418.729	436.845	367.709	464.492	392.021	422.076	371.256	417.113	550.38	513.277	400.868	483.395	305.183	450.615	164.733	171.364	175.57	180.364	413.977	445.95	400.756	519.566	736.863	695.569
419.035	438.851	370.674	466.27	393.062	426.326	373.008	417.043	554.003	515.599	402.528	485.538	307.217	454.477	167.8	173.364	176.007	180.091	416.3	447.585	402.849	525.602	739.56	695.124
416.306	436.954	367.907	463.369	389.312	421.599	370.91	416.373	551.197	512.825	401.509	483.455	305.635	450.917	167.267	174.182	174.889	179.364	414.115	444.516	400.998	521.108	735.59	695.278
419.341	438.598	370.547	465.123	394.375	424.218	375.285	418.471	550.657	514.942	403.585	486.008	307.048	454.459	168.133	174.182	175.896	181.455	416.088	447.025	403.022	522.084	732.227	695.12
419.388	437.77	369.144	464.136	391.489	424.516	374.593	419.405	552.863	516.633	401.302	484.552	306.95	451.128	165.114	173.115	176.03	179.309	415.071	445.629	402.197	520.989	733.934	696.406
418.647	435.88	367.667	464.422	389.593	423.858	375.145	418.65	553.053	516.801	399.415	481.244	304.333	448.083	166.58	176.115	177.267	180.946	413.317	445.409	399.209	521.182	734.596	695.613
419.8	439.77	370.342	467.677	392.176	429.305	377.901	422.33	556.027	515.465	406.396	487.074	307.65	456.128	169.047	175.024	176.423	181.219	416.806	448.484	403.874	526.374	736.878	699.175
415.718	438.357	365.888	462.349	387.385	424.633	375.753	419.136	554.317	513.195	402.585	483.574	304.82	452.486	164.58	174.115	177.541	179.4	414.387	443.239	400.685	523.182	733.87	695.112
417.353	436.173	367.551	461.431	389.218	423.014	375.473	417.326	551.463	514.64	402.057	482.582	304.477	452.037	168.114	176.024	177.075	178.855	413.475	443.063	399.993	524.314	736.481	692.189
419.588	434.472	368.202	463.652	390.093	424.307	376.369	418.729	552.963	516.771	402.528	481.616	306.459	450.505	164.647	173.387	175.875	180.309	412.552	444.792	400.394	524.447	736.489	691.888
419.447	436.937	366.702	464.127	389.968	424.314	375.569	418.085	552.637	515.852	402.038	481.939	304.685	451.431	165.58	176.115	175.386	178.855	413.706	445.157	399.745	522.145	736.545	686.667
419.835	438.765	368.667	466.57	389.989	426.466	376.346	419.441	552.977	514.093	404.17	485.041	305.711	453.752	166.447	172.297	175.438	179.946	415.579	447.056	401.884	524.411	734.387	692.563
416.129	440.27	368.233	464.402	385.375	424.083	375.236	420.54	549.313	512.058	403.962	488.639	306.726	459.853	167.667	171.364	174.407	179.364	416.442	444.572	404.284	521.398	736.863	693.455
417.588	447.684	372.674	470.746	392.396	416.998	371.31	416.339	553.61	510.65	405.283	489.853	306.978	458.037	163.667	174.364	174.896	178.182	422.873	450.862	405.052	525.301	720.974	683.622
415.518	441.529	367.884	463.787	389.708	418.36	369.348	415.522	548.797	512.701	398.566	483.331	303.726	451.055	167.2	175.364	176.304	181.909	417.169	444.987	400.046	517.096	728.282	689.221
416.788	436.586	365.942	462.959	390.271	420.475	370.282	415.605	547.64	512.109	399.679	482.508	303.27	449.67	166.067	175.364	176.563	179.273	413.219	444.44	399.393	518.181	734.389	690.338
419.906	436.954	368.279	466.402	391.854	420.092	373.285	415.345	546.47	514.219	400.604	481.526	304.265	451.321	166.8	175.364	175.311	180.091	414.238	447.384	399.329	518.578	728.897	691.003
416.906	434.42	367.395	461.738	389.979	420.353	371.88	417.567	551.117	515.117	399.34	482.353	303.383	449.798	165.267	171.545	177.333	180.545	412.25	443.384	399.363	516.988	734.256	689.482
419.612	435.534	368.814	465.861	394.583	419.278	369.94	416.701	554.78	516.263	398.245	485.605	305.204	451.56	164.267	175.455	176.17	180	413.465	447.604	401.952	515.554	730.367	684.057
417.824	437.063	368.581	464.262	391.333	419.323	372.384	414.644	549.633	511.131	401.264	485.09	305.091	451.972	167.6	172.364	174.948	179.455	414.412	445.673	401.623	522	732.59	690.883
418.282	437.67	367.207	463.589	389.124	418.532	374.173	416.78	552.847	514.207	401.792	482.877	303.867	449.476	164.515	173.117	175.692	180.222	414.363	444.602	399.869	522.736	730.755	692.049
415.659	433.193	364.486	458.671	386.54	420.179	374.167	416.648	552.6	519.711	400.113	481.242	304.067	449.439	164.381	172.026	174.047	179.767	410.467	440.244	399.085	524.302	731.819	693.617
418.929	436.515	367.021	462.671	390.52	420.794	373.815	418.162	553.647	517.463	403.849	484.885	304.211	453.503	165.048	174.299	176.01	181.676	413.528	444.263	401.105	519.386	733.097	689.935
418.329	436.63	366.765	462.057	388.603	421.31	376.467	417.627	551.86	515.149	402.943	484.982	304.672	453.815	165.115	173.299	175.143	178.131	413.52	443.313	401.371	520.374	733.948	687.059
417.553	436.469	366.103	461.958	388.52	422.573	375.542	419.414	552.8	514.112	402.34	481.452	304.081	451.503	165.715	173.208	176.106	179.585	413.194	443.244	399.204	520.772	731.067	691.012
419.094	439.463	367.568	464.819	389.54	424.5	375.151	420.422	552.86	511.572	403.906	485.655	306.154	453.962	166.115	174.026	174.217	179.858	415.682	445.69	402.419	521.579	730.999	692.3
421.247	439.929	370.324	466.671	392.749	427.498	378.723	422.051	553.733	513.638	405.302	487.355	307.25	453.815	166.448	173.299	176.025	180.676	416.905	447.81	403.839	524.17	735.268	698.882
420.424	440.02	369.51	466.499	392.186	428.511	375.307	417.951	552.803	514.302	404.736	486.358	305.611	452.714	168.181	175.026	175.869	182.312	416.697	447.483	402.544	525.362	737.093	698.427
420.435	439.54	368.663	467.672	393.125	421.58	373.571	417.194	552.41	512.08	400.66	483.492	305.909	450.844	165.733	171.364	175.474	180.818	416.096	448.679	401.145	521.819	736.188	694.789
420.059	436.897	368.686	466.541	390.979	423.539	374.699	418.083	552.073	514.562	403.472	484.62	306.322	453.624	166.667	174.364	177.022	179.636	414.335	447.34	401.942	521.614	737.786	693.05
420.847	440.81	371.663	469.836	393.188	427.099	373.858	419.493	554.25	512.635	406.642	490.985	307.904	458.505	167.267	173.273	177.267	179.636	417.938	450.377	406.089	526.253	734.32	696.127
422.576	443.414	373.105	473.73	393.625	430.677	375.041	418.217	553.183	515	407.585	491.327	310.8	458.495	164.8	171.455	174.844	180.545	420.158	453.44	407.615	525.578	732.919	691.559
415.153	436.161	368.512	463.426	389.667	426.314	372.527	415.798	551.393	510.365	400.189	484.906	305.752	451.615	166.2	173.182	176.052	180.091	413.785	444.717	401.831	527.06	730.342	694.365
415.518	434.879	367.14	459.975	388.812	424.076	374.452	418.533	551.793	511.964	401.019	481.831	305.278	451.266	165.2	175.182	176.704	180.364	412.473	441.811	399.962	526.892	736.047	698.385
418.894	438.241	369.965	466.484	390.979	424.911	374.95	418.104	551.93	516.847	404.566	486.876	307.257	457.514	166.733	175.364	176.533	178.182	415.658	447.296	403.585	524.434	736.825	697.244
417.271	440.115	369.953	464.68	390.479	423.986	375.681	417.77	550.337	515.73	403.585	485.564	307.052	453.927	166.667	172.273	176.6	180	416.908	445.792	402.786	523.928	736.273	697.599
417.282	436.353	367.948	462.097	388.543	421.236	374.17	415.725	551.96	513.779	399.868	483.726	305.159	452.103	164.582	175.026	175.118	179.857	413.727	443.387	400.923	519.845	738.854	692.323
416.976	437.565	367.658	463.301	389.543	421.067	375.855	419.126	553.437	518.53	402.472	482.865	305.033	451.571	165.116	173.299	175.859	180.857	414.442	444.513	400.402	518.881	739.282	691.116
420.624	439.588	369.297	466.769	391.398	423.252	377.428	420.748	552.983	521.297	405.226	487.222	307.316	456.231	166.049	175.208	177.185	180.857	416.339	447.595	403.798	520.436	743.162	697.009
419.047	440.789	370.344	466.359	392.002	427.881	379.188	422.546	555.19	521.129	405.792	488.677	305.711	457.387	168.982	180.208	177.192	179.857	417.489	447.488	403.834	522.556	733.679	686.142
420.129	439.123	369.553	465.441	392.106	425.204	377.301	420.588	556.667	517.414	402.962	487.376	306.724	454.635	171.049	174.299	176.533	181.857	416.112	446.708	403.606	519.038	739.196	692.624
419.212	435.646	367.809	464.17	390.106	418.105	373.423	417.67	552.083	513.676	400.208	479.636	302.577	447.543	166.582	174.299	176.111	180.311	413.208	445.218	397.531	517.99	733.965	689.815
419.871	437.502	369.1	464.67	391.189	421.704	376.024	419.043	553.823	512.012	401.698	481.117	304.498	448.598	165.982	174.299	174.896	178.857	414.877	445.834	399.217	518.291	736.893	691.781
419.847	440.031	370.134	466.334	391.189	428.33	376.289	420.93	553.633	513.472	404.453	485.079	306.598	454.452	166.516	176.389	176.592	180.402	416.912	447.18	402.316	522.134	739.726	694.751
418.071	441.851	370.407	464.762	390.646	417.314	370.63	414.723	549.363	510.788	402.189	486.699	306.096	453.459	163.667	171.545	173.822	178.273	418.219	445.868	402.952	519.277	728.15	688.672
411.247	441.908	364.07	460.025	384.083	412.722	366.206	414.151	545.27	508.985	396.019	479.158	303.417	447.853	165.333	174.364	174.044	178.364	416.162	440.761	397.665	515.94	715.09	680.93
415.847	438.684	365.616	463.025	388.75	412.83	365.925	414.93	548.837	507.591	398.057	480.816	303.039	448.716	165.333	171.273	174.044	178	414.515	444.101	398.379	517.783	719.991	677.552
416.8	430.437	363.047	459.336	387.562	417.087	369.932	414.011	547.923	514.073	398.66	481.947	301.139	450.312	162.533	169.091	175.378	179.091	408.146	440.975	398.105	518.506	724.556	684.338
415.953	432.724	364.942	460.205	390.792	419.22	370.086	414.893	546.677	514.715	397.038	481.44	301.813	449.211	167.667	173.455	175.215	180.091	410.304	442.516	398.145	520.072	723.91	690.482
417.941	436.029	365.372	464.672	390.646	421.076	371.035	414.482	549.033	512.949	399.547	483.233	304.126	452.826	165.733	173.273	175.541	180.909	412.658	445.824	400.179	521.988	725.581	694.602
415.412	437.437	364.453	463.516	388.208	421.408	371.565	414.678	547.16	512.861	400.057	482.571	304.439	450	165.133	172.364	175.741	181.545	413.296	444.352	399.97	521.554	728.885	693.736
417.165	436.667	366.988	463.746	390.5	422.188	371.947	415.488	549.437	508.745	401.811	484.274	304.622	452.275	165.267	171.364	175.385	180.364	413.619	445.088	400.968	524.349	729.568	685.247
417.659	430.539	365.745	460.214	389.669	423.193	373.515	417.915	552.163	513.351	400.151	483.108	303.038	451.915	166.383	174.117	176.409	181.584	409.107	442.27	399.608	525.786	733.507	694.215
419.835	436.895	369.315	465.804	390.773	422.083	377.864	419.171	556.143	515.351	402.962	486.661	306.982	453.273	166.583	173.299	176.683	180.766	414.542	446.729	403.342	521.003	731.037	693.014
423.106	436.987	370.827	469.304	393.627	426.023	378.417	420.896	554.817	515.278	405.736	487.289	308.603	456.374	163.05	175.117	176.609	179.766	415.103	450	404.431	522.822	734.622	693.372
420.988	440.045	371.175	467.477	391.043	428.961	379.63	421.659	557.623	514.84	406.528	488.236	307.09	457.218	168.183	174.389	177.061	181.402	417.265	448.081	404.237	524.967	738.161	694.87
422.835	441.671	372.885	469.386	394.439	428.92	377.63	420.211	556.147	514.191	407.528	487.868	307.142	454.631	164.583	173.935	176.002	180.311	418.919	450.239	404.064	526.822	740.631	694.877
421.4	440.194	369.478	467.37	391.356	422.975	372.619	416.066	551.813	514.008	405.34	486.191	305.368	452.952	164.117	173.299	175.624	180.948	416.803	448.037	402.342	523.449	739.396	699.419
419.188	441.004	368.315	465.255	389.877	425.548	372.982	417.341	553.343	517.271	400.906	480.12	304.834	448.117	165.65	175.117	175.698	180.039	416.961	446.069	398.838	521.184	740.037	695.91
419.824	435.803	367.187	463.485	390.189	425.241	376.036	419.576	552.4	519.687	401.83	484.774	304.395	453.998	165.65	172.299	175.305	179.766	413.107	444.748	401.13	522.629	747.041	697.93
417.282	441.293	370.035	465.607	390.375	425.732	378.392	421.04	553.547	518.416	404.585	491.192	307.174	457.661	166.667	173.455	175.948	179.182	417.723	446.434	405.861	525.277	742.974	700.916
419.459	442.276	371.756	466.828	392.583	423.759	378.09	418.395	553.093	516.263	404.962	487.271	309.13	455.486	166.2	176.182	176.481	180.091	418.95	447.969	404.665	525.373	739.979	696.254
422.812	442.293	372.36	472.484	393.458	423.08	377.398	420.315	556.357	516.036	407.604	488.102	309.578	458.037	164.867	175.273	176.689	180.455	419.162	452.428	405.319	522.819	735.291	691.609
425.847	443.402	374.081	475.877	396.042	426.333	378.492	423.22	557.697	514.007	408.019	491.365	311.27	460.413	169.267	176.182	175.911	180.545	420.473	455.604	407.853	523.831	745.47	698.455
425.435	443.586	375.558	473.598	395.625	436.862	381.471	426.09	560.34	522.007	410.66	493.301	312.27	461.541	164.667	171.364	177.57	180.091	421.085	453.736	409.355	530.904	748.346	704.625
406.224	434.305	362.837	451.82	376.562	430.528	376.961	419.26	551.413	525.299	398.811	481.436	303.317	446.468	164.733	177.455	177.022	182.091	410.665	432.918	398.841	528.831	749.577	703.619
405.765	425.667	360.884	449.164	390.062	422.583	372.261	416.196	551.67	512.956	392.736	471.556	299.822	438.826	171.733	174.182	174.689	176.182	404.238	433.761	391.921	516.024	723.474	684.635
417.659	443.931	371.023	467.877	392.75	420.583	371.864	414.597	548.463	510.19	403.585	488.034	307.404	455.477	169.533	176.091	176.822	178.545	419.815	448.786	404.274	518.205	720.491	684.421
413.271	437.391	365.384	459.787	387.104	417.984	369.715	415.2	546.543	512.156	400.34	486.312	305.561	452.697	167.667	174.273	175.969	181.401	413.573	441.321	402.496	518.484	724.65	690.663
416.765	438.592	368.116	464.582	390.271	418.062	370.188	415.102	548.083	508.703	399.717	482.496	304.096	452.284	164.133	171.909	175.384	180.037	415.281	445.642	399.77	519.135	724.488	686.195
421.271	439.937	370	467.877	394.938	412.612	368.651	414.46	548.727	510.44	401.509	484.951	305.804	454.569	165.6	170.455	175.095	180.037	416.804	449.208	401.879	518.46	725.462	679.89
418.576	436.54	367.14	465.189	390.75	416.853	372.2	415.81	548.727	510.44	400.019	484.925	304.53	453.33	167.733	171.364	175.295	179.946	413.585	446.239	401.274	518.797	723.227	684.9
418.776	436.81	367.081	463.344	390.562	419.661	370.761	414.751	546.87	512.586	401.358	483.951	302.748	453.257	165.267	172.273	175.614	180.401	413.746	444.717	399.925	519.833	725.8	684.84
419.247	436.845	367.698	465.959	392.396	417.19	370.133	415.704	549.51	513.294	399.245	481.865	302.57	452.092	165.667	174.364	176.058	178.401	413.973	447.233	398.724	518.122	728.347	686.419
418.271	437.764	365.709	464.115	389.125	419.365	372.812	418.102	551.98	511.973	399.321	480.553	302.3	450.798	164.267	173.273	175.191	179.037	413.931	444.994	397.895	519.315	727.116	686.8
419.071	439.287	367.616	466.279	391.542	420.225	374.916	419.19	552.157	515.63	401.075	484.699	304.891	455.101	166.733	175.273	175.132	180.31	415.581	447.277	401.321	520.484	729.971	688.345
421.035	438.96	368.616	467.705	391.688	420.649	373.81	418.718	552.197	516.46	405.83	484.635	304.809	454.284	166.8	171.636	175.726	181.545	415.692	448.346	401.248	521.578	728.645	690.666
420.376	437.69	367.128	465.516	391.042	419.702	371.458	415.689	549.84	512.985	400.302	484.218	305.1	451.413	167.133	174.091	174.77	178.091	414.35	446.503	401.159	519.771	727.303	689.833
419.788	435.851	367.419	466.361	391.667	422.06	373.313	414.793	548.85	511.474	399.113	482.97	304.935	451.826	162.133	173.364	175.459	180.091	413.215	447.314	400.413	520.747	727.594	689.184
420.788	435.747	369.174	466.779	393.396	425.775	376.239	418.22	553.18	515.044	402.698	485.767	307.096	455.275	161.8	174.545	176.178	181.364	413.727	448.05	402.915	523.422	735.205	691.057
419.988	439.109	370.605	468.59	392.333	424.789	374.495	419.047	553.407	515.869	406.528	491.038	309.252	458.055	167.2	175.364	176.415	180.545	416.45	449.182	406.742	525.157	736.573	695.013
416.6	438.178	370.86	465.016	389.917	422.287	372.289	417.693	552.993	516.051	403	486.868	307.813	454.11	164.267	173.364	175.511	181	415.912	445.962	403.839	521.072	739.654	694.12
418.824	437.08	369.547	464.115	391.708	423.36	372.815	418.23	554.34	516.949	402.679	484.368	306.378	451.385	168.733	176.091	176.407	180.091	414.742	445.585	401.833	521.422	741.97	695.522
419.106	438.914	370.209	465.238	391.833	428.138	376.244	419.603	552.72	521.752	404.472	488.162	306.752	454.248	165.267	174.364	177.437	180.273	416.188	446.553	404.04	528.289	743.863	700.184
416.059	442.42	369.314	464.811	388.646	429.03	378.634	420.719	556.103	518.146	400.906	486.432	307.1	452.046	164.733	174.273	176.406	180.128	418.238	445.509	403.274	530.959	744.602	699.83
417.024	441.178	369	465.77	389.396	430.037	380.402	419.685	556.193	516.036	400.415	483.395	304.152	451.092	168.2	172.455	174.851	181.037	417.304	446.314	400.278	531.031	738.533	699.446
419.706	440.483	371.663	468.443	392.708	427.392	378.77	419.056	555.71	516.686	403.849	486.034	306.726	452.624	167.267	175.364	176.599	179.582	417.719	449.201	402.887	526.73	737.849	697.8
419.365	440.437	369.628	467.123	391.917	426.009	378.715	420.507	556.087	516.423	403.113	486.85	307.248	455	168.333	174.364	176.658	181.582	417.015	447.962	403.567	523.609	738.14	698.924
418.235	438.351	369.36	465.336	391.812	423.821	375.919	419.414	552.56	517.233	404.377	484.613	305.609	454.11	165.133	175.364	176.673	180.037	415.531	446.585	401.607	523.91	738.298	695.84
413.953	436.695	367.57	460.27	388.958	420.539	373.102	417.13	550.037	515.598	401.075	483.526	304.426	453.972	166.133	171.273	175.243	179.491	413.831	442.157	400.476	521.573	734.144	692.312
415.765	435.902	365.698	461.172	389.438	419.938	370.818	416.823	549.153	513.752	402.83	483.421	305.374	453.514	167.2	173.273	176.377	179.491	412.681	442.868	400.859	522.176	733.465	689.513
416.847	436.466	365.081	463.303	390.333	424.248	373.536	416.501	550.753	513.299	401.849	482.692	304.591	450.982	165.267	174.364	174.769	179.582	412.854	444.654	400.105	522.465	733.55	689.787
415.765	435.483	366.302	462.033	390	420.188	372.776	419.211	552.58	511.321	400.491	481.47	303.683	450.495	169.667	174.364	177.119	180.091	412.6	443.635	399.028	520.663	735.727	692.033
418.859	435.994	367.047	465.107	390.854	417.011	371.399	417.97	550.287	515.409	403.868	483.996	304.526	453.44	164.667	173.182	175.519	178.091	413.188	446.164	400.774	519.157	728.581	681.147
422.835	445.741	371.628	472.959	393.938	424.963	374.375	418.987	551.853	515.964	409.019	491.56	309.317	460.138	165.733	173.273	175.696	180.455	421.227	452.918	407.052	518.06	724.244	686.569
421.929	445.385	371.698	471.754	392.458	421.408	372.143	417.503	551.847	513.482	406.019	493.985	308.996	459.688	166.267	175.273	176.141	180	421.012	451.629	408.204	518.241	728.756	687.375
418.494	436.851	368.721	464.975	389.958	423.385	370.149	416.733	552.57	506.38	398.698	484.338	307.209	453.716	165.133	176	176.57	179.364	414.315	445.88	402.202	518.795	728.645	701.462
422.153	442.466	373.93	471.082	394.875	421.482	369.89	416.623	550.983	511.263	402.075	486.075	308	455.147	165.267	170.273	176.022	178.727	419.796	451.698	403.5	521.229	719.201	692.592
418.941	441.425	370.174	465.754	391.062	425.122	375.788	418.911	552.623	519.46	404.283	488.925	306.257	454.119	167.6	174.455	175.593	179.727	417.858	446.761	404.22	523.446	726.936	692.137
419.729	436.494	371.407	466.574	392.125	423.268	376.12	417.019	552.787	517.905	405.094	490.135	309.917	456.798	165.667	175.273	177.393	181	414.965	447.642	406.567	526.361	738.902	694.094
417.024	440.369	371.706	466.705	391.586	424.21	378.708	415.802	549.123	519.654	400.679	487.374	307.99	454.402	167.477	173.825	176.946	181.072	417.657	447.612	404.192	526.641	739.261	694.086
416.518	436.019	368.45	463.254	391.399	429.221	380.186	419.902	554.03	516.997	400.981	483.138	304.843	452.494	168.943	175.644	176.464	183.253	413.669	444.908	400.46	524.135	737.663	692.819
417.859	437.358	368.066	464.295	391.482	425.71	379.473	418.503	552.573	514.442	401.717	482.724	304.521	454.054	167.41	172.916	174.946	179.344	414.438	445.719	400.09	523.135	740.359	692.892
419.2	438.082	368.543	467.172	394.024	420.65	376.704	417.224	550.947	515.946	399.396	483.694	304.034	454.568	167.477	175.553	176.524	179.344	415.081	448.493	400.384	519.99	737.65	689.595
417.694	434.99	367.415	464.368	392.316	420.973	375.561	417.765	550.3	515.413	402.434	483.25	303.886	453.962	164.343	173.644	176.227	181.708	412.638	445.983	400.077	519.942	739.441	687.845
419.659	439.473	369.101	468.016	393.316	425.749	377.833	418.294	551.513	515.347	401.981	483.905	305.76	453.962	165.943	175.644	176.072	181.344	416.196	448.958	401.297	523.002	739.518	685.484
418.553	439.306	368.206	466.188	392.212	426.93	376.741	418.621	553.893	515.982	402.151	482.78	304.743	450.815	168.477	176.735	176.264	182.163	415.788	447.342	400.223	526.171	733.988	693.534
416.176	440.731	366.369	465.082	390.17	426.345	374.786	417.493	551.36	512.968	398.868	483.277	304.016	451.724	167.81	176.553	176.983	179.799	416.134	446.059	400.152	524.195	732.436	693.665
418.094	437.149	365.849	465.803	388.833	423.135	376.277	418.795	552.207	514.255	402.358	485.323	304.061	454.505	163.733	171.364	174.222	180.818	413.565	446.176	401.27	520.554	731.38	689.729
420.671	437.586	367.907	466.32	393.062	420.337	374.851	417.734	550.693	513.876	402.792	485.071	305.661	452.826	165.267	173.273	175.933	180.182	414.538	447.516	401.877	522.807	733.269	695.07
420.424	439.322	370.093	468.598	392.104	418.706	374.542	416.06	551.21	516.642	403.17	488.03	308.022	455.523	165.333	173.364	176.681	179.545	416.423	449.151	404.558	521.88	733.867	695.151
417.306	441.241	371.314	466.713	391.188	421.317	371.184	417.166	551.607	514	402.17	488.143	308.774	455.514	168.133	172.545	176.481	181.545	418.112	447.597	404.968	517.964	733.94	699.378
416.976	438.333	369.814	464.123	389.708	420.571	368.651	415.529	549.973	513.394	400.868	486.459	306.813	453.835	165.733	174.273	176.481	178.182	415.669	445.182	403.155	518.193	732.953	691.903
416.047	435.626	367.43	462.328	391	420.778	368.137	415.113	547.813	512.934	400.283	482.395	305.109	450.972	166.133	173.273	175.97	178.182	413.069	444.088	400.185	519.506	733.376	692.826
416.976	438.77	366.826	464.656	390.792	422.307	368.738	415.706	550.527	510.854	400	483.271	303.922	451.771	164.8	177.273	175.222	179	414.973	445.843	400.105	519.578	732.265	695.983
418.553	438.632	369.023	465.77	391.521	424.225	372.327	416.563	551.293	513.102	401.094	484.756	304.004	451.835	164.667	174.545	176.637	179.545	415.608	446.805	400.94	524.386	729.949	693.622
415.365	438.5	367.747	462.366	389.564	429.879	376.726	416.927	551.477	516.205	399.774	484.235	305.173	451.046	170.936	174.457	176.669	181.247	415.097	443.798	401.203	528.5	734.937	698.897
417.082	437.879	368.364	465.293	390.96	430.601	378.833	419.68	556.883	516.694	401.151	483.893	305.99	452.908	168.403	175.366	176.891	181.702	414.885	446.377	401.398	528.211	733.082	701.429
420.106	443.005	370.084	470.006	393.772	428.729	379.622	422.584	557.893	517.162	403.509	487.535	306.938	455.505	165.936	174.639	178.521	179.884	418.885	450.666	403.791	526.813	736.847	695.456
421.388	443.212	373.782	471.489	394.084	428.326	381.15	424.215	558.927	520.059	406.321	490.648	309.377	460.514	167.47	174.639	177.743	181.793	420.247	451.855	406.592	523.271	740.394	693.7
417.694	441.54	373.27	467.211	392.126	428.296	379.122	420.1	554.173	515.052	404.83	488.878	308.803	457.211	167.87	176.548	176.935	180.52	418.958	448.15	405.376	525.512	737.223	690.355
418.012	438.178	369.782	466.039	390.98	423.168	374.638	416.301	551.883	514.6	404.283	488.137	306.26	456.725	166.336	174.548	175.617	181.702	415.555	446.892	403.799	521.621	736.967	686.395
418.082	437.684	367.375	466.752	391.897	425.654	378.94	418.07	552.707	515.439	400.943	485.705	305.516	454.349	165.936	174.639	177.817	180.247	414.428	447.666	402.15	523.307	736.71	690.673
419.929	440.804	370.236	468.76	393.793	424.943	380.422	418.518	551.313	520.213	406.208	488.757	305.956	458.661	169.87	176.639	175.469	178.884	417.462	449.628	403.991	526.452	740.343	695.251
418.847	438.23	370.442	465.533	392	423.404	376.727	419.1	552.717	517.08	406.717	487.842	307.191	456.211	166.733	174.545	176.615	181	415.808	446.792	404.073	523.169	733.923	688.826
422.835	438.563	371.523	469.787	395.146	421.989	375.999	419.567	553.603	514.847	406.642	486.707	307.709	456.248	165.267	176.273	174.385	180.182	416.388	450.761	403.704	521.012	736.705	694.308
423.588	439.115	371.628	469.77	395.354	423.415	375.313	417.079	550.213	514.153	405.472	488.654	309.461	457.128	167.6	174.273	175.97	181.455	416.792	450.792	405.56	522.145	736.252	694.462
416.153	438.707	366.93	462.582	388.729	423.103	374.441	416.512	549.803	515.292	399.755	484.481	306.517	451.128	164.267	173.364	176.541	180	414.965	443.755	401.958	522.892	730.551	693.047
417.353	438.351	367.233	463.549	389.521	422.422	374.58	417.311	549.487	514.591	401.509	484.075	305.309	452.413	165.8	173.273	175.059	180.636	414.827	444.704	401.179	521.892	733.299	694.866
418.8	438.816	368.174	466.18	391.146	421.395	372.723	418.885	552.357	518.358	402.264	484.94	306.104	454.514	163.667	171.545	175.504	179.091	415.45	447.082	402.012	521.711	735.329	693.017
416.094	436.983	366.244	462.598	389.438	424.206	373.55	417.25	549.3	514.766	400.094	482.816	304.791	452.211	167.2	172.273	176.526	179.818	413.585	443.987	400.264	521.771	729.162	691.338
418.8	437.322	367.14	463.762	391.229	422.569	373.447	415.706	548.807	513.526	400.717	481.395	303.317	450.78	164.333	173.182	175.163	179.091	414.108	445.264	398.819	520.398	732.675	692.692
421.541	442.868	371.151	470.918	394.125	429.122	379.297	423.196	560.887	519.686	405.245	489.62	309.213	456.018	167.733	174.455	176.77	182.364	419.146	451.447	405.964	524.289	761.124	708.719
418.047	438.264	367.395	464.934	390.292	425.915	376.779	418.39	553.477	518.92	403.491	484.335	307.604	451.697	164.733	174.182	174.896	180.818	414.823	446.019	402.383	520.157	745.218	698.371
418.082	434.996	365.453	461.046	391.003	424.321	373.562	417.674	549.953	518.876	402.811	480.709	306.176	449.495	163.117	176.024	175.454	180.038	411.993	443.116	399.776	520.446	743.354	697.762
418.271	438.45	364.884	462.391	388.586	421.431	375.925	419.243	550.983	517.116	404.566	484.438	304.858	453.413	165.583	175.024	175.914	179.22	414.116	443.588	401.165	521.928	739.607	693.441
421.965	436.674	367.93	465.432	392.19	425.158	379.929	422.354	552.17	518.605	406.698	485.013	307.245	455.229	164.517	173.206	175.988	181.765	413.935	446.745	402.581	522.819	741.816	694.431
421.271	437.858	368.198	464.907	391.44	423.596	377.337	422.322	554.26	518.233	405.094	485.107	308.476	453.504	164.583	173.933	175.321	180.31	414.816	446.179	403.202	525.337	737.56	693.284
422.082	434.967	367.442	464.874	393.003	423.062	378.422	421.637	551.993	521.292	405.283	485.701	306.297	455.248	164.05	171.297	175.869	182.129	412.631	446.5	402.51	522.602	735.658	694.257
420.318	439.248	366.907	464.284	391.065	424.583	378.596	420.701	550.853	518.459	404.132	484.017	304.854	452.761	167.583	176.024	176.032	178.947	415.319	445.644	400.938	524.193	737.598	700.752
421.529	438.84	369.267	465.768	391.315	428.484	381.782	422.938	554.203	520.511	406.736	486.987	306.971	455.385	166.517	176.115	177.669	181.31	415.827	446.827	403.512	527.313	737.961	697.063
422.4	439.018	369.86	466.907	392.107	428.5	382.093	422.273	554.923	518.445	404.566	484.912	305.702	451.826	162.117	174.933	177.773	180.22	416.143	447.864	401.811	525.205	737.812	692.572
420.129	439.247	368.872	465.77	392.396	428.759	378.405	420.887	553.52	514.241	406.642	484.534	306.826	454.119	164.8	174.273	175.244	181	415.969	447.082	402.129	526.024	739.355	691.86
418.741	436.759	367.86	465.328	391.396	427.489	375.679	418.46	551.79	517.307	404	487.41	306.53	455.991	163.733	173.364	175.23	179.636	413.969	446.509	403.534	524.614	738.201	694.756
418.306	436.845	365.453	463.893	389.521	427.858	376.895	417.889	548.953	518.175	402.057	485.241	306.404	452.128	167.733	173.182	176.23	180	413.231	444.937	402.312	525.41	737.184	696.057
415.612	436.868	365.477	461.303	387.562	428.433	377.324	420.098	549.093	519.438	398.717	482.628	307.343	447.89	164.067	173.182	177.289	182	413.254	442.566	401.347	526.723	737.098	695.833
419.906	436.103	367.791	463.82	391.896	425.319	374.124	417.467	550.98	517.876	402.057	484.417	305.839	453.954	165.6	174.182	176.459	181.545	413.508	445.484	401.609	522.41	738.765	695.639
418.329	438.316	368.616	464.959	391.75	425.014	374.41	417.81	551.06	515.438	404.679	485.902	306.33	454.275	164.133	173.364	175.756	181.182	415.262	446.333	402.633	522.482	740.248	697.649
418.565	437.937	368.57	466.197	390.062	424.851	375.583	418.318	551.167	518.117	402.849	484.233	307.143	453.055	163.733	175.091	175.274	182.364	414.992	446.893	402.115	522.964	740.996	696.475
417.729	436.839	367.581	462.369	390.958	424.177	372.563	418.36	549.84	517.182	402.283	482.711	306.535	451.147	165.733	173.273	175.526	179.545	413.931	444.17	401.016	522.072	740.457	699.692
416.918	433.97	363.837	460.431	388.354	427.044	375.224	420.222	553.803	519.48	400.472	480.702	305.017	448.773	163.05	175.116	175.453	180.767	410.771	442.072	399.235	521.832	742.224	697.844
420.953	437.407	365.279	464.759	391.896	427.087	376.712	420.87	552.227	518.145	401.094	484.066	304.791	449.828	164.05	175.116	176.135	180.858	413.548	446.166	400.935	521.206	744.104	703.229
420.753	438.217	367.43	465.53	390.271	425.961	376.378	421.727	554.143	517.904	403.415	483.393	306.46	451.589	163.05	174.116	175.691	181.131	414.802	446.418	401.348	522.145	738.01	699.614
417.047	435.453	364.837	461.308	387.354	426.718	376.828	421.254	553.573	516.721	401.264	483.352	304.986	451.479	165.583	175.207	176.431	179.312	412.095	442.506	400.642	525.158	740.715	698.383
419.329	434.97	366.326	460.267	390.604	424.339	377.095	422.262	551.903	517.086	404.321	483.822	306.347	454.369	163.05	173.025	173.972	179.767	412.264	442.455	401.525	522.097	744.147	698.747
421.294	436.125	365.663	462.431	391.937	424.268	376.464	419.386	553.58	519.298	404.774	483.284	305.73	452.36	166.117	172.207	176.187	181.131	412.818	444.424	400.951	523.386	743.108	693.848
419.647	436.372	366.826	462.89	389.979	422.968	377.438	418.701	551.133	517.51	404.038	484.123	306.33	452.662	164.45	174.934	176.172	181.131	413.368	444.317	401.679	525.627	742.159	691.891
418.671	437.389	366.581	462.571	389.979	423.979	379.026	420.028	552.747	518.882	406.189	484.566	306.164	452.708	165.65	174.025	175.883	180.494	413.968	444.135	401.84	524.507	737.33	699.473
420.188	439.644	369.756	466.369	392.292	426.555	378.236	420.904	552.593	518.248	406.509	487.18	309.365	455.844	165.2	173.273	176.978	182.364	416.527	447.491	404.726	524.964	741.654	698.07
419.176	435.897	367.477	463.385	391.917	423.174	375.288	420.906	549.63	517.153	402.679	483.35	305.091	451.651	167.2	173.182	175.874	180	413.265	445.113	400.69	522.578	736.141	693.411
419.459	438.494	365.233	464.918	390.792	426.511	377.804	422.185	552.707	517.664	405.642	485.575	306.43	456.239	166.2	175.182	175.252	181.909	414.262	446.063	402.504	522.398	741.081	694.328
422.271	441.466	370.5	470.164	392.75	429.117	378.249	422.087	553.65	520.526	406.623	490.323	310.565	459.119	164.133	174.364	176.415	181	417.992	450.522	406.968	521.855	742.303	698.549
419.988	441.305	371.233	468.566	391.646	423.872	376.312	419.697	552.2	517.839	406.019	489.335	309.374	456.881	163.667	174.273	175.919	182.364	418.127	449.113	405.885	521.337	738.581	693.157
419.706	437.782	370.047	465.893	392.146	423.773	377.133	417.983	548.817	518.927	404.811	487.361	307.339	453.927	166.133	175.091	176.281	181.455	415.377	447.138	403.883	523.867	738.962	691.258
418.529	436.345	366.43	463.598	390.479	426.601	376.625	416.804	551.527	517.613	401.057	484.985	304.665	452.431	163.2	173.273	175.778	181.455	413.219	444.994	401.369	524.952	743	696.746
418.365	437.483	365.86	464.418	389.562	428.25	377.569	418.838	551.983	518.175	400.698	480.545	304.617	449.55	165.733	176.273	177.541	180.636	413.792	445.377	398.966	526.253	742.009	700.227
420.224	437.391	369.163	465.525	393.333	428.372	373.336	420.055	552.417	517.909	403.453	484.203	307.257	452.624	166.8	175.091	176.014	178.582	414.823	447.063	402.151	524.917	741.575	697.857
418.588	437.552	366	464.066	391.125	425.516	374.247	419.834	553.887	518.698	400.509	482.515	306.452	449.945	166.333	173.364	174.777	180.946	413.885	445.421	400.873	521.037	740.408	693.523
419.271	433.529	365.814	462.23	390.521	426.881	378.383	420.642	550.883	520.435	403.113	480.88	303.5	450.596	164.133	172.273	176.436	180.855	411.131	443.925	398.627	527.543	739.87	693.048
420.624	437.512	367.605	465.541	392.271	426.521	379.62	419.508	552.757	522.975	404.925	484.805	306.983	454.395	164.2	176.091	176.717	181.128	414.388	446.906	402.347	525.567	739.66	696.496
418.553	440.466	367.919	464.057	391.812	423.479	377.539	420.156	550.673	520.406	403.472	484.583	305.661	452.817	164.267	174.182	176.577	180.128	416.469	445.61	401.615	527.097	737.93	697.432
417.624	434.483	366.919	461.721	390.667	423.025	378.285	419.65	552.703	519.493	404.094	483.162	306.661	453.073	163.8	172.182	174.636	181.946	412.135	443.591	401.317	524.724	736.793	690.456
419.306	436.534	366.64	463.705	391.167	426.963	377.806	421.241	550.707	516.909	403.698	485.876	307.491	455.275	164.667	174.364	176.169	181.401	413.415	445.22	403.157	524.989	741.575	698.034
418.247	438.316	367.442	465.049	390.021	429.784	380.489	422.514	553.743	521.464	405.057	486.425	307.322	455.22	165.267	174.182	176.651	180.491	414.873	446.013	403.373	525.591	739.652	696.6
420.753	439.816	368.419	467.451	391.708	427.936	376.276	422.782	555.373	518.431	404.868	487.195	308.365	456.073	163.067	174.273	175.763	181.182	416.2	448.214	404.27	524.807	742.752	697.171
420.212	439.121	369.337	466.918	391.479	423.674	374.003	419.213	553.08	516.029	402.17	485.617	307.313	451.862	163.133	174.182	176.022	180.455	416.038	447.805	402.935	522.096	742.154	694.809
420.941	436.764	370.488	465.975	392.5	426.294	378.3	420.215	551.75	516.073	403.094	488.289	308.022	455.624	165.133	175.273	176.03	181.545	414.842	447.333	404.698	522.904	736.466	696.716
420.706	441.552	370.105	468.09	392.542	425.502	376.548	420.484	551.817	519.372	404.906	486.853	308.426	454.064	164.2	175.364	175.941	180.636	417.919	448.893	404.115	522.663	737.03	700.08
419.024	438.753	367.767	464.648	391.208	426.555	376.277	419.736	552.24	512.628	403.283	486.699	307.178	453.018	166.2	173.364	176.333	180.818	415.273	445.937	403.454	526.554	736.991	697.204
416.576	436.425	365.209	461.598	390.333	425.651	374.527	418.041	550.047	511.839	402.113	483.504	306.139	450.679	164.667	172.273	176.074	180.455	412.869	443.434	401.258	525.916	736.073	701.622
418.576	435.31	364.488	462.016	390.396	426.117	375.825	417.237	549.997	516.708	400.264	481.985	305.643	450.138	165.733	174.182	175.926	182.273	411.885	443.78	400.214	526.024	731.06	696.398
418.153	436.351	368.221	463.828	390.625	426.956	375.751	418.109	549.017	516.161	402.547	482.023	305.704	450.688	164.667	175.182	175.481	181	413.815	445.157	400.262	526.398	733.594	701.344
418.071	436.586	366.116	463.59	389.854	425.009	377.518	419.497	551.85	520.809	403.264	482.996	305.891	451.927	165.267	174.364	175.873	180.401	413.277	444.792	400.871	521.966	740.711	701.785
418.8	441.914	367.302	466.713	390.146	427.073	378.884	421.902	555.503	522.714	405.283	486.677	307.296	455.89	165.733	179.091	176.495	181.946	417.235	447.226	403.496	522.905	747.429	698.657
422.306	439.293	369.709	468.459	393.375	427.069	379.995	422.499	554.53	524.108	406.453	488.305	308.413	458.395	164.733	173.273	175.747	181.037	416.277	449.358	404.887	525.556	744.015	695.457
418.459	437.971	367.465	464.148	389.25	423.312	376.026	419.373	553.047	519.444	403.925	487.117	306.93	457.972	164.667	175.273	175.162	180.037	414.65	445.151	403.562	520.809	744.126	690.734
418.412	435.023	366.36	461.967	390.938	421.736	374.515	419.363	550.3	519.312	403.453	481.451	303.622	452.055	162.8	173.364	174.925	180.946	412.312	443.78	398.99	521.219	744.382	697.259
420.624	436.379	366.244	464.279	392.708	425.119	375.03	420.755	550.467	522.845	404.245	484.316	305.4	454.78	164.133	175.182	176.154	179.401	413.181	445.994	401.351	521.159	746.079	693.142
422.165	437.557	366.849	465.352	394.146	424.298	374.866	418.896	551.06	522.911	401.528	484.455	306.987	452.789	167.267	174.182	177.051	179.401	414.169	447.138	402.161	522.375	745.481	693.373
420.576	437.793	366.884	465.238	392.896	425.679	377.922	419.821	550.707	522.655	403.547	482.759	305.178	451.972	165.2	175.182	176.947	180.582	414.338	446.792	400.413	524.592	742.852	694.126
419.671	439.155	367.186	465.557	390.5	424.436	378.56	420.921	552.347	518.591	403.623	483.989	306.013	453.248	164.667	172.091	175.252	180	415.35	446.484	401.46	523.518	741.167	692.334
421.918	439.075	368.872	468.549	393.708	427.511	379.051	422.94	554.523	517.854	404.491	485.541	307.474	454.523	166.6	174.364	176.563	182.091	415.854	449.541	402.97	525.554	741.598	692.314
423.071	442.057	371.105	471.402	395.146	426.823	376.893	422.467	554.76	515.051	408.057	492.895	310.783	460.954	164.733	174.182	175.733	180.636	418.588	452.025	408.448	525.988	737.543	694.258
421.976	441.144	374.035	469.5	394.667	429.202	377.057	419.35	551.653	516.423	408.17	493.049	311.065	458.284	165.267	174.091	175.837	181.545	418.946	450.472	408.661	527.446	741.273	693.856
414.588	434.391	364.221	457.893	387.188	423.998	375.58	418.9	550.85	515.058	397.83	483.169	306.161	448.459	165.733	173	176.563	181.909	411.181	439.88	401.089	523.867	734.402	695.779
418.929	433.741	365.291	462.27	390.979	424.014	375.34	420.548	550.817	513.985	401.887	480.62	304.691	451.624	163.733	172.273	174.6	181.545	411.1	444.044	399.04	522.036	736.479	697.271
418.247	436.328	369.953	464.902	391.333	426.436	378.108	419.089	552.46	519.277	405.566	487.534	308.009	454.991	165.667	177.182	177.378	182.091	414.373	446.201	404.286	528.265	741.91	698.94
417.471	436.184	368.593	461.508	389.75	428.096	376.468	419.335	551.803	518.358	402.962	483.887	308.33	450.229	168.733	174.182	175.289	180.364	413.827	443.233	402.48	525.157	737.838	701.508
416	436.966	366.06	461.975	390.079	428.819	378.207	418.74	549.733	518.319	400.509	481.655	305.735	450.417	166.366	174.454	176.886	180.07	413.512	443.68	400.079	523.262	738.684	703.104
419.035	436.874	366.095	465.443	392.267	427.443	379.004	419.836	552.36	518.144	401.679	481.497	304.592	451.197	163.033	175.545	176.256	182.706	413.462	446.793	399.464	522.66	739.478	701.984
417.8	438.282	367.095	464.41	391.455	430.057	380.126	420.723	553.953	519.633	403.151	484.151	307.261	451.38	164.833	174.636	176.138	182.615	414.735	445.806	402.125	527.443	742.88	700.438
419.141	438.288	369.049	465.811	391.663	429.858	380.147	421.004	552.167	521.035	404.038	489.798	309.144	457.821	166.9	175.454	177.56	181.342	415.385	446.932	406.026	527.828	743.457	697.499
420.859	440.65	368.293	469.115	393.392	427.349	379.216	418.655	554.513	520.224	404.019	485.937	307.226	455.61	163.433	175.636	176.79	181.342	416.716	449.85	403.066	525.949	741.363	699.027
421.553	437.328	368.595	469.328	394.246	428.335	379.6	419.829	551.95	519.049	401.415	483.974	305.353	453.573	164.966	176.545	177.219	182.706	414.593	450.152	401.145	524.274	740.196	698.499
419.071	440.414	368.118	467.279	391.184	430.078	379.811	420.234	551.693	520.684	403.83	486.392	306.618	455.362	166.833	176.454	176.39	180.706	416.501	447.906	403.028	528.395	742.85	699.529
419.482	438.575	367.828	465.836	392.184	427.723	379.984	420.122	551.747	519.838	405.132	485.407	307.761	456.399	165.9	175.636	176.219	181.615	415.174	447.089	403.03	523.696	740.496	697.415
419.541	439.437	367.407	465.828	390.25	424.938	377.505	420.397	550.067	516.628	405.792	486.932	307.396	455.266	164.2	176.273	177.467	180	415.612	446.654	403.679	523.494	738.068	697.676
423	440.224	368.36	468.164	395.354	426.578	377.392	418.164	553.507	517.204	407.264	486.323	306.491	455.963	163.333	174.182	174.904	180.545	416.454	449.56	402.933	524.494	742.816	694.642
418.765	437.908	368.477	465.557	391.667	422.807	373.773	416.03	548.113	517.635	405.208	484.282	307.209	452.917	165.333	176	175.785	181.455	414.942	446.755	402.171	519.458	737.15	693.849
415.882	436.236	366.291	460.926	388.854	424.507	375.152	418.262	549.66	515.577	400.377	481.733	305.27	450.468	164.2	171.364	175.756	179.091	413.1	442.616	399.905	520.855	736.201	687.92
420.165	436.891	366.395	464.664	392.938	423.741	375.721	418.463	550.67	517.62	400.34	482.263	304.783	451.046	166.267	175.273	175.556	182.364	413.573	446.358	399.964	522.169	739.915	691.1
417.741	436.328	366.186	462.377	389.979	424.278	377.464	421.874	552.273	520.635	402.755	485.628	305.491	454.101	164.667	175.182	177.104	180.818	413.127	443.925	402.097	524.53	742.397	695.906
419.929	439.517	368.849	465.795	392.125	426.03	377.139	422.874	553.39	519.263	403.302	488.835	307.991	456.826	168.733	175.273	176.252	182	416.142	447.082	404.976	523.723	745.607	699.438
419.706	436.736	368.047	464.508	391.042	426.183	379.598	422.827	552.83	523.168	403.226	487.372	307.013	455.284	165.267	175.091	175.415	179.727	414.015	445.786	403.738	523.831	743.415	698.017
418.929	435.421	366.955	462.592	393.5	430.161	380.688	421.689	552.78	520.44	401.245	485.286	307.293	453.535	166.34	175.37	176.805	180.794	412.775	444.99	402.749	525.582	745.165	697.594
420.894	441.961	370.792	469.158	393.479	433.881	382.223	422.512	555.427	518.908	408.547	489.598	309.423	458.994	168.874	175.461	177.945	184.248	418.421	449.927	406.049	527.558	742.605	705.039
422.506	443.203	373.443	470.789	394.729	433.537	381.303	424.292	557.047	519.908	408.302	491.587	311.554	460.553	167.274	175.37	176.464	181.248	420.129	451.411	408.104	525.137	744.19	706.464
418.188	440.726	370.199	466.24	391.583	429.76	379.517	421.303	553.787	518.835	405.113	485.835	310.197	456.159	166.874	172.552	176.686	181.703	417.398	447.285	404.39	524.799	742.285	699.624
421.271	440.243	369.21	469.903	393.875	426.113	378.66	419.237	551.467	520.083	401.792	485.568	307.923	454.719	164.94	174.37	176.205	181.067	416.748	450.531	403.192	524.101	744.285	694.958
422.012	439.588	368.024	470.707	393.813	429.017	377.55	419.217	550.753	519.557	404.585	485.846	307.18	455.654	164.874	177.552	177.101	182.612	415.917	451.109	402.997	524.354	744.977	698.795
419.965	441.231	369.42	468.215	392.604	426.907	376.341	419.846	552.147	518.55	405.34	485.575	308.045	454.801	167.474	175.552	177.819	180.339	417.479	448.971	403.253	525.92	741.323	699.664
420.671	438.8	369.292	466.387	393.854	426.487	378.362	419.627	553.793	517.981	403.755	485.966	307.023	455.563	166.94	174.643	175.967	182.067	415.809	447.858	402.989	526.366	739.588	696.387
418.071	435.58	366.233	461.639	389.833	424.417	377.363	420.279	552.137	516.993	404.906	486.444	305.117	454.605	163.6	174.273	176.504	181.455	412.642	443.327	402.361	521.976	740.026	696.719
420.965	435.856	367.186	465.5	392.667	424.275	375.154	418.13	549.003	518.365	404	484.737	306.052	451.835	164.2	176.273	175.63	181.545	413.142	446.918	401.879	525.759	737.756	697.291
419.376	436.879	366.163	464.123	391.875	426.725	379.244	418.791	553.977	522.438	401.321	482.955	305	450.395	162.8	174.545	175.459	180.545	413.488	445.692	400.435	525.675	741.496	696.91
417.4	437.684	366.605	463.869	389.771	425.232	376.538	419.36	551.19	516.825	402.736	486.842	307.409	455.339	164.667	177	177.793	181.545	414.173	445.101	403.637	523.398	741.056	695.926
416.612	436.23	364.547	461.943	389.083	422.186	372.648	416.049	547.23	516.343	400.453	483.365	305.596	451.413	165.267	171.182	175.163	179.545	412.519	443.434	400.931	523.482	737.15	695.502
416.129	434.822	366.116	461.582	389.521	423.679	374.61	418.073	550.85	520.058	401.377	482.241	305.57	449.266	165.2	176.182	175.148	181.364	412.096	443.27	400.317	522.277	739.133	695.605
417.118	434.816	365.628	460.254	390.646	427.651	377.374	419.863	550.097	519.139	401.302	482.763	305.717	451.862	165.667	172.364	176.481	181.818	411.931	442.509	400.665	522.157	740.53	696.418
416.988	438.069	366.57	461.869	389.562	426.119	377.809	417.441	547.91	512.672	400.736	484.286	305.496	451.413	163.133	171.273	174.852	179.909	414.419	443.472	401.379	527.193	737.526	692.194
415.224	434.884	364.521	461.296	388.891	426.516	377.942	418.766	549.483	517.035	401.491	481.448	305.137	448.816	164.925	173.615	175.328	179.795	411.61	442.837	399.691	524.993	736.345	694.359
418.765	433.154	365.056	463.435	391.204	427.458	376.828	420.002	551.623	518.831	402.547	483.102	306.646	454.173	165.525	174.615	176.01	182.249	410.63	444.982	401.278	525.571	741.546	697.51
421.447	439.079	368.138	467.28	394.891	429.307	377.304	420.812	552.907	520.919	404.17	486.249	308.111	454.972	166.459	174.615	176.921	181.34	415.614	448.743	403.645	526.186	742.674	697.898
421.529	441.464	371.021	469.304	394.37	428.403	378.586	421.375	554.41	518.24	404.66	488.666	308.624	457.008	168.459	176.524	177.417	182.704	418.164	450.227	405.179	522.367	744.794	699.791
420.529	441.441	369.917	467.583	393.058	430.651	379.69	422.151	553.257	519.744	403.66	484.512	307.424	455.632	167.392	177.342	177.01	180.249	417.783	448.636	402.395	523.222	743.913	699.848
420.282	437.217	369.172	466.476	394.058	427.545	380.816	421.71	553.223	519.977	405.038	484.719	306.493	455.88	166.459	174.615	176.958	182.249	414.71	447.988	402.074	525.391	741.375	697.62
421.376	439.367	370.649	469.181	394.433	429.527	381.715	421.979	553.707	520.875	405.906	488.102	309.359	457.843	165.792	176.342	177.025	180.795	416.637	450.152	405.218	524.62	743.96	695.072
421.247	441.045	370.614	470.075	394.37	429.883	381.587	420.972	554.473	518.517	405.906	488.004	309.089	457.54	163.859	176.251	176.269	181.249	417.749	450.862	405.04	525.162	742.554	697.928
421.741	440.132	369.558	469.131	393.312	429.523	380.774	421.684	554.123	517.818	406.321	487.365	307.339	455.771	164.267	175.182	175.474	179.455	416.788	449.843	403.885	523.988	738.697	696.084
421.941	439.672	369.291	467.402	393.042	431.165	379.78	421.469	554	515.723	404.943	485.613	306.726	455.239	165.6	172.455	176.674	181.636	416.392	448.403	402.661	526.711	737.509	698.181
421.729	443.856	370.395	469.967	392.729	426.479	376.979	418.87	553.463	518.336	403.736	488.887	308.613	456.229	166.667	173.182	175.763	181	419.558	450.327	405.292	526.554	738.457	702.134
421.2	440.385	370.547	469.451	390.896	426.296	378.663	422.642	554.717	526.46	408.377	489.316	309.522	457.294	165.6	175.364	177.148	182	417.285	449.503	405.944	525.663	747.047	703.02
420.647	438.213	371.872	466.238	392.729	426.124	377.956	422.247	555.867	520.759	404.509	487.297	309.548	456.468	165.667	176.273	176.556	181.545	416.269	447.56	404.873	523.53	746.778	701.686
418.247	439.006	369.256	464.385	390.979	424.523	378.602	418.09	547.86	518.993	403.132	486.094	308.448	454.092	164.733	170.364	176.052	180.455	415.935	445.698	403.718	524.036	747.303	697.829
415.012	440.603	364.605	460.754	386.479	423.234	377.188	419.266	548.54	520.38	401	486.026	305.852	452.853	166.6	177.091	176.741	181	415.465	442.019	402.478	521.627	738.709	696.388
417.494	433.563	365.523	461.836	390.812	424.654	378.11	420.345	552.963	518.891	402.679	485.44	305.878	453.257	165.133	176.091	176.489	181.455	411.058	443.723	402.175	523.169	740.038	699.013
418.365	435.908	366.332	464.722	392.395	426.644	377.615	417.281	549.58	519.277	401.66	483.011	305.577	453.28	166.073	174.559	175.853	181.255	412.895	446.291	400.734	525.87	743.924	700.173
420.682	439.092	368.379	466.304	393.77	430.745	379.039	419.763	551.507	520.759	401.415	483.891	307.26	451.767	166.939	174.468	177.697	183.619	415.702	447.782	401.986	526.556	738.36	696.852
419.424	438.023	367.972	465.706	393.687	427.401	378.063	419.815	552.96	520.277	402.302	485.267	307.603	452.757	164.939	175.559	176.297	182.165	414.852	447.297	402.883	524.665	738.313	695.123
417.012	437.517	367.053	463.55	390.916	422.816	373.701	420.072	551.84	518.212	405.962	486.47	306.72	453.987	165.406	174.559	176.601	181.801	414.21	445.046	403.119	519.785	737.933	689.695
419.976	436.914	367.565	465.878	393.103	426.738	375.881	418.228	549.59	515.745	404.509	485.88	307.107	455.308	163.473	173.65	175.453	179.346	413.975	447.304	402.982	522.532	740.382	692.498
419.212	434.88	363.588	462.903	392.228	428.477	375.289	417.023	548.677	515.854	403.208	483.921	303.107	454.372	165.939	174.468	176.557	181.255	411.298	444.775	400.076	526.243	739.253	692.993
416.412	436.655	363.507	462.845	390.082	425.759	376.682	419.795	552.117	516.46	401.264	484.857	303.503	454.666	167.006	176.559	177.09	182.528	412.46	444.31	400.762	523.279	738.604	695.682
418.753	439.512	365.867	464.894	393.249	429.004	377.285	420.8	549.493	515.175	402.34	483.718	306.007	453.06	165.873	174.559	176.809	181.71	415.152	446.612	401.312	523.123	740.976	701.922
419.106	437.259	365.14	463.951	390.75	426.344	375.078	419.266	552.52	514.964	402.792	482.03	304.617	451.688	164.267	175.182	175.948	181.545	413.404	445.277	399.762	523.711	734.859	694.033
420.718	435.667	368.221	464.213	393.375	424.867	376.408	421.618	553.03	516.248	404.264	483.654	306.696	452.486	165.133	176.091	176.333	180.455	413.358	446.132	401.597	521.639	739.893	695.866
421.165	440.626	369.035	468.975	391.688	427.651	379.596	421.93	552.28	518.365	407.038	488.282	309.109	456.651	164.2	174.182	175.496	180.091	416.946	449.384	405.198	524.217	744.291	697.652
420.859	442.874	372.314	469.41	392.062	427.023	378.134	420.006	552.353	519.752	405.094	490.538	310.883	458.477	165.133	176.182	176.104	181.091	419.535	449.824	407.23	527.386	743.735	699.395
419.353	434.356	370.279	463.5	392.208	427.234	376.179	419.422	551.91	521.949	403.302	484.286	308.157	453.055	164.8	173.364	176.467	180.545	413.162	445.333	402.613	526.434	743.513	699.445
418.529	434.58	368.093	462.59	391.167	427.897	377.437	419.563	551.63	520.482	400.811	482.256	307.478	452.018	166.867	174.273	175.681	180.909	412.588	444.428	401.21	527.53	741.889	695.836
418.106	437.805	368.419	464.59	390.688	429.181	378.967	419.492	551.38	521.993	402.245	483.665	308.083	452.477	164.667	175	175.519	180.364	414.854	445.836	402.246	529.084	741.577	700.435
420.271	440.27	368.535	466.303	392.229	424.959	379.19	419.115	551.17	515.978	401.792	483.376	306.443	451.569	165.667	176.273	175.874	180.091	416.542	447.459	401.331	524.422	743.004	703.943
419.306	440.109	368.767	465.516	390.167	424.927	381.2	420.399	554.88	520.282	402.906	485.662	308.752	453.826	164.2	171.455	176.836	181.582	416.512	446.352	403.627	526.008	741.644	699.469
423.188	435.586	368.047	467.418	394.021	425.945	381.125	421.861	555.77	522.523	402.264	486.372	306.826	455.138	163.2	172.182	176.058	182.128	413.246	448.654	403.115	524.743	744.495	697.649
419.529	436.994	369.035	465.664	390.479	431.571	381.908	425.544	556.933	521.326	405.208	485.504	307.143	451.385	167.667	171.364	177.043	180.037	414.515	446.516	402.796	525.381	741.217	698.034
417.459	439.023	368.244	463.213	390.979	427.294	377.167	421.446	554.98	518.997	405.83	487.481	308.513	453.661	162.6	174.182	176.103	179.401	415.612	444.836	404.492	524.273	739.136	697.255
420.118	437.029	368.919	465.656	391.833	423.803	375.52	419.384	549.65	518.713	406.226	486.88	307.409	455.33	167.267	176.091	175.903	179.673	414.5	446.83	403.657	519.827	741.328	689.509
421.635	437.914	367.488	467.23	392.521	423.447	373.806	420.507	552.117	517.428	404.038	484.827	303.657	454.248	166.667	174.182	175.628	180.401	414.619	448.195	400.817	522.719	739.807	693.77
418.388	439.057	366.884	463.738	390.938	423.755	373.262	419.149	549.433	520.8	402.66	485.327	306.004	454.183	166.133	176.273	175.08	182.401	415.185	445.226	402.173	522.948	740.546	695.409
417.271	436.247	366.035	462.27	389.917	425.567	376.751	418.819	552.923	518.333	404.264	483.154	305.887	452.982	163.2	173.182	176.154	183.037	413.023	443.83	400.954	524.899	739.384	695.787
418.953	436.971	366.233	463.566	391.354	424.674	373.217	418.895	551	516.891	403.868	483.695	305.039	453.037	163.733	173.182	175.067	179.182	413.573	445.107	400.851	522.675	738.154	692.696
420.388	438.851	366.442	466.344	391.917	424.585	374.435	420.043	552.307	516.292	403.717	483.662	305.161	452.404	164.667	174.182	175.874	183.091	414.9	447.34	400.889	521.313	742.094	694.318
419.459	438.224	368.291	464.754	392.562	425.005	378.67	420.672	550.78	518.124	403.434	486.045	307.183	452.605	165.733	173.364	176.304	181.909	415.092	446.403	403.105	523.578	735.261	688.853
418	437.988	367.733	464.377	389.938	424.19	376.099	415.414	547.39	516.92	404.283	486.921	307.735	456.303	166.733	173.182	176.837	179.364	414.75	445.484	403.831	523.024	738.261	697.839
418.953	436.621	365.663	463.779	390.167	423.257	377.467	416.177	548.94	513.569	404.547	484.635	306.909	452.431	163.333	173.091	176.141	182	413.15	444.981	402.222	524.783	733.731	695.241
418.259	440.793	367.826	465.385	389.958	424.154	375.389	417.324	547.81	516.803	401.113	484.951	307.109	452.138	163.667	176.273	175.919	181.909	416.658	446.239	402.484	526.193	733.966	697.445
418.306	438.029	367.791	465.672	390.208	427.326	377.899	419.524	552.9	520.182	402.66	484.883	306.878	453.761	164.267	172.364	176.696	180.091	414.796	446.528	402.341	523.614	733.82	695.294
418.706	436.466	366.977	463.402	390.562	425.218	376.288	419.652	551.443	519.073	402.415	486.376	307.526	453.514	165.733	175.182	175.333	180.545	413.481	444.849	403.442	517.94	737.235	696.923
419.565	439.994	369.058	466.566	391.479	424.177	375.726	420.804	551.373	519.977	402.547	483.97	306.448	451.789	164.267	175.182	176.977	179.582	416.531	447.484	401.651	522.579	736.771	696.402
421.341	438.132	370.57	466.566	393.333	427.718	379.973	425.143	558.107	521.758	405.075	488.421	307.213	458.486	163.733	174.364	175.814	180.946	415.785	447.855	404.393	524.567	738.365	694.987
421.176	441.408	367.942	466.623	392.604	431.757	380.276	423.866	555.84	521.714	404.472	486.086	307.07	455.679	167.8	178.455	177.14	182.946	417.108	447.767	403.075	528.206	752.211	704.953
423.824	439.19	369.326	468.574	395.354	431.943	379.821	425.33	558.87	522.123	405.962	487.846	308.417	456.706	168.667	178.273	178.251	181.31	416.081	449.893	404.643	533.037	750.22	706.087
420.047	437.557	367.14	464.016	392.479	426.64	376.63	421.906	556.533	515.824	405.264	482.583	307.157	451.789	165.2	174.182	175.725	180.31	414.265	445.698	401.236	524.965	739.271	697.933
421.176	437.845	366.872	465.598	392.896	427.849	378.37	422.674	554.713	517.306	405.755	484.323	307.922	453.936	165.2	171.455	175.591	179.401	414.369	447.082	402.524	525.796	738.767	695.318
420.318	438.828	366.814	463.779	392.771	432.539	379.446	420.608	552.237	517.342	405.019	485.008	307.243	454.541	164.133	173.273	175.866	179.946	415.008	445.692	402.577	527.76	746.869	706.462
419.306	436.167	367.849	463.598	391.917	422.553	373.018	418.113	546.877	521.094	404.528	486.763	305.261	455.385	163.067	174.182	174.532	181.31	413.569	445.377	402.599	524.953	742.852	694.154
416.388	433.787	364.756	458.156	388.708	421.8	373.102	416.305	547.007	517.774	400.264	482.203	304.37	450.028	163.733	172.182	174.763	181.545	410.954	440.447	399.74	521.06	739.15	694.244
417.082	433.69	363.093	460.033	390.021	421.037	371.524	417.217	548.8	516.387	400.321	479.816	304.826	447.615	164.733	172.091	174.193	179.818	410.338	442.138	398.671	521.59	739.675	692.796
418.059	436.19	365.314	463.836	391.042	423.089	374.083	418.049	549.037	518.708	402.226	483.436	305.491	453.587	165.2	174.091	175.178	179.091	412.746	445.327	400.921	524.325	744.633	691.324
414.506	427.92	361.814	456.934	385.396	429.665	378.506	420.055	552.693	520.657	395.34	477.898	303.296	448.266	165.067	175.091	175.926	180.636	406.054	438.78	396.933	527.434	747.397	701.298
424.271	444.167	374.326	474.73	393.771	426.555	379.785	423.842	555.4	517.92	407.774	492.564	310.096	459.505	165.667	174.364	176.452	182	421.065	454.182	407.952	520.157	734.534	689.013
422.506	440.874	374.733	470.861	394.271	423.349	375.547	418.507	549.987	516.876	407.321	493.327	311.457	459.505	164.267	176.273	177.126	182	418.996	451.403	408.992	523.361	737.35	692.475
418.329	438.178	371.244	465.885	391.458	420.411	374.652	415.461	548.513	513.898	403.377	487.823	307.943	453.174	163.733	171.455	176.356	181.455	416.038	446.95	404.411	521.193	733.65	693.217
417.765	435.902	366.919	463.287	389.896	420.922	375.196	416.573	548.347	516.679	401.906	482.609	305.609	451.578	164.6	172.182	175.652	182.091	413.085	444.635	400.532	522.663	733.188	685.679
416.494	435.96	365.14	461.986	387.337	420.878	378.274	417.038	549.917	517.765	401.377	482.224	305.31	449.633	160.584	175.208	174.92	179.399	412.535	442.995	400.188	521.821	736.38	691.045
419.024	437.38	365.35	463.109	389.566	422.647	377.813	418.991	551.79	517.853	402.094	481.213	305.306	449.183	164.518	172.935	176.061	179.854	413.554	444.322	399.643	518.809	741.051	696.43
417.035	435.242	364.396	460.461	388.066	426.759	377.872	421.531	553.057	518.656	402.132	481.093	306.036	448.881	166.118	170.844	177.009	181.581	411.808	442.014	399.917	523.255	746.055	702.55
417.388	437.311	364.861	461.207	387.795	429.073	377.447	421.927	554.107	517.75	402.925	482.807	305.336	450.697	163.584	173.026	176.691	179.854	413.347	442.555	400.512	526.363	744.013	703.597
421.518	435.799	366.768	464.871	393.045	431.631	377.569	424.028	553.977	520.21	406.075	480.563	305.545	450.908	166.184	173.935	176.179	180.854	412.966	446.467	399.405	528.93	750.081	710.319
416.871	431.799	365.943	459.371	387.295	430.805	381.193	423.011	556.92	520.188	404.057	477.119	303.132	447.633	164.718	173.389	176.068	181.127	410.016	440.97	396.44	524.701	738.081	701.112
424.659	443.34	369.361	468.404	392.775	430.399	382.571	423.906	558.367	523.269	407.717	489.751	308.449	458.55	171.518	179.117	175.876	182.581	418.87	449.152	405.68	516.785	733.008	685.246
420.918	441.138	369.059	466.494	391.754	429.413	377.947	422.998	554.497	519.911	404.66	484.224	306.932	452.954	167.118	176.208	176.779	181.308	417.297	447.517	402.012	526.966	746.453	709.032
418.388	435.644	366.105	463.639	391.229	424.651	376.857	419.298	551.883	516.606	402.094	480.496	304.809	449.294	165.667	173.273	175.956	180	412.642	445.176	399.028	523.337	737.038	698.308
420.129	442.891	367.221	466.721	392.479	428.374	379.098	419.75	551.107	517.241	405.868	488.045	306.391	458.055	165.067	177.091	176.163	180.455	417.862	447.824	403.81	523.867	732.735	692.836
422.871	441.023	370.302	469.115	394.562	426.936	376.518	419.77	551.367	517.19	407.83	491.722	308.548	459.826	163.2	175.091	175.696	182.636	417.631	450.182	406.782	526.072	735.423	691.09
422.094	439.902	370.884	467.025	394.854	421.626	371.999	416.631	547.533	516.358	404.698	492.541	312.274	458.202	162.667	172.091	175.474	181	417.073	448.704	408.95	521.422	732.556	689.425
423.188	437.408	370.605	468.115	394.083	423.92	370.032	416.942	551.577	514.861	406.208	490.669	309.9	456.972	163.2	172.273	175.407	180.364	415.312	449.233	406.845	523.88	734.564	693.86
418.035	439.08	366.686	462.738	389.625	425.878	375.068	420.311	551.293	517.38	403.189	482.207	307.4	451.376	163.733	175.091	175.733	180.545	415.135	444.063	401.147	526.53	744.846	698.528
419.235	438.155	369.488	465.016	392.292	426.525	379.068	421.147	554.177	518.949	403.132	486.94	307.304	455.266	165.667	175.273	176.378	180.091	415.442	446.528	403.641	527.687	746.812	699.304
419.576	436.856	368.872	464.008	393	426.722	377.482	419.795	552.867	519.321	403.264	484.835	306.3	453.523	165.267	174.455	176.244	180.455	414.369	445.874	402.046	523.831	741.239	698.866
416.718	431.338	362.857	460.181	387.265	426.406	376.776	419.522	552.05	514.7	401.491	483.449	303.457	451.443	164.517	177.206	175.593	179.765	408.686	441.564	399.985	524.375	741.87	699.191
419.494	436.631	365.695	464.189	389.577	424.599	377.64	421.098	552.767	517.131	402.792	484.764	305.97	452.755	165.517	175.115	175.03	179.674	413.167	445.23	401.856	522.797	738.819	692.609
418.165	435.223	365.125	460.533	389.911	425.553	380.869	422.081	552.42	518.591	403.226	482.7	304.774	450.765	165.517	174.297	175.467	181.31	412.036	442.501	400.195	523.412	741.511	694.954
419.788	435.947	364.927	463.394	389.681	423.924	376.953	419.303	550	516.956	402.906	483.482	304.513	451.526	165.517	173.206	175.89	181.401	412.455	444.601	400.493	520.64	745.37	696.569
417.106	433.889	363.381	461.451	387.827	422.56	374.569	416.718	547.86	520.124	399.981	477.997	300.839	447.508	161.583	173.115	174.578	178.31	410.567	442.746	395.848	518.628	744.165	695.144
419.082	437.987	365.427	463.615	389.702	423.594	373.708	419.582	549.96	517.459	402.132	482.155	305.279	451.333	166.05	170.206	176.067	181.31	413.986	444.828	400.136	522.002	741.772	694.084
418.376	436.728	366.416	461.779	389.64	425.174	376.392	419.616	550.807	519.708	404.151	482.576	305.774	451.544	165.517	174.751	178.008	181.31	413.47	443.425	400.592	523.375	742.139	702.646
419.588	437.579	366.381	464.041	390.181	426.945	376.304	421.446	551.973	518.897	402.943	483.317	305.592	451.031	163.65	171.024	177.149	181.22	414.028	445.243	400.904	522.412	741.353	702.134
419.118	436.207	366.767	463.115	391.479	427.22	378.03	421.691	552.763	517.547	401.038	481.763	305.217	450.908	167.2	175.273	177.267	181.182	413.238	444.849	399.897	524.578	736.278	693.926
419.118	434.799	366.186	462.557	390.562	423.369	376.206	419.893	553.513	517.029	401.925	481.432	307.357	450.385	163.733	173.273	174.652	180.727	412.104	444.182	400.712	523.928	738.799	693.375
418.341	437.241	368.93	464.869	390.5	424.933	376.586	420.087	553.923	518.934	403.868	485.992	309.343	453.578	163.067	174.091	175.489	182	414.646	446.025	404.079	524.675	740.585	693.268
420.165	440.5	370.349	467.311	392.396	426.195	379.242	419.183	553.63	520.212	404.755	487.842	309.626	454.899	163.867	175.091	175.496	180.909	417.296	448.308	405.202	524.687	739.842	693.361
421.871	442.988	372.465	471.23	393.833	425.741	375.974	422.362	552.503	519.635	404.887	489.53	308.93	455.312	164.267	175.182	175.6	181.455	419.662	451.597	405.784	522.723	742.773	698.712
419.812	441.017	371.64	468.016	392.354	427.855	377.173	421.823	552.09	518.949	406.113	489.56	309.483	456.367	165.667	175.273	175.822	180.727	418.069	448.78	406.056	522.108	743.491	698.535
417.471	431.546	365.721	458.328	388.812	425.663	374.08	418.927	550.813	510.759	403.264	481.38	305.304	450.486	165.267	175	175.593	181.545	409.773	440.572	399.732	525.47	729.013	697.291
419.482	433.437	365.884	461.844	390.083	430.362	378.917	417.723	552.543	519.73	404.264	481.466	306.235	451.927	168.133	173.455	176.156	181	411.092	443.415	400.21	529.241	748.38	702.381
417.788	442.747	369.105	472.902	387.688	432.021	383.459	423.311	566.453	522.803	402.962	484.286	305.987	454.761	171.6	178.273	176.378	182	418.388	451.403	401.607	528.458	761.496	712.933
422.106	442.385	372.047	471.221	391.75	426	377.693	418.738	552.327	520.891	405.566	491.244	312.787	460.624	168.133	176.455	176.163	182.545	419.119	451.12	408.492	522.783	747.06	696.418
418.988	439.026	369.603	467.031	393.585	423.355	375.997	416.454	548.22	517.84	402.943	483.355	307.071	453.075	162.961	175.562	175.111	181.987	416.063	448.321	401.611	522.88	743.218	702.37
421.718	437.658	368.894	465.564	395.981	427.467	377.898	420.723	552.057	519.147	404.717	485.002	308.48	454.836	165.295	174.744	176.83	182.259	414.913	447.73	403.147	527.193	745.3	696.176
418.835	435.446	368.231	466.228	390.544	425.282	377.13	419.84	551.127	518.483	402.472	487.325	308.519	458.213	165.495	176.471	176.23	182.35	413.213	447.032	404.411	525.615	742.812	697.186
415.235	431.951	366.777	461.162	389.606	422.795	374.655	417.154	548.023	517.906	401.962	484.058	307.671	453.836	166.495	174.744	175.333	180.259	410.393	442.975	402.266	524.928	737.543	692.951
417.659	428.675	362.998	459.277	392.961	423.662	375.301	418.921	548.203	518.249	399.83	476.494	303.493	446.644	163.428	172.38	176.563	178.896	406.951	442.196	396.272	523.386	739.953	691.928
419.129	430.158	364.94	462.842	393.252	426.607	377.029	418.889	548.703	518.001	400.566	482.144	305.98	451.525	164.361	174.653	177.652	182.259	408.586	445.013	400.455	525.868	743.005	695.721
416.847	428.762	364.557	460.244	390.627	428.167	380.106	419.034	550.147	519.782	401.981	481.874	307.641	451.139	166.828	177.471	177.096	182.078	407.524	442.428	401.08	528.217	745.193	696.105
419.847	430.285	365.417	463.269	393.294	430	382.059	420.621	552.36	522.731	405.151	483.971	307.623	455.818	164.895	177.38	175.97	181.805	408.828	445.309	402.197	528.06	741.714	698.072
422.412	431.764	366.163	465.221	394.208	428.275	380.736	422.499	551.863	524.854	405.34	483.282	305.1	453.688	163.667	176.091	175.941	182.091	410.065	447	400.657	525.012	746.162	691.9
418.859	432.592	366.407	462.123	391.5	429.635	379.929	422.723	550.107	523.095	406.396	482.47	307.739	453.872	165	175.364	176.719	181.545	410.7	444.189	401.446	525.843	750.765	703.167
424	438.684	371.57	469.082	396.333	427.635	378.622	421.78	549.94	522.876	407.302	489.718	311.196	458.183	165.133	177.182	176.148	181.909	416.485	450.56	406.935	527.229	750.299	701.391
421.047	437.695	368.384	466.262	391.896	427.083	379.012	419.989	550.53	522.007	406.472	487.617	309.757	455.101	163.2	174.182	175.615	181.182	414.769	447.371	405.141	528.795	748.278	704.227
420.988	435.414	368.279	465.205	392.146	429.016	376.938	422.394	550.147	521.029	404.755	487.575	309.374	456.725	162.733	177.091	175.615	181.727	413.208	446.604	404.942	529.301	742.722	702.304
418.788	433.856	365.814	464.172	391.292	429.053	377.738	419.766	551.88	520.876	403.66	484.226	307.1	453.697	163.6	178	175.719	180.545	411.35	445.623	402.091	530.036	744.808	701.094
418.882	432.713	365.314	463.615	391.208	426.204	374.657	418.556	549.397	520.19	404.283	484.624	306.439	454.073	166.733	177.182	176.044	182.455	410.419	445.094	401.998	528.373	746.765	703.686
419.153	434.586	366.849	464.262	392.396	425.677	375.684	420.861	550.89	521.832	404.509	484.188	307.861	454.917	167.2	177.364	175.007	181	412.181	445.962	402.423	523.145	746.021	707.304
420.718	436.772	368.859	466.796	394.879	432.291	384.065	422.006	553.623	525.603	404.434	485.407	309.769	456.827	164.888	178.478	176.885	182.163	414.309	448.418	403.962	527.194	749.796	706.345
422.047	437.439	370.37	469.181	395.421	430.835	385.622	423.339	554.153	525.859	406.849	488.993	309.152	459.551	165.954	177.569	177.352	181.253	415.255	450.411	405.599	528.182	750.483	705.379
418.635	436.841	369.347	463.976	392.65	426.06	379.942	420.838	551.617	524.99	402.887	486.587	306.656	456.551	166.821	179.66	175.981	181.799	414.517	445.845	403.151	523.929	751.18	700.399
420.094	435.749	365.87	464.919	393.4	425.351	378.985	418.171	549.22	524.56	403.264	482.538	306.643	454.368	167.421	177.569	175.737	182.708	412.636	446.644	400.974	524.302	751.33	696.947
418.976	434.841	366.393	464.189	393.629	427.913	381.538	419.785	552.46	523.501	399.472	482.677	306.234	452.533	166.354	177.569	177.707	182.253	412.201	446.122	400.859	528.531	748.052	698.86
423.635	438.818	369.254	468.501	396.108	428.021	381.972	421.06	552.657	521.647	400.34	484.384	307.739	454.139	166.821	179.478	175.929	182.163	415.809	450.015	402.472	526.784	751.86	703.987
418.976	438.508	367.545	467.427	391.275	428.291	379.693	420.589	551.887	522.567	403.019	485.888	307.065	455.772	164.354	176.478	177.218	182.163	415.036	448.053	402.966	525.688	748.278	697.763
418.624	437.606	367.161	465.165	392.108	427.367	380.333	418.652	551.147	522.698	402.792	484.606	307.778	454.139	164.888	175.478	177.218	181.072	414.305	446.524	402.609	528.001	746.244	699.238
418.988	434.121	365.849	463.254	390.625	423.172	376.964	420.305	551.08	520.547	404.698	482.034	305.091	451.872	163.133	176.182	175.148	180.455	411.538	444.711	399.984	525.06	743.09	693.829
421.012	435.925	365.686	466.352	392.25	423.014	376.876	422.011	552.64	520.299	405.245	485.083	307.383	454.844	165.133	174.364	176.578	179	412.692	447.478	402.681	524.325	745.654	696.846
423.4	437.121	370.023	469.902	394.167	423.218	375.87	420.787	549.893	517.657	407.547	489.722	312.322	459.037	164.667	177.182	175.77	182.909	414.927	450.686	407.46	526.181	746.094	700.906
420.529	435.885	370.581	467.344	392.875	424.034	374.239	418.748	547.013	517.263	406.623	489.759	310.909	456.853	166.2	175.273	176.244	181.455	414.285	448.447	406.825	525.108	745.615	702.642
416.953	431.885	367.512	462	390.583	425.007	374.473	419.26	551.29	521.044	404.453	483.372	306.817	451.45	165.2	174.182	174.622	181.091	410.592	443.843	401.502	527.47	743.919	699.518
419.682	434.218	366.035	465.098	392.042	423.445	376.908	420.043	550.573	520.372	402.113	481.865	307.448	452.862	164.333	177	175.726	180	411.665	446.44	400.986	523.06	742.436	698.89
422.576	438.408	370.686	469.008	394.583	424.484	379.78	420.966	554.19	517.606	405.736	484.898	311.07	455.477	164.667	173.273	176.704	182.091	416.008	450.025	404.292	528.313	739.765	700.084
426.788	436.897	371.663	472.246	396.646	429.406	379.795	422.932	555.55	519.861	407.472	488.207	311.665	457.202	165.2	173.182	175.504	181	415.319	452.962	406.343	527.627	741.162	697.237
426.165	437.172	372.616	473.27	395.729	432.429	377.533	423.751	557.283	525.615	411.132	489.643	311.757	459.495	166.133	175.091	174.821	182.219	415.819	453.528	407.155	530.487	750.835	695.122
420.435	433.672	369.058	463.27	393.167	427.342	379.749	421.493	550.977	520.71	406.151	488.673	306.57	457.615	165.733	177.273	176.169	179.946	412.3	445.371	404.23	524.149	743.018	700.891
415.094	432.73	365.186	458.705	388.688	426.218	380.536	421.763	549.66	521.914	400.868	483	305.67	449.78	165.133	176.273	175.791	183.491	410.388	440.786	400.77	528.137	743.322	694.546
416.706	433.799	363.163	461.984	389.646	426.117	377.446	419.294	550.447	516.265	400.094	480.361	304.574	450.908	163.667	177.182	176.11	180.946	410.435	443.56	398.847	525.162	741.42	696.055
418.635	432.753	363.605	462.721	389.938	426.734	376.634	420.395	549.04	516.666	401.623	483.034	305.83	452.349	165.133	176.182	175.932	181.946	409.881	444.145	400.863	528.475	738.912	698.025
418.635	430.287	365.616	460.18	391.896	430.915	381.922	421.917	552.72	522.374	404.075	480.959	306.378	450.56	165.6	174.182	175.569	183.31	408.896	442.667	400.004	528.643	746.377	696.627
421.071	432.287	369.663	464.049	394.542	429.528	381.738	425.141	555.4	523.856	406.623	486.038	309.13	458.138	162.2	176.182	176.673	180.946	411.573	446.358	404.004	527.571	744.253	694.523
418.576	434.448	367.012	461.459	391.354	424.89	375.735	420.237	550.237	523.06	405.547	485.549	308.043	455.761	161.667	176.182	176.88	182.946	412.142	443.61	403.238	526.041	747.565	700.202
417.329	429.287	362.721	458.697	389.729	424.342	375.3	417.987	550.213	521.175	403.321	477.985	302.661	450.899	164.133	176.182	175.081	178.091	407.269	441.057	396.685	525.313	745.004	697.572
419.941	429.057	364.105	460.877	392.312	428.75	376.593	419.736	550.27	522.058	401	480.259	304.535	452.239	166.133	172.182	175.622	180.545	407.573	443.308	398.774	525.795	748.235	707.913
420.976	435.293	367.512	464.984	393.021	427.135	376.896	418.983	549.937	522.81	405	485.233	309.017	455.138	166.667	179.091	175.97	181.545	412.873	446.654	403.52	526.434	749.252	704.187
417.518	436.052	367.523	462.525	391.312	424.688	374.217	417.301	546.263	523.109	403.113	485.816	309.113	453.725	164.2	176.273	175.993	180.182	413.385	444.415	403.877	524.205	748.885	703.629
418.141	433.569	365.151	461.672	391.438	423.736	376.539	419.22	548.473	523.482	401.566	481.895	305.53	450.716	163.667	173.364	175.489	180.364	410.938	443.698	400.113	524.663	747.239	701.391
420.271	433.96	365.767	463.82	392.979	425.103	379.545	421.228	551.14	522.577	403.906	483.402	306.752	454.349	164.667	177.273	175.978	181	411.404	445.723	401.488	527.133	744.038	697.214
421.341	437.04	368.116	467.82	392.833	425.255	382.105	420.173	551.887	521.978	406.189	487.707	309.209	456.009	166.067	177.182	176.03	182.364	414.242	448.786	404.935	527.253	744.282	699.689
421.894	439.385	370.453	468.525	393.292	423.209	377.566	418.597	549.213	521.642	402.245	485.914	310.648	454.229	163.067	178.182	175.793	181.091	416.585	449.377	404.641	526.06	746.017	699.328
419.929	437.77	367.209	466.32	391.354	422.291	374.81	418.947	550.257	522.715	402.34	483.865	307.104	452.963	162.2	177.182	173.999	182.31	414.431	447.22	401.899	526.35	747.54	696.779
421.282	431.649	366.802	463.352	392.667	424.748	375.73	418.388	550.293	521.941	404.019	482.477	305.73	453.275	167.133	176.364	175.34	180.582	410.2	445.258	400.518	525.977	748.237	697.706
421.706	436.063	367.116	467.18	392.792	425.633	376.574	423.032	554.237	522.898	405.302	484.305	308.352	456.294	164.733	176.364	177.228	181.764	413.258	448.252	402.714	525.904	746.797	698.615
422.259	437.006	369.209	468.074	393.583	426.427	380.497	423.045	553.323	523.898	404.811	486.583	308.878	455.89	166.2	177.364	176.362	180.401	414.581	449.088	404.179	526.386	746.481	696.645
420.412	435.54	368.233	465.525	393.062	425.479	376.816	421.141	551.84	520.109	405.774	485.914	308.635	454.385	162.733	177.273	176.806	181.491	413.277	447.075	403.708	525.603	745.835	700.789
420.529	437.517	368.116	467.82	391.333	423.53	374.13	420.738	551.677	518.919	403.792	488.019	308.113	456.055	164.133	174.091	174.732	182.764	414.562	448.377	404.595	524.495	747.626	700.709
419.894	434.397	366.837	465.172	392.271	426.626	379.13	421.48	551.73	523.489	406.566	486.763	306.896	456.22	166.2	178.182	175.214	180.855	412.05	446.547	403.357	526.314	745.942	699.472
421.659	436.937	366.767	466.344	392	426.716	380.074	424.339	554.193	523.109	406.528	487.18	307.717	456.248	164.133	176	175.243	182.401	413.727	447.371	403.962	527.061	747.442	697.197
420.529	438.374	365.256	465.762	391.375	428.165	379.7	424.226	554.65	522.022	404.623	485.098	305.939	452.239	163.8	174.455	176.896	180.182	414.188	446.786	402.02	526.651	748.513	698.428
421.788	436.218	368.186	466.057	394.542	422.911	375.244	421.478	553.117	521.803	403.849	484.383	306.878	452.697	166.133	176	177.704	182	413.715	447.799	402.073	522.145	746.098	694.98
421.588	434.397	371.314	466.475	394.604	422.913	378.387	418.561	551.38	520.139	405.34	487.579	311.422	456.761	165.733	175.091	174.644	181.636	413.531	448.22	405.893	524.783	744.32	699.532
419.612	435.908	371.093	465.746	392.562	429.101	380.465	419.731	551.673	521.328	405.623	486.947	311.696	456.688	165.733	174.364	175.437	180.909	414.469	447.189	405.681	528.169	740.244	697.632
421.047	434.075	370.128	466.115	393.354	425.461	376.739	419.529	550.847	515.453	403.792	484.44	308.609	454.165	164.133	174.273	174.637	181.545	412.923	447.579	402.905	527.867	741.504	699.171
419.012	433.448	367.198	464.91	391.479	426.225	377.274	417.476	548.947	515.898	404.434	484.214	308.565	454.486	165.067	178.091	175.674	181	411.535	446.22	402.764	528.434	738.026	699.625
416.306	428.632	363.384	458.926	388.875	426.837	376.648	417.277	547.077	518.825	401.981	478.462	303.53	449.477	164.667	171.273	176.467	181.818	407.05	441.025	397.345	527.108	740.295	697.14
417.847	431.144	362.953	461.115	390.479	428.472	378.789	419.556	550.073	518.861	401.038	478.853	305.026	449.743	163.667	176.273	174.756	183.364	408.588	443.069	398.248	529.771	740.325	701.993
420.118	434.022	365.824	463.755	391.148	430.798	381.601	421.618	552.777	518.759	402.981	482.812	306.429	452.318	164.451	175.113	174.492	183.217	411.464	445.227	401.021	527.463	744.587	705.061
419.694	434.838	367.836	463.099	390.543	431.413	380.837	424.774	556.137	520.598	403.566	482.714	309.082	452.226	164.984	177.113	178.203	180.398	412.676	444.585	402.199	527.354	747.724	700.332
420.435	434.252	366.882	462.583	391.919	425.422	378.694	422.885	553.663	520.81	406.264	482.861	306.99	453.905	164.984	176.022	176.625	179.944	411.968	444.56	401.308	524.595	744.121	693.72
420.976	431.844	368.022	461.255	392.96	428.278	381.357	421.345	552.697	519.941	405.415	483.448	305.477	453.024	161.118	175.204	175.04	181.58	410.733	443.799	400.92	525.824	744.365	692.352
421.059	435.792	366.87	463.64	391.856	426.064	378.979	422.987	552.567	520.051	403.906	484.635	307.782	454.079	165.051	172.931	176.136	178.58	412.995	445.308	402.626	523.631	744.463	696.332
418.471	433.631	366.312	462.19	388.981	422.429	374.503	420.294	551.103	520.547	405.642	484.602	307.121	454.345	163.384	175.113	175.817	182.307	411.364	443.554	402.301	523.764	746.181	702.964
420.894	431.999	366.289	462.001	391.585	422.438	374.021	417.67	548.94	522.576	405.17	484.861	306.995	454.171	164.051	173.295	174.425	178.853	410.264	444	402.382	523.318	748.668	698.082
420.941	432.689	366.696	463.567	392.252	425.672	376.715	420.056	551.43	521.043	404.604	483.722	306.916	453.143	165.451	174.295	176.04	181.126	410.86	445.346	401.735	526.487	746.095	700.399
418.329	432.954	364.209	461.664	389.25	425.695	376.429	420.405	549.993	523.591	400.962	480.831	306.204	449.972	161.133	175.091	174.926	180.182	410.215	443.195	399.855	525.675	744.538	696.221
420.247	433.69	365.267	463.09	392.5	424.798	376.902	421.121	550.497	524.416	404.509	485.263	305.917	455.11	165.667	178.091	175.185	180.818	411.058	445.05	402.099	526.205	747.137	701.776
420.376	434.362	368.593	464.189	393.708	424.966	379.896	418.322	546.97	522.766	404.245	486.714	308.27	455.688	164.133	176.182	175.096	181.727	412.608	446.208	403.968	524.349	744.615	702.023
418.471	434.908	367.535	463.492	390.792	423.986	375.694	419.053	548.4	522.007	402	484.658	308.896	452.963	165.2	179.182	175.607	180.364	412.623	445.025	403.155	526.892	747.222	699.124
419.718	433.534	366.698	464.508	391.25	424.631	374.886	420.397	551.097	521.781	403.189	482.695	306.857	452.422	163.667	177.091	175.193	180.909	411.427	445.836	401.157	523.904	749.175	697.973
420.976	432.103	366.267	464.607	393.125	424.211	375.008	418.863	549.38	521	404.245	485.338	308.396	455.734	165.267	176.182	176.748	182.455	410.327	446.308	403.288	523.771	754.611	699.234
418.447	438.69	366.384	463.959	391.792	427.369	375.372	422.282	551.187	522.431	402.151	484.68	307.6	451.22	166.733	179.273	175.489	181.636	414.773	445.623	402.567	525.759	748.791	707.334
421.953	434.69	365.733	465.197	391.438	427.64	378.375	420.927	550.873	523.818	403.094	485.316	306.317	453	167.133	176.182	177.015	182.455	411.881	446.346	402.312	526.048	747.038	699.819
420.259	436.342	366.016	464.742	390.79	425.151	375.83	418.271	551.18	520.323	403.566	482.147	307.644	452.271	164.048	176.113	175.903	180.218	413.08	445.914	401.228	528.185	743.195	696.43
421.576	433.939	365.504	465.193	391.999	425.195	377.25	420.893	553.257	519.761	403.057	481.82	306.465	451.473	164.981	176.022	175.614	180.399	411.303	446.562	400.506	526.594	749.533	699.202
423.071	434.583	368.318	467.832	392.874	427.477	381.333	422.58	555.587	520.403	407.396	485.793	308.5	454.886	164.981	176.113	176.563	182.218	412.665	448.763	403.581	523.462	748.601	698.864
425.8	440.33	369.411	472.422	393.916	426.463	380.419	421.569	553.52	520.739	408.151	488.429	308.696	457.767	163.048	177.022	176.111	180.581	416.873	452.461	405.085	525.859	746.674	700.617
424.729	436.365	369.981	468.636	394.249	425.367	378.316	420.171	552.373	523.943	409.604	487.207	308.931	457.62	164.048	177.022	177.044	181.763	414.407	449.637	404.538	524.606	743.746	698.704
419.294	434.704	366.481	463.004	390.145	424.911	377.852	420.748	552.177	525.14	407.717	486.94	307.605	456.143	165.115	176.204	175.044	183.399	412.138	444.511	403.78	523.775	746.451	700.135
417.941	432.129	364.469	460.037	388.999	424.509	377.36	419.309	547.363	517.089	404.491	482.985	305.9	452.987	165.515	174.295	175.822	179.763	409.75	441.907	400.869	524.654	750.729	701.791
409.129	426.347	360.806	451.349	383.728	425.885	376.212	419.976	552.6	515.892	394.792	466.079	298.896	436.5	164.981	175.113	175.377	181.672	404.669	433.989	388.555	525.04	742.994	692.814
420.388	437.494	368.779	464.107	393.625	427.693	381.499	421.081	552.33	512.708	403.396	488.65	308.809	455.752	165.2	176.091	175.407	181.909	414.765	446.132	405.256	527.614	736.633	696.552
420.612	436.937	369.256	465.377	393.125	427.748	380.916	422.563	552.887	517.905	406.321	487.872	309.704	456.899	164.133	177.091	175.141	181.455	414.55	446.962	405.254	528.169	740.957	696.866
419.882	435.822	369.779	465.451	392.604	428.56	382.441	421.234	552.437	526.723	404.736	486.613	308.674	456.495	163.667	175.091	174.985	181.455	413.977	446.962	404.101	528.373	744.547	709.518
419.424	432.879	367.837	465.205	390.917	425.986	382.405	422.542	552.693	522.489	401.925	482.064	308.374	453.376	162.667	171.273	176.267	180	411.365	446.308	401.522	528.229	740.355	696.99
420.094	427.477	368.023	463.574	392	423.938	377.973	421.857	550.677	517.774	405.132	480.947	309.039	451.697	164.133	172.364	175.993	182.091	407.812	445.258	401.232	527.614	741.402	694.873
418.776	434.178	366.988	462.844	392.125	427.255	376.607	419.78	551.19	519.766	400.66	482.605	306.635	453.101	164.133	174.273	175.793	180.545	411.954	444.862	401.006	525.386	743.265	693.716
420.6	437.534	367.733	466.025	392.917	427.193	376.136	418.03	548.73	517.088	404.434	485.545	307.191	453.789	165.733	176.182	177.044	181	414.446	447.365	402.841	523.205	741.932	698.599
423.4	435.684	370.128	467.107	394.604	425.282	373.946	423.354	552.547	520.949	406.113	486.669	309.548	455.569	165.133	175.182	175.6	179.091	414	448.572	404.536	524.169	744.633	696.953
423.965	436.11	369.843	467.638	393.301	427.349	376.404	422.642	553.81	523.183	405.189	487.843	310.863	456.326	164.05	172.205	174.809	180.858	414.191	448.712	405.775	525.593	745.148	697.794
420.341	435.713	368.064	462.466	392.426	426.557	375.589	421.495	553.153	520.263	407.151	487.46	308.493	455.858	164.917	175.023	174.972	181.131	413.337	444.643	404.471	526.316	749.195	702.71
417.871	433.73	363.738	458.966	388.406	425.443	377.324	418.785	550.33	520.57	405.962	483.896	305.098	451.106	165.517	177.114	175.239	181.131	410.579	440.957	400.985	525.605	743.524	699.218
420.824	432.621	363.006	463.252	390.76	424.911	376.105	417.452	548.697	517.979	403.17	481.133	305.172	450.941	165.05	175.023	174.809	179.767	409.595	444.718	399.537	527.352	743.071	700.289
418.047	431.006	363.61	460.203	389.656	422.876	375.715	419.569	550.367	522.716	401.189	482.133	305.854	454.024	164.517	175.932	175.587	182.131	408.714	442.184	400.39	525.184	742.208	695.078
419.129	431.138	364.866	461.375	390.051	425.823	377.712	420.083	551.02	518.913	404.17	484.524	305.598	453.877	162.05	176.932	176.498	181.222	409.218	443.209	401.554	523.943	744.892	702.299
420.012	431.886	363.936	461.162	390.593	426.851	379.806	420.849	553.553	521.84	403.83	481.189	304.885	450.051	166.05	174.205	175.52	182.131	409.41	443.102	399.435	525.461	748.764	700.58
421.059	434.156	365.471	463.703	391.926	427.186	378.376	421.281	551.883	523.351	402.774	479.287	305.976	450.088	164.45	177.023	176.416	181.222	411.437	445.391	398.921	525.726	750.499	699.827
421.694	434.282	365.651	465.721	392.479	425.658	375.402	420.574	549.15	522.088	402.604	483.406	306.709	454.936	164.733	181.091	176.407	179.545	411.581	446.943	401.47	523.566	750.974	698.468
421.212	434.46	368.814	466.648	392.062	422.998	378.093	420.849	550.79	522.708	407.509	487.5	308.409	457.972	165.133	177.182	177.304	181.545	412.746	447.648	404.454	526.446	746.359	697.806
422.647	436.144	371.616	468.533	394.625	426.805	379.261	421.373	550.717	525.628	407.245	488.782	311.022	457.972	164.2	176.273	175.23	182.909	414.8	449.748	406.353	529.289	743.799	696.849
419.482	437.161	367.256	463.402	391.667	426.716	377.494	419.533	551.44	522.131	406.509	483.267	308.204	451.349	165.2	176.273	176.104	181.091	414.038	445.088	402.089	525.675	747.585	706.227
420.847	437.684	368.663	466.779	393.25	425.968	376.947	421.224	550.533	522.204	402.151	487.372	309.087	455.275	165.6	177.273	176.904	182.545	414.854	448.132	404.7	526.096	748.949	698.492
418.388	437.512	366.233	464.549	390.833	427.392	380.465	419.768	550.177	521.27	403.208	488.425	307.239	454	164.667	178.182	175.459	181.545	413.935	445.818	404.407	527.88	750.526	699.866
417.141	430.27	364.488	459.246	390.688	421.511	377.783	418.256	548.703	519.226	402.151	479.771	306.278	449.174	165.733	177	176.148	181.364	408.512	441.767	399.321	524.434	748.543	699.354
417.094	433.299	364.558	463.32	389.729	423.161	376.705	418.789	549.343	519.029	400.623	480.846	305.761	451.266	164.133	175.364	174.733	181.455	410.562	444.604	399.657	520.024	748.88	698.077
419.612	433.07	365.96	463.781	390.295	426.564	377.408	419.183	549.777	520.613	402.604	482.085	305.162	450.726	164.051	175.114	175.988	181.219	410.872	445.046	400.044	524.855	748.274	700.381
417.694	434.438	364.635	461.191	388.462	429.706	378.078	422.593	552.017	523.686	401.792	480.364	304.336	450.276	164.984	174.841	175.603	181.764	411.349	442.637	398.738	524.891	754.453	704.936
421.306	434.961	367.333	465.445	392.129	428.3	378.098	422.424	553.207	522.671	405.698	483.905	307.375	455.074	164.518	176.114	176.803	181.855	412.591	446.769	402.046	524.108	745.761	701.618
423.306	433.271	369.623	466.199	393.483	427.578	378.833	421.872	553.333	519.905	409.434	486.078	309.306	456.689	165.118	176.114	175.736	181.128	412.218	447.637	404.107	528.867	746.411	700.826
421.565	434.633	368.902	463.969	393.129	426.821	378.209	418.979	551.797	518.328	403.83	483.879	309.666	451.68	162.518	174.296	173.825	179.855	412.891	445.838	403.095	528.759	742.522	695.25
419.435	429.075	365.588	461.207	390.421	424.842	378.348	419.539	549.683	519.248	401.755	482.13	306.501	450.276	162.518	173.932	175.24	181.673	408.076	443.121	400.69	525.566	742.026	695.214
420.259	432.219	364.053	463.051	390.171	421.901	378.056	421.362	550.96	518.956	402.679	481.909	305.775	452.561	164.518	176.114	175.617	180.219	409.672	444.467	400.234	525.506	739.778	695.327
422.988	432.84	368.437	464.978	394.15	423.993	377.816	421.932	552.553	518.657	405.698	484.232	307.584	455.79	163.584	175.114	176.114	182.673	411.537	446.763	402.319	525.144	742.142	695.1
420.894	437.77	369.198	467.779	393.354	426.461	379.473	423.731	555.877	521.27	407.717	487.583	310.457	458.679	163.2	176.182	176.363	181.182	415.088	448.836	405.448	526.072	743.538	701.609
423.024	439.443	370.744	467.656	394.229	429.291	379.416	422.501	552.8	520.803	410.264	489.504	309.287	459.743	163.2	176.091	175.711	181.455	416.719	448.937	405.935	528.518	734.966	705.04
415.635	432.121	364.488	459.984	388.083	428.099	377.878	423.618	557.8	515.861	402.906	484.132	305.691	452.615	165.667	172.273	175.793	181.727	409.75	441.774	401.387	515.133	731.316	688.86
420.224	437.799	368.081	465.344	391.438	423.727	375.923	419.699	551.807	520.416	404.679	485.323	308.022	454.881	166.133	175.091	176.259	180.364	414.738	446.553	403.107	529.47	742.017	702.097
421.306	437.19	369.209	465.738	394.083	428.695	377.423	421.356	551.497	519.036	402.943	484.03	307.917	453.165	169	177.273	174.459	182.273	414.704	447.459	402.365	528.94	744.919	697.13
421.706	439.448	371.395	469.189	393.875	430.61	380.851	421.348	552.003	521.818	404.679	488.075	311.496	455.725	166.667	174.273	176.904	180.545	416.938	450.063	406.194	529.892	748.175	702.314
419.235	435.063	367.291	463.254	390.792	426.018	376.27	418.944	550.563	521.825	402.981	484.32	309.087	453.862	164.667	177.091	176.533	181.455	412.646	444.805	403.062	525.325	750.41	705.033
414.518	433.069	363.535	460.262	388.438	424.216	374.759	417.93	546.95	521.898	401.057	480.056	303.061	451.257	165.667	177.273	175.281	179.636	410.069	441.943	397.982	523.651	739.282	694.077
417.365	433.178	363.988	462.402	389.521	424.55	377.922	420.695	551.107	521.453	400.83	481.733	305.791	451.183	166.2	175.182	176.354	181.31	410.292	443.88	400.147	525.247	751.102	703.532
422.588	433.483	369.36	466.156	394	427.571	382.652	422.627	552.303	526.074	404.283	488.165	309.261	454.881	162.733	175.182	175.814	181.401	412.273	447.755	405.206	528.548	749.021	694.887
421.106	435.707	368.686	465.656	393.438	422.759	376.631	419.296	551.353	520.84	405.34	487.395	307.204	454.266	163.667	177.182	176.103	181.31	413.538	447.214	403.839	527.644	744.525	695.098
418.388	429.615	365.593	460.098	392.542	421.716	374.511	417.35	548.643	519.271	401.943	479.992	304.43	448.743	166.533	175.182	175.532	180.128	408.438	442.774	398.583	524.632	741.969	692.81
418.553	430.793	364.419	460.246	391.562	421.039	373.44	417.51	548.38	518.329	401.415	480.372	305.917	450.083	163.667	177.091	175.066	179.946	408.838	442.73	399.476	524.681	742.29	695.676
422.165	432.862	363.767	466.115	393.417	423.947	376.238	416.443	545.787	522.424	403.868	483.564	305.343	454.284	162.733	175.364	174.836	182.31	410.008	447.535	400.921	525.223	748.88	694.82
420.176	433.862	365.314	463.197	392.042	422.773	376.297	418.9	547.81	523.753	404.038	483.143	306.683	453.211	164.133	174.182	175.043	182.855	411.188	445.013	401.317	524.946	748.845	697.619
419	434.08	365.988	463.279	390.833	422.041	375.221	419.748	551.007	523.972	404.774	482.598	306.439	454.128	163.267	175.182	174.614	181.31	411.558	444.811	400.911	525.994	748.828	697.884
421.035	433.5	366.023	465.566	393.167	428.828	382.12	423.13	553.5	521.854	406.434	483.395	308.322	454.89	165.133	177.182	175.452	182.455	411.181	447.126	402.212	528.687	749.692	698.863
423.4	438.052	368.942	469.516	392.875	429.53	384.054	423.141	554.05	524.511	409.302	489.229	311.265	460.633	165.667	178.273	176.985	181.545	415.192	450.019	406.706	529.169	750.628	701.903
424.129	439.523	372.14	470.738	394.875	431.436	378.857	424.454	554.323	522.788	409.566	491.936	311.978	460.706	165.2	176.364	175.207	180.636	417.235	451.409	408.488	528.542	748.598	708.445
421.071	433.782	370.326	465.082	393.292	431.64	378.024	420.437	551.703	520.365	403.547	488.91	312.026	457.743	162.133	177.182	178.178	182.364	412.792	446.78	406.887	531.482	752.013	711.254
418.694	430.994	367.651	460.41	391.104	429.349	377.313	419.593	549.493	520.942	404.358	483.722	308.735	452.605	165.733	175.364	177.267	181.455	410.042	442.673	402.579	526.458	744.534	704.769
418.859	433.954	365.209	463.041	391.25	426.112	374.196	420.783	550.097	518.81	403.66	484.12	306.278	453.927	165.2	175.273	176.533	182.364	411.215	444.736	401.653	523.542	746.043	707.502
419.6	433.523	365.616	463.393	391.042	429.216	377.596	420.78	551.453	522.467	402.377	482.944	307.891	453.927	163.6	176.182	176.919	182.455	411.062	444.975	401.77	525.398	750.056	704.201
419.824	432.247	365.605	464.197	390.917	427.53	380.758	423.386	553.043	522.898	403.943	483.477	306.73	453.771	164.6	178	175.452	182.455	410.204	445.522	401.518	527.831	751.577	697.739
421.494	437.328	368.698	468.443	392.917	427.936	382.307	424.041	555.607	528.579	404.66	485.203	308.574	455.165	166.6	179.182	176.666	181.127	414.627	449.258	403.298	526.885	750.699	701.663
419	444.782	369.407	470.992	393.562	427.278	381.858	424.441	558.207	525.652	404.226	484.425	307.757	452.514	169.8	178.455	177.228	183.309	419.85	451.296	402.502	523.163	743.708	694.807
421.4	438.264	371.291	468.77	395.042	424.525	378.209	421.098	553.677	517.871	403	483.207	307.87	453.642	165.733	175.545	175.614	179.672	416.112	449.95	401.901	523.259	739.4	694.801
420.047	432.115	368.419	463.369	394.083	423.436	374.452	418.723	551.747	519.791	402.83	480.421	305.048	451.028	164.067	174.273	175.651	180.581	411.046	445.579	399.099	522.958	738.887	694.128
420.341	437.121	368.977	464.484	393.729	426.69	375.747	419.827	551.373	520.725	403.34	483.346	305.743	452.046	163.133	175.182	175.562	181.036	414.581	446.377	400.99	528.054	743.981	693.195
421.447	439.31	370.198	467.172	393.562	424.619	377.878	422.068	551.813	519.864	405.981	488.571	308.965	457.569	160.667	172.455	174.814	179.672	416.45	448.44	405.286	524.813	738.362	691.55
416.094	433.897	365.488	459.475	388.188	417.105	372.715	415.164	544.053	517.711	402.132	485.624	305.161	453.881	162.733	174.909	174.895	179.945	411.269	441.358	401.942	520.849	736.152	691.459
414.682	428.891	362.535	458.492	387.146	418.087	370.455	416.271	545.717	515.733	397.906	476.079	302.704	445.789	164.733	174	174.199	180.854	406.942	440.314	395.683	522.873	738.157	688.266
416.482	427.218	360.535	458.303	387.646	419.885	373.452	417.569	545.833	515.285	400.528	479.214	304.504	449.835	163.667	173.091	174.985	179.636	405.162	440.296	398.2	522.157	738.244	687.278
419.259	432.879	363.163	463.344	391.604	421.693	375.053	419.162	547.63	519.095	400.038	482.523	306.109	453.128	162.667	175.091	173.711	179.909	409.819	445.088	400.718	525.386	738.423	697.615
423.412	434.891	366.093	467.697	394.896	427.447	378.857	420.716	553.513	519.08	406.453	488.868	308.057	457.312	167.067	177.273	176.756	180	412.135	449.082	405.024	525	746.081	705.338
421.329	431.701	367.547	465.32	389.896	429.165	383.59	420.573	555.98	522.613	410.472	484.85	311.117	454.982	165.733	177.364	176.504	182.545	410.481	446.176	404.288	535.518	748.415	704.565
420.224	433.707	371.14	465.008	394.125	430.534	382.452	420.141	551.93	526.314	405.264	489.361	310.93	456.037	164.2	177.182	176.437	181	413.012	446.981	406.621	534.687	747.367	703.559
421.894	433.931	367.616	463.975	393.792	427.307	380.032	420.621	554.033	523.818	404.623	486.846	308.778	455.33	166.133	174.273	175.274	181.273	411.996	446.069	404.274	530.41	744.218	702.107
419.271	434.006	366.326	463.098	391.688	427.796	381.327	420.156	551.017	522.131	403.981	484.064	307.813	455.055	165.133	176.182	175.726	184.364	411.619	444.893	402.335	529.53	744.675	703.729
418.671	434.736	367.756	463.975	390.562	425.732	380.277	420.704	551.897	524.321	404.264	484.094	306.952	452.982	165.6	172.273	175.778	181.818	412.581	445.302	401.952	526.867	743.44	701.502
421.071	437.302	368.116	467.18	393.79	430.05	379.221	422.115	551.37	524.05	404.849	487.136	310.289	456.509	166.41	178.531	177.569	181.256	414.418	448.428	405.13	524.895	752.182	704.381
422.788	439.032	370.872	468.385	395.769	433.624	381.73	424.405	553.53	520.437	407.019	490.061	311.267	460.068	166.343	176.531	176.814	183.711	416.487	449.856	407.152	528.196	755.575	704.642
420.647	440.906	370.733	468.68	393.165	432.757	379.632	421.928	553	520.715	409.453	491.437	311.123	461.142	167.743	178.44	176.562	180.802	417.695	449.472	407.823	529.413	753.332	705.274
423.188	439.883	372.174	470.992	396.54	429.429	380.525	423.22	554.633	522.474	406.642	489.392	309.976	459.151	164.477	178.349	177.103	182.711	417.487	452.063	406.194	524.774	750.772	698.813
422.247	441.072	369.558	470.328	394.873	426.243	379.665	422.258	549.693	522.167	406.057	485.151	309.88	456.013	163.877	177.44	176.614	182.893	417.418	451.057	403.876	523.618	749.947	700.923
420.612	433.429	368.709	466.721	394.852	428.725	380.233	420.667	551.697	521.766	403.453	485.245	307.663	455.087	166.877	178.44	177.518	181.347	412.022	448.327	402.898	527.352	751.455	700.9
421.565	434.486	366.954	466.959	394.123	429.477	381.266	422.789	552.04	523.532	402.17	484.32	306.702	455.481	166.343	179.258	178.147	184.802	412.149	448.403	401.957	525.328	753.096	703.017
419.894	436.802	368.093	466.729	392.748	428.929	380.307	422.292	551.783	524.539	402.509	484.452	308.245	454.628	167.477	177.622	176.932	182.256	414.076	447.868	402.743	524.955	750.408	698.779
417.824	434.96	366.663	462.648	390.312	426.972	375.69	420.529	549.153	521.54	403.151	479.767	306.739	451.037	164.067	175.273	175.889	181.455	412.369	444.258	399.532	527.024	745.842	701.726
421.212	432.402	365.349	465.32	392.333	425.69	376.578	419.614	552.133	523.934	404.038	482.35	305.061	453.092	162.733	176.273	174.704	180.545	410.223	446.736	400.139	526.651	747.009	696.415
419.635	434.293	364.453	464.713	391.542	426.328	377.134	420.719	552.213	521.438	403.679	485.387	307.43	454.67	165.2	176.364	175.748	181.545	411.192	446.069	402.867	526.157	749.769	697.893
417.624	432.839	366.07	462.713	389.667	428.337	375.767	418.232	548.8	519.431	402.453	482.481	306.3	450.624	164.2	175.182	175.793	180.455	410.754	444.069	400.784	523.88	744.222	703.007
418.494	431.161	366.942	463.197	391.167	425.31	375.381	416.927	547.843	518.971	401.396	481.293	306.209	453.073	162.6	175.364	175.726	181.727	409.919	444.83	400.105	525.012	740.077	694.177
418.929	431.776	367.349	460.385	392.542	422.534	373.581	418.454	548.993	519.38	403.642	483.722	307.6	453.422	165.733	174.273	175.2	179.909	410.465	442.994	402.052	521.952	743.983	695.435
419.071	432.782	366.895	462.148	392.5	424	375.565	417.738	548.087	519.628	402.906	484.222	306.087	452.798	164.733	174.364	175.933	179.545	410.988	444.321	401.619	526.024	743.265	698.368
418.388	434.73	364.709	463.648	391.042	421.966	376.255	418.026	548.303	520.891	401.208	482.147	306.857	451.835	164.667	176.364	175.674	181.182	411.569	445.138	400.863	526.193	742.397	704.04
420.329	434.342	366.889	464.31	394.688	429.121	382.089	422.136	555.763	524.731	401.811	483.504	308.041	453.22	165.803	179.47	176.657	181.709	412.03	446.611	402.14	530.531	744.668	706.141
422.024	434.118	368.773	467.45	395.209	428.243	384.619	422.957	554.997	522.643	403.811	485.248	309.802	455.523	165.803	177.47	175.946	181.709	412.503	448.975	403.892	528.375	742.485	699.184
419.671	436.618	369.145	467.204	392.688	427.711	381.601	422.303	553.887	519.789	405.057	486.602	309.306	457.119	164.87	176.47	176.576	181.8	414.299	448.233	404.388	527.061	743.549	698.622
420.188	437.475	369.413	466.925	393.625	425.853	379.988	419.565	551.55	521.293	406.226	487.741	309.571	457.936	166.336	175.561	176.865	182.073	414.961	448.202	405.122	526.447	744.28	698.331
419.976	435.383	367.285	466.114	392.875	426.092	379.482	419.456	550.223	524.176	405.755	486.342	308.332	454.908	166.87	177.561	175.502	182.073	412.857	447.453	403.797	527.784	743.827	692.301
417.847	435.572	366.657	462.622	392.771	428.931	383.274	420.379	550.743	523.11	404.019	485.489	306.858	454.679	162.403	177.379	176.554	181.254	412.776	444.799	402.656	523.097	753.173	699.943
418.553	432.635	366.261	463.146	392.063	430.264	381.143	420.288	551.317	522.023	403.774	484.29	306.371	454.468	164.403	174.47	175.561	181.709	410.68	445.007	401.787	528.423	744.775	698.886
418.812	435.153	366.227	464.54	392.104	425.229	376.946	420.473	551.43	520.68	404.038	486.29	306.593	456.624	167.27	180.197	176.657	182.527	412.353	446.063	402.963	522.146	747.044	699.816
420.153	435.805	366.488	464.672	392.208	423.291	377.474	419.806	550.487	521.131	404.868	485.124	307.291	454.991	163.2	176.091	176.393	182.091	412.877	446.226	402.661	522.518	742.325	695.846
421.306	437.057	368.477	467.615	393.375	425.023	378.054	421.25	550.18	519.839	406.453	486.124	307.865	455.138	165.267	173.364	175.015	181.909	414.373	448.711	403.464	525.096	741.872	697.401
423	438.891	371.43	470.598	394.521	428.502	378.851	421.876	551.913	522.321	406.396	486.455	308.726	455.404	165.2	176.273	175.852	180.545	416.577	451.239	404.04	529.241	746.692	696.599
422.635	441.115	370.535	471.008	392.625	431.376	378.991	423.207	553.67	517.467	403.925	488.748	310.887	456.78	167.533	179.273	176.607	181.545	417.769	451.113	406.272	529.325	748.393	701.532
426.694	440.42	370.953	471.131	395.729	431.149	378.66	423.375	555.147	519.54	407.83	490.5	312.5	457.917	166.667	176.182	176.719	181.545	417.442	451.88	407.96	528.783	746.312	704.04
423.576	437.172	370.593	467.344	395.25	428.514	377.907	420.467	551.363	516.905	406.811	489.459	311.787	460.514	166.133	176.182	176.215	181.545	415.15	448.925	407.071	527.771	748.923	710.682
416.459	429.31	364.628	458.033	390.042	428.633	380.411	419.629	549.91	521.153	400.302	482.011	305.904	451.44	165.067	171.182	176.519	181.455	407.915	440.673	400.349	534.458	762.974	719.231
416.024	431.052	363.86	459.443	388.479	427.323	377.434	420.45	549.713	528.022	400.189	477.504	304.004	446.817	164.133	172.182	174.874	181	408.827	441.346	397.05	532.699	734.791	688.247
