# Supplementary material for: A Normalization Framework for Emotional Attention
Source: PLoS Biol. 2016 Nov 21;14(11):e1002578. doi: 10.1371/journal.pbio.1002578 (PMC5117559; doi:10.1371/journal.pbio.1002578)
Supplement: S10 Data — (ZIP) [file pbio.1002578.s010.zip › S10 Data/IndividualSubjectRawData/SUBJECT15/subject15.txt]

<header>
NrOfVOIs: 24
NrOfVTCs: 5
VTC-File-1: 	NrOfVolumes: 194	FileName: "RUN1_3DMCT_LTR_THP0.0150Hz_TAL.vtc"
VTC-File-2: 	NrOfVolumes: 194	FileName: "RUN2_3DMCT_LTR_THP0.0150Hz_TAL.vtc"
VTC-File-3: 	NrOfVolumes: 194	FileName: "RUN3_3DMCT_LTR_THP0.0150Hz_TAL.vtc"
VTC-File-4: 	NrOfVolumes: 194	FileName: "RUN4_3DMCT_LTR_THP0.0150Hz_TAL.vtc"
VTC-File-5: 	NrOfVolumes: 194	FileName: "RUN5_3DMCT_LTR_THP0.0150Hz_TAL.vtc"
</header>

"Lface" "LDNV1" "LVNV1" "LNV1" "LFV1" "LDLPFC" "LFEF" "RFEF" "LPPC" "RPPC" "RDLPFC" "RMOFC" "RAMY" "LAMY" "Rface" "RDNV1" "RVNV1" "RNV1" "RDFV1" "RVFV1" "RFV1" "RPUL" "LPUL" "LMOFC"
521.191	541.362	535.319	536.791	630.237	491.862	390.296	389.858	569.667	534.192	552.931	309.919	102.333	150.428	561.425	585.148	300.699	428.901	527.988	342.639	454.905	203.361	181.562	177.672
518.651	537.362	532.191	533.045	629.02	487.254	388.204	385.448	566.762	534.971	551.283	306.811	99.8667	148.703	557.95	581.305	293.917	423.444	525.549	340.096	452.425	204.5	184.652	175.605
518.882	537.713	532.319	533.401	629.723	487.52	389.252	386.399	565.571	536.834	550.048	311.51	100.707	152.118	558.725	583.18	300.096	427.683	527.388	340.626	453.748	205.393	183.933	175.827
517.612	536.556	530.915	532.198	631.709	485.6	389.277	386.891	566.024	536.376	551.293	311.05	103.107	152.814	554.558	580.977	301.801	427.627	526.396	341.163	453.359	203.643	182.843	177.96
517.204	537.162	532.106	532.955	631.412	486.382	389.887	389.109	566.619	540.221	553.31	308.78	101.44	150.357	554.275	582.906	304.237	429.835	527.435	341.331	454.055	205.337	183.915	175.448
516.461	535.675	530.191	531.407	633.622	484.273	391.267	389.902	566	540.153	552.4	310.699	103.107	151.14	554.333	583.305	302.949	429.306	528.757	341.898	455.078	203.976	184.825	177.207
515.75	534.662	529.809	530.486	632.52	485.882	392.491	390.011	567.143	541.163	552.786	309.546	102.974	150.814	555.108	582.367	304.365	429.662	527.459	341.096	453.976	204.171	183.629	174.56
516.572	535.956	531.043	531.701	630.777	481.129	392.34	391.399	564.619	543.232	554.43	312.312	102.507	152.147	555.642	581.297	305.705	429.915	526.741	340.392	453.264	204.504	182.638	177.755
516.382	535.419	530.681	531.282	628.122	484.288	389.591	388.055	568.833	544.124	551.404	308.618	102.907	150.749	556.342	583.062	304.788	430.208	524.808	342.078	452.758	204.504	185.62	173.253
513.638	532.831	529.319	528.876	627.142	485.73	388.865	389.082	568.595	542.971	551.984	310.699	104.574	152.154	553.792	575.992	300.051	424.419	522.647	338.705	450.119	202.421	182.084	179.237
513.309	531.394	526.872	527.401	628.973	486.754	389.77	388.432	566.738	544.597	554.112	308.532	100.867	149.819	553.775	574.016	291.109	418.616	522.145	338.096	449.575	202.444	183.884	177.169
515.816	534.05	529.83	530.175	629.013	483.486	388.579	388.667	563.5	542.713	552.841	311.82	101.2	150.225	555.908	577.391	298.385	424.134	522.839	337.458	449.743	204.944	182.741	178.733
514.829	533.438	529.553	529.294	624.709	485.986	386.874	388.776	563.667	543.532	554.558	307.955	103	147.913	554.508	581.344	300.096	426.856	524.278	336.614	450.283	205.528	182.625	176.908
512.329	530.075	525.723	526.017	621.007	486.391	384.767	386.836	563.143	542.889	553.884	310.712	104.2	150.623	552.225	577.531	297.353	423.63	520.435	335.374	447.466	206.139	181.045	180.015
511.816	529.519	526.298	525.582	619.811	485.435	383.516	384.945	564.69	540.992	551.159	309.955	104.333	152.116	551.125	576.562	293.301	420.968	521.682	332.771	447.195	205.306	182.857	177.738
512.829	529.806	527.277	525.915	616.115	486.587	384.686	384.596	564.524	542.466	552.511	310.423	103.267	150.565	550.592	576.445	297.167	423.039	520.49	337.133	448.192	202.833	182.812	177.687
510.684	528.581	525.404	524.486	616.432	485.804	384.349	384.306	564.595	542.079	552.794	306.279	101.333	149.261	549.8	574.734	297.673	422.546	518.039	336.988	446.651	204.667	183.179	177.826
509.901	524.775	521.723	521.04	616.128	487.899	384.569	384.59	566.952	542.118	550.09	305.252	98.2	147.717	548.908	572.758	290.429	417.676	518.31	331.319	444.58	206.306	184.134	176.379
514.362	530.075	527.043	526.113	621.5	486.984	388.097	388.404	570.405	544.945	553.496	309.523	102.225	150.493	552.25	576.484	296.314	422.588	522.745	335.97	449.1	205.061	183.013	179.173
515.211	533.056	528.511	528.898	626.831	485.636	389.142	392	571.167	545.229	552.238	309.126	104.825	151.703	555.417	580.906	297.897	425.451	527.231	337.88	452.57	202.866	183.022	179.624
517.651	535.925	532.085	531.712	626.439	488.1	391.11	390.634	572.69	542.013	551.607	308.739	102.959	150.827	550.658	580.008	300.462	426.454	525.059	338.657	451.561	203.033	184.468	177.629
517.625	535.969	531.894	531.831	629.209	485.455	388.78	388.896	571.429	540.013	550.367	311.063	103.892	152.435	550.867	574.242	300.391	423.817	522.953	338.313	450.15	204.005	182.433	180.157
517.105	535.662	531.553	531.604	627.487	484.411	389.689	387.77	570.738	541.926	551.616	309.243	100.692	149.718	550.85	577.094	299.019	424.349	522.757	339.018	450.309	204.505	183.218	178.829
513.73	531.644	528.34	527.734	629.115	480.215	388.623	387.825	569.5	540.421	549.418	309.198	102.492	150.37	551.058	576.688	302.532	426.095	521.216	342.928	450.917	205.255	184.209	177.157
515.02	532.975	528.872	529.062	627.135	483.158	390.975	387.213	567.381	542.703	553.002	309.892	101.825	150.486	552.317	574.391	291.865	419.201	521.114	339	449.306	203.949	182.87	179.593
515.592	534.431	531.255	530.435	627	483.73	389.239	388.246	567.857	542.108	552.105	310.73	100.959	149.653	555.358	578.219	298.987	424.838	522.412	340.337	450.62	203.561	182.352	178.567
517.309	536.594	531.574	532.492	631.845	487.812	391.035	388.574	566.857	541.124	550.94	308.387	102.4	151.804	556.6	579.867	299.603	425.919	523.816	339.922	451.306	205.25	183.723	176.887
517.52	537.188	532.362	532.932	628.027	484.826	390.176	388.115	569.214	540.537	553.369	307.901	104.867	150.08	558.958	581.828	304.051	429.246	522.447	346.825	453.2	202.917	183.268	176.667
516.053	535.575	530.872	531.305	630.405	487.072	387.739	388.109	565.667	542.005	553.112	309.784	102	150.304	553.433	582.031	300.897	427.606	526.153	339.145	452.416	203	182.973	178.774
514.52	533.588	529.213	529.384	627.595	486.188	386.909	386.667	563.214	541.734	556.283	308.009	100.733	150.667	552.583	577.953	298.256	424.317	522.361	336.723	449.164	205.972	184.196	176.031
516.289	534.594	529.085	530.418	627.061	490.493	386.358	386.563	564.357	541.721	553.803	310.622	103.6	150.906	553.183	578.758	297.622	424.331	523.902	336.94	450.183	202.639	182.884	179.579
514.395	535.106	529.851	530.689	627.372	488.674	386.821	386.661	564.357	540.466	552.871	303.432	100.2	151.138	552.383	578.68	297.34	424.141	524.153	337.536	450.57	205.028	183.214	175.564
515.25	532.931	528.255	528.864	627.155	486.92	386.755	383.071	562.905	537.411	549.567	305.009	102	151.203	549.9	576.516	296.551	422.732	522.549	336.886	449.342	203.472	183.295	176.21
515.809	534.725	529.468	530.412	625.601	485.377	387.868	386.361	565.571	540.126	552.116	305.919	101.2	148.558	553.583	579.469	295.321	423.387	521.694	337.819	449.192	204.944	183.018	176.903
515.533	534.15	529	529.932	629.696	486.783	388.736	390.169	565.667	542.513	552.124	306.685	100.8	149.543	554.433	577.852	297.615	423.919	524.004	339.488	451.249	206.383	183.874	177.499
516.743	535.544	531.319	531.39	628.378	486.507	390.497	390.437	569.024	545.126	553.094	309.586	100.4	148.884	556.108	581.312	303.09	428.486	525.973	340.175	452.713	205.772	182.945	177.187
516.5	535.606	531.277	531.48	629.041	484.775	391.082	392.306	566.857	541.942	552.416	309.911	100.933	149.543	556.425	580.5	306.077	429.761	524.816	341.44	452.511	203.356	183.32	177.622
513.224	531.906	527.745	527.797	626.365	484.478	388.726	387.727	565.976	539.971	551.498	308.703	101.467	150.362	554.567	578.758	299.032	425.106	523.616	337.139	450.088	203.856	182.231	175.899
512.941	530.763	526.936	526.751	624.77	486.507	388.824	389.803	568	541.2	551.7	312.127	103.333	151.804	555.292	578.781	300.353	425.842	525.031	337.789	451.202	203.828	185.293	179.351
514.737	530.763	526.447	526.881	625.446	485.754	390.579	386.913	566.143	540.237	551.09	308.613	104	150.37	554.533	580.117	298.128	425.222	525.463	337.205	451.233	204.05	182.311	175.428
514.645	531.925	528.191	527.898	625.291	487.13	388.912	386.82	568.595	542.058	551.773	311.929	101.2	147.848	555.833	580.672	300.583	426.82	524.259	338.03	450.829	204.828	182.686	177.299
513.664	530.662	527.511	526.734	624.608	485.377	388.748	389.12	568.738	540.49	552.412	310.514	101.667	149.486	553.317	577.32	301.417	425.768	522.678	339.428	450.423	206.245	184.222	178.366
515	532.169	529.596	528.345	624.73	482.884	389.16	387.022	568.929	541.626	553.524	307.432	98.4667	149.109	553.392	577.086	293.487	421.306	522.533	337.699	449.653	203.861	182.616	177.436
514.303	532.044	529.064	528.232	623.993	482.275	388.079	388.716	569.381	542.553	554.764	309.198	103.533	148.355	550.142	577.859	298.192	424.239	523.639	337.482	450.238	204.722	183.777	174.441
514.546	531.744	528.298	527.785	621.02	483.928	386.292	388.126	566.5	541.292	551.815	307.685	102.067	149.428	551.633	578.789	294.212	422.472	524.235	336.247	450.112	203.639	182.018	176.554
514.342	532.25	527.277	528.062	624.487	484.659	385	384.967	565.214	537.737	550.3	307.144	102.2	151.949	551.208	576.18	294.173	421.275	522.435	336.133	448.976	204.472	183.848	175.913
515.697	533.756	529.617	529.542	623.865	483.92	385.629	385.35	564.143	541.153	552.485	305.748	102	148.928	552.392	579.992	296.276	424.148	524.075	338.307	450.827	203.833	182.161	176.472
513.099	532.362	527.745	528.068	624.831	487.63	386.384	385.295	563.905	542.179	552.893	308.568	103.267	148.79	552.858	579.398	300.513	426.208	524.561	338.464	451.183	204.083	185.223	176.867
514.98	534.744	530.851	530.508	625.696	486.087	386.755	387.322	565.119	544.337	554.858	309.072	99.3333	149.674	552.983	576.164	297.256	422.961	521.467	337.482	448.922	204.75	182.75	177.205
513.678	533.425	528.723	529.186	624.399	486.065	384.723	386.24	564.071	542.253	553.871	308.649	100.533	149.616	552.725	576.203	301.071	425.074	521.404	338.133	449.14	203.306	181.366	176.749
513.158	531.025	526.766	527.017	623.885	486.638	385.877	387.929	565.952	541.421	553.06	308.851	102.533	150.268	549.8	572.922	298.583	422.229	519.459	337.307	447.637	203.383	183.241	178.76
515.395	532.463	528.17	528.429	625.757	487.775	389.682	390.098	567.381	543.613	552.386	308.788	103.067	150.174	554.458	577.195	293.34	421.275	521.306	338.319	449.154	204.411	182.866	179.042
515.664	533.756	529.319	529.763	628.142	485.355	389.277	390.049	569.405	543.263	552.717	310.616	102.8	151.775	553.525	580.047	299.327	425.849	524.773	339.645	451.777	203.106	183.473	178.811
515.316	534.062	530.617	530.079	625.588	487.58	391.289	390.071	570.714	545.045	551.33	308.229	102.4	149.326	553.942	579.297	302.154	427.063	523.714	339.735	451.171	205.356	184.562	178.38
516.612	535	530.957	530.994	628.176	487.029	390.377	388.557	567.976	545.416	550.622	308.824	105.133	150.935	551.992	577.477	303.256	426.849	523.051	339.126	450.53	205.745	183.339	179.191
516.474	534.65	530.915	530.655	626.48	486.043	391.437	388.607	570.905	544.582	553.082	308.184	102.333	148.79	551.575	577.008	300.083	424.894	520.663	339.175	449.102	204.8	181.839	177.047
517.138	535.719	531.979	531.667	627.818	483.884	390.22	387.809	570.119	543.089	551.554	307.364	102.333	150.58	554.125	576.891	302.436	426.134	518.686	343.319	449.539	204.745	183.803	176.062
517.336	535.006	530.809	530.938	627.297	486.565	391.267	388.749	570.357	543.924	552.18	307.86	100.4	148.667	553.5	575.992	291.519	419.732	521.224	336.367	448.335	202.578	183.669	178.268
516.796	535.944	531.319	531.723	629.513	487.601	390.572	388.06	569.714	543.976	553.545	306.649	101.8	149.319	553.142	576.625	294.141	421.458	523.694	337.663	450.342	204.306	183.446	177.082
516.868	535.575	531.936	531.407	629.331	487.848	389.925	389.727	568	545.629	553.386	306.676	101.4	150.072	554.892	577.352	299.718	424.849	521.867	337.735	449.264	204.167	183.268	175.436
513.75	533.231	529	528.904	627.973	490.935	387.44	388.689	567.571	544.658	554.232	307.946	101.467	148.928	553.525	582.211	297.737	425.951	526.745	339.789	453.029	205.139	181.143	175.092
512.572	531.294	526.043	527.13	628.311	487.464	384.877	386.322	566.19	538.271	552.541	307.667	101.067	150.268	553.392	581.18	299.737	426.585	525.118	337.934	451.311	203.861	183.562	177.185
513.763	531.713	526.638	527.531	625.676	485.942	386.167	385.333	564.595	536.487	554.429	307.441	101.067	149.21	553.925	581.164	302.936	428.335	523.086	339.964	450.881	204.944	184.08	176.518
514.053	532.838	528.234	528.74	625.77	485.471	384.67	383.639	563.524	533.558	552.82	310.739	104.2	152.522	553.475	579.914	305.288	429.063	525.816	339.38	452.304	205.528	184.696	179.292
511.98	528.925	525.255	525.04	622.574	475.601	385.17	384.984	564.571	533.076	545.532	307.423	101.267	150	548.958	575.82	296.795	422.553	520.349	336.06	447.684	203.639	183.277	181.39
513.855	531.65	527.255	527.576	625.791	484.688	388.242	386.426	564.738	537.3	552.094	306.559	99.4667	149.79	552.075	574.516	290.923	418.739	523.031	336.663	449.546	205.083	185.295	179.949
515.836	534.444	529.085	530.147	628.932	484.998	390.104	388.306	563.786	536.132	552.204	308.763	103.503	151.374	553.467	578.891	294.397	422.62	524.561	337.41	450.767	205.145	183.912	180.798
517.112	535.812	531.447	531.588	629.838	489.07	389.799	390.339	565.19	536.468	551.286	308.087	103.97	151.577	556.025	581.133	296.846	424.975	525.569	339.404	452.164	203.729	182.331	177.388
515.862	533.694	528.511	529.542	628.723	487.367	388.755	389.563	564.333	538.605	552.595	307.529	101.97	152.773	554.45	580.852	297.276	425.085	527.502	336.97	452.375	204.868	182.367	176.378
515.553	533.412	529.34	529.35	624.912	488.063	391.097	388.016	567.881	542.363	552.11	310.484	100.237	150.07	555.8	579.68	298.135	425.028	525.745	338.928	452.083	205.229	183.804	176.829
515.961	534.781	530.426	530.633	626.108	487.715	390.16	389.202	569.238	545.776	554.294	308.943	102.97	151.853	557.533	582.078	300.814	427.581	526.953	339.958	453.221	206.173	183.34	178.332
516.342	534.95	530.596	530.734	626.392	485.795	389.267	389.208	569.048	547.01	552.663	310.186	103.836	151.541	557.4	582.18	307.724	431.423	524.671	340.253	451.955	205.118	184.778	176.383
515.507	534.956	530.787	530.847	626.237	484.128	387.745	387.918	566.524	546.518	552.269	309.385	100.837	150.222	556.35	580.641	307.551	430.634	523.137	341.054	451.342	205.645	183.144	174.614
514.072	530.8	528.255	527.057	620.872	484.802	389.217	388.322	569.833	545.353	554.702	310.601	101.97	150.592	553.9	578.547	306	428.838	522.227	341.024	450.779	203.451	183.938	178.224
514.743	532.438	528.574	528.333	622.203	484.819	389.135	387.06	569.238	546.558	554.189	308.865	101.067	149.196	554.625	579.398	305.077	428.715	523.259	340.06	451.024	203.528	182.143	176.082
516.638	534.125	529.489	530.04	625.338	483.688	388.664	387.601	567.357	545.837	553.21	308.937	102.333	149.594	554.3	577.312	291.141	420.12	523.094	336.729	449.61	203.917	183.134	178.492
514.961	533.381	529.66	529.282	625.25	486.319	385.843	388.322	565.119	545.837	554.167	308.667	101.4	148.435	552.792	578.406	293.359	421.831	523.62	337.717	450.318	205	185.857	174.072
512.007	530.625	527.17	526.588	623.716	485.123	385.538	386.022	563.214	544.579	553.584	308.784	102.267	148.993	547.408	573.844	294.192	420.232	520.933	336.578	448.242	203.944	181.33	176.441
513.112	530.856	527.149	526.932	625.987	487.109	386.852	388.322	565.643	544.232	554.979	308.045	103.133	149.725	548.167	571.406	292.314	418.102	518.847	335.795	446.67	203.472	183.857	175.8
515.632	535.056	530.511	530.887	627.358	490.094	386.5	386.049	563.119	543.532	553.094	309.243	103.133	150.188	554.342	579.867	298.333	425.222	524.694	339.386	451.627	203.889	182.875	175.867
513.092	532.631	528.085	528.514	625.513	486.797	384.393	386.372	564.286	541.263	550.914	308.315	101.333	149.942	551.017	576.961	296.596	422.958	521.298	335.699	448.116	205.806	184.134	175.241
510.5	528.763	525.34	524.842	623.257	485.71	387.192	388.995	565.714	537.216	551.464	307.207	102.467	149.572	548.575	573.945	293.263	419.768	519.957	335.229	447.119	204.917	183.482	176.477
510.579	528.825	524.638	524.836	625.98	487.078	387.814	388.514	566.048	535.455	552.559	310.919	103.864	152.815	549.758	572.758	294.66	420	521.184	335.12	447.819	206.2	183.78	177.65
515.059	532.556	528.702	528.458	625.182	488.144	390.072	388.175	569.524	536.384	553.611	309.352	102.864	151.452	552.617	576.742	295.795	422.419	522.71	337.259	449.587	206.45	182.994	179.645
518.75	537.175	532.298	532.983	628.318	487.383	390.135	388.574	573	538.579	552.521	308.135	104.731	150.836	558.008	583.07	297.641	426.285	525.388	339.265	452	205.367	184.342	178.03
520.355	538.713	533.596	534.446	630.561	488.535	388.585	386.945	568.905	539.518	550.319	310.072	104.131	152.923	554.6	581.258	298.878	426.148	524.737	340.078	451.926	206.061	183.664	181.204
518.618	536.519	531.936	532.328	629.696	486.789	390.145	389.169	571.31	542.545	554.967	310.054	100.664	150.901	555.442	580.141	300.41	426.486	523.173	340.765	451.249	202.755	184.976	178.414
518.52	538.019	533.064	533.689	628.149	484.796	391.082	387.082	570.857	542.737	551.25	309.514	104.798	151.43	553.267	577.93	304.378	427.669	521.055	340.904	450.021	205.589	183.726	178.486
517.243	535.006	531.681	530.87	623.372	481.144	390.921	386.907	570.929	542.295	553.023	308.045	101.731	149.858	550.775	575.133	304.378	426.408	518.553	337.765	447.268	204.672	184.351	176.696
516.296	534.606	531.787	530.531	626.568	482.542	388.601	387.694	571.69	543.263	551.95	306.027	102.264	151.554	549.367	574.633	303.474	425.687	518.392	338.717	447.546	205.839	184.887	177.127
514.724	531.144	527.468	527.107	622.034	483.949	390.182	388.934	568.452	542.218	553.137	305.676	100.533	148.377	550.292	573.453	289.397	417.423	520.176	334.602	447.005	204.5	183.161	176.528
513.039	531.081	527.681	527.073	627.838	483.572	389.896	389.563	567.452	542.768	553.687	307.982	101.933	149.043	553.192	577.836	294.686	422.303	525.059	338.367	451.447	203.583	183.152	176.764
513.033	532.537	528.298	528.514	628.345	486.507	387.981	389.153	565.19	543.689	552.858	308.027	102.2	149.362	556.117	579.773	300.564	426.405	524.682	339.964	451.848	204.361	182.348	177.159
513.618	533.431	528.638	529.271	628.858	488.812	386.431	388.426	564.452	542.034	552.738	307.387	100.533	149.993	556.558	582.617	298.378	426.486	526.459	343.09	454.157	204.194	184.098	177.872
512.934	531.731	526.362	527.689	627.716	487.638	387.849	386.12	562.262	540.321	551.966	307.631	102.667	150.203	556.317	582.828	301.821	428.472	526.831	340.072	453.192	203.389	183.571	178.672
514.671	532.556	528.021	528.435	625.757	487.899	387.755	386.317	563.119	541.953	553.24	307.459	100.933	151.348	555.767	583.828	303.199	429.68	526.674	339.687	452.945	204.278	183	178.785
513.783	533	528.106	528.842	626.034	487.384	385.107	386.639	562.881	541.35	551.79	306.811	102.467	150.37	556.533	581.852	303.135	428.754	526.235	340.078	452.834	203.917	182.393	178.779
511.921	530.025	526.213	526.034	622.824	487.072	385.896	385.814	562.857	542.647	549.798	308.315	100.933	150.123	553.542	581.031	301.769	427.634	525.773	339.56	452.349	206.667	182.545	176.897
510.875	529.2	525.872	525.198	621.041	489.102	387.211	386.59	563.571	542.418	550.897	309.71	102.584	150.906	553.025	580.164	300.622	426.613	524.384	338.416	451.057	205.318	182.793	178.863
511.888	528.388	524.809	524.599	625.216	487.03	388.236	387.306	564.643	540.763	552.781	308.323	104.117	152.204	552.592	579.117	301.481	426.613	523.859	337.488	450.373	206.29	183.579	179.874
516.612	533.912	529.255	529.87	627.142	490.617	388.774	388.284	567.405	542.197	554.24	308.593	101.584	153.051	554.633	579.57	294.455	422.958	525.757	339.542	452.333	205.901	184.561	178.479
517.678	536.844	531.277	532.514	631.27	489.167	389.947	389.06	570.548	541.784	555.081	311.178	103.45	152.327	555.217	578.867	301.583	426.556	526.082	340.422	452.876	203.901	186.258	178.812
518.77	537.588	533.617	533.458	628.831	482.827	390.226	388.224	569.19	540.537	552.463	310.602	101.984	150.356	554.083	577.539	302.397	426.405	523.18	337.464	449.952	204.012	184.579	176.156
517.75	536.588	532.319	532.237	626.966	480.559	388.915	388.678	569.333	540.879	552.386	310.656	100.317	150.624	551.842	576.57	295.288	422.063	521.757	337.295	449.024	204.651	184.07	177.279
516.974	536.162	531.277	531.989	629.73	482.059	389.091	387.973	566.952	540.661	553.197	307.07	104.584	150.117	550.958	573.297	291.84	418.694	520.498	335.452	447.534	204.874	182.686	178.417
518.553	535.588	531.213	531.384	626.237	485.276	389.516	389.186	569.119	544.003	553.587	310.052	102.717	149.349	552.408	573.969	294.673	420.553	520.871	336.066	448.002	205.179	182.356	176.879
516.829	535.2	531.191	531.073	627.189	484.797	389.95	389.115	568.762	544.882	554.609	307.82	103.4	149.254	553.033	576.148	298.064	423.398	521.173	337.825	448.879	204.222	183.777	176.559
515.77	534.156	530.255	529.977	626.399	485.232	390.031	390.153	568.738	545.166	554.618	311.009	98.8667	148.993	553.35	577.711	296.705	423.356	523.702	337.139	450.14	205.306	182.5	175.113
515.414	534.144	530.128	530.068	623.987	482.652	387.921	388.486	567.381	543.924	553.356	310.153	104.667	150.08	550.617	577.664	291.019	420.211	522.839	335.06	448.798	205.389	184.741	176.897
514.178	533.656	528.936	529.446	624.919	487.29	386.849	388.388	566.143	539.803	554.335	308.189	101.067	148.623	553.892	578.266	295.737	423.074	523.451	338.211	450.411	203.694	182.375	173.031
514.461	533.55	528.894	529.435	623.48	487.29	385.855	385.23	566.333	536.629	551.476	309.748	103.667	149.145	553.6	580.367	298.821	425.715	524.106	338.386	450.876	203.778	183.688	176.364
514.684	533.394	528.83	529.237	625.487	490.297	385.752	384.923	566.667	536.692	550.124	308.162	101.933	150.442	552.083	580.055	300	426.222	523.957	338.289	450.748	205.278	184.554	176.6
512.612	529.606	526.638	525.768	621.196	490.319	385.145	383.754	564.476	538.137	549.451	307.739	101.4	150.536	550.783	575.656	299.955	424.215	519.369	337.759	447.76	204.611	183.223	173.995
511.599	529.487	525.489	525.52	625.209	486.014	386.123	386.732	565.857	538.755	550.768	307.622	104.533	150.855	551.642	574.68	297.705	422.539	520.58	338.578	448.817	204.972	182.661	177.179
512	529.013	525.638	525.096	622.392	483.253	388.336	387.344	566.095	539.684	552.876	309.688	102.016	151.08	550.167	575.047	302.654	425.423	519.224	339.163	448.226	205.728	183.928	175.582
514.118	532.537	528.915	528.508	624.987	484.753	388.588	388.033	568.31	542.192	553.614	307.994	103.349	152.305	553.933	578.484	303.263	427.306	521.725	339.681	449.945	205.45	184.777	177.023
514.342	532.6	528.702	528.599	628.946	486.71	390.097	389.246	568.024	544.026	555.194	307.228	101.482	151.334	554.217	579.93	294.705	423.257	523.906	339.295	451.114	205.589	183.634	178.49
514.684	533.431	529.383	529.435	628.615	483.507	389.632	388.743	566.643	542.045	551.588	308.814	105.749	152.124	554.717	580.32	297.237	424.824	524.902	339.235	451.694	204.422	183.643	179.234
515.204	533.256	530.426	529.35	624.655	485.456	389.852	388.934	566.048	544.076	554.348	308.454	101.882	150.5	555.683	579.625	300.333	426.211	523.604	338.181	450.492	203.144	182.741	176.644
515.25	533.606	529.553	529.576	626.304	485.601	390.198	388.765	567.738	544.966	554.726	308.292	103.549	151.138	554.825	579.555	298.885	425.384	524.961	339.024	451.646	204.783	182.785	176.198
515.934	533.956	530.468	529.876	625.709	487.232	391.132	388.497	569.548	544.939	555.095	309.535	101.282	151.116	554.767	579.617	297.558	424.683	523.494	338.602	450.591	203.144	183.652	177.921
515.612	533.925	529.043	529.712	626.932	488.5	391.082	388.77	566.667	547.705	553.936	311.823	102.482	150.921	555.342	580.07	297.404	424.803	524.165	339.777	451.461	203.728	181.625	172.27
514.737	532.625	528.319	528.554	628.851	488.326	390.5	389.612	567.429	546.539	551.601	306.748	100.8	149.609	554.908	577.953	300.474	425.535	521.82	340.054	450.15	205.833	183.643	171.241
513.928	530.781	527.213	526.684	624.243	482.413	387.701	388.087	573.643	547.461	547.545	307.757	93.8	145.855	553.558	579.742	297.699	424.817	523.878	337.795	450.506	205.222	184.098	182.333
517.145	536.406	532.277	532.141	626.27	483.203	387.047	390.454	570.167	543.792	551.82	311.712	106.933	154.717	557.4	585.211	309.186	433.592	527.584	341.283	454.126	206.722	187.223	186.6
515.099	533.237	529.468	529.254	626.223	486.565	386.44	387.186	565.976	540.974	550.781	308.207	104.667	152.101	550.858	579.445	306.064	429.278	521.408	339	449.485	204.722	182.723	180.897
513.375	531.463	527.83	527.446	624.108	486.203	386.871	389.224	565.381	538.405	551.828	305.874	100.467	148.5	548.058	573.688	299.506	423.081	520.451	338.139	448.565	205.111	183.062	180.097
514.875	532.5	527.745	528.429	627.277	488.493	385.579	385.098	562.881	536.571	552.292	306	100.667	149.848	550.058	573.875	296.974	421.775	521.741	336.554	448.722	203.444	182	180.564
513.796	531.787	526.915	527.684	624.885	488.79	386.453	385.027	565.19	536.405	553.605	304.694	102.933	150.623	549.9	573.773	291.878	418.93	521.749	336.711	448.789	204.556	183.009	180.872
517.612	536.188	530.83	531.893	627.993	488.79	387.484	385.41	564.595	536.589	554.567	306.315	102.8	150.333	550.817	575.336	292.878	420.183	524.298	337.765	450.748	204.444	183.973	183.031
518.447	537.631	531.426	533.311	630.919	490.043	388.38	385.76	567.238	539.108	552.052	306.769	102.533	150.029	552.217	578.312	293.122	421.658	524.643	338.934	451.418	203.078	183.275	182.591
516.836	534.994	529.872	530.763	627.818	488.428	389.336	388.016	569.048	540.789	553.657	307.093	102.333	150.717	553.533	578.008	299.244	424.884	524.561	339.042	451.411	202.856	182.65	186.309
515.23	534.287	529.447	530.147	630.108	483.188	389.774	388.923	567.238	540.311	552.927	306.94	102.667	150.703	554.158	579.023	301.397	426.525	525.059	340.229	452.181	204.689	183.686	186.258
517.724	538.006	532.362	533.712	632.838	482.891	390.978	390.76	566.238	543.087	554.918	310.183	102.667	149.696	556.2	581.484	300.295	427.028	527.98	339.633	453.715	205.217	184.24	163.647
514.921	534.575	529.213	530.254	631.061	485.71	390.22	388.913	566.476	541.345	555.361	313.525	101.933	149.145	555.8	582.477	301.327	428.042	528.678	339.319	454.014	203.633	182.999	166.237
518.842	537.969	533.83	533.921	629.595	486.913	388.434	387.716	563.238	541.834	550.313	309.615	101.067	148.754	559.467	583.125	299.244	427.19	526.886	338.699	452.684	204.217	183.365	166.729
514.145	532.237	529.277	528.311	624.041	486.942	388.695	387.257	566.095	542.021	551.373	311.363	100.667	149.391	557.758	581.43	299.462	426.546	523.859	338.596	450.81	204.661	182.9	172.124
513.632	531.725	527.851	527.729	625.466	483.399	387.44	387.634	565.357	541.455	551.318	310.291	103.267	149.877	556.017	581.078	297.064	425.07	524.655	336.952	450.644	204.189	183.133	172.596
515.237	533.025	530.043	529.073	621.399	485.261	387.862	387.317	569.976	544.766	550.305	307.631	100.267	148.848	556.875	580.609	297.455	425.074	523.706	337.855	450.425	203.667	183.036	180.769
515.237	531.106	528.851	527.215	618.743	484.42	388.667	388.934	568.714	544.608	551.918	308.532	100.333	149.217	555.417	580.336	299.949	426.32	522.624	337.066	449.458	204.861	183.214	186.938
514.783	533.75	530.064	529.61	624.324	480.558	387.585	388.65	568.143	544.576	551.549	311.919	103.667	149.899	553.775	579.664	299.571	425.81	521.29	337.892	448.976	205.194	183.152	172.282
513.947	532.594	529.34	528.452	624.209	481.507	386.739	387.71	567.643	542.671	551.476	310.468	103.067	149.37	548.9	577.422	298.468	424.194	518.498	337.964	447.314	204.889	183.696	170.718
510.579	528.469	524.362	524.441	623.027	481.435	386.975	386.049	564.048	539.016	551.897	311.892	101.067	149.942	550.8	575.344	299.744	423.958	519.031	336.94	447.233	203.694	180.312	169.928
507.664	524.787	521.404	521.096	621.791	485.457	385.198	385.929	565.452	540.447	553.498	306.117	100.4	148.703	545.508	568.281	289.731	415.275	515.533	333.295	443.677	205.333	184.455	170.6
510.48	527.819	524.83	523.972	619.966	486.688	385.34	386.06	565.119	538.842	553.867	304.874	100.733	146.957	549.233	571.102	292.974	418.327	516.965	336.542	445.824	203.694	182.411	172.446
511.888	529.056	526.745	525.209	621.047	485.529	387.33	386.825	565.286	538.232	553.172	308.189	101.667	149.377	547.208	570.742	300.34	422.211	518.388	336.175	446.542	202.472	183	172.282
512.349	529.919	526.383	526.011	621.905	487.971	387.733	387.093	567.333	539.305	550.189	304.362	100.933	151.167	549.7	573.203	291.769	418.613	522.937	334.849	448.774	204.55	182.811	185.193
516.368	535.825	531.128	531.588	627.709	489.37	390.358	388.339	568	542.397	552.567	306.002	100.933	149.435	557.008	581.078	301.538	427.528	527.875	344.723	455.658	203.661	181.811	185.444
517.507	534.781	530.596	530.655	628.345	487.507	390.921	389.634	571.786	544.274	551.442	308.245	103.867	152.391	555.117	580.133	299.788	426.141	525.745	340.566	452.729	205.272	185.115	187.388
520.895	539.569	534.511	535.316	631.763	484.732	392.164	388.716	567.333	543.711	554.712	307.002	101.333	150.051	554.892	582.25	302.013	428.317	524.824	342.012	452.741	204.161	183.963	177.321
518.395	536.362	532.106	532.226	630.068	478.638	391.783	389.552	570.905	544.25	552.433	310.659	102.667	149.442	551.95	579.18	304.333	428.208	522.659	342.861	451.765	205.495	182.909	164.87
517.276	535.106	530.298	530.921	627.77	492.536	389.387	388.142	569	546.9	553.215	307.695	101.267	149.435	553.358	577.312	294.788	422.123	522.29	338.639	449.876	203.689	182.624	182.019
517.836	535.469	530.553	531.328	630.203	486.957	388.887	389.918	568.929	545.153	552.674	309.641	102.467	150.377	554.842	579.516	297.994	424.877	523.906	338.386	450.755	204.911	183.49	184.316
520.401	539.85	533.66	535.418	632.182	489.812	389.431	390.246	568.976	544.85	553.433	308.254	100.067	149.043	556.592	579.633	296.506	424.113	524.678	338.916	451.432	203.578	184.302	182.952
517.553	535.844	530.532	531.565	629.405	491.71	390.698	387.372	566.762	542.571	553.326	308.595	106.867	152.493	553.525	579.523	296.301	423.951	523.796	338.536	450.748	202.167	182.839	184.364
517.197	535.912	530.809	531.774	629.223	489.275	390.233	388.765	565.167	538.766	553.167	307.919	103.533	150.007	554.575	580.609	298.724	425.771	524.929	338.705	451.501	205.5	181.92	172.549
511.599	530.481	526.617	526.396	627.23	487.181	384.472	385.508	565.31	537.616	553.506	308.018	105.467	151.855	552.725	579.727	301.615	426.961	525.898	336.693	451.295	204.861	184	182.195
512.539	530.638	527.66	526.847	625.324	486.732	385.582	387.503	568.262	540.834	553.292	306.676	102.333	150.804	552.717	579.164	302.205	427.032	527.051	338.946	452.881	206.417	185.509	180.267
515.362	534.306	530.553	530.254	625.432	483.377	385.752	385.208	567.738	544.25	548.112	307.144	99.0667	149.688	556.092	583.547	303.577	429.761	527.188	340.626	453.627	204.583	184.339	186.062
517.875	539.294	533.979	534.887	628.743	488.239	385.818	387.607	566.571	544.337	551.33	307.45	102.667	151.152	559.7	588.859	311.763	436.651	527.824	341.819	454.482	206.278	185.696	178.595
513.5	533.475	528.532	529.294	627.203	486.406	386.041	386.213	563.19	540.253	550.983	308.523	102.333	149.297	555.175	581.875	306.833	430.796	524.42	340.12	451.751	205.389	184.179	177.559
509.27	527.537	524.723	523.695	620.405	485.87	388.22	386.541	568.952	539.682	552.159	308.09	100.467	149.935	552.033	575.891	300.282	424.5	520.169	336.223	447.639	204	181.83	177.749
512.283	530.588	526.362	526.514	623.473	485.572	386.906	389.077	563.667	538.242	551.855	309.115	101.112	149.963	551.567	576.984	297.808	423.634	521.929	336.476	448.805	203.06	181.629	175.692
510.539	527.369	524.149	523.582	622.419	485.651	386.739	388.661	565.619	537.74	551.529	310.566	102.712	152.666	549.842	574.688	293.724	420.356	522.188	335.572	448.606	202.643	182.745	170.226
514.112	531.456	527.574	527.531	626.892	481.398	390.657	389.661	562.786	540.266	556.332	311.052	102.112	150.587	551.017	573.812	290.462	418.169	523.471	335.578	449.385	203.671	182.129	170.446
513.48	530.7	526.404	526.548	625.318	479.977	391.591	388.574	567.238	542.342	555.353	311.935	101.312	149.463	551.9	574.141	292.821	419.613	523.004	335.566	449.097	202.087	182.808	179.103
514.125	530.237	526.681	526.22	625.682	483.586	389.997	389.038	568.333	540.618	552.636	312.71	104.112	151.297	550.758	574.391	291.801	419.165	521.455	335.729	448.223	205.032	183.727	174.072
519.697	537.263	533.106	533.147	629.351	483.898	391.258	388.131	565.857	540.882	549.864	310.773	101.179	149.507	556.842	579.062	292.468	421.637	522.976	338.259	450.143	203.31	181.129	172.744
519.625	538.194	533.596	533.864	626.615	480.919	389.22	385.656	567.048	540.021	547.915	312.638	102.045	150.84	554.817	578.648	298.295	424.651	522.298	340.717	450.701	204.282	182.763	175.077
519.98	540.425	534.83	535.949	628.682	479.738	390.874	386.885	566	541.703	550.426	310.196	100.579	149.471	555.933	579.203	299.571	425.602	522.718	340.398	450.829	203.976	183.254	173.246
518.513	537.356	533.255	533.102	623.081	482.072	388.491	387.109	570.595	540.584	550.464	308.532	99.2667	148.725	553.367	577	300.192	424.951	519.737	340.518	449.071	205.25	181.839	174.687
513.421	531.65	528.851	527.633	619.588	484.457	387.531	387.104	569.69	541.726	550.906	307.982	104.133	149.732	549.892	573.969	299.718	423.324	517.4	339.614	447.299	205.028	183.045	183.128
514.526	531.556	527.936	527.616	623.088	488.312	385.55	386.005	568.786	544.303	552.15	305.252	101.667	148.435	550.692	575.727	289.365	418.43	521.169	336.614	448.399	203.861	184.143	180.928
515.145	533.7	528.894	529.576	627.993	483.413	386.799	388.35	563.357	546.142	553.803	307.288	101.333	148.522	553.467	578.508	297.442	424.12	524.098	340.102	451.549	205.583	184.625	166.108
509.822	527.95	524.021	523.983	625.291	489.623	386.264	388.437	565.833	544.303	555.339	309.432	104	150.13	549.958	576.891	301.744	425.754	523.196	339.374	450.715	205.139	184.232	172.01
509.763	525.75	523.021	522.113	621.27	491.688	386.893	387.574	567.929	543.976	554.914	308.063	99.6	149.688	550.958	575.914	299.667	424.173	521.239	336.03	448.211	204.75	182.92	178.759
514.816	534.45	530.213	530.305	629.324	492.543	386.425	386.896	566.905	543.895	553.717	306.117	101.467	150.529	555.617	581.094	302.647	428.144	525.455	338.211	451.625	205.278	184.375	177.492
513.592	533.112	528.447	529.023	629.946	490.188	385.469	386.464	566.19	538.097	552.009	308.126	105.067	152.587	554	579.469	301.115	426.57	524.569	338.114	451.05	204.722	183.875	178.256
515.072	532.425	528.723	528.48	626.209	489.171	387.45	387.557	565	539.184	552.383	308.449	104.354	151.756	552.6	578.586	296.314	423.535	521.816	335.608	448.394	203.283	181.468	182.609
517.816	535.838	530.787	531.684	628.932	490.678	390.752	389.847	567.619	539.234	551.881	309.917	103.687	154.806	554.708	583.016	297.827	426.363	527.251	338.163	452.694	203.394	183.861	183.368
516.941	535.394	531.809	531.22	627.324	487.562	390.623	388.148	570.286	539.705	550.572	310.35	102.421	151.828	555.442	581.656	299.628	426.739	524.796	339.548	451.753	203.922	182.531	185.255
515.375	533.044	528.745	528.955	625.622	485.533	390.66	388.525	569.714	540.542	551.477	312.278	102.621	150.915	554.492	580.898	301.192	427.257	525.169	338.307	451.489	204.283	184.459	183.922
516.704	535.619	531.277	531.554	627.811	482.33	389.997	388.087	567.238	542.571	550.362	310.079	104.621	152.48	555.033	579.484	301.558	426.82	525.816	341.157	453.005	205.755	182.602	180.973
515.776	533.85	530.255	529.853	623.791	481.91	390.726	389.563	568.786	544.311	553.4	310.827	103.354	150.132	554.892	579.453	300.538	426.246	522.553	339.361	450.321	202.672	183.754	182.958
516.461	535.9	531.319	531.695	628.757	482.388	390.491	390.71	566.381	546.447	553.636	312.665	104.754	151.792	555.158	578.922	303.006	427.363	523.761	341.795	452.012	203.588	182.736	180.009
515.296	534.3	529.064	530.119	627.318	483.99	388.868	389.262	566.238	545.884	553.327	308.629	102.487	149.596	554.633	579.195	300.147	425.915	524.478	339.59	451.577	204.005	182.745	176.768
512.941	531.463	526.915	527.435	626.081	484.572	389.77	389.306	568.048	545	555.352	306.216	103.4	149.855	554.55	578.648	298.365	424.69	525.082	337.849	451.257	204.694	183.125	176.882
513.849	531.906	528.191	527.853	625.993	484.225	388.484	389.776	569.048	542.913	553.129	307.73	100.067	149.493	554.125	580.023	296.917	424.514	523.561	336.988	449.995	204.417	182.759	176.687
516.842	535.206	531.106	531.147	629.162	487.043	386.525	387.18	567.286	542.129	553.206	311.117	99.9333	150.464	552.275	578.703	300.724	426.011	525.063	340.476	452.28	205.278	185.527	176.631
514.901	535.569	530.17	531.192	628.703	487.949	386.377	384.716	563.786	540.51	551.27	305.378	102.133	150.79	549.967	576.711	298.622	423.958	523.192	337.476	449.964	203.361	183.188	174.041
512.678	530.531	526.872	526.514	623.912	487.196	386.214	383.781	565.071	538.6	550.498	307.279	98.9333	148.783	549.775	572.461	297.032	421.169	519.506	333.398	446.124	203.667	181.589	175.344
512.678	528.925	524.851	524.859	621.757	481.884	385.535	385.831	567.786	539.447	549.305	308.153	104.8	150.304	549.267	574.281	295.981	421.412	520.125	335.283	447.242	205.472	184.402	178.918
514.855	531.15	528.383	527.169	622.865	485.478	387.802	388.022	568.738	542.49	552.618	306.703	99.7333	148.5	551.408	577.07	301.731	425.827	521.322	343.126	451.059	204.889	183.107	179.605
518.447	536.819	532.404	532.621	627.818	486.754	387.506	386.76	566.357	543.518	553.519	309.369	102.333	150.355	553.433	580.398	304.109	428.634	524.384	342.229	452.561	205.528	184.732	178.974
520.428	540.412	534.277	535.785	624.439	474.529	392.692	385.372	561.357	541.326	545.378	301.541	101.067	149.536	556.55	587.258	314.859	437.63	530.271	349.211	458.879	202.444	183.688	195.564
514.467	534.731	528.936	530.085	620.162	473.971	391.261	382.268	556.619	538.892	543.056	302.135	100.333	148.899	552.875	582.18	313.692	434.701	526.984	342.849	454.38	203.583	183.107	192.703
516.349	535.35	529.064	530.876	620.216	474.051	390.179	383.519	558.619	539.476	544.592	300.133	100.978	149.316	554.508	583.539	305.385	430.75	527.416	342.771	454.61	202.417	184.216	190.256
515.599	534.831	529.255	530.328	619.149	477.783	391.579	383.044	556.833	540.918	546.404	300.674	103.711	149.874	552.125	581.781	305.994	430.292	527.357	342.657	454.53	203.723	183.359	189.287
515.224	533.906	529.234	529.508	614.939	477.218	390.733	383.164	559.095	543.292	545.983	301.827	101.378	149.359	554.383	580.453	305.205	429.261	523.969	342.584	452.449	204.445	182.037	188.594
513.408	532.312	527.532	527.825	613.182	475.834	390.016	384.503	560.619	545.137	545.61	301.485	99.6444	149.222	555.042	580.828	309.34	431.701	524.486	341.693	452.411	202.223	184.93	187.215
513.211	531.081	527.383	526.898	610.561	471.529	389.23	382.836	559.452	544.058	543.919	301.467	102.711	150.975	552.517	578.391	305.955	428.743	520.533	339.277	449.064	202.584	184.466	187.569
511.461	528.013	525.043	523.915	607.939	473.029	389.701	382.186	556.786	544.661	542.245	297.593	98.4444	148.28	549.45	574.859	307.147	427.806	517.906	342.717	448.829	205.334	183.493	186.815
511.671	528.231	524.915	524.192	610.439	472.797	388.884	382.71	558.405	542.411	543.592	301.16	99.4444	148.751	548.417	574.984	301.788	424.919	519.545	337.584	447.798	205.612	183.029	188.102
509.138	525.756	523.362	521.797	608.757	471.305	387.953	382.699	559.929	541.316	544.442	302.224	98.5111	145.975	548.35	572.68	298.974	422.335	517.231	335.633	445.627	203.139	180.573	187.297
509.322	527.112	523.468	523.028	609.885	468.826	388.494	381.317	556.571	539.092	543.33	298.748	99.2	146.877	548.283	573.602	302.192	424.518	520.224	337.608	448.219	201.694	181.179	186.615
512.026	528.931	525.617	524.87	609.237	472.217	387.509	382.656	557.452	540.289	542.451	301.018	97.4667	145.884	549.65	572.367	303.141	424.482	518.639	336.976	447.009	202.306	181.714	186.072
509.684	527.15	523.83	523.034	611.203	474.239	385.862	381.372	555.952	541.195	544.528	300.784	100.8	148.145	548.083	573.078	303.038	424.746	520.31	337.717	448.314	202.139	182.027	186.077
506.553	522.544	521.234	518.695	605.601	477.964	384.899	380.721	556.619	532.389	543.712	303.523	102.2	149.696	543.333	570.484	298.577	421.127	518.078	332.964	445.088	201.75	183.366	186.687
510.178	525.463	523.426	521.554	606.743	472.261	383.969	378.869	556.095	529.521	541.678	299.892	100.4	148.522	547.617	570.547	297.981	420.827	515.933	334.747	444.492	201.833	180.759	185.862
512.112	529.169	526.021	524.932	610.297	473.42	383.802	379.186	554.381	533.576	543.979	300.712	96.6	146.783	551.017	576.828	305.269	427.662	521.992	337.813	449.371	203.111	182.339	185.149
509.671	526.406	523.298	522.249	607.98	469.913	383.204	378.596	555.095	533.218	543.691	298.64	100.4	146.645	546.567	574.172	307.667	427.782	517.737	340.253	447.755	205.028	184.098	183.754
505.717	520.95	519.17	517.006	602.209	469.732	384.362	377.694	554.762	535.253	544.116	299.18	98.9333	146.645	544.408	571.719	305.712	425.602	515.663	337.38	445.366	203.167	183.125	184.882
507.836	524.55	521.319	520.435	606.459	475.01	384.887	377.508	554.952	536.226	544.087	299.433	102.165	149.673	542.883	570.609	303.936	424.127	516.714	336.175	445.527	202.804	181.466	186.478
510.658	525.575	522.574	521.627	608.453	472.894	387.833	380.831	558.333	537.316	545.031	301.748	98.5651	149.289	546.125	571.781	299.737	422.349	518.486	334.633	445.993	202.776	182.35	186.088
513.375	529.213	525.638	525.085	610.527	472.176	388.928	381.53	557.976	536.082	544.645	302.658	99.5651	147.767	549.142	576.727	300.968	425.254	522.51	336.205	449.05	202.193	181.823	186.719
516.217	532.556	528.447	528.294	614.703	470.749	389.258	381.727	562.929	536.887	544.881	301.153	100.432	148.477	550.183	578.586	301.173	426.204	523.431	336.741	449.819	202.471	184.189	188.483
519.092	537.537	532.404	532.994	615.878	473.408	390.965	384.197	559.143	541.442	543.958	303.721	103.165	148.709	552.633	577.773	304.25	427.528	523.337	339.614	450.895	203.887	184.029	185.431
516.23	534.25	529.021	529.904	615.331	471.51	389.233	383.585	557.286	538.105	544.666	300.874	101.231	148.933	550.842	576.266	304.91	427.211	521.757	342.482	451.069	203.082	183.118	184.57
515.145	532.325	528.383	528.079	612.108	472.937	388.44	382.634	557.119	537.463	543.842	299.901	99.9651	149.144	549.092	576.297	304.224	426.849	520.459	343.988	450.876	203.054	183.18	185.262
513.164	530.744	525.936	526.463	616.013	477.517	388.792	382.033	558.929	539.684	546.16	300.388	101.698	148.383	548.683	574.422	296.378	421.694	522.278	338.337	449.751	203.304	182.743	188.678
515.572	532.756	528.83	528.492	615.385	476.007	391.472	384.694	561.19	544.747	544.721	299.459	98.5333	148.986	550.867	576.133	302	425.553	522.463	341.747	451.207	201.5	182.839	186.215
513.75	531.969	527.957	527.65	615.223	473.297	389.019	384.792	559.238	543.718	545.828	301.865	100.933	147.739	551.35	577.18	305.577	427.989	522.122	341.139	450.76	202.972	180.679	187.913
511.829	530.919	527.021	526.61	613.763	471.391	386.591	381.339	557.524	541.321	542.579	298.667	98.9333	147.971	549.775	578.453	305.538	428.542	522.62	338.596	450.059	203.111	184.429	188.877
510.513	528.631	524.319	524.311	610.865	473.739	386.475	380.612	557.381	540.889	543.738	300.198	98.2667	146.942	551.3	577.742	304.122	427.444	521.918	338.428	449.568	200.306	180.839	189.221
509.513	527.4	523.596	523.299	609.513	475.109	385.651	378.77	554.929	539.066	543.841	299.586	103.733	148.862	549.75	576.117	304.846	427.109	521.973	337.446	449.214	201.889	181.259	191.487
508.921	526.169	523.426	522.13	608	475.457	385.701	378.322	555.595	537.774	542.438	299.234	100.333	147.848	548.567	573.805	303.558	425.359	519.737	337.084	447.717	202.611	181.723	183.374
506.342	523.138	519.681	519.107	609.284	475.268	386.805	378.814	555.714	538.387	543.888	302.55	99.6667	147.377	546.317	572.266	302.455	424.06	520.549	336.259	447.884	203.139	182.259	181.831
509.382	524.6	521.894	520.672	609.338	476.638	385.937	380.393	557.071	541.437	547.661	300.964	99.0667	147.63	546.667	571.43	301.256	423.025	517.878	337.223	446.646	202.333	182.696	186.805
509.539	527.05	523.574	522.836	609.439	479.761	386.535	381.514	556.69	542.205	547.24	302.485	101.467	147.348	548.683	574.336	301.795	424.63	519.624	340.151	448.857	203.495	184.668	192.088
510.033	526.987	523.532	522.887	609.047	477.761	388.679	382.098	557.571	541.037	545.386	302.972	97.6667	147	548.558	573.477	305.372	426.208	518.094	336.572	446.52	205.8	183.043	190.883
513.059	530.275	526.043	526.153	612.987	475.681	389.802	384.246	557.643	539.347	543.717	299.999	99.6	149.058	551.167	576.359	303.103	426.261	521.863	338.916	449.727	202.411	183.257	191.611
513.842	530.9	527.553	526.74	610.061	476.819	390.956	383.437	560.595	538.708	544.433	300.215	99.6667	147.928	552.958	579.539	304.686	428.563	521.918	337.777	449.311	202.356	181.133	191.729
514.099	531.106	527.809	526.983	612.257	476.312	389.013	382.514	558.452	537.184	542.554	300.35	100.933	150.101	553.492	580.633	309.468	431.683	524.604	338.934	451.394	202.356	183.088	192.021
512.217	529.569	526.043	525.39	612.135	470.014	388.044	383.049	556.071	538.505	543.283	300.116	98.6667	147.92	553.533	579.469	310.006	431.454	522.357	338.934	450.033	201.383	181.731	187.201
511.5	530.131	526.085	525.831	614.655	466.094	387.906	383.612	555.643	536.968	543.846	301.233	100.667	147.551	551.208	576.031	309.032	429.37	522.043	345.126	452.285	202.161	181.963	173.519
512.632	529.269	525.511	525.186	612.243	467.623	387.302	382.842	553.929	537.616	543.695	299.981	96.9333	145.819	548.875	572.672	298.449	422.042	518.596	338.982	447.774	202.439	181.597	175.109
511.368	528.631	525.298	524.604	611.993	470.217	387.818	383.689	556.881	538.642	543.3	298.973	99.2	147.928	546.65	571.258	300.256	422.398	519.51	337.018	447.553	204	182.321	180.979
511.132	526.594	524.787	522.661	604.777	471.543	388.824	383.279	560.095	541.513	541.326	299.586	98.8	145.804	548.283	575.297	300.212	424.194	518.424	335.928	446.466	202.917	182.018	189.39
511.487	526.763	525.128	522.746	604.858	464.246	386.975	381.596	563.167	541.029	541.15	301.324	93.2667	145.891	549.208	575.008	301.84	424.958	520.059	338.313	448.397	202.556	183.33	194.2
514.408	531.794	527.702	527.463	611.635	469.87	387.66	381.257	560.119	536.926	540.524	299.441	102.267	149.529	549.225	579.398	307.494	430.042	522.612	340.669	450.872	202.556	184.732	189.749
513.737	532.362	528.17	528.006	614.493	465.616	386.208	378.874	555.595	533.342	542.644	300.306	98.2	147.391	547.658	575.711	306.891	428.049	520.459	337.904	448.477	201.972	181.054	187.159
510.796	528.569	524.532	524.345	611.689	469.775	386.616	378.732	556.024	531.566	540.245	299.865	101.2	147.29	545.608	573.5	300.135	423.342	519.314	335.874	446.983	203.417	181.375	181.236
510.934	528.306	524.234	524.102	613.02	473.877	386.673	378.366	555.381	536.353	543.893	300.964	100.8	147.203	547.908	573.602	300.718	423.708	520.569	337.024	448.197	200.167	181.268	182.103
510.684	528.275	524.277	524.107	611.324	474.609	386.179	379.383	556	538.51	544.172	300.234	99.3333	148.036	546.633	573.227	300.494	423.415	518.788	338	447.504	203.611	182.027	181.974
511.987	528.931	524.894	524.621	609.804	476.174	386.107	381.377	556.071	542.097	544.914	298.969	99.2	146.935	546.808	574.227	303.91	425.743	519.212	342.114	449.382	201.633	180.793	184.608
514.474	531.444	527.362	527.175	613.75	477.732	388.258	382.18	557.595	540.713	546.133	301.581	100.8	147.094	549.758	576.164	300.744	424.877	521.969	340.151	450.278	201.578	184.115	185.946
511.974	528.806	524.851	524.452	613.689	475.203	388.55	382.743	559.071	541.642	545.97	302.356	100.133	145.949	549.708	574.234	306.635	427.243	519.831	338.458	448.316	203.245	181.347	187.336
513.52	529.987	525.468	525.74	612.446	475.167	388.403	381	557.643	540.718	545.421	301.023	98.9333	147.681	548.442	574.492	305.833	426.919	518.529	338.56	447.568	203.245	182.686	187.582
512.829	528.131	525.596	524.09	607.959	474.558	387.903	380.093	559.595	538.9	545.888	301.707	101.8	147.109	546.65	570.938	302.622	423.553	517.282	335.12	445.456	201.411	181.668	189.351
514.888	532.938	528.085	528.554	612.919	472.413	387.77	381.667	557.333	536.405	543.567	300.023	101.667	148.783	550.233	574.797	300	423.852	520.012	338.102	448.285	202.383	182.624	189.367
514.066	531.513	528.021	527.294	611.061	475.355	389.261	379.776	557.714	537.792	543.691	301.644	99.9333	147.58	549.675	575.148	302.936	425.623	520.275	338.892	448.755	201.745	181.686	189.449
513.961	531.081	527.213	526.819	612.216	474.899	387.541	381.038	558.881	537.49	543.725	300.608	101.067	147.79	548.917	574.008	301.718	424.44	521.004	336.988	448.447	201.883	181.749	189.767
512.914	529	525.681	524.797	608.155	475.261	386.557	380.404	556.738	538.889	543.627	300.477	97.0667	148.246	548.067	573.305	299.891	423.12	518.902	335.62	446.634	203	182.893	188.426
510.283	527.369	524.362	523.232	608.662	475.036	387.148	381.918	556.667	538.837	546.365	302.108	98.4667	146.891	549.65	574.57	301.404	424.521	520.494	338.259	448.639	200.056	181.054	185.308
508.868	526.9	523.277	522.808	610.75	480.174	385.116	382.546	557.571	540.039	546.858	298.811	100.667	148.667	548.592	575.125	300.096	424.053	523.212	339.693	450.85	203.694	183.723	188.574
509.118	526.338	523.638	522.339	609.932	478.58	385.019	383.115	555.571	541.361	546.455	299.459	98.6667	147.601	552.692	579.383	306.808	429.658	524.459	339.301	451.451	202.75	182.714	190.908
506.467	524.325	521.681	520.407	608.595	477.116	383.101	380.377	554.524	538.524	544.704	300.468	102.733	149.167	549.308	577.32	308.212	429.5	523.969	337.235	450.34	203.028	182.973	192.636
507.559	524.344	521.553	520.435	609.568	472.007	388.113	379.35	556.881	538.99	545.476	299.505	101.2	147.717	549.525	577.773	304.244	427.525	523.831	336.247	449.867	204.222	182.42	187.467
508.158	525.4	523.17	521.412	610.007	470.942	389.701	381.754	557.214	541.721	542.811	299.91	99.4	148.558	550.25	578.812	307.417	429.736	523.6	339.024	450.822	202.611	182.223	184.99
507.362	525.731	521.426	521.582	612.601	470.616	389.142	382.24	555.095	537.655	543.897	299.595	100.067	148.754	548.983	574.758	307.923	428.187	521.859	345.054	452.145	203.639	182.804	182.549
506.724	523.575	520.298	519.565	608.899	473.212	388.409	381.831	554.143	538.592	543.761	302.283	99.042	148.779	551.025	572.812	295.641	420.563	517.875	338.09	446.986	201.476	181.754	185.894
511.638	528.419	524.723	524.362	613.007	473.161	389.352	383.995	558.5	538.661	540.161	304.706	100.976	149.757	551.017	575.344	305.558	427.151	519.361	338.626	448.097	203.004	183.665	186.674
513.816	531.25	527.34	526.977	612.318	471.944	389.629	384.077	561.262	540.816	543.045	300.85	98.842	148.692	551.667	576.758	303.679	426.757	519.725	338.506	448.271	202.254	181.709	188.125
516.711	533.45	529.298	529.141	614.013	470.755	388.557	383.639	560.333	539.708	541.864	304.742	99.3754	146.46	550.508	577.82	306.795	428.947	521.639	338.626	449.477	200.948	181.745	186.669
515.974	532.356	528.447	528.136	613.074	467.458	390.17	384.093	561.024	536.642	541.448	302.048	99.3087	149.155	550.75	576.344	302.436	425.887	520.02	337.524	448.062	203.615	182.799	187.976
517.02	534.825	530.021	530.367	614.716	467.198	389.651	382.929	558.833	536.955	540.276	303.183	100.109	150.344	551.583	578.469	303.923	427.662	521.855	339.458	449.936	203.143	183.754	185.525
516.599	534.225	530.149	529.802	612.818	469.908	388.223	380.568	558.476	537.658	543.032	301.084	99.5087	148.902	550.033	577.242	308.782	429.778	519.474	343.994	450.283	202.643	183.049	188.669
514.151	531.719	527.511	527.424	614.047	471.908	388.745	382.82	558.69	539.895	543.959	300.174	104.309	148.163	549.758	575.367	304.814	426.754	521.102	341.958	450.466	203.004	182.575	186.022
514.829	531.506	527.191	527.192	612.074	473.101	389.154	384.055	558.286	540.105	543.395	297.856	98.2667	147.225	549.108	573.992	306.295	426.947	518.663	336.916	447	201.5	181.723	183.779
513.941	530.619	526.426	526.356	612.162	470.109	388.009	383.257	555.452	539.697	544.009	301.216	96.0667	145.601	545.633	571.766	304.647	425.039	518.882	336.331	446.903	201.278	180.152	181.892
512.072	528.963	525.362	524.831	609.973	467.558	386.94	381.984	556.143	539.9	544.03	300.396	99.1333	146.391	546.925	572.445	298.199	421.803	518.176	336.133	446.397	202.194	181.429	182.338
512.493	529.763	526.979	525.593	611.574	473.254	385.965	377.645	557.238	541.029	543.893	303.297	103.733	147.783	547.15	575.5	301.622	425.06	522.471	339.428	450.297	202.667	182.241	184.318
513.053	530.525	527.064	526.254	608.122	475.029	385.204	377.907	556.881	541.621	544.691	299.694	98.9333	146.399	549.1	575.195	302.282	425.285	519.435	337.054	447.523	202.361	181.205	186.631
511.48	529.531	526.66	525.384	608.588	472.645	384.028	379.071	555.5	539.392	544.107	300.946	103.133	148.145	547.658	574.438	301.263	424.384	519.773	337.108	447.748	205	184.42	187.369
509.401	525.963	523.787	521.977	606.838	474.225	383.903	378.049	556.19	540.871	543.562	296.865	98.4	148.029	544.6	570.945	303.16	423.852	515.627	338.259	445.691	202.972	181.83	188.431
509.572	525.825	522.532	521.757	608.196	475.899	384.877	378.262	557.167	539.097	545.408	301.613	101.933	148.232	545.783	572.422	300.41	423.007	519.459	337.825	447.841	201.917	183.357	188.974
510.072	527.331	523.745	523.057	609.939	477.28	388.283	380.18	559.762	537.01	542.898	302.688	99.9924	149.389	548.033	572.797	299.712	422.792	519.455	335	446.724	202.032	182.87	192.352
512.211	529.081	525.404	524.893	610.939	479.28	388.717	383.574	559	535.684	544.941	303.868	101.259	149.447	548.967	576.125	301.776	425.426	521.82	336.012	448.556	200.56	179.799	190.075
511.5	528.944	524.17	524.667	614.405	477.23	386.855	382.027	558.095	534.934	543.361	302.337	101.726	150.817	550.842	577.359	303.179	426.754	523.016	338.247	450.162	202.532	183.254	190.08
510.803	527.969	524.426	523.785	613.324	475.918	388.116	381.273	556.333	536.087	545.271	298.967	99.5257	148.31	547.583	574.633	307.295	427.785	520.31	342.524	450.209	202.615	183.772	190.578
509.257	527.088	523.447	522.977	611.777	474.041	388.201	380.727	557.119	533.534	545.928	301.156	100.993	149.281	549.658	576.547	301.429	425.426	522.341	340.422	450.61	204.504	182.486	192.604
511.684	528.681	525.106	524.554	612.122	470.788	388.06	381.104	555.905	534.534	544.533	301.85	101.859	149.201	550.767	575.414	305.769	427.299	521.071	338.651	449.143	201.254	181.808	191.188
510.934	527.944	524.043	523.78	612.358	471.933	389.453	382.47	556.714	537.708	544.494	304.481	100.126	148.933	550.083	576.703	305.904	427.954	523.067	338.729	450.382	202.004	182.2	187.265
510.362	527.4	523.915	523.271	609.689	472.498	389.481	382.913	556.738	538.047	545.215	303.174	98.5924	150.158	550.65	576.609	301.5	425.493	521.424	337.355	448.846	200.004	182.129	187.516
509.776	527.237	523.702	523.073	610.338	471.442	388.525	382.388	557.381	540.389	543.597	303.847	98.0667	145.826	551.917	577.461	301.878	426.085	523.173	337.47	449.95	202.389	181.509	182.087
510.52	528.019	525.34	524.068	609.899	468.645	387.519	382.399	557.929	539.374	539.579	299.333	99.6667	147.167	551.3	577	304.314	427.215	521.604	338.295	449.325	203.083	183.991	180.379
510.737	526.675	522.979	522.582	609.426	472.746	387.148	381.678	557.905	538.784	540.253	300.216	97.0667	146.746	548.333	575.578	298.859	423.577	521.961	339.675	450.086	203.056	182.161	184.221
513.691	531.469	526.681	527.192	615.149	472.884	387.044	379.47	552.881	539.713	543.811	298.901	99.9333	148.188	549.167	576.43	306.218	428.004	523.851	339.898	451.318	203.528	180.58	181.744
511.684	528.256	525.128	524.164	608.75	474.891	387.091	378.842	557.333	541.184	545.275	300.09	99.8	146.957	549.517	575.836	306.776	428.042	518.584	338.265	447.485	202.306	183.036	188.041
509.257	525.825	522.745	521.695	604.926	475.21	385.503	380.175	555.929	539.35	542.592	300.369	98.9333	147.891	548.075	570.656	306.013	425.289	514.533	337.253	444.632	202.056	180.929	188.421
508.678	524.463	521.596	520.537	604.378	472.674	384.475	380.257	556.024	538.539	543.215	299.838	99.3333	146.681	546.608	568.328	302.346	422.225	515.271	335.723	444.475	203.583	181.286	186.113
509.039	524.469	522.021	520.514	604.973	475.486	386.34	383.421	558.095	542.808	545.073	300.568	101.6	147.935	546.775	569.562	299.224	421.067	516.231	336.91	445.525	201.417	182.259	189.231
512.579	530.55	526.34	526.305	613.75	475.839	388.962	385.284	557.952	543.458	546.108	301.516	105.323	150.988	552.117	579.781	305.788	429.278	524.122	340.88	451.869	202.615	183.575	188.821
513.053	529.7	526.723	525.593	612.892	477.079	390.047	385.563	560.881	544.537	547.323	301.813	100.323	149.553	551.75	580.586	307.301	430.472	523.396	340.892	451.435	203.06	182.442	190.688
517.25	535.219	529.787	530.808	618.574	473.818	389.563	384.896	560.643	542.01	545.237	302.065	103.59	149.966	551.992	580.602	307.077	430.356	525.431	342.867	453.447	202.532	184.772	186.477
514.921	532.181	528.915	527.921	612.953	470.303	389.61	382.492	562.619	540.861	543.172	304.426	100.123	148.097	548.767	576.328	302.91	426.141	520.4	336.036	447.705	202.782	183.111	191.016
516.375	534.225	529.851	529.904	616.318	468.673	390.717	383.607	557.095	538.316	545.357	302.957	101.19	149.01	550.942	576.102	302.449	425.785	520.906	339.018	449.188	201.754	183.272	186.108
516.434	534.219	529.872	529.864	614.074	471.441	391.286	382.41	557.048	538.703	542.486	299.651	99.3226	149.292	550.633	575.695	298.513	423.44	520.855	340.41	449.705	203.448	183.406	189.19
514.566	533.675	529.277	529.288	617.561	471.426	389.214	381.842	557.857	538.597	543.76	302.228	101.856	150.778	552.133	579.359	308.109	430.363	523.918	341.374	451.941	202.115	183.611	186.677
516.941	535.419	531.468	531.119	615.696	472.847	390.053	382.208	557.881	537.547	541.718	301.237	97.7226	148.995	551.95	578.102	307.538	429.482	522.302	340.578	450.648	202.282	182.718	186.775
515.224	533.094	529.17	528.768	614.568	471.739	388.101	379.421	558.738	536.616	540.708	301.91	99.2	147.623	549.55	574.93	304.519	426.394	521.016	337.91	448.817	200.667	181.839	184.826
512.217	529.838	526.553	525.571	611.189	467.304	386.843	381.88	558.405	535.337	540.923	298.658	98.8	145.899	548.167	575.016	303.006	425.602	519.008	336.855	447.185	204.389	183.08	185.154
510.23	526.981	524.553	522.893	608.743	467.797	384.415	380.284	555.786	538.345	543.974	302.279	98.3333	145.138	546.367	573.734	302.032	424.489	519.098	338.283	447.803	202.472	182.08	184.544
506.658	524.2	521.277	520.102	607.007	470	382.23	379.175	553.952	538.879	543.644	298.775	97.9333	147.304	545.642	570.484	298.66	421.173	517.376	335.331	445.596	202.222	182.696	184.041
508.401	523.294	520.809	519.379	605.716	473.022	384.579	379.743	555.548	539.332	542.768	301.703	99.5333	147.638	543.5	568.422	298.34	420.067	515.659	333.054	443.658	202.111	180.652	185.862
508.612	524.694	520.809	520.576	607.946	474.717	385.179	380.251	553.857	536.626	542.356	298.117	99.2667	147.058	545.558	569	295.814	418.94	515.757	335.133	444.537	202.611	179.643	183.456
509.849	527.406	523.021	523.113	609.358	473.993	383.733	379.421	555.929	534.126	541.438	299.64	98.8	146.957	547.55	573.281	298.519	422.356	519.984	336.277	447.549	202.889	179.589	186.231
507.48	524.694	521.021	520.537	608.791	475.123	385.129	377.175	558.405	534.1	540.876	298.928	99.8	148.268	545.858	571.594	300.545	422.708	517.678	338.102	446.872	202.444	181.634	187.21
507.454	522.769	520.277	518.746	604.487	477.513	387.409	380.24	560.881	538.453	544.625	301.79	102.639	149.484	545.283	572.156	305.679	425.782	517.357	339.922	447.394	201.282	179.95	196.064
512.092	529.237	525.979	525.119	611.892	476.789	389.569	382.432	561.286	537.561	546.741	303.457	104.706	150.389	548.85	578.484	310.019	431.018	523.749	343.566	452.703	202.615	183.879	193.408
514.5	531.138	528.106	527.096	611.899	477.745	389.267	382.989	557.595	538.545	546.35	304.763	98.2396	148.781	553.317	581.812	312.962	434.134	524.463	343.717	453.195	201.643	183.879	194.849
512.178	530.181	525.319	525.881	613.932	470.144	389.116	379.454	555.286	536.626	544.895	302.709	99.373	148.716	552.783	581.078	311.154	432.81	526.212	341.126	453.233	204.254	184.12	186.582
511.461	528.619	524.745	524.367	610.378	477.774	388.358	379.984	555.69	538.534	546.509	303.538	101.239	149.368	551.9	577.031	305.673	427.975	521.878	338.62	449.62	201.81	182.066	190.977
510.382	527.75	523.34	523.559	611.487	478.528	388.041	381.803	555.476	539.692	544.724	302.466	103.706	150.933	550.2	578.148	300.756	425.778	524.49	337.813	450.884	201.921	183.156	188.813
512.559	529.494	525.702	525.373	613.399	472.738	390.091	383.437	553.714	541.639	546.222	303.286	99.9063	148.368	551.542	578.43	302.494	426.859	523.729	338.018	450.504	201.921	180.933	184.623
511.059	529.531	525.489	525.288	612.196	469.644	391.585	382.967	556.095	541.771	543.668	302.592	101.706	148.44	552.108	575.836	301.583	425.19	520.674	337.355	448.392	202.143	182.424	180.264
512.704	529.581	525.489	525.407	611.493	471.435	390.434	383.049	557.071	543.258	544.159	302.207	97.6667	145.42	551.958	576.148	301.205	425.123	521.451	337.331	448.853	199.5	182.455	182.513
513.967	532.112	527.66	527.785	612.162	469.659	388.469	383.656	558	543.95	544.554	299.757	100.4	146.688	552.092	576.164	302.769	425.989	519.467	339.542	448.523	203.528	183.714	181.841
511.421	529.412	526.255	525.237	610.858	470.246	386.965	382.798	556.095	541.5	543.369	299	98.2667	146.638	548.808	575.062	299.808	423.866	518.843	337.608	447.382	202.75	183.33	185.626
512.237	529.469	526.255	525.384	608.48	473.746	386.16	382.47	557.881	535.766	541.768	298.874	100.933	148.377	544.792	570.414	305.224	424.746	517.255	339.096	447.007	202.667	183.795	184.246
509.862	523.3	521.553	519.542	603.135	474.159	384.714	381.279	566.262	538.297	542.966	304.243	100.667	148.478	545.275	571.68	305.141	425.271	521.565	336.12	448.444	202.722	180.589	194
511.039	526.737	523.787	522.74	609.392	474.913	384.824	381.355	561.81	535.445	540.858	294.712	102.933	150.949	547.842	574.953	304.051	426.148	522.455	338.62	449.969	202.806	183.018	190.267
511.158	529.006	525.936	524.842	610.676	475.007	385.679	380.503	556.905	535.939	544.85	296.811	99.2	146.362	547.142	577.188	303.66	426.94	522	337.795	449.368	202.028	183.509	184.39
510.539	528.919	525.234	524.689	614.412	472.138	385.509	382.148	552.024	538.234	545.824	303.306	97.6	147.804	548.142	575.523	304.218	426.496	521.004	338.09	448.881	202.556	181.741	186.831
508.809	526.312	522.213	522.13	613.622	475.384	385.899	380.317	555.833	538.55	544.009	299.964	100.133	147.768	548.183	571.023	298.801	421.493	517.502	335.596	445.777	201.689	181.213	183.375
513.296	530.138	526.17	525.893	615.155	477.696	388.302	381.65	555.595	542.145	543.215	301.684	97.2667	148.239	549.467	573.133	299.679	422.926	519.992	338.03	448.245	202.106	181.034	185.098
514.355	532.206	528	527.91	615.987	474.152	389.006	385.415	557.524	540.74	545.335	300.892	101	147.906	550.783	573.93	303.026	425.123	519.467	342.277	449.601	204.272	182.749	184.714
516.118	532.525	528.426	528.237	613.149	472.333	390.302	382.721	560.905	542.913	546.017	302.432	100.133	148.101	550.825	576.172	303.115	426.183	519.282	338.374	447.95	202.161	181.65	190.206
517.257	535.175	530.383	530.718	613.345	469.254	390.135	381.852	560.476	541.616	541.498	300.612	99.6667	148.254	551.758	578.547	304.179	427.838	521.02	339.994	449.641	203.522	182.713	187.775
515.895	533.719	529.617	529.401	613.581	469.949	389.689	383.432	560.262	540.484	544.043	301.171	96.8	146.522	551.4	576.953	304.083	427.067	519.506	339.193	448.409	203.328	182.418	190.227
515.447	533.294	529.809	529.113	612.095	471.399	388.802	381.803	557.69	537.826	544.159	299.847	99.0667	147.486	551.35	577.508	301.994	426.169	520.027	338.265	448.359	202.495	183.159	183.062
512.572	528.975	526.979	524.955	607.432	471.957	388.72	379.891	559.786	538.929	542.232	300.18	100.4	148.036	549.625	575.617	305.929	427.479	518.82	341.235	448.798	202.772	182.106	188.873
512.75	529.506	526.66	525.452	610.405	475.522	389.821	383.262	558.31	538.466	544.373	299.973	102.333	147.326	550.567	577.961	308.417	429.901	523.039	339.06	450.496	203	183.705	182.277
512.908	530.3	526.723	526.13	612.946	471.413	388.368	381.126	557.405	538.358	542.412	297.541	97.2	145.949	551.308	579.547	309.083	430.982	523.224	340.036	450.993	202.611	183.179	188.174
508.697	527	523.34	522.802	611.797	468.08	384.84	379.038	553.262	534.655	542.425	302.045	99.2	145.935	546.6	574.891	306.083	427.236	521.173	338.693	449.221	201.583	183.036	190.097
505.882	522.981	519.532	518.966	608.081	466.312	383.456	376.41	552.095	533.063	538.794	298.82	101.067	147.014	543.642	568.562	298.923	420.451	516	334.861	444.577	203.694	181.339	189.451
508.954	527.562	522.979	523.288	609.547	468.964	383.406	378.858	552.19	534.832	542.421	301.324	97.4667	146.297	547.033	568.938	297.308	419.732	518.322	335.331	446.169	202.056	179.973	191.441
510.026	527.487	522.702	523.209	610.966	472.681	385.286	379.94	555.69	535.421	544.369	299.694	99.3333	148.942	548.1	573	299.282	422.648	521.2	337.645	448.824	201	181.116	187.846
508.546	523.956	520.638	519.831	607.716	474.667	387.821	382.383	557.214	539.5	548.408	300.252	98.3333	148.08	547.275	573.453	299.269	422.845	518.82	337.036	447.143	202.444	180.58	191.544
508.112	522.938	520.191	518.881	604.676	479.92	389.05	381.546	562.167	539.708	544.948	303.622	101.4	147.674	543.4	570.062	303.885	423.852	517.102	337.247	446.185	200.611	181.223	191.713
508.533	524.1	521.787	520.085	606.351	478.297	388.874	381.158	560.333	540.526	544.215	299.758	99.2	148.029	545.833	573.414	301.744	424.187	517.243	337.018	446.181	199.718	179.535	185.672
513.934	531.812	526.872	527.379	614.054	479.239	389.865	383.191	560.786	543.108	543.687	301.893	101.4	149.312	550.683	579.711	309.077	431.053	523.824	342.651	452.387	203.912	181.884	183.185
514.02	531.025	527.553	526.814	611.155	478.543	391.063	383.929	562.571	541.713	545.687	301.523	100.2	147.775	551.667	583.305	311.833	434.187	525.957	342.145	453.48	201.412	183.616	183.831
515.651	535.506	530.596	531.113	617.824	476.848	386.453	383.082	555.548	537.255	543.425	301.226	103.133	148.862	554.992	585.445	312.962	435.771	530.047	345.09	457.119	203.44	184.776	177.231
513.125	533.013	528.149	528.621	618.007	474.406	389.151	381.781	554.857	537.439	543.798	298.406	98.6667	147.21	554.333	582.234	307.987	431.592	527.537	342.639	454.632	203.496	184.857	178.6
512.539	531.312	527	527.057	614.797	473.5	386.821	381.393	553.381	539.534	545.352	302.388	101	148.036	552.742	579.445	306.051	429.271	526.275	342.169	453.682	204.023	184.973	175.041
510.033	527.588	523.298	523.452	614.237	472.565	387.047	379.552	553.738	541.216	545.464	299.875	97.0667	145.493	549.267	574.328	295.147	420.975	521.827	334.886	448.116	201.746	183.089	180.631
512.204	529.369	525.617	525.254	613.176	467.007	389.667	383.596	555.738	540.892	545.884	301.01	100.533	148.094	552.95	578.234	301.712	426.342	525.298	338.06	451.47	201.273	184.107	197.103
510.434	524.388	523.106	520.593	604.912	474.696	387.079	380.607	558.714	538.268	543.622	302.036	99.0667	146.022	550.642	574.258	302.519	424.993	517.314	333.639	444.891	203.083	181.875	190.677
509.217	524.469	522.532	520.582	603.655	477.036	383.868	380.678	558.833	535.2	540.996	302.171	100.8	148.797	548.05	570.078	300.333	421.908	514.545	334.271	443.463	200.556	181.75	185.241
512.171	527.506	524.894	523.486	606.966	468.036	384.173	380.858	555.69	537.639	541.459	297.838	97.4667	145.812	547.05	571.195	298.692	421.511	514.902	335.392	444.121	203.167	180.973	184.99
513.664	530.369	526.681	526.22	610.304	462.116	387.314	382.104	555.5	538.99	548.06	298.874	99.4	146.717	545.408	568.727	299.737	420.972	515.188	337.47	445.114	203.611	182.366	197.031
510.533	524.844	522.66	520.989	603.277	465.63	387.047	380.667	556.976	539.324	544.674	299.027	98.6667	146.203	538.683	561.891	296.244	415.972	508.753	331.03	438.677	203.917	181.241	198.492
511.914	526.369	523	522.362	605.351	473.449	384.953	380.672	558.19	539.718	545.94	301.441	99.5333	146.717	545.242	566.648	296.237	418.113	514.384	336.482	444.238	200.861	179.705	186.549
510.441	525.662	523.872	521.644	604.818	479.587	386.862	380.251	565.238	539.471	544.635	300.288	102.267	149.659	546.5	570.82	302.353	423.352	516.31	336.886	445.563	204.833	182.42	186.903
513.671	532.581	527.809	528.136	613.872	478.109	390.497	382.005	560.714	538.197	544.446	299.45	99.0667	148.014	549.475	575.758	304.801	426.923	521.612	341.114	450.442	202	180.643	181.338
512.763	532.463	527.638	528.068	618.885	480.418	388.336	380.59	559.595	535.982	543.882	302.56	103.433	152.054	548.425	576.586	308.205	429.165	522.894	341.669	451.437	204.66	183.233	177.653
515.441	533.806	529.362	529.48	617.743	478.266	388.991	381.421	557.357	539.6	542.672	299.929	98.7663	149.735	551.608	579.117	304.981	428.535	523.345	340.741	451.344	203.382	183.474	184.129
513.289	531.088	528.298	526.96	614.595	478.281	389.063	384.333	560.286	539.647	540.912	300.082	98.0996	148.583	552.508	578.961	308.859	430.595	523.812	340.12	451.382	202.077	185.304	187.314
515.967	534.9	529.532	530.418	619.507	483.013	387.956	382.033	557.167	539.266	543.187	303.145	103.7	151.887	554.35	584.336	308.949	433.067	528.922	341.548	455.04	203.827	183.045	185.442
516.296	536.456	530.447	531.943	619.574	476.752	388.689	381.333	552.952	537.976	544.762	293.722	98.6996	148.199	551.992	580.25	305.288	429.215	524.145	341.09	451.967	202.966	184.054	179.847
512.75	531.669	526.404	527.266	617.946	461.121	389.61	382.656	553.952	540.395	546.006	303.172	98.9663	148.25	551.092	578.914	303.429	427.592	523.82	338.163	450.615	202.827	183.161	199.35
514.974	533.513	528.149	529.096	616.608	460.194	389.475	384.738	552.714	540.879	542.637	299.803	99.2329	148.916	552.325	578.547	301.096	426.144	523.498	338.687	450.627	203.077	182.394	198.135
514.934	531.894	528.255	527.678	612.034	458.882	391.472	384.268	558.976	543.405	543.414	303.785	100.7	148.779	554.317	580.469	300.346	426.599	524.012	339.235	451.154	201.827	184.188	204.237
506.862	522.881	522.064	518.983	605.169	466.906	389.95	385.421	563.69	541.853	544.318	304.261	102.933	147.543	549.85	578.188	307.346	429.415	521.784	339.988	450.102	202.139	183.259	195.272
507.684	523.519	522.234	519.531	603.946	476.123	386.695	383.454	561.405	541.432	543.571	299.36	99.5333	145.703	552.633	578.203	311.872	431.908	518.396	342.452	449.021	202.444	182.955	189.554
507.954	525.325	522.574	521.254	604.939	473.558	382.62	377.907	557.595	536.076	542.433	303.261	101.533	146.304	547.633	575.57	304.186	426.5	518.255	340.355	448.109	202.611	182.348	182.19
506.493	521.775	519.383	517.966	603.041	472.116	383.236	377.579	554.452	535.611	542.738	299.216	96.9333	146.384	545.317	568.797	300.878	421.63	514.125	333.217	442.793	202.639	181.598	177.046
507.428	522.013	518.83	518.073	605.054	470.71	385.55	378.361	551.857	535.15	543.751	303.072	98.6667	145.935	542.175	565.68	300.692	420.123	514.957	333.687	443.482	202.333	179.527	179.723
505.612	521.425	518.809	517.446	606.291	477.471	386.5	382.213	558.976	536.145	545.858	300.423	98.6667	148.587	541.725	566.805	296.205	418.165	516.494	333.374	444.29	200.306	181.196	176.092
512.164	529.919	525.383	525.604	612.5	483.312	388.594	382.683	558.429	537.976	544.996	304.279	102.933	148.616	548.967	574.867	302.635	425.331	523.745	340.018	451.302	202.167	181.232	181.805
513.592	532.506	527.766	528.13	616.547	481.993	387.478	380.47	556.452	541.545	545.258	296.793	100.2	148.645	550.275	580.43	307.603	430.567	525.129	339.958	452.116	203	182.384	178.821
514.487	533.894	527.957	529.418	617.196	482.93	387.585	382.033	555.952	539.679	545.84	301.743	101.243	148.901	550.258	580.992	310.987	432.68	527.616	343.524	455.029	206.497	184.276	173.459
512.678	530.175	526.426	526.006	611.763	479.567	386.491	379.273	556.071	538.408	547.617	298.878	101.843	149.024	549.317	577.352	307.885	429.335	522.196	341.151	450.81	204.609	183.972	180.531
515.355	532.638	527.851	528.35	614.872	477.589	387.478	379.437	555.048	535.537	548.029	300.04	101.71	149.604	549.825	575.367	303.442	426	520.902	342.675	450.627	204.275	185.677	182.992
514.349	530.494	527.213	526.446	611.615	470.625	389.575	378.749	557.262	537.903	544.394	299.329	99.1099	147.807	549.15	573.578	299.199	422.863	519.757	338.723	448.375	202.22	183.588	198.059
515.447	531.975	528.383	527.78	610.453	472.676	389.755	381.306	557.714	538.782	543.256	301.536	100.577	150.35	550.375	573.453	301.872	424.275	519.11	336.765	447.211	203.581	184.017	193.31
514.02	529.494	526.468	525.48	608.27	469.683	388.525	381.339	558.524	539.368	542.535	301.968	100.177	148.031	547.625	571.562	299.545	422.144	517.29	335.602	445.651	203.636	180.695	194.587
514.789	530.619	527.277	526.469	608.432	469.756	387.871	380.705	558.095	537.416	541.316	301.644	102.043	148.567	548.308	572.344	299.583	422.518	517.259	334.072	445.029	201.359	180.776	191.126
512.421	529.075	524.702	524.785	610.237	471.459	387.827	380.601	558.571	536.129	543.175	300.527	98.5766	150.466	550.083	576.203	302.006	425.588	520.863	336.464	448.154	201.359	180.954	191.782
512.303	530.531	527.277	526.35	612.709	470.667	387.915	381.235	559.429	538.629	541.717	298.441	99.0667	148.493	550.458	577.109	303.532	426.835	522.263	338.422	449.774	201.694	182.071	185.451
515.171	533.431	530.043	529.203	614.324	471.399	388.368	382.781	558.048	543.574	547.219	299.649	96.5333	145.964	554.15	581.047	307.84	430.975	524.349	341.831	452.382	202.944	182.875	187.082
507.855	524.375	521.809	520.407	609.696	470.109	385.358	383.934	556.524	542.15	545.7	303.288	100.8	148.797	549.267	577.844	299.397	424.894	520.839	335.247	447.66	204.389	185.223	187.441
504.704	520.731	519.064	516.763	605	469.072	384.569	381.781	558.81	539.121	542.781	300.982	99.5333	146.471	545.408	568.719	301.615	422	513.749	335.054	443.29	203.194	183.804	189.631
507.138	524.088	520.617	519.927	609.649	470.138	384.748	380.262	556.738	535	542.116	298.054	101.8	146.775	542.825	568.992	302.212	422.451	517.286	336.657	446.064	201.222	180.777	188.513
508.204	523.894	521.277	519.859	607.007	476.761	387.22	382.77	560.738	538.984	546.455	302.198	99.3333	148.413	547.142	570.719	298.808	421.359	516.914	336.223	445.667	201.556	181.25	186.985
511.836	529.594	526.021	525.418	614.223	469.471	389.818	386.12	558.905	539.045	544.064	298.108	102.2	148.42	552.508	577.609	302.071	426.257	522.973	341.59	451.454	202.722	183.107	195.082
510.868	527.312	525.553	523.412	610.068	472.551	388.792	382.689	559.524	537.545	545.682	301.541	101.2	146.616	551.85	577.398	303.167	426.764	519.533	337.608	447.8	201.806	181.732	198.138
507.408	524.156	519.66	519.847	610.453	481.471	392.513	384.945	567.452	548.324	541.773	300.441	104	152.681	542.433	570.609	297.481	420.581	519.576	336.548	447.409	202.167	181.946	213.569
510.105	525.588	521.34	521.316	610.824	476.428	393.003	384.716	564.833	548.613	538.712	296.982	100.867	149.261	545.575	574.375	302.455	425.011	523.533	340.47	451.352	203.167	184.83	209.267
512.849	529.956	525.638	525.593	613.331	474.715	391.563	384.011	564.429	548.124	539.636	296.889	99.916	150.522	548.525	579.336	307.603	430.074	524.682	342.91	453.009	204.31	183.29	208.335
510.849	528.213	524.894	524	612.047	472.636	391.022	383.721	563.048	545.421	541.932	302.952	101.116	149.014	548.333	579.859	313.224	433.398	525.157	341.771	452.848	202.476	184.522	200.551
512.961	531.219	526.064	526.791	614.372	469.817	389.101	379.956	558.738	542.742	540.082	296.772	101.783	151.536	547.842	580.82	308.468	431.218	529.165	341.867	455.314	205.115	182.808	196.874
508.888	524.681	521.66	520.497	615.791	466.636	389.478	379.142	562	542.176	542.897	301.781	100.849	148.783	548.817	579.25	302.808	427.401	523.282	339.416	450.784	203.115	181.674	204.587
505.329	521.031	518.404	516.966	609.318	476.092	385.579	376.115	558.167	541.711	540.481	298.123	99.516	148.58	546.05	575.273	303.827	426.169	519.784	336.229	447.409	202.282	181.174	203.587
505.283	520.906	517.17	516.808	610.318	466.846	386.132	379.574	558.095	540.482	539.202	296.853	98.9827	147.688	544.183	571.094	288.782	416.021	521.541	333.223	447.287	202.032	182.513	200.951
504.967	517.669	517.064	513.842	607.73	461.918	387.629	382.077	562.524	544.808	543.258	301.349	97.916	146.927	543.967	571.391	292.013	417.93	519.667	333.181	446.135	202.032	182.45	206.166
506.132	520.463	518.596	516.475	604.311	476.694	387.327	380.519	563.714	542.747	542.408	297.628	100.649	150.203	544.325	572.32	293.641	419.243	519.388	334.898	446.644	203.976	183.825	205.633
508.243	523.181	520.511	519.158	609.304	469.449	390.311	381.557	560.381	546.326	543.665	295.865	99.4667	146.043	546.608	574.32	296.692	421.82	521.647	334.934	448.026	201.611	182.705	207.426
505.421	518.781	518.447	514.989	604.459	468.341	389.164	380.907	564.31	545.687	544.077	301.396	98.0667	147.507	547.317	573.414	299.462	422.933	518.31	332.97	445.23	203.889	182.839	209.8
500.763	512.7	513.702	509.119	597.149	481.217	384.085	378.809	563.048	546.874	543.043	301.243	98.6	147.804	541.05	570.5	296.872	420.197	515.326	330.819	442.575	200.222	181.991	210.841
500.507	513.506	514.255	509.876	596.899	478.174	384.308	377.377	564.071	547.166	542.288	300.694	99.7333	148.58	538.692	568.539	297.436	419.623	514.541	334.03	443.366	201.417	181.241	210.754
503.914	517.419	517.383	513.661	600.115	478.978	388.355	382.383	566.69	544.697	545.034	299.532	99.2	147.63	538.917	569.789	296.615	419.736	516.961	332.072	444.059	202.167	184.062	209.846
507.783	524.031	521.255	519.898	605.574	479.478	388.925	382.175	566.167	542.297	545.219	299.216	102.2	149.609	543.417	573.328	299.577	422.958	521.333	332.849	447.014	203.694	184.741	208.851
507.25	521.931	519.681	518.04	604.155	477.297	389.591	382.519	563.333	540.979	544.979	298.793	101.067	150.355	539.85	570.289	295.526	419.363	520.259	334.584	447.048	205.306	183.464	205.641
507.947	522.869	519.787	518.87	609.899	474.007	386.94	382.492	564.143	540.634	547.794	294.766	101.733	148.58	539.992	570.742	298.596	421.254	518.467	334.139	445.786	204.889	183.5	200.364
507.993	523.45	520.298	519.339	607.378	475.955	386.531	380.891	560.381	538.653	544.093	300.13	102.324	151.624	540.9	571.445	298.615	421.581	520.02	334.036	446.686	202.172	182.674	203.306
509.533	525.244	521.936	521.141	609.899	466.818	387.55	382.754	560.667	540.382	545.445	295.004	97.9238	149.777	543.092	571.773	302.423	423.82	519.961	340.102	449.043	203.422	182.575	199.782
507.757	522.844	520.043	518.774	607.912	476.919	389.654	383.847	563.762	545.121	546.621	302.13	98.6571	149.733	542.242	570	302.288	422.947	517.945	335.723	446.095	201.811	181.727	206.444
508.441	523.263	521.064	519.164	605.372	473.368	388.167	382.23	568.238	545.526	545.085	303.275	102.124	149.878	543.092	571.938	297.987	421.458	517.153	334.651	445.192	203.672	181.959	209.716
512.638	528.956	525.106	524.621	611.054	471.571	389.047	379.24	560.976	545.439	542.402	300.707	103.457	151.132	548.425	576.75	301.622	425.623	520.933	338.253	448.903	202.838	183.692	208.572
510.579	527.681	524.532	523.492	608.547	468.666	388.465	378.202	557.071	545.145	533.746	299.203	100.724	148.9	543.975	572.594	298.84	422.222	520.337	340.066	449.257	202.533	182.379	206.736
510.711	527.95	523.979	523.706	610.297	469.021	388.053	381.235	559.452	546.674	534.119	297.473	99.1238	149.697	545.925	575.695	305.192	427.109	522.286	340.554	450.629	202.144	181.066	204.326
511.441	528.906	524.638	524.582	613.973	468.267	388.038	382.585	559.762	548.839	535.883	294.977	102.857	150.371	546.683	574.945	307.212	427.88	523.749	340.434	451.468	203.116	184.183	201.572
509.928	526.575	522.277	522.299	613.041	465.797	388.522	381.235	559.357	547.582	537.837	296.64	96.1333	147.601	546.533	574.453	304.282	426.049	523.788	340.494	451.515	202.278	182.116	193.133
510.204	526.1	521.894	521.921	613.791	470.587	388.324	381.634	563.048	545.953	539.481	295.324	99.4667	148.978	545.2	576.031	299.372	424.063	525.812	338.97	452.14	203.611	183.036	198.841
506.961	521.494	520.298	517.604	608.439	471.696	390.035	381.322	566.595	543.711	541.841	293.694	99.7333	146.138	546.817	576.305	297.487	423.151	522.4	335.693	448.781	204.5	185.732	203.738
508.822	523.787	522.149	519.814	611.804	477.188	391.792	381.546	566.929	542.008	545.773	296.64	100.267	149.254	549.067	578.945	306.622	429.359	524.694	339.578	451.703	203.306	183.464	207.179
505.467	520.35	519.191	516.492	607.257	476.841	390.12	380.814	566.667	542.566	544.082	298.532	99.2667	147.319	545.9	576.133	304.788	427.085	520.075	335.723	447.385	201.472	182.58	211.292
503.487	518.644	516.894	514.718	603.331	475.109	386.403	380.235	561.333	541.137	542.163	298.261	99.6	148.58	543.283	573.906	303.019	425.109	519.843	335.723	447.245	202.972	183.357	209.215
500.046	514.406	514.149	510.599	601.034	475.529	388.943	379.055	562.214	539.632	544.258	299.973	101.467	148.094	543.117	573.773	296.737	421.599	518.039	330.958	444.273	200.639	181.991	212.744
501.296	515.619	514.574	511.802	600.959	476.899	387.211	378.503	560.476	537.389	543.631	299.324	99.6	147.37	542.075	571.852	295.295	419.94	517.404	332.47	444.485	201.417	181.125	212.056
502.02	517.125	514.936	513.232	603.263	475.065	386.682	378.557	559.643	537.903	541.901	297.541	100.333	148.638	541.858	570.969	292.827	418.187	519.318	332.066	445.485	203.246	182.848	199.52
505.329	519.281	517.574	515.396	603.878	478.681	389.994	381.863	561.857	543.013	546.571	299.703	99.8667	148.935	544.842	574.914	297.083	422.303	521.314	333.946	447.435	203.134	183.526	212.31
507.625	521.956	519.723	517.955	606.818	474.225	387.538	383.038	561.571	542.529	546.262	299.37	99.8	149.232	544.4	575.859	298.506	423.511	522.945	335.554	449.057	203.69	182.25	203.577
506.388	522.2	518.213	517.955	610.013	474.768	387.469	381.847	559.214	542.337	546.502	296.821	101.2	149.565	541.9	571.797	301.391	423.264	520.235	339.964	449.154	202.884	184	204.228
506.579	520.769	518.617	516.763	603.743	479.384	388.987	383.257	561.905	544.647	546.7	300.397	97.4667	147.355	540.2	569.445	296.647	419.599	518.024	334.175	445.532	202.857	181.196	210.346
509.276	524.3	520.362	520.124	609.088	475.457	389.915	383.148	564.667	545.632	546.67	295.983	99.8667	149	541.042	571.336	298.744	421.602	521.894	337.114	449.036	203.579	183.017	196.325
508.632	523.069	520.234	518.915	609.324	472.71	390.594	384.273	565	547.621	545.455	299.929	99.0667	147.768	543.183	571.336	297.654	421.004	519.235	334.301	446.316	201.162	180.875	197.659
512.158	527.744	523.957	523.492	609.48	472.594	388.965	382.995	562.405	544.7	544	300.622	100.933	147.551	544.708	571.711	295.526	420.004	519.761	336.157	447.366	203.051	182.187	197.105
512.697	528.225	525.362	524.028	608.655	472.319	386.11	379.519	563.286	546.337	541.936	301.279	101.333	148.283	546.383	571.547	296.564	420.5	517.251	335.711	445.67	202	182.768	203.164
509.414	524.362	521.957	520.294	607.453	472.087	387.016	381.383	563.429	545.663	537.678	296.928	100.533	150.058	544.133	568.492	299.026	420.475	516.427	335.5	445.088	203.472	183.107	205.01
510.349	527.525	524.362	523.288	610.243	471.768	387.242	382.546	564.952	548.992	539.047	298.405	101.333	149.587	547.158	577.953	303.641	427.275	524.38	339.849	451.62	203.167	185.384	200.59
510.612	526.431	524.021	522.379	611.047	467.667	385.475	378.923	562.381	546.587	540.747	293.964	98.3333	146.906	546.242	577.695	307.769	429.426	525.298	337.946	451.425	203.667	185.438	196.928
505.704	521.175	519.404	517.243	611.723	463.014	384.987	379.421	558.5	544.134	541.957	296.793	97.7333	146.29	544.567	575.961	305.59	427.447	521.745	335.663	448.373	203.333	184.625	209.785
501.487	515.525	514.723	511.87	609.547	468.543	387.563	379.426	559.071	542.282	542.472	296.766	98.4667	147.761	539.667	568.609	293.135	417.292	517.365	331.06	443.905	202.861	180.768	207.749
505.526	520.088	518.468	516.198	605.615	468.833	387.355	378.88	561.905	541.934	540.077	295.126	97.2	146.783	542.792	571.711	292.115	418.13	518.565	334.187	445.865	203.5	181.214	206.692
507.171	521.875	520.191	517.927	601.932	473.58	386.965	377.634	565.5	543.195	537.18	299.009	99	147.826	544.592	572.578	295.481	420.37	517.992	334.452	445.622	202.194	181.786	206.964
504.283	517.013	516.426	513.186	596.23	478.558	389.264	380.82	567.167	544.245	543.043	299.576	99.7333	149.232	539.675	565.75	296.224	417.701	512.02	332.608	441.278	201.661	182.275	209.197
508.559	523.856	521.532	519.802	602.973	480.667	389.374	381.661	567.071	545.366	544.597	298.757	103.333	149.812	542.425	571.586	302.442	423.746	518.024	339.837	447.765	203.995	184.302	209.084
509.914	525.906	522.149	521.678	611.27	471.652	389.569	382.18	562.762	545.095	542.807	293.576	100.8	147.268	543.408	574.883	303.41	425.764	523.122	343.524	452.306	205.8	183.472	206.248
507.743	523.344	520.277	519.333	611.493	467.29	390.664	380.415	560.81	543.939	544.742	298.73	98.0667	148.739	545.108	577.609	306.949	428.937	524.659	339.645	451.708	198.967	183.713	216.622
504.829	519.431	517.766	515.571	606.5	482.029	388.428	380.869	562.214	543.574	544.554	300.072	100.467	149.319	544.925	574.367	303.942	425.824	521.478	335.289	448.064	204.272	182.525	205.053
509.072	525.325	521.872	521.153	611.912	478.007	388.893	381.541	559.286	544.682	543.923	297.865	100.467	148.935	547.8	578.703	301.814	426.609	526.208	337.645	451.857	204.05	181.561	197.407
509.73	525.775	522.468	521.61	612.263	467.319	389.862	383.104	560.167	544.255	542.056	298.126	99.9333	148.486	548.133	580.305	302.519	427.718	526.851	336.506	451.798	201.411	184.338	209.92
508.658	523.769	521.17	519.667	610.649	467.457	390.509	383.005	563.667	540.897	542.056	298.775	100.467	148.507	546.275	575.141	300.987	424.549	521.235	335.271	447.91	201.578	181.356	211.181
507.296	521.45	519.702	517.497	604.953	478.659	388.151	381.464	566	538.95	542.893	300.559	98.8667	147.543	543.617	569.648	299.096	421.035	516.455	333.765	444.42	202.222	181.598	198.518
505.704	520.112	519.191	516.277	599.966	474.29	386.836	381.639	564.119	539.8	542.554	297.784	101.2	149.036	544.85	572.008	295.628	420.194	517.02	331.253	443.772	201.889	182.143	201.344
504.368	519.069	517.851	515.249	601.493	468.87	387.421	382.683	561.405	541.074	542.7	295.514	98.3333	146.638	542.825	572.258	298.288	421.768	517.165	337.325	446.254	204.528	183.009	204.282
506.132	521.588	519.021	517.599	605.128	471.558	387.308	381.858	563.357	540.087	540.936	297.973	100.333	148.971	542.475	569.977	293.205	417.947	517.431	336.054	445.914	204.083	182.705	200.2
502.316	517.438	515.489	513.441	603.149	477.08	388.506	381.339	563.357	541.905	541.193	296.045	99.7333	147.754	539.458	568.117	300.481	421.106	515.824	335.307	444.646	203.889	181.143	206.631
506.566	522.138	518.872	518.04	607.419	480.652	388.129	380.459	560.381	545.474	542.554	297.892	100.133	150.942	544.7	573.516	304.923	425.979	522.545	337.687	449.656	202.611	182.527	204.882
506.217	522.013	519.17	517.949	609.318	479.21	390.377	380.257	562.333	546.505	545.446	296.135	99.7333	149.029	545.358	576.305	303.346	426.37	522.294	337.301	449.352	203.222	184.884	206.077
508.75	526.287	522.362	521.994	612.5	481.558	386.928	378.967	558.5	546.363	546.734	298.91	101.933	150.746	544.95	576.617	304.269	427.018	525.408	338.831	451.841	201.611	183.491	202.231
508.375	525.719	520.766	521.328	611.919	480.611	388.843	381.082	558.429	548.758	548.038	297.178	100.392	150.797	544.825	575.328	300.846	424.556	523.592	337.964	450.399	202.242	183.155	203.997
508.461	524.631	520.681	520.396	611.716	479.937	388.689	383.546	560.571	547.542	545.553	299.611	102.259	150.412	541.017	573.641	296.179	421.232	523.694	337.94	450.451	202.826	185.288	205.028
510.395	525.169	520.83	520.915	612.176	479.495	389.635	384.497	562.19	545.339	543.687	299.494	99.9257	150.137	544.558	575.672	300.077	424.289	524.463	337.928	450.912	202.965	183.967	205.084
512.072	528.081	523.702	523.734	615.304	467.444	390.475	383.164	564.5	544.016	542.678	299.692	101.526	150.021	544.575	575.828	300.327	424.496	524.918	335.313	450.157	202.937	184.021	201.448
511.572	526.237	523.255	522.073	611.885	466.241	389.903	380.393	565.31	544.153	543.184	299.025	101.993	146.731	544.417	574.148	299.064	423.046	521.843	335.572	448.397	204.965	182.271	206.741
508.263	521.388	520.17	517.446	605.595	465.531	387.384	379.339	565.738	542.116	540.94	298.187	102.259	150.34	540.9	569.25	298.474	420.514	515.082	337.133	444.917	205.076	185.065	207.007
507.849	521.119	520.34	517.237	604.439	467.074	387.481	380.311	563.857	540.963	541.468	300.701	98.5924	145.383	543.1	569.969	298.571	420.891	515.925	334.633	444.442	201.965	182.405	206.679
507.388	520.644	520.404	516.876	603.466	464.335	388.097	382.246	563.381	540.142	542.099	299.169	98.1257	148.644	543.942	570.016	294.295	418.563	514.373	332.53	442.672	203.437	182.985	204.746
509.086	523.312	522.447	519.48	605.824	463.732	387.173	380.77	564.095	538.811	541.064	296.883	98.8	147.551	546.575	571.93	294.564	419.574	517.49	332.964	444.732	203.333	181.661	199.087
504.164	518.756	517.872	514.887	601.419	469.674	387.308	376.918	562.429	540.776	537.489	295.36	98.6	145.681	543.967	571.445	297.763	421.113	516.149	333.928	444.299	202.028	181.812	203.697
505.329	519.094	517.34	515.26	605.345	474.036	383.843	378.59	559.786	540.816	540.948	293.27	99.7333	148.681	542.608	570.945	300	422.116	518.918	333.524	445.817	204.833	182.054	202.682
505.243	520.425	518	516.373	604.919	475.543	385.865	377.951	560.405	543.271	544.605	298.108	98.7333	146.942	546.025	575.117	299.891	423.937	521.31	334.259	447.556	203.583	180.884	206.374
506.724	523.6	520.723	519.52	607.372	474.819	386.833	381.005	559.714	546.287	543.871	298.613	101.2	149.877	544.95	574.859	301.545	424.729	522.165	337.211	449.238	203.528	183.741	201.128
503.316	518.481	516.149	514.514	605.365	480.442	387.494	381.219	561	548.703	547.322	298.045	98.7333	148.442	540.642	571.094	291.84	417.701	519.243	336.542	447.204	205.083	184.42	206.287
504.987	520.344	517.426	516.384	607.622	479.37	386.481	379.639	561.5	547.342	546.322	297.243	100.467	150.072	541.483	572.523	300.917	423.331	522.49	335.97	448.945	200.778	182.277	200.933
503.487	518.237	517.17	514.362	605.703	475.101	386.472	380.503	565.262	548.584	541.154	299.459	96.7333	147.181	543.467	572.836	298.026	421.884	519.992	331.753	445.77	203.75	183.589	209.169
507.132	523.037	519.426	518.831	608.365	473.595	389.833	383.388	566.143	549.342	544.899	302.145	100.478	151.489	544.558	574.711	299.929	423.775	521.553	342.626	451.002	203.473	184.297	209.272
509.737	524.775	522.638	520.746	606.682	475.233	390.566	383.617	565.595	548.908	541.792	300.47	101.078	151.605	546.992	576.148	303.795	426.546	522.561	336.813	449.321	203.584	183.592	209.903
509.75	526.175	522.745	521.977	608.905	470.588	390.686	383.12	563.929	546.247	542.427	298.623	102.345	151.127	547.767	577.117	305.359	427.842	523.349	338.319	450.392	203.889	183.574	205.99
505.75	519.469	518.66	515.729	602.777	474.472	389.987	381.557	563.81	543.647	544.2	300.947	99.2117	148.547	543.267	570.977	294.737	419.239	516.925	338.03	446.387	203.667	183.708	209.657
508.204	523.812	522.021	519.847	606.507	472.349	389.519	382.787	562.69	541.353	540.535	298.821	101.345	150.823	544.642	573.078	302	424.176	520.604	336.651	448.071	203.362	182.887	206.775
507.099	521.931	519.723	517.955	604.919	472.538	389.245	381.842	562.238	540.263	540.483	297.794	99.4784	149.178	544.642	574.43	302.808	425.229	520.518	334.512	447.176	201.278	183.44	207.862
508.066	524.306	521.681	520.186	609.615	470.168	389.742	381.634	561.667	540.95	541.517	297.749	102.811	150.779	545.467	573.828	301.955	424.489	521.792	337.157	448.991	203.806	184.878	203.631
506.487	520.781	518.404	516.802	607.358	474.907	389.195	383.508	563.476	540.808	542.994	297.956	101.811	147.373	543.6	572.406	304.09	425.021	520.286	336.789	447.934	202.917	184.271	208.703
511.059	527.237	523.468	523.028	613.101	473.703	389.789	383.29	562.429	540.384	543.481	294.297	99.6	149.384	545.925	576.586	301.564	425.518	524.882	336.253	450.506	203.778	182.661	203.359
509.296	524.075	521.596	520.006	609.709	475.5	390.06	382.311	561.738	543.792	542.97	295.027	101.333	148.993	544.858	575.523	306.897	427.968	521.251	339.133	449.442	202.139	182.196	205.559
510.026	525.463	521.617	521.316	611.338	477.819	387.236	381.896	559.119	541.563	545.283	295.396	101.933	149.246	544.967	574.602	305.955	427.035	522.988	338.5	450.245	201.639	183.625	202.549
506.362	521.662	518.894	517.52	606.507	481.203	388.726	380.175	563.476	543.271	545.657	298.072	102.6	149.297	542.6	573.367	302.654	424.665	517.4	333.964	445.071	203.583	181.795	207.759
508.125	523.856	520.553	519.712	608.473	479.507	386.27	377.71	561.643	544.753	544.279	297.91	99.4667	148.261	540.45	570.922	299.365	421.757	517.647	335.054	445.651	205.972	183.955	202.185
505.717	520.487	518.34	516.514	605.209	481.529	388.085	380.197	563.976	543.961	546.318	299.901	99.4667	148.638	537.625	568.414	293.686	417.507	515.984	336.114	445.062	203.75	182.25	206.862
508.382	525.331	520.957	521.006	610.905	473.739	388.626	380.251	558.881	540.755	545.356	299.559	100.533	147.732	540.908	570.75	297.474	420.641	521.169	336.843	448.489	201	181.482	203.6
505.303	520.737	517.872	516.593	606.709	476.377	386.513	377.514	563.286	540.05	541.884	298.018	100.467	149.5	537.833	569.781	294.205	418.408	518.102	331.096	444.366	201.389	180.509	204.641
507.132	522.806	520.106	518.678	606.818	477.474	386.311	379.219	560.714	541.529	543.445	298.642	98.9123	150.793	542.333	572.086	294.904	419.831	518.396	334.861	446.029	202.769	183.652	207.616
509.737	525.706	521.894	521.514	612.25	473.576	387.909	379.88	560.929	542.797	544.008	298.02	101.112	149.039	543.167	573.492	294.494	420.239	523.043	335.97	449.28	203.436	184.018	197.647
509.204	525.331	522.234	521.164	609.743	468.757	388.991	381.639	561.333	545.539	542.57	299.309	98.5123	149.684	546.867	575.43	298.853	423.507	522.502	337.928	449.724	204.491	184.464	199.083
512.48	528.156	524.128	523.921	614.101	467.242	389.909	382.268	560.19	543.279	541.188	298.228	100.646	148.996	549.267	577.289	302.532	426.366	525.918	338.126	451.872	204.63	182.312	198.16
506.586	521.612	519.553	517.508	608.493	466.982	388.855	381.65	564.952	545.168	540.84	298.155	99.779	148.22	548.975	577.414	298.673	424.303	523.153	337.355	449.893	204.964	183.518	204.262
505.118	518.844	517.234	514.966	604.818	465.09	388.179	382.743	561.81	545.853	542.175	298.21	99.379	147.829	545.842	573.305	299.481	422.894	520.745	338.301	448.808	204.603	185.035	202.924
504.599	517.7	516.894	513.938	602.831	469.547	388.022	382.005	564.81	547.171	542.853	298.083	98.5123	146.619	545.35	572.461	299.404	422.472	518.988	334.295	446.164	202.519	184.312	205.37
508.375	522.894	521.128	518.927	607.135	468.554	389.308	381.623	563.952	547.25	541.132	299.282	99.6456	148.532	546.425	575.641	296.455	422.285	521.918	334.97	448.204	203.63	184.303	205.073
506.428	521.444	520.043	517.525	605.581	468.478	387.909	379.317	564.667	548.284	542.777	296.874	95.7333	147.428	548.65	574.797	298.641	423.106	519.71	334.91	446.843	203.889	183.188	205.215
505.441	520.088	518.596	516.243	603.959	466.522	386.572	381.257	561.929	545.892	542.223	297.883	100.667	147.21	545.983	573.523	299.179	422.827	520.506	334.771	447.271	200.806	182.571	203.518
500.086	514.475	514.34	510.757	598.351	466.87	385.711	380.546	561.714	543.042	541.395	296.532	99.2	147.529	539.467	567.367	295.564	418.067	511.78	335.669	442.34	202.611	182.643	205.774
498.941	511.675	511.894	508.124	594.257	477.145	386.217	381.011	563.071	542.637	543.433	299.072	99.6	149.42	536.958	562.859	292.205	414.19	508.898	328.729	437.857	203.361	179.384	210.246
504.283	518.106	517.447	514.424	600.473	477.464	386.827	381.776	563.571	538.942	541.974	300.36	100	150.913	540.483	567.258	299.814	420.352	516.773	333.259	444.413	203.333	182.929	207.933
507.355	521.95	519.617	517.938	608.277	478.819	388.226	380.393	565.119	540.871	541.369	296.847	99.3333	148.391	546.667	578.547	304.128	427.81	524.639	337.265	450.758	203.528	181.92	207.405
511.829	528.106	524.021	523.842	614.439	478.203	387.233	380.175	562.048	544.439	542.047	297.243	102.2	151.464	548.675	583.078	310.417	433.306	530.259	341.614	455.876	203.972	184.661	206.415
510.395	526.388	523.34	522.181	610.743	476.659	387.792	379.891	561.143	546.434	545.562	299.261	101.333	148.935	546.758	580.102	307.013	430.095	524.62	337.97	451.024	203.472	182.464	206.923
511.138	528.981	525.277	524.701	611.324	478.315	388.657	381.115	561.262	544.497	546.213	301.352	103.72	150.932	545.983	576.578	304.288	427.011	524.659	338.458	451.24	204.444	184.892	206.532
507.454	523.206	520.681	519.102	608.777	475.061	389.453	382.35	563.619	546.029	545.115	296.847	100.454	149.801	541.925	571.508	300.808	422.813	518.573	337.181	447.05	202.499	184.276	205.127
509.967	525.812	521.447	521.548	610.662	478.655	389.645	383.514	561	545.863	546.887	297.532	100.854	149.895	539.175	569.93	294.994	418.908	519.208	335.675	446.841	204.249	184.445	203.999
507.684	521.769	518.191	517.684	609.932	477.771	390.94	382.732	564.881	546.813	545.321	298.919	98.9202	150.461	542.933	571.047	300.372	422.366	520.098	335.5	447.311	204.305	182.722	207.301
508.993	524.4	520.936	520.232	609.25	474.17	390.682	383.169	564.548	542.679	543.724	298.865	103.987	150.12	541.633	570.953	296.333	420.106	519.671	335.349	446.993	202.972	184.543	205.101
509.375	524.294	521.34	520.09	608.291	477.568	390.069	379.984	564.095	542.318	545.325	299.613	99.2535	148.714	543.217	570.984	296.647	420.292	518.012	334.476	445.644	202.999	182.561	210.363
507.664	522.406	520.723	518.458	607.75	475.155	388.94	380.464	562.31	541.629	540.9	300.334	102.72	152.635	542.9	570.922	297.359	420.655	517.788	333.861	445.266	203.833	183.401	205.696
506.822	522.975	520.596	518.898	606.676	474.576	389.814	380.541	560.571	542.466	542.037	297.108	101.587	149.395	542.217	569.398	299.974	421.405	517.792	339.205	447.375	203.611	183.454	206.804
507.618	522.862	520.511	518.91	607.439	473.812	391.038	382.426	562.524	541.753	540.099	296.387	102.6	150.565	543.15	571.977	300.09	422.63	519.812	336.669	447.599	203.083	182.643	204.585
509.118	524.206	522.277	520.266	608.345	471.717	389.236	381.694	562.833	541.587	539.197	297.369	98.2	146.333	545.667	574.93	303.455	425.81	519.976	336.572	447.66	202.667	182.562	206.641
509.329	524.981	521.809	520.831	608.905	474.667	388.494	382.131	561.286	544.829	547.361	298.207	101.8	147.29	545.658	577.43	304.545	427.535	523.745	341.404	451.848	202.472	181.777	205.61
507.717	524.112	520.213	519.808	610.73	471.797	387.195	380.891	564.357	543.566	541.742	296.793	96.6667	147.094	546.667	581.492	305.429	429.852	527.867	336.904	452.57	202.167	183.286	204.231
506.296	521.981	519.532	517.893	608.649	470.275	386.811	381.344	563.095	543.95	541.373	295.261	98.9333	146.761	544.95	577.812	302.186	426.412	522.718	339.199	450.356	202.306	182.705	201.754
506.875	523.75	519.894	519.571	609.108	469.355	386.355	378.918	558.214	540.737	541.562	295.009	100.6	147.536	543.533	573.312	302.327	424.461	521.388	336.904	448.646	201.583	183.08	200.559
505.257	520.275	517.745	516.271	605.77	474.145	386.695	379.852	558.643	540.934	541.674	296.694	96.2667	147.188	541.95	569.828	296.103	419.472	516.706	333.343	444.406	199.889	182.205	203.631
504.039	519.737	516.787	515.667	604.872	473.717	386.154	377.902	562.048	542.603	542.82	297.135	99.3333	148.101	541.458	568.891	294.295	418.056	517.541	333.428	444.945	203.944	182.625	201.656
505.888	520.188	518.638	516.282	605.351	473.297	385.296	379.76	563.286	544.329	544.206	300.343	98.4667	147.986	542.067	568.367	294.667	418.025	516.239	332.139	443.648	201.633	183.418	206.282
506.178	520.338	518.106	516.362	604.561	474.638	387.563	381.891	561.571	545.85	543.785	299.109	100.333	150.058	540.45	569.695	292.513	417.44	518.694	334.145	445.926	203.522	184.793	205.226
508.092	521.75	519.979	517.819	606.662	476.21	389.701	381.88	565.333	547.724	545.781	299.92	99.7333	149.065	544.233	572.508	299.353	422.465	519.871	335.398	447.133	204.883	181.856	207.652
509.257	525.362	521.234	521.102	610.426	471.239	390.393	380.978	561.024	545.113	543.712	298.541	102.067	148.442	545.983	576.93	303.615	426.799	524.373	338.289	451	204.8	182.874	195.421
507.691	522.481	520.809	518.452	606.196	472.833	388.78	380.995	563.952	544.713	541.571	300.379	99.4667	146.986	547.392	575.32	300.571	424.401	521.086	335.512	447.914	201.245	183.516	202.129
506.336	521.25	519.489	517.266	606.865	473.406	387.368	380.989	565.214	541.161	538.631	299.361	101.867	149.819	545.533	575.266	299.404	423.736	521.365	335.536	448.093	203.05	183.74	207.688
509.73	525.25	522.213	521.124	609.892	470.08	388.113	380.18	560.643	540.729	540.76	294.01	98.3333	147.565	549.708	578.711	300.526	425.905	524.435	338.349	451.062	203.939	181.891	200.093
508.408	524.781	522.17	520.667	608.25	460.848	386.66	380.667	560.405	540.537	540.322	296.235	96.4667	147.087	547.717	576.508	301.692	425.553	522.608	337.139	449.477	203.328	183.383	195.211
505.382	518.737	518.085	514.977	604.176	465.217	388.264	382.694	566.19	543.155	542.498	299.18	100.8	148.37	545.6	572.875	291.673	418.412	518.086	335.199	445.974	203.056	182.634	200.8
506.066	520.412	519.277	516.514	605.993	472.239	387.289	381.907	565.429	544.171	543.575	299.423	99.8667	148.986	545.092	572.984	298.314	422.109	520.337	335.259	447.361	204.667	182.339	211.61
506.421	519.706	518.489	515.921	603.757	472.123	387.484	380.519	562.667	544.461	543.219	298.036	99.6	147.232	542.75	572.648	296.474	420.947	518.843	331.892	445.128	202.222	180.643	206.221
503.368	518.688	516.83	514.842	607.135	470.225	385.211	380.546	559.619	544.516	544.996	297.964	96.7333	149	542.192	567.734	299.462	420.373	516.271	332.711	443.893	201.694	180.509	199.528
500.658	513.625	512.234	509.847	600.818	475.116	387.877	380.126	564.595	541.705	542.768	297.423	101.867	148.862	537.258	564.914	294.859	416.574	514.557	331.482	442.371	201.639	181.009	208.938
509.368	524.8	522.872	520.746	604.831	478.739	390.626	381	565	546.826	547.627	297.568	99.3333	147.775	545.9	575.789	300.276	424.451	521.659	338.392	449.397	200.389	182.545	210.969
510.033	526.794	523.915	522.593	610.392	482.761	390.997	381.18	562.548	547.463	544.494	297.279	102.2	149.543	545.217	578.664	305.013	428.349	525.62	340.56	452.651	204.222	184.116	213.446
507.743	523.081	520.34	519.011	608.669	481.688	390.129	382.852	561.619	547.426	541.738	299.369	100.933	148.986	542.492	575.977	306.019	427.69	521.804	338.524	449.537	202.861	184.509	212.544
506.322	522.5	518.723	518.328	610.108	480.623	389.884	381.699	559.167	545.297	540.459	298.236	99.9333	148.964	541.308	571.867	305.064	425.313	519.608	340.434	448.96	202.55	181.427	211.574
507.23	523.206	519.723	519.04	609.122	475.565	388.214	383.454	561.048	545.576	542.605	297.416	99.4667	149.21	541.417	571.141	301.974	423.289	519.761	337	447.698	201.856	184.222	208.768
509.625	524.85	520.766	520.638	608.5	477.232	389.969	384.792	561.714	548.205	543.897	298.722	100.2	148.92	542.25	571.25	301.635	423.151	520.494	338.096	448.575	200.745	183.293	208.794
509.211	524.5	521.553	520.345	609.243	480.362	392.025	383.656	565.31	547.921	546.343	299.75	99.7333	148.986	543.183	573.641	302.256	424.57	520.49	335.988	447.741	203.022	183.347	209.353
511.921	527.537	524.277	523.418	612.919	480.268	389.701	380.792	562.071	547.674	542.794	297.732	99.7333	148.957	545.183	575.758	301.077	424.877	524.674	336.867	450.622	205.05	183.793	201.092
510.158	526.881	524.255	522.734	609.372	470.848	388.107	381.033	564.286	547.332	541.974	298.831	100.733	148.957	544.725	572.531	300.724	423.229	518.882	337.343	447.302	204.411	184.838	197.368
508.066	524.494	522.043	520.39	611.108	466.464	387.487	380.104	562.548	542.726	542.039	297.317	99.6	146.384	542.642	570.875	295.731	419.739	519.031	334.331	446.204	202.272	183.677	200.84
509.454	524.144	522.362	520.158	606.487	464.696	387.896	379.432	564.571	539.25	541.704	298.957	100.067	146.152	544.042	572.273	298.782	422.046	518.6	334.62	446.057	202.772	181.624	201.43
508.783	524.206	522.043	520.136	608.284	466.92	388.302	378.536	566.19	538.003	541.888	297.559	100.8	149.572	544.475	574.281	299.929	423.581	520.412	334.428	447.078	204.417	183.955	199.713
509.507	523.05	521.468	519.04	606.757	467.254	387.582	380.437	564.929	538.258	540.288	298.315	97.7333	147.92	546.033	575.75	301.641	425.183	519.549	334.994	446.779	203.528	180.795	200.538
505.322	520.256	518.043	516.249	604.872	472.036	383.481	378.027	561.333	537.495	538.236	300.514	99.2	147.884	544.492	574.773	301.205	424.504	518.984	334.108	446.088	202.278	180.786	208.523
499.974	514.662	512.83	510.836	599.784	472.181	384.447	379.18	559.929	536.166	539.682	294.613	99.6667	149.043	541.475	567.305	295.365	417.93	514.851	331.97	442.741	202.861	181.759	206.687
505.664	520.844	517.34	516.768	605.196	472.754	386.509	379.694	559.357	536.474	542.039	294.081	100.6	148.196	544.142	572.922	297.558	421.665	520.792	339.139	449.166	202.306	183.188	205.256
506.204	522.225	520.021	518.237	606.885	476.152	387.038	380.235	560.762	540.292	542.614	296.054	99.5333	148.08	543.45	572.883	290.442	417.739	521.42	337.964	449.083	202.167	182.25	205.41
505.638	520.856	518.383	516.853	608.149	473.138	386.148	379.361	560.81	540.35	544.236	297.523	101.467	149.551	542.692	572.93	300.128	423.081	522.69	336.018	449.086	200.528	183.58	203.01
506.033	520.95	517.979	516.887	607.27	476.203	387.984	381.645	561.452	543.145	544.858	296.189	99.3333	149.304	543.408	573.469	297.583	421.926	521.349	334.663	447.739	203.083	181.723	205.077
505.171	520.812	517.617	516.695	606.818	476.483	388.789	381.585	562.429	543.911	544.636	299.738	103.102	150.791	541.592	571.914	301.019	423.113	521.306	334.608	447.691	204.921	183.04	203.733
507.974	522.494	519.787	518.469	608.108	480.056	388.434	381.126	560.476	548.753	543.13	300.756	99.0353	149.399	544.867	575.305	301.397	424.849	521.98	337.114	449.088	200.393	182.727	207.923
508.572	524.719	522	520.616	610.601	473.375	389.83	383.628	562.929	547.216	544.353	298.567	101.369	150.342	545.325	574.992	303.712	425.979	522.608	339.054	450.233	204.81	184.066	203.959
508.414	523.287	520.936	519.294	608.311	475.165	390.38	382.372	562.119	549.542	543.439	300.954	99.502	148.291	546.267	574.945	303.686	425.944	520.906	337.867	448.734	201.476	183.674	207.595
509.868	525.394	521.383	521.181	611.912	471.425	390.399	382.951	560.524	547.329	543.091	298.567	99.7687	149.755	548.333	577.203	304.282	427.289	525.231	339.837	452.131	202.254	184.513	198.738
509.039	525	522.064	520.763	608.595	471.809	391.066	383.918	564.476	549.984	545.584	300.477	100.769	149.189	549.4	578.062	299.526	425.063	523.016	335.331	449.012	203.976	182.147	197.518
508.809	525.356	522.723	521.158	608.527	472.483	391.321	381.59	564.5	547.924	543.396	300.161	102.369	149.421	548.717	577.484	299.949	425.035	523.298	336.53	449.656	203.587	183.013	203.338
511.105	526.844	524.255	522.667	608.723	460.918	392.016	383.011	564.524	546.263	543.241	298.369	97.2353	147.32	548.592	576.719	300.987	425.261	521.804	339.012	449.729	204.282	182.968	207.702
505.789	520	517.745	516	607.878	464.333	391.214	382.486	565.976	545.621	542.639	297.306	98.4667	146.464	544.317	573.938	298.474	422.627	519.239	337.614	447.625	203.167	182.786	208.569
504.684	517.531	517.489	513.808	603.48	474.275	388.83	382.339	564.619	546.087	542.124	300.523	99.0667	148.065	541.267	570.773	299.801	421.93	516.133	332.139	443.584	202.833	181.696	209.677
504.829	519.412	518.34	515.633	604.081	476.312	385.984	381.53	562.286	545.274	539.867	301.441	101.2	146.638	538.45	569.031	298.314	420.327	518.055	332.952	445.069	203.333	182.241	206.759
508.572	524.112	522.447	520.119	606.088	472.964	384.031	380.077	561.071	541.061	539.704	296.261	101.2	149.993	542.842	572.242	295.66	420.317	519.627	334.681	446.703	202.806	181.509	203.903
508.322	524.044	521.362	519.876	607.818	475.297	384.94	378.869	562.024	543.753	544.987	300.081	99.3333	149.594	541.867	573.086	297.821	421.884	520.357	335.657	447.53	202.75	182.696	203.974
505.586	520.019	517.83	516.045	605.142	477.304	386.201	378.191	563	543.729	542.386	298.414	100.933	149.174	540.008	571.352	291.321	417.532	517.863	334.602	445.603	202.111	183.688	207.036
501.901	516.594	514	512.638	604.358	476.087	385.226	379.213	560.667	541.961	542.18	297.937	98.3333	147.5	538.567	568.086	296.878	419.113	515.914	331.958	443.38	202.472	181.839	206.133
500.072	513.931	513.319	510.26	600.662	471.058	384.833	378.863	562.286	537.595	540.335	298.55	100.333	149.92	536.933	561.438	293.699	414.37	510.635	329.536	439.228	204.361	181.58	205.072
502.382	515.844	515.468	512.169	601.088	472.283	386.808	380.197	562.905	537.779	539.296	300.21	98.9111	149.839	538.208	563.414	292.301	414.493	512.314	330.596	440.663	201.254	181.245	210.625
510.138	524.794	521.787	520.831	609.777	474.443	389.314	382.131	563.81	541	542.648	298.579	103.844	152.303	544.508	570.445	299.494	421.613	522.008	336.217	448.751	202.087	183.549	207.108
511.533	526.463	523.894	522.322	608.946	472.639	390.943	382.339	566.071	543.958	543.742	299.939	101.511	149.144	548.983	578.961	306.519	429.31	523	339.892	450.8	203.976	183.709	212.82
512.401	529.463	525.809	525.254	612.52	476.544	388.563	380.661	561.024	543.632	543.055	297.966	102.111	151.136	548.692	579.719	313.167	433.303	526.749	345.614	455.328	204.004	184.745	207.969
510.125	525.55	522.83	521.458	608.75	477.24	389.044	379.814	563.476	545.295	544.708	299.642	101.111	151.013	546.408	576.195	311.173	430.62	521.674	340.723	450.325	203.726	183.183	210.636
510	526.594	523.319	522.429	610	478.762	389.17	381.115	560.429	544.805	543.158	299.867	102.978	150.245	545.758	576.375	305.481	427.574	523.871	338.699	450.857	202.31	182.924	205.697
509.118	525.869	522.489	521.65	609.797	479.82	389.192	380.328	560.167	546.326	541.472	297.182	99.1778	147.731	544.65	575.188	302.282	425.282	522.725	336.422	449.266	202.087	182.227	206.964
509.303	525.25	521.234	521	612.189	478.494	388.972	381.219	561.167	546.189	540.733	300.011	100.244	149.933	544.642	576.289	301.096	425.127	524.694	336.964	450.672	203.81	184.522	203.477
510.533	526.281	522.362	521.955	610.372	472.688	390.126	380.984	563.048	545.576	540.605	296.55	100.2	148.065	545.2	575.578	299.16	423.743	522.58	336.729	449.299	201.972	184.054	203.841
510.309	527.537	522.936	523.141	610.655	471.203	388.475	382.421	559.952	544.282	542.433	294.847	98.4667	145.978	543.817	575.086	302.481	425.345	522.953	340.446	450.991	202.639	183.241	201.318
509.77	525.869	523.17	521.701	610.162	466.514	390.066	385.219	564.881	542.668	543.605	296.991	100.6	149.174	546.375	577.758	301.801	426.176	523.749	337.898	450.468	203.667	182.58	195.523
508.303	524.431	521.851	520.254	610.318	469.239	389.186	382.995	566.667	542.371	546.691	298.351	98.7333	146.507	546.592	579.648	299.545	425.789	523.698	337.223	450.171	202.361	181.991	201.431
504.316	520.088	516.894	516.023	608.459	468.442	387.67	379.18	560.762	539.424	544.013	297.315	100.6	149.514	545.833	574.281	294.359	420.521	520.529	331.626	446.045	202.083	181.705	199.559
500.961	514.875	513.936	511.124	603.095	470.21	388.755	381.306	559.81	541.192	541.811	296.667	99.2	147.348	541.075	568.633	291.09	416.18	514.902	330.699	442.271	203.389	183.42	204.974
502.875	516.581	515.489	512.763	600.966	473.21	386.849	380.847	563.214	541.682	544.524	299.532	98.9333	147.978	541.517	568.461	291.263	416.197	514.541	332.88	442.912	202.417	181.964	208.267
503.072	517.3	516.128	513.356	603.953	474.08	388.513	381.858	565.833	546.134	545.309	300.018	100.933	149.514	542.567	569.727	295.314	418.993	516.925	333.645	444.658	202.111	180.375	206.759
508.125	523.25	519.255	519.203	610.939	472.087	380.632	385.863	565.357	546.984	542.386	307.541	105.6	151.145	543.15	571.906	299.359	422.197	529.565	336.916	453.603	202.972	182.375	202.713
508.178	520.588	519.596	516.96	607.899	467.551	382.101	384.415	566.286	548.771	542.721	310.595	105	149.449	541.858	572.422	301.006	423.335	528.302	338.374	453.413	202.556	184.321	199.656
509.434	523.787	522.404	519.91	608.331	469.065	381.387	382.694	568.333	550.124	540.725	310.137	106.021	150.198	548.175	583.656	310.917	433.842	534.431	344.205	459.425	204.274	184.211	201.259
509.48	524.106	522.043	520.136	609.304	472.079	380.689	381.738	563.167	548.571	540.275	311.48	104.154	148.69	548.642	585.602	315.205	437.074	534.396	343.428	459.097	202.219	184.399	198.269
513.967	529.963	526.213	525.842	614.527	469.869	379.711	380.246	560.262	544.629	539.502	308.227	105.287	149.705	549.158	585.312	316.788	437.813	538.275	344.843	462.005	203.246	183.881	193.613
508.789	522.719	521.021	518.893	608.851	472.572	378.201	377.41	563.286	545.324	538.687	307.426	102.554	149.48	546.533	580.461	308.237	430.93	531.149	343.102	457.002	203.774	181.577	194.223
507.454	520.812	519.702	517.096	607.047	474.855	375.569	376.317	560.357	544.387	540.313	307.038	101.621	148.422	545.842	576.695	305.929	427.965	529.063	341.283	455.021	200.219	180.765	195.551
503.783	516.85	514.936	513.147	606.858	474.521	376.252	377.847	557.929	541.195	538.794	305.534	103.621	148.727	544.25	574.914	298.846	423.271	532.4	334.711	454.451	201.746	182.8	193.131
506.605	519.75	518.915	516.09	606.561	476.282	377.953	380.339	561.143	545.405	542.163	305.065	102.621	147.567	546.342	576.477	297.019	422.972	532.322	336.807	455.23	202.913	182.568	197.095
504.875	516.206	516.574	512.695	605.845	472.05	379.645	380.552	564.595	546.879	545.884	314.453	104.154	148.531	544.825	575.258	300.526	424.349	529.047	334.452	452.318	201.858	182.336	198.408
503.658	514.463	515.66	511.13	599.797	478.87	381.097	381.628	566.167	545.921	542.039	309.441	103.8	147.529	541.208	571.641	296.506	420.511	525.314	332.054	449.112	201.028	181.312	196.923
506.849	519.125	518.511	515.48	604.358	478.435	377.547	382.049	561.929	546.589	541.498	308.072	100.933	144.754	544.317	574.312	298.853	423.004	528.184	335.108	452.055	201.833	181.625	197.415
504.467	517.881	517.915	514.282	602.615	472.5	376.368	379.295	562.571	542.187	539.579	309.459	105.8	150.08	541.358	573.023	295.763	420.725	526.682	333.626	450.561	202.861	181.804	198.297
503.224	515.869	515.66	512.169	601.013	474.217	377.453	377.852	563.619	541.24	541.519	309.568	103.2	147.601	542.433	574.289	299.224	423.197	526.035	336.428	451.273	201.778	182.643	200.605
506.704	518.838	518.128	515.186	604.872	469.406	376.469	377.066	560.333	539.784	542.515	308.162	101.733	147.739	539.967	574.516	303.199	425.482	527.122	338.62	452.796	203.833	182.429	186.277
504.158	515.487	514.915	511.859	604.554	469.572	377.953	378.929	565.452	544.292	543.742	308.477	101.933	147.87	540.483	570.688	302.679	423.472	524.271	334.651	449.504	203.139	182.759	191.231
503.355	515.519	515.936	512.006	603.318	467.138	377.802	379.568	565.214	546.945	540.777	310.189	102.933	148.536	540.45	568.516	299.122	420.539	523.102	334.386	448.691	202.111	181.5	201.979
500.796	512.787	513.234	509.305	601.52	473.928	378.399	380.88	566.69	541.445	540.017	308.568	105.667	150.138	537.733	566.398	297.968	418.951	520.996	330.614	445.929	202.028	182.562	200.744
507.684	520.7	518.851	516.904	606.466	471.377	379.39	382.891	561.643	542.295	540.876	308.215	102.293	150.812	545.625	578.203	304.385	427.796	532.11	338.867	455.914	201.327	181.686	191.809
508.118	521.006	520.426	517.299	606.73	468.515	381.267	384.372	565.738	543.303	540.035	306.549	106.16	151.189	545.133	579.039	309.321	430.884	531.667	341.867	456.829	204.105	186.008	200.824
508.704	521.256	520.404	517.61	607.358	473.326	379.925	383.393	565.286	545.524	541.181	305.035	103.627	149.45	544.408	579.523	310.75	431.887	530.969	342.5	456.656	203.105	183.445	204.27
507.474	519.956	518.574	516.249	608.291	472.754	380.698	382.191	566.738	544.782	541.799	308.423	104.96	149.356	543.792	576.32	309.455	429.732	530.114	342.012	455.945	202.688	183.017	201.332
507.388	519.287	518.702	515.672	606.284	473.964	381.651	382.475	567.786	549.032	543.322	308.468	104.293	149.044	544.85	576.391	302.853	426.137	528.357	336.5	452.708	200.993	183.302	204.342
508.112	521.069	520.255	517.39	606.426	472.218	381.195	382.623	566.405	548.468	542.533	310.738	104.427	149.102	545.575	576.344	303.904	426.694	530.878	338.331	454.957	204.243	183.963	202.732
507.243	519.362	518.489	515.571	603.128	473.435	381.097	381.169	565.881	546.884	543.842	309.333	103.293	148.588	543.55	576.492	306.295	428.074	527.133	341.837	454.071	202.855	181.802	204.209
506.309	519.606	517.426	515.763	606.628	470.645	379.23	381.224	564.738	544.182	542.219	310.062	104.293	148.334	543.967	575.664	301.442	425.035	529.326	340.958	455.052	200.91	182.276	199.552
506.375	519.412	520.404	515.853	602.52	470.681	379.55	380.585	564.929	543.497	543.536	308.946	102.867	147.848	545.183	574.078	299.769	423.401	527.078	335.367	451.487	203.194	181.884	200.128
505.066	517.869	517.809	514.322	603.791	468.399	378.006	379.743	564.714	542.805	541.532	309.306	104.2	149.514	543.075	575.047	300.551	424.268	528.89	335.307	452.561	200.5	180.946	198.256
505.697	518.506	518.532	514.932	603.953	470.428	376.292	380.016	563.714	545.224	541.983	309.486	100.333	145.558	545.575	577.078	299.974	424.866	529.855	336.488	453.61	202.167	182.17	198.928
501.428	514.031	514.617	510.644	602.142	468.754	376.708	380.219	564.214	544.471	543.073	309.486	104.8	149.514	544.383	574.898	305.378	426.852	528.271	339.078	453.672	203.556	183.848	199.174
502.671	515.888	515.745	512.407	605.007	471.145	376.585	378.743	562.738	545.882	542.597	310.459	102.2	147.667	544.433	576.031	307.821	428.704	529.38	337.904	453.881	202.083	183.179	196.754
506.171	519.706	518.383	515.989	604.493	471.384	377.415	378.579	560.833	543.434	541.039	308.64	102.8	148.42	544.233	576.93	302.769	426.335	530.298	336.753	453.983	201.722	181.446	194.656
505.671	518.612	518.362	515.057	604.365	472.275	374.953	379.333	562.929	544.324	538.974	309.387	102.667	146.906	545.767	577.195	304.186	427.232	528.859	337.428	453.378	201.667	180.241	195.718
502.526	515.581	515.383	512.017	601.331	472.159	376.594	379.716	563.571	544.49	542.502	310.243	104.4	149.022	541.658	577.312	301.263	425.68	529.369	334.867	452.677	204.028	181.821	194.8
503.75	516.487	515.021	512.853	605.737	475.029	376.465	379.448	560.262	546.363	541.79	310.1	102.067	147.841	541.825	574.805	305.878	427.085	529.439	338.861	454.295	199.55	180.606	194.398
505.434	516.719	517.191	513.339	603.939	475.138	377.022	380.776	563	544.297	541.322	311.271	105.067	148.986	540.633	572.539	298.455	421.986	526.078	332.512	449.755	200.745	182.525	195.685
509.974	522.644	520.277	518.881	609.574	474.63	378.06	380.628	560.095	542.421	537.189	305.739	102.2	147.884	545.475	576.461	300.968	425.134	530.918	338.614	455.093	201.467	182.141	192.701
507.526	520.825	519.106	516.949	608.791	470.754	380.314	382.781	563.786	542.461	538.871	305.352	102.733	149.58	543.95	574.781	302.91	425.444	530.008	337.657	454.164	202.328	183.588	193.413
509.204	521.881	520.085	518.073	607.689	471.935	381.116	380.94	562.667	544.616	540.476	306.316	101.933	147.551	543.5	575.984	300.179	424.486	531.008	338.488	455.097	202.022	181.436	194.916
509.414	522.594	520.596	518.638	609.291	472.565	379.525	381.235	562.619	541.987	541.163	307.92	101.933	147.906	543.692	576.211	300.231	424.616	530.522	337.175	454.285	203.883	182.24	195.393
511.316	525.031	522.936	521.051	610.703	473.703	379.89	379.109	562.952	543.055	539.163	306.37	102.8	147.739	546.083	578.25	298.897	424.803	530.863	337.626	454.67	201.633	180.695	196.065
509.882	523.156	521.213	519.226	609.196	471.667	380.805	380.918	564.167	546.105	542.021	308.163	105	149.449	544.7	575.297	304.154	426.359	529.498	339.542	454.599	202.189	183.213	197.024
507.48	520.838	518.915	516.966	608.304	475.072	380.456	378.678	563.024	547.168	542.665	307.036	102.8	147.138	543.783	574.859	299.481	423.595	528.031	340.614	454.133	202.306	181.786	199.851
508.184	522.081	520.064	518.192	608.98	473.101	379.67	378.672	561.738	546.055	542.472	308.694	104.867	149.746	544.175	574.422	302.538	425.077	529.224	336.639	453.287	201.278	182.795	194.831
507.072	520.869	519.957	517.062	607.284	473.522	378.972	379.044	560.762	546.642	540.815	304.324	102.8	147.746	544.325	576.008	303.436	426.285	528.878	339.024	454.019	201.583	182.571	196.431
507.224	520.963	519.979	517.226	606.926	473.167	379.069	380.612	563.262	545.142	543.288	305.081	102.467	148.964	543.7	575.32	306.019	427.394	530.2	339.229	454.9	202.583	183.348	192.569
505.118	518.287	517.596	514.588	607.25	476.442	378.343	381.831	562.5	547.55	541.429	306.369	103.2	146.065	543.75	573.195	302.526	424.518	524.306	339.518	451.444	203.361	182.723	195.954
503.842	516.269	516.149	512.78	603.919	466.652	383.509	384.973	566.357	547.3	546.369	316.865	106.867	150.217	539.95	572.188	306.365	426.173	528.435	333.699	451.651	202.056	182.929	197.785
501.737	510.8	513.149	507.661	600.108	474.188	374.862	377.426	569.31	542.271	537.923	307.955	96.6	142.659	540.383	570.016	301.891	422.736	521.443	332.723	447.031	201.5	181.357	201.872
504.276	516.362	516.043	512.802	603.581	470.949	379.069	379.858	567.286	543.134	539.296	309.622	105.8	150.217	541.25	571.883	300.135	422.613	526.545	334.548	450.841	202.583	182.33	203.733
501.125	512.713	513.106	509.237	598.912	474.384	382.343	384.257	571.619	543.847	540.953	313.449	105.867	147.899	535.667	569.641	303.513	423.458	525.459	339.717	452.221	201.828	182.427	200.256
504.599	517.344	520.149	514.028	602.912	465.957	377.849	378.481	564.667	538.971	538.476	311.359	102.667	147.616	544.592	574.906	304.244	426.232	523.973	335.404	449.62	198.772	182.365	203.476
507.559	521.444	521.277	517.763	603.919	469.275	378.777	379.913	562.452	542.797	539.678	306.395	100.6	147.717	545.55	577.961	304.09	427.525	529.314	339.886	454.622	202.689	181.74	200.763
507.901	521.987	520.766	518.379	607.676	470.87	378.478	380.923	559.31	542.405	544.009	304.098	101.467	148.225	545.95	577.82	305.494	428.232	530.949	339.614	455.506	202.467	181.99	197.061
506.303	518.888	517.532	515.102	603.987	470.558	377.928	379.825	564.143	546.208	539.841	303.08	101.867	147.891	546.992	578.875	302.699	427.173	530.231	338.349	454.572	201.8	182.713	200.717
506.48	517.469	517.66	513.96	604.432	473.957	379.431	382.432	564.833	550.224	543.378	308.629	102.733	148.601	547.117	578.766	306.295	429.099	532	339.651	456.157	204.606	181.668	201.199
505.191	516.919	516.915	513.333	601.635	470.964	380.657	381.798	572	549.839	544.395	312.197	106.667	149.71	546.933	582.102	305.994	430.437	532.973	338.277	456.204	201.439	182.999	204.004
505.901	519.125	517.723	515.475	604.453	469.92	377.89	382.568	566.976	548.095	543.318	312.909	102.667	148.254	548.708	580.617	309.186	431.521	532.267	342.843	457.577	202.133	182.025	206.117
507.243	520.456	518.617	516.751	603.412	469.5	379.836	383.486	561.238	543.547	544.253	315.595	107.667	150.804	550.167	581.5	308.487	431.535	534.027	338.807	457.052	201.667	182.33	202.256
499.454	509.906	512.574	506.729	597.095	464.022	378.327	381.481	566.143	542.426	544.399	303.64	93.3333	142.993	540.725	570.586	302.083	423.099	519.678	332.163	445.741	200.583	182.473	201.503
502.592	513.275	513.809	509.91	597.318	471.833	374.72	382.077	564.167	540.521	541.502	316.108	105.733	149.254	541.133	573.047	298.333	422.148	526.043	333.398	450.083	202.083	179.339	199.708
503.868	516.338	516.17	512.78	601.345	466.884	372.05	381.536	563.214	542.418	537.931	306.297	104.267	147.884	536.275	572.727	295.609	420.507	526.6	335.735	451.342	201.361	181.911	196.441
504.092	516.15	514.681	512.48	606.574	468.761	372.808	379.607	562.69	542.532	539.296	303.874	101.2	147.978	540.858	573.664	298.167	422.335	530.882	334.602	453.489	203.972	182.071	191.349
508.803	521.7	519.894	518	611.426	477.87	377.148	380.475	558.452	545.363	539.103	306.658	105.533	150.587	545.675	577.469	302.41	426.38	534.851	338.705	457.511	201.556	181.491	188.533
507.579	520.875	519.383	517.147	609.73	477.5	376.418	377.612	557.929	546.818	542.871	302.919	104.2	148.92	542.417	575.93	306.083	427.704	532.859	339.97	456.803	202.639	181.67	187.128
504.789	516.812	516	513.249	605.75	479.804	375.947	376	560.786	544.024	541.142	310.054	105.333	148.732	538.983	571.75	303.077	424.169	528.537	335.259	452.328	199.639	180.179	191.815
506.342	520.456	518.596	516.604	609.73	479.836	378.903	379.377	558.429	545.908	541.385	310.241	104.49	148.481	542.075	572.258	294.558	419.718	530.071	335.169	453.221	200.504	182.37	187.619
508.184	520.775	519.596	517.011	610.081	471.981	381.286	382.902	563.881	548.716	542.994	312.863	103.49	148.293	544.758	575.148	303.045	425.683	530.224	340.355	455.359	201.643	183.192	194.414
508.651	522.125	520.617	518.311	609.135	477.844	382.324	381.388	566.167	544.116	539.406	313.701	106.624	149.445	544.092	576.68	306.237	428.127	531.451	339.416	455.732	203.754	183.406	197.101
511.408	525.263	523.34	521.362	612.169	475.894	382.475	379.59	563.214	542.924	538.041	310.35	102.624	148.38	545.35	577.25	304.244	427.289	529.667	341.458	455.456	201.615	181.709	200.389
514.151	529.344	526.277	525.243	612.48	471.829	381.333	378.224	560.81	540.9	539.612	308.773	105.757	149.018	547.317	578.016	306.506	428.877	531.569	340.596	456.268	201.893	181.763	194.953
512.77	527.181	525.596	523.215	610.263	463.931	380.742	380.087	563.524	541.661	538.295	310.908	101.29	149.01	546.417	575.32	301.218	424.757	526.945	338.114	452.489	203.337	182.852	191.65
510.908	524.612	522.787	520.701	609.655	458.431	382.896	379.836	563.643	543.926	540.78	308.286	104.624	150.808	545.175	572.547	301.141	423.465	525.188	337.753	451.283	202.448	183.968	194.517
507.362	520.938	519	516.904	606.858	463.134	382.975	379.913	566.238	545.76	541.702	310.115	100.157	146.677	543.675	571.977	294.724	419.683	521.757	336.886	448.862	201.671	182.424	198.45
507.651	521.375	519.809	517.452	606.831	473.616	381.035	379.169	563.5	544.926	538.803	305.604	102.933	147.674	543.45	572.75	298.994	422.377	522.404	336.62	449.15	199.75	182.259	203.226
505.349	519.494	518.404	515.695	605.169	478.478	382.079	378.754	563.5	543.85	540.498	302.928	100.733	148.826	543.017	572.688	299.064	422.387	520.302	336.259	447.734	200.556	182.509	204.405
505.789	522.056	519.723	518.062	606.831	478.254	381.028	376.727	559.143	541.963	539.871	305.721	103.467	150.174	546	574.266	302.34	424.898	521.008	337.97	448.836	200.417	182.821	202.974
507.355	523.144	521.213	519.305	609.966	478.442	381.701	375.601	560.667	545.99	536.206	302.613	101.733	148.457	543.367	576.758	301.737	425.69	526.843	337.747	452.283	204.167	181.848	205.954
497.296	506.362	507.83	503.254	604.932	477.551	375.833	379.683	571.333	545.539	546.039	307.937	101.533	151.696	539.542	576.781	307.583	428.912	533.596	332.271	454.214	201.639	182.821	208.569
496.697	507.938	508.872	504.78	603.473	468.101	374.648	377.268	570.024	543.579	538.785	309.153	101.4	149.116	534.017	574.773	301.545	424.69	537.341	335.494	457.753	202.556	182.241	209.764
497.52	503.388	509.319	500.701	585.162	467.862	371.575	390.497	569.048	550.868	549.094	317.144	109.533	145.333	540.342	573.539	307.481	427.394	529.69	333.88	452.482	203.639	182.268	199.446
503.901	515.281	517.489	512.113	596.534	474.464	373.667	386.153	564.929	549.745	547.176	309.883	103.667	146.522	543.15	575.859	306.878	428.109	530.38	338.404	454.684	201.75	180.634	191.231
504.138	516.4	516.915	513.107	600.169	473.615	375.563	386.235	561.571	548.018	546.227	311.735	105.674	149.302	543.908	576.797	307.603	428.93	532.749	339.518	456.558	202.587	182.084	194.654
507.033	518.7	518.702	515.215	601.615	473.513	376.575	384.934	565.048	548.868	542.691	309.978	103.874	148.795	544.533	578.828	309.25	430.75	534.016	339.53	457.33	200.532	181.29	196.793
506.671	518.787	517.936	515.119	603.642	470.426	379.682	384.929	566.714	547.176	542.837	311.609	105.141	150.49	547.8	579.531	308.353	430.574	532.992	340.048	456.914	200.976	183.022	196.244
504.691	514.963	516.915	511.588	600.013	465.702	380.588	383.426	569.095	544.661	542.347	311.681	104.341	149.469	546.525	578.367	304.474	427.919	529.396	339.934	454.691	203.532	182.209	201.311
507.092	518.581	518.17	514.994	605.811	468.245	379.044	382.781	566.476	541.658	539.858	312.492	103.541	149.715	547.158	577.789	304.006	427.401	529.133	337.536	453.587	202.754	182.281	199.536
507.441	520.375	518.511	516.531	606.041	466.861	378.56	379.628	562.929	538.892	538.347	311.005	103.408	148.635	546.8	578.727	303.827	427.725	530.863	339.843	455.544	202.365	180.575	199.239
506.691	519.281	518.574	515.571	607.135	471.455	377.934	377.219	561.881	539.166	537.631	311.339	104.274	149.788	545.675	575.219	304.885	426.725	527.447	336.536	452.171	202.421	182.566	198.818
507.474	520.169	518.277	516.446	606.365	468.137	378.437	378.765	561.595	542.955	539.751	311.239	104.874	149.237	545.05	576.016	304.885	427.085	529.812	338.036	454.195	203.143	181.209	196.608
506.697	519.619	517.894	515.859	606.365	472.13	379.783	380.142	562.214	544.405	541.373	307.234	103.4	148.174	543.467	575.109	299.526	423.732	527.071	338.524	452.727	201.361	182.786	195.19
509.961	522.588	520.043	518.723	609.324	475.203	380.66	381.115	562	546.929	538.871	307.838	102.4	147.797	546.45	578.32	305.59	428.511	531.125	339.313	455.494	201.722	181.598	193.682
508.329	522.481	520.106	518.542	608.98	472.051	379.591	378.689	565.952	541.176	539.206	309.568	104.067	148.217	544.492	575.633	302.897	425.82	529.533	338.108	454.055	201.528	182.598	195.256
507.954	520.95	520.383	517.305	609.182	475	377.689	376.377	563.548	543.897	537.884	308.009	101	146.341	541.508	573.094	302	424.183	525.467	336.729	451.048	199.194	181.875	197.174
507.98	523.388	521.638	519.418	606.372	467.935	377.211	374.902	558.595	542.624	540.442	306.135	100.8	147.928	538.683	570.852	299.603	421.856	525.427	337.711	451.411	203	182.116	194.949
506.526	520.275	518.681	516.463	607.493	473.659	377.393	377.164	561.071	542.921	540.627	307.225	102.6	147.551	539.317	570.406	290	416.38	523	333.476	448.271	201	181.991	197.277
504.243	516.856	516.447	513.254	604.973	472.174	377.774	377.792	562.071	543.729	539.957	307.541	101.467	148.493	536.583	566.547	294.417	417.067	521.263	333.211	447.114	202.611	180.848	196.779
505.441	518.381	517.468	514.712	605.392	473.79	378.478	380.257	563.262	544.15	540.85	307.937	105.267	150.406	540.392	569.828	292.699	417.602	524.678	333.976	449.485	202.167	181.473	198.687
507.349	520.219	520.255	516.565	607.135	475.804	379.412	380.902	564.381	546.292	544.011	310.529	102.156	149.996	544.217	574.43	299	423.137	526.02	336.548	451.311	201.393	182.727	199.547
508.046	523.694	521.17	519.638	607.135	472.717	379.969	381.016	561.548	548.355	541.616	310.313	103.889	150.294	544.767	577.383	304.532	427.507	532.271	339.217	456.15	202.365	183.468	198.291
507.757	522.206	519.745	518.294	610.284	472.377	381.516	383.536	562.571	545.679	542.303	311.61	105.156	149.866	544.45	576.695	306.744	428.412	532.149	339.536	456.202	202.976	183.683	198.701
506.388	519.231	518.234	515.542	606.297	467.261	379.943	381.672	563.333	544.029	540.235	307.466	103.489	150.033	543.875	575.5	305.763	427.335	529.486	340.139	454.827	202.948	182.665	197.173
504.217	516.888	516.681	513.39	607.074	473.08	380.17	381.016	563.714	543.613	540.586	308.24	105.756	149.605	543.225	573.625	297.327	421.856	527.212	335.651	451.679	200.782	182.647	200.183
505.546	517.431	517.213	513.904	608.709	472.239	380.799	381.202	564.929	544.047	543.136	309.88	102.489	148.656	546.125	578.555	303.545	427.493	530.851	336.795	454.335	200.032	181.433	200.696
507.447	520.888	520	517.169	608.338	470.739	380.475	380.628	563.548	545.426	540.496	307.979	104.889	150.033	547.4	580.961	307.487	430.743	534.247	339.988	457.651	205.087	183.602	198.829
508	521.794	521.234	518.057	607.02	474.732	379.563	380.557	563.833	548.882	543.917	308.7	104.423	148.395	548.542	582.867	309.481	432.697	535.216	339.608	458.088	200.643	182.531	197.332
505.388	518.3	517.277	514.61	605.885	471.478	380.66	383.836	563.167	546.242	542.494	306.243	105.6	150.428	546.767	579.602	310.955	432.035	533.561	340.976	457.625	202.056	183.348	195.359
502.862	514.756	514.638	511.169	606.027	476.457	379.792	382.464	563.5	545.832	544.747	308.441	102.133	147.21	544.283	578.227	305.756	428.56	529.576	337.313	453.767	202.389	182.777	197.836
505.421	517.444	516.83	513.847	605.628	474.884	377.481	381.929	565.69	545.534	542.335	308.252	104.8	147.514	542.758	578.266	304.673	427.982	531.365	338.205	455.202	201.917	182.607	194.621
505.783	517.338	518	513.825	601.034	468.493	377.623	380.694	563.619	543.624	540.494	309.081	101.933	147.029	543.342	573.422	303.41	425.106	524.251	334.614	449.477	201.528	181.277	199.036
503.632	516.4	516.213	512.876	596.784	473.196	375.953	378.279	567.286	544.026	538.923	309.036	102.933	146.978	539.517	569.867	303.449	423.525	525.075	335.626	450.375	203.083	180.955	198.272
505.296	516.506	517.191	513.124	596.574	473.587	376.189	379.377	567	543.392	540.382	307.955	104.933	148.449	542.942	572.281	302.141	423.894	526.118	338.374	452.09	202.861	182.009	200.103
506.513	517.881	517.872	514.311	603.412	470.884	375.796	381.202	567.238	546.318	541.833	309.45	101.667	146.717	543.017	575.961	303.878	426.507	528.227	338.325	453.349	203.028	180.92	199.487
507.77	520.594	519.638	516.921	607.662	469.783	376.28	381.481	564.357	545.942	542.03	310.333	106.4	149.123	543.025	576.141	303.885	426.592	529.749	339.271	454.644	201.889	181.857	199.708
504.908	517.656	517.915	514.141	606.358	473.386	376.437	381.197	562.381	546.539	543.342	313.811	105.033	148.021	543.05	575.391	304.583	426.637	528.137	338.608	453.406	201.365	180.781	195.947
504.013	516.725	516.553	513.175	601.135	466.14	377.792	381.071	563.024	545.24	539.501	313.027	103.566	149.977	540.45	570.734	301.026	422.585	526.478	335.735	451.268	203.06	182.906	191.019
505.836	517.831	518.298	514.345	600.027	473.408	377.255	380.492	565.286	544.016	539.921	311.261	102.166	147.484	543.1	571.875	301.25	423.222	526.133	337.018	451.565	201.476	180.093	198.885
506.171	517.15	517.128	513.689	603.811	472.719	379.371	379.563	564.333	543.482	539.209	309.82	103.099	148.948	542.175	572.008	297.192	421.053	526.529	338.651	452.449	201.032	182.147	201.813
507.783	519.513	518.681	515.774	603.203	466.871	382.009	381.536	564.905	543.032	537.917	309.18	102.566	150.774	545.175	577.516	302.929	426.687	530.722	337.488	454.53	202.143	183.174	202.736
509.289	521.375	520.128	517.627	611.595	472.364	381.057	379.792	566.476	543.621	539.453	311.46	105.166	150.151	548.133	581.406	307.833	431.134	533.192	339.06	456.646	201.393	183.879	203.726
509.928	522.781	520.894	518.836	608.392	465.509	381.943	381.268	566.119	543.621	538.732	308.802	102.433	150.166	543.5	579.281	308.147	430.349	533.78	341.289	457.881	201.976	182.62	201.152
508.349	520.119	519.255	516.435	603.27	472.118	380.324	379.623	565.071	542.403	539.887	310.009	102.699	148.709	543.742	576.695	304.571	427.218	527.737	336.843	452.468	200.476	181.665	202.444
507.671	519.856	518.915	516.13	609.399	470.899	381.176	381.585	564.214	541.311	542.657	308.072	103.133	148.551	543.483	576.625	301.609	425.56	528.745	336.271	452.853	201.611	182.652	199.369
505.526	520.006	518.064	516.068	609.885	473.913	379.531	381.35	564.071	542.49	543.056	309.73	102.2	148.536	543.767	573.594	301.846	424.324	527.012	335.404	451.461	202.056	182.411	198.851
502.822	517.25	516.234	513.514	606.743	474.964	378.535	379.738	562.643	546.045	542.253	307.009	102.067	149.601	541.55	574.367	298.571	422.873	527.267	335.042	451.473	200.889	181.634	199.472
502.507	517.537	516.298	513.836	608.946	476.181	376.818	380.973	560.595	549.184	543.343	307.523	105.4	149.551	542.025	573.164	298.647	422.373	528.573	335	452.247	202.806	182.357	199.133
502.112	514.963	513.894	511.401	606.149	474.913	376.013	380.109	560.5	549.297	546.142	306.541	104.4	148.659	540.692	572.438	298.494	421.961	527.212	335.313	451.546	201.5	183.018	198.138
501.829	514.781	514.021	511.243	604.885	471.623	376.525	380.301	559.857	543.49	542.446	308.126	103.667	148.348	542.317	570.523	297.615	420.616	526.808	334.62	451.029	202.111	182.58	190.205
502.75	515.706	516.468	512.277	601.926	470.442	376.013	379.011	561.476	540.163	540.506	307.306	100.2	146.703	544.392	572.148	296.75	420.873	523.584	335.446	449.401	201.917	180.071	194.205
508.224	521.394	520.362	517.678	602.453	467.855	375.425	377.694	560.262	539.237	538.549	308.252	102.2	146.906	546.667	576.969	300.218	424.951	529.714	338.108	454.164	204	181	191.364
506.25	519.463	519.17	515.887	603.682	463.377	378.201	381.732	560.786	540.853	540.365	309.677	104.067	148.283	545.992	576.586	301.801	425.648	529.09	336.711	453.235	201.939	183.053	192.41
507.059	519.831	519.447	516.153	601.331	469.732	377.909	380.35	561.167	543.05	541.794	307.407	102	146.152	544.583	574.891	304.526	426.38	526.706	343.663	454.532	202.55	181.214	193.389
509.289	522.081	521.043	518.379	611.311	475.094	381.409	379.585	565.214	545.624	543.296	307.74	102	148.913	544.892	577.984	302.756	426.803	531.651	338.428	455.463	202.189	182.991	200.22
508.066	520.656	519.957	516.881	605.196	471.877	380.418	380.705	566.262	548.221	540.515	307.984	103.467	147.42	545.617	579.203	310.224	431.454	529.012	345.229	456.546	201.078	182.205	200.856
510.289	523.944	521.851	519.994	613.216	477.543	381.248	381.721	564.976	549.155	541.489	311.713	103.2	148.862	546.833	580.484	310.423	432.141	532.424	341.693	457.219	200.995	182.732	198.322
510.717	524.694	522.66	520.78	612.568	475.717	381.557	381.24	562.881	547.255	540.708	309.578	104.933	149.029	545.525	579.227	311.968	432.423	533.812	338.886	456.952	201.661	182.794	195.538
508.559	521.944	520.532	518.203	606.25	470.819	378.717	378.607	562.381	545.042	537.88	307.272	104.867	147.913	542.15	574.984	308.141	428.408	530.388	338.639	454.781	202.633	182.214	194.112
505.375	517.6	517.277	514.124	602.196	473.21	379.079	378.306	564.857	543.908	537.652	307.164	105.2	148.406	538.95	569.648	300.647	421.887	526.694	336.482	451.694	202.606	182.642	195.805
505.112	517.419	517.638	513.825	601.574	475.949	380.909	380.743	564.69	547.484	542.399	307.838	101.333	148.486	539.6	573.18	297.538	421.771	527.89	333.651	451.302	200.639	181.58	195.862
507.414	520	519.213	516.243	606.919	476.428	379.654	381.202	567.714	548.85	543.386	311.171	103.467	148.638	542.4	574.023	300.269	423.651	527.537	335.416	451.784	202.306	182.598	199.185
507.171	520.294	519.191	516.486	603.797	475.681	380.035	383.404	566.452	546.808	543.069	307.279	101.067	147.797	543.158	578	301.654	426.204	531.749	337.331	455.09	202.389	182.232	196.841
503.934	516.094	514.787	512.367	605.297	473.688	377.783	382.492	566.738	544.305	542.524	308.297	102.4	146.71	543.9	576.531	303.25	426.419	529.588	336.096	453.295	202	183.893	202.364
503.197	514.369	514.936	510.944	600.189	469.761	377.846	380.087	565.857	544.434	540.193	306.432	99.6	147.239	541.075	570.102	300.256	421.877	525.38	334.705	450.197	201.833	181.33	193.985
505.375	516.969	517.702	513.531	598.034	472.297	377.038	380.503	568.214	543.434	542.275	305.982	104.533	148.232	543.208	574.547	301.353	424.482	525.843	337.03	451.394	202.361	180.732	200.744
507.289	519.537	519.362	515.876	607.737	470.362	375.783	380.497	563.333	541.276	541.382	307.55	103.933	146.601	545.175	575.68	301.218	424.919	527.678	337.018	452.501	204.028	182.455	202.703
506.928	520.05	519.362	516.39	607.791	470.507	376.374	380.503	561.69	543.942	541.961	309.189	100.2	148.022	544.875	576.703	303.679	426.732	527.976	337.62	452.919	202.278	182.875	203.169
506.651	519.719	518.255	516.045	608.189	469.746	378.5	380.984	560.667	543.116	543.515	308.898	104	148.63	543.892	577.867	305.724	428.38	530.271	338.386	454.61	201.883	182.793	202.253
504.77	517.256	516.489	513.638	610.203	470.21	378.572	381.142	564.643	545.653	539.395	310.393	105.467	150.029	544.083	576.102	304.474	426.898	530.42	337.837	454.485	201.022	182.454	200.817
503.684	515.631	514.979	512.113	608.858	471.297	380.12	382.109	562.619	545.495	541.339	308.717	103.467	147.848	541.667	575.555	306.897	427.982	529.388	339.404	454.477	200.495	181.016	199.037
502.862	515.375	514.787	511.746	601.237	469.616	378.654	382.984	564.952	544.403	540.082	309.799	105.667	148.116	542.55	573.742	306.333	426.856	528.855	336.747	453.107	201.272	181.99	197.088
505.007	517.263	516.809	513.684	602.77	472.754	379.708	382.093	563.667	544.371	541.052	310.339	102.333	147.167	544.667	575.586	302.987	425.849	530.149	337.41	454.152	200.745	181.052	191.529
504.914	516.912	517.064	513.39	604.439	469.891	379.164	379.459	563.881	542.832	540.052	310.078	104.467	149.167	544.308	575.922	302.718	425.852	530.474	338.367	454.727	203.522	181.222	196.688
506.243	518.394	518.489	514.757	603.02	472.319	380.318	380.486	564.524	546.579	544.017	308.781	100.733	147.551	545.158	576.117	298.333	423.532	528.565	337.855	453.368	203.495	182.534	198.827
508.171	521.131	520.255	517.424	604.635	471.478	380.148	382.016	565	546.087	541.717	308.988	104.067	148.37	549.242	579.758	306.365	429.585	531.557	340.422	456.192	203.161	182.481	199.976
508.217	520.494	519.766	516.853	601.405	472.246	380.965	380.891	563.048	545.653	542.966	308.838	103.2	147.623	547.183	578.859	308.667	430.444	529.596	340.572	455.064	200.583	182.268	200.133
504.849	517.95	517.17	514.232	606.081	469.391	378.918	380.049	561.548	541.097	540.464	310.532	102.467	147.964	543.65	574.195	303.013	425.236	527.486	335.488	451.781	202.222	182.366	192.395
504.105	516.537	516.915	513.006	602.466	468.138	376.358	377.798	562.881	542.126	538.601	308.757	101.933	147.681	542.05	573.219	298.795	422.479	524.906	334.982	450.019	199.333	181.723	194.846
502.73	514.444	514.851	511.011	600.987	467.797	374.664	379.536	563.238	541.595	539.421	309.64	100.933	146.645	539.725	569.656	291.853	417.06	523.878	333.898	448.969	201.5	183.652	193.862
504.822	516.9	517.702	513.441	603.547	472.877	376.314	380.251	565.762	542.774	543.288	308.595	101.8	146.899	542.458	573.336	297.929	422.056	525.133	337.548	451.169	201.75	181.571	199.487
509.487	523.906	522.106	520.034	608.527	472.638	377.104	378.721	564.048	543.05	541.06	307.883	104.067	147.275	546.133	578.578	304.25	427.891	531.392	340.434	456.097	203.111	182.679	197.979
509.447	523.975	521.745	520.04	609.723	471.007	377.025	377.749	562.548	545.792	539.833	307.595	104.933	150.826	544.5	577.516	307.135	428.996	532.624	340.608	456.912	203.111	183.679	200.005
507.289	521.769	520.723	518.011	605.737	473.051	377.208	379.683	558.976	543.358	541.712	307.054	102.8	147.645	538.95	572.352	304.776	425.373	526.431	340.331	453.052	202.111	182.509	196.615
502.145	515.15	513.638	511.475	603.723	473.63	376.604	377.563	560.905	542.211	540.612	308.152	103.534	149.145	537.267	568.148	294.115	417.623	522.6	332.789	447.758	202.078	183.177	199.555
504.309	516.994	516.553	513.345	605.973	475.007	379.217	380.776	561.881	545.142	543.934	308.315	100.267	149.819	538.792	569.305	298.045	420.303	525.478	333.602	449.822	202.3	181.686	195.165
506.98	521.069	519.362	517.271	609.115	476.18	380.783	380.803	563.786	545.471	541.526	309.81	105.334	150.327	543.283	574.414	298.199	422.69	527.871	335.205	451.903	202.994	182.329	195.298
509.053	522.794	521.532	519.028	606.52	475.238	381.399	380.12	563.524	548.303	542.453	307.27	104.867	149.558	546.417	579.328	305.218	428.761	532.188	338.398	455.777	202.772	182.49	198.17
507.322	520.338	518.936	516.548	607.872	471.122	379.553	381.033	565.119	545.089	539.264	308.315	105.801	150.696	546.917	576.133	304.308	426.82	529.078	337.235	453.435	204.078	181.686	197.355
508.178	520.556	518.66	516.774	606.946	475.463	382.239	381.863	564.857	546.595	541.715	307.405	103.867	148.986	547.692	580.805	307.192	430.511	532.29	339.434	456.247	202.717	181.57	194.657
509.375	522.456	520.34	518.61	610.574	473.789	382.774	382.732	568.167	547.955	541.329	306.621	102.867	148.377	548.867	582.805	309.667	432.771	534.224	340.952	458.017	201.939	183.758	196.17
512.237	525.575	523.149	521.554	610.669	476.927	381.5	382.552	566.429	548.874	541.376	306.378	104.334	148.624	548.333	582.836	309.013	432.426	533.722	341.572	457.957	202.022	182.865	195.442
509.086	522.856	520.447	518.949	613.068	473.29	382.767	380.344	565.048	547.247	541.189	307.09	102.933	147.384	545.408	577.102	305.41	427.863	531.145	338.259	455.09	203.75	183.5	194.467
510.086	523.656	521.638	519.746	612.284	472.891	382.855	382.399	563.286	548.282	543.498	305.523	102.6	147.486	544.567	578.242	303.519	427.338	531.412	338.807	455.468	200.806	181.795	194.103
506.053	519.35	517.34	515.565	609.635	473.928	377.808	381.891	571.095	550.224	543.747	308.45	105.333	148.5	540.725	574.922	306.442	427.447	532.82	339.771	456.701	202.556	183.821	209.646
497.961	507.688	512.064	504.667	593.655	473.428	374.642	382.869	565.548	543.926	543.618	311.243	104.867	148.435	537.583	570.578	303.981	424.137	523.882	334.5	449.209	200.694	181.482	205.354
500.961	512.431	514.638	509.362	601.581	473.413	374.937	382.038	561.976	539.545	540.09	310.36	105.6	149.971	537.767	568.57	302.045	422.169	524.173	334.88	449.534	202.083	181.866	202.097
504.599	516.2	516.851	512.904	600.696	471.978	376.865	381.814	558.786	540.834	545.24	308.514	102.467	148.725	539.25	571.875	302.744	424.042	529.812	337.313	453.91	202.556	182.018	195.59
502.296	514.006	514.426	510.582	601.365	467.384	376.321	378.049	562.143	541.674	542.408	312.622	104.2	148.609	539.583	569.367	298.5	420.581	523.008	336.675	449.537	203.639	183.205	195.733
505.421	516.725	516.66	513.153	602.013	471.014	376.604	379.842	561.405	543.966	544.674	309.595	101.467	147.087	542.5	574.398	299.647	423.479	527.78	336.886	452.511	201.472	181.42	197.154
503.993	516.588	516.681	513.023	601.973	471.475	375.858	379.896	562.548	545	542.466	310.267	102.854	148.264	540.908	572.711	299.91	422.863	527.337	334.91	451.463	203.63	182.888	197.558
505.375	516.831	516.277	513.26	602.649	473.337	377.579	380.514	564.524	545.276	539.951	311.897	102.854	149.85	546.967	577.695	300.474	425.419	527.894	337.59	452.857	201.964	181.62	197.63
507.941	521.069	520.489	517.35	604.946	469.351	378.428	381.098	565.738	543.758	539.547	310.942	104.788	149.539	548.8	579.641	306.929	429.842	531.729	339.964	456.116	204.408	184.504	196.973
507.993	520.256	519.298	516.542	602.865	469.648	378.425	378.492	563.548	542.776	538.976	309.87	100.255	148.169	549.892	582.117	306.192	430.553	531.067	343.145	456.969	202.88	184.352	198.378
506.112	518.475	517.404	514.734	604.703	467.612	377.871	379.41	564.143	540.924	539.491	310.303	103.254	148.865	549.742	580.023	305.846	429.419	531.808	338.271	455.496	200.964	183.2	196.681
505.23	517.944	517.957	514.39	604.791	467.909	379.132	379.995	563.095	541.537	539.985	309.285	102.988	147.59	547.425	578.164	302.41	426.694	529.643	337.355	453.824	201.491	182.004	195.85
506.145	518.162	517.702	514.582	601.757	466.438	380.176	381.208	562.143	540.913	538.616	309.285	103.854	149.22	546.092	574.266	302.045	424.736	526.678	335.681	451.368	202.741	181.691	196.563
505.349	517.263	516.681	513.701	603.757	467.489	378.072	378.694	564.857	543.195	538.178	309.789	101.854	149.35	543.092	571.352	299.212	421.866	525.153	334.524	449.988	202.186	180.522	196.086
505.026	518.45	518.043	514.689	604.635	466.312	378.925	380.508	566.357	543.903	537.876	307.937	104.8	147.623	538.392	570.078	299.288	421.335	524.498	333.235	449.083	202.194	181.571	195.313
506.303	518.987	517.447	515.124	602.581	478.246	379.723	382.213	569.643	547.495	543.335	306.081	105.067	147.935	539.075	572.555	297.654	421.553	525.812	340.62	452.791	202.778	182.143	203.026
509.48	523.362	522.234	519.571	609.642	476.884	379.689	383.929	567	548.918	543.846	308.486	102.467	147.964	544.25	580.242	308.071	430.739	533.055	340.952	457.309	202.667	181.857	202.523
509.717	525.438	522.277	521.39	612.209	476.522	378.695	380.18	562.071	546.816	542.815	306.252	104.733	149.746	542.442	578.039	309.077	430.299	533.361	340.675	457.385	202.889	184.929	202.867
506.789	520.987	519.957	517.277	608.48	477.399	378.858	378.104	561.333	544.979	544.627	307.829	103.6	147.862	542.55	575.297	305.282	426.979	528.796	338.325	453.694	200.25	182.482	199.928
502.961	517.219	516.021	513.571	609.27	474.913	380.626	379.317	559.595	545.926	543.597	305.739	105.2	150.246	542.508	572.297	302.442	424.067	525.482	334.886	450.33	202.667	182.643	199.39
501.553	513.8	514.085	510.407	602.824	476.638	382.041	379.191	562.286	544.968	545.451	303.694	101.067	147.768	540.133	567.539	293.673	417.106	518.965	331.892	445.202	202.306	181.464	200.051
504.987	519.219	517.128	515.277	605.162	475.326	381.252	379.639	565.095	545.268	542.227	303.054	103.4	149.616	541.967	571.828	293.321	418.845	523.749	334.5	449.128	202.139	180.152	200.759
500.776	514.138	511.702	510.441	608.203	476.457	378.635	383.699	560.976	550.055	547.176	303.486	103.667	149.058	539.217	575.484	300.75	424.574	534.137	334.88	455.57	203.722	182.071	208.01
501.829	516.619	513.596	512.876	615.797	469.428	379.349	380.639	561.095	544.918	541.227	302.658	109.067	154.094	541.992	574.812	296.814	422.109	530.094	333.554	452.599	200.472	182.196	208.41
505.697	519.6	516.915	515.864	615.568	468.024	379.204	381.798	559.976	546.195	540.333	305.409	102.057	150.145	545.95	581.5	299.776	426.75	536.674	338.62	458.582	203.171	184.843	208.522
506.184	520.013	516.915	516.186	613.926	473.784	380.151	381.743	561.833	548.087	542.848	306.697	105.79	151.602	547.317	584.641	305.256	431.176	537.8	338.41	459.181	201.421	182.736	206.517
507.572	523.412	518.638	519.328	617.074	471.408	380.597	381.978	559.619	548.134	542.784	306.625	109.59	152.486	545.875	585.172	311.686	434.947	543.047	342.831	464.102	201.115	182.111	202.091
508.283	523.206	519.66	519.243	616.865	469.198	380.129	379.197	562.905	546.65	541.998	304.913	102.79	150.037	546.767	585.43	306.635	432.289	539.984	340.392	461.285	202.393	179.808	201.645
508.862	523.231	520.043	519.48	613.439	468.06	378.664	378.536	557.429	539.818	538.144	305.265	105.523	151.406	544.6	578.188	302.628	426.824	535.439	336.404	456.96	199.81	180.227	202.286
506.099	519.694	518.17	516.068	612.088	468.712	378.167	377.306	558.071	540.405	538.556	304.292	102.79	149.718	544.183	578.445	296.75	423.711	533.471	335.934	455.582	200.421	180.165	204.758
507.599	520.125	517.362	516.333	610.987	469.842	378.459	378.454	558.429	541.618	538.496	305.337	106.59	149.232	544.483	576.766	292.962	420.873	533.784	335.849	455.739	200.365	181.486	204.548
506.697	519.638	517.383	515.853	610.27	471.335	378.789	378.825	558.095	542.371	540.728	303.508	102.657	149.754	544.183	577.305	294.481	421.951	533.035	334.861	454.895	202.087	181.825	204.871
506.684	520.162	517.936	516.52	612.757	471.5	376.777	377.612	557.381	542.853	540.687	302.216	103.533	148.261	543.033	576.562	299.872	424.577	533.024	333.934	454.523	200.694	182.196	203.144
505.901	518.763	516.809	515.147	612.013	470.355	377.142	377.896	555.952	542.397	541.116	298.73	100.533	148.971	542.408	576.086	297.199	422.894	532.792	334.855	454.746	201.972	181.125	201.308
503.974	517.287	515.957	513.768	611.061	472.783	377.299	378.967	556.667	541.605	541.15	300.658	101.133	148.37	541.725	575.633	296.776	422.458	532.988	335.096	454.96	200.583	180.134	203.708
503.783	517.394	515.702	513.78	611.155	467.355	377.84	378.06	558.214	543.655	539.923	297.514	99.6667	148.442	541.042	573.883	299.353	423.085	530.576	335.193	453.537	201.056	181.125	202.995
502.783	514.662	513.872	511.294	610.115	471.058	378.453	379.066	560.071	547.089	544.236	299.405	101.533	147.993	539.917	572.867	292.128	418.658	527.827	339.211	453.456	202.25	180.393	205.046
504.743	517.725	515.511	514.141	612.331	470.688	377.535	379.295	558.476	547.487	542.185	303.126	100.667	149.275	539.6	574.656	298.25	422.827	532.357	336	454.934	201.556	182.598	203.779
502.283	515.994	513.66	512.328	610.763	472.181	376.531	377.175	556.286	545.487	542.837	303.432	102.933	148.58	541.65	575.961	299.141	423.905	531.396	334.488	453.755	201.056	180.455	203.262
503.408	517.075	513.979	513.35	612.885	470.703	376.186	376.656	556.262	543.737	539.614	303.973	106.4	150.913	542.392	575.695	298.551	423.461	533.243	335.036	455.09	203.167	181.643	202.749
503.066	516.456	514.489	512.808	610.135	469.856	378.459	379.224	555.857	547.611	542.789	304.457	102.766	150.442	541.383	575.68	299.987	424.243	532.627	335.711	454.983	200.476	182.343	204.661
503.546	516.881	514.213	513.215	612.446	473.204	380.192	380.661	560.095	548.845	542.643	305.574	105.633	151.725	543.267	575.945	301.429	425.155	532.455	335.464	454.781	202.754	182.29	205.635
503.566	517.025	514.702	513.396	613.128	473.82	379.77	381.115	559.69	546.305	543.879	306.853	104.366	150.341	544.675	579.258	298.519	425.049	533.42	334.855	455.126	199.393	181.075	205.856
505.099	519.006	516.128	515.237	612.716	470.023	379.063	379.005	558.143	544.837	540.36	304.358	104.499	150.551	546.058	580.406	303.801	428.468	537.035	336.476	457.955	201.393	182.325	204.548
503.474	517.431	515.021	513.706	611.716	471.486	378.019	380.809	560.571	546.945	543.772	304.619	105.633	151.5	545.583	577.734	303.192	426.93	533.698	336.747	456.04	201.837	182.254	205.01
506.151	518.838	515.638	515.09	612.777	472.639	379.497	379.388	557.524	548.947	544.407	304.051	103.366	149.732	544.167	579.453	304.75	428.56	536.294	337.078	457.743	200.643	181.102	197.158
506.099	521.688	518.234	517.78	615.23	472.53	381.541	379.486	558.429	545.755	541.055	305.277	107.233	151.37	545.083	579.266	299.673	425.687	536.529	335.235	457.159	202.782	180.174	201.235
508.046	520.681	517.66	516.91	613.696	468.276	378.443	378.831	560.548	546.005	541.575	304.511	104.766	150.124	545.358	580.695	301.487	427.327	538.294	338.271	459.425	200.865	180.299	202.071
506.48	520.081	516.745	516.333	613.061	466.87	376.896	379.268	559.833	543.795	541.03	302.73	103	148.319	543.958	577.945	298.654	424.532	535.043	336.759	456.86	202.278	181.92	196.344
506.204	519.619	517.234	515.904	612.23	469.254	376.83	378.836	558.214	542.334	543.116	302.946	103.4	148.913	543.592	577.445	298.821	424.398	533.337	335.825	455.458	202.667	182.741	198.559
503.539	516.119	514.596	512.582	609.899	473.312	377.075	378.355	558.69	541.384	541.588	303.459	102.2	148.167	541.467	575.617	295.256	421.616	530.78	332.187	452.475	201.194	180.295	203
504.053	516.775	515.191	513.249	611.466	467.819	374.623	377.497	558.929	543.305	538.382	301.27	101.267	148.268	539.258	574.305	297.558	422.289	533.278	333.831	454.637	202.444	181.054	202.995
505.507	517.794	515.638	514.249	612.311	470.964	375.553	379.503	557.429	544.095	541.107	300.414	101.4	148.551	538.7	574.773	300.314	424.014	532.733	337.934	455.924	201.972	182.33	203.01
504.697	519.081	517.149	515.35	612.676	468.341	374.814	379.18	558.929	540.095	536.146	299.036	102.533	147.261	541.975	575.562	299.987	424.19	531.659	336.163	454.575	201.139	182.777	202.821
503.454	516.844	514.234	513.141	613.541	470.761	377.393	380.295	558.857	538.3	539.674	299.901	103.133	149.717	539.108	573.031	296.782	421.289	528.875	333.946	452.014	200.611	180.259	208.585
505.783	520.05	518.426	516.322	613.601	468.239	378.132	377.421	559.333	538.371	538.524	301.324	103.2	150.659	542.067	576.562	293.814	421.25	532.596	335.325	454.812	201.806	181.518	204.538
506.724	521.519	519.617	517.757	615.013	467.732	380.431	379.59	562.905	543.016	541.515	303.316	105.133	150.572	544.408	579.641	298.224	425.06	534.643	336.289	456.432	201.717	183.651	206.279
507.618	522.588	519.489	518.74	617.122	470.543	382.091	380.716	559.738	547.871	542.112	301.947	103	149.804	544.625	581.305	304.276	429.134	536.624	345.054	461.088	200.439	181.598	205.576
509.493	523.344	519.979	519.48	617.662	470.587	382.607	379.257	558.643	546.605	542.682	304.451	104.667	150.261	546.358	582.344	303.801	429.342	539.686	339.506	460.755	199.245	181.205	203.628
507.763	521.894	518.319	518.045	616.432	470.391	379.811	377.683	558.571	548.484	541.833	303.902	103.333	150.217	546.975	582.367	303.231	429.039	538.514	337.512	459.259	200.939	180.134	202.884
505.033	519.056	515.745	515.249	614.946	468.812	378.535	378.546	557.071	546.689	542.554	303.911	103.467	148.377	546.15	579.336	300.167	425.989	536.725	337.861	458.314	201.161	182.553	203.412
506.368	519.681	517.191	515.989	612.709	473.174	379.73	378.153	559.071	547.018	544.094	304.01	101.267	148.312	546.058	578.938	297.904	424.567	535.051	336.542	456.779	200.883	181.634	204.202
505.283	518.9	516.574	515.266	614.635	474.87	379.412	379.852	560.286	546.418	541.781	303.64	103.4	149.514	545.433	579.672	299.237	425.63	534.435	335.229	455.888	200.411	180.75	202.253
505.237	519.037	516.362	515.311	611.419	471.304	378.931	379.399	557.048	545.137	541.73	301.244	103.733	148.42	545.325	580.07	302.346	427.518	534.961	337.307	457.026	201.745	181.705	200.894
503.309	515.931	513.34	512.322	610.061	474.152	378.871	380.77	556.5	546.926	541.815	301.757	103.267	147.783	543.933	577.242	303.853	427.07	533.933	334.355	455.24	201.528	180.964	200.528
503.408	516.531	514.043	512.938	610.932	475.239	379.079	380.645	556.143	547.147	542.798	303.027	105.667	149.341	545.15	579.469	301.179	426.606	536.682	336.861	457.893	201.083	180.062	198.123
503.605	517.45	514.383	513.701	610.25	475.014	376.739	379.355	556.833	550.297	545.24	302.559	105.133	149.862	542.175	577.547	300.686	425.468	534.922	336.181	456.558	201.5	179.75	200.215
499.862	513.406	511.702	509.927	607.378	478.971	375.025	376.546	556.429	548.234	545.356	301.324	102	148.457	535.808	571.922	293.846	419.176	528.616	332.133	451.143	202.194	180.179	200.738
499.75	512.869	511.362	509.429	608.345	472.826	375.642	379.847	555.024	542.971	542.734	301.477	100.933	149.957	537.875	569.438	292.558	417.349	528.533	330.428	450.42	201.861	180.679	200.123
503.599	516.094	514.596	512.593	610.338	472.616	377.082	378.492	558.048	542.01	542.579	302.802	103.4	149.399	544.092	578.977	296.353	423.732	534.227	335.855	456.009	201.778	180.768	201.713
504.151	517.525	516.021	513.927	610.885	466.58	373.296	375.497	557.405	540.566	534.76	301.324	99.4667	148.935	544.967	578.18	298.853	424.746	533.278	335.241	455.192	201.972	182.116	205.831
505.329	518.7	516.426	515.028	612.419	471.123	376.195	379.23	554.881	543.466	541.193	303.171	102.067	148.58	542.525	575.383	299.712	423.958	533.6	335.916	455.653	202.306	183.42	205.759
505.059	518.144	516.404	514.565	612.074	467.326	378.12	378.197	559.048	541.471	537.785	300.972	103.333	148.399	542.383	574.867	298.468	423.042	531.231	334.825	453.789	201.3	182.597	205.407
503.862	517.25	515.447	513.61	609.777	462.442	378.239	379.459	559.881	540.65	542.026	302.179	99.3333	147.949	541.892	574.75	299.91	423.782	531.008	335.596	453.957	201.828	181.999	203.705
504.401	518.138	515.787	514.412	611.595	465.37	379.274	378.945	559.381	541.153	538.73	302.341	103.6	147.906	541	573.062	297.353	421.616	530.42	336.759	454.059	201.245	181.231	203.028
508.362	520.625	518.894	516.96	611.081	469.551	381.406	381.601	561.214	545.137	543.867	303.584	103.867	148.377	543.517	575.805	294.147	421.092	531.588	335.09	454.109	201.411	180.677	205.571
508.046	521.537	518.383	517.684	614.432	470.543	380.89	380.377	562.571	545.008	543.961	303.17	106.533	149.261	543.717	577.453	299.538	424.796	534.071	336.693	456.245	201.522	182.525	203.653
507.711	521.175	517.787	517.277	616.02	469.022	379.698	379.148	560.857	547.724	540.974	304.26	103.2	149.681	542.883	578.336	301.064	426.032	535.063	337.337	457.1	200.3	181.293	207.258
507.967	522.338	519.234	518.435	616.48	467.565	379.311	379.224	559.476	545.858	544.227	302.737	105.667	150.203	542.508	578.227	305.038	428.165	535.941	338.392	458.048	201.356	182.391	205.335
506.474	519.463	516.787	515.712	614.716	470.42	380.748	379.995	560.738	546.121	542.567	301.927	102.533	149.725	543.167	579.07	305.763	428.944	533.604	337.554	456.302	202.217	180.757	206.243
508.02	521.963	518.766	518.203	616.547	470.667	381.783	381.585	560.19	546.99	542.708	302.09	107	149.833	545.408	580.992	302.462	427.996	537.145	338.205	458.703	202.861	181.688	200.826
508.303	522.294	518.957	518.418	614.581	471.732	379.189	380.224	559.762	548.063	540.721	301.36	104.667	149.232	545.417	582.203	301.596	428.067	537.757	337.464	458.781	202.028	181.5	202.036
503.664	517.838	515.809	514.186	613.122	470.094	377.412	377.923	560.762	546.708	541.12	299.667	101.8	148.551	541.417	578.602	303.308	427.384	533.898	338.723	456.941	199.917	181.768	204.487
503.553	517.131	514.426	513.429	613.959	471.072	374.83	378.721	557.643	543.624	541.253	300.018	99.8	149.08	541.842	576.875	299.224	424.363	535.322	334.705	456.219	201.972	181.214	200.487
503.007	516.494	515.17	512.921	612.858	473.203	376.292	376.645	560.476	543.921	542.343	303.982	101.8	148.326	544.042	577.266	297.353	423.511	532.165	333.717	453.917	200.833	180.625	201.313
506.586	521.519	518.043	517.638	614.169	474.08	377.164	377.891	557.167	544.913	542.292	300.946	100.867	149.442	545.742	580.586	296.25	424.401	534.659	342.584	458.924	202.056	181.536	200.862
503.428	517.225	515.021	513.554	610.838	469.783	376.736	378.339	556.667	541.7	541.794	306.369	102.8	147.21	543.708	577.875	302.545	426.637	533.247	336.392	455.627	202.389	181.286	201.128
504.441	517.862	515.894	514.35	612.324	466.428	375.374	376.727	555.262	540.876	539.532	302.477	104.267	151.522	541.967	576.961	297.718	423.574	532.878	334.036	454.475	200.306	182.518	200.241
501.158	515.037	513.213	511.469	610.189	471.832	376.327	378.869	556.5	541.097	542.125	303.703	102.68	151.144	541.033	575.031	295.224	421.335	531.243	332.06	452.705	201.46	180.043	201.904
503.197	515.556	513.957	512.102	611.487	471.129	378.525	379.574	558.214	543.068	541.181	301.298	106.214	150.999	540.5	574.141	297.122	421.975	532.565	334.38	454.42	202.71	181.276	201.032
505.283	518.338	516.17	514.672	611.554	474.18	380.632	381.869	558.071	544.847	543.078	304.226	102.747	149.804	544.15	578.18	297.769	424.151	535.957	337.187	457.582	201.099	181.847	202.304
506.191	520.944	517.851	517.153	615.615	473.854	379.491	379.803	558.595	546.313	541.331	305.334	107.347	152.68	544.9	580.547	299.244	426.028	540.816	337.428	460.62	201.349	182.151	200.848
507.862	522.638	519.638	518.746	615.041	472.31	378.758	379.503	558.952	547.426	543.644	303.586	104.88	150.506	546.85	582	304.987	429.838	539.596	337.44	459.886	202.626	183.267	199.345
503.789	517.231	514.936	513.65	612.743	476.419	377.557	376.918	556.81	546.405	541.03	304.676	102.614	150.862	545.292	578.227	304.962	428.123	532.973	338.331	456.226	202.599	181.624	202.453
504.737	518.138	514.574	514.311	612.196	476.796	378.56	377.76	556.262	547.187	540.773	303.162	102.147	150.072	543.925	576.43	300.404	424.81	534.275	335.422	455.867	201.571	182.061	200.689
506.099	519.544	516.553	515.774	613.223	478.288	379.679	379.219	557.976	545.558	543.181	303.036	109.48	151.231	546.575	578.719	299.282	425.225	534.78	335.729	456.295	202.182	182.204	200.884
505.388	518.55	515.872	514.887	613.392	474.913	379.025	378.404	556.833	546.01	540.464	300.946	103.533	148.942	545.042	577.039	298.628	424.109	533.6	335.759	455.591	201.194	182.839	200.287
504.572	516.156	514.362	512.678	609.757	472.783	378.126	379.333	556.643	543.426	542.665	300.36	101.267	146.812	542.375	574.664	295.673	421.415	530.82	334.06	453.238	202	182.464	201.082
504.664	519.081	515.979	515.277	612.142	472.283	376.072	379.333	555.548	540.3	542.219	300.874	101.933	148.819	541.325	577.375	295.231	422.394	537.384	335.488	457.777	201.278	181.652	198.928
502.02	515.544	513.574	511.904	611.358	473.014	377.406	377.738	559.381	541.642	538.365	305.505	101.2	149.101	540.558	574.531	294.045	420.461	531.435	333.783	453.501	201.444	181.125	202.733
504.671	519.438	517.872	515.774	611.385	466.123	377.412	379.273	556.214	543.55	539.953	299.324	104.733	149.109	539.667	574.102	297.788	422.324	533.212	335.205	455.138	201.722	181.598	201.856
501.539	513.338	511.83	510.011	609.912	471.667	375.651	376.852	558.738	544.99	539.721	301.631	103	148.957	537.683	572.469	298.192	421.81	530.357	333.548	452.755	200.167	179.518	204.482
500.178	513.112	511.851	509.661	609.973	458.08	376.443	380.929	559.048	545.682	546.601	300.207	102.667	148.587	539.85	571.062	296.199	420.081	527.749	333.03	450.971	200.528	180.116	213.636
505.007	517.744	516.426	514.028	609.088	451.196	379.365	380.869	564.452	547.826	545.498	302.054	100	148.065	543.917	575.266	295.308	421.486	527.302	334.693	451.356	201.694	181.482	226.933
507.493	522.05	518.915	518.113	615.527	462.923	379.717	380.437	565.452	547.805	543.587	304.052	103.175	148.845	547.717	581.727	299.353	426.62	533.62	337.229	456.183	203.298	181.191	208.645
506.763	520.381	518.681	516.542	612.182	474.191	379.833	380.65	565.595	547.426	542.334	302.98	104.308	152.222	547.392	584.258	304.481	430.577	536.702	339.765	459.05	204.881	182.611	208.312
508.98	523.281	519.872	519.367	615.581	471.785	380.242	381.071	561.071	547.676	542.269	304.863	106.908	151.171	548.608	585.422	313.949	436.303	538.2	346.88	462.762	201.742	183.272	207.655
509.158	522.656	519.362	518.78	614.068	472.676	381.308	381.678	558.452	548.505	542.424	301.71	101.841	149.707	545.708	581.234	305.955	430.025	535.867	339.584	458.473	201.354	182.218	205.106
508.382	521.25	518.383	517.486	614.257	474.915	381.035	380	558.857	547.382	544.007	305.566	104.575	150.794	542.883	577.391	303.897	427.162	534.741	337.078	456.803	201.52	181.548	203.44
506.507	520.906	516.851	516.955	613.453	472.118	380.84	380.432	555.5	543.76	543.707	301.755	107.175	151.41	541.708	577	302.103	426	536.125	335.946	457.195	203.104	182.62	200.312
506.118	519.794	517	516.034	611.872	474.067	378.447	378.53	554.857	543.763	542.952	300.097	102.041	150.331	540.592	577.156	299.609	424.701	533.729	335.048	455.39	202.687	182.263	200.65
503.901	517.469	514.319	513.774	612.243	473.169	378.465	378.038	557.714	539.234	542.252	303.097	103.508	150.012	539.508	573.094	301.045	423.658	532.404	333.97	454.162	202.742	182.361	199.106
506.046	518.55	515.957	514.864	611.115	473.717	379.453	377.918	556.857	540.134	543.575	298.928	102.267	150.167	540.033	576.352	293.013	420.715	532.722	333.277	454.081	201.222	182.045	200.441
507.263	521.325	518.957	517.565	619.054	459.957	380.195	379.803	564.595	544.792	540.554	303.604	102.667	147.174	544.65	577.273	292.872	421.053	531.208	334.711	453.729	202.194	183.991	201.103
502.868	515.825	515.426	512.322	610.763	472.297	376.871	379.902	564.238	546.132	542.27	303.333	102.8	148.007	540.867	577.25	300.462	425.211	532.435	335.645	454.841	202.583	181.054	200.246
504.822	519.256	516.851	515.621	612.838	471.362	376.258	377.923	555.619	540.045	541.506	305.117	105.667	151.239	545.325	579.969	302.167	427.373	536.518	338.813	458.563	201.861	180.955	197.446
502.368	516.419	514.191	512.751	610.959	474.014	373.56	373.82	556.929	539.021	536.451	303.613	102.333	148.457	543.225	575.695	300.372	424.461	532.149	335.934	454.781	200.028	180.268	197.621
503.803	518.375	515.787	514.729	613.291	475.138	374.528	375.475	552.476	541.253	539.502	302.748	103.667	151.203	541.983	573.68	297.635	422.049	532.612	334.946	454.672	198.75	181.179	195.138
500.796	513.781	511.723	510.356	608.405	477.928	374.22	375.765	556.262	541.995	543.708	306.432	104.933	149.486	538.2	572.664	290.526	417.687	528.796	334.169	452.055	200.639	179.107	194.856
501.809	516.594	513.936	512.915	610.439	477.152	374.522	376.191	553.643	545.453	538.27	302.009	104.267	148.993	540.542	576.109	293.872	421.077	536.769	334.488	457.009	202.306	183.723	190.785
501.862	515.356	513.085	511.729	611.723	483.634	376.541	378.279	554.31	547.742	541.179	304.35	102.88	152.469	542.367	575.547	298.288	423.25	535.192	334.867	456.204	203.023	181.95	193.527
503.921	518.713	514.702	514.983	617.385	481.967	374.752	378.284	552.881	547.195	537.629	302.521	107.347	152.918	542.4	577.828	303.801	427.306	542.612	337.295	461.656	201.884	184.057	186.948
503.987	516.869	513.894	513.333	615.02	481.025	377.903	382.027	552.905	546.913	542.762	300.007	104.347	150.672	542.392	579.398	299.038	425.398	538.337	336.886	458.905	202.579	181.665	191.019
506.605	520.356	518.106	516.633	615.263	461.112	381.053	382.038	563.619	545.513	542.81	305.052	103.28	147.665	547.308	579.742	299.756	425.947	535.275	335.735	456.596	200.801	181.504	217.635
505.487	518.7	516.83	514.994	613.649	462.902	381.223	379.803	563.786	544.711	542.011	304.115	103.214	150.788	548.6	580.867	300.032	426.606	534.925	335.596	456.33	200.329	182.263	218.624
509.605	522.844	520.851	519.147	613.385	461.851	379.865	380.918	561.452	544.639	541.509	304.332	103.414	149.157	548.05	580.938	296.692	424.803	536.282	337.548	457.922	202.412	183.039	213.358
512.789	525.531	522.319	521.689	612.378	461.721	380.575	381.044	559.976	547.029	542.028	300.692	99.5468	147.81	548.917	582.508	302.84	428.887	536.255	340.181	458.943	201.745	181.566	214.394
507.257	520.438	518.681	516.701	613.635	465.279	379.657	381.038	561.952	547.055	543.028	301.566	102.814	148.592	548.5	582.508	300.949	427.849	533.729	335.765	455.672	200.773	179.379	213.019
506.276	520.481	518.213	516.746	612.628	464.681	378.057	380.202	557.81	544.013	540.661	300.973	103.533	148.507	549.092	579.633	299.795	425.919	533.106	334.404	454.758	202.917	179.616	210.092
503.796	516.487	514.574	512.763	609.689	465.399	380.157	379.388	559.548	545.089	543.056	300.964	101.867	148.312	545.617	575.344	298.891	423.489	528.91	334.88	452.404	201.556	181.232	212.477
502.48	515.275	513.298	511.576	608.162	466.174	380.05	377.038	559.905	546.574	541.661	300.55	101.933	147.587	539.992	571.219	299.949	422.211	526.737	336.428	451.698	201.056	178.616	211.903
499.822	512.656	511.447	509.102	608.095	471.304	380.994	381.191	562.667	549.192	541.948	299.423	106	148.63	536.05	569.953	301.083	422.264	529.071	336.446	453.119	202.806	182.071	206.487
504.112	516.869	514.617	513.232	610.041	473.826	380.299	381.956	563.119	549.911	544.618	302.036	101.933	149.348	541.967	579.156	303.244	427.599	535.051	337.886	457.309	201.194	180.67	204.564
505.211	519.331	516.702	515.571	615.095	474	378.123	381.59	561.214	544.947	545.021	303.577	105.533	152.833	543.875	582.625	301.564	428.239	537.404	339.566	459.397	199.917	183.107	198.687
506.829	521.15	516.915	517.22	616.939	477.261	379.003	379.656	556.333	543.753	546.073	302.324	103.067	150.659	545.542	584.5	305.346	431.162	540.541	341.03	461.874	201.611	183.42	200.103
505.5	520.419	516.851	516.559	618.892	475.652	376.154	377.049	557.071	541.637	543.373	303.054	106.733	149.261	539.608	577.414	303.667	427.046	535.718	337.151	457.423	204.917	182.598	197.877
501.25	515.081	512.851	511.407	611.392	474.372	377.233	378.213	560.333	541.576	543.867	303.833	101.902	151.188	535.392	568.859	296.667	419.345	527.294	331.349	450.033	201.922	183.384	202.547
504.408	517.812	515.255	514.158	610.851	474.256	376.547	380.317	557.738	543.197	542.064	302.211	104.169	150.239	537.533	571.438	298.853	421.708	530.082	333.253	452.473	202.589	181.785	199.429
505.697	518.812	516.511	515.119	611.851	473.408	378.261	376.896	558.119	544.389	543.27	303.446	104.636	150.761	540.767	575.992	294.25	421.232	531.533	334.253	453.746	202.2	181.937	200.988
505.974	519.688	517.021	516.068	613.966	471.307	378.915	376.344	556.31	543.684	541.588	305.148	104.902	151.333	541.45	574.953	297.885	422.761	533.674	335.06	455.361	202.422	182.535	197.475
506.993	519.881	517.064	516.175	612.351	472.06	379.132	377.224	554.69	544.947	542.549	302.617	103.502	150.768	541.667	577.203	292.212	420.658	532.526	334.386	454.399	203.255	183.5	202.408
507.526	522.206	519.128	518.299	613.5	471.075	379.657	378.557	556.548	543.045	542.095	304.797	105.102	150.869	545.2	578.906	301.404	426.475	536.953	337.88	458.458	200.728	183.419	198.67
507.671	521.875	519.383	518.107	613.392	471.785	380.377	377.093	557.69	543.226	541.077	302.833	104.302	150.942	545.433	578.492	300.712	425.908	533.49	338.337	456.542	202.394	182.428	201.336
508.033	522.544	519.191	518.757	615.216	470.075	376.623	379.082	558.024	544.687	539.61	304.103	105.369	150.898	545.967	580.492	303.314	428.239	537.816	337.084	458.667	201.533	182.178	197.618
508.645	521.987	519.617	518.316	612.804	467.123	376.701	379.913	558.286	545.563	539.704	299.793	102	147.616	543.6	579.094	301.218	426.458	534.671	337.958	457.107	202.361	181.964	198.503
507.711	522.213	519.553	518.379	614.845	469.072	378.255	380.279	558	543.889	539.335	302.955	103	148.399	546.45	579.016	301.615	426.641	535.322	336.048	456.748	199.306	181.58	196.728
504.908	518.412	516.532	514.791	612.169	471.029	377.953	379.454	558.952	542.939	540.172	301.505	103.6	149.029	545.433	581.047	296.763	424.891	535.863	333.681	456.143	201.389	180.705	201.482
501.066	513.35	511.723	509.927	610.791	471.783	372.657	374.678	557.333	542.282	538.674	305.324	102.6	148.196	545.767	580.383	297.077	424.764	535.278	335.078	456.34	201.167	180.67	201.267
498.546	512.025	510.574	508.593	609	467.29	373.95	377.874	555.405	541.187	539.176	302.532	101.8	148.123	544.3	575.516	298.083	423.123	533.329	334.614	454.976	201.583	181.92	199.59
502.283	514.6	513.213	511.209	608.115	469.29	373.516	377.814	556.667	541.705	540.185	301.225	99.8667	146.935	541.05	573.141	295.173	420.454	528.224	331.898	450.812	201.139	180.562	205.323
499.724	512.269	510.638	508.729	607.027	471.384	374.906	378.055	556.857	541.213	538.901	303.55	103.4	149.572	541.942	569.758	291.667	417.004	527.839	332.753	450.917	201.417	179.607	205.651
499.283	510.8	509.574	507.35	606.527	467.609	377.469	379.158	561.071	545.124	541.425	301.369	100.667	147.609	539.925	572.461	293.462	419.208	530.137	333.012	452.411	202.111	180.679	208.144
500.467	513.312	511.787	509.706	609.351	470.761	379.893	381.12	560.357	547.637	542.579	305.037	100.933	149.348	540.242	572.703	297.545	421.56	529.427	336.331	453.29	201.856	179.607	208.566
501.224	514.319	513.085	510.87	610.493	477.123	380.057	379.667	560.81	547.574	544.137	302.992	104.4	149.101	540.533	573.562	296.91	421.599	530.737	335.705	453.836	200.078	178.464	204.653
508.447	523.812	520.809	519.898	616.547	475.225	382.069	382.514	561.143	548.461	544.154	301.586	106.6	151.761	546.85	582.508	306.045	430.648	541.667	342.205	463.019	201.022	182.267	201.032
510.309	523.875	520.596	520	617.959	474.79	382.469	382.246	563.619	550.226	542.197	303.541	105.267	149.819	549.042	587.859	312.173	436.426	542.133	342.608	463.461	201.661	181.401	205.899
511.599	527.769	523.83	523.763	620.655	469.942	380.374	383.432	559.31	548.961	543.146	302.325	104.533	150.029	548.425	585.484	311.974	435.246	542.58	341.139	463.152	201.356	182.098	203.248
509.434	523.325	519.404	519.339	616.77	471.138	381.031	380.792	558.429	548.382	543.567	301.721	101.667	148.616	543.792	583.688	302.321	429.134	538.349	338.271	459.458	200.55	181.58	205.33
510.23	524.156	519.957	520.186	619.561	469.993	379.355	379.525	558.333	544.74	541.622	301.974	104.467	148.478	545.408	579.625	302.391	427.342	537.365	337.958	458.739	200.995	183.035	203.961
508.743	522.175	519.064	518.305	616.966	471.667	380.629	379.137	561.214	544.653	543.206	301.64	103.4	149.565	542.875	578.656	298.224	424.616	534.898	336.633	456.722	200.245	180.339	204.258
506.151	520.031	516.66	516.26	615.628	469.594	380.05	378.678	557.833	542.192	543.391	298.874	105.133	151.188	543.792	576.312	302.712	426.025	533.337	336.06	455.551	203.417	183.652	202.241
507.691	521.531	519.021	517.797	613.149	471.435	379.808	378.661	558.714	543.139	543.352	300.829	102.067	148.507	544.242	577.555	299.891	425.035	533.745	336.41	455.936	201.056	180.429	206.385
506.191	519.8	517.128	516.085	611.642	468.341	379.374	376.672	556.976	543.679	541.039	299.649	104.667	148.746	541.542	577.422	298.359	424.134	534.561	334.861	455.819	202.806	183.277	200.374
501.789	514.806	512.66	511.243	609.73	471.014	378.198	376.525	555.81	546.503	541.464	301.982	101.8	148.21	541.092	577.344	291.327	420.236	531.969	335.982	454.691	201.194	182.866	205.718
502.118	516.225	515.234	512.729	613.466	469.543	375.77	380.339	559.571	546.003	542.425	307.595	101.2	148.109	542.042	574.828	296.814	422.116	529.655	333.47	452.299	200.889	180.759	203.533
504.625	519.013	516.702	515.311	613.169	469.022	375.761	376.388	557.976	546.153	539.433	301.559	104.6	151.174	544.242	575.188	296.718	422.225	532.216	334.066	454.086	201.111	183.455	199.785
503.026	516.219	514.255	512.667	609.824	468.71	374.594	377.06	558.833	547.089	540.412	299.829	102.4	149.804	539.592	574.344	297.468	422.257	530.145	335.578	453.428	201.389	181.616	202.687
504.842	518.169	515.34	514.469	613.959	466.92	375.613	378.12	553.81	543.655	542.193	301.595	100.067	146.348	540.892	572.523	298.321	421.905	531.545	332.843	453.197	200.972	180.027	201.595
503.809	517.638	515.404	513.966	610.973	468.551	375.846	378.066	558.619	542.824	539.627	303.452	104.533	149.601	541.208	573.938	294.801	420.609	530.765	333.464	452.969	202.273	180.776	201.026
503.211	516.631	515.191	513.034	609.426	472.188	379.211	380.443	557.571	543.6	544.476	300.551	103.133	148.812	540.825	574.453	292.5	419.577	532.4	335.361	454.708	201.468	182.607	203.749
502.579	515.756	513.362	512.068	610.358	474.681	378.852	380.667	558.881	542.708	542.657	303.236	101.4	147.645	542.983	578.078	299.615	425.12	533.753	334.783	455.299	201.384	179.116	204.047
505.691	519.325	517.085	515.565	611.446	474.109	378.667	379.109	559.286	540.471	541.309	304.957	104.933	151.616	545.008	579.031	304.769	428.38	534.824	337.337	456.955	201.19	182.464	203.529
505.342	518.319	516.426	514.695	610.926	471.746	379.192	379.721	556.857	541.558	541.185	302.731	101.8	148.768	542.958	579.75	304.679	428.655	536.329	341.777	459.618	201.19	182.142	202.221
505.125	518.412	516.362	514.78	610.27	470.826	378.572	380.361	558.357	541.734	543.189	303.804	104.133	148.536	544.983	579.164	303.417	427.697	533.733	336.163	455.831	202.551	179.187	204.041
502.25	514.838	512.298	511.164	610.811	468.377	376.931	377.71	559.238	540.558	539.833	302.948	102.667	149.638	544.067	576.82	303.25	426.549	532.31	334.012	454.121	201.551	180.821	201.523
504.178	516.15	513.766	512.508	607.635	466.543	379.921	379.224	559.405	543.053	539.421	305.047	103.6	148.514	543.558	577.219	293.282	421.254	532.098	335.386	454.534	202.468	182.75	203.913
506.283	519.344	517.149	515.655	611.047	466.819	380.748	380.448	559.69	541.753	540.403	301.649	106	150.159	543.208	577.758	298.955	424.613	533.812	335.211	455.504	202.083	181.438	199.246
504.921	517.112	515.383	513.514	611.081	470.478	379.368	379.76	562.833	544.605	542.472	302.982	101.867	148.696	542.858	577.695	303.019	426.817	531.326	336.626	454.556	202.556	181.634	205.887
506.388	520.269	517.66	516.508	614.243	472.232	377.069	379.612	556.857	545.468	539.871	304.045	104.2	149.014	544.175	577.984	304.186	427.588	534.51	338.898	457.38	201.472	180.929	199.251
504.77	518.237	515.83	514.548	611.446	473.42	378.009	378.093	559.524	547.611	542.176	302.532	103	148.116	541.775	577.523	301.603	425.961	531.776	335.066	454.214	200	179.339	201.81
504.934	519.412	516.383	515.638	611.723	472.355	377.855	379.328	558.143	549.832	542.026	303.712	104.267	150.565	542.917	577.508	299.904	425.021	534.004	337.108	456.368	201.472	183.357	199.785
504.836	519.094	516.362	515.367	610.858	475.949	377.623	379.989	557.048	550.01	544.047	304.829	101.133	146.275	540.208	575.898	300.026	424.363	533.055	335.97	455.344	199.917	181.741	199.426
503.888	518.15	514.809	514.35	612.52	475.659	375.921	376.197	556.381	547.345	540.069	301.586	102.8	150.667	539.85	574.039	298.558	422.718	534.416	334.771	455.696	200.25	181.366	197.19
506.092	519.231	516.83	515.559	612.23	472.891	375.78	378.164	558.119	547.984	543.069	300.396	100.4	146.862	541.892	577.234	291.84	420.468	534.161	337.512	456.622	200.694	180.438	199.774
505.822	518.731	516.489	515.198	613.838	473.877	377.11	378.792	558.667	546.234	540.997	302.758	103.712	151.117	540.183	574.617	295.16	421.113	535.067	333.271	455.499	200.365	181.031	200.219
503.25	517.056	515.404	513.497	612.919	473.152	377.314	380.153	561.381	545.076	539.607	304.082	104.579	151.899	541.542	573.016	296.276	421.004	531.176	333.392	453.19	201.587	181.995	204.465
505.414	518.575	515.851	515.051	616.142	467.848	378.075	379.279	559.476	544.071	539.452	304.19	106.645	151.479	544.183	576.797	294.269	421.606	534.914	337.819	457.2	199.921	180.531	204.244
508.191	521.556	518.83	517.859	617.601	468.739	380.255	380.109	559.476	543.408	539.791	302.064	102.979	149.783	548.325	582.461	298.622	426.549	537.537	337.416	458.629	201.171	181.986	206.065
509.283	524.156	521.085	520.379	619.615	466.869	379.969	378.115	558.762	543.792	538.736	302.533	108.312	151.037	550.3	583.898	302.667	429.419	539.914	338.693	460.572	201.504	182.075	207.788
508.401	523.581	520.34	519.712	617.953	468.558	379.428	379.104	557.976	545.85	539.985	303.524	102.979	150.435	548.617	583.664	302.827	429.401	539.686	339.867	460.898	202.921	182.049	211.357
506.289	522.1	518.766	518.147	620.209	467.891	378.645	379.978	557.071	545.434	542.148	302.38	106.179	150.638	547.7	581.594	305.34	429.849	540.125	337.669	460.297	202.504	181.593	206.783
507.717	523.306	519.511	519.345	621.858	469.239	381.097	379.858	560.238	547.389	543.191	303.488	102.579	150.211	548.4	585.133	302.34	429.796	542.573	337.56	461.736	199.476	179.174	208.434
507.737	523.194	518.532	519.186	622.993	468.906	379.557	379.787	560.548	547.379	542.288	298.369	104.8	149.587	548.65	583.273	308.583	432.387	543.62	339.765	463.24	202.167	182.098	201.979
507.671	522.006	519.383	518.186	621.372	470.855	379.044	378.093	560.31	546.49	545.343	302.514	102.867	150.283	547.758	582.516	306.558	430.933	540.145	339.849	461.169	201.25	180.58	206.103
507	521.562	518.553	517.718	622.635	468.174	376.509	378.563	559.81	542.382	540.803	300.432	104.467	150.949	545.717	580.172	299.192	425.831	537.831	335.663	458.116	201.917	181.938	199.692
511.401	526.444	522.915	522.48	623.02	468.014	376.607	376.022	555.619	542.745	542.163	296.054	101.467	148.906	550.708	586.086	301.84	429.951	542.714	341.09	463.214	200.222	180.42	197.456
506.691	522.831	519.319	518.915	625.412	463.616	376.616	378.246	561.929	543.279	544.116	300.405	101.533	148.529	545.308	581.078	297.737	425.44	540.157	340.139	461.29	204.444	183.795	205.195
493.559	507.081	505.787	503.559	598.723	477.283	383.355	381.142	552.69	532.137	549.206	309.856	105.867	150.754	528.883	561.672	297.077	416.331	524.396	331.349	448.278	201.306	183.188	204.979
483.638	483.181	490.596	480.797	549.926	476.732	376.855	377.579	551.786	539.266	542.086	310.486	97.8667	144.717	525.092	554.492	291.423	409.989	486.345	320.771	421.059	202.583	180.482	205.179
473.691	477.144	483.596	474.734	540.047	474.609	376.465	382.24	555.238	541.416	541	308.144	98.8	146.667	507.7	536.094	282.814	396.968	475.812	315.663	412.665	202.944	183.205	216.933
512.954	528.131	521.553	524.102	622.027	471.76	377.321	381.268	556.238	543.853	539.041	304.657	102.764	149.991	546.017	582.172	297.878	426.011	542.976	338.313	462.278	201.282	180.7	202.486
510.691	526.487	522.404	522.537	621.25	468.68	377.723	380.929	560.167	545.482	537.689	302.188	106.297	151.332	545.175	581.438	299.583	426.616	541.18	336.976	460.663	200.06	180.415	196.984
510.349	524.444	521.936	520.774	620.453	470.158	379.698	381.601	560.976	547.855	539.814	304.765	104.297	150.209	545.733	582.219	299.897	427.141	539.529	339.139	460.515	201.893	181.415	204.65
514.151	530.481	527.021	526.576	624.635	469.571	378.258	380.257	559.976	547.3	541.552	302.342	106.697	150.332	550.442	584.641	303.846	430.401	543.976	340.488	463.741	199.143	180.647	199.881
510.546	525.006	521.872	521.192	618.946	471.999	379.83	376.251	563.381	547.476	540.814	305.215	101.097	149.644	547.367	582.797	303	429.106	539.478	340.494	461.019	200.532	181.138	202.789
511.467	526.219	520.383	522.226	622.662	467.854	379.478	377.727	557.262	548.026	542.582	302.513	107.83	152.375	547.125	581.109	303.423	428.577	540.82	336.916	460.42	203.087	183.388	202.23
508.25	521.206	518.149	517.486	618.466	471.238	379.818	378.623	561.262	550.034	545.509	304.468	103.097	151.404	544.717	579.719	297.814	424.87	537.361	336.048	457.983	200.532	180.477	204.374
507.401	522.469	518.574	518.508	619.419	471.557	379.601	379.224	563.19	548.868	545.149	305.269	105.03	151.846	547.2	581.469	301.404	427.63	538.718	338.898	459.929	203.198	181.861	200.609
509.987	523.781	521.191	519.977	618.77	471.217	378.362	379.333	560.048	550.229	544.373	302.847	103.533	148.942	546.308	583.242	301.353	428.401	540.114	338.783	460.729	202.556	180.339	202.072
506.632	520.806	517.745	516.893	621.311	468.681	377.786	377.421	558.786	542.897	538.142	298.919	101.133	149.043	546.425	580.648	303.301	428.303	538.663	339.434	460.107	201.028	182.375	197.687
505.362	520.594	516.957	516.768	617.365	474.283	376.645	375.322	557.571	541.695	533.893	302.649	102.733	149.812	545.208	579.969	298.724	425.482	536.82	337.054	458.052	199.111	180.741	199.677
501.289	515.919	513.319	512.345	615.872	470.616	374.248	378.317	554.976	541.376	537.15	302.216	104.2	150.442	544.008	578.328	299.256	425.035	537.451	335.645	457.879	200.389	182.946	199.297
502.914	517.031	515.745	513.48	611.297	471.42	374.818	376.519	557.595	540.439	538.09	300.973	102.333	147.29	542.983	576.117	296.846	422.715	534.753	335.831	456.318	202.306	178.696	200.077
500.914	514.438	512.936	511.006	608.845	470.101	373.069	378	557.048	539.061	537.167	302.667	106.867	148.442	541.308	572.984	297.981	421.926	532.063	334.512	454.169	200.972	181.188	199.538
502.836	516.531	515.064	513.051	611.412	470.543	375.978	378.858	556.714	543.803	537.76	301.27	102.2	149.036	542.925	577.812	296.038	423.035	535.918	335.741	456.988	201	181.973	203.667
503.77	516.675	514.936	513.192	611.487	471.464	375.673	380.23	556.952	548.003	539.648	303.838	104.467	148.761	544.775	577.172	300.051	424.951	535.349	337.898	457.494	200.528	179.223	199.785
