# Supplementary material for: A Normalization Framework for Emotional Attention
Source: PLoS Biol. 2016 Nov 21;14(11):e1002578. doi: 10.1371/journal.pbio.1002578 (PMC5117559; doi:10.1371/journal.pbio.1002578)
Supplement: S10 Data — (ZIP) [file pbio.1002578.s010.zip › S10 Data/IndividualSubjectRawData/SUBJECT2/subject2.txt]

<header>
NrOfVOIs: 23
NrOfVTCs: 6
VTC-File-1: 	NrOfVolumes: 194	FileName: "RUN1_3DMCT_LTR_THP0.0150Hz_TAL.vtc"
VTC-File-2: 	NrOfVolumes: 194	FileName: "RUN2_3DMCT_LTR_THP0.0150Hz_TAL.vtc"
VTC-File-3: 	NrOfVolumes: 194	FileName: "RUN3_3DMCT_LTR_THP0.0150Hz_TAL.vtc"
VTC-File-4: 	NrOfVolumes: 194	FileName: "RUN4_3DMCT_LTR_THP0.0150Hz_TAL.vtc"
VTC-File-5: 	NrOfVolumes: 194	FileName: "RUN5_3DMCT_LTR_THP0.0150Hz_TAL.vtc"
VTC-File-6: 	NrOfVolumes: 194	FileName: "RUN6_3DMCT_LTR_THP0.0150Hz_TAL.vtc"
</header>

"Rface" "RDNV1" "RVNV1" "RDFV1" "RVFV1" "RNV1" "RFV1" "RDLPFC" "LDLPFC" "DLPFC" "RPPC" "LPPC" "PPC" "RFEF" "LFEF" "FEF" "LPUL" "RPUL" "PUL" "RAMY" "LMOFC" "RMOFC" "MOFC"
347.485	371.565	288.333	361.953	270.5	345.478	354.098	356.203	305.009	321.25	421.731	339.303	401.056	323.275	325.756	324.178	164.686	169.098	167.441	183.368	366.075	348.452	362.906
344.03	370.652	287.571	361.154	269.643	344.612	353.294	350.484	301.428	316.991	415.489	337.25	395.865	321.792	324.067	322.62	164.593	168.203	166.847	183.263	360.132	346.795	357.734
337.506	365.391	284.403	357.057	267.873	340.007	349.396	347.316	299.373	314.583	419.103	338.646	398.922	320.291	321.215	320.627	164.025	168.167	166.612	183.066	356.806	346.78	355.003
342.658	365.021	284.975	356.607	269.373	339.932	349.114	349.519	299.848	315.606	418.94	340.896	399.364	321.029	321.089	321.05	164.455	168.713	167.114	182.101	358.833	346.314	356.582
344.567	371.869	287.403	360.875	269.158	345.395	352.997	352.888	302.203	318.283	419.177	340.462	399.433	323.317	324.215	323.643	166.932	168.23	167.743	180.399	360.644	347.533	358.286
344.446	370.565	286.451	361.466	272.016	344.201	353.783	352.298	301.882	317.877	418.834	340.093	399.083	324.973	324.408	324.767	166.048	168.286	167.446	183.224	359.352	345.876	356.929
347.506	368.021	289.737	360.446	270.873	343.484	352.752	354.045	302.023	318.527	415.697	339.514	396.588	324.584	323.748	324.279	165.106	167.055	166.323	180.662	360.929	347.191	358.459
351.93	376.412	290.498	365.09	270.516	349.484	356.967	353.418	301.946	318.276	417.464	339.028	397.79	322.618	323.756	323.031	165.222	167.986	166.948	181.961	360.686	347.246	358.269
346.112	373.608	288.308	362.607	269.016	346.872	354.568	350.123	300.255	316.076	416.16	338.514	396.684	321.393	322.719	321.875	164.653	167.391	166.363	181.592	359.388	348.191	357.375
342.84	371.499	286.498	361.036	268.444	344.857	353.083	349.201	301.308	316.502	418.473	340.264	398.856	320.601	323.245	321.562	165.606	168.041	167.127	182.399	357.968	347.849	356.149
345.182	368.087	286.238	360.624	268.571	342.433	352.718	347.641	301.368	316.048	411.374	336.079	392.488	319.61	321.637	320.348	167.419	168.951	168.376	184.982	359.793	346.11	357.333
342.364	371.391	284.857	362.013	268.214	344.269	353.957	345.24	300.152	314.456	411.833	335.882	392.782	318.36	322.215	319.763	163.86	168.455	166.729	185.474	356.12	342.712	353.709
335.879	364.848	283.571	358.094	268.714	339.373	350.417	346.7	299.867	314.725	413.577	334.539	393.752	319.627	321.215	320.205	164.895	166.713	166.031	181.86	355.688	343.534	353.502
336.152	360.804	282.952	354.919	270	336.403	347.626	347.562	299.893	315.016	413.123	335.553	393.667	319.445	321.348	320.137	165.616	168.608	167.485	180.421	357.081	344.37	354.796
336.424	364.63	282.905	357.631	269.5	339.015	350.061	349.309	300.919	316.27	416.141	337.684	396.462	322.258	320.496	321.617	163.872	167.622	166.214	183.456	357.787	346.329	355.727
336.636	361.826	282.524	356.523	270.714	336.97	349.153	347.949	301.411	316.175	414.846	337.276	395.389	321.407	321.852	321.569	164.965	167.552	166.581	181.93	358.102	346.479	356.012
339.152	365.913	286.667	359.282	272.429	341.075	351.822	349.424	300.994	316.358	416.41	336.816	396.446	321.797	321.119	321.55	164.837	167.979	166.799	184.737	355.751	344.753	353.773
346.273	367.565	287.619	360.174	273.571	342.507	352.736	351.654	301.077	317.123	414.608	336.579	395.036	320.559	321.237	320.806	164.686	167.965	166.734	183.877	359.384	345.164	356.828
343.147	372.881	287.308	361.733	270.159	346.059	353.869	351.11	300.877	316.814	414.069	337.878	394.958	322.87	323.612	323.14	162.897	167.866	165.999	182.627	358.323	346.638	356.222
338.904	368.489	285.832	358.754	268.659	342.582	351.016	350.488	300.772	316.545	417.99	339.944	398.413	324.209	321.842	323.348	164.746	166.901	166.091	181.347	359.705	347.707	357.547
343.934	368.663	286.451	360.653	270.802	342.895	352.936	353.985	301.825	318.374	420.875	341.286	400.911	323.912	322.293	323.324	163.862	169.369	167.301	181.803	358.768	345.816	356.439
350.237	372.055	289.975	362.801	273.302	346.328	355.114	354.81	300.314	317.603	421.884	341.115	401.624	322.162	321.649	321.976	165.885	169.187	167.947	181.732	357.885	346.323	355.806
351.45	379.142	291.022	364.854	270.159	351.522	356.721	349.294	299.922	315.586	421.818	341.404	401.647	319.022	321.227	319.825	166.664	167.95	167.467	181.803	356.786	346.57	354.949
348.419	372.902	287.832	361.995	270.517	346.238	354.139	347.013	301.035	315.622	419.157	342.588	399.951	320.582	322.79	321.386	164.164	169.999	167.807	182.645	356.398	347.186	354.742
347.419	372.337	287.832	360.955	269.159	345.85	353.071	349.63	301.102	316.498	420.135	342.733	400.72	320.217	321.871	320.82	165.897	168.376	167.445	181.961	358.179	347.679	356.291
344.147	367.902	284.879	357.485	267.659	341.88	349.77	350.474	300.765	316.536	416.888	339.996	397.601	321.408	322.419	321.777	164.118	168.013	166.55	180.171	359.062	346.83	356.862
344.576	371.348	286.429	359.349	269.357	344.731	351.62	353.857	302.923	319.082	414.797	336.566	395.175	323.441	321.274	322.652	163.721	167.622	166.157	181.719	359.952	346.466	357.527
343.697	371.826	284.333	361.57	269.429	344.403	353.656	351.157	302.229	317.751	412.996	334.789	393.38	322.28	323.133	322.59	164.651	167.301	166.306	182.088	358.994	345.753	356.613
340.636	364.174	285	359.51	267.5	339.358	351.607	347.631	299.985	315.101	411.612	335	392.396	319.479	321.956	320.38	164.86	167.79	166.69	183.982	359.015	345.301	356.549
339.848	370.13	283.333	358.799	267.571	342.925	350.963	345.521	301.223	315.276	412.74	334.605	393.142	319.564	322.348	320.577	164.849	167.706	166.633	182.07	358.505	344.795	356.039
338.727	367.674	282.476	359.544	269.5	340.97	351.81	347.387	301.473	316.039	412.899	335.039	393.37	321.856	322.007	321.911	165	168.364	167.1	182.491	358.877	346.041	356.569
338.364	365.478	287.333	360.503	271.571	340.985	352.865	348.742	301.366	316.396	414.004	336.987	394.686	320.936	323.111	321.728	164.151	167.888	166.485	181.193	359.414	348	357.362
340.394	364.152	286.429	358	270.5	339.791	350.485	348.115	301.904	316.564	414.449	336.276	394.842	321.271	324.2	322.337	164.36	167.846	166.537	185.579	360.595	346.041	357.978
340.455	365.478	286.619	359.946	268.286	340.761	352.074	348.585	301.413	316.379	414.493	334.566	394.446	320.979	324.081	322.108	165.233	166.608	166.092	184.105	360.114	346.219	357.616
341.697	362.391	285.952	357.557	270.214	338.433	350.055	348.677	300.326	315.665	416.584	339.028	397.131	321.863	322.132	321.96	165.233	168.122	167.037	181.67	359.871	345.896	357.358
341.091	368.87	284	360.067	268	342.269	352.16	348.649	300.754	315.949	415.707	338.015	396.22	320.151	321.377	320.597	164.233	167.374	166.194	181.95	357.387	346.375	355.407
343.727	371.761	287.619	361.06	269.786	345.388	353.221	351.644	300.816	316.942	416.884	340.278	397.669	321.477	321.125	321.349	164.954	169.248	167.635	182.827	357.898	344.142	355.424
344.758	370.478	288.476	362.732	271.5	344.776	354.896	352.174	301.161	317.345	417.262	339.107	397.659	322.909	320.525	322.041	165.477	169.143	167.766	183.389	356.369	345.649	354.442
343.545	370.609	288.238	362.094	270.643	344.791	354.239	353.714	302.12	318.488	418.439	339.91	398.741	321.909	322.11	321.982	166.233	168.829	167.853	184.74	356.297	344.088	354.102
351.97	377.283	290.714	364.154	272.429	350.149	356.276	355.598	302.57	319.393	417.082	339.147	397.533	321.113	322.155	321.492	166.093	168.654	167.692	184.424	359.979	345.416	357.36
344.97	373.413	285.952	361.523	270	346	353.663	352.174	301.2	317.372	416.804	338.857	397.253	320.896	321.377	321.071	164.466	167.94	166.635	181.95	357.21	346.416	355.269
335.182	364.152	281.952	358.107	266.929	338.388	350.276	349.787	300.664	316.249	416.179	338.989	396.817	321.388	321.258	321.341	165.035	167.108	166.329	181.792	357.955	344.841	355.597
341.182	362.87	283.095	357.114	269.571	337.866	349.595	355.332	301.782	318.77	417.423	336.803	397.201	324.636	321.215	323.391	164.767	167.573	166.52	182.281	357.994	345.616	355.768
346.939	371.848	287.714	362.174	271.857	345.478	354.417	357.866	303.278	320.596	417.414	338.237	397.554	324.297	322.704	323.717	165.163	167.811	166.817	181.281	358.7	346.644	356.532
347.939	372.478	289.619	362.356	272.143	346.507	354.607	352.705	301.066	317.449	416.714	337.895	396.944	322.78	324.052	323.243	166.116	168.161	167.393	182.439	358.456	345.849	356.19
343.121	367.435	285.952	360.101	268.929	341.896	352.27	348.447	300.345	315.605	414.943	337.303	395.469	321.466	324.467	322.558	164.919	167.042	166.245	183.351	357.108	346.575	355.214
339.03	365.891	283.19	357.04	269.429	339.97	349.515	348.041	299.769	315.083	411.357	336.184	392.502	319.733	320.081	319.86	162.314	168.259	166.026	181	357.099	346.274	355.153
337.727	366.63	282.762	358.537	270.929	340.343	351.012	347.714	300.208	315.279	411.401	335.421	392.343	321.542	321.148	321.399	163.384	167.14	165.729	184.491	358.111	346.329	355.993
337.818	365.935	285.19	358.812	270.071	340.627	351.19	348.825	301.739	316.677	413.982	336.316	394.502	322.653	322.607	322.636	163.802	167.811	166.306	181.246	357.535	345.192	355.315
339.242	364.261	284.667	359.302	269.143	339.313	351.558	346.194	301.255	315.512	412.718	335.474	393.343	318.847	320.993	319.628	165.465	167.545	166.764	183.982	356.102	344.274	353.975
338.909	360.304	284.238	355.664	268.786	336.463	348.202	340.874	299.625	312.711	414.382	336.506	394.848	318.178	320.868	319.158	164.513	169.18	167.427	181.915	355.882	344.923	353.911
343.818	367.717	285.476	360.336	271.929	341.94	352.742	346.713	300.479	315.147	418.219	338.69	398.271	318.619	320.527	319.314	165.676	169.25	167.908	184.161	357.867	343.8	355.337
347.576	373.109	290.048	364.383	270	347.075	356.276	348.708	301.31	316.347	418.162	339.901	398.532	318.733	321.001	319.559	167.187	169.103	168.384	183.389	356.581	344.868	354.475
344.303	370.783	287.476	362.282	270.786	344.672	354.423	346.911	300.704	315.363	417.752	338.506	397.875	318.937	321.549	319.888	164.373	165.922	165.34	183.336	356.936	345.375	354.857
345.485	367.696	286.571	357.698	269.929	342.269	350.16	350.132	300.875	316.502	416.056	338.677	396.647	319.271	321.075	319.928	163.118	168.467	166.458	179.564	357.362	345.019	355.143
347.606	374.674	286.238	362.47	270	346.955	354.528	349.335	301.171	316.451	416.012	338.072	396.462	319.877	321.883	320.608	165.153	167.691	166.737	180.494	359.257	345.047	356.702
347.818	373.739	287.19	362.617	268.643	346.612	354.546	352.847	302.237	318.293	415.735	337.651	396.149	321.373	322.675	321.848	166.757	168.656	167.943	182.634	359.969	345.197	357.313
343.606	367.065	283.857	358.443	267.5	340.985	350.632	353.155	301.355	317.789	417.801	338.743	397.971	321.441	321.712	321.54	165.234	167.404	166.589	184.477	358.521	346.375	356.337
340.545	362.957	284.476	355.919	270	338.358	348.54	350.226	303.456	318.294	414.119	335.803	394.475	322.36	321.378	322.003	162.86	168.49	166.376	183.596	359.51	346.822	357.229
344.727	372.457	286	360.718	269.071	345.358	352.847	353.263	301.411	317.861	412.771	335.316	393.343	321.335	321.985	321.571	164.523	169.063	167.358	181.737	360.408	348.466	358.261
342.818	371.391	287.952	361.45	270.214	345.239	353.613	354.525	303.182	319.471	412.718	336.355	393.564	324.513	323.096	323.997	164.86	169.007	167.45	181.333	359.177	348.205	357.204
343.121	370.478	288.048	362.49	270.929	344.642	354.626	355.539	302.666	319.44	415.573	338.421	396.221	324.636	323.733	324.307	165.744	168.392	167.397	182.456	359.168	346.904	356.963
341.848	367.065	287.619	360.221	269.429	342.164	352.423	351.401	299.747	316.134	416.022	337.961	396.442	321.784	323.059	322.248	164.651	167.042	166.144	182.895	358.652	345.781	356.337
338.03	367.696	281.381	358.604	268.857	340.642	350.896	344.53	298.754	313.276	412.674	336.395	393.541	318.992	321.081	319.752	164.302	167.077	166.035	180.912	356.435	345.041	354.387
333.545	365.543	279.381	358.765	265.929	338.537	350.791	346.166	299.445	314.268	413.247	337.921	394.353	320.932	322.496	321.501	163.395	165.671	164.817	182.544	357.907	345.685	355.709
333.879	360.957	282.333	357.906	269.429	336.313	350.307	347.894	301.561	316.26	414.824	337.487	395.426	322.271	322.696	322.426	164.291	168.818	167.118	182.474	356.817	346.178	354.904
334.182	360.728	283.042	357.009	270.714	336.379	349.597	348.244	301.421	316.276	419.581	340.013	399.623	322.434	323.831	322.942	165.783	168.201	167.294	183.53	358.836	347.601	356.816
346.242	370.359	285.804	361.036	272.5	343.856	353.432	351.613	301.381	317.317	421.003	340.105	400.712	321.519	321.623	321.556	166.562	169.306	168.276	186.443	359.488	344.806	356.848
349	374.315	287.709	363.902	273.143	347.17	356.107	352.76	301.008	317.427	419.735	342.013	400.24	322.222	323.683	322.753	166.725	166.985	166.888	181.969	357.938	345.628	355.725
349.636	374.315	288.566	362.935	271.214	347.438	355.057	351.889	302.207	317.969	420.559	340.407	400.455	323.79	323.016	323.508	165.458	168.146	167.136	182.53	357.734	345.203	355.481
351.121	374.772	288.376	364.049	271.429	347.692	356.094	352.723	302.03	318.112	418.77	339.763	398.953	323.68	322.423	323.222	165.551	168.873	167.626	182.32	358.656	346.217	356.42
343.061	367.598	286.757	360.895	269.643	342.259	353.057	351.802	300.661	316.886	417.294	339.157	397.696	322.442	322.023	322.29	164.818	169.593	167.8	181.899	359.608	346.642	357.277
345.97	362.272	286.471	357.197	269.429	338.513	349.659	354.014	300.897	317.748	418.47	339.947	398.775	324.137	322.216	323.438	164.969	168.159	166.962	181.39	359.788	345.71	357.257
348.909	369.185	288.376	361.07	271.143	343.856	353.346	353.815	301.239	317.919	419.078	340.92	399.474	323.595	320.52	322.476	166.237	168.817	167.848	183.32	361.104	345.025	358.213
344.758	372	287.429	361.785	269.357	345.493	353.847	351.147	300.749	316.738	415.278	338.816	396.099	319.424	321.237	320.084	165.221	168.322	167.157	184.737	357.474	344.356	355.116
338.576	366.326	283.762	359.02	269	340.448	351.288	347.152	301.313	315.855	412.767	334.618	393.165	320.085	322.141	320.833	163.849	168.769	166.921	183.035	355.345	344.507	353.397
338.545	364.326	283.81	358.087	267.714	339.09	350.325	347.783	301.086	315.901	414.379	337.882	395.191	320.186	322.541	321.043	163.07	165.084	164.328	183.246	356.219	345.575	354.305
339.485	362.848	283.619	357.718	268.786	338.015	350.08	348.765	301.424	316.443	413.846	336.645	394.482	320.254	323.481	321.429	164.628	167.636	166.507	181.649	357.694	345.575	355.515
340.576	366.696	285.143	357.329	271	341.134	349.914	349.442	300.842	316.26	414.396	336.605	394.884	321.064	321.948	321.385	165.035	167.902	166.825	182	358.955	344.616	356.377
344	369.5	287.095	361.007	269.643	343.672	353.16	350.171	302.148	317.383	413.07	335.395	393.587	320.831	322.015	321.261	165.14	167.273	166.472	181.667	357.787	344.11	355.328
339.303	364.652	285.429	358.396	270.357	339.821	350.834	348.751	300.692	315.939	416	336.711	396.112	321.093	324.044	322.167	164.523	168.517	167.017	182.14	357.817	345.027	355.517
340.455	364.5	284.81	357.134	270.786	339.522	349.718	349.194	299.57	315.313	412.7	336.289	393.535	321.11	321.267	321.167	164.302	166.965	165.965	182.281	358.012	344.603	355.601
339.485	365.629	281.892	358.581	269.142	339.384	350.899	347.265	302.186	316.487	415.527	338.305	396.158	320.012	322.183	320.802	164.981	168.418	167.127	183.495	357.721	346.215	355.652
341.727	369.521	283.892	360.775	269.428	342.682	352.93	348.348	301.488	316.354	416.347	338.068	396.713	321.788	322.08	321.894	165.411	169.642	168.053	183.232	358.445	347.393	356.458
345.879	372.086	286.082	362.923	270.571	345.13	354.991	350.242	301.706	317.104	418.58	339.253	398.683	321.135	322.102	321.487	166.132	167.705	167.114	182.969	358.556	351.051	357.206
345.818	367.847	285.701	360.205	269.499	342.1	352.414	348.652	301.168	316.233	418.585	339.753	398.812	319.911	321.954	320.654	164.725	168.257	166.931	179.46	356.943	348.969	355.509
341.909	364.934	282.796	356.923	267.713	339.19	349.261	345.523	300.468	314.762	416.681	338.437	397.056	320.106	320.62	320.293	164.504	169.621	167.699	182.601	358.826	348.407	356.953
342.212	367.847	284.606	358.319	268.713	341.757	350.623	349.947	301.01	316.535	419.351	340.134	399.482	321.051	322.05	321.414	165.051	169.698	167.952	181.39	359.106	346.284	356.8
345.545	370.216	285.463	360.5	269.356	343.652	352.672	350.035	301.209	316.699	419.4	340.555	399.623	322.733	321.887	322.425	166.167	169.194	168.057	181.144	358.262	348.119	356.438
343.515	371.76	284.511	361.681	269.856	344.413	353.795	350.449	300.704	316.486	420.849	341.516	400.95	321.36	323.628	322.185	165.19	167.593	166.69	184.548	359.733	344.133	356.928
345.455	372.065	285.905	362.128	269	345.06	354.129	351.088	301.97	317.553	415.463	337.711	395.96	320.992	323.874	322.04	163.674	168.587	166.742	184.825	357.468	345.274	355.276
345.182	370.13	288	361.181	268.357	344.388	353.209	351.866	301.655	317.585	415.344	339.197	396.244	322.496	323.593	322.895	163.872	167.252	165.983	181.719	358.799	346.164	356.527
344.939	369.913	286.952	361.698	270.714	343.91	353.883	352.341	301.642	317.727	413.991	336.487	394.551	322.682	322.311	322.547	165.43	167.531	166.742	181.737	359.931	345.658	357.365
341.394	366.109	285.952	359.315	268.643	340.985	351.528	349.571	299.394	315.313	413.797	336.092	394.307	322.169	320.267	321.477	164.86	165.636	165.345	183.877	357.541	343.767	355.064
338.727	368.109	283.333	359.248	269.143	341.537	351.509	350.724	300.054	316.129	413.974	336.329	394.498	321.093	321.4	321.205	164.919	168.811	167.349	183.912	357.318	342.014	354.566
341.242	368.196	283.143	359.06	268.429	341.537	351.276	352.935	301.567	317.864	415.282	337.197	395.696	323.297	323.207	323.264	165.105	168.517	167.236	180.807	357.643	344.452	355.271
336.515	365.304	285.476	358.087	271.143	340.284	350.62	352.631	300.717	317.187	418.63	341.026	399.165	323.403	322.281	322.995	165.709	168.245	167.293	182.281	358.03	346.137	355.892
336.424	361.478	282.19	357.383	268.929	336.627	349.785	346.359	299.799	314.57	412.313	337.184	393.469	320.199	321.37	320.625	164.779	167.392	166.41	182.667	356.432	344.37	354.264
340.091	367.444	282.948	358.681	270.787	340.96	351.132	347.731	301.392	316.093	415.621	339.181	396.448	321.596	321.91	321.71	164.529	168.001	166.697	183.092	357.38	346.077	355.347
344.697	370.009	286.424	361.594	270.787	343.811	353.795	353.325	302.651	318.728	419.762	340.22	399.811	323.444	322.547	323.117	163.89	167.959	166.43	181.688	359.869	347.173	357.586
345.03	370.618	287.996	362.648	272.001	344.721	354.862	350.966	301.626	317.279	417.207	338.904	397.566	322.965	323.147	323.03	165.994	167.819	167.133	181.355	358.509	346.337	356.32
348.091	367.77	289.948	360.433	271.858	343.378	352.825	350.993	303.003	318.228	418.952	340.51	399.276	322.092	323.125	322.467	165.122	167.784	166.784	180.811	360.98	347.844	358.618
346.455	373.292	289.186	362.373	271.43	346.93	354.562	353.477	301.298	317.852	417.489	338.088	397.573	323.639	320.021	322.322	165.122	168.7	167.356	183.179	359.206	345.022	356.655
341.303	361.77	287.377	358.655	269.644	338.452	351.009	354.044	300.705	317.627	420.815	341.154	400.834	322.681	324.821	323.459	166.599	168.469	167.767	185.916	358.989	345.269	356.522
346.364	370.074	287.71	363.963	269.858	344.258	355.881	355.8	303.793	320.292	422.348	342.075	402.213	325.283	325.503	325.362	167.727	167.826	167.788	183.337	359.782	348.858	357.818
351.242	366.878	288.139	362.238	273.287	342.199	354.598	354.021	303.114	319.264	422.22	341.378	401.943	323.198	324.088	323.521	166.96	168.092	167.666	183.618	359.716	347.652	357.547
349.061	376.587	289.476	364.624	270.5	349.284	356.54	350.461	300.375	316.265	414.084	337.697	394.924	319.593	320.97	320.094	163.919	168.084	166.52	181.965	359.129	347.014	356.951
337.515	362.5	283.286	356.02	265.714	337.672	348.264	345.336	299.968	314.361	411.357	336.263	392.521	318.614	322.252	319.938	163.616	169.21	167.109	183.281	356.649	345.014	354.557
337.818	365.087	282.952	355.893	268	339.343	348.344	342.839	298.278	312.415	409.485	333.789	390.498	319.097	321.763	320.067	162.558	168.035	165.978	181.789	357.727	344.507	355.35
340.424	365.065	283.476	356.369	268.857	339.493	348.853	347.323	301.304	315.904	412.26	335.211	392.934	321.39	322.807	321.906	163.872	169.056	167.109	181.368	359.748	345.137	357.121
338.636	363.848	285.19	357.255	267.786	339.194	349.571	348.848	301.696	316.655	412.784	335.868	393.492	321.381	323.904	322.299	164.733	168.643	167.175	181.772	356.745	346.219	354.852
340.515	363.304	284.048	357.966	269.5	338.463	350.368	349.092	301.478	316.583	414.198	337.684	395.007	319.86	323.289	321.108	164.442	167.189	166.157	183.175	358.85	345.205	356.397
339.212	369.326	280.714	358.631	269.357	341.552	350.963	346.088	301.97	315.966	412.476	334.461	392.908	319.36	323.126	320.73	162.674	168.014	166.009	184.544	356.706	346.041	354.788
344.667	372.848	285.238	361.812	272.429	345.388	354.135	350.138	303.084	318.012	416.163	335.224	395.861	319.742	321.889	320.523	165.605	168.413	167.358	182.123	358.006	347.822	356.175
349.667	375.711	286.891	365.44	269.997	347.872	357.243	349.586	300.579	316.126	421.116	339.165	400.56	319.549	321.829	320.378	165.195	167.249	166.478	183.231	355.943	347.316	354.392
343.273	369.059	285.033	358.783	268.926	342.723	351.065	346.245	300.065	314.715	417.728	338.665	397.897	318.93	318.636	318.823	166.649	167.627	167.26	182.091	356.703	345.097	354.616
340.697	368.755	283.891	360.702	267.569	342.156	352.703	348.134	298.712	314.39	417.49	339.151	397.84	320.057	319.821	319.971	164.149	168.466	166.845	180.284	357.036	343.439	354.592
339.303	363.646	281.795	356.897	266.997	337.991	349.175	348.134	299.155	314.693	418.715	339.059	398.735	321.375	320.473	321.047	164.544	168.809	167.207	182.161	355.64	344.206	353.584
339.606	363.602	281.224	357.065	267.997	337.783	349.414	352.364	300.286	316.807	423.627	344.638	403.814	324.053	321.829	323.243	166.218	168.613	167.714	184.95	356.946	344.878	354.776
343.788	366.407	285.271	358.118	270.569	340.977	350.598	352.374	300.515	316.967	418.332	342.77	399.378	323.409	321.399	322.677	164.311	168.746	167.081	183.336	359.039	346.878	356.853
342	368.602	282.891	359.796	270.426	341.738	352.12	352.802	301.018	317.446	416.688	339.757	397.392	322.803	322.414	322.661	165.114	167.753	166.762	181.915	361.036	347.563	358.614
342.545	368.928	285.129	360.991	268.426	342.663	353.04	351.973	301.675	317.632	418.821	339.809	399.002	323.138	322.325	322.842	166.416	169.298	168.216	181.477	358.475	346.645	356.348
341.212	365.239	286.619	358.49	269.929	340.597	350.883	351.014	300.88	316.785	415.04	339.803	396.168	321.992	322.504	322.178	165.058	166.559	165.996	182.386	359.483	346.315	357.116
345.394	370.717	287.762	360.262	271.214	344.716	352.613	346.797	300.981	315.516	411.167	335.539	392.198	319.597	324.207	321.275	165.291	167.524	166.686	182.088	357.495	346.068	355.441
344.061	371.957	284.952	361.711	270.786	344.687	353.902	348.82	301.448	316.477	411.639	335.329	392.498	321.822	321.526	321.714	163.965	166.063	165.275	180.333	359.126	346.932	356.934
341.909	366.63	287.381	360.409	270.071	341.791	352.65	352.359	301.874	317.89	415.106	337.382	395.611	321.97	322.985	322.34	164.779	168.161	166.891	181.211	359.375	345.808	356.936
342.333	365.609	288.952	361.067	271.714	341.582	353.393	353.147	301.46	317.858	416.185	337.763	396.515	322.996	322.126	322.679	164.93	167.685	166.651	182.895	358.676	344.932	356.204
343.758	372.043	287.429	361.624	269.357	345.522	353.699	352.166	302.79	318.455	415.582	337.789	396.069	323.11	321.237	322.429	164.302	167.706	166.428	184.719	357.994	345.342	355.719
340.242	368.283	284.857	359.685	269.786	342.134	351.963	348.696	302.409	317.094	413.141	335.737	393.726	322.335	324.719	323.202	164.837	168.399	167.061	180.228	359.643	345.945	357.18
338.515	364.065	285.143	359.134	267.214	339.328	351.239	350.194	303.24	318.136	415.11	336.263	395.333	322.453	324.83	323.318	165.36	167.182	166.498	182.667	354.979	345.795	353.328
342	365.5	286.571	360.195	272.857	340.761	352.693	352.084	303.068	318.619	416.947	337.404	396.996	321.51	322.731	321.954	165.583	168.585	167.457	184.948	358.334	346.773	356.256
349.333	376.87	289.143	364.966	273.5	349.373	357.11	352.047	301.704	317.676	416.833	336.654	396.722	322.713	322.724	322.717	164.234	169.06	167.247	183.229	359.388	346.964	357.155
345.879	372.957	288.381	362.96	270.429	346.448	355.012	349.25	300.593	316.029	417.123	338.009	397.28	320.739	322.42	321.35	164.873	168.872	167.37	183.475	359.559	346.005	357.123
343.636	365.152	287.476	358.799	270.143	340.806	351.184	350.462	301.197	316.826	416.855	337.956	397.065	321.387	321.665	321.488	165.711	168.697	167.575	182.176	359.656	346.923	357.367
344.727	370.043	286.952	361.06	269.714	344	353.215	353.761	301.231	317.896	418.881	340.049	399.108	322.226	322.687	322.393	165.699	169.088	167.815	182.106	361.577	345.033	358.603
347.545	370.848	288.095	362.456	271.5	344.91	354.644	352.936	301.227	317.632	419.419	339.825	399.455	321.213	321.391	321.278	164.804	167.508	166.492	184.562	358.668	344.375	356.098
344.455	369.5	286.476	359.819	269.786	343.478	352.086	350.614	301.569	317.129	416.784	338.812	397.227	321.586	322.043	321.752	164.455	168.389	166.911	184.948	354.935	345.868	353.305
343.273	369.174	287.476	361.302	271.143	343.567	353.558	354.766	301.631	318.488	418.212	341.259	398.91	322.751	321.746	322.385	165.176	167.018	166.326	183.334	357.728	344.252	355.305
349.667	373.283	289.619	362.02	272.929	347.06	354.368	353.055	300.032	316.854	415.101	337.921	395.743	320.915	322.896	321.636	165.442	168.923	167.616	182.702	360.279	346.288	357.764
342	371.391	285	359.503	267.929	344.313	351.638	348.77	298.91	314.728	415.753	338.184	396.297	318.695	321.504	319.717	163.523	168.587	166.686	182.684	359.432	345.233	356.879
335.545	363.63	280.095	355.872	265.071	337.448	348.074	346.097	298.407	313.537	413.471	336.447	394.152	318.017	321.089	319.135	165.233	168.476	167.258	182.561	353.694	344.658	352.069
333	359.348	280.19	355.409	265.5	334.537	347.687	347.622	301.099	315.858	413.608	337.421	394.498	320.381	321.926	320.943	163.733	168.986	167.013	180.895	358.303	346.63	356.204
337.727	359.565	283.524	355.826	268.786	335.731	348.35	346.756	302.156	316.306	415.846	338.276	396.389	321.716	321.793	321.744	165.163	167.168	166.415	182.404	358.949	346.123	356.643
344.727	372.696	286.857	360.987	271.5	345.791	353.301	347.194	300.032	314.994	412.63	335	393.158	319.131	318.652	318.957	164.36	167.217	166.144	182.982	358.144	346.123	355.983
345.394	371.63	282.19	360.349	269.429	343.597	352.54	345.917	301.565	315.636	410.714	334.645	391.634	320.314	320.237	320.286	163.535	167.231	165.843	181.246	356.384	345.795	354.48
338.03	365.696	282.476	358.228	267.643	339.612	350.448	343.548	300.019	313.829	409.908	332.618	390.521	317.081	321.4	318.652	163.419	166.217	165.166	181.877	356.123	345.493	354.212
338.545	366.174	283.381	357.886	268.357	340.224	350.196	344.953	300.211	314.406	414.375	334.849	394.428	319.066	321.053	319.788	164.38	168.478	166.939	182.316	354.99	345.416	353.268
340.394	366.022	284.857	359.436	269.429	340.582	351.706	350.584	301.768	317.255	416.996	337.205	396.983	321.642	323.564	322.341	164.345	168.464	166.917	181.123	356.191	343.951	353.99
342.242	364.065	285.952	359.436	271.143	339.582	351.853	349.921	301.427	316.812	416.278	336.955	396.382	319.15	322.883	320.508	165.868	167.96	167.174	180.438	358.026	345.677	355.805
346.364	370.761	285.429	359.45	272.714	344.015	352	351.28	301.104	317.023	415.952	338.323	396.481	321.604	319.934	320.996	164.403	167.758	166.498	179.649	357.197	344.992	355.002
345.939	374	287.429	361.846	269.857	346.866	353.945	349.409	300.933	316.312	414.401	337.191	395.035	320.295	320.068	320.211	165.427	168.17	167.14	182.544	357.056	345.43	354.965
342.242	369.826	285.714	360.45	270.071	343.463	352.687	352.405	301.757	317.825	417.692	338.389	397.801	323.489	321.194	322.654	166.659	168.177	167.607	187.684	356.557	344.444	354.379
342.485	369.217	285.238	359.973	269.5	342.896	352.202	351.16	301.633	317.346	417.921	341.336	398.712	323.786	321.171	322.834	165.206	168.793	167.445	181.877	358.786	346.156	356.515
340.333	367.087	283.476	359.503	271.214	340.881	351.92	352.958	301.171	317.6	417.317	340.113	397.953	322.841	323.653	323.136	164.694	169.261	167.546	182.351	360.197	347.211	357.862
345.242	369	284.857	361.161	272	342.627	353.503	353.194	302.959	318.896	415.85	339.25	396.637	322.839	324.704	323.518	165.895	167.133	166.668	182.491	358.363	345.767	356.099
342.909	375.109	290.381	365.013	271.571	348.552	356.988	352.406	303.184	318.8	415.106	338.434	395.875	323.504	324.207	323.76	166.791	167.671	167.341	183.018	360.501	346.137	357.919
340.697	366.522	289.19	360.201	269.286	342.284	352.393	352.535	303.368	318.966	415.15	338.855	396.013	322.013	325.215	323.178	165.14	167.385	166.541	183.895	361.673	345.959	358.847
342.455	362.935	289.381	358.846	269.643	339.881	351.184	352.705	303.338	319	413.3	336.789	394.109	323.72	324.659	324.062	164.767	166.406	165.79	180.614	359.048	347.466	356.966
350.939	371.043	291.19	364.503	272.143	346.015	356.571	356.433	303.439	320.251	417.322	339.289	397.749	322.661	322.407	322.569	164.86	168.545	167.162	183.211	359.138	349.932	357.483
354.636	379.913	293.667	369.792	272.643	352.881	361.448	354.88	301.49	318.428	419.418	338.316	399.076	322.585	320.889	321.968	164.186	170.091	167.873	181.965	359.97	348.452	357.899
352.636	380.543	292.143	366.49	271.214	352.836	358.307	354.124	299.019	316.501	416.877	338.066	397.109	320.246	320.6	320.375	164.081	168.469	166.821	184.912	358.363	346.082	356.155
343.879	373.522	286.333	360.772	270.071	346.194	352.982	349.276	300.231	315.791	414.132	335.737	394.469	321.216	320.081	320.803	163.872	167.685	166.253	183.439	356.919	343.329	354.475
334.415	359.443	280.828	353.6	264.444	334.803	345.942	347.052	298.4	313.835	418.607	339.318	398.719	322.138	321.937	322.065	165.324	167.417	166.632	182.048	358.736	343.81	356.052
337.87	361.421	283.113	354.587	268.158	336.877	347.163	349.347	299.338	315.204	421.087	340.963	400.99	323.57	321.774	322.917	163.475	168.529	166.632	182.206	356.907	345.906	354.929
343.264	368.921	285.352	359.896	270.658	342.728	352.231	347.301	299.396	314.594	419.197	340.937	399.568	320.485	322.581	321.248	166.777	168.753	168.011	182.996	361.522	345.481	358.639
340.93	373.182	284.59	361.265	270.944	345.414	353.507	348.084	299.214	314.718	414.131	338.805	395.237	321.066	321.804	321.335	164.975	168.186	166.981	182.68	358.084	345.92	355.897
337.749	366.074	281.923	358.526	269.444	339.698	350.875	346.651	299.843	314.694	415.439	337.687	395.937	319.718	321.752	320.459	165.103	167.893	166.846	182.206	357.537	345.235	355.326
335.718	359.008	282.59	354.654	267.444	335.056	347.163	345.071	300.004	314.302	415.704	337.516	396.092	318.867	322.07	320.033	164.626	167.606	166.487	181.013	357.838	348.057	356.079
337.779	357.247	285.828	354.359	271.158	334.862	347.212	347.513	301.443	316.059	418.735	340.292	399.059	321.002	322.441	321.526	164.894	168.137	166.92	182.785	357.703	346.372	355.666
349.627	378.378	289.923	364.164	272.801	350.653	356.316	349.467	301.663	316.83	418.532	340.568	398.977	322.197	323.211	322.566	165.161	170.2	168.308	182.417	360.865	347.988	358.55
345.606	371.109	285.81	361.262	267.643	344.373	353.221	348.055	300.473	315.569	414.141	337.645	394.954	320.314	322.496	321.108	164.907	166.951	166.183	183.035	358.321	345.63	356.039
340.576	364.826	283.857	356.409	267.857	339.448	348.804	351.507	302.533	318.07	414.401	338.105	395.264	321.653	323.304	322.253	163.826	166.692	165.616	181.175	359.267	344.795	356.665
343.879	374.043	284.762	361.772	270.143	346.06	353.902	348.014	301.994	316.594	412.075	333.961	392.482	320.894	321.844	321.24	164.116	167.622	166.306	184.526	358.42	344.63	355.941
342.879	371.848	284.905	361.376	271.357	344.597	353.644	349.447	302.711	317.538	411.648	334.592	392.32	319.521	322.289	320.528	165.279	169.119	167.677	182.105	358.447	345.781	356.17
342	369.565	286.524	359.242	270.143	343.537	351.589	349.512	302.591	317.477	414.427	335.513	394.634	320.246	321.511	320.706	165.384	168.748	167.485	181.579	358.514	345.753	356.219
341.667	364.304	285.381	357.718	271.214	339.567	350.288	349.908	300.901	316.449	412.467	334.697	392.96	319.538	323.111	320.838	164.802	167.965	166.777	183.684	355.733	344.452	353.704
347.242	373.283	287.238	362.611	270.571	346.313	354.706	349.332	302.186	317.143	411.308	334.026	391.924	321.28	320.385	320.954	164.279	166.531	165.686	181.333	358.291	345.137	355.926
343.242	371.239	286.333	360.436	268.286	344.627	352.521	348.488	301.111	316.142	411.859	333.737	392.264	320.131	321	320.447	163.779	165.944	165.131	180.86	356.18	347.836	354.68
336.989	362.371	286.066	358.358	269.016	338.454	350.685	349.791	301.508	316.827	417.689	337.263	397.517	321.751	320.086	321.145	164.243	169.265	167.379	182.242	356.301	346.783	354.59
342.625	365.067	288.542	361.076	271.23	341.081	353.359	352.653	301.459	317.701	422.522	340.986	402.071	323.099	321.59	322.549	166.673	168.181	167.614	181.137	359.746	348.221	357.674
348.777	374.588	290.352	365.391	271.301	348.186	357.31	350.28	300.194	316.084	421.09	341.658	401.167	321.713	322.93	322.156	165.498	167.09	166.492	182.874	358.878	347.345	356.805
349.292	371.762	290.637	362.337	270.873	346.335	354.482	353.653	300.947	317.669	422.993	345.158	403.47	324.573	323.53	324.193	165.033	168.244	167.038	182.716	356.415	347.235	354.765
348.898	373.632	290.161	363.17	272.801	347.469	355.408	356.395	301.382	318.836	424.059	344.355	404.068	325.497	324.53	325.145	166.615	168.118	167.553	183.348	358.523	347.276	356.502
350.444	377.023	290.447	363.223	270.873	349.887	355.292	354.427	298.303	316.109	421.857	342	401.827	322.62	322.234	322.479	166.254	168.461	167.632	183.102	361.232	348.742	358.987
342.868	371.132	283.494	359.962	266.373	343.663	351.924	346.851	297.791	313.356	416.619	339.829	397.358	320.726	321.782	321.11	165.498	170.482	168.61	182.523	357.959	345.865	355.785
330.716	361.327	277.399	353.841	264.23	335.021	346.145	345.579	300.144	314.56	416.949	343.026	398.408	321.658	323.093	322.18	165.196	168.958	167.545	182.821	355.541	344.495	353.556
336.394	363.152	280.571	357.497	267.786	337.269	349.791	349.189	301.835	316.858	411.599	337.171	392.931	320.229	323.156	321.294	163.814	169.217	167.188	181.965	358.414	343.685	355.766
338.273	368.935	282.524	357.463	271.714	341.851	350.098	350.783	302.426	317.768	415.238	340.316	396.446	321.581	323.489	322.275	165.07	168.301	167.087	183.211	357.946	345.89	355.778
341.061	360.783	284.238	356.416	269.143	336.791	348.92	349.332	301.328	316.557	414.555	334.316	394.429	320.758	321.541	321.043	164.593	167.259	166.258	183.895	360.796	346.055	358.145
346.758	371.152	287.952	361.107	271.857	345.075	353.442	348.419	299.923	315.308	411.881	335.118	392.627	320.953	319.348	320.369	163.733	167.448	166.052	180.281	360.838	346.836	358.32
342.848	365.37	290	360.517	270.5	341.746	352.785	349.512	300.786	316.244	411.59	336.842	392.842	321.597	321.444	321.542	162.5	166.839	165.21	181.351	356.844	344.219	354.574
343.939	368.783	290.19	362.886	271.071	344.149	355	351.272	301.966	317.608	416.555	336.184	396.396	321.14	321.289	321.194	164.442	167.769	166.52	182.965	361.267	347.055	358.712
350.455	378.196	291.714	366.423	273.143	351.09	358.411	353.083	304.893	320.181	414.132	332.645	393.693	322.542	322.2	322.418	163.977	168.895	167.048	182.211	361.174	344.507	358.177
342.939	376.348	287.476	362.819	269	348.493	354.761	350.452	302.743	317.879	412.392	333.961	392.719	322.708	323.385	322.954	164.116	167.336	166.127	181.491	365.27	347.493	362.074
345.394	374.087	291.571	364.134	274.5	348.224	356.436	350.853	300.91	316.754	422.753	343.434	402.858	321.39	327.022	323.439	165.744	168.713	167.598	182.14	361.718	347.438	359.15
346.152	373	290.095	363.114	274.5	347.015	355.503	349.71	300.839	316.344	418.269	341.947	399.125	321.068	326.081	322.892	164.919	168.245	166.996	183.123	356.709	343.205	354.281
346.121	368.211	288.97	359.997	272.851	343.375	352.512	347.895	299.861	315.101	421.802	344.221	402.343	319.186	326.473	321.838	164.46	168.948	167.262	183.97	358.869	345.459	356.458
348.364	370.776	287.017	361.043	271.208	344.524	353.328	348.596	300.12	315.5	422.031	344.3	402.534	320.601	324.065	321.862	163.762	167.899	166.345	182.409	359.56	345.815	357.089
347.212	375.841	288.113	362.721	273.637	348.345	355.07	348.315	300.887	315.934	421.128	343.668	401.699	321.229	323.354	322.002	163.122	168.913	166.738	179.882	356.47	343.842	354.2
345.121	374.95	286.97	363.07	271.708	347.375	355.223	348.9	300.39	315.78	420.256	341.957	400.617	321.419	325.036	322.735	165.157	168.13	167.013	182.514	356.416	342.979	354
346.636	374.189	286.208	361.493	272.351	346.613	353.837	349.49	299.324	315.239	420.331	343.063	400.95	321.029	325.132	322.522	165.355	168.241	167.157	182.531	355.857	343.938	353.714
346.697	369.646	287.494	360.218	272.494	343.897	352.683	348.605	299.294	314.938	419.203	343.128	400.122	319.576	324.436	321.344	165.157	167.339	166.52	182.584	353.707	343.171	351.813
349.697	377.015	287.303	363.956	273.351	348.897	356.174	348.702	299.748	315.279	417.683	341.484	398.57	320.288	324.147	321.692	164.948	168.123	166.93	184.917	354.007	343.281	352.079
346.091	374.168	286.446	363.205	270.923	346.673	355.278	348.434	300.268	315.549	418.067	340.023	398.491	321.368	325.991	323.051	164.541	169.053	167.358	181.566	356.734	343.294	354.318
343.091	371.283	287.333	362.685	271.571	344.97	354.859	349.023	300.231	315.711	415.423	338.289	396.076	319.911	324.363	321.531	164.07	167.126	165.978	181.86	355.643	342.233	353.232
345.697	371.13	289.619	361.376	273.857	345.582	353.859	348.406	300.069	315.404	413.044	336.763	393.911	320.127	323.97	321.526	164.384	168.455	166.926	181.596	355.913	343.178	353.623
344.667	373.804	285.667	362.98	273	346.179	355.252	347.429	299.728	314.861	413.67	336.105	394.215	320.013	321.281	320.474	163.209	166.545	165.293	183	352.832	344.137	351.268
341.939	369.739	285.905	360.436	270.071	343.463	352.675	347.917	300.124	315.287	416.26	338.092	396.653	321.356	322.807	321.884	165.256	167.014	166.354	182.509	354.712	343.986	352.783
343.667	370.522	287.524	362.275	273.286	344.507	354.632	350.88	300.501	316.484	419.247	340.355	399.459	320.39	323.993	321.701	164.733	167.308	166.341	181.982	356.492	343.315	354.123
344.97	375.522	287	364.624	271.857	347.776	356.656	349.645	300.797	316.294	419.154	342.053	399.815	320.992	325.126	322.496	163.919	167.524	166.17	183.807	355.42	344.685	353.49
342	369.891	287.714	359.96	272.714	344.134	352.466	346.945	299.865	314.801	418.053	341.513	398.855	319.148	327.007	322.008	163.605	168.063	166.389	181.982	355.339	343.356	353.185
342.697	370.174	286.857	358.745	271.714	344.06	351.27	343.995	298.739	313.096	415.943	340.658	397.059	319.136	326.704	321.889	163.163	167.853	166.092	179.702	358.778	342.74	355.894
340.606	368.59	283.599	360.095	269.069	341.951	352.277	340.137	298.303	311.574	416.964	342.604	398.313	318.382	327.637	321.749	166.186	168.534	167.652	181.58	355.062	343.472	352.978
335.848	365.937	282.17	358.948	271.64	339.682	351.449	342.874	299.091	312.981	418.158	342.407	399.157	318.323	326.237	321.202	166.709	168.415	167.774	181.089	354.231	343.829	352.36
343.303	365.742	284.837	359.424	272.64	340.384	351.971	344.856	300.271	314.415	422.043	343.71	402.395	319.043	325.511	321.396	164.93	167.282	166.399	183.615	355.942	345.198	354.01
348.485	374.894	288.694	364.25	275.211	347.876	356.602	349.708	301.23	316.61	422.435	345.71	403.19	320.128	325.452	322.065	165.326	169.073	167.665	182.79	356.705	345.856	354.754
351.727	378.85	292.885	366.538	273.926	351.906	358.584	350.192	301.337	316.836	423.281	344.683	403.567	320.658	324.481	322.049	163.5	168.261	166.473	181.843	355.813	342.924	353.496
352.364	375.394	289.646	363.626	272.569	348.518	355.805	351.197	299.547	315.933	421.858	343.17	402.121	320.298	324.511	321.83	165.244	167.373	166.573	182.036	356.657	343.774	354.34
351.394	374.916	286.313	362.914	271.783	347.145	355.087	352.943	299.303	316.32	419.233	341.078	399.629	320.357	324.429	321.838	164.116	167.912	166.486	181.685	356.354	342.555	353.872
347.909	372.416	288.027	361.002	271.783	345.966	353.339	352.008	298.815	315.69	420.471	344.683	401.461	322.124	324.74	323.076	166.907	168.779	168.076	183.843	356.879	344.24	354.606
345.273	369.565	287.048	360.577	272.071	343.702	352.975	349.295	299.57	315.345	415.599	339.658	396.551	319.267	324.711	321.248	165.895	167.811	167.092	183.088	355.087	343.452	352.995
347.818	372.152	287.286	359.685	272.429	345.552	352.19	350.152	299.495	315.566	415.797	340	396.785	320.631	324.985	322.216	165.128	167.448	166.576	181.053	357.625	341.658	354.754
342.091	371.978	287.714	359.517	272.143	345.567	352.012	346.484	299.261	314.243	416.141	340.592	397.191	319.61	323.993	321.205	163.756	167.867	166.323	180.211	355.402	342.37	353.059
337.364	366.87	283.429	358.497	270.643	340.716	350.951	344.24	300.555	314.414	414.762	340.184	396.056	319.678	325.452	321.779	163.43	168.427	166.55	182.807	354.631	341.082	352.195
335.758	363.739	285.286	358.013	272.857	339.149	350.699	346.594	301.281	315.656	414.599	338.553	395.525	319.644	325.741	321.863	163.035	167.308	165.703	180.772	360.396	343.452	357.35
342.848	370.435	286.286	360.349	272.857	344.06	352.834	344.691	300.887	314.784	415.859	336.868	396.046	318.606	324.844	320.876	164.07	168.112	166.594	182.895	356.958	344.904	354.791
346.667	377.326	288.714	365.631	273.571	349.552	357.724	347.876	302.236	316.715	419.599	340.197	399.683	321.017	324.519	322.291	163.535	166.573	165.432	183.421	356.973	345.589	354.926
348.697	375.761	292.857	365.067	273.857	349.776	357.233	350.318	302.779	317.861	416.833	341.25	397.875	319.958	324.689	321.679	163.384	167.056	165.677	182.053	357.021	345.041	354.867
345.364	377.348	288.048	364.597	273.5	349.358	356.773	346.858	299.939	314.824	416.113	338.583	396.667	317.465	322.235	319.201	163.566	168.298	166.52	182.737	357.089	344.142	354.761
341.758	372.609	285.667	360.584	272.643	345.358	353.031	347.738	302.011	316.519	418.1	339.359	398.35	319.359	325.302	321.522	164.345	168.284	166.804	184.298	356.759	344.567	354.566
353.303	376.978	292.476	366.309	276.714	350.493	358.613	353.508	302.637	318.776	422.329	344.688	402.855	324.652	326.968	325.495	166.334	168.242	167.525	184.351	355.572	345.32	353.729
355.758	382.848	295.143	367.604	276.643	355.358	359.791	352.72	301.082	317.465	422.686	345.346	403.288	321.059	325.391	322.635	165.275	168.235	167.123	183.438	356.969	344.704	354.763
351.303	378.978	292.095	365.839	273	351.746	357.865	349.738	298.05	314.448	419.051	343.293	400.05	319.525	324.746	321.425	165.543	168.466	167.368	180.561	355.738	343.567	353.549
342.273	368.174	286.952	359.758	270.929	342.716	352.129	345.623	298.645	313.549	415.897	338.241	396.42	318.736	322.687	320.174	164.543	169.018	167.337	182	352.509	342.964	350.793
341.758	370.261	284.333	359.966	270.643	343.328	352.294	345.402	298.999	313.72	416.39	338.925	396.961	319.131	322.109	320.215	164.124	167.088	165.975	181.614	354.708	344.663	352.901
343.697	372.174	284.762	362.101	270.429	344.776	354.227	346.434	298.352	313.606	417.857	339.977	398.324	319.092	323.857	320.827	164.775	167.746	166.63	183.93	352.461	342.005	350.581
340.091	367.217	284.524	360.765	271.643	341.298	353.11	349.143	300.467	315.909	417.167	339.118	397.591	320.085	325.244	321.962	163.756	166.874	165.703	183.474	354.12	341.904	351.924
346.636	373.152	286.619	362.852	274.5	346.03	355.264	351.926	299.919	316.418	417.286	340.408	398.003	320.792	324.541	322.156	164.953	167.112	166.301	181.579	357.757	342.315	354.98
345.909	374.652	287.19	364.94	272.286	347.239	356.982	352.06	299.604	316.246	418.405	341.75	399.178	323.186	326.37	324.345	165.605	168.329	167.306	181.772	357.078	340.767	354.145
342.182	374.457	287.714	362.577	271.714	347.269	354.773	346.94	298.283	313.719	413.304	339.237	394.726	320.78	323.919	321.922	165.058	167.51	166.59	182.544	355.126	342.26	352.813
341.273	364.674	284	356.678	270.5	339.388	349.276	347.078	298.069	313.617	416.009	339.724	396.875	319.636	323.037	320.873	163.907	167.685	166.266	181.263	354.952	344.315	353.039
343.576	373.109	285.81	360.658	272.286	345.746	353.067	345.562	299.499	314.113	415.225	340.658	396.521	317.487	323.385	319.633	164.988	168.231	167.013	180.211	358.216	345.082	355.855
336.818	364.609	283.81	356.295	269.786	339.284	348.865	343.152	298.702	312.804	414.035	337.382	394.809	316.919	323.141	319.183	163.674	168.035	166.397	180.614	354.847	345.452	353.158
337.727	367.022	283.333	358.04	269.357	340.791	350.423	345.935	300.285	314.768	417.225	341.237	398.165	319.386	326.074	321.819	162.57	165.944	164.677	184.281	351.249	345.26	350.172
347.273	370.739	286.19	361.248	274.286	344.239	353.779	345.525	298.21	313.221	420.027	340.583	400.1	316.907	323.708	319.382	165.028	167.757	166.732	182.547	355.303	342.512	353.004
349.182	378.326	290.238	364.329	272.5	350.716	356.442	344.682	300.026	314.193	416.036	340.03	396.972	317.254	325.093	320.107	164.854	167.302	166.383	180.477	356.883	344.69	354.691
346.879	374.696	288.762	362.591	273.143	347.761	354.908	342.926	300.557	313.999	416.203	339.07	396.856	317.492	324.249	319.951	163.307	167.638	166.012	185.091	352.913	341.156	350.799
348.152	372.478	290.571	362.02	274.929	346.806	354.54	345.977	300.122	314.67	419.718	342.517	400.355	317.941	325.849	320.819	164.133	167.652	166.331	182.512	354.859	343.649	352.844
352.606	377.891	294	365.074	275.643	351.597	357.393	350.23	301.367	316.869	420.626	342.149	400.942	319.148	324.975	321.269	166.342	167.938	167.339	183.634	356.459	343.759	354.176
350.879	378.13	292.19	366.081	273.357	351.194	358.117	351.737	301.983	317.768	419.868	343.701	400.764	319.56	325.242	321.627	164.621	168.54	167.069	182.248	357.772	342.375	355.004
347.242	373.565	287.095	362.826	270.357	346.463	354.883	350.511	301.347	316.945	419.45	341.806	399.975	320.568	324.39	321.959	165.052	167.82	166.78	181.038	355.54	341.581	353.031
343.758	367.065	286.381	358.57	270.929	341.776	351.043	352.672	302.193	318.208	420.983	346.464	402.292	323.356	326.13	324.366	164.947	168.638	167.252	184.845	355.898	342.033	353.405
347.848	373.196	286.571	361.255	272.714	346.045	353.65	354.226	301.846	318.463	416.617	340.513	397.528	321.458	325.452	322.911	164.581	166.804	165.969	181.298	360.88	342.808	357.631
338.485	369.109	285.429	359.369	270.929	342.881	351.773	351.355	302.812	318.212	415.396	341.487	396.858	323.127	326.674	324.418	164.267	167.818	166.485	179.474	359.646	342.26	356.52
338	369.261	286.81	359.349	272.5	343.418	351.89	349.051	301.621	316.668	415.855	339.829	396.785	322.242	326.23	323.693	163.837	167.322	166.013	181.912	358.078	342.589	355.293
342.97	370.761	288.381	363.349	274.571	344.94	355.724	348.972	300.405	315.813	417.921	340.605	398.528	322.064	325.681	323.38	164.698	167.832	166.655	183.035	357.628	342.685	354.941
350.485	380.196	293.619	367.953	276.929	353.06	360.135	351.392	299.82	316.181	415.952	338.526	396.531	319.564	324.156	321.234	164.186	168.294	166.751	182.193	357.192	345.055	355.01
345.636	374	290.238	365.477	274.214	347.746	357.638	343.613	299.054	313.19	416.352	337.908	396.677	317.686	323.422	319.774	164.302	166.923	165.939	182.93	354.811	345.384	353.116
343.273	371.848	288	362.034	271.857	345.567	354.288	344.235	300.478	314.36	416.22	339.895	397.076	319.767	324.133	321.356	164.186	167.608	166.323	184.105	352.604	344.438	351.135
348.697	378.609	287.952	364.336	275.286	350.194	356.687	348.728	300.139	315.554	416.463	337.842	396.743	318.5	323.244	320.226	164.802	168.692	167.231	182.053	355.652	346.438	353.995
343.97	375.959	288.595	361.997	273.16	348.577	354.367	343.92	298.466	312.887	417.569	340.151	398.15	318.441	324.155	320.519	165.571	167.539	166.8	180.997	358.991	348.724	357.145
339.758	368.959	285.69	359.923	270.232	342.86	352.219	346.473	299.212	314.205	419.428	340.362	399.595	320.504	326.251	322.595	164.513	167.777	166.552	183.488	354.67	347.382	353.359
347.515	373.503	287.976	362.353	274.803	346.696	354.833	349.902	300.237	315.993	421.776	343.401	402.117	321.911	324.169	322.732	165.583	167.287	166.648	182.54	356.108	345.149	354.138
354.273	377.155	293.023	365.071	274.446	350.786	357.287	349.257	299.18	315.066	424.899	345.796	405.057	320.153	322.34	320.948	165.525	168.42	167.333	183.102	355.204	345.272	353.418
350.212	381.916	290.023	364.266	271.446	353.114	356.293	347.584	298.109	313.805	419.78	342.743	400.457	319.326	324.081	321.056	163.85	167.861	166.355	182.19	356.805	345.752	354.817
344.424	371.546	287.214	359.407	271.66	345.114	351.87	348.003	298.721	314.356	419.247	342.809	400.074	319.407	323.577	320.924	164.815	168.322	167.006	181.926	355.447	342.711	353.157
346.636	374.024	288.166	361.427	271.589	347.114	353.71	348.114	298.475	314.223	421.436	345.677	402.434	320.441	323.458	321.538	165.013	167.805	166.757	182.646	354.892	343.067	352.766
345.152	370.459	287.404	360.655	270.732	344.427	352.931	345.547	297.051	312.436	418.987	340.73	399.358	319.526	323.125	320.835	163.734	167.882	166.324	181.839	355.021	343.327	352.918
345.091	370.413	287.238	359.517	271.143	344.343	351.926	343.194	297.608	312.07	415.348	339.803	396.399	319.424	324.719	321.35	163.326	167.406	165.873	180.895	354.895	341.397	352.468
344.455	372.196	286.524	360.289	272	345.343	352.706	348.055	299.94	315.205	417.546	343.684	399.02	319.919	325.4	321.914	164.593	167.93	166.677	181.035	357.499	340.836	354.502
340.091	369.609	285.81	360.396	272.643	343.343	352.859	350.641	299.49	315.718	414.841	339.197	395.868	321.898	326.511	323.577	164.326	167.427	166.262	181.088	356.997	340.932	354.108
337.455	368.935	283.952	360.51	269.214	342.298	352.669	348.152	300.653	315.722	413.736	338.868	394.957	320.403	327.57	323.011	164.453	167.168	166.148	183.561	355.49	342.342	353.126
340.545	364.13	284.095	357.315	271.857	339.045	349.975	346.889	300.906	315.494	415.057	339.118	396.01	319.496	326.393	322.005	164.151	166.427	165.572	183.123	357.366	341.288	354.475
343.97	374.174	284.762	362.067	271.786	346.149	354.313	348.12	301.859	316.535	416.564	339.368	397.201	319.356	325.741	321.679	164.198	167.357	166.17	181.228	358.117	343.288	355.451
343.394	370.978	286.333	363.148	272	344.448	355.319	349.811	301.632	316.917	414.269	338.132	395.172	319.924	325.437	321.93	164.186	167.133	166.026	181.737	355.495	342.301	353.123
346.152	371.609	288.286	361.664	271.786	345.493	353.945	347.221	301.698	316.14	416.52	339.671	397.244	319.28	326.178	321.79	164.64	167.287	166.293	181.246	355.646	343.589	353.478
346.389	371.785	289.262	362.889	272.802	345.92	355.151	346.233	300.891	315.276	418.784	340.679	399.193	319.318	324.453	321.187	164.525	167.521	166.396	182.155	356.078	345.578	354.19
351.207	376.437	291.358	364.338	275.159	349.771	356.678	348.358	301.484	316.355	420.551	342.298	400.923	319.483	324.727	321.392	165.071	168.5	167.212	182.821	355.949	347.606	354.448
353.086	381.089	294.453	366.547	275.231	353.935	358.703	349.164	301.111	316.356	422.362	342.732	402.388	319.839	322.912	320.958	164.315	169.318	167.439	183.312	356.841	344.099	354.549
348.116	375.241	292.453	363.54	272.588	349.293	355.727	345.312	298.726	313.505	422.674	345.127	403.223	318.695	324.431	320.783	165.362	166.913	166.33	186.014	354.637	341.989	352.362
344.45	379.111	286.881	363.332	271.374	350.204	355.433	347.049	297.931	313.514	419.877	342.719	400.524	319.047	323.646	320.721	164.815	167.808	166.684	182.049	356.97	343.249	354.503
341.783	373.785	284.786	362.231	272.374	345.89	354.513	350.731	299.848	315.991	419.811	341.903	400.269	321	324.72	322.354	164.269	168.5	166.911	181.119	356.967	345.441	354.894
347.116	375.241	289.5	361.755	274.302	348.368	354.243	352.454	300.424	316.931	422.485	344.337	402.883	321.555	326.52	323.362	166.001	170.018	168.509	180.295	355.366	347.263	353.909
349.116	374.633	290.167	363.372	274.302	348.159	355.721	346.39	299.201	314.172	419.291	342.258	399.969	320.492	325.497	322.314	166.048	167.346	166.859	184.207	357.447	346.441	355.468
344.485	373.174	288.571	360.497	274.143	346.657	353.08	346.396	300.544	315.091	413.264	337.539	394.271	319.839	325.281	321.819	164.326	167.07	166.039	180.333	359.291	343.493	356.451
340.727	367	284.857	359.06	272.786	341.254	351.65	346.811	300.206	314.991	411.815	336.408	392.901	321.055	324.496	322.307	163.593	168.028	166.362	180.649	356.655	344.425	354.456
344.394	369.239	291.905	361.698	275.5	345	354.294	351.908	301.36	317.396	420.877	341.763	401.033	324.127	327.244	325.261	165.488	167.119	166.507	183.982	356.718	345.26	354.658
354.758	379.413	295.714	367.134	276.929	353.179	359.387	349.088	299.812	315.444	420.59	344.039	401.389	320.551	323.185	321.509	165.14	168.846	167.454	182.754	357.958	345.507	355.719
347.606	380.391	288.619	367.047	271.929	351.627	358.877	348.488	300.33	315.608	414.3	339.947	395.65	318.831	325.23	321.159	164.698	167.58	166.498	181.772	355.853	344.301	353.776
341.909	368.652	286.19	359.188	273.357	342.806	351.816	346.221	299.572	314.371	415.93	340.5	397.01	318.165	325.526	320.844	163.407	166.755	165.498	179.965	356.646	345.616	354.663
345	375	288.095	362.188	272.571	347.761	354.491	345.659	299.469	314.123	420.273	342.947	400.878	318.525	324.548	320.717	163.872	168.35	166.668	184.474	355.49	344.644	353.539
339.03	368.326	287.095	358.591	268.143	342.866	350.822	343.06	299.039	313.004	420.15	343.671	400.967	318.127	324.207	320.34	164.651	166.238	165.642	182.193	354.985	340.178	352.323
338.375	366.426	282.973	356.747	269.301	340.269	349.236	345.872	299.621	314.295	421.382	345.264	402.289	320.558	325.022	322.183	164.711	167.861	166.678	181.242	356.442	344.294	354.258
349.193	374.926	287.925	363.304	271.658	347.657	355.432	349.789	299.433	315.409	421.598	344.093	402.157	321.084	324.111	322.185	164.676	168.448	167.031	181.418	357.349	343.239	354.812
347.648	379.013	291.401	365.66	272.944	351.553	357.696	346.761	298.542	313.84	421.276	342.54	401.527	320.728	324.682	322.166	163.118	167.77	166.023	183.137	355.385	341.76	352.936
346.466	372.883	287.449	361.935	270.944	346.105	354.119	348.13	298.356	314.147	419.567	340.882	399.831	319.118	323.711	320.789	163.327	167.987	166.237	182.909	354.358	339.5	351.687
348.011	372.774	286.782	359.666	272.087	345.821	352.144	350.913	300.696	316.628	419.443	342.303	400.095	322.215	324.763	323.142	165.536	168.105	167.14	182.277	358.941	343.089	356.091
344.436	372.709	284.782	361.042	271.73	345.15	353.371	353.075	300.347	317.076	417.985	340.698	398.6	321.927	326.104	323.447	165.246	169.196	167.713	182.751	357.728	345.13	355.463
340.89	370.578	285.02	360.908	271.087	343.762	353.193	348.978	301.335	316.45	415.518	338.238	396.134	321.817	325.208	323.051	164.955	167.602	166.608	184.646	355.505	343.513	353.349
347.526	371.991	288.925	362.062	274.873	345.956	354.573	351.881	301.801	317.69	417.624	339.988	398.151	318.923	326.17	321.56	166.408	167.882	167.328	182.944	357.1	347.157	355.312
351.455	381.5	291.571	367.879	273.929	353.313	359.81	351.387	301.452	317.294	415.608	338.816	396.347	320.5	324.119	321.817	165.442	168.147	167.131	182.737	356.64	345.247	354.591
350.455	376.239	289.667	363.705	273.357	349.104	355.945	348.152	298.925	314.542	416.564	337.961	396.848	318.39	323.119	320.111	163.884	166.413	165.463	179.912	355.52	342.63	353.202
345.242	373.63	287.571	361	272.5	346.657	353.399	343.696	297.985	312.487	413.837	339.184	395.112	317.979	323.63	320.035	164.477	168.063	166.716	180.614	355.751	341.26	353.145
338.091	368.913	284.857	358.899	270.857	342.567	351.337	343.562	297.767	312.295	412.819	337.303	393.878	318.86	324.681	320.978	162.605	167.126	165.428	182.123	353.718	342.849	351.764
337.061	367.5	282.333	358.054	270.214	340.806	350.509	345.009	300.131	314.368	414.868	339.276	395.908	320.623	324.985	322.21	163.43	167.105	165.725	180.842	355.952	343.644	353.739
338.364	363.935	285.524	358.094	272.429	339.358	350.736	346.438	298.034	313.39	416.687	339.882	397.422	319.093	326.615	321.83	164.209	166.587	165.694	182.474	354.637	343.342	352.606
342.364	368.435	287.905	360.067	273.143	343.194	352.601	343.488	298.827	312.996	415.894	338.368	396.449	317.911	324.711	320.385	163.628	166.993	165.729	184.281	354.622	344.055	352.722
348.606	380.109	290.952	366.832	273.429	352.164	358.81	343.618	299.867	313.747	415.194	338.763	396.023	316.487	325.015	319.59	164.535	168.259	166.86	182.596	354.655	346.493	353.187
346.939	374.942	290.224	363.971	275.517	348.389	356.374	343.922	301.555	314.996	418.734	343.383	399.834	319.591	324.059	321.218	165.593	168.566	167.45	181.926	354.327	345.765	352.787
348.303	376.855	291.89	364.441	274.302	350.225	356.699	348.101	301.133	316.034	423.531	345.277	403.903	320.922	325.326	322.525	164.826	168.65	167.214	182.225	354.982	344.464	353.09
355.152	377.529	294.509	365.71	276.945	351.508	358.085	348.793	301.08	316.217	425.285	347.58	405.794	319.786	325.637	321.916	165.5	168.58	167.424	180.663	358.583	345.437	356.218
352.636	383.855	292.462	366.555	273.874	355.21	358.595	348.502	300.474	315.711	420.751	344.909	401.728	319.816	325.741	321.972	165.652	167.566	166.848	182.225	359.847	343.395	356.888
341.303	372.377	285.128	360.629	271.231	345.031	352.95	348.866	299.125	314.906	419.399	343.988	400.484	320.303	324.822	321.948	165.198	168.51	167.267	178.839	357.003	344.382	354.733
340.727	368.486	285.605	357.857	274.374	342.508	350.687	353.558	301.99	318.35	423.707	345.422	404.071	323.278	326.222	324.35	165.268	168.335	167.184	181.505	356.387	340.93	353.607
353.303	378.551	291.986	365.656	273.874	351.419	357.772	354.429	301.767	318.474	424.558	345.409	404.705	323.574	324.474	323.902	167.221	168.888	168.262	182.19	359.847	344.861	357.152
351.273	379.508	293.176	367.2	272.659	352.448	359.079	350.571	298.684	315.145	422.822	344.725	403.233	321.481	324.23	322.482	165.931	166.79	166.468	181.225	360.357	345.245	357.639
341.879	365.326	288.238	358.081	269.143	341.164	350.442	349.604	299.621	315.478	416.084	340.224	397.056	322.492	324.778	323.323	162.733	167.14	165.485	180.368	355.574	341.37	353.02
345.909	369.109	286.286	360.591	272.857	343.149	353.055	348.995	300.921	316.173	417.247	340.974	398.116	318.886	326.163	321.534	163.977	167.734	166.323	184.509	356.165	342.781	353.759
345.485	374.065	288.143	362.409	273.5	347.134	354.773	347.267	300.197	315.13	417.097	340.461	397.875	320.407	325.467	322.248	164.093	166.72	165.734	184.965	356.468	343.795	354.19
340.576	367.109	287.381	359.403	271.429	342.119	351.847	349.249	299.092	315.004	415.621	338.118	396.182	320.191	323.859	321.526	163.221	167.629	165.974	181.123	357.865	347.11	355.931
338.303	371.087	283.19	357.416	270.214	343.537	349.926	348.544	301.116	316.162	415.374	337.908	395.944	319.801	325.874	322.011	163.407	167.573	166.009	181.158	357.045	345.178	354.911
341.03	370.891	284.333	360.349	271.071	343.761	352.681	346.078	300.075	314.67	414.617	337.132	395.182	320.144	323.696	321.437	164.291	167.49	166.288	182.158	357.09	345.26	354.963
334.303	363.152	282	356.497	269.5	337.716	349.025	346.53	299.756	314.595	413.159	336.697	393.98	318.22	324.467	320.493	163.302	166.776	165.472	182.561	355.318	344.384	353.352
341.455	368.717	282.857	359.074	271.286	341.806	351.534	347.171	301.42	315.934	414.899	337.724	395.541	319.432	325.126	321.504	164.93	166.86	166.135	183.228	353.619	341.89	351.51
346.364	373.326	287.238	363.832	272.929	346.343	356.025	342.918	299.234	313.093	416.277	338.515	396.773	318.348	326.087	321.164	164.906	169.437	167.735	185.194	354.076	341.224	351.765
353.212	378.13	293.238	367.128	276.929	351.522	359.38	349.098	300.116	315.656	421.493	342.66	401.72	320.373	324.709	321.951	165.604	168.654	167.508	182.492	353.451	342.799	351.536
359.424	386.304	297.667	371.45	277.357	358.522	363.368	348.822	299.602	315.218	420.189	342.857	400.792	318.924	324.257	320.864	165.441	169.815	168.172	183.527	354.364	343.182	352.353
355.394	379.674	292.381	366.235	273.643	352.313	358.282	346.199	298.932	313.928	418.065	341.923	398.967	317.623	323.983	319.937	165.104	167.85	166.818	180.58	353.355	342.032	351.319
344.697	376	285.619	361.785	270.143	347.672	353.914	343.259	297.39	311.943	413.647	339.62	395.08	317.691	321.583	319.107	163.569	166.836	165.609	180.317	354.355	342.182	352.166
333.424	366.761	280.238	355.859	269.571	339.642	348.448	342.895	297.377	311.818	412.695	339.581	394.357	317.962	324.635	320.39	165.825	167.85	167.089	182.264	353.956	341.84	351.777
340.091	367.326	285.476	358.255	272.357	341.672	350.877	350.868	302.103	317.574	420.1	343.673	400.931	321.407	325.931	323.053	164.709	167.192	166.259	183.65	356.301	344.306	354.144
351	377.783	290.857	366.436	274.357	350.537	358.528	354.416	301.641	318.384	421.043	342.489	401.34	321.127	324.043	322.188	165.499	168.724	167.513	182.159	358.286	346.182	356.11
355.909	377.065	294.81	367.154	274.857	351.284	359.227	352.359	300.45	316.918	419.885	343.013	400.604	320.068	324.333	321.62	165.36	167.713	166.83	180.158	358.529	343.37	355.803
350	377.674	289.762	363.98	273.714	350.119	356.227	347.71	300.465	315.453	415.837	341.092	397.089	320.347	324.481	321.852	164.698	166.322	165.712	183.123	357.51	342.192	354.756
335.152	364.587	283.619	355.94	268.071	339.209	348.393	347.747	298.801	314.329	413.251	337.816	394.33	319.318	323.785	320.943	163.43	167.734	166.118	183.053	355.081	341.479	352.635
336.818	368.848	281.429	358.309	274.286	341.448	351.092	350.065	300.681	316.348	414.445	338.645	395.432	320.873	324.304	322.121	163.5	166.769	165.541	182.211	357.051	345.644	355
339.758	369.043	286.19	360.49	272.071	343.075	352.896	349.419	300.298	315.882	416.225	339.395	396.954	321.492	325.17	322.83	164.233	168.301	166.773	182.228	356.261	343.479	353.963
341.818	367.5	285.238	358.752	270.571	341.716	351.178	343.816	299.418	313.503	413.93	337	394.634	319.839	323.489	321.167	163.047	167.818	166.026	182.474	354.67	343.918	352.736
342.121	370.587	285.048	360.55	271.786	343.776	352.926	345.129	301.375	315.256	417.731	338.197	397.782	318.843	324.763	320.997	163.047	167.014	165.524	182.895	356.886	345.37	354.815
345.727	371.978	291.19	364.544	275.071	346.657	356.859	348.055	300.996	315.925	418.555	337.895	398.323	320.424	323.385	321.501	164.453	167.154	166.14	181.386	355.048	346.753	353.557
344.636	374.587	290.429	364.396	275	348.209	356.718	344.516	299.306	313.649	419.218	340.845	399.559	317.762	323.103	319.705	164.138	169.144	167.265	184.578	353.619	343.76	351.847
351.606	369.174	291.143	361.745	272.429	344.716	354.074	346.415	298.68	313.824	422.927	343.029	402.886	318.923	324.547	320.97	165.196	166.844	166.225	182.701	354.439	341.952	352.194
353.515	379.413	292.286	366.107	274.071	352.104	358.202	350.609	300.01	316.063	422.557	344.503	402.978	320.067	323.91	321.466	164.894	168.186	166.95	181.788	355.235	341.445	352.756
350.121	378.413	291.762	365.557	274.071	351.254	357.699	351.383	299.869	316.212	421.31	343.885	401.889	320.512	325.695	322.398	165.15	168.501	167.243	182.157	355.178	341.801	352.773
341.606	373.522	286.429	360.389	270.714	346.224	352.687	346.512	299.421	314.361	418.13	342.779	399.229	317.605	325.31	320.409	165.08	167.997	166.902	180.262	353.514	341.869	351.421
340.455	366.152	284.762	358.879	270.643	340.642	351.301	348.489	301.837	316.637	419.883	343.24	400.658	319.499	326.095	321.9	166.301	168.298	167.549	181.613	356.761	339.034	353.574
343.848	373.304	283.952	360.57	270.071	345.298	352.798	347.198	300.376	315.231	415.777	341.713	397.199	319.876	325.947	322.085	165.998	167.725	167.077	182.244	356.644	341.856	353.985
345.152	374.435	284.19	360.57	272.929	346.149	353.043	352.364	301.802	317.843	420.297	346.042	401.671	320.622	326.444	322.74	164.51	167.34	166.278	182.858	358.568	343.527	355.864
347.515	376.63	289.333	365.188	272.214	349.269	357.202	355.018	302.233	318.98	417.467	341.908	398.515	319.949	328.378	323.016	166.151	166.14	166.144	181.263	357.372	345.123	355.17
347.697	372.739	290.286	361.604	271.643	346.896	353.877	348.304	300.246	315.493	414.018	339.882	395.422	320.581	325.659	322.429	164.86	168.357	167.044	181.561	357.937	344.082	355.446
342.97	370.891	287.238	360.161	272.643	344.672	352.644	350.903	300.895	316.76	417.485	341.526	398.432	323.733	323.778	323.749	163.616	167.986	166.345	184.982	356.793	343.863	354.468
344.212	375.022	287.143	363.611	272.5	347.478	355.785	346.59	300.024	314.797	413.661	336.671	394.35	319.301	325.089	321.407	164.105	167.371	166.144	181.333	356.601	345.041	354.522
342.03	366.348	287.095	359.45	271.214	341.507	351.871	344.613	300.103	314.224	412.018	335.684	392.871	320.28	326.578	322.571	164.093	166.832	165.803	181.772	359.802	346.904	357.483
343.394	370.326	286.619	360.826	272.071	344.09	353.202	344.737	300.238	314.355	413.084	337.184	394.046	319.258	325.207	321.423	163.442	167.923	166.24	182.491	357.387	346.452	355.421
346	368.957	290.143	361.161	275.286	344.254	353.785	347.359	301.375	315.963	420.559	342.763	401.046	322.242	325.63	323.474	162.047	166.517	164.838	185.053	357.366	345.014	355.145
343.212	375.913	291.19	364.872	274.214	349.358	357.086	346.982	299.854	314.806	417.216	338.368	397.439	318.716	322.089	319.943	164.779	168.944	167.38	182.088	353.799	345.356	352.281
347.364	369.614	285.062	360.544	274.351	343.113	353.14	344.822	299.048	313.57	419.732	340.427	399.84	318.076	322.659	319.744	164.529	167.622	166.461	183.67	352.071	344.6	350.729
350.061	377.875	289.586	364.403	275.494	350.202	356.766	346.237	298.679	313.767	420.683	340.743	400.632	317.996	322.622	319.679	165.099	169.769	168.015	182.512	352.93	343.709	351.273
352.939	378.658	289.919	365.879	275.637	350.844	358.128	348.868	299.649	315.264	421.842	342.704	401.992	319.559	323.904	321.14	165.146	167.349	166.522	182.407	354.459	342.997	352.399
353.364	375.353	289.633	365.376	273.851	348.486	357.515	352.232	297.88	315.124	420.807	342.283	401.111	321.068	323.385	321.911	165.994	170.167	168.6	180.687	354.465	343.202	352.44
344.121	369.875	286.919	360.269	269.28	343.874	352.453	348.536	299.152	314.82	420.921	343.875	401.596	319.144	322.156	320.24	164.483	168.671	167.098	182.231	353.858	341.161	351.576
340.636	374.81	282.967	360.309	270.708	346.023	352.613	346.375	297.122	312.748	417.238	341.993	398.365	321.144	323.445	321.981	164.622	168.063	166.771	182.266	355.687	340.093	352.884
337.939	368.44	279.776	358.074	268.994	340.65	350.423	349.343	298.966	314.949	415.688	342.033	397.213	320.767	326.022	322.679	163.936	167.552	166.194	180.389	357.117	341.874	354.376
340.212	369.179	282.729	358.564	270.28	342.083	350.981	349.283	300.829	316.202	416.185	343.256	397.893	323.085	327.408	324.658	165.913	166.734	166.426	182.319	357.513	343.285	354.955
337.939	366.261	286.524	358.557	270.429	341.269	350.988	346.207	299.833	314.545	413.996	340.855	395.65	318.907	325.548	321.323	164.57	167.014	166.096	183.877	353.796	339.521	351.229
338.818	360.848	283.286	355.309	271.5	336.537	348.11	346.581	300.075	314.829	417.286	341.132	398.185	320.292	325.548	322.205	162.372	165.825	164.528	180.544	357.736	342.068	354.919
343.758	373.587	288.238	363.181	274.857	346.836	355.595	350.055	300.717	316.37	417.692	339.803	398.155	319.771	324.185	321.377	164.988	167.35	166.463	184.035	356.736	343.74	354.399
347.182	374.413	292.048	364.289	275.571	348.597	356.669	346.29	300.839	315.259	420.815	340.237	400.604	318.508	324.941	320.849	164.058	169.35	167.362	182.807	357.646	344.89	355.352
349.97	378.239	292.238	365.128	274.286	351.284	357.325	347.152	300.291	315.158	417.692	338.711	397.881	318.174	325.237	320.744	165.023	166.965	166.236	181.333	357.492	345.712	355.374
347.788	378.739	288.81	364.081	273.571	350.552	356.307	346.115	301.771	315.839	415.93	338.447	396.495	318.746	325.193	321.092	163.919	167.72	166.293	181.404	356.61	345.863	354.677
347.394	369.087	289.333	362.289	271.357	344.09	354.479	346.018	300.133	314.69	418.652	340.697	399.099	319.386	325.504	321.612	165.058	167.524	166.598	183.281	356.459	346	354.579
338	366.5	287.048	359.872	269.286	341.597	352.092	349.3	301.255	316.497	418.405	339.329	398.571	320.568	325.119	322.224	165.244	167.063	166.38	182.088	357.192	344.849	354.973
345.364	371.558	285.123	360.886	271.144	344.466	353.178	350.591	300.083	316.107	422.702	343.975	402.956	321.232	325.952	322.95	165.45	168.979	167.653	180.933	358.204	346.421	356.085
343.788	373.558	285.646	363.001	271.715	346.003	355.16	345.453	300.869	315.013	418.896	341.278	399.428	319.393	325.086	321.465	164.031	168.272	166.679	184.757	354.753	343.503	352.73
346.061	368.58	287.504	361.745	273.644	343.168	354.178	348.347	302.098	316.771	419.94	344.317	400.972	321.524	327.597	323.734	164.88	168.398	167.077	182.757	355.105	343.503	353.018
352.333	373.623	291.98	364.35	274.715	348.033	356.651	353.315	301.477	317.923	423.9	346.896	404.586	323.181	327.537	324.767	164.078	168.084	166.579	183.67	355.471	344.147	353.435
356.97	382.471	291.599	369.484	277.144	353.989	361.552	357.135	303.359	320.42	424.275	347.383	404.989	323.833	325.478	324.432	165.566	169.105	167.775	180.757	357.453	343.804	354.999
352.364	381.819	289.789	365.752	273.715	352.974	357.847	350.328	298.509	314.949	420.83	343.449	401.421	319.473	325.404	321.632	166.183	168.755	167.788	180.266	355.288	342.133	352.922
343.606	365.689	282.932	355.061	268.93	339.75	347.663	342.785	297.314	311.74	417.486	342.304	398.629	318.071	323.271	319.963	163.462	167.538	166.007	181.459	355.201	342.407	352.9
338.394	368.602	279.885	356.907	269.144	340.795	349.368	344.448	299.518	313.772	418.328	341.317	399.012	319.393	325.197	321.505	164.38	167.748	166.483	183.617	355.618	343.941	353.518
341.515	369.304	286	359.503	272.214	343.194	352.006	348.092	300.34	315.49	415.361	339.934	396.442	320.619	326.2	322.65	166.291	168.741	167.821	181.035	356.165	345.836	354.308
342.848	369.652	288.952	361.168	273.429	344.358	353.632	349.465	300.443	315.996	414.564	339.513	395.739	321.22	324.57	322.439	165.291	166.874	166.279	183.281	355.745	343.479	353.539
349.667	377.978	290.524	364.309	274.857	350.567	356.626	348.935	298.557	314.539	413.075	336.829	393.951	320.758	323.044	321.59	165.047	167.273	166.437	183.07	357.465	342.151	354.712
345.03	372.391	288.143	361.852	271.857	345.985	354.123	347.355	299.141	314.437	412.824	337.461	393.921	319.5	323.133	320.822	163.477	166.189	165.17	181.895	355.85	342.452	353.441
340.091	368.304	286.476	361.591	272.571	342.657	353.945	349.074	297.919	314.148	416.476	340.289	397.366	319.648	324.119	321.275	164.814	167.965	166.782	182.439	353.477	343.137	351.618
345	374	287.667	362.49	273	346.94	354.804	345.115	299.062	313.673	416.687	339.211	397.254	317.644	323.696	319.846	163.593	166.832	165.616	183.789	357.021	342.644	354.436
341.606	372.717	284.524	361	270.571	345.075	353.233	343.065	300.439	313.962	415.921	340.276	396.947	317.47	324.17	319.908	163.965	167.79	166.354	181.649	355.285	344.247	353.301
335.485	364.717	284.571	358.04	270.429	339.597	350.515	345.235	301.37	315.287	417.167	340.092	397.835	319.271	323.289	320.733	162.395	167.545	165.611	179.93	355.252	342.74	353.002
355.879	376.913	295.476	367.557	276.571	351.388	359.742	353.627	303.647	319.503	425.841	344.75	405.502	322.936	329.556	325.345	165.744	169.224	167.917	184.561	361.51	342.808	358.148
349.97	375.587	290.905	364.597	273.929	349.045	356.81	349.747	301.762	316.985	420.687	343.395	401.3	321.597	326.674	323.445	165.837	169.986	168.428	182.561	357.156	341.247	354.296
344.639	369.059	288.605	361.467	273.232	343.841	353.888	347.235	299.137	314.396	422.356	346.117	403.233	320.443	327.795	323.118	166.388	168.858	167.93	183.172	357.019	339.393	353.85
346.942	368.863	289.462	361.561	271.66	343.976	353.839	345.102	297.987	312.934	421.189	345.407	402.18	321.036	327.187	323.275	165.749	168.564	167.507	182.084	356.502	339.736	353.488
349.033	375.428	291.224	363.467	272.66	349.035	355.667	346.498	299.931	314.704	421.704	346.38	402.811	321.074	328.498	323.776	163.423	169.074	166.952	184.523	354.322	340.147	351.774
349.488	377.254	289.938	365.078	274.732	349.886	357.317	344.83	298.983	313.527	418.567	343.117	399.642	319.15	327.647	322.242	166.621	167.732	167.314	183.242	354.523	339.64	351.848
346.912	374.276	288.89	363.608	271.589	347.513	355.704	344.673	298.4	313.08	417.598	340.854	398.349	319.672	327.565	322.544	165.563	168.935	167.668	184.102	354.13	340.01	351.592
345.458	374.385	286.843	360.628	272.732	346.946	353.078	344.738	298.516	313.179	417.008	339.946	397.679	319.697	328.01	322.722	166.051	168.424	167.533	180.225	355.86	339.585	352.934
347.245	374.124	288.605	362.212	270.16	347.319	354.305	344.881	298.334	313.1	415.924	339.657	396.794	318.057	326.543	321.145	164.388	168.277	166.817	181.084	353.992	339.927	351.464
344.094	372.472	286.748	362.037	270.875	345.603	354.207	345.337	299.473	314.023	419.118	343.222	400.081	318.015	327.802	321.576	165.563	167.879	167.009	183.172	353.565	339.873	351.104
349.818	376.152	289.143	367.141	273.429	348.881	359.092	347.433	301.45	316.038	419.115	342.447	399.884	320.114	327.281	322.722	166.267	168.58	167.712	185.456	354.727	339.904	352.062
354.152	379.457	293.952	369.483	274.143	352.657	361.294	347.834	300.73	315.674	422.427	345.408	403.109	322.089	327.993	324.237	167.163	168.371	167.917	184.351	353.123	342.452	351.204
351.515	370.587	289.952	363.752	272.429	345.313	355.908	346	298.747	313.738	418.273	341.579	399.036	319.106	324.178	320.951	166.477	168.014	167.437	184.07	353.7	340.699	351.362
347.424	377.283	288.714	364.792	273.857	349.522	356.982	345.806	298.34	313.399	417.366	341.816	398.416	317.597	325.17	320.353	163.86	167.413	166.079	181.632	353.643	339.301	351.064
344.758	368.326	285.381	361.436	270.286	342.328	353.607	342.917	299.066	312.978	417.066	341.474	398.106	319.653	324.393	321.377	163.326	167.566	165.974	183.754	351.162	339.11	348.995
337.545	362.804	284.476	359.289	269.143	338.254	351.546	339.276	297.955	311.064	414.956	340.737	396.34	317.462	323.741	319.747	163.953	167.07	165.9	184.158	350.64	339.425	348.623
337.061	359.109	284.143	358.168	272.143	335.612	350.779	339.935	299.499	312.327	415.441	340.211	396.571	317.415	324.037	319.825	163.116	167.972	166.148	183.895	350.697	339.712	348.722
344.03	366.717	288.905	361.289	275.143	342.328	353.89	343.645	300.332	314.073	418.762	341.066	399.274	319.966	324.926	321.771	165.407	168.65	167.432	181.561	353.468	341.726	351.357
347.203	374.595	291.455	366.083	275.232	348.536	358.28	346.129	299.623	314.377	423.587	342.927	403.356	319.738	328.756	323.02	166.527	169.112	168.141	183.804	354.023	341.189	351.716
346.476	373.139	290.312	363.594	273.946	347.178	355.893	340.843	299.145	312.374	421.877	343.993	402.343	319.658	330.467	323.592	165.352	167.637	166.779	184.681	354.242	340.928	351.849
351.324	374.008	293.55	365.097	275.303	348.79	357.384	345.599	300.533	314.83	423.952	345.164	404.191	320.06	329.408	323.462	165.794	168.546	167.512	182.383	354.116	341.696	351.883
353.446	376.682	292.979	365.453	276.375	350.446	357.801	346.71	299.263	314.316	424.441	344.151	404.303	318.632	328.919	322.376	165.562	168.238	167.233	181.821	355.335	339.805	352.543
352.415	381.204	292.026	365.365	273.446	353.252	357.47	346.171	298.068	313.329	419.983	342.44	400.534	318.527	329.015	322.344	164.968	168.567	167.215	181.102	354.473	339.627	351.804
344.658	369.834	286.502	358.634	270.232	343.715	351.04	341.654	298.023	311.865	420.388	342.769	400.92	318.315	329.926	322.54	164.562	168.098	166.77	184.172	355.771	339.463	352.839
347.567	368.225	287.026	359.325	273.518	342.775	351.954	347.018	301.636	316.033	425.789	347.361	406.118	320.043	331.608	324.252	166.782	170.434	169.062	183.821	358.05	339.326	354.684
356.809	378.117	295.598	366.419	276.303	352.252	358.678	349.608	302.798	317.649	424.556	347.73	405.286	320.899	330.704	324.468	168.689	169.035	168.905	184.102	356.9	341.517	354.134
351.818	377.652	291.857	366.45	273.857	350.761	358.497	348.12	300.373	315.52	418.687	343.816	399.908	319.559	330.193	323.429	165.965	168.51	167.555	183.316	353.676	340.521	351.31
347.727	373.239	288.762	363.208	270.357	346.761	355.233	344.834	298.929	313.493	415.745	342.211	397.3	318.847	328.333	322.299	164.977	168.455	167.148	184.596	352.562	339.616	350.234
342.758	363.587	286.476	357.174	268.714	339.418	349.577	343.687	298.118	312.575	415.767	342.632	397.422	318.208	326.015	321.049	164.326	167.406	166.249	183.825	353.126	338.205	350.443
345.97	372.804	286.619	360.96	274.571	345.791	353.54	345.788	298.225	313.314	416.418	341.566	397.644	320.665	327.237	323.057	164.081	167.203	166.031	182.228	350.634	337.945	348.352
343.758	370.065	286.19	360.409	272.071	343.776	352.822	346.359	299.186	314.152	419.436	341.697	399.937	320.411	328.022	323.181	164.895	167.888	166.764	181.86	353.523	338.562	350.833
340.727	370.304	287.333	361.43	271	344.298	353.663	348.724	299.931	315.411	417.987	342.75	399.116	321.055	326.807	323.148	165.186	168.692	167.376	182.491	354.003	338.151	351.153
338.909	368.435	286.571	360.45	269.357	342.776	352.626	343.982	298.957	313.241	415.247	339.566	396.264	320.178	325.733	322.199	164.384	168.259	166.803	183.193	349.817	337.781	347.653
341.182	361.891	286	356.893	268.429	338.104	349.294	340.456	297.983	311.458	413.555	339.026	394.861	316.877	323.726	319.369	164.57	168.783	167.201	182.895	350.94	338.904	348.776
341.515	369.174	283.619	361.852	273.357	342.358	354.252	340.797	298.891	312.186	415.051	340.39	396.324	316.913	326.273	320.319	164.511	166.827	165.957	183.632	353.045	341.647	350.995
343.121	370.152	286	363.839	273.071	343.776	356.043	344.847	301.927	315.544	417.717	341.218	398.529	319.328	325.881	321.713	165.569	168.945	167.677	182.036	353.372	342.88	351.485
349.576	373.913	290.667	366.779	276.786	347.821	359.049	347.995	302.786	317.129	422.289	344.35	402.74	319.117	327.429	322.141	166.092	169.589	168.276	183.404	357.763	342.729	355.059
358.212	382.065	294.905	371.644	277.286	354.746	363.54	349.451	301.996	317.052	423.822	345.89	404.275	321.417	328.962	324.163	166.174	168.743	167.778	182.913	357.631	340.428	354.537
355.364	381.739	296.476	371.094	275.857	355.015	362.914	348.723	300.75	315.97	421.725	345.324	402.562	318.244	327.214	321.508	166.267	168.323	167.551	184.913	355.117	338.51	352.131
354.394	374.543	291.143	364.617	271.929	348.403	356.656	348.221	298.251	314.104	419.043	343.245	400.03	318.413	326.695	321.427	164.72	168.015	166.778	184.545	354.003	338.277	351.175
349.121	376.217	287.19	363.973	270.214	348.313	355.92	345.032	298.73	313.42	419.47	342.534	400.172	319.392	325.636	321.664	166.104	168.029	167.306	183.843	354.868	338.332	351.894
347.212	374.304	287.143	363.658	273.786	346.985	355.939	345.746	298.64	313.585	419.139	341.074	399.558	320.282	327.169	322.788	166.151	169.281	168.105	182.387	353.39	339.757	350.939
346.061	369.174	288.714	361.658	273	343.955	354.043	346.097	300.737	315.127	418.22	340.342	398.686	320.653	326.77	322.879	165.547	167.545	166.795	183.088	354.775	342	352.478
349.182	371.826	290.143	363.879	274	346.224	356.16	350.24	300.818	316.497	419.595	342.803	400.333	321.555	326.815	323.469	165.628	167.811	166.991	182.474	353.132	340.986	350.948
347.182	369.848	291.667	364.55	274.214	345.343	356.791	348.811	300.118	315.566	420.269	342.974	400.881	319.767	326.4	322.181	165.233	168.72	167.41	183.772	353.192	338.822	350.608
344.182	362.348	288.714	359.49	272.214	339.269	351.994	343.106	298.058	312.349	419.78	341.921	400.251	318.725	327.133	321.784	165.128	166.951	166.266	183.93	352.411	336.986	349.638
347.303	372.826	288.429	362.282	273.714	346.373	354.675	343.433	299.216	313.244	418.322	340.026	398.683	319.051	326.593	321.795	165.093	167.427	166.55	182.211	352.643	339.178	350.222
344.545	368.391	286.667	361.242	271.357	342.776	353.521	343.636	299.122	313.244	415.952	338.934	396.634	319.644	327.978	322.677	164.826	169.273	167.603	183.351	354.213	339.959	351.65
336.727	366.304	285.048	359.544	272.071	340.836	352.031	340.719	299.182	312.36	414.317	339.263	395.492	318.458	328.904	322.259	164.198	167.413	166.205	183.07	351.474	338.589	349.158
341.485	366.326	284.81	358.819	272.571	340.776	351.411	340.719	299.182	312.36	415.229	340.303	396.436	318.339	327.607	321.712	164.047	168.608	166.895	184.228	352.372	339.329	350.027
346.485	374.543	286.571	362.591	271.071	346.97	354.73	340.952	299.015	312.32	418.05	342.118	399.003	318.327	327.826	321.784	165.59	169.477	168.017	183.091	353.48	340.798	351.201
347.818	373.543	289.333	363.148	273.5	347.149	355.448	345.865	301.264	315.414	420.296	344.105	401.185	319.332	329.403	322.997	164.73	169.232	167.541	183.985	354.171	341.414	351.878
354.939	376.674	293.095	367.456	274.143	350.478	359.442	348.086	301.936	316.577	422.688	346.96	403.693	318.696	328.833	322.385	164.928	168.316	167.043	183.494	354.603	340.729	352.11
356.364	379.478	293.429	367.698	275.714	352.507	359.798	345.883	299.043	313.903	421.468	346.013	402.541	317.607	326.989	321.021	166.253	169.638	168.366	183.652	353.826	338.401	351.053
350.242	377.978	288.81	364.745	273.143	350.03	356.877	344.183	298.002	312.653	420.067	343.75	400.924	317.531	325.189	320.317	165.323	168.603	167.371	184.389	350.841	336.935	348.341
342.091	369.761	285.476	360.416	270.071	343.343	352.656	342.874	298.261	312.415	418.517	342.96	399.564	317.442	326.618	320.781	165.939	167.813	167.109	181.371	352.126	338.277	349.637
341.242	369.783	285.952	360.228	271.5	343.507	352.607	342.561	298.032	312.159	418.028	340.96	398.696	317.264	327.307	320.918	165.183	168.987	167.558	181.213	351.339	339.318	349.179
345.939	367.63	287.143	360.329	272.143	342.403	352.755	343.275	297.283	311.874	418.561	340.513	398.984	316.014	325.337	319.406	166.695	168.47	167.803	184.862	348.88	339.661	347.223
345.485	372.37	287.524	362.101	272.286	345.776	354.387	344.618	299.901	314.088	414.674	339.829	395.901	317.254	327.244	320.889	166.36	167.021	166.773	184.246	350.577	340.438	348.754
346.061	373.457	289.333	363.503	271.857	347.09	355.632	347.115	300.505	315.292	417.863	341.539	398.719	319.203	327.163	322.1	165.244	166.357	165.939	184.368	352.333	339.37	350.002
343.606	368.304	288.143	360.779	270.5	343.179	353.025	347.853	301.103	315.934	419	342.618	399.842	320.419	329.281	323.644	164.895	168.664	167.249	182.351	357.661	340.014	354.488
340	361.696	283.095	357.074	271.357	337.06	349.712	345.747	299.88	314.431	415.63	340.316	396.739	320.53	327.089	322.916	163.453	167.93	166.249	183.772	354.429	338.288	351.527
338.879	360.261	286.714	356.604	272.143	337.209	349.35	346.018	301.388	315.547	419.066	341.263	399.551	319.843	328.133	322.86	165.802	167.706	166.991	183.228	353.946	340.74	351.571
351.273	373.826	291.095	365.638	274.071	347.896	357.773	350.544	302.379	317.659	421.092	342.684	401.426	322.144	329.637	324.871	166.442	170.49	168.969	181.912	359.366	342.205	356.281
351.848	370.957	291.476	365.221	274.786	346.045	357.454	345.636	299.876	314.393	419.498	343.355	400.399	320.483	326.096	322.526	164.302	168.476	166.908	183.93	357.682	341.959	354.855
349.273	376.304	289.143	365.96	274.786	348.985	358.129	343.599	300.257	314.007	415.264	341	396.637	320.78	330.17	324.197	165.779	166.608	166.297	184.544	352.877	337.63	350.135
348.576	373.917	288.401	365.402	274.065	347.114	357.557	343.271	300.052	313.763	420.394	343.528	401.115	321.152	328.753	323.918	164.475	168.019	166.688	182.953	354.191	338.094	351.296
346.182	372.787	288.544	366.737	274.636	346.382	358.827	347.543	300.307	315.292	420.667	344.726	401.62	322.229	327.671	324.209	166.103	168.578	167.649	182.129	355.734	339.861	352.88
344.788	366.896	288.544	361.818	273.565	342.338	354.238	346.834	300.491	315.192	420.165	344.055	401.075	321.898	329.257	324.576	164.766	167.725	166.614	182.129	354.47	341.669	352.168
351.061	373.135	290.83	364.429	276.779	347.338	356.9	349.566	301.279	316.597	423.742	345.278	404.062	320.745	328.286	323.489	164.836	168.907	167.378	184.252	355.016	342.189	352.71
356.333	378.57	292.687	368.147	273.422	351.651	360.011	347.304	299.054	314.36	424.341	346.607	404.844	321.19	327.708	323.562	166.626	170.151	168.828	186.322	355.076	339.463	352.269
352.848	374.07	292.401	365.107	273.922	348.472	357.274	349.359	299.617	315.397	424.139	346.765	404.732	320.356	327.575	322.983	165.522	168.494	167.378	182.988	353.689	338.518	350.961
350.667	374.483	289.306	364.174	270.993	347.785	356.17	348.654	297.69	313.858	423.125	345.186	403.577	320.165	328.197	323.088	167.603	169.907	169.042	183.059	353.767	337.683	350.875
350.303	374.657	284.973	363.355	270.636	346.547	355.391	347.391	299.247	314.52	423.231	344.292	403.432	320.686	328.738	323.616	165.987	168.592	167.614	183.497	351.578	340.258	349.542
350.636	374.435	289.952	364.43	272.714	347.955	356.552	347.147	299.071	314.323	421.85	344.658	402.488	318.042	326.696	321.191	165.977	168.294	167.424	182.579	351.598	339.247	349.377
350.091	376.413	289.476	364.295	271.929	349.164	356.362	344.263	298.405	312.953	417.982	343.368	399.267	317.178	325.704	320.28	165.953	168.168	167.336	183.123	355.012	339.973	352.308
338.97	367.435	282.333	358.832	267.857	340.761	351.018	342.539	298.623	312.556	412.559	339.184	394.155	317.877	326.519	321.022	164.919	167.573	166.576	181.895	351.967	336.877	349.254
338.121	364.522	284	358.255	270.714	339.284	350.736	346.069	300.049	314.649	416.789	338.987	397.274	319.258	326.704	321.968	164.756	168.119	166.856	182.982	352.288	338.932	349.887
345.121	372.522	288.286	362.671	275.643	346.119	355.196	344.304	300.981	314.725	420.167	338.711	399.736	317.758	326.207	320.833	165.86	170.119	168.52	183.702	352.171	340.973	350.158
352.091	376.457	293	365.919	274.857	350.298	358.098	342.77	299.475	313.211	420.172	342.118	400.594	317.068	327.015	320.687	165.977	168.678	167.664	182.895	353.018	342.397	351.108
346.455	373.609	289.81	363.228	271.714	347.343	355.368	338.092	297.615	310.456	412.894	340.776	394.805	314.373	326.393	318.747	164.733	167.469	166.441	181.807	355.793	341.932	353.301
337.818	365.457	282.286	358.141	267	339.388	350.313	334.659	297.379	309.206	410.771	338.184	392.564	316.419	326.844	320.213	163.151	167.273	165.725	181.211	353.426	339.863	350.988
329.485	356.018	278.328	353.049	267.576	331.667	345.708	336.511	297.014	309.544	413.978	342.123	395.955	317.823	327.748	321.435	164.175	168.029	166.581	185.477	351.747	339.139	349.479
335.485	357.387	283.328	355.157	271.718	334.175	347.99	342.925	299.941	313.578	419.802	343.031	400.546	322.264	328.377	324.489	164.279	167.686	166.407	184.371	352.36	338.782	349.918
350.182	370.713	289.471	362.419	274.861	345.249	354.898	348.054	301.939	316.569	423.718	345.399	404.074	322.2	328.689	324.561	166.035	169.252	168.044	184.512	355.963	340.591	353.198
355.364	379.974	294.376	368.828	277.076	353.145	360.947	346.994	301.562	315.976	423.397	344.807	403.685	319.514	326.844	322.181	167.454	169.022	168.433	184.968	356.33	341.358	353.637
354.545	376.192	292.852	367.627	273.647	350.07	359.554	345.534	298.888	313.686	421.714	343.412	402.074	318.548	326.148	321.313	163.919	168.336	166.677	182.968	352.141	340.728	350.088
349.242	372.887	289.566	364.969	271.29	346.772	356.923	344.073	299.496	313.638	421.52	342.873	401.794	318.802	327.259	321.88	166.326	167.651	167.153	182.757	352.201	338.974	349.822
343.97	363.344	284.423	358.566	271.147	338.608	351.057	342.704	298.168	312.297	419.463	340.939	399.767	317.717	326.792	321.02	167.5	167.546	167.529	183.652	351.192	340.481	349.265
343.576	368.974	284.471	359.741	272.504	342.488	352.248	342.561	299.406	313.097	419.542	341.912	400.071	318.777	327.022	321.777	165.07	167.343	166.49	182.6	351.026	339.536	348.96
348.636	370.783	288.524	362.215	275	345	354.724	350.253	301.675	317.086	420.255	342.75	400.815	321.127	328.163	323.687	165.419	168.189	167.148	182.702	354.225	339.205	351.525
352.727	377.174	290.857	366.705	274.143	350.119	358.755	355.272	303.465	319.901	422.163	345.487	402.931	323.004	329.148	325.24	165.791	169.014	167.803	184.281	357.147	339.986	354.062
351.485	376.478	291.524	366.711	273.714	349.851	358.724	354.977	301.844	318.7	422.137	344.868	402.756	323.89	329.837	326.054	164.14	168.79	167.044	182.07	354.7	339.795	352.02
352.394	374.13	291.333	364.121	274.357	348.179	356.411	351.161	298.709	315.349	418.78	343.803	399.974	320.356	328.215	323.216	164.558	167.79	166.576	184	356.057	338.836	352.961
348.545	373.435	289.238	362.349	274.286	347.045	354.785	345.59	298.034	313.121	416.727	342.671	398.152	319.847	329.148	323.232	164.779	168.063	166.83	182.105	353.889	339	351.212
341.121	365.326	286.571	358.711	269.5	340.642	351.049	342.986	298.964	312.93	417.775	343	399.02	319.216	329.178	322.841	165.337	168.713	167.445	184.474	354.114	336.74	350.99
341.758	365.696	286.714	359.49	272.071	340.94	351.982	344.521	300.762	314.645	419.247	344.303	400.449	319.831	330	323.531	165.477	168.077	167.1	185.772	353.363	339.301	350.835
349.909	371.239	289.667	364.181	274	345.672	356.436	345.544	301.786	315.668	420.608	344.263	401.459	321.225	329.941	324.396	165.372	168.196	167.135	182	359.471	340.123	355.993
348.515	369.326	287.733	363.605	277.066	343.752	356.172	344.802	300.033	314.236	421.003	345.305	402.016	320.847	329.182	323.88	165.496	168.843	167.586	182.6	353.553	340.344	351.178
345.273	370.978	288.399	364.317	271.637	345.095	356.356	343.622	299.45	313.464	419.787	343.884	400.749	320.059	327.782	322.869	164.345	169.095	167.311	185.459	352.736	341.522	350.72
348.485	371.978	290.495	364.142	274.28	346.438	356.424	346.576	300.36	315.023	422.316	345.226	402.98	320.436	328.257	323.282	165.799	169.395	168.045	182.582	352.021	340.44	349.939
351.424	368.934	291.685	363.934	271.994	344.722	356.037	347.604	299.793	314.961	423.369	346.661	404.128	321.627	329.079	324.338	166.88	170.416	169.088	184.792	354.463	340.139	351.887
353.97	384.391	290.209	370.78	273.494	354.871	362.424	341.171	298.031	311.717	423.214	344.582	403.491	317.729	327.76	321.379	167.857	167.766	167.8	180.529	354.736	340.125	352.109
347.697	375.456	288.304	363.397	270.78	348.14	355.442	344.332	298.709	313.183	418.646	342.305	399.498	317.635	325.894	320.64	167.113	168.22	167.805	182.021	351.742	340.015	349.634
345.485	374.739	286.161	362.639	271.78	346.976	354.835	345.456	298.204	313.195	421.241	342.253	401.429	317.822	324.842	320.376	164.845	169.388	167.682	183.091	354.49	339.413	351.779
344.909	375.543	286.399	364.968	271.637	347.602	356.951	347.124	298.532	313.948	421.875	343.569	402.234	318.983	324.768	321.088	166.183	169.088	167.997	183.143	355.415	338.577	352.387
346.212	375.87	287.524	362.779	269	348.179	354.724	347.078	298.405	313.846	420.066	340.934	400.218	319.326	324.652	321.264	165.07	168.664	167.314	184.035	351.474	338.753	349.187
343.121	366.13	283.857	357.53	269.571	340.343	349.975	344.221	297.544	312.352	414.815	339.342	395.884	317.411	325.756	320.447	164.988	167.483	166.546	180.86	353.012	340.247	350.717
338.788	360.957	282.524	355	266.857	336.373	347.429	344.263	299.131	313.449	416.101	338.895	396.736	319.364	326.889	322.102	164.756	170.175	168.14	181.018	354.928	338.74	352.017
343.455	369.739	287.048	361.839	272.857	343.821	354.196	346.304	300.146	314.789	415.194	339.171	396.125	318.428	327.815	321.844	165.302	167.119	166.437	182.614	353.88	341.781	351.704
346.152	372.543	289	363.544	271.929	346.358	355.675	342.152	301.103	314.126	415	340.737	396.373	318.394	328.615	322.113	165.035	166.706	166.079	185.842	352.583	341.068	350.512
347.455	371.152	289.19	364.027	274	345.463	356.294	345.258	301.597	315.449	417.084	340.263	397.815	320.292	328.585	323.31	163.477	168.832	166.821	180.368	354.622	340.849	352.145
348.606	370.37	292.048	363.55	273.643	345.821	355.828	341.613	299.251	312.69	417.229	342.237	398.419	316.847	325.059	319.836	164.709	167.804	166.642	183.333	354.309	340.644	351.852
342.455	375.087	289.714	363.685	273.143	348.328	355.908	340.074	299.006	312.035	414.63	340.803	396.112	316.945	325.859	320.189	162.605	166.937	165.31	184.579	350.616	339.192	348.562
345.485	365.465	285.78	359.942	273.568	340.489	352.523	342.334	300.596	313.837	420.909	345	401.869	321.265	328.413	323.866	165.37	168.733	167.47	182.918	355.742	339.671	352.852
340.515	364.791	285.114	358.895	273.782	339.817	351.584	343.043	299.298	313.176	419.838	341.803	400.265	320.701	326.531	322.823	165.347	167.46	166.667	183.743	353.385	338.52	350.712
341.121	360.139	285.495	357.834	273.282	336.743	350.572	344.135	300.052	314.037	418.49	343.066	399.572	319.447	326.42	321.985	165.359	167.558	166.732	185.655	352.592	340.808	350.473
351.485	367.182	289.78	361.459	274.782	342.922	354.014	348.79	301.604	316.574	425.314	345.118	405.199	320.261	328.524	323.268	166.37	168.537	167.723	186.181	353.024	340.822	350.83
357.273	378.574	294.066	370.002	278.639	352.086	362.155	351.956	301.202	317.303	425.565	346.75	405.796	321.934	329.664	324.747	165.812	169.327	168.007	185.971	352.883	339.328	350.446
353.182	374.117	292.78	366.358	274.639	348.623	358.48	345.195	298.459	313.286	423.799	345.711	404.212	319.481	328.731	322.847	166.138	169.726	168.378	181.076	353.856	337.822	350.973
354.152	375.008	289.78	363.982	271.71	348.295	356.057	342.237	297.474	311.674	420.385	344.276	401.295	319.595	328.124	322.699	166.405	167.95	167.37	182.129	353.883	337.328	350.906
347.939	370.965	286.161	360.794	269.639	344.384	352.965	341.329	296.799	310.926	419.477	344.079	400.565	319.867	329.264	323.287	166.789	169.062	168.208	183.339	351.556	339.315	349.355
345.273	371.109	285.524	361.436	271.857	344.284	353.742	343.304	299.099	313.123	417.736	342.632	398.898	319.856	329.77	323.464	166.721	168.007	167.524	184.053	350.775	339.89	348.818
344.061	368.065	286.714	361.839	271.5	342.567	354.08	344.599	299.411	313.747	418.233	341.25	398.924	320.169	328.185	323.086	164.535	167.923	166.651	181.982	352.562	340.932	350.47
346.242	372	287.429	362.698	274.071	345.493	355.086	346.889	300.004	314.879	418.132	343.632	399.446	320.648	328.593	323.539	165.884	167.881	167.131	182.421	355.048	338.466	352.066
342.455	367.761	285.048	362.839	271.857	341.836	355.025	349.576	300.805	316.278	418.48	343.526	399.68	321.623	329.644	324.542	164.186	168.077	166.616	184.526	353.447	338.753	350.805
344.636	369.891	286.762	362.369	272.857	343.836	354.681	349.714	300.687	316.241	419.388	342.5	400.102	320.199	328.519	323.226	166.012	167.902	167.192	183.053	357.459	340.11	354.34
343.939	369.283	289.429	362.812	271.786	344.254	354.994	349.18	302.047	317	419.894	341.632	400.264	319.242	328.681	322.677	163.174	168.741	166.651	184.702	353.694	342.082	351.606
346.152	374.891	291.238	365.128	272.357	348.672	357.16	350.618	300.525	316.417	420.009	341.579	400.337	318.653	326.407	321.474	166	168.329	167.454	179.754	361.246	342.356	357.85
348.576	375.935	291.143	364.02	272.357	349.358	356.147	346.382	299.784	314.567	417.903	342.645	399.026	315.966	326.77	319.898	165.151	168.902	167.493	183.579	356.039	340.452	353.236
344.939	377.804	287.476	363.356	272.571	349.493	355.558	346.003	299.639	314.348	418.193	342.062	399.097	319.147	327.448	322.167	165.547	169.471	167.997	183.3	352.197	341.113	350.204
348.424	371.239	291.048	364.148	274.357	346.104	356.436	349.197	301.954	316.942	422.55	347.549	403.737	321.054	328.292	323.688	165.593	169.499	168.032	183.932	355.371	341.14	352.813
355.273	380.587	292.524	367.846	274.643	352.985	359.84	348.031	300.543	315.608	424.602	347.102	405.163	320.194	326.589	322.52	166.489	168.758	167.905	183.037	353.918	343.017	351.958
352.818	374.63	293.619	365.685	275.143	349.239	357.908	348.252	300.408	315.587	423.453	344.01	403.526	320.41	325.411	322.229	166.605	168.317	167.674	181.37	353.41	338.401	350.712
352.727	374.87	291.286	362.711	273	348.672	355.006	345.607	299.804	314.335	421.276	342.694	401.565	319.355	327.285	322.24	165.512	169.863	168.228	183.879	349.981	336.894	347.628
351.576	379.283	288.81	364.02	270.857	350.925	356.018	343.667	297.734	312.306	417.448	342.431	398.632	319.007	327.07	321.941	165.907	168.702	167.652	184.791	349.497	335.771	347.029
343.424	370.935	285.048	361.946	266.571	344.015	353.755	341.57	297.19	311.269	415.14	341.352	396.632	316.673	327.596	320.647	164.582	168.877	167.263	181.458	352.87	335.908	349.82
336.303	365.913	282.095	358.564	270.643	339.642	351.012	339.026	298.29	311.214	413.254	337.694	394.301	317.91	325.937	320.83	165.163	168.506	167.25	181.405	354.476	337.798	351.478
340.333	362.739	285.381	357.872	272.214	338.493	350.515	342.226	299.623	313.139	414.405	338.579	395.386	318.572	326.356	321.404	164.953	167.818	166.742	183.93	354.772	338.685	351.879
349.152	371.826	290	364.651	273.143	346.179	356.791	345.691	300.884	315.099	416.106	340.395	397.116	318.945	326.956	321.86	166.64	168.462	167.777	183	355.069	340.342	352.421
344.939	367.848	288.667	363.295	274.643	343.03	355.681	339.041	297.623	310.763	413.991	338.553	395.069	319.072	325.444	321.391	164.419	167.161	166.131	182.842	351.216	340.11	349.219
343.091	366.217	285.048	359.423	273.071	340.776	352.006	339.806	298.011	311.27	412.894	338.632	394.267	318.182	324.222	320.38	163.977	166.86	165.777	183.877	353.946	339.836	351.409
347.303	370.022	289.905	363.174	274	344.91	355.515	344.673	300.512	314.522	418.476	340.961	399.033	320.064	327.059	322.609	164.814	167.273	166.349	182.947	355.369	341.973	352.961
343.152	367.413	286.952	360.282	271.929	342.194	352.693	342.115	298.683	312.462	415.485	339.908	396.528	318.941	324.689	321.032	163.605	167.678	166.148	184.035	352.225	339.123	349.869
340.576	363.543	286.762	359.852	273	339.478	352.393	345.567	300.587	314.857	419.89	341.395	400.201	321.297	325.333	322.766	164.453	166.182	165.533	184.035	353.781	338.027	350.948
352.091	375.543	290.905	367.054	276.571	349.015	359.282	347.041	300.522	315.281	417.912	340.158	398.409	318.975	325.407	321.315	165.035	168.916	167.459	183.088	354.438	340.411	351.916
342.455	371.13	287.429	362.792	271.643	344.896	354.963	343.647	299.193	313.296	419.691	341.367	400.045	317.148	329.094	321.495	165.535	167.394	166.696	184.282	350.752	339.442	348.718
342.424	368.761	286.381	361.678	271.714	342.94	353.951	345.588	299.923	314.41	422.748	344.894	403.22	318.954	329.013	322.614	164.384	168.436	166.914	185.159	351.082	340.51	349.181
347.061	371.435	290.571	362.55	274.643	346.09	355	351.131	300.339	316.452	424.369	346.222	404.768	319.068	329.317	322.797	165.826	169.485	168.111	184.089	351.256	341.058	349.422
351.455	376.609	292.905	364.872	274.643	350.373	357.123	350.615	300.219	316.207	423.611	345.025	403.9	318.547	328.139	322.037	167.326	167.842	167.648	183.334	352.647	339.675	350.314
351.485	379.239	290.143	365.456	274.071	351.313	357.607	346.237	298.407	313.581	420.461	342.472	400.9	316.31	325.931	319.811	166.396	168.324	167.6	183.896	350.574	340.743	348.807
354.121	377.13	292.143	365.248	273.429	350.493	357.362	348.274	299.615	315.052	422.831	344.67	403.227	317.924	330.465	322.487	164.605	168.737	167.185	184.211	351.824	340.866	349.853
358.152	380.652	293.095	367.604	274.714	353.209	359.626	346.832	299.277	314.363	421.999	347.117	403.217	319.013	328.435	322.441	165.221	168.995	167.578	182.334	353.121	339.455	350.664
353.545	375.478	291.19	365.698	273.786	349.06	357.804	344.726	300.803	314.738	421.047	344.972	401.966	321.182	330.02	324.398	167.245	169.597	168.713	182.018	360.136	339.825	356.484
343.121	363.522	284.857	357.497	269.5	338.866	349.939	344.82	299.621	313.961	414.022	341.974	395.951	319.877	327.378	322.606	165.372	167.734	166.847	182.614	353.045	338.11	350.36
338.879	371.348	283.667	360.228	270.929	343.866	352.558	345.53	300.321	314.664	413.485	339.737	394.987	320.64	328.022	323.326	164.523	168.007	166.699	183.702	354.721	339.658	352.012
338.636	369.217	284	361.208	269.357	342.507	353.319	346.092	300.512	314.972	412.577	340.526	394.505	322.686	329.274	325.084	166.035	169.168	167.991	181.474	356.03	339.959	353.14
344.515	366.13	286.714	360.577	272.214	341.239	352.988	347.249	301.704	316.154	418.308	343.158	399.459	323.483	331.119	326.261	166.035	169.14	167.974	183.632	356.739	339.247	353.594
351.333	371.913	290.667	364.376	272.429	346.448	356.479	344.912	300.833	314.817	418.868	341.961	399.578	319.208	329.963	323.121	165.244	168	166.965	184	359.868	340.315	356.352
344.606	372.587	289.095	364.557	270.786	346.418	356.503	343.212	300.779	314.241	417.128	341.737	398.218	318.831	326.385	321.58	164.465	168.979	167.284	182.912	356.757	340.986	353.921
342.758	366.674	285.714	362.114	271.143	341.298	354.301	345.945	300.623	315.001	418.731	341.789	399.432	319.076	326.807	321.889	164.616	168.329	166.934	181.123	353.574	338.247	350.818
347.727	365.87	289.905	361.074	275.857	342.06	353.755	346.949	299.034	314.235	421.582	341.553	401.508	319.136	325.681	321.518	165.151	168.07	166.974	183.772	352.03	337.973	349.502
346.453	375.288	288.934	364.016	274.518	348.222	356.329	342.939	297.656	312.022	419.539	342.971	400.334	318.343	327.157	321.55	164.642	168.404	166.992	184.347	350.758	337.822	348.431
343.665	369.788	288.172	360.62	274.518	344.207	353.224	343.437	298.587	312.816	420.927	342.984	401.377	318.754	327.023	321.763	165.212	167.586	166.695	183.961	352.391	340.164	350.193
350.21	372.896	293.505	362.587	274.16	348.013	354.991	345.299	299.765	314.211	424.773	345.286	404.836	319.661	324.846	321.547	165.107	168.467	167.206	183.382	352.22	341.013	350.205
356.695	382.462	298.744	367.802	275.375	356.222	359.862	346.068	298.729	313.747	424.83	345.747	404.994	317.076	324.905	319.925	167.154	166.705	166.874	183.855	353.382	340.095	350.993
358.21	385.288	296.505	369.842	275.089	357.461	361.703	344.451	297.979	312.722	422.152	344.549	402.687	319.483	325.638	321.723	166.537	170.138	168.786	181.399	351.349	338.452	349.03
349.634	377.353	290.315	365.56	270.16	350.073	357.366	341.935	296.611	310.99	421.407	344.273	402.06	317.28	324.327	319.844	165.747	167.733	166.987	182.469	351.475	338.561	349.153
343.24	369.331	284.41	359.681	270.303	342.715	352.004	342.193	298.058	312.06	418.623	342.063	399.42	318.153	326.897	321.335	164.735	167.782	166.638	183.013	353.596	339.506	351.062
343.634	367.962	283.886	360.023	271.303	341.61	352.402	347.925	299.617	314.943	420.297	343.089	400.931	320.865	329.075	323.852	165.002	169.145	167.59	183.487	353.683	341.315	351.459
349.182	375.13	290	366.336	275.571	348.448	358.54	352.885	302.066	318.189	420.577	343.513	401.248	322.051	329.481	324.755	166.523	168.818	167.956	183.93	356.252	342.178	353.722
350.364	376.913	291	366.336	275.5	349.985	358.534	347.24	300.634	315.42	417.767	342.382	398.858	317.962	327.548	321.45	164.547	168.538	167.039	183.614	358.676	341.082	355.512
344.909	371.109	285.952	361.04	270.714	344.418	353.282	345.429	301.077	315.148	415.154	342.013	396.809	320.674	327.689	323.226	165.256	166.909	166.288	182.702	354.234	340.973	351.85
340.121	368.848	285.19	360.047	270.5	342.627	352.356	343.479	299.728	313.608	414.626	340.566	396.049	320.157	329.03	323.385	163.872	168.413	166.707	183.316	354.949	341.301	352.495
341.061	361.065	286.19	358.161	271.5	337.597	350.718	346.456	300.276	314.927	415.511	340.829	396.779	322.114	327.956	324.24	165.558	168.448	167.362	183.526	355.634	341.425	353.079
343.939	371.109	288.571	362.872	273.357	345.239	355.184	345.318	299.343	313.928	414.211	338.987	395.343	319.178	328.096	322.423	164.407	168.07	166.694	181.702	356.231	340.89	353.473
337.818	363.065	284.952	358.074	272.143	338.582	350.693	339.7	298.469	311.55	413.317	337.618	394.33	317.53	328.059	321.361	164.651	167.965	166.721	185.193	349.853	338.37	347.788
338.212	359.696	285.143	356.664	272.714	336.328	349.454	342.06	298.508	312.325	416.899	339.763	397.551	318.665	327.778	321.981	165.116	167.755	166.764	184.632	350.589	340.26	348.732
350.373	378.05	292.729	365.847	274.374	351.308	357.99	343.953	297.632	312.328	421.73	343.207	402.035	318.492	326.492	321.403	165.037	168.949	167.48	180.364	354.612	340.801	352.129
347.07	369.616	289.3	361.712	272.874	344.442	354.082	340.087	299.112	312.111	422.576	342.996	402.616	317.398	325.47	320.336	164.874	168.613	167.209	181.662	352.56	339.418	350.198
349.767	373.985	287.49	362.484	270.659	346.875	354.598	337.921	298.437	310.964	421.924	343.496	402.253	316.437	328.344	320.769	164.933	167.739	166.685	183.803	352.293	339.952	350.075
352.252	378.268	292.252	367.39	274.731	351.308	359.432	342.663	299.992	313.53	423.84	344.864	404.031	319.254	328.433	322.594	165.467	168.522	167.375	184.031	353.66	340.308	351.259
357.979	381.659	296.633	371.558	276.374	355.009	363.383	348.612	300.767	315.946	424.638	344.825	404.619	319.67	326.788	322.26	167.27	169.613	168.733	183.399	353.987	340.774	351.612
358.949	383.181	295.586	369.283	275.374	355.726	361.217	348.05	299.791	315.101	422.717	346.233	403.533	320.017	327.322	322.675	166.526	167.949	167.414	183.224	355.461	339.979	352.678
353.888	381.789	290.776	367.632	273.231	353.263	359.524	346.898	299.818	314.755	421.131	345.075	402.055	319.881	326.699	322.362	164.712	167.914	166.711	183.996	353.702	338.294	350.932
349.737	368.376	287.49	360.592	269.088	343.024	352.733	345.304	298.399	313.28	423.726	347.22	404.536	320.148	327.544	322.84	165.584	168.263	167.257	184.978	354.182	337.541	351.191
343.364	369.978	284.048	359.195	269.643	343.045	351.503	347.493	300.563	315.452	417.978	341.855	398.884	319.381	326.822	322.089	165.209	168.287	167.131	181.737	356.24	337.699	352.906
339.364	365.978	283.143	358.718	271.429	340.015	351.221	350.101	302.171	317.377	418.921	343.829	400.086	321.246	329.526	324.259	165.907	168.175	167.323	183.825	352.847	340.068	350.549
343.061	370.13	289.952	362.53	275.071	345	355.018	352.382	301.974	317.966	417.965	344.447	399.525	322.127	329.978	324.984	165.547	168.042	167.105	183.263	353.964	340.438	351.532
343.182	368.913	289.81	361.651	272	344.119	353.951	348.323	301.552	316.39	420.485	344.632	401.459	321.953	329.904	324.846	165.651	168.888	167.672	183.807	356.342	342.178	353.796
344.182	367.37	291.333	361.289	275.286	343.537	353.902	349.134	301.456	316.582	421.141	344.342	401.878	321.309	329.844	324.415	165.279	168.804	167.48	182.474	355.093	341.616	352.67
355.545	379.152	294.095	366.886	276.571	352.493	359.129	345.53	298.46	313.393	421.956	344.263	402.469	319.966	327.274	322.625	166.326	167.916	167.319	181.298	356.012	341.137	353.337
349.697	369.13	288.381	360.517	271.286	343.821	352.853	341.309	296.874	310.971	414.476	337.684	395.215	317.725	325.919	320.706	164.291	168.021	166.62	184.351	352.099	338.973	349.739
341.333	371.087	283.714	361.289	270.929	343.702	353.528	341.641	298.278	312.035	412.264	337.803	393.587	317.686	324.785	320.27	163.895	168.049	166.489	181.754	352.661	340.521	350.478
356.212	377.478	293.286	369.611	276.786	351.09	361.638	357.825	303.685	320.861	429.908	345.829	408.818	322.136	331.859	325.674	165.035	168.867	167.428	182.456	360.667	344.164	357.699
351.242	375.739	291	366.094	273.214	349.179	358.117	349.498	299.428	315.313	421.181	343.25	401.634	318.911	330.17	323.008	165.314	168.021	167.004	184.123	354.832	341.247	352.389
342.121	363.876	286.252	359.865	269.352	339.547	352.09	343.914	298.025	312.584	418.787	342.152	399.565	318.594	328.76	322.293	164.601	168.709	167.166	183.725	356.44	341.935	353.832
339.818	361.811	286.348	359.08	270.781	338.159	351.495	349.333	299.314	315.183	425.108	345.481	405.136	319.895	329.553	323.409	165.589	168.471	167.389	182.462	355.809	343.141	353.532
347.364	366.919	288.776	362.67	274.852	342.427	355.127	351.504	300.58	316.736	425.655	347.731	406.11	320.62	328.82	323.603	167.357	170.653	169.415	182.848	355.977	343.401	353.716
354.152	379.354	291.062	368.543	273.495	351.681	360.379	349.734	299.37	315.348	425.707	347.428	406.073	320.408	329.071	323.56	167.52	168.639	168.218	181.603	357.112	342.017	354.399
349.939	374.963	286.729	366.026	270.781	347.308	357.845	345.338	297.213	312.481	423.337	347.638	404.351	319.831	327.886	322.762	166.799	167.52	167.249	183.567	352.695	340.524	350.507
346.545	372.789	286.3	362.69	270.709	345.681	354.79	344.485	295.577	311.094	421.302	344.678	402.083	318.895	325.679	321.363	164.845	167.716	166.638	183.322	352.431	337.524	349.751
344.424	371.811	282.205	360.966	268.995	343.726	353.066	343.923	295.954	311.173	421.276	344.875	402.113	318.12	326.286	321.091	165.043	167.569	166.62	182.059	353.506	339.058	350.908
333.242	369.485	281.252	358.261	267.781	341.83	350.489	351.098	297.978	314.831	424.315	346.678	404.842	319.217	332.486	324.045	165.136	167.863	166.839	181.532	354.338	333.757	350.637
344.303	376.087	288.81	362.315	272.929	348.731	354.638	352.304	297.627	314.974	421.661	345.158	402.472	319.034	331.896	323.714	166.302	168.972	167.969	183.544	350.694	337	348.232
350.455	367.978	288.429	362.43	270.571	343.045	354.54	353.392	300.914	317.563	422.758	345.184	403.3	320.28	333.467	325.078	165.221	168.42	167.218	182.544	357.958	337.616	354.301
344.576	371.587	285.048	363.711	271.357	344.463	355.779	346.475	298.508	313.725	416.78	342.211	398.076	316.513	328.296	320.801	165.57	167.392	166.707	181.772	356.61	339.562	353.544
339.03	363.957	283.238	358.57	271.286	338.657	351.074	344.558	299.004	313.456	412.837	338.737	394.251	316.928	326.541	320.426	164.302	166.678	165.786	181.246	353.703	340.438	351.318
336.212	361.674	282.524	358.087	269.214	336.866	350.454	340.834	297.634	311.339	412.881	338.671	394.267	314.114	326.022	318.447	163.884	167.622	166.218	181.754	351.67	339.438	349.47
336.485	361.587	284.524	358.987	270.286	337.433	351.368	340.157	298.21	311.518	416.278	340.026	397.152	316.614	326.489	320.208	163.616	169.014	166.987	180.211	351.108	343.507	349.741
338.212	362.826	283.429	360.248	271.571	337.94	352.632	344.871	299.762	314.073	417.67	342.013	398.693	316.47	326.378	320.075	164.744	169.007	167.406	183.175	351.748	342.534	350.091
335.909	362.304	286.333	360.913	272.429	338.493	353.313	344.429	299.009	313.418	420.824	343.566	401.446	316.356	329.815	321.253	165.953	169.028	167.873	186.211	350.003	339.562	348.126
344.909	367.854	290.601	364.549	275.354	343.64	356.888	346.44	300.343	314.968	429.255	348.694	409.049	317.955	329.611	322.196	167.103	170.3	169.1	183.657	352.426	340.918	350.357
350.697	372.854	291.791	366.844	274.426	347.446	358.906	347.804	299.538	314.851	429.132	348.299	408.858	319.561	329.47	323.166	166.754	168.377	167.768	182.447	354.074	339.206	351.401
348.273	372.31	290.934	365.233	271.64	346.805	357.195	347.509	298.97	314.37	426.141	348.655	406.706	317.649	328.915	321.748	165.429	168.035	167.056	182.692	353.198	338.658	350.584
348.03	368.571	287.029	361.596	272.283	343.013	353.925	346.726	297.904	313.393	424.704	346.747	405.151	319.361	327.707	322.398	167.219	169.615	168.716	182.394	352.42	338.932	349.995
346.273	372.767	286.791	362.139	270.283	345.819	354.25	346.739	297.775	313.31	423.74	346.747	404.429	317.192	325.685	320.282	165.243	167.496	166.65	181.692	354.861	339.905	352.172
345.636	369.18	284.029	361.77	270.497	342.491	353.931	348.491	297.951	313.985	422.59	346.299	403.455	318.183	327.841	321.697	166.091	168.664	167.698	182.341	353.459	340.22	351.079
349.152	372.093	286.887	363.777	271.783	345.387	355.876	352.845	299.915	316.707	424.766	347.997	405.511	321.586	330.87	324.964	166.731	167.86	167.436	184.113	356.612	341.371	353.872
352.424	372.919	291.696	365.099	273.997	347.461	357.274	354.366	300.274	317.436	425.964	348.589	406.557	322.226	331.256	325.511	168.301	169.216	168.873	181.973	357.495	341.425	354.606
348.909	371.826	289.143	364.651	271.643	345.91	356.663	353.327	300.216	317.066	420.013	344.447	401.059	320.627	331.022	324.41	164.349	167.762	166.48	181.123	355.973	338.301	352.796
346.758	374.478	287.19	362.987	270.5	347.119	355.043	350.977	298.97	315.469	418.811	343.711	399.974	320.038	331.296	324.135	164.36	167.636	166.406	182.667	357.733	338.342	354.246
341.394	367.37	284.81	360.953	269.857	341.493	353.129	346.594	299.084	314.156	417.185	340.632	397.983	320.008	330.689	323.895	162.733	167.098	165.459	182.86	354.895	337.973	351.852
336.97	362.587	284	358.852	271.214	337.955	351.325	347.235	299.814	314.858	418.753	341.158	399.29	320.127	329.889	323.679	163.965	167.608	166.24	182.333	354.429	339.644	351.771
347.303	371.022	289.81	365.034	273.714	345.567	357.19	350.442	301.696	317.161	424.502	344.092	404.333	319.136	328.6	322.58	165.616	168.657	167.515	183.316	356.12	343.164	353.791
351.364	376.304	293.619	368.631	273.571	350.388	360.466	353.111	300.533	317.213	421.595	343.645	402.043	318.737	328.356	322.237	167.023	168.678	168.057	183.544	357.162	344.575	354.899
345.212	368.609	290.143	362.389	272.786	344.015	354.693	346.7	298.338	313.681	418.418	342.013	399.254	316.987	325.489	320.081	164.93	167.699	166.659	181.825	353.027	341.096	350.882
341.03	369.043	282.667	360.805	269.571	341.97	352.969	344.889	297.908	312.813	418.225	341.671	399.023	314.826	327.259	319.35	164.558	167.196	166.205	182.368	353.826	341.493	351.608
332.667	363.13	278.714	357.114	267.857	336.672	349.448	340.263	295.64	309.797	419.128	344.769	400.476	315.818	327.292	319.993	164.301	167.284	166.164	182.158	350.142	339.224	348.179
331.485	360.087	279.143	356.208	269.071	334.716	348.724	338.826	297.148	310.37	417.533	343.69	399.011	315.64	326.737	319.678	164.475	167.375	166.287	181.281	350.049	341.087	348.437
337.576	366.217	283.476	361.221	269.214	340.284	353.319	344.908	297.964	312.857	419.921	345.085	401.15	315.191	326.596	319.341	164.987	168.326	167.073	183.21	354.896	342.224	352.617
343.636	370.239	287.619	362.678	273.214	344.343	354.994	345.567	298.116	313.17	421.687	343.177	401.995	316.411	325.892	319.861	166.58	167.088	166.898	182.772	351.04	340.278	349.105
348.848	371.022	290.714	365.027	272.571	345.851	357.086	344.816	296.955	312.139	423.877	344.822	404.047	316.402	330.144	321.403	166.254	167.934	167.304	185.14	352.466	338.552	349.964
350.152	375.848	289.286	364.926	273.786	348.716	357.098	347.351	296.745	312.8	422.63	345.006	403.16	317.449	328.929	321.627	164.94	168.914	167.422	184.403	352.869	336.854	349.989
350.061	376.391	290.857	365.678	273.357	349.582	357.748	347.669	297.475	313.399	422.035	343.782	402.407	318.402	327.811	321.826	166.219	170.522	168.907	184.438	353.316	336.361	350.267
348.364	374.826	287.333	362.987	271	347.403	355.086	348.595	298.039	314.078	423.123	344.006	403.278	318.47	327.944	321.918	165.429	169.48	167.959	181.772	353.1	337.566	350.307
343.879	371.804	286.286	361.644	270.357	345	353.804	348.221	299.109	314.69	419.352	342.816	400.155	320.004	329.489	323.456	165.779	169.448	168.07	180.825	352.291	336.37	349.429
341.667	370.37	286.333	361.906	269.286	344.03	353.951	349.097	299.21	315.037	417.894	343.158	399.149	319.737	330.644	323.706	166.767	168.566	167.891	182.088	353.378	337.493	350.522
341.606	362.891	285.048	358.369	270.5	338.493	350.822	348.253	298.869	314.537	419.476	342.618	400.198	318.97	327.896	322.218	166.186	168.21	167.45	182.105	355.099	338.288	352.076
338.364	362.196	283.143	358.832	269.357	337.418	351.147	346.571	299.041	314.12	419.163	342.908	400.036	317.339	328.881	321.539	164.477	168.21	166.808	182.632	353.919	338.74	351.19
339.121	361.478	288	357.04	273.071	338.448	349.828	351.664	301.021	317.088	420.692	343.316	401.284	320.564	329.874	323.951	165.674	168.587	167.493	182.632	354.925	339.877	352.219
348.97	369.957	290.143	361.403	274.357	344.94	353.926	352.032	301.33	317.415	422.172	343.618	402.469	321.758	331.163	325.181	165.686	168.434	167.402	182	357.318	341.575	354.488
351.818	376.087	291.333	367.376	275.071	349.522	359.448	353.894	301.516	318.133	420.542	343.711	401.271	321.504	330.333	324.717	165.256	168.168	167.074	183.123	357.961	342.836	355.241
349.455	374.565	290.476	367.899	272.643	348.209	359.718	351.295	300.79	316.813	418.449	342.263	399.34	320.606	328.2	323.369	165.57	166.545	166.179	182.842	355.91	341.37	353.296
343.152	369.826	287.048	364.705	271.214	343.881	356.675	346.378	298.717	313.838	424.027	344.403	404.056	316.245	328.373	320.658	166.49	167.829	167.326	183.878	353.657	341.114	351.401
347.485	372.891	286	366.718	273.857	345.657	358.742	346.945	300.535	315.259	423.574	344.56	403.756	318.177	329.432	322.272	166.618	168.682	167.907	183.036	352.215	340.84	350.17
350.545	376.457	292.143	368.302	274.214	350.03	360.221	347.922	299.28	314.712	420.737	345.297	401.815	317.457	328.632	321.523	164.827	168.066	166.85	181.878	352.639	343.552	351.005
348.394	373.152	291.286	366.691	273.071	347.493	358.65	345.806	298.755	313.683	421.314	346.047	402.435	315.092	327.054	319.445	164.862	167.465	166.488	182.317	351.599	340.799	349.657
344.909	366.174	289.762	360.617	271.214	342.224	352.939	345.663	297.802	312.987	422.336	346.731	403.373	316.618	327.299	320.504	164.571	168.332	166.92	183.089	350.452	340.224	348.613
340.909	366.022	285.381	359.074	267.5	340.746	351.209	343.479	296.826	311.627	422.82	347.481	403.924	314.745	325.217	318.555	164.467	167.864	166.588	181.86	351.527	339.607	349.384
343.424	368.065	285.429	362	271.929	342.164	354.264	342.894	297.169	311.676	423.358	347.442	404.317	315.457	326.402	319.439	165.955	168.381	167.47	183.387	351.903	339.018	349.586
345.879	373.413	288.429	365.416	270.643	346.776	357.276	346.17	298.834	313.852	422.151	345.613	402.954	315.499	326.484	319.496	164.99	167.486	166.549	182.896	354.786	340.936	352.295
345.758	371.217	285.762	361.913	272	344.433	354.19	347.295	297.548	313.33	417.894	342.329	398.941	318.013	326.674	321.164	165.965	167.49	166.917	181.719	353.495	339.452	350.97
342.879	369.543	284.286	359.174	269.786	342.821	351.497	348.387	297.542	313.673	417.026	342.224	398.264	318.004	327.03	321.288	164.163	166.294	165.493	183.404	353.03	337.63	350.261
336.03	360.5	281.571	357.342	267.429	335.761	349.62	347.101	299.043	314.289	416.533	340.5	397.462	318.085	329.437	322.216	164.651	167.615	166.502	181.649	355.366	337.192	352.099
329.455	359.587	280.81	354.04	267.357	334.896	346.595	348.392	300.293	315.553	419.101	342.763	399.954	318.288	332.704	323.534	164.605	167.755	166.572	181.772	356.676	339.452	353.579
336.121	367.065	282.333	359.168	271.857	340.507	351.669	348.793	301.287	316.358	420.908	343.105	401.393	320.758	332.244	324.938	164.547	167.748	166.546	182.123	355.988	338.795	352.897
340.879	368.217	286.667	362.993	273.857	342.657	355.337	345.668	299.525	314.164	420.947	342.434	401.254	318.153	331.437	322.987	164.674	169.28	167.55	183.14	357.249	340.014	354.15
348.394	373.739	290.619	365.966	273.143	347.687	357.994	346.641	297.91	313.37	421.035	342.842	401.422	318.123	331.963	323.159	165.721	168.301	167.332	182.579	357.015	341.616	354.246
352.667	377.565	292.952	368.785	273	351.045	360.558	346.664	298.156	313.545	420.89	344.184	401.65	319.258	329.267	322.9	165.442	167.462	166.703	181.193	354.658	339.781	351.983
346.19	373.695	289.754	364.891	271.517	347.385	356.872	346.738	296.342	312.33	423.066	345.466	403.602	318.462	327.826	321.87	165.852	169.031	167.838	182.014	352.892	339.374	350.462
339.069	366.608	286.087	359.394	270.302	341.37	351.743	344.553	297.076	312.138	422.405	344.374	402.833	317.746	325.841	320.692	167.515	169.773	168.925	182.733	350.943	339.169	348.826
342.857	368.152	285.944	361.206	272.374	342.385	353.577	347.263	298.714	314.116	424.282	346.453	404.761	320.75	327.856	323.337	166.096	169.087	167.964	183.277	351.679	339.087	349.415
348.402	371.934	290.373	363.468	274.802	346.37	355.853	350.295	298.535	314.955	425.586	346.506	405.751	321.229	326.367	323.099	166.178	168.675	167.737	184.786	354.796	342.224	352.536
351.341	372.087	289.468	363.804	272.588	346.191	355.97	349.456	297.879	314.242	424.19	344.9	404.302	318.301	326.849	321.412	165.364	169.535	167.969	182.348	355.856	342.881	353.523
348.22	375.413	287.134	362.408	272.159	347.743	354.657	348.231	297.976	313.919	420.63	343.361	401.249	318.881	326.182	321.539	166.073	170.066	168.567	183.172	353.135	342.018	351.136
345.857	371	286.182	361.797	269.588	344.415	353.878	348.673	296.669	313.167	419.344	341.558	399.833	318.759	326.145	321.447	164.457	168.066	166.711	181.733	351.477	340.046	349.422
347.917	373.608	288.754	364.542	273.588	347.012	356.73	350.609	298.622	315.115	421.639	343.914	402.144	320.267	326.567	322.56	166.282	168.213	167.488	181.663	353.438	340.744	351.156
355.939	378.174	292.143	367.557	274.929	351.209	359.601	353.023	301.467	317.823	422.793	343	402.779	319.572	332.385	324.234	167.895	169.294	168.769	182.772	359.997	341.534	356.677
352.848	375.5	293.476	368.228	274.714	349.791	360.196	351.553	300.58	316.751	422.313	345.342	403.007	318.068	329.8	322.337	164.605	167.86	166.638	182.07	355.535	341.795	353.064
344.545	370.283	288.381	362.557	270.429	344.612	354.644	345.751	298.332	313.376	419.458	343.855	400.495	317.805	330.319	322.358	165.035	166.818	166.148	182.281	350.369	337.356	348.03
342.061	364.5	286.095	359.503	269.143	339.925	351.742	345.622	298.415	313.392	420.921	344.605	401.779	316.78	329.126	321.272	164.837	167.804	166.69	182.228	352.643	337.918	349.995
340	361.543	284.667	358.027	270.071	337.448	350.472	344.323	298.619	313.118	420.295	344.803	401.36	316.53	329.978	321.423	165.151	167.28	166.48	183.404	352.652	338.205	350.054
340.667	365.304	284.333	361.107	270.429	339.925	353.319	344.364	299.221	313.542	422.026	346.605	403.109	317.182	330.007	321.849	164.477	167.392	166.297	182.526	354.336	339.452	351.66
343.03	369.717	288.667	361.946	272.857	344.313	354.294	345.235	299.677	314.13	421.463	346.711	402.713	318.199	331.978	323.213	166.093	168.077	167.332	182.193	354.417	338.616	351.576
340.97	367.304	288.238	360.96	270.429	342.522	353.184	345.47	299.842	314.317	420.322	345.868	401.647	318.25	330.126	322.571	165.07	168.49	167.205	182.912	353.841	339.575	351.276
340.894	369.901	286.072	361.855	269.73	343.626	353.942	346.095	298.363	313.506	422.992	347.308	404.008	317.906	329.746	322.214	166.154	167.182	166.796	181.488	360.093	342.402	356.912
343.015	371.271	285.596	362.124	269.373	344.417	354.157	346.515	298.851	313.972	421.252	346.098	402.401	318.847	328.257	322.271	163.595	167.574	166.08	180.804	353.775	340.758	351.434
343.015	372.38	285.167	361.654	272.801	345.044	354.022	344.234	298.45	312.975	423.097	344.94	403.494	317.558	327.738	321.263	166.084	168.994	167.901	182.997	353.345	341.457	351.207
347.5	376.293	288.548	364.989	271.944	348.791	356.997	345.948	298.639	313.648	422.423	344.19	402.8	315.359	326.85	319.54	166.886	167.343	167.172	182.839	354.309	342.361	352.161
343.591	373.249	287.358	364.238	271.516	346.328	356.274	344.068	297.849	312.512	418.106	343.703	399.444	316.156	326.524	319.929	166.165	169.168	168.041	183.54	352.847	341.868	350.872
338.773	366.51	285.643	360.6	270.873	341.164	352.893	343.026	297.613	312.021	420.172	343.887	401.038	316.698	327.361	320.578	166.061	167.049	166.678	182.997	353.477	341.402	351.306
337.864	363.162	282.977	359.016	269.587	338.029	351.335	348.773	299.161	314.901	422.287	344.256	402.715	318.664	330.761	323.066	163.654	167.315	165.94	182.067	354.892	338.416	351.929
344.197	368.032	288.262	364.151	273.301	343.029	356.347	353.118	299.703	316.649	426.498	346.716	406.487	320.931	328.598	323.721	167.281	168.35	167.949	182.576	358.096	341.566	355.124
350.03	373.848	291.429	367.081	276.143	348.015	359.27	354.866	299.934	317.361	426.189	345.5	405.951	321.771	328.585	324.251	164.349	168.755	167.1	183	356.33	341.986	353.751
350.121	377.239	293.381	367.752	273.571	350.955	359.663	352.258	299.18	316.019	423.511	343.671	403.485	320.008	328.267	323.013	164.593	169.077	167.393	183.105	354.742	340.795	352.234
346.939	376.022	290.333	366.268	271.643	349.164	358.141	349.065	296.927	313.468	418.278	340.487	398.766	318.826	326.585	321.65	164.744	168.629	167.17	182.105	352.739	338.507	350.18
339.545	361.63	283.238	357.792	268.143	337.06	350.092	345.995	296.437	312.159	415.74	341.632	397.152	318.763	327.6	321.978	164.372	167.657	166.424	182.386	355.577	336.89	352.217
338	360.37	283.429	355.872	270.714	336.254	348.558	344.811	298.668	313.307	417.07	341.553	398.129	318.665	329.385	322.566	164.57	168.902	167.275	181	353.282	337.562	350.456
345.667	370.217	288.524	363.826	274.929	344.612	356.19	348.7	299.323	314.988	422.67	344.987	403.185	319.564	329.793	323.286	166.198	168.937	167.908	183.193	352.568	339.219	350.167
351.424	370.739	292	364.074	273.286	346.06	356.276	347.253	299.146	314.408	422.863	345.026	403.34	320.072	328.459	323.124	164.686	168.343	166.969	183.614	352.381	341.329	350.394
350.303	372.37	291.381	362.53	275.286	346.985	355.037	347.751	297.09	313.162	419.418	343.684	400.422	318.165	329.733	322.375	166.547	167.469	167.122	182.737	353.589	340.658	351.264
346.822	378.657	287.272	363.661	270.589	350.014	355.667	345.264	298.024	313.011	421.249	345.738	402.309	317.402	327.457	321.061	164.693	166.962	166.11	181.786	354.368	341.843	352.116
343.246	372.374	286.51	362.419	270.232	345.461	354.502	345.841	298.747	313.687	422.685	344.672	403.117	316.546	327.538	320.546	165.589	168.115	167.166	180.944	351.392	340.473	349.429
343.186	370.091	286.749	361.057	270.66	343.969	353.293	346.223	298.863	313.888	423.698	344.593	403.856	318.037	327.62	321.524	164.775	169.325	167.616	183.049	351.693	340.487	349.678
343.974	368.57	286.653	360.929	270.803	342.894	353.189	346.264	297.274	312.816	424.584	345.356	404.711	318.376	328.213	321.955	164.926	168.745	167.31	182.33	355.116	340.61	352.508
345.853	370.983	287.32	361.439	272.018	344.76	353.759	346.195	298.857	313.875	424.694	347.395	405.305	317.592	329.664	321.985	167.554	169.339	168.668	182.751	352.912	342.309	351.005
351.186	377.657	290.415	367.64	271.16	350.312	359.354	346.37	299.345	314.263	423.496	348.303	404.635	317.885	330.561	322.497	167.089	168.738	168.118	182.663	355.575	342.254	353.18
351.125	375.352	291.415	366.52	273.232	349.043	358.508	345.67	298.009	313.129	424.011	348.988	405.193	317.444	330.324	322.131	164.938	168.682	167.275	181.54	356.693	339.857	353.666
346.095	371.57	289.129	364.332	271.589	345.73	356.367	346.255	298.319	313.527	423.804	346.961	404.53	316.597	329.198	321.182	165.74	168.682	167.577	183.242	357.705	339.816	354.488
341.818	363.587	285.048	358.208	269	338.97	350.546	349.576	298.501	314.705	417.167	341.237	398.122	317.441	326.844	320.863	164.349	167.503	166.319	182.789	353.297	340.37	350.973
340.879	369.913	284.524	359.383	269.857	343.149	351.693	351.207	299.261	315.741	419.106	341.645	399.677	318.593	329.844	322.687	164.198	168.343	166.786	182.754	356.192	338.164	352.951
339.061	365.37	281.619	360.456	269.786	339.119	352.669	350.378	298.989	315.292	416.815	341.474	397.917	321.326	330.059	324.504	165.419	167.378	166.642	182.105	353.628	339.685	351.121
337.121	366.696	282.714	362.04	271.429	340.373	354.258	348.419	300.09	315.423	420.339	343.171	400.983	320.394	331.674	324.499	166.767	169.287	168.341	182.895	355.306	340.356	352.618
347.152	369.935	289.19	363.745	274.429	344.627	356.074	350.926	301.272	317.025	422.7	343.961	402.951	319.114	330.289	323.181	166.837	167.252	167.096	182.632	356.135	339.699	353.18
347.879	367.543	291.143	362.107	273	343.597	354.454	347.378	298.831	314.232	425.335	346.171	405.479	316.843	327.919	320.873	165.593	166.755	166.319	183.772	355.009	341.014	352.493
338.879	373.5	286.286	363.242	270.714	346.164	355.294	342.452	297.929	312.054	417.361	341.829	398.416	315.674	325.193	319.137	163.535	166.615	165.459	182.772	350.742	338.479	348.537
335.667	366.609	284.857	360.134	270.929	340.985	352.472	346.659	299.578	314.515	416.687	340.105	397.479	318.669	328.281	322.167	164.349	167.336	166.214	181.614	352.631	337.178	349.852
339.126	367.747	287.061	362.814	271.017	342.457	354.93	346.009	298.518	313.584	423.134	344.644	403.446	319.64	329.299	323.155	164.721	168.591	167.138	182.137	352.894	341.148	350.782
342.126	362.16	285.204	360.505	271.159	338.039	352.832	342.452	297.509	311.767	419.781	342.683	400.443	318.059	328.648	321.912	165.314	168.528	167.321	181.593	355.188	341.943	352.807
342.307	365.682	285.68	360.163	271.445	340.606	352.543	344.051	298.82	313.169	421.459	345.67	402.45	318.466	330.536	322.858	165.686	168.157	167.23	182.944	355.879	340.833	353.174
348.732	371.139	290.394	363.277	276.445	345.83	355.82	349.452	299.256	315.18	425.693	348.486	406.328	320.432	329.433	323.707	165.245	169.346	167.806	181.962	357.597	340.792	354.575
357.974	383.921	297.108	371.056	274.588	356.711	362.77	352.567	299.199	316.129	427.935	348.367	407.978	320.462	328.455	323.371	166.489	167.969	167.413	182.155	357.476	340.655	354.452
356.671	384.812	294.728	370.337	274.874	356.577	362.139	348.959	297.274	313.67	423.389	345.986	403.974	319.148	326.773	321.923	165.396	168.395	167.269	183.295	354.221	339.957	351.657
349.641	376.291	291.299	365.653	271.588	349.651	357.574	347.581	297.601	313.457	424.173	344.907	404.291	317.182	328.907	321.449	165.465	168.045	167.077	182.926	351.87	340.861	349.891
345.277	370.356	286.918	360.841	269.088	344.203	352.961	346.304	297.346	312.878	422.451	345.552	403.163	317.564	328.396	321.505	165.093	169.409	167.789	182.505	351.6	341.861	349.849
342.242	365.022	284.333	358.98	270.5	339.731	351.38	347.88	298.27	314.009	418.185	343.618	399.482	316.415	328.519	320.819	165.465	168.385	167.288	181.93	354.925	342.671	352.722
346.364	370.022	284.238	362.691	272	343.134	354.902	349.419	297.754	314.145	420.819	344.684	401.723	319.068	327.637	322.186	165.93	168.154	167.319	182.86	354.784	342.973	352.66
347.939	373.413	290.286	363.946	273.429	347.358	356.172	349.198	299.923	315.556	422.414	343.25	402.558	318.047	326.511	321.127	164.884	168.161	166.93	181.561	352.526	340.26	350.32
347.394	371.109	288.238	363.456	273.571	345.134	355.736	346.267	298.565	313.699	420.194	344.671	401.251	317.263	326.711	320.701	165	168.21	167.004	182.053	351.411	337.315	348.877
343.879	370.935	290.381	361.409	271.143	345.687	353.656	342.728	297.137	311.601	419.974	345	401.168	316.682	327.556	320.639	164.802	168.657	167.21	182.105	351.066	338.082	348.732
336.424	367.543	283.905	359.745	266.786	341.328	351.761	344.35	297.026	312.039	417.145	343.461	398.663	317.453	327.244	321.016	164.07	167.455	166.183	181.93	350.039	338	347.874
335.758	364.043	281.857	358.779	268.857	338.284	351.055	344.429	297.514	312.398	417.075	341.829	398.201	317.343	327.244	320.946	163.953	166.811	165.738	182.842	353.108	341.096	350.948
334.667	360.957	281.095	357.597	269.214	335.925	350.006	344.756	299.039	313.542	417.238	341.908	398.343	317.466	328.096	321.334	164.674	167.566	166.48	182.035	351.985	337.671	349.411
334.152	355.674	281	355.785	269.929	332.269	348.411	344.923	299.002	313.571	421.132	344.402	401.887	316.281	330.04	321.288	165.895	168.068	167.252	183.912	357.309	340.098	354.215
336.97	361.739	282.476	359.329	270.429	336.896	351.693	348.121	300.302	315.473	422.71	345.428	403.326	318.768	330.854	323.166	165.418	168.425	167.295	183.982	358.234	339.413	354.85
342.727	367.913	288.048	362.43	275.143	342.881	354.933	351.638	302.439	318.048	426.256	347.309	406.455	320.077	331.973	324.406	165.965	168.467	167.527	182.421	357.063	338.92	353.801
352.788	376.196	295.429	367.309	277.143	350.881	359.564	355.195	301.625	318.621	425.895	345.559	405.745	322.455	330.551	325.401	166.418	169.005	168.033	183.175	353.961	340.838	351.601
355	379.457	295.571	369.705	274.143	353.164	361.497	351.214	299.85	316.146	423.621	343.323	403.481	320.014	329.854	323.595	165.813	169.138	167.889	182.21	352.799	340.18	350.53
352.364	377.326	290.619	366.966	272.786	350.149	358.877	347.946	298.039	313.872	422.146	343.296	402.369	317.772	329.595	322.075	166.058	168.488	167.575	183	354.85	339.838	352.15
346.424	371.826	288.048	361.946	271.429	345.567	354.172	346.679	296.846	312.656	420.48	343.888	401.27	317.658	327.573	321.266	164.476	168.537	167.012	182.982	354.285	339.496	351.626
346.03	371.761	284.905	362.148	270.929	344.537	354.313	348.145	297.983	313.897	419.987	343.849	400.89	319.145	330.995	323.457	166.72	168.677	167.942	182.21	354.817	340.208	352.19
349.636	375.87	286.095	364.96	270.286	347.731	356.828	351.346	299.593	316.012	420.203	344.039	401.099	319.962	329.215	323.329	165.698	168.685	167.563	181.772	355.474	339.356	352.576
348.152	374.935	287.571	365.034	271.929	347.552	357.037	349.29	299.49	315.289	421.079	343.579	401.64	318.619	328.881	322.353	164.988	167.776	166.729	182.947	354.628	338.863	351.793
349	375.13	287.048	364.617	273.571	347.522	356.798	349.327	298.475	314.608	420.242	342.382	400.713	317.801	327.778	321.431	165.942	167.916	167.175	181.719	355.652	341.151	353.044
346.515	371.196	286.095	362.678	270.429	344.522	354.755	345.512	298.075	313.124	418.366	340.763	398.901	316.597	329.185	321.178	164.709	167.846	166.668	182.895	355.784	340.123	352.968
339.545	367.239	283.524	360.336	269.286	341	352.515	344.539	297.325	312.304	412.987	337.474	394.046	317.661	326.015	320.701	164.221	166.601	165.707	183.035	348.544	338.671	346.768
332.03	358	281.571	356.101	267.357	334.045	348.479	342.585	296.994	311.458	415.335	337.566	395.828	315.818	326.481	319.698	164.198	165.462	164.987	181.93	350.471	339.479	348.495
332.333	357.957	281	356.537	270.714	333.836	349.166	344.175	298.574	313.041	417.991	340.224	398.485	316.453	326.163	319.987	164.233	167.692	166.393	183.211	353.324	342.123	351.31
341.03	365.913	286.095	362.872	273.143	340.896	355.166	346.3	299.64	314.443	420.806	343.645	401.452	317.907	329.37	322.078	166.012	168.713	167.699	182.877	354.207	341.466	351.916
349.576	373.457	294.762	366.362	274.857	348.791	358.503	348.303	298.639	314.396	424.923	348.803	405.831	318.586	329.342	322.5	166.456	169.498	168.355	183.492	354.385	340.607	351.908
349.545	372.217	295.143	365.403	276.429	348.06	357.761	349.238	298.592	314.661	423.645	346.777	404.365	318.531	328.527	322.168	164.84	169.372	167.67	182.615	356.055	341.237	353.39
345.758	371.522	292.143	364.497	271.643	346.642	356.521	346.547	299.295	314.286	422.716	348.369	404.068	318.696	326.957	321.702	165.642	168.687	167.543	182.264	352.767	338.21	350.149
346.727	370.891	289.571	362.96	273	345.403	355.233	348.146	299.8	315.139	423.738	348.29	404.814	317.798	327.083	321.176	165.27	166.959	166.325	183.018	351.493	341.977	349.782
348.455	372.413	288.81	364.758	272.143	346.209	356.804	349.197	300.37	315.861	425.495	349.672	406.477	318.438	328.446	322.079	166.956	168.862	168.146	182.404	353.794	341.662	351.612
344.212	370.239	289.333	362.557	272	344.881	354.779	343.565	297.762	312.294	422.258	346.751	403.319	315.569	326.564	319.57	164.874	168.959	167.425	182.983	350.866	338.95	348.723
343.515	374.109	283.857	361.879	268.786	345.821	353.883	345.142	297.485	312.605	421.495	346.369	402.652	315.84	326.861	319.85	164.595	167.715	166.543	182.685	354.004	338.046	351.134
340.818	370.326	282.667	361.034	269.429	342.851	353.166	346.506	298.53	313.751	422.482	345.303	403.124	317.298	327.794	321.117	165.502	166.931	166.394	182.369	353.403	338.21	350.671
342.333	368.674	282.333	360.718	270.286	341.612	352.951	349.562	300.049	315.757	419.784	343.145	400.561	318.936	328.711	322.493	163.86	168.538	166.782	180.684	354.051	338.548	351.264
343.242	367.891	284.619	360.725	269.929	341.791	352.926	350.23	298.916	315.196	418.894	341.5	399.482	319.453	329.037	322.941	165.953	167.734	167.066	180.544	353.937	338.438	351.15
340.394	366.826	285.286	361.128	270.429	341.269	353.337	347.341	298.107	313.727	417.322	340.684	398.099	318.949	329.77	322.887	165.744	168.133	167.236	182.211	351.517	338.973	349.261
339.576	360.957	286.286	358.913	273.143	337.552	351.546	345.972	298.531	313.582	416.278	339.908	397.122	317.826	329.326	322.011	164.105	168.441	166.812	184.351	353.52	339.384	350.978
342.939	361.283	286.762	359.43	271.143	337.925	351.847	348.765	299.938	315.428	420.172	341.211	400.366	318.818	329.667	322.766	165.593	168.266	167.262	183.035	356.105	340.315	353.266
349.424	375.957	290.905	366.188	274.857	349.298	358.344	351.447	300.874	316.918	420.308	342.724	400.848	318.89	329.319	322.685	165.279	167.699	166.79	182.018	354.805	339.685	352.086
345.303	372.304	289.238	364.228	272.071	346.269	356.313	350.456	298.79	315.181	419.154	341.237	399.611	319.267	330.585	323.385	164.977	167.79	166.734	182.193	352.67	338.575	350.135
340.091	369.913	286.333	361.765	271.071	343.716	353.975	344.604	297.957	312.756	417.48	341.724	398.479	317.657	328.511	321.606	163.884	167.357	166.052	183.614	353.051	339.575	350.628
342.758	367.134	286.172	361.662	272.712	341.758	354.023	346.205	299.154	314.081	425.735	346.534	405.869	319.901	328.742	323.119	167.339	168.84	168.277	184.145	354.452	340.795	351.996
346.03	371.178	289.648	364.44	272.284	345.623	356.526	347.726	298.788	314.314	427.096	349.429	407.615	320.118	330.898	324.041	167.316	169.266	168.534	183.847	356.272	340.576	353.45
350	370.917	289.22	363.32	271.998	345.31	355.477	348.375	298.698	314.458	429.118	351.153	409.562	319.291	330.92	323.523	166.06	167.721	167.098	183.584	358.043	341.398	355.051
350.424	376.569	288.601	366.279	272.998	348.996	358.268	348.656	298.799	314.616	426.281	348.903	406.872	318.863	329.357	322.682	165.27	168.77	167.456	182.426	356.245	342.562	353.785
350.364	376.156	286.648	365.937	271.07	348.101	357.79	348.071	298.979	314.554	422.519	345.337	403.159	318.995	327.824	322.208	164.897	168.28	167.01	181.777	353.125	341.151	350.972
348.424	372.83	286.458	364.581	270.355	345.758	356.489	348.933	298.026	314.176	422.316	344.1	402.697	319.656	329.261	323.151	166.839	169.434	168.46	180.777	354.215	342.343	352.08
345.788	367.612	285.172	360.602	269.641	341.773	352.79	347.721	296.944	313.054	421.514	342.14	401.605	317.885	328.587	321.779	166.397	169.001	168.023	182.356	354.902	343.508	352.854
345.576	370.33	284.744	362.494	271.355	343.504	354.667	348.048	297.837	313.767	421.484	342.955	401.787	318.503	327.157	321.652	166.177	168.35	167.534	181.777	351.143	340.398	349.211
342.364	365.804	286.714	361.094	272.286	341.015	353.466	348.286	299.182	314.76	418.908	340.539	399.251	317.619	328.57	321.604	165.221	168.273	167.127	181.667	356.075	340.123	353.207
342.727	361.065	284	358.067	270.429	336.91	350.54	347.198	298.57	313.997	416.573	341.132	397.65	317.788	327.926	321.477	164.488	168.573	167.039	183.333	356.363	339.301	353.296
344.242	372	285.333	363.517	273.643	344.836	355.798	349.023	299.36	315.116	418.313	344.25	399.736	318.161	327.007	321.38	165.267	167.636	166.747	182.421	355.835	338.877	352.786
343.515	370.609	290.095	363.302	271.929	345.373	355.454	347.968	299.218	314.684	418.004	342.961	399.182	318.148	329.444	322.259	165.128	167.357	166.52	183.07	355.306	338.808	352.34
335.455	365.435	285.429	359.215	268.571	340.358	351.429	345.207	299.009	313.665	418.044	342.342	399.056	316.767	327.593	320.706	163.36	167.476	165.93	181.702	350.105	336.877	347.727
333.727	364.543	283.571	359.047	270.143	339.164	351.411	344.696	298.687	313.284	418.427	341.342	399.092	316.636	327.733	320.674	165.256	167.28	166.52	182.842	348.547	337.493	346.559
337.333	363.435	285.905	358.705	271.429	339.134	351.209	343.364	299.49	313.409	420.784	344.25	401.587	315.089	327.941	319.766	164.826	168.301	166.996	184.368	350.853	339.849	348.874
344.152	364.609	286.762	361.953	272.929	340.209	354.307	346.88	299.67	314.648	424.203	347.026	404.845	318.102	328.526	321.895	165.128	168.65	167.328	184.509	354.072	338.959	351.355
345.364	373.803	287.314	365.924	270.568	346.695	357.733	345.181	298.554	313.346	423.23	347.118	404.14	320.174	328.75	323.294	165.972	169.411	168.12	182.953	354.781	339.315	352
343.455	369.173	286.076	360.628	270.71	343.128	352.905	345.674	298.241	313.289	422.847	347.065	403.84	321.25	329.72	324.332	165.007	167.362	166.478	182.673	351.979	338.671	349.586
342.727	366.825	286.79	360.407	271.068	341.74	352.733	346.721	297.8	313.32	423.111	347.42	404.127	319.754	331.128	323.892	167.088	168.411	167.915	182.918	355.1	339.575	352.308
348.879	370.977	287.933	363.367	271.568	344.949	355.482	347.14	297.434	313.203	424.944	346.407	405.245	319.123	329.231	322.801	166.333	168.824	167.889	180.778	355.442	341.424	352.921
350.667	375.695	288.124	365.058	273.925	348.247	357.23	348.707	298.586	314.487	425.089	347.697	405.678	318.75	329.283	322.582	167.054	168.999	168.268	181.111	352.373	341.26	350.374
352.485	375.608	289.076	365.93	273.353	348.486	357.979	349.458	299.984	315.68	425.737	346.96	405.978	316.852	328.505	321.092	166.03	169.446	168.164	182.953	355.598	343.876	353.49
349.273	375.368	288.743	365.508	271.782	348.217	357.457	348.32	299.098	314.713	423.847	347.157	404.612	317.191	328.742	321.394	165.972	168.474	167.535	182.164	354.916	341.575	352.517
343.788	369.629	285.6	362.83	270.353	343.292	354.887	348.269	299.462	314.946	423.217	347.407	404.203	317.75	329.728	322.108	166.03	168.845	167.788	181.462	354.075	340.356	351.608
341.818	367.283	286.048	360.577	270.214	341.821	352.816	352.631	299.366	316.265	421.639	345.066	402.432	320.576	330.237	324.092	165.105	166.811	166.17	180.596	353.685	337.575	350.788
338.091	364.457	282.714	360.859	269.857	338.836	353.043	352.853	299.608	316.5	419.753	344.224	400.809	320.068	330.17	323.744	165.512	167.469	166.734	182.509	356.961	339.329	353.791
337.848	362.978	284.714	359.819	272.429	338.448	352.313	349.447	299.178	315.126	418.057	340.974	398.723	318.843	329.015	322.544	166.57	167.028	166.856	182.281	354.123	338.342	351.286
346.636	369.304	289.19	363.154	274.429	344.194	355.534	348.719	299.334	315.001	420.612	341	400.644	319.119	329.526	322.906	164.872	168.469	167.118	184.228	353.333	340.849	351.089
350.455	371.826	293.476	367	274.571	347.269	359.061	346.903	299.006	314.202	421.652	343.026	401.931	319.657	329.444	323.218	165.419	168.685	167.459	183.667	356.895	341.247	354.081
351.909	373.565	293.667	367.047	273.571	348.522	359.018	346.401	299.358	314.282	421.921	343.013	402.129	318.699	325.926	321.329	165.512	168.853	167.598	181.86	354.036	341.247	351.736
345.152	372.217	286.81	363.96	270.357	345.448	355.92	344.041	298.047	312.639	417.709	341.303	398.545	315.767	324.763	319.04	163.721	169.21	167.148	182.825	350.934	340.507	349.059
341.576	366.696	284.143	360.027	270.786	340.821	352.362	341.055	297.182	311.101	416.617	343.461	398.267	315.665	325.119	319.105	162.907	168.378	166.323	183.789	349.138	341.082	347.69
365.788	381.065	299.333	375.242	275.714	355.448	366.693	356.06	304.848	321.095	424.806	346.868	405.257	324.894	334.57	328.415	166.872	167.441	167.227	184.158	359.342	344.151	356.611
355.333	373.565	294.143	368.98	272.786	348.672	360.718	351.018	301.762	317.389	421.326	346.171	402.475	322.157	332.111	325.779	165.849	167.049	166.598	179.193	357.814	340.562	354.712
352.378	372.508	292.948	368.179	272.017	347.572	359.921	347.858	299.253	314.672	426.603	349.153	407.177	320.715	330.37	324.228	166.469	167.667	167.218	180.875	353.129	338.816	350.556
350.469	368.356	291.948	366.052	271.731	344.408	357.951	343.697	299.321	313.399	426.216	349.087	406.87	318.291	331.889	323.239	165.76	167.947	167.126	182.226	351.516	339.843	349.418
349.802	369.704	291.091	366.273	273.088	345.064	358.27	342.807	299.979	313.566	426.612	349.311	407.223	317.935	331.215	322.767	166.202	168.513	167.646	182.559	351.856	340.638	349.839
352.347	372.226	292.519	368.092	273.374	347.243	359.957	347.181	299.85	314.865	425.555	348.101	406.128	319.223	329.985	323.139	166.981	168.877	168.165	180.717	354.447	338.651	351.608
352.469	372.617	292.519	368.448	273.588	347.512	360.301	348.439	301.032	316.072	424.806	347.548	405.428	319.927	331.652	324.193	165.504	168.289	167.244	180.208	354.225	340.391	351.738
350.469	369.617	290.71	366.81	271.874	344.885	358.657	349.213	299.807	315.481	423.189	346.364	403.92	319.317	332.703	324.188	165.865	167.681	166.999	182.191	356.54	340.199	353.603
352.105	366.204	290.138	364.012	270.517	342.363	355.982	349.172	299.756	315.433	421.555	346.416	402.708	321.859	331.481	325.36	166.9	167.275	167.135	181.541	357.703	341.925	354.866
348.802	365.987	290.472	364.253	271.374	342.318	356.277	350.241	301.668	317.077	422.431	347.311	403.59	320.681	331.118	324.479	165.458	167.135	166.506	181.524	356.075	340.24	353.228
349.606	367.217	290.619	365.899	271.429	343.209	357.785	351.318	302.169	317.762	421.467	344.882	402.257	320.186	331.793	324.41	165.86	167.497	166.882	181.509	355.018	338.863	352.113
355.97	367.37	291.714	366.268	271.714	343.657	358.147	351.576	301.004	317.048	420.498	343.882	401.281	319.903	330.622	323.803	167.116	166.944	167.009	181.632	355.357	336.342	351.938
355.273	373.065	291.952	366.497	271.786	347.642	358.362	344.668	299.54	313.857	417.339	340.75	398.129	317.576	328.481	321.544	166.163	166.748	166.528	180.351	354.315	337.329	351.261
346.848	364.37	287.762	363.06	270.786	340.358	355.135	340.124	298.325	311.586	415.542	340.474	396.713	317.428	329.889	321.962	164.442	165.944	165.38	181.175	351.808	336.959	349.138
342.697	360.587	289.857	362.55	273.357	338.418	354.89	342.028	299.957	313.304	416.762	340.461	397.624	317.254	329	321.528	163.698	168.154	166.48	180	353.835	337.822	350.956
342.788	363.043	289.143	363.329	273.286	339.881	355.595	341.899	299.31	312.822	417.498	341.526	398.442	316.653	330.689	321.76	163.988	165.699	165.057	181.105	352.363	339.644	350.076
347.303	362.413	290.762	364.456	274.786	339.955	356.755	345.327	299.422	313.985	415.762	341.197	397.059	318.127	330.052	322.466	165.384	167.566	166.747	182.105	353.093	340.89	350.899
350.636	369.478	290.524	367.523	272.714	344.731	359.38	346.249	298.998	313.988	415.872	340.289	396.914	318.093	330.037	322.439	166.209	167.441	166.978	181.667	354.345	341.479	352.032
345.277	367.278	287.841	364.361	270.017	342.38	356.257	344.679	298.907	313.428	418.546	343.487	399.72	319.897	331.272	324.036	166.134	167.227	166.817	180.891	353.834	342.764	351.843
343.943	364.43	290.841	363.334	273.231	341.365	355.595	349.324	301.072	316.38	423.696	345.974	404.201	321.245	332.479	325.333	165.437	169.073	167.708	180.312	354.594	342.778	352.469
352.853	373.061	295.793	370.723	274.374	348.842	362.447	353.61	303.509	319.403	429.894	349.224	409.66	323.783	333.687	327.387	165.762	168.29	167.341	181.47	357.606	342.737	354.932
362.034	380.821	298.984	373.783	275.874	355.171	365.374	352.706	302.396	318.356	430.564	350.947	410.594	323.626	333.272	327.136	166.913	168.143	167.682	182.435	357.735	340.586	354.651
359.883	376.821	294.841	370.689	275.231	351.126	362.49	349.047	300.426	315.851	428.066	349.211	408.287	320.262	333.175	324.961	166.588	168.822	167.983	181.856	355.389	340.202	352.659
355.822	374.887	293.793	366.985	273.659	349.469	358.969	347.633	300.477	315.437	426.779	349.118	407.3	319.969	331.827	324.284	166.739	168.15	167.62	183.33	354.305	339.572	351.656
351.034	367.213	292.507	364.213	269.874	343.798	356.11	349.476	300.633	316.128	425.141	348.934	406.026	320.669	331.516	324.616	164.902	167.213	166.345	181.839	354.239	339.476	351.585
350.156	368.126	292.222	364.676	272.517	344.335	356.76	350.789	301.098	316.862	424.837	348.197	405.614	320.609	331.931	324.729	166.32	168.85	167.9	181.383	354.455	340.682	351.979
353.576	371.804	292	367.47	273.357	346.791	359.387	349.682	302.379	317.386	420.467	345.289	401.611	320.076	331.719	324.313	167.57	168.308	168.031	180.561	355.586	340.192	352.818
354.242	367.739	291.762	366.738	273.143	343.925	358.699	348.604	301.936	316.741	419.489	343.987	400.551	318.873	332.37	323.784	165.43	167.301	166.598	181.088	355.444	340.918	352.833
353.212	370.609	290.667	366.329	270.929	345.552	358.135	346.825	300.531	315.218	419.04	342.421	399.822	318.805	330.807	323.173	166.686	166.503	166.572	181.649	354.721	341.274	352.303
351.273	370.261	289.19	364.919	272.357	344.851	356.969	346.065	300.186	314.741	417.982	342.237	398.983	318.614	330.948	323.102	165.267	166.566	166.079	182.579	353.67	341.137	351.416
350.333	370.304	290.524	366.57	270.929	345.298	358.356	348.29	300.54	315.689	417.806	342.842	399.003	319.047	329.141	322.72	163.721	167.105	165.834	179.965	354.574	339.849	351.926
353.455	370.522	291.095	368.456	270.143	345.627	360.012	348.581	301.908	316.715	419.317	344.342	400.512	319.165	331.607	323.693	164.477	166.42	165.69	181.596	353.85	339.356	351.244
350.576	367.043	290.524	366.463	271.786	343.06	358.331	343.756	299.122	313.282	418.115	344.579	399.67	316.686	329.459	321.334	166.965	167.853	167.52	180.807	354.688	338.027	351.692
345.758	359.304	286.714	362.678	268.5	336.552	354.589	340.585	298.407	311.788	416.881	345.105	398.878	316.534	330.141	321.485	163.919	167.021	165.856	182.316	352.051	336.603	349.273
340.394	355	284.381	358.966	269.857	332.866	351.313	340.179	299.175	312.184	421.228	347.559	402.75	317.858	331.016	322.646	165.358	167.333	166.591	181.474	352.273	336.715	349.476
343.606	360.109	291.19	363.772	272.786	338.507	355.957	347.018	300.961	315.572	425.035	348.691	405.886	319.939	332.431	324.484	166.265	167.676	167.146	182.175	353.573	338.317	350.83
357.091	369.717	296.905	368.805	275.929	346.896	360.828	352.589	301.556	317.746	426.202	346.572	406.229	320.93	329.179	323.932	168.381	167.816	168.028	180.824	356.027	340.482	353.232
358.212	380.935	295.762	371.604	277.643	354.239	363.534	350.746	301.029	316.802	422.612	345.27	403.212	320.752	330.868	324.433	166.369	168.046	167.417	180.368	354.847	341.126	352.38
351.939	373.63	290.619	367.926	272.786	347.612	359.755	346.916	297.926	313.469	421.885	343.533	402.232	318.778	327.942	322.112	165.951	167.459	166.893	183.052	353.207	340.852	350.985
349.485	366.63	289.714	364.537	271.786	342.522	356.571	347.889	300.22	315.343	420.413	343.493	401.12	319.782	330.987	323.859	165.486	168.865	167.596	180.877	354.609	339.441	351.882
349.121	367.652	292.048	366.644	272.857	343.955	358.589	349.585	301.654	316.86	423.374	345.204	403.767	320.621	331.431	324.554	166.776	167.487	167.22	180.614	356.336	339.112	353.239
354.03	371.565	293.524	367.96	273.929	347.104	359.883	353.889	301.564	318.165	424.03	346.112	404.486	321.799	329.587	324.633	166.718	169.067	168.185	181.719	352.763	340.194	350.503
353.364	366.783	292.762	367.477	271.143	343.582	359.202	351.35	300.869	316.884	421.454	344.25	402.089	320.157	329.933	323.714	166.419	167.42	167.044	181.579	352.414	340.014	350.185
351.606	372.739	289.667	367.456	271.214	346.702	359.19	347.677	300.82	315.686	415.115	339.368	396.116	317.314	328.919	321.536	164.43	166.084	165.463	180.684	352.147	340.164	349.993
342.97	365.196	285.81	363.107	271.357	340.313	355.227	346.834	301.143	315.639	416.722	341.816	397.934	319.284	333.037	324.288	164.256	166.538	165.681	181.07	352.216	336.945	349.47
343.152	363	288.81	362.899	272.357	339.746	355.123	345.848	301.612	315.646	420.471	343.184	401.086	320.237	334.03	325.256	166.116	167.846	167.197	180.807	356.637	338.068	353.298
347.424	366.609	288.952	365.007	272.5	342.269	357.061	342.184	300.287	313.579	420.577	342.908	401.096	317.538	334.385	323.668	166.047	167.378	166.878	183.982	355.276	339.301	352.404
349.394	368.543	293.095	366.987	277.857	344.896	359.331	348.47	302.987	317.417	421.335	344.711	402.116	320.903	334.052	325.687	165.593	168.448	167.376	181.965	357.901	338.973	354.498
357.788	372.522	299.143	369.302	275.286	349.522	361.227	345.645	301.572	315.554	418.982	343.013	399.927	319.403	331.77	323.903	166.593	167.385	167.087	181.789	356.961	341.082	354.106
351.424	369.304	290.81	366.517	269.786	344.702	358.209	345.461	299.21	313.883	414.048	339.408	395.327	320.242	330.23	323.876	163.174	166.084	164.991	183.333	352.763	341.055	350.658
343.212	359.522	286.095	359.544	267.929	336.507	351.675	347.825	298.846	314.384	417.296	342.548	398.547	319.982	329.068	323.288	165.612	167.575	166.838	180.826	351.406	339.429	349.252
348.727	366.065	289.048	364.215	272.357	341.925	356.325	348.663	300.441	315.74	422.393	344.285	402.801	317.97	327.72	321.517	165.088	167.645	166.685	181.879	352.172	340.182	350.016
355.606	371.609	292.952	368.45	274.5	346.955	360.38	349.497	301.06	316.427	425.732	347.851	406.197	318.275	328.72	322.075	166.24	168.204	167.467	181.353	354.502	340.703	352.021
360.848	376.043	294.952	371.859	274.571	350.627	363.503	351.912	301.895	317.763	426.467	347.983	406.782	320.253	329.372	323.571	167.24	168.876	168.262	181.142	353.115	340.936	350.925
353.121	369.478	290.952	368.128	270.429	344.866	359.736	346.29	298.313	313.533	421.441	346.706	402.696	316.325	329.764	321.216	166.216	167.813	167.214	182.423	352.127	340.182	349.979
347.606	362.63	289.19	363.523	271.5	339.612	355.62	346.631	300.426	315.085	423.723	346.641	404.389	318.198	331.201	322.93	164.716	167.938	166.729	182.528	351.86	336.456	349.09
348.424	363.109	291.095	363.262	273.357	340.537	355.54	349.184	300.848	316.183	423.282	348.417	404.504	319.347	332.839	324.256	165.24	167.239	166.489	181.844	356.049	339.813	353.129
354.242	370.413	291.667	366.403	272.143	345.731	358.307	347.995	300.623	315.652	424.485	347.917	405.28	319.283	332.179	323.976	166.391	167.435	167.043	181.739	358.154	341.73	355.201
353.788	375.37	290.19	369.497	272.714	348.672	361.184	347.295	299.595	314.728	420.648	346.026	401.931	320.347	332.504	324.771	166.36	167.28	166.934	180.298	357.108	340	354.032
354.909	374.522	290.952	367.832	271.143	348.328	359.528	347.544	301.353	316.007	422.793	347.882	404.003	320.347	331.822	324.523	166.512	168.336	167.651	180.228	355.547	339.836	352.722
351.909	371.196	291	367.933	272.786	346.06	359.761	349.733	300.338	316.009	418.573	344.211	399.921	320.089	332.111	324.464	165.14	166.839	166.201	180.877	354.087	339.562	351.475
348.273	368.13	290.143	366.577	270.714	343.687	358.344	348.175	301.788	316.504	418.797	342.605	399.686	321.373	330.956	324.86	165.802	166.706	166.367	179.614	349.198	336.959	346.998
351.364	369.652	293.619	366.987	275.286	345.821	359.11	348.839	301.707	316.659	419.211	343.382	400.191	319.64	330.57	323.617	166.163	168.35	167.528	181.035	353.141	338.726	350.549
353.424	368.326	293.476	367.463	274	344.866	359.436	345.963	301.88	315.866	420.784	344.645	401.686	318.496	331.637	323.278	165.221	168.608	167.336	181.368	353.919	342.123	351.798
350.424	361.348	291.905	362.409	268.643	339.582	354.356	342.3	300.107	313.493	418.198	342.934	399.32	317.297	329.874	321.873	165.605	166.406	166.105	182.281	354.018	339.096	351.335
343.576	363.543	288.048	361.47	272.857	339.881	353.859	342.493	298.604	312.528	413.634	340.947	395.403	317.775	329.007	321.863	164.756	167.014	166.166	179.877	354.195	337.849	351.256
338.636	359.524	283.977	360.468	267.353	335.845	352.471	341.439	299.269	312.647	418.289	343.422	399.51	317.974	330.151	322.404	166.704	168.188	167.63	181.317	354.259	339.285	351.566
347.545	363.545	288.786	363.911	272.425	340.114	356.053	347.969	302.256	316.758	425.073	346.054	405.252	322.016	332.44	325.809	166.494	167.972	167.416	183.054	355.871	340.546	353.116
357.121	370.741	294.643	369.717	276.353	346.89	361.698	352.72	304.903	320.073	427.359	347.909	407.431	322.19	333.973	326.477	166.82	168.133	167.639	182.475	356.826	341.368	354.047
360.939	374.85	296.882	372.18	275.853	350.412	363.906	353.651	302.669	318.843	426.39	349.606	407.13	323.914	333.625	327.448	166.797	168.077	167.595	182.264	356.292	340.724	353.493
354.758	371.089	294.12	368.999	273.496	346.965	360.796	351.057	300.175	316.317	425.936	348.225	406.444	321.478	331.951	325.289	165.901	168.349	167.429	182.071	356.736	340.244	353.771
348.97	366.98	288.548	366.207	270.853	342.398	358.017	349.656	298.888	314.994	425.734	347.133	406.018	320.325	330.632	324.076	166.611	167.713	167.298	181.703	353.562	337.669	350.704
346.727	364.002	287.072	364.656	270.568	339.89	356.575	352.859	299.815	316.643	426.619	346.541	406.533	320.918	329.892	324.183	166.285	167.776	167.215	181.054	352.586	338.518	350.057
350.061	365.502	289.834	364.69	271.425	341.786	356.679	351.789	299.464	316.064	424.694	345.146	404.741	321.376	329.077	324.178	168.029	167.692	167.818	182.352	355.598	341.71	353.101
350.758	369.283	289.19	365.074	272.571	344.179	357.129	347.949	299.281	314.721	418.537	341.895	399.314	316.869	330.096	321.682	165.267	167.853	166.882	181.333	354.27	340.288	351.756
348.606	362.848	287.762	361.537	271.786	339.313	353.828	348.797	300.514	315.832	420.141	342.921	400.772	318.318	329.452	322.369	164.43	166.378	165.646	182.737	352.997	339.562	350.581
350.727	369.63	293.667	366.195	272.357	345.821	358.135	348.774	300.816	316.031	419.348	342.566	400.089	318.864	330.037	322.93	164.244	168.329	166.795	182.14	353.853	339.178	351.214
344.455	371.783	287.143	366.503	272.786	345.254	358.454	342.175	299.467	313.016	415.582	341.355	396.964	315.924	330.674	321.291	166.43	167.266	166.952	182.263	354.526	339.438	351.813
349.97	365.391	290.048	364.309	271.929	341.776	356.374	343.276	301.833	314.981	419.106	343.816	400.221	317.254	331.793	322.544	165.081	166.979	166.266	180.737	353.384	339.753	350.934
351.394	369.935	291.952	367.671	274.071	345.493	359.632	343.488	298.944	313.076	418.344	343.566	399.587	317.754	332.074	322.965	165.547	167.455	166.738	179.053	350.658	341.123	348.943
354.909	365.717	293.095	367.617	272.286	342.955	359.429	341.221	301.923	314.39	419.89	343.724	400.785	319.381	331.659	323.849	165.616	167.091	166.537	181.105	352.664	340.301	350.441
351.091	366.5	291.095	364.483	271.5	342.866	356.497	341.714	298.218	312.018	415.194	342.184	396.881	318.75	331.356	323.337	164.895	167.776	166.694	181.737	354.952	339.123	352.106
345.545	369.319	286.348	364.565	270.355	343.313	356.473	343.234	297.833	312.237	416.698	344.446	398.576	320.035	332.962	324.738	164.204	167.722	166.401	182.108	349.215	338.068	347.21
347	365.015	290.3	363.813	272.284	341.597	355.951	349.308	301.075	316.377	423.288	346.723	404.084	322.357	333.496	326.409	166.018	167.722	167.082	181.477	354.04	339.137	351.361
356.636	373.232	295.919	371.692	275.927	348.999	363.467	356.791	303.921	320.694	429.346	348.828	409.15	323.92	335.081	327.981	168.727	168.142	168.362	181.494	359.827	341.89	356.602
359.939	373.819	295.395	371.129	273.57	349.238	362.749	351.782	301.227	317.266	426.557	348.907	407.08	320.344	331.147	324.274	167.425	168.603	168.161	181.705	355.335	340.096	352.595
356.848	376.558	291.538	368.525	270.998	349.91	360.148	346.911	300.302	315.089	424.385	347.762	405.166	320.196	330.155	323.819	165.541	166.869	166.37	181.529	354.698	341.849	352.388
351.727	366.906	288.491	364.041	269.784	342.328	355.945	349.423	300.514	316.031	426.288	348.894	406.876	319.984	330.644	323.862	165.599	167.072	166.519	181.231	356.683	339.945	353.673
346.121	360.276	284.157	361.25	267.998	336.417	353.24	349.275	300.767	316.156	426.91	348.854	407.331	319.048	331.288	323.501	165.367	168.128	167.091	181.231	354.004	337.959	351.119
343.152	358.645	285.252	360.39	270.355	335.641	352.657	345.238	300.801	314.899	421.139	347.144	402.579	319.026	330.77	323.299	166.599	168.344	167.689	180.775	356.617	339.876	353.607
343.333	365.152	289.19	364.383	272.071	341.343	356.454	347.018	301.501	315.942	417.899	343.579	399.257	319.11	332.6	324.019	165.477	166.608	166.183	182.018	355.838	340.589	353.096
349.788	367.478	293	365.846	274.214	344.134	357.975	351.442	303.377	318.626	422.418	345.25	403.063	320.814	334.215	325.69	165.93	168.874	167.769	181.789	356.459	339.932	353.488
358.545	374.326	297.095	373.826	275.643	350.119	365.393	353.184	304.073	319.654	424.912	346.868	405.337	321.903	333.119	325.984	166.14	167.615	167.061	182.228	355.688	338.479	352.594
356.182	369.457	293.762	368.55	272.214	345.731	360.276	345.157	299.343	313.877	420.273	344.382	401.238	318.987	326.837	321.844	165.953	168.119	167.306	182.281	354.384	337.918	351.424
347.667	364.696	288.238	362.906	270.643	340.731	354.982	337.853	297.882	310.563	416.044	343.447	397.835	315.055	327.178	319.466	164.36	166.371	165.616	181.351	352.111	335.945	349.204
342.515	360.5	287.238	360.718	271.786	337.537	353.08	341.945	300.092	313.37	417.507	343.132	398.851	317.364	329.667	321.841	164	166.133	165.332	180.263	351.514	337.973	349.079
348.97	363.174	293.19	365.785	275.786	341.239	358.055	349.281	303.505	318.028	423.295	345.789	403.855	319.564	330.467	323.531	166.5	168.105	167.502	180.789	354.955	339.849	352.239
358.212	373.152	297.381	372.933	277.214	349.403	364.712	355.092	302.576	319.237	425.841	344.026	405.32	322.521	331.926	325.943	166.849	168.084	167.62	181.316	355.745	342.233	353.315
356.727	373.384	294.852	370.567	274.062	348.77	362.278	350.474	298.788	315.185	425.376	344.053	404.979	321.341	330.66	324.731	167.061	167.829	167.54	182.617	353.88	342.307	351.798
352.606	364.014	289.232	363.218	271.49	340.576	355.339	348.11	297.905	313.833	421.821	344.869	402.52	320.997	331.548	324.836	164.921	169.871	168.012	182.81	353.559	342.458	351.562
349.697	368.232	287.947	364.333	268.276	343.068	356.081	349.281	299.809	315.504	420.821	345.067	401.82	320.108	330.86	324.02	167.328	167.969	167.728	182.336	352.075	341.814	350.23
349.697	365.71	288.756	363.695	270.133	341.59	355.658	350.658	300.584	316.47	423.623	346.553	404.292	321.468	331.726	325.2	166.084	168.283	167.457	181.512	353.652	343.704	351.863
351.333	363.84	290.852	362.822	273.347	340.964	355.137	351.898	301.28	317.339	425.579	347.422	405.976	321.074	334.052	325.796	166.712	168.913	168.086	180.722	356.169	341.088	353.456
356.333	376.319	290.566	369.319	271.276	349.441	360.897	349.764	301.321	316.69	423.751	348.698	404.926	319.523	334.423	324.944	167.944	167.759	167.828	181.95	355.072	339.307	352.237
352.455	374.297	288.899	368.145	272.704	347.531	359.946	349.018	299.888	315.475	419.883	345.053	401.114	321.489	331.874	325.268	167.014	166.766	166.859	182.389	355.268	339.033	352.348
351.727	370.449	286.709	366.171	269.062	344.202	357.83	345.359	300.12	314.472	421.848	344.106	402.348	319.277	331.178	323.607	166.979	168.5	167.929	181.389	353.127	339.266	350.633
348.545	369.761	289.19	365.523	270.286	344.507	357.344	345.636	300.413	314.76	416.806	341.184	397.838	317.136	330.689	322.067	164.744	166.727	165.983	181	354.679	339.452	351.941
349.273	369.609	289.524	366.94	270.786	344.507	358.681	346.304	300.435	314.987	417.577	342.618	398.776	319.877	331.178	323.989	165.128	166.881	166.223	179.596	354.856	339.973	352.18
345.818	365.565	286.714	363.611	270.643	340.851	355.626	343.65	299.315	313.38	416.15	341.908	397.528	316.797	329.459	321.404	164.209	167.056	165.987	181.561	353.207	338.315	350.53
339.909	360.826	286.714	362.403	270.071	337.597	354.472	339.645	299.274	312.082	416.414	341.303	397.574	316.818	329.889	321.574	166.012	166.357	166.227	180.702	350.111	335.562	347.495
340.879	359.565	287.762	362.067	272.929	337.06	354.411	342.051	299.221	312.808	419.705	343.895	400.69	317.962	329.822	322.278	164.988	167.944	166.834	179.579	351.619	337.671	349.111
348.424	365.5	295.095	366.631	274.929	343.433	358.755	347.429	301.169	315.845	423.062	347.039	403.993	320.119	333.333	324.927	165.465	166.664	166.214	182.333	355.033	338.616	352.081
354.455	367.978	296.619	367.698	275.286	345.612	359.761	349.424	300.916	316.306	423.075	346.237	403.802	320.699	331.259	324.542	164.779	167.175	166.275	181.456	354.727	339.562	352
350.121	373.696	290.905	368.094	273.571	347.746	359.975	344.143	300.364	314.253	419.414	344.842	400.71	318.174	330.052	322.496	164	165.35	164.843	181.105	354.033	339.041	351.337
347.061	365.1	287.824	364.198	267.995	340.879	355.935	343.63	300.672	314.301	423.213	347.231	404.154	318.58	332.123	323.508	165.503	166.825	166.328	182.511	354.388	338.589	351.547
349.606	361.535	292.776	365.412	275.138	339.983	357.659	348.358	302.276	316.896	427.055	348.442	407.336	320.025	331.649	324.255	166.352	169.133	168.088	181.318	356.226	341.205	353.525
358.909	373.209	293.776	369.808	276.352	348.312	361.782	352.86	302.393	318.404	424.918	348.205	405.676	321.97	332.96	325.969	165.98	167.657	167.027	183.651	359.151	343.726	356.377
356.212	367.253	293.967	368.157	275.209	344.282	360.174	349.524	301.691	316.866	423.843	347.192	404.616	319.14	331.731	323.721	166.282	168.594	167.726	183.107	355.487	342.561	353.162
359.394	374.1	293.538	371.077	273.781	348.849	362.72	352.316	302.021	317.977	426.53	347.587	406.729	320.881	331.397	324.707	167.55	168.65	168.237	182.791	356.304	341.835	353.702
353.97	370.579	292.11	367.406	270.852	345.983	359.113	351.763	300.948	317.07	426.196	347.376	406.425	320.021	332.034	324.392	167.561	168.671	168.254	181.756	354.454	340.301	351.909
352.758	366.253	289.681	364.104	271.424	342.252	356.144	348.565	299.965	315.384	425.204	347.008	405.59	320.364	331.627	324.462	166.503	169.216	168.197	181.107	355.145	338.739	352.195
350.576	363.97	288.919	364.07	269.067	340.446	355.911	347.086	299.387	314.52	424.262	347.929	405.115	320.733	330.494	324.284	166.898	169.496	168.52	180.704	353.943	337.986	351.074
351.758	366.783	291.381	363.51	270.857	343.149	355.552	351.226	302.143	317.715	421.366	345.737	402.396	322.805	333.193	326.585	165.674	167.776	166.987	180.561	356.09	337.329	352.717
353.394	365.065	290.333	366.859	270.714	341.642	358.601	354.286	301.857	318.49	423.048	346.355	403.812	323.725	332.296	326.844	166.105	167.713	167.109	182.158	357.895	339.192	354.532
356.364	368.261	292.476	366.369	273.714	344.507	358.411	351.051	299.989	316.189	423.229	345.289	403.68	321.636	328.089	323.984	165.384	166.874	166.314	180.772	355.745	338.959	352.727
352.182	371.261	291.048	366.114	273.214	346.119	358.135	348.083	300.403	315.529	418.912	343.066	399.888	316.881	327.148	320.617	164.721	166.552	165.865	180.842	350.679	340.507	348.85
342.697	367.413	287.048	363.839	271.929	342.224	355.945	341.12	298.794	312.222	415.841	340.566	396.96	316.881	329.867	321.606	164.395	167.161	166.122	180.737	349.24	339.863	347.554
345.03	369.674	287.571	365.181	273.571	343.94	357.313	345.783	301.844	315.784	420.445	343.697	401.195	318.843	333.089	324.027	166.221	167	166.707	183.035	356.505	341.616	353.828
352.303	369.435	291.286	369.02	272.643	344.94	360.742	351.143	301.486	317.24	421.529	347.303	402.911	321.123	333.644	325.679	165.826	168.056	167.218	181.474	350.736	338.438	348.525
345.697	367.435	288.81	363.557	270.714	342.791	355.583	342.138	297.953	311.971	414.441	341.25	396.083	317.275	329.548	321.741	165.663	167.769	166.978	181.123	351.55	341.699	349.778
342.515	364.826	287.19	361.866	269.643	340.493	353.945	341.955	297.867	311.855	415.508	341.635	396.979	316.621	329.016	321.131	165.478	166.552	166.149	181.086	350.252	341.47	348.674
345.091	365.739	289.429	363.55	272.5	341.821	355.73	343.844	301.403	314.868	419.561	343.701	400.534	317.028	331.52	322.301	165.094	167.881	166.834	181.805	352.838	341.84	350.861
351.424	368.326	293	368.195	273.286	344.716	360.043	347.563	301.46	316.087	422.949	344.662	403.313	319.468	330.964	323.652	166.304	168.209	167.494	180.77	356.555	340.772	353.718
350.121	365.587	291.381	364.336	271.5	342.328	356.362	346.245	300.334	314.9	419.874	342.714	400.52	318.833	329.446	322.695	166.42	166.978	166.769	181.331	352.309	340.032	350.102
352.303	372.587	293.905	368.497	272.857	347.925	360.282	348.706	301.36	316.381	420.499	343.412	401.164	319.337	332.313	324.059	165.955	166.055	166.018	183.086	354.156	340.552	351.711
355.273	373.239	294.238	369.879	273.929	348.478	361.638	350.31	302.604	317.739	422.138	346.03	403.049	320.35	332.187	324.657	165.699	168.23	167.28	181.84	356.129	338.689	352.994
357.515	374.739	295.429	371.631	275.5	349.881	363.374	352.849	301.786	317.986	423.173	347.438	404.177	321.947	331.609	325.463	168.083	167.062	167.446	181.068	357.7	340.429	354.595
354.879	371.326	293.905	369.671	274.429	347.06	361.491	351.324	300.407	316.561	422.821	346.491	403.676	321.218	329.557	324.253	166.536	168.062	167.49	181.261	355.036	336.689	351.738
353.03	362.5	287.238	362.255	270.429	338.91	354.368	349.562	299.051	315.076	420.634	344.974	401.657	320.229	329.6	323.639	163.849	166.986	165.808	181.035	354.315	336.89	351.182
351	368.043	288.857	364.933	270.357	343.224	356.81	350.369	299.602	315.708	419.471	343.289	400.363	320.14	329.556	323.566	166.326	167.909	167.314	181.877	355.499	338.932	352.52
352.364	370.109	291.429	366.51	272.786	345.448	358.46	348.558	302.415	317.054	421.101	344.053	401.776	320.038	332.467	324.561	166.151	167.811	167.188	182.386	354.411	338.493	351.549
349.424	367.63	291.286	366.034	272.143	343.702	357.969	345.765	300.73	315.018	420.379	343.724	401.152	317.534	331.067	322.458	164.209	167.133	166.035	182.123	355.538	337.164	352.234
340.818	357.957	285.905	360.859	267.929	335.373	352.877	341.912	298.559	312.313	418.322	343.105	399.455	318.225	330.148	322.563	164.919	167.566	166.572	181.772	351.444	337	348.847
343.273	362.674	286.19	362.181	268.5	338.702	354.135	340.138	299.863	312.64	417.489	342.132	398.587	316.123	333.156	322.321	164.523	166.769	165.926	182.789	352.871	337.753	350.153
345.212	363.848	289.81	363.926	273.857	340.642	356.19	343.548	301.777	315.029	420.026	345.342	401.294	316.788	331.778	322.243	164.849	167.993	166.812	181.404	355.039	340.767	352.473
354.303	370.435	295.143	370.181	275.571	346.836	362.055	350.829	303.747	318.684	426.009	346.882	406.162	319.508	332	324.054	167.512	168.168	167.921	180.018	353.24	341.877	351.197
356.909	375.239	298.048	371.268	276.214	351.045	363.104	348.428	302.052	316.765	425.729	347.12	406.011	318.165	331.814	323.132	165.402	168.504	167.339	181.26	354.836	342.059	352.538
354.061	372.304	294.048	367.235	273.571	347.776	359.19	344.129	298.84	313.208	422.31	345.067	402.935	317.085	328.599	321.275	165.925	167.707	167.037	182.874	354.352	341.47	352.036
346.606	366.957	287.905	364.268	269.643	342.179	356.141	344.756	299.785	314.052	421.02	343.594	401.599	318.098	331.088	322.825	164.297	167.875	166.531	182.418	352.677	340.909	350.56
349.394	367.261	290.524	365.758	274.429	343.209	357.914	350.723	301.789	317.313	425.139	347.844	405.751	320.246	332.007	324.526	166.227	168.147	167.426	181.453	355.674	341.402	353.107
354.848	369.543	295.429	369.087	275.857	346.313	361.08	354.032	302.525	318.866	425.354	347.962	405.942	321.221	330.866	324.73	167.716	166.965	167.247	180.944	356.8	340.319	353.836
354.758	371.87	291.571	367.215	273.143	346.702	359.135	348.792	298.797	314.658	420.738	344.278	401.559	320.932	330.155	324.288	165.948	166.35	166.199	182.014	352.86	339.566	350.469
353.485	370.674	289.905	366.04	272.429	345.358	358	349.654	299.761	315.59	421.381	346.659	402.638	321.721	329.762	324.647	165.937	167.469	166.893	183.19	353.851	339.402	351.252
356.576	373.674	294.19	368.483	273.786	348.761	360.35	352.631	301.063	317.423	423.509	346.515	404.196	322.191	329.474	324.841	165.437	168.028	167.055	180.593	354.322	339.47	351.651
354.455	371.522	291.429	368.584	273.5	346.418	360.417	350.028	300.525	316.23	419.022	343.408	400.056	321.932	330.963	325.218	167.035	167.699	167.45	180.088	354.853	338.123	351.845
346.091	363.457	289.571	363.933	269.571	340.298	355.828	349.318	300.831	316.213	419.423	343.184	400.3	319.657	330.126	323.466	164.849	166.727	166.022	181.281	353.444	338.123	350.69
350.182	362	289.714	362.134	270.786	339.343	354.288	350.576	300.31	316.257	419.537	344.197	400.64	321.11	332.259	325.167	165.628	168.14	167.197	180.754	353.619	338.466	350.894
353	370.63	290.952	366.765	271.714	345.657	358.601	349.567	299.364	315.291	418.524	345.092	400.106	321.136	329.378	324.135	164.686	167.937	166.716	181.316	356.087	338.781	352.975
350.515	366.87	289.048	365.443	270.071	342.478	357.252	347.276	300.627	315.427	415.824	343.171	397.601	319.847	330.6	323.76	165.872	168.825	167.716	181.018	354.324	335.822	350.998
344.667	364.152	287.905	362.919	269.643	340.254	354.908	345.051	300.54	314.661	415.357	341.368	396.799	317.547	329.496	321.895	165.407	165.818	165.664	182.649	352.3	339.164	349.938
335.697	360.957	287	360.329	270.571	337.776	352.62	344.387	301.351	315.004	418.004	341.711	398.868	317.822	333.963	323.695	165.756	167.161	166.633	181.456	351.366	339.918	349.308
350.576	366.239	293.143	366.248	273.786	343.328	358.307	346.562	303.475	317.145	420.132	341.895	400.508	316.746	332.207	322.372	165.64	167.72	166.939	180.982	355.568	341.562	353.049
352.095	371.376	291.469	367.581	272.445	346.331	359.41	341.032	299.479	312.662	420.681	343.381	401.293	317.282	331.237	322.36	166.237	167.823	167.227	181.19	355.275	343.586	353.174
350.913	367.702	292.421	366.937	273.088	344.107	358.877	344.719	299.515	313.856	423.664	346.368	404.277	319.655	331.711	324.042	165.388	167.123	166.472	180.137	355.071	343.216	352.94
354.701	370.68	295.183	368.675	275.517	347.017	360.674	347.12	300.622	315.374	425.413	347.71	405.923	320.125	330.037	323.732	166.237	168.095	167.398	182.663	354.726	342.586	352.543
357.671	375.223	293.897	370.507	272.588	349.734	362.098	345.95	300.194	314.71	426.17	347.526	406.445	318.528	330.837	323.007	166.365	167.207	166.891	181.348	353.128	341.559	351.048
358.883	375.876	296.135	370.635	274.945	350.883	362.417	350.839	301.203	316.95	428.593	348.895	408.603	319.74	330.244	323.562	166.597	168.501	167.786	180.558	354.269	341.6	351.992
359.186	375.963	296.326	371.091	275.017	351.003	362.84	352.083	301.678	317.669	427.443	348.579	407.663	322.596	332.74	326.287	168.458	167.9	168.11	181.365	357.011	341.257	354.179
356.762	376.332	291.85	367.87	271.874	349.853	359.625	346.885	299.346	314.428	424.866	347.658	405.501	319.299	331.933	323.896	167.016	167.242	167.158	182.751	355.96	340.339	353.152
350.731	374.267	287.945	365.131	270.088	347.211	356.969	343.655	297.77	312.327	420.686	345.066	401.719	319.93	331.74	324.228	165.028	168.55	167.227	179.295	353.509	339.011	350.903
342	360.87	285.048	359.255	268.143	337.104	351.429	344.553	299.645	313.892	416.582	341.289	397.696	317.229	331.8	322.531	166.628	167.301	167.048	181.404	354.36	338.507	351.51
339.061	357.565	287	359.812	269.5	335.448	352.055	348.539	300.709	315.883	420.084	344.224	401.056	319.576	332.644	324.332	164.895	166.399	165.834	181.649	355.234	338.452	352.217
346.818	363.826	289.905	364.839	272.429	340.657	356.902	348.862	300.739	316.006	421.489	346.171	402.597	318.835	331.474	323.434	165.163	167.259	166.472	181.614	357.249	338.534	353.884
347.606	366.739	291.333	364.852	273.429	343.104	357	345.046	300.039	314.317	415.361	344.526	397.594	318.873	330.83	323.224	165.198	166.839	166.223	182.07	356.255	338.575	353.076
344.727	362.087	289.714	363.812	273	339.403	356.012	348.806	302.375	317.105	418.361	344.224	399.766	320.945	332.178	325.032	164.314	168.322	166.817	182.193	354.186	339.014	351.458
350.03	363.783	294.714	366.852	273.714	342.134	358.853	348.931	302.443	317.192	422.551	344.263	402.914	318.199	329.593	322.345	165.349	166.867	166.297	181.333	353.988	339.096	351.31
354.364	372.13	293.095	367.839	275.071	347.358	359.871	345.207	300.051	314.377	419.828	342.434	400.416	318.542	329.37	322.482	164.477	166.622	165.817	180.877	353.216	340.192	350.874
350.333	370.609	290.905	368.04	274.286	345.627	359.988	346.065	299.57	314.32	419.529	341.645	399.993	318.958	329.104	322.65	165.058	166.503	165.961	181.649	352.802	339.151	350.347
351.913	369.543	295.271	369.059	274.018	346.263	360.895	349.878	300.359	316.069	425.408	346.445	405.603	321.894	330.634	325.074	164.491	167.749	166.526	180.084	354.081	340.195	351.585
355.337	370.934	297.033	370.461	275.803	347.771	362.331	349.569	300.685	316.193	428.601	349.406	408.738	320.593	330.789	324.303	166.444	167.455	167.076	180.926	353.826	339.401	351.232
357.246	373.695	296.748	370.193	276.375	349.577	362.134	350.463	300.901	316.624	428.43	350.037	408.768	321.932	331.634	325.462	166.7	168.819	168.024	179.997	353.573	337.935	350.762
361.216	376.238	295.033	368.736	273.16	350.786	360.527	352.5	300.019	316.668	426.311	349.248	406.982	321.479	330.456	324.745	166.595	167.686	167.277	182.681	357.084	337.935	353.641
356.398	378.369	290.509	368.226	272.303	350.83	359.987	349.928	299.571	315.547	423.958	347.748	404.844	320.326	331.323	324.327	166.281	166.959	166.705	181.383	355.396	340.401	352.7
353.61	370.999	289.843	364.314	269.803	345.562	356.196	349.491	300.462	316.016	422.892	346.985	403.853	321.403	333.426	325.778	166.084	169.14	167.993	181.084	357.898	340.894	354.841
349.156	365.26	288.509	362.528	269.018	341.204	354.496	345.684	299.346	314.047	420.76	347.248	402.322	320.242	332.597	324.737	165.77	168.035	167.185	180.435	355.751	342.373	353.346
341.943	359.086	286.557	359.77	267.375	336.353	351.834	343.26	300.28	313.915	418.478	345.182	400.094	319.496	333.73	324.675	166.584	168.189	167.587	180.681	354.489	342.305	352.299
347.727	363.609	289.476	363.913	270.071	340.373	355.853	348.373	302.617	317.133	419.916	343.145	400.66	319.661	330.356	323.553	166.093	167.559	167.009	181	356.156	341.685	353.554
351.121	364.848	291.857	364.497	273.5	341.97	356.681	350.207	301.991	317.288	419.722	342.974	400.472	320.411	331.585	324.477	167.058	167.531	167.354	183.684	353.652	342.342	351.618
352.909	374.391	291.762	368.611	275.214	348.493	360.589	346.65	301.158	315.591	417.26	341.789	398.33	317.674	330.593	322.375	165.105	167.497	166.598	182.544	352.925	339.863	350.576
351.909	370.522	290.905	367.772	272.5	345.567	359.589	343.728	300.214	314.019	416.366	340.263	397.277	317.428	329.881	321.96	165.628	165.993	165.856	182.14	353.318	342.123	351.305
346.061	363.935	288.381	364.805	272	340.254	356.834	342.737	299.4	313.149	416.163	341.276	397.38	316.699	329.444	321.337	165.895	167.902	167.148	181.105	352.399	340.151	350.197
350.424	367.63	293.333	366.785	273.357	344.343	358.761	346.323	300.4	314.969	420.357	344.421	401.31	318.377	331.578	323.181	164.174	167.79	166.432	180.474	355.126	341.466	352.67
349.303	367.717	291.619	367.832	273.071	343.866	359.693	347.304	300.807	315.558	420.471	343.803	401.241	320.335	329.741	323.757	165.919	166.944	166.559	181.035	350.766	340.11	348.85
352.485	368.783	291.429	366.074	271.071	344.537	357.914	347.843	301.259	316.038	420.709	341.987	400.964	318.864	330.933	323.256	165.86	166.755	166.419	181.07	354.12	339.836	351.552
360.848	373.804	298.571	371.403	274.143	350.224	363.049	355.553	305.741	321.544	428.811	349.211	408.845	322.915	334.022	326.957	166.977	169.524	168.568	184.825	358.243	345.342	355.924
355.545	365.957	292.333	365.02	275	342.881	357.288	352.917	303.3	319.041	421.489	346.368	402.647	321.364	331.259	324.965	166.733	169.084	168.201	184.228	355.495	342.411	353.143
349.303	361.56	290.344	363.027	273.636	339.238	355.349	351.105	302.921	318.207	428.318	350.388	408.772	320.874	330.251	324.285	167.234	169.531	168.669	182.322	353.195	341.896	351.163
354.152	368.212	293.106	368.014	273.922	344.671	359.932	349.326	302.681	317.479	429.164	350.77	409.501	321.768	334.177	326.283	166.92	167.748	167.437	182.515	355.789	346.417	354.104
359.212	374.582	293.391	370.698	273.922	349.134	362.386	349.686	301.657	316.894	429.547	351.559	409.987	322.594	331.829	325.954	166.92	168.014	167.603	183.743	354.51	345.225	352.84
357.182	370.191	291.01	368.839	270.779	345.373	360.417	348.713	300.891	316.062	427.459	352.204	408.584	321.505	331.34	325.083	168.641	167.167	167.721	181.901	353.564	342.663	351.604
349.909	364.169	288.296	362.645	269.565	340.388	354.65	347.962	301.133	315.989	425.076	350.401	406.346	323.217	332.081	326.442	166.246	167.979	167.328	182.866	352.708	339.745	350.377
349.424	361.93	287.106	361.262	269.922	338.477	353.417	345.105	299.736	314.13	425.79	350.651	406.944	322.289	332.155	325.878	167.92	168.188	168.088	183.164	353.213	339.855	350.811
349.97	364.125	288.963	364.242	271.065	340.567	356.239	348.294	300.835	315.891	426.362	351.27	407.528	324.378	333.733	327.781	166.234	168.531	167.669	184.199	352.468	340.307	350.281
355.273	369.082	289.439	366.873	272.779	344.119	358.791	349.759	301.801	317.016	427.138	350.401	407.891	323.45	335.325	327.771	166.222	167.727	167.162	181.357	353.588	340.28	351.195
356.788	369.978	290.952	368.06	273.071	345.209	359.902	349.023	301.116	316.314	419.771	345.908	401.244	323.292	335.067	327.577	165.674	168.385	167.367	182.421	355.766	339.959	352.924
351.727	366.304	289.952	364.765	272.429	342.373	356.834	346.35	299.812	314.576	418.546	345.053	400.112	320.462	334.748	325.66	165.407	166.811	166.284	181.93	354.156	339.89	351.591
348.939	361.304	289.19	364.154	270.929	338.702	356.147	344.982	299.874	314.184	419.762	345.474	401.129	319.818	335.119	325.385	164.023	166.21	165.389	182.351	353.021	340.945	350.85
349.727	362.304	292.095	365.007	273.929	340.298	357.184	347.166	302.565	316.715	422.352	346.5	403.327	321.178	332.933	325.456	165.081	168.399	167.153	183.281	353.33	340.411	351.007
352.818	367.717	294.429	369.114	275.714	344.746	361.092	348.396	301.677	316.499	425.599	348.711	406.314	322.131	333.615	326.31	167.523	167.692	167.629	182.07	355.276	341.055	352.719
354.03	372.043	296.19	370.114	275.929	348.269	362.025	347.806	301.306	316.058	424.903	348.053	405.627	320.203	330.719	324.03	165.523	168.07	167.114	182.404	353.345	341.027	351.131
351.576	367.652	289.857	366.899	270.357	343.269	358.607	343.608	300.323	314.056	420.877	344.539	401.729	317.534	331.452	322.598	165.384	168.427	167.284	181.474	353.739	340.137	351.293
348.121	363	289.143	362.235	270.929	339.851	354.393	345.922	300.55	314.944	418.912	343.711	400.049	320.064	334.111	325.175	165.407	167.832	166.921	182.07	353.754	341.247	351.505
343.879	357.808	284.211	359.125	267.928	334.741	351.292	347.087	299.438	314.555	421.306	346.287	402.489	321.846	331.514	325.364	166.334	167.443	167.026	181.231	354.573	341.415	352.207
344.576	355.873	285.163	359.709	268.213	333.711	351.85	348.11	300.858	315.849	423.544	346.406	404.196	321.723	332.27	325.56	166.799	169.219	168.31	183.564	354.918	343.99	352.953
349.242	360.526	289.497	363.803	270.928	338.263	355.825	350.773	303.051	318.191	426.844	348.906	407.295	321.876	334.426	326.442	165.857	168.576	167.555	183.249	357.288	345.483	355.165
358.242	372.895	296.116	370.279	275.142	348.83	362.108	352.354	303.74	319.164	430.623	352.55	411.04	322.562	333.151	326.415	166.752	168.702	167.97	183.231	355.633	346.784	354.042
360.636	378.265	294.258	371.219	273.713	351.935	362.844	352.626	302.149	318.164	429.76	352.314	410.334	322.867	334.018	326.924	167.264	169.198	168.472	183.512	353.582	344.552	351.958
358.939	373.156	292.02	368.447	270.785	347.726	360.059	352.861	301.888	318.06	426.936	351.629	408.047	323.787	332.722	327.037	167.078	167.765	167.507	184.126	353.861	345.88	352.426
353.576	370.873	289.878	366.239	270.642	345.487	358.028	351.013	301.914	317.491	426.874	352.853	408.308	322.185	332.685	326.005	167.02	168.583	167.996	182.985	354.633	344.634	352.835
354.576	368.439	290.639	366.581	272.071	344.054	358.464	349.082	301.34	316.487	427.579	353.327	408.955	323.287	332.907	326.787	166.066	168.73	167.729	183.091	354.474	342.264	352.278
353.424	368.283	292.333	367.04	273.714	344.478	359.025	349.092	301.535	316.623	422.903	350.368	404.71	320.475	332.289	324.774	166.802	166.448	166.581	184.018	353.976	338.959	351.276
353.636	369.652	290.524	366.369	272.571	344.851	358.313	348.447	302.077	316.788	420.916	349.342	402.964	320.949	333.859	325.647	167.291	165.888	166.415	181.632	354.048	340.397	351.594
354.576	369.065	291.095	366.544	272.929	344.627	358.503	348.535	301.861	316.668	420.978	347.737	402.607	322.021	332.748	325.925	165.686	168.14	167.218	183.877	355.501	342.479	353.16
357.121	372.522	293.857	368.315	275	347.866	360.301	348.594	302.715	317.27	421.485	347.447	402.914	323.284	334.437	327.342	166.326	167.147	166.838	181.789	356.204	341.603	353.579
354.667	371.152	292.429	368.362	273.429	346.478	360.209	346.876	301.073	315.604	420.445	346.382	401.868	321.576	335.259	326.555	165.186	168.273	167.114	183.105	354.3	341.137	351.934
350.879	365.217	289.81	364.597	271.357	341.582	356.589	343.553	300.651	314.262	417.811	345.447	399.66	319.864	333.267	324.741	165	167.818	166.76	183.07	354.997	340.63	352.414
348.242	358.457	287.762	361.329	269.643	336.298	353.454	344.608	300.942	314.795	421.529	345.908	402.561	319.898	332.067	324.326	163.895	167.636	166.231	182.596	353.814	341.219	351.549
345.848	360.957	289.143	363.067	271.071	338.448	355.166	345.452	300.55	314.795	422.841	345.355	403.406	319.53	331.207	323.779	165.151	167.203	166.432	182.649	352.685	342.164	350.793
348.03	362.761	288.81	364.591	272.5	339.582	356.681	342.295	298.846	312.63	424.808	347.087	405.314	318.225	330.415	322.66	165.454	167.662	166.832	181.211	351.495	341.813	349.755
351.606	363.065	290.952	364.55	272.643	340.463	356.656	344.083	301.155	314.774	427.861	348.652	407.994	319.572	330.578	323.577	166.361	168.319	167.584	182.071	352.048	341.484	350.149
355.03	368.37	293.619	368.121	274.214	344.94	360.055	346.682	301.741	315.999	427.703	350.666	408.38	321.085	331.993	325.054	167.024	167.914	167.579	182.597	351.877	340.881	349.9
356.121	370.804	295.429	369.765	275.929	347.179	361.706	351.765	302.352	318.028	426.91	348.613	407.271	322.585	333.075	326.402	167.349	168.452	168.038	182.159	352.423	339.196	350.046
356.152	370.87	292.81	369.268	273	346.403	361	349.382	300.589	316.069	425.196	348.231	405.891	320.865	332.082	324.946	166.117	168.249	167.448	182.931	352.841	341.347	350.775
354.848	369.891	290.762	368.242	271.143	345.09	359.902	351.668	302.135	317.85	425.637	348.047	406.175	322.132	334	326.45	167.326	169.102	168.435	183.65	354.528	341.95	352.267
352.394	367.783	290	366.409	271.143	343.403	358.227	353.493	302.227	318.491	425.782	348.731	406.456	322.526	333.512	326.523	168.245	168.613	168.474	181.597	354.405	341.635	352.11
351.697	367.065	292.095	364.047	271.429	343.567	356.092	352.659	303.352	318.994	426.355	349.166	406.994	322.623	333.845	326.706	166.931	167.99	167.592	183.562	355.123	340.977	352.58
349.97	365.978	289.19	363.866	271.214	341.91	355.908	353.198	301.484	317.89	422.286	347.039	403.413	323.475	333.622	327.167	165.326	166.79	166.24	182.526	353.562	341.452	351.384
350.061	364.978	290.619	363.47	270	341.672	355.442	351.005	300.865	316.772	422.573	346.145	403.403	323.614	333.222	327.111	165.488	168.462	167.345	182.842	354.967	340.438	352.355
346.727	359.174	288.19	361.51	271	336.925	353.736	350.498	300.942	316.664	419.819	345.776	401.248	321.949	331.496	325.423	165.895	169.175	167.943	183.702	353.138	340.11	350.796
346.242	362	287.238	361.826	271	338.567	354.025	345.014	299.64	314.035	417.326	345.408	399.287	320.703	331.859	324.763	163.477	166.042	165.079	181.123	353.36	341	351.138
346.697	363	287.048	363.557	270.5	339.194	355.564	346.668	302.672	316.63	421.736	345.329	402.571	322.466	333.704	326.555	164.709	166.35	165.734	181.404	355.523	341.808	353.057
353.333	367.391	293.476	367.06	275	344.224	359.153	350.442	303.043	318.08	423.956	346.987	404.65	322.199	334.378	326.631	166.419	167.287	166.961	183.158	357.871	343.548	355.296
361.818	378.152	299.381	373.362	278	353.463	365.172	349.373	303.777	318.243	423.52	349.737	405.013	321.801	334.304	326.35	167.174	167.594	167.437	182.754	358.411	345.63	356.113
361.697	377.674	297.095	371.772	274.857	352.418	363.448	349.327	302.893	317.624	422.687	349	404.205	320.466	332.541	324.86	166.849	167.888	167.498	182.86	356.961	343.712	354.579
353.788	369.13	290.476	366.315	270.857	344.478	358.117	347.975	301.039	315.929	423.746	349.734	405.182	321.694	332.814	325.74	166.411	167.853	167.311	183.931	354.506	343.689	352.561
346.424	363.696	287.095	363.215	268.857	339.687	355.11	347.132	300.547	315.326	422.992	348.866	404.399	321.953	333.118	326.015	166.376	167.943	167.355	183.948	353.182	343.402	351.423
347.455	362.391	288.19	363.658	269.786	339.134	355.595	348.533	300.861	315.985	422.239	347.734	403.551	320.563	333.474	325.26	166.516	167.769	167.298	183.527	354.437	344.155	352.588
351.273	366.413	290.571	365.725	272.571	342.642	357.724	346.556	300.195	314.903	423.248	346.247	403.934	319.516	331.918	324.029	165.97	167.992	167.233	182.211	353.78	343.018	351.845
354.636	370.565	294.19	369.309	273.286	346.627	361.061	345.828	302.037	315.929	426.363	349.905	407.185	318.156	331.007	322.832	167.074	168.881	168.202	183.124	353.392	342.237	351.386
362.394	377.696	298.048	373.161	274.5	352.731	364.687	350.56	303.176	318.209	427.323	349.695	407.852	320.495	331.54	324.514	167.318	168.853	168.277	182.825	353.365	343.593	351.608
359.242	373.043	294.238	369.966	272.571	348.343	361.601	346.754	300.896	315.444	423.618	348.945	404.888	318.897	331.681	323.549	166.365	169.293	168.194	182.527	350.792	340.826	349
355	369.37	291.048	366.141	272.071	344.821	358.061	346.362	299.482	314.355	423.239	349.063	404.634	319.94	331.037	323.977	166.597	167.559	167.198	181.527	350.269	341.333	348.662
352.606	366.587	288	365.832	271.214	341.955	357.706	346.221	301.221	315.497	421.458	347.579	402.927	321.513	332.37	325.464	165.64	166.818	166.376	183.596	352.378	340.808	350.298
351.03	366.457	288.381	363.43	269.714	341.985	355.38	344.355	300.036	314.096	420.075	346.908	401.723	320.297	332.644	324.79	164.849	167.545	166.533	183.526	351.171	340.068	349.175
348.636	359.413	287.714	361.255	270.214	336.94	353.436	343.696	298.769	313.022	420.454	347.118	402.059	320.106	332.57	324.642	165.919	167.804	167.096	181.193	351.009	338.849	348.823
349.091	364.848	286.762	362.725	271.643	340.373	354.902	340.512	299.062	312.212	419.37	346.158	401.007	319.682	330.585	323.65	164.43	166.965	166.013	182.912	352.823	338.192	350.192
343.364	356.022	288.619	361.06	274.071	334.896	353.589	347.77	301.64	316.275	422.709	347.618	403.875	322.644	334.074	326.803	164.558	167.063	166.122	181.386	352.51	338.781	350.042
347.03	363.13	294.667	366.933	276.286	341.672	359.147	352.747	303.456	319.094	427.097	350.789	407.957	323.619	335.785	328.046	165.663	168.021	167.135	183.386	355.928	342.329	353.483
354.848	364.63	296.048	367.611	275.857	343.134	359.73	354.613	304.45	320.364	427.269	348.829	407.594	323.614	335.496	327.938	165.965	166.063	166.026	183.632	358.339	343.055	355.591
357.879	376.652	293.905	370.651	274.714	350.716	362.411	352.304	302.775	318.488	422.326	345.355	403.02	323.017	333.963	327	166.407	168.79	167.895	182.053	359.171	342.438	356.163
350.595	368.344	289.899	364.476	270.803	343.757	356.43	348.518	301.436	316.373	424.158	347.725	404.986	320.979	333.104	325.391	166.518	168.386	167.685	181.488	358.98	341.643	355.863
347.201	362.497	287.661	362.932	270.232	339.04	354.97	351.453	301.98	317.675	426.069	348.58	406.633	323.191	332.845	326.703	166.285	167.652	167.139	182.225	356.448	342.108	353.87
351.08	365.127	292.328	364.59	271.518	342.309	356.596	352.089	302.661	318.342	427.523	349.686	408	323.453	333.504	327.11	166.123	168.54	167.632	180.856	354.172	342.848	352.136
355.201	374.084	292.471	368.509	273.446	348.503	360.344	351.587	301.025	317.066	426.995	349.159	407.472	322.369	331.134	325.558	167.937	168.659	168.388	183.137	355.022	345.451	353.301
359.383	378.171	293.661	370.113	271.446	351.682	361.638	347.817	300.888	315.776	428.453	348.054	408.287	320.309	331.778	324.482	166.96	167.939	167.571	182.593	354.328	345.465	352.735
360.504	372.779	294.995	368.456	273.303	348.399	360.283	347.407	300.59	315.443	428.638	350.291	408.986	321.106	331.682	324.954	165.913	168.82	167.728	183.155	354.671	343.643	352.688
356.14	369.518	295.185	367.248	274.018	346.22	359.24	348.435	301.5	316.39	426.73	351.659	407.901	322.78	333.245	326.588	166.727	167.981	167.51	184.453	355.166	343.807	353.124
356.898	372.41	293.661	368.576	272.66	347.727	360.338	347.006	300.395	315.183	426.594	352.041	407.894	321.186	333.416	325.636	167.727	168.813	168.405	183.172	353.343	342.218	351.343
354.879	369.435	290.476	366.792	271.714	344.687	358.626	346.576	301.071	315.507	421.952	347.934	403.386	320.975	333.059	325.372	165.279	168.14	167.066	181.684	352.276	341.671	350.369
351.697	366.739	290.667	366.356	271.857	342.896	358.239	349.917	301.261	316.697	422.057	349.013	403.736	321.492	332.096	325.35	165.663	168.091	167.179	182.246	351.793	341.589	349.958
352.485	364.435	289.762	364.544	272.429	341.03	356.632	350.834	301.88	317.411	422.604	347.289	403.713	322.996	333.748	326.908	166.337	167.049	166.782	182.965	354.748	344	352.815
351.212	366.152	291.714	365.584	274.714	342.821	357.779	352.747	302.846	318.677	423.863	347.421	404.69	323.975	333.859	327.571	166.884	167.084	167.009	183.526	353.904	342.11	351.783
351.909	367.022	291.952	365.094	272.714	343.493	357.16	348.848	301.077	316.232	422.322	345.539	403.063	322.377	332.719	326.14	167.86	167.916	167.895	182.316	352.97	340.959	350.81
348.273	361.326	290.905	364.423	271.643	339.254	356.454	344.857	301.021	314.928	421.617	345.434	402.508	319.53	331.519	323.892	165.907	166.909	166.533	182.544	352.426	341.055	350.382
349.333	363.022	289.714	362.027	270.214	340.045	354.141	343.77	300.017	313.898	418.035	343.75	399.403	319.127	331.637	323.679	165	167.804	166.751	182.877	354.568	340.986	352.126
345.515	361.891	286.333	362.584	269.786	338.209	354.613	341.641	300.859	313.797	415.943	343.842	397.858	320.254	332.452	324.693	164.43	167.643	166.437	182.351	353.27	340.562	350.985
345.146	361.362	288.113	362.862	269.73	338.403	354.863	343.01	300.261	313.823	422.559	349.305	404.185	321.175	332.837	325.418	164.838	167.424	166.452	181.137	356.112	341.282	353.445
350.661	366.079	291.637	365.996	272.301	342.747	357.949	347.913	301.599	316.292	427.321	351.529	408.311	322.323	334.548	326.771	167.105	169.291	168.47	182.172	356.265	341.35	353.583
354.691	369.296	294.256	368.372	275.801	345.777	360.422	348.129	300.784	315.804	425.744	349.49	406.618	321.683	334.94	326.507	167.093	167.578	167.396	181.874	355.674	343.83	353.544
359.812	376.231	294.828	369.607	272.801	350.717	361.293	344.553	299.809	314.004	425.652	349.832	406.634	318.319	334.244	324.114	166.547	166.417	166.466	183.155	356.629	342.83	354.147
354.752	374.949	292.161	368.983	272.873	349	360.728	347.964	301.332	316.125	427.163	351.187	408.106	318.933	332.955	324.036	165.128	169.207	167.675	183.225	356.391	343.323	354.041
353.085	370.688	292.113	367.976	270.587	346.06	359.612	350.917	301.362	317.083	425.273	349.134	406.175	323.467	334.303	327.41	166.047	167.942	167.23	181.646	356.13	343.939	353.938
350.539	366.449	291.78	365.788	271.016	343.045	357.649	348.954	302.019	316.909	423.665	348.108	404.713	322.353	333.326	326.346	165.035	168.466	167.177	183.646	353.406	342.227	351.396
353.6	368.949	294.637	366.238	273.587	345.657	358.281	352.535	304.306	319.606	428.678	351.884	409.416	323.527	334.274	327.437	166.698	168.529	167.841	183.733	357.629	345.501	355.448
356.909	370.761	296.429	369.597	277	347.463	361.644	354.954	303.882	320.085	427.727	351.737	408.667	322.826	333.4	326.674	168.756	169.105	168.974	183.404	355.189	342.562	352.919
362.152	370.804	296.19	368.631	277.143	347.418	360.773	356.286	303.441	320.206	427.678	352.868	408.914	322.966	331.4	326.035	165.942	169.028	167.869	182.807	356.108	342.178	353.603
362	377.674	294.667	369.96	272.643	351.657	361.601	353.065	300.214	316.981	426.123	350.921	407.261	321.86	330.148	324.876	166.686	166.091	166.314	181.561	354.087	341.178	351.766
354.939	372.174	289.952	367.047	271.286	346.403	358.822	347.115	298.302	313.788	424.731	348.553	405.624	322.297	331.859	325.776	165.698	168.308	167.328	183.105	350.757	339.918	348.808
350.152	365.283	286.81	363.785	267.929	340.687	355.552	342.046	298.011	311.981	420.59	347.553	402.271	319.809	331.511	324.067	165.663	167.364	166.725	183.053	352.664	340.863	350.542
343.97	359.913	283.762	360.953	268.143	336.045	352.982	339.272	298.839	311.667	416.991	344	398.683	319.475	331.919	324.003	164.477	167.301	166.24	181.421	349.246	339.562	347.505
342.333	357.283	286.476	359.49	271	335.09	351.89	342.512	300.285	313.681	416.991	343.5	398.558	318.822	330.348	323.016	166.081	166.224	166.17	180.772	351.183	340.918	349.337
346.364	361.935	287.381	363.275	271	338.567	355.35	343.175	302.987	315.737	419	344.987	400.436	319.275	333.859	324.582	164.826	166.86	166.096	181.719	350.468	341.781	348.906
353.966	369.254	294.402	366.916	274.302	345.793	358.962	345.909	302.276	316.119	426.677	346.617	406.596	321	334.297	325.839	167.641	167.59	167.609	184.488	357.071	344.587	354.826
356.784	371.167	296.878	369.231	275.017	347.882	361.14	347.153	301.623	316.068	425.752	348.156	406.289	321.356	333.386	325.734	166.78	168.772	168.024	183.523	353.939	345.395	352.402
356.299	371.645	294.593	370.775	274.017	347.494	362.465	348.199	301.681	316.439	427.324	350.091	407.952	322.72	331.756	326.009	165.92	167.807	167.098	180.839	354.636	343.614	352.654
356.632	369.08	296.212	368.406	274.588	346.24	360.348	352.609	302.043	318.085	429.386	351.275	409.794	324.521	332.964	327.594	165.443	170.135	168.373	181.874	355.212	341.957	352.828
354.875	366.319	293.593	365.332	272.945	343.524	357.397	354.305	302.448	318.9	429.029	351.249	409.52	323.915	334.786	327.871	167.629	168.401	168.111	183.348	358.281	342.217	355.393
352.723	364.776	291.116	364.097	272.374	341.688	356.219	354.314	301.788	318.452	429.985	351.709	410.352	324.157	334.467	327.909	167.56	169.296	168.644	181.751	356.993	343.107	354.496
353.905	368.732	291.45	364.64	272.731	344.509	356.747	353.301	302.484	318.606	428.073	351.143	408.777	321.059	333.267	325.502	167.653	168.499	168.181	182.418	356.888	343.834	354.54
355.875	372.254	290.402	366.177	272.588	346.598	358.14	349.075	300.137	315.663	425.012	348.617	405.85	319.979	331.964	324.34	167.827	168.289	168.115	182.084	358.482	343.943	355.868
349.545	366.348	289.905	364.772	269.929	342.388	356.626	348.968	301.589	316.62	420.793	344.079	401.551	322.847	333.067	326.566	164.942	166.93	166.183	182.228	354.318	341.397	351.995
343.182	360.348	287.667	362.805	268.929	337.567	354.742	349.724	300.872	316.37	418.396	343.855	399.7	323.068	332.585	326.531	165.988	167.315	166.817	183.246	352.339	339.945	350.111
346.848	361.913	288.238	363.926	272.429	338.821	356.067	348.364	302.405	316.985	419.053	344.013	400.231	321.593	333.407	325.892	165.395	167.636	166.795	184.491	355.162	341.699	352.741
352.909	368.087	294.381	368.322	275.286	344.985	360.331	351.009	303.739	318.735	426.123	347.053	406.29	323.521	334.667	327.577	165.267	168.455	167.258	184.211	356.339	341.411	353.655
364	380.522	298.286	374.188	278.143	354.746	365.939	346.028	301.927	315.918	424.176	349.171	405.363	320.445	333.748	325.286	166.64	167.776	167.349	182.421	356.009	342.438	353.569
360.273	375.196	295.714	372.134	272.643	350.284	363.589	341.779	300.079	313.308	423.89	350.092	405.38	319.703	332.037	324.191	166.756	166.776	166.769	184.193	354.09	340.425	351.633
352.152	368.261	289.143	364.436	269.214	343.463	356.258	346.608	300.268	314.969	420.577	348.461	402.488	319.39	332.074	324.005	164.651	166.392	165.738	182.053	350.423	341.63	348.842
345.333	360.652	286.571	361.262	268.357	337.433	353.282	344.387	300.398	314.354	420.361	348.645	402.373	318.958	331.067	323.364	164.953	167.322	166.432	181.649	351.931	340.712	349.914
347.843	363.292	290.448	363.097	271.087	340.461	355.194	346.854	300.483	315.195	426.6	351.818	407.843	321.809	332.636	325.749	166.095	168.745	167.749	182.119	353.928	343.501	352.053
350.994	365.445	291.829	365.211	271.801	342.372	357.188	347.564	300.761	315.61	425.485	351.594	406.952	322.038	335.273	326.854	167.061	167.759	167.496	181.383	355.42	343.665	353.307
352.812	367.032	292.448	364.594	271.373	343.655	356.586	346.951	300.74	315.401	424.459	351.7	406.209	320.627	334.391	325.636	166.805	168.402	167.802	182.909	353.913	342.925	351.937
352.782	367.619	291.114	366.057	272.444	343.64	358.016	345.707	300.77	315.027	425.045	350.2	406.272	321.975	333.073	326.013	167.165	168.514	168.007	181.663	355.88	343.062	353.575
354.661	372.032	290.924	367.278	271.944	346.61	359.089	347.615	298.752	314.255	424.895	351.239	406.42	321.445	331.702	325.177	165.991	168.164	167.348	182.558	353.586	342.008	351.504
355.691	373.488	291.591	369.077	271.516	347.819	360.697	349.873	300.847	316.401	424.961	349.581	406.054	323.284	332.606	326.676	166.072	168.276	167.448	182.681	353.994	343.679	352.139
356.994	374.662	292.162	368.124	272.73	348.804	359.93	348.799	302.134	316.939	425.886	350.713	407.031	320.644	332.769	325.056	166.154	168.647	167.71	182.312	354.15	342.884	352.125
354.176	366.358	292.495	365.681	273.516	343.207	357.764	349.992	302.823	317.788	428.327	352.226	409.239	320.475	334.162	325.455	166.316	168.682	167.793	182.295	354.279	343.186	352.285
355.182	369.913	294.714	367.711	273.429	346.343	359.613	350.903	302.728	318.012	424.101	349.539	405.399	320.504	333.637	325.283	166.791	168.483	167.847	183.211	353.303	342.493	351.36
355.242	364.804	290.429	364.396	272.143	341.493	356.472	350.304	301.844	317.218	420.925	344.684	401.802	321.877	331.874	325.515	166.116	167.049	166.699	184.07	353.435	342.082	351.394
351.061	368.13	287.333	363.228	270.357	342.806	355.252	346.779	299.925	314.789	420.026	340.368	400.046	319.708	329.481	323.264	164.535	166.993	166.07	181.684	353.027	341.644	350.98
344.333	361.283	288	362.007	270.071	338.313	354.11	346.244	299.499	314.329	418.683	342.184	399.495	320.708	330.963	324.439	165.907	167.084	166.642	182.105	350.474	339.74	348.544
346.758	361.13	291.762	363.772	274	339.388	356.061	350.972	302.437	317.835	423.062	345.921	403.713	322.763	332.207	326.199	165.221	167.042	166.358	183.842	355.426	341.356	352.897
351.273	366.891	294.952	368.128	276.571	344.343	360.264	347.742	302.33	316.737	424.943	345.474	405.01	321.936	333.104	326	167.558	168.406	168.087	182.737	355.393	343.466	353.249
352.424	365.522	292.667	366.409	273.5	342.687	358.429	342.138	300.747	313.879	423.811	347.395	404.644	320.839	333.119	325.307	166.558	167.441	167.109	182.07	357.123	342.452	354.485
352.394	365.391	292.667	367.503	275.857	342.597	359.632	345.682	302.377	316.116	423.665	347.618	404.591	322.182	334.652	326.72	165.349	167.804	166.882	181.684	357.676	341.726	354.808
355.212	369.457	294.286	370.443	273.857	345.896	362.147	348.654	302.171	316.918	425.9	350.768	407.055	322.501	334.316	326.801	166.804	167.923	167.502	183.595	356.068	340.415	353.253
357.303	372.109	293.714	369.577	273.143	347.537	361.294	353.124	302.021	318.234	426.653	350.676	407.596	322.561	334.783	327.009	166.025	168.027	167.275	183.034	356.599	341.963	353.968
357.455	372.891	294.19	368.591	273.786	348.224	360.448	353.119	302.104	318.289	426.481	349.544	407.184	323.4	333.842	327.2	165.455	168.3	167.231	182.648	355.026	342.772	352.822
356.848	372.478	291.381	367.772	272.5	347.06	359.589	352.17	302.616	318.337	424.882	348.728	405.781	322.29	332.635	326.055	167.211	168.216	167.838	183.911	353.807	342.539	351.781
356.485	374.217	289.571	367.852	271.286	347.687	359.558	349.769	300.561	316.172	424.574	348.202	405.418	320.9	330.575	324.421	166.513	168.475	167.737	181.455	352.629	340.361	350.423
354.727	369.935	291.333	365.49	271.429	345.298	357.411	345.866	301.044	315.264	423.922	348.07	404.896	320.328	331.812	324.507	165.967	168.664	167.65	182.736	354.347	342.319	352.184
352.758	363.283	290.095	362.309	272.286	340.343	354.577	348.138	300.753	315.786	425.001	347.439	405.547	320.569	332.405	324.877	166.897	167.314	167.157	183.262	353.068	341.84	351.049
350.455	362.87	289.095	363.617	271.214	339.746	355.681	348.751	302.036	316.856	425.367	350.097	406.487	320.823	332.064	324.914	166.222	167.832	167.226	182.701	353.395	342.881	351.505
349.576	364.63	289	365.255	270.071	340.925	357.08	349.415	302.013	317.051	423.11	347.961	404.261	320.839	332.541	325.097	166.256	169.042	167.996	182.07	352.634	341.151	350.569
349.939	365.5	290.476	364.651	270.786	341.985	356.589	349.77	301.473	316.795	423.15	349.066	404.568	321.568	334.222	326.173	165.686	166.874	166.428	182.719	352.775	341.959	350.83
349.939	364.587	289.905	364.564	272.214	341.179	356.632	351.41	301.897	317.605	424.485	349	405.551	320.847	333.059	325.291	165.512	168.671	167.485	184.123	353.174	342.027	351.17
350.212	363.283	289.333	364.074	272.643	340.104	356.221	349.382	301.784	316.884	422.894	348.618	404.264	320.86	332.526	325.105	166.384	168.273	167.563	183.105	352.787	342.507	350.938
350.515	366.696	293.095	366.852	272.071	343.627	358.712	345.719	301.728	315.684	420.608	348.724	402.578	320.61	333.911	325.45	165.721	167.322	166.721	181.421	353.745	342.671	351.754
352.333	368.935	291.429	366.302	272.714	344.642	358.264	343.963	300.961	314.604	418.172	347.224	400.376	319.11	331.719	323.698	167.57	166.14	166.677	184.07	353.417	342.425	351.441
348.879	365.565	289	363.423	270.929	341.567	355.479	345.714	300.865	315.094	417.211	347.237	399.66	320.792	331.77	324.787	165.244	168.091	167.022	182.561	352.054	339.781	349.847
347.152	364.63	287.381	362.557	268.357	340.418	354.466	343.866	300.165	314.029	419.604	346.961	401.383	320.919	331.474	324.76	165.581	166.182	165.956	181.965	352.907	339.836	350.557
347.182	364.37	288.667	364.054	271.643	340.642	356.117	345.998	299.799	314.456	425.239	349.817	406.321	319.744	333.037	324.581	167.269	167.513	167.421	181.596	353.746	342.305	351.688
351.152	365.913	290.333	364.819	270.071	342.224	356.681	349.901	302.217	317.345	425.75	348.041	406.259	323.443	331.511	326.379	166.036	168.604	167.639	182	356.157	341.908	353.595
354.182	368.326	290.619	367.161	271.857	343.97	358.975	349.275	302.03	317.019	425.023	347.278	405.523	322.697	332.429	326.239	167.001	167.751	167.469	182.754	355.397	340.291	352.681
353.273	366.457	293.19	365.315	273.857	343.493	357.46	350.795	301.223	316.95	424.023	345.844	404.414	322.108	331.999	325.708	165.676	169.52	168.076	183.017	352.983	339.62	350.58
352.788	367.739	293.381	368.537	273.357	344.433	360.362	349.542	301.221	316.551	424.085	343.975	403.991	321.735	332.385	325.611	166.129	167.807	167.176	184.052	354.145	341.209	351.819
351.576	364.783	293.476	366.503	272.857	342.433	358.46	353.878	302.116	318.538	422.103	344.804	402.714	321.409	331.785	325.185	167.269	168.177	167.836	182.21	354.142	342.839	352.11
356.636	369.087	295.048	368.101	275.429	345.881	360.141	349.118	301.471	316.588	422.794	345.436	403.391	322.858	334.525	327.104	166.025	167.932	167.216	185.281	358.613	345.743	356.299
358.212	373.913	293.524	371.074	274.786	348.716	362.804	345.74	300.801	315.058	424.367	345.804	404.661	319.905	332.17	324.368	165.304	167.114	166.434	181.965	356.469	342.565	353.969
355.848	370.522	292.476	369.43	273.714	346.06	361.209	349.046	303.056	317.646	424.617	347.355	405.238	323.394	335.17	327.679	165.198	168.608	167.328	183.544	356.499	341.082	353.727
359.455	373.543	294.381	370.752	275.643	348.731	362.583	349.747	303.154	317.936	425.784	349.566	406.667	321.881	334.941	326.633	167.36	168.503	168.074	182.211	355.772	340.836	353.086
361.848	374.5	296.762	371.403	277.143	350.134	363.307	350.083	301.732	317.072	426.022	349.5	406.828	321.216	331.489	324.954	165.756	167.825	167.048	183.702	353.544	342.575	351.571
360.242	376.065	295	370.376	275.929	350.657	362.264	348.272	300.557	315.694	424.436	349.75	405.703	319.386	333.133	324.388	166.012	166.923	166.581	183.298	350.796	342.767	349.352
352.061	370.674	290.238	366.342	270	345.463	358.067	345.332	301.497	315.404	420.176	349.987	402.571	319.559	332.296	324.194	166.488	167.168	166.913	181.596	352.432	344.384	350.985
349.758	370.283	287.429	365.852	270.214	344.313	357.638	345.364	301.107	315.148	419.877	349.25	402.162	318.263	332.156	323.318	165.128	166.021	165.686	182.825	352	342.493	350.291
348.909	366.174	289.048	363.805	271.929	342	355.914	346.719	301.505	315.849	421.921	349.934	403.865	319.487	332.556	324.243	164.198	168.112	166.642	181.947	353.054	342.452	351.148
349.545	360.174	287.667	360.872	268.071	337.448	352.902	347.871	301.191	316	423.176	350.355	404.911	320.589	333.133	325.154	167.256	167.916	167.668	183.088	354.309	341.288	351.968
345.485	358.448	284.597	360.958	267.502	335.3	352.932	346.861	300.891	315.475	425.848	352.869	407.543	321.007	332.12	325.051	166.073	167.737	167.112	181.882	353.409	342.168	351.388
345.212	356.404	286.311	360.025	268.788	334.434	352.189	348.908	300.731	316.014	427.161	350.421	407.912	322.016	332.446	325.811	166.666	168.212	167.632	183.268	353.853	341.771	351.681
349.273	360.187	289.263	361.77	271.502	337.957	354.018	348.138	300.613	315.69	426.324	347.684	406.599	322.465	333.609	326.52	167.259	169.744	168.811	183.847	353.568	341.921	351.474
350.364	360.448	290.74	362.945	271.574	338.599	355.097	346.313	299.208	314.152	425.83	348.303	406.384	322.194	331.32	325.515	165.736	167.471	166.82	181.952	354.304	340.305	351.787
348.848	361.73	290.502	363.542	272.716	339.405	355.742	348.594	301.703	316.579	427.901	348.961	408.1	323.605	333.075	327.051	166.248	167.136	166.802	181.251	352.616	340.647	350.464
351.818	367.817	291.502	367.321	273.788	343.897	359.288	351.617	302.499	318.082	429.31	347.947	408.902	323.77	334.268	327.59	167.887	170.059	169.243	182.935	355.259	342.976	353.05
354.333	370.339	291.502	369.488	272.216	345.628	361.134	352.47	302.258	318.187	428.121	350.684	408.698	325.694	334.705	328.973	166.48	168.681	167.855	184.04	356.631	342.004	354.001
354.667	368.578	289.787	366.052	270.002	343.882	357.803	349.921	301.547	316.893	425.02	348.25	405.764	323.494	333.461	327.121	167.108	169.527	168.619	183.268	357.544	339.976	354.385
354.697	372.435	288.429	365.711	272.643	346.104	357.718	349.714	301.244	316.621	420.07	345.605	401.393	321.178	331.289	324.857	166.593	166.811	166.729	180.877	353.811	339.945	351.318
350.091	363.5	291.286	363.557	273	340.866	355.779	353.728	302.6	318.82	423.89	345.605	404.254	322.712	332.052	326.111	166.244	168.79	167.834	181.825	353.868	341.658	351.672
355.303	368.239	296.19	368.779	275.929	345.657	360.804	353.982	304.822	320.418	426.119	347.75	406.462	321.992	333.037	326.011	167.36	168.441	168.035	182.737	354.168	342.26	352.027
358.909	368.304	296.571	368.644	275.071	345.821	360.607	346.94	301.974	316.24	421.846	347.211	403.125	320.051	332.511	324.585	166.709	167.671	167.31	184.07	353.82	343.219	351.914
357.818	376.304	292.286	370.181	272.429	349.97	361.785	343.484	301.685	314.946	417.67	346.368	399.785	319.212	331.067	323.526	166.57	167.056	166.873	182.509	355.336	342.534	353.034
349.909	368.413	288.857	365.06	271.857	343.478	357.055	345.475	302.006	315.797	420.273	347.618	402.049	320.441	332.926	324.984	164.93	167.329	166.428	183.439	354.652	342.452	352.458
350	360.217	292.19	362.067	271.643	338.896	354.301	350.392	302.58	317.749	424.137	349.395	405.389	322.597	334.919	327.081	166.709	167.846	167.419	180.842	354.853	342.808	352.687
354.485	371.043	294.095	369.383	272.857	346.925	361.092	348.912	301.212	316.345	424.079	350.342	405.584	321.987	334.2	326.431	165.616	166.084	165.908	184.474	356.03	344.384	353.936
351.303	367.565	287.671	365.954	271.639	342.524	357.853	345.426	300.078	314.465	423.251	351.171	405.172	320.352	334.633	325.549	165.707	167.191	166.634	184.374	353.256	343.598	351.519
345.242	361.804	284.862	363.773	268.282	337.688	355.571	342.555	298.365	312.384	422.04	349.092	403.743	320.374	333.551	325.169	165.381	168.08	167.066	181.971	353.325	340.543	351.026
346.606	360.652	286.957	362.639	269.282	337.554	354.62	346.546	300.701	315.245	424.454	349.513	405.657	321.31	334.588	326.142	166.079	168.933	167.861	183.234	353.541	340.789	351.248
353.394	367.13	291.766	367.504	273.068	343.509	359.393	347.191	302.213	316.482	426.256	351.987	407.628	321.649	334.329	326.263	166.916	168.429	167.861	182.515	353.631	343.365	351.785
357.182	371.413	293.29	370.323	273.925	346.927	362.043	346.878	300.341	315.105	426.428	350.263	407.324	324.467	332.848	327.517	167.032	167.842	167.538	183.164	354.358	344.2	352.531
354.545	368.456	290.623	367.719	271.068	344.061	359.418	347.657	298.904	314.371	424.075	347.579	404.888	322.407	333.581	326.473	167.044	167.912	167.586	181.901	354.589	341.639	352.26
351.212	365.826	288.1	364.061	269.925	341.464	355.976	346.551	298.763	313.924	423.049	346.092	403.747	320.263	330.551	324.007	166.742	167.156	167	183.024	353.334	341.132	351.139
350	365.826	288.29	363.833	270.21	341.524	355.792	346.892	300.277	315.066	423.793	345.013	404.034	319.624	331.596	323.98	165.079	169.136	167.612	182.304	352.006	341.05	350.036
351.97	364.043	292.286	365.685	274.571	341.552	357.859	350.76	303.182	318.276	424.352	347.658	405.116	321.093	331.652	324.935	166.058	168.601	167.646	183.825	354.021	343.384	352.108
359.152	368.283	296.429	369.013	275.643	345.761	360.994	351.484	303.775	318.911	428.022	349.553	408.34	321.441	333.948	325.992	166.198	167.818	167.21	180.281	354.61	343.658	352.64
364.091	376.652	297.333	371.195	278	351.791	363.19	348.212	302.405	316.937	427.198	348.434	407.442	321.059	331.6	324.895	167.058	168.259	167.808	182.561	355.793	341.534	353.229
357.394	375.63	293.667	369.584	273.929	349.94	361.368	346.613	300.925	315.42	422.943	348.855	404.36	319.085	329.933	323.032	164.651	166.671	165.913	182.333	353.607	339.904	351.143
349.697	364.935	289.857	363.409	271.357	341.403	355.503	348.931	301.786	316.743	424.048	349.368	405.317	321.733	332.859	325.782	166.267	168.091	167.406	182.947	352.676	339.753	350.352
347.455	359.304	288.905	359.49	271.5	337.239	351.933	353.424	302.859	318.901	423.899	349.079	405.132	323.847	333.659	327.418	166.581	167.79	167.336	182.596	353.718	341.178	351.463
350.333	364.13	290.381	363.772	271.357	341.015	355.834	351.226	302.488	317.95	422.709	348.737	404.155	322.737	332.622	326.334	167.372	167.888	167.694	183.509	355.916	342.712	353.542
348.273	365.587	287.048	363.409	269	340.97	355.301	347.23	302.148	316.45	422.291	348.368	403.749	321.589	333.274	325.841	165.093	167.357	166.507	183.298	354.961	342.096	352.648
