# Supplementary material for: A Normalization Framework for Emotional Attention
Source: PLoS Biol. 2016 Nov 21;14(11):e1002578. doi: 10.1371/journal.pbio.1002578 (PMC5117559; doi:10.1371/journal.pbio.1002578)
Supplement: S10 Data — (ZIP) [file pbio.1002578.s010.zip › S10 Data/IndividualSubjectRawData/SUBJECT3/subject3.txt]

<header>
NrOfVOIs: 21
NrOfVTCs: 6
VTC-File-1: 	NrOfVolumes: 194	FileName: "RUN1_3DMCT_LTR_THP0.0150Hz_TAL.vtc"
VTC-File-2: 	NrOfVolumes: 194	FileName: "RUN2_3DMCT_LTR_THP0.0150Hz_TAL.vtc"
VTC-File-3: 	NrOfVolumes: 194	FileName: "RUN3_3DMCT_LTR_THP0.0150Hz_TAL.vtc"
VTC-File-4: 	NrOfVolumes: 194	FileName: "RUN4_3DMCT_LTR_THP0.0150Hz_TAL.vtc"
VTC-File-5: 	NrOfVolumes: 194	FileName: "RUN5_3DMCT_LTR_THP0.0150Hz_TAL.vtc"
VTC-File-6: 	NrOfVolumes: 194	FileName: "RUN6_3DMCT_LTR_THP0.0150Hz_TAL.vtc"
</header>

"Rface" "RDNV1" "RDFV1" "RVFV1" "RFV1" "Lface" "LDNV1" "LVNV1" "LDFV1" "LVFV1" "LNV1" "LFV1" "LPPC" "RPPC" "RDLPFC" "RFEF" "LFEF" "LPUL" "RAMY" "RMOFC" "LMOFC"
236.217	289	209.583	188.34	191.423	235.765	194.8	181.675	207.085	208.852	183.184	207.73	307.231	290.188	350.096	435.95	374.706	141.487	132.931	282.601	330.201
233.13	289.346	205.167	185.245	188.137	238.206	195.2	180.805	203.777	207.259	182.46	205.047	304.473	291.223	349.64	427.458	370.059	138.795	135.255	282.441	330.394
235.091	290.98	208.269	189.405	192.144	236.017	195.592	183.121	206.18	210.02	184.555	207.582	305.598	289.85	352.331	424.807	370.592	140.43	133.585	285.512	333.239
235.743	288.672	207.796	187.019	190.035	236.105	193.392	182.394	204.382	208.057	183.658	205.724	304.968	290.048	351.555	425.734	372.357	139.276	133.709	285.19	332.141
233.547	292.287	205.158	185.118	188.027	237.546	195.392	179.809	204.457	208.261	181.601	205.845	305.896	292.086	351.499	428.066	371.475	141.482	134.02	284.767	332.826
235.156	291.903	206.324	184.91	188.019	237.076	195.392	181.614	204.786	207.576	183.198	205.805	307.639	291.834	355.203	429.607	371.769	140.456	134.937	284.403	334.273
240.96	292.749	209.241	188.203	191.257	237.105	192.592	183.238	204.01	210.761	184.313	206.474	308.842	291.446	354.419	430.125	373.122	138.046	135.923	284.361	333.055
234.787	292.634	205.408	186.717	189.43	235.811	194.192	181.251	203.606	207.909	182.739	205.176	306.942	293.284	353.667	432.917	372.475	141.302	135.799	284.195	332.432
237.308	292.364	207.213	186.811	189.773	238.252	197.392	181.407	206.361	207.706	183.244	206.852	306.948	291.92	350.915	430.728	373.298	138.097	135.868	285.507	333.636
238.547	292.787	209.574	189.877	192.737	236.135	194.992	182.861	204.659	208.965	184.256	206.23	307.179	290.322	350.251	428.537	369.592	140.815	135.489	284.391	333.717
235.522	287.231	204.833	187.439	189.964	234.5	193.2	179.792	203.298	206.5	181.333	204.466	305.051	290.799	350.224	428.747	369.529	138.744	134.359	281.478	330.802
232.587	286.808	205.417	185.519	188.407	235.382	192	178.429	204.372	205.741	179.989	204.872	305.499	290.637	350.848	426.439	367.824	140	134.055	281.906	330.003
232.783	287.385	207.722	184.255	187.661	235.853	192.8	178.39	202.862	206.704	180.046	204.264	304.468	290.232	349.312	428.233	368.647	139.769	134.662	282.391	329.818
233.891	289.308	206	186.156	189.036	234.441	191.8	177.948	202.819	206.963	179.54	204.331	304.902	290.226	351.464	431.471	365.235	138.744	135.248	281.646	331.042
236.587	287.962	208.056	184.901	188.262	233.971	193.8	180.468	204.723	206.944	182	205.534	304.257	289.682	352.048	432.711	371.118	137.513	135.117	282.78	329.237
233.543	288.654	207.111	187.094	190	233.647	191	177.156	203.191	205.889	178.747	204.176	303.712	290.656	353.072	430.637	372.412	138.154	134.559	282.134	330.64
232.565	287.962	205.833	185.991	188.871	235.029	193.6	179.234	203.83	206.111	180.885	204.662	303.406	289.806	351.72	430.836	367.706	137.333	134.062	282.498	330.547
235.761	288	211.5	188.283	191.653	234.853	194	180.299	205.553	207.556	181.874	206.284	302.71	291.178	349.592	429.879	368.941	139.487	134.172	282.334	330.05
233.96	291.426	205.719	185.921	188.796	236.932	195.178	179.181	203.561	207.671	181.019	205.061	304.112	291.545	353.803	431.178	368.239	140.456	134.188	284.633	332.898
236.394	290.503	207.442	186.341	189.405	238.756	196.378	181.817	204.732	207.189	183.49	205.628	304.297	291.481	355.259	432.186	371.298	141.251	133.788	284.586	333.158
235.742	291.119	206.247	188.473	191.054	238.668	198.578	182.532	207.53	208.115	184.375	207.743	308.469	292.449	352.547	432.141	368.828	140.687	133.843	285.232	333.275
234.547	289.503	204.553	185.619	188.369	237.55	193.578	180.532	203.349	207.763	182.031	204.959	310.436	291.975	352.675	432.743	369.357	140.174	134.609	284.84	333.923
234.394	291.58	206.969	186.714	189.655	238.05	194.178	181.064	203.178	208.578	182.571	205.149	310.089	291.37	351.371	429.176	372.945	138.148	133.974	285.536	333.345
234.199	290.542	207.386	188.289	191.062	238.344	195.178	184.467	206.221	210.096	185.697	207.635	308.184	290.857	351.179	427.437	371.122	139.943	134.34	285.697	332.778
237.938	292.542	207.58	186.525	189.582	236.697	196.378	182.415	205.434	208.337	184.019	206.493	307.76	290.917	352.499	430.176	371.416	139.943	135.285	284.944	332.792
235.351	291.811	208.969	186.327	189.615	239.109	196.778	182.921	207.657	208.763	184.513	208.061	307.778	291.506	352.115	427.27	372.416	140.123	136.009	285.061	333.658
233.674	288.269	207.639	187.821	190.698	234.706	190.8	181.065	203.351	207.222	182.184	204.764	308.249	292.175	350.104	426.028	371.353	138.744	135.269	282.473	330.441
233.109	287.846	206.25	185.16	188.222	235.029	193.8	180.338	204.904	206.981	181.885	205.662	307.411	291.857	352.584	431.182	371.294	138.923	135.766	282.371	330.603
234.022	287.077	206.056	185.618	188.585	235.147	192.2	179.493	203.894	208.833	180.954	205.696	304.532	290.08	349.928	429.041	372.176	139.333	135.2	281.582	330.372
232.674	287.462	204.528	187.75	190.185	234.206	190	180.195	202.34	207.407	181.322	204.189	305.239	290.073	350.88	430.283	369.235	139.667	134.959	280.745	330.408
232.478	287.692	204.778	184.08	187.085	233.5	193.2	178.987	203.617	205.926	180.621	204.459	303.828	289.414	349.6	429.302	371.118	138.462	134.586	281.995	330.656
233.63	287.692	208.028	184.703	188.089	234.794	192.4	177.701	203.84	206.333	179.391	204.75	304.72	288.073	350.712	428.335	373.706	139.641	134.924	281.874	330.288
232.543	287.192	205.611	187.226	189.895	234.853	193	180.065	203.798	207.5	181.552	205.149	303.085	288.971	351.76	426.693	367.353	140.872	135.179	282.193	329.994
236.217	287.423	206.556	186.156	189.117	236.029	193.4	180.623	204.521	207.481	182.092	205.601	302.586	288.105	350.36	424.123	371.176	138.795	132.028	282.559	330.115
233.653	291.281	207.557	187.096	190.065	237.582	194.248	181.486	203.886	209.272	182.953	205.852	305.172	291.388	352.845	427.702	370.999	140.943	134.528	283.994	332.626
237.393	293.858	210.252	189.676	192.662	236.641	198.048	183.759	207.78	210.272	185.401	208.69	306.187	292.401	350.477	429.14	372.116	140.661	133.432	284.304	333.888
237.632	293.627	209.307	188.044	191.13	238.317	196.048	180.33	206.493	208.865	182.137	207.359	309.411	293.321	352.085	432.373	371.352	141.635	134.163	284.341	332.609
235.262	291.55	208.863	185.978	189.299	237.17	196.248	181.798	205.621	208.661	183.459	206.73	308.606	295.551	353.317	434.967	372.822	139.84	136.314	284.108	332.059
237.893	291.82	207.835	188.93	191.674	237.259	196.848	183.655	206.801	210.235	185.171	208.055	308.354	294.748	351.741	433.967	372.352	137.173	136.514	284.054	331.712
236.327	290.82	207.863	188.228	191.078	235.553	194.248	179.954	205.865	207.976	181.596	206.636	309.079	293.595	352.653	433.281	373.411	138.84	135.845	283.764	331.131
236.349	293.82	207.391	187.921	190.747	238.17	195.248	181.681	204.972	208.327	183.24	206.197	307.339	294.519	354.757	433.356	372.999	141.379	135.694	284.4	332.327
238.501	292.935	210.196	188.072	191.283	237.494	195.448	183.33	205.812	209.753	184.723	207.251	307.298	294.379	355.317	435.345	372.352	139.994	134.921	284.465	332.201
233.37	288.808	206.722	186.061	189.06	234.147	192.4	177.74	202.819	206.722	179.425	204.243	306.946	292.376	352.36	434.339	370.294	138.436	134.034	281.183	328.989
233.283	288.346	204.972	186.151	188.883	235.029	193.6	179.364	203.298	206.204	181	204.358	306.609	291.032	350.968	434.622	370.294	139.615	134.441	281.797	330.341
234.304	287.385	207.028	186.958	189.871	234.412	192.2	179.818	202.564	206.889	181.241	204.142	305.841	290.752	351.808	430.505	370.176	137.949	134.931	282.765	330.053
233.761	287.462	203.306	182.274	185.327	235.412	192.2	177.766	202.702	204.759	179.425	203.453	304.288	288.586	350.704	430.782	368.647	138.923	135.683	283.245	329.662
234.196	289.192	210.5	186.325	189.835	234.147	189.2	177.61	203	206.204	178.943	204.169	304.465	290.232	350.68	427.955	369.588	140.359	135.283	281.51	330.388
235.022	286.5	204.25	186.948	189.46	234.5	192	180.273	203.553	206.463	181.621	204.615	305.761	288.5	353.048	427.909	368.176	138.949	134.11	282.25	330.631
232.978	287.346	206.083	185.033	188.089	234.382	194.6	178.922	204.968	206.963	180.724	205.696	303.26	289.344	348.672	424.972	368.471	140.513	134.29	281.782	330.486
232.065	289.192	206.389	185.642	188.653	234.118	191.6	177.805	203.032	207.63	179.391	204.709	305.329	288.678	348.144	424.721	368.176	138.846	135.228	282.53	330.751
237.25	292.575	210.139	189.113	192.165	237.831	199.223	185.045	209.401	209.606	186.674	209.476	306.45	290.127	351.23	425.25	370.986	142.097	135.802	283.736	333.066
236.38	292.306	209.861	189.462	192.423	237.478	196.623	181.89	207.784	211.94	183.582	209.3	309.121	292.592	351.102	429.216	372.28	137.943	136.057	284.097	332.469
236.359	293.691	208.777	188.212	191.198	239.478	197.823	182.591	208.657	211.106	184.341	209.55	310.214	293.442	354.542	431.836	373.398	141.507	136.099	284.412	332.664
241.38	292.229	212.361	193.5	196.238	240.86	199.223	185.019	209.869	211.106	186.651	210.321	309.661	293.257	351.438	432.781	373.456	138.379	135.671	283.58	332.522
234.554	292.768	207.305	188.354	191.105	239.654	195.423	183.305	207.104	210.903	184.697	208.49	309.774	293.598	354.094	433.635	372.986	139.25	136.037	284.483	332.589
234.902	291.614	208.555	188.141	191.105	238.095	196.223	182.643	206.518	210.014	184.203	207.794	308.622	291.652	353.446	433.693	371.868	140.507	134.982	284.342	331.885
235.75	290.96	210.805	188.854	192.04	235.566	195.223	181.76	206.018	208.199	183.307	206.814	306.651	292.114	350.79	431.835	373.927	141.122	136.313	283.902	331.893
230.554	289.152	204.111	185.604	188.29	237.272	192.823	180.058	203.178	207.532	181.525	204.767	306.872	293.732	353.502	433.051	370.868	142.071	135.444	283.931	332.687
231.304	286.346	205.889	183.741	186.956	235.029	191.2	181.519	202.915	208.278	182.632	204.872	306.807	292.615	350.632	429.52	371.882	138.667	134.641	281.661	329.156
233.5	285.846	203.806	186.335	188.871	233.441	190.8	179.922	201.085	207.13	181.172	203.291	305.478	290.691	351.408	430.635	371.647	138.385	134.11	282.755	331.29
231.674	287.5	207.167	183.811	187.202	233.912	193.4	179.558	203.117	207.148	181.149	204.588	304.375	291.191	351.224	430.276	370.941	138.615	132.89	282.265	330.346
230.304	285.654	206.361	186.873	189.702	233	191.8	178.493	202.457	206.056	180.023	203.77	302.411	289.433	352.128	429.59	370.059	139.718	133.103	282.792	330.232
234.239	288.5	206.472	185.066	188.173	235.559	194	179.714	202.734	206.907	181.356	204.257	304.455	289.478	353.064	429.885	368.941	138.718	132.703	282.347	331.081
235.587	289.192	207.417	183.906	187.319	235.176	193	178.416	205.202	206.019	180.092	205.5	305.231	289.901	350.584	430.233	371.765	140.308	133.752	282.985	329.785
233.152	289.308	206.139	185.231	188.266	233.324	193	179.714	204.904	206.278	181.241	205.405	306.496	290.532	351.096	428.827	371.176	140.231	135.379	281.681	330.603
236.543	291	208.194	188.175	191.081	236.118	194	181.442	205.734	210.278	182.885	207.392	306.275	291.465	350.712	428.428	371.412	140.872	134.117	281.911	330.028
237.424	292.033	205.495	185.961	188.797	239.107	193.268	180.059	203.061	205.547	181.577	203.968	306.483	291.916	350.533	432.435	370.863	139.038	135.057	283.092	331.854
235.967	289.187	207.356	184.843	188.112	238.46	197.468	179.747	205.615	207.844	181.784	206.427	306.792	292.734	350.453	429.716	370.039	142.115	135.237	283.426	331.415
236.967	289.802	205.8	188.319	190.858	236.342	193.668	181.812	204.147	206.77	183.174	205.103	310.717	292.027	350.485	428.58	369.451	139.705	135.168	283.619	332.066
235.119	287.917	203.717	187.447	189.81	234.901	195.268	181.098	203.498	206.77	182.726	204.691	307.427	291.387	350.981	429.759	369.687	140.269	136.23	284.067	331.846
234.511	291.225	203.495	184.197	186.999	234.342	192.868	180.903	202.53	206.844	182.278	204.103	305.558	291.642	350.205	426.258	366.863	141.551	135.961	283.114	333.251
234.967	288.571	206.717	187.381	190.189	234.783	192.068	180.176	202.487	207.362	181.542	204.265	305.666	290.913	350.965	424.172	366.981	140.884	136.409	283.671	331.234
236.619	289.34	205.023	185.093	187.987	236.548	192.268	179.383	202.147	204.436	180.864	202.982	305.666	290.83	352.165	427.632	368.451	139.397	135.23	284.223	332.304
232.706	288.264	206.606	184.235	187.483	235.342	193.468	178.241	201.721	204.751	179.99	202.826	304.699	291.304	353.445	426.889	371.039	141.679	134.933	284.124	332.58
233.565	286.654	206.028	186.458	189.298	233.971	190.2	178.208	200.351	205	179.586	202.047	304.915	290.099	351.016	427.222	367.647	141.154	134.91	281.975	329.48
234.109	287.654	204.611	184.458	187.383	233.824	193	178.286	202.915	203.926	179.977	203.284	303.296	291.217	350.928	427.32	368.941	138.231	136.483	282.136	330.179
229.543	284.423	206.889	185.613	188.702	235.176	190.6	178.87	201.894	207.352	180.218	203.885	303.784	289.223	351.048	427.585	370	141.359	135.166	282.384	329.637
231.957	288.731	206.333	186.142	189.073	235.647	194.4	180.143	206.021	209.63	181.782	207.338	306.036	289.818	350.72	429.119	369.765	139.795	133.476	282.441	329.858
237.957	289.885	211.056	186.91	190.415	237.941	194.6	179.779	206.213	206.963	181.483	206.486	305.645	289.611	350.464	430.637	371.059	138.872	134.041	282.597	330.039
233.935	288.885	208.556	183.599	187.222	236.176	193.8	178.26	205.468	205.537	180.046	205.493	306.491	290.357	350.52	432.538	368.471	138.513	135.469	282.151	330.215
236.304	289.038	211.111	185.118	188.891	235.971	197.2	180.026	207.043	206.37	182	206.797	304.81	290.939	352.528	430.128	371.176	140.205	134.372	282.324	330.304
236.457	286.885	206.889	188.906	191.516	235.441	194.8	178.922	206.638	207.5	180.747	206.953	305.712	291.102	350.728	431.765	369.059	138.769	135.179	282.423	330.818
235.859	290.322	205.552	184.493	187.55	235.751	196.672	181.723	206.006	208.977	183.441	207.091	305.864	292.365	352.557	429.302	369.811	140.839	134.084	283.805	332.919
235.924	289.938	207.441	187.658	190.53	235.722	192.672	180.723	204.176	209.144	182.096	205.989	307.555	291.76	350.925	427.987	370.517	140.737	133.36	283.751	331.88
235.011	288.592	204.33	186.682	189.244	236.28	193.672	180.983	203.102	207.255	182.441	204.618	308.473	291.722	350.645	430.475	373.576	141.737	134.753	283.268	332.424
232.88	288.707	206.802	187.672	190.45	237.222	195.072	181.372	204.762	208.737	182.947	206.212	308.632	291.209	350.829	428.618	370.517	142.147	134.456	283.258	332.159
232.315	289.246	205.219	186.078	188.857	237.633	192.472	180.463	201.347	208.829	181.843	204.077	307.293	290.413	352.141	428.777	369.576	140.352	134.167	283.951	332.603
234.185	288.322	202.719	185.37	187.889	234.163	193.072	180.944	201.485	206.681	182.338	203.381	306.231	291.432	352.693	429.469	369.988	139.096	135.546	282.58	331.273
230.445	287.707	206.136	185.804	188.756	236.457	193.472	181.528	203.815	206.237	182.901	204.699	307.108	291.989	352.197	429.09	369.517	141.019	134.78	283.956	332.586
232.598	288.707	202.108	185.309	187.748	236.163	190.872	181.1	200.634	207.07	182.223	202.983	307.666	292.33	351.141	427.95	370.223	140.403	135.663	284.439	332.597
234.065	286.846	203.056	186.712	189.085	234.412	192	182.61	202.755	207.056	183.69	204.324	306.853	291.93	352.04	431.108	372.235	139.077	136.752	282.698	330.74
230.283	286.692	205.333	187.311	189.927	233.206	190.8	177.507	202.468	206.148	179.034	203.811	305.728	292.338	350.392	430.663	371.059	139.846	134.772	282.418	330.235
233.935	288.346	208.722	185.255	188.661	235.971	193.4	180.273	203.213	207.13	181.782	204.642	304.296	289.608	351.952	428.175	367.588	141.205	134.179	282.277	331.017
237.674	288.808	208.111	188.038	190.952	235.941	192.6	181.182	204.394	206.056	182.494	205	306.329	289.599	350.576	426.713	370.235	140.667	133.703	282.156	329.986
233.609	289.115	206	183.821	187.04	236	193.8	178.662	205.415	206.815	180.402	205.926	305.193	290.35	352.08	430.194	369.118	137.564	134.11	281.106	330.575
235.978	289.269	203.361	186.528	188.972	233.706	192.4	177.377	203.564	205.704	179.103	204.345	305.149	289.013	349.688	429.475	369.529	139.744	134.497	282.354	330.156
238.674	289.038	208.139	185.571	188.847	234.676	195	181.273	205.798	206.519	182.851	206.061	302.918	289.086	347.792	426.419	369.294	139.103	134.497	282.366	328.771
235.13	289.115	207.417	181.236	185.036	234.618	193.8	177.584	205.511	206.037	179.448	205.703	304.763	289.334	351.52	430.497	371.412	139.538	135.11	281.604	329.21
236.114	290.332	208.94	184.424	187.983	236.895	194.067	179.717	204.519	205.442	181.366	204.856	303.614	291.47	351.341	429.68	370.51	141.103	135.07	284.493	330.98
238.919	291.448	208.579	187.028	190.156	236.13	194.467	180.314	204.774	207.313	181.941	205.701	305.871	292.616	351.853	426.779	369.157	141.872	134.836	284.75	332.019
235.658	288.409	205.968	184.537	187.648	235.571	196.467	179.366	205.285	206.313	181.332	205.66	306.2	293.199	352.669	431.449	370.687	141.385	135.512	283.971	331.673
232.875	289.256	206.329	185.259	188.318	236.866	192.467	179.366	201.625	206.887	180.872	203.545	308.789	293.33	352.213	430.228	370.569	141.077	134.574	283.545	332.938
233.223	288.602	202.107	187.046	189.233	235.924	190.867	179.25	200.615	206.257	180.585	202.674	307.185	291.639	350.853	426.764	367.098	140.077	135.256	283.394	332.349
234.701	287.486	205.857	186.636	189.426	235.366	195.067	181.548	202.678	206.35	183.102	204.018	305.825	292.381	351.293	428.771	370.981	140.103	134.663	283.775	331.665
232.027	288.294	202.662	185.627	188.1	235.571	192.267	178.483	201.732	206.146	180.067	203.343	305.843	290.983	352.861	426.175	369.569	139.795	136.187	285.065	333.444
231.223	287.332	204.746	184.329	187.293	235.277	195.267	181.483	203.498	206.609	183.067	204.633	304.972	290.55	350.565	423.807	368.275	142	136.587	283.503	332.424
232.739	285.846	204.333	187.151	189.645	234.088	190.8	178.727	201.713	204.519	180.115	202.736	305.758	289.768	350.312	426.367	368.412	139.359	134	281.48	330.475
227.761	286.962	206.028	183.505	186.774	235.235	192.4	178.299	204.277	206	179.92	204.905	305.28	290.487	352.96	429.309	369.412	138.872	134.634	282.379	329.816
234.978	286.192	209.389	187.651	190.806	234.824	192.8	179.039	203.915	208.259	180.621	205.5	305.697	290.213	350.68	429.305	372	140.615	133.566	281.851	329.98
237.587	291.885	208.028	186.642	189.746	235.618	192	179.922	203.638	208.852	181.31	205.541	307.64	289.799	349.504	428.711	369.765	136.872	134.621	281.993	330.511
236.261	289.423	210.722	188.778	191.964	236.235	194.8	180.091	206.596	209.519	181.782	207.662	305.769	289.592	348.248	425.855	372.941	140.795	133.255	282.171	330.447
234.826	289.846	205.806	186.41	189.226	235.588	193.4	180.312	203.968	207.259	181.816	205.169	305.229	288.787	350.096	426.896	368.824	138.795	134.945	282.49	330.5
237.739	289.692	209.028	186.642	189.891	239.176	194	181.688	205.681	207.815	183.103	206.459	306.967	291.277	350.152	429.922	370.235	138.487	134.538	281.651	330.249
232.783	288.731	205.917	186.142	189.012	236.382	191.6	178.558	204.894	209.093	180.057	206.426	308.794	290.268	353.304	434.426	370.824	139.282	134.793	281.661	330.832
239.866	291.1	207.887	188.643	191.437	238.314	197.457	184.604	207.541	210.975	186.082	208.794	306.843	290.839	353.221	434.996	366.453	141.614	134.885	284.033	332.6
237.714	290.523	209.164	188.469	191.473	238.931	197.457	181.851	206.722	207.716	183.645	207.085	307.882	291.167	351.317	434.592	370.159	141.691	134.368	284.154	332.055
236.866	291.677	206.581	185.436	188.505	236.608	195.457	181.643	203.892	206.994	183.231	205.024	307.398	292.798	352.981	431.575	370.512	142.383	134.644	284.137	332.382
234.345	287.215	204.414	187.134	189.642	234.931	193.257	180.254	203.35	207.79	181.749	204.97	305.923	292.053	351.125	429.307	369.63	139.896	135.354	283.746	331.243
227.605	284.83	203.303	184.332	187.086	232.961	192.257	177.552	200.924	203.79	179.243	201.97	305.385	292.349	353.365	429.733	369.747	141.383	134.671	284.05	332.354
233.127	289.484	205.414	184.294	187.36	233.637	193.457	180.513	202.531	205.901	182.001	203.761	303.123	292.132	352.709	429.452	372.218	141.383	134.775	284.146	331.743
232.801	286.869	200.331	184.403	186.715	232.314	189.657	179.098	199.116	203.568	180.312	200.74	304.421	292.632	352.317	431.015	370.159	138.793	135.809	284.364	333.287
230.801	285.907	204.609	181.006	184.433	234.373	191.057	179.124	201.85	204.105	180.496	202.673	302.051	293.066	352.141	429.469	369.806	140.896	136.181	283.523	332.494
231.391	287.385	203.028	183.958	186.726	232.735	188.8	178.416	201.351	206.056	179.609	203.068	304.08	290.914	351.32	428.069	370.412	139.026	136.379	282.812	329.888
233.587	286.038	204.333	184.09	187.028	234.118	194	180.727	203.766	204.519	182.253	204.041	305.424	291.997	350.384	428.112	370.824	137.41	135.503	281.941	330.196
232	285.923	207.194	185.292	188.472	234.676	191	177.299	202.574	205.852	178.874	203.77	305.201	290.105	351.784	426.013	371.471	140.513	136.097	282.243	328.575
234.783	289.346	205.889	185.934	188.831	235.765	192.8	180.286	204.479	209.167	181.724	206.189	304.959	288.576	351.24	427.045	369.059	139.436	135.007	282.319	330.148
236.543	288.346	207.194	188.953	191.601	234.971	192	181.532	203.947	209.759	182.736	206.068	306.918	288.561	346.96	423.907	369	141.821	133.248	281.762	328.95
235.391	290.769	209.722	184.892	188.496	236.824	196.2	178.299	206.064	206.074	180.356	206.068	307.216	289.025	348.392	425.531	367.588	139.769	133.766	281.834	328.735
233.283	287.462	209	185.406	188.831	235.382	191	178.961	204.032	207.556	180.345	205.318	310.213	290.21	349.96	425.365	371.765	140.436	134.697	281.899	331.078
235.63	290.115	208.056	187.42	190.415	238.647	196.8	182.597	207.66	210.056	184.23	208.534	311.769	290.745	350.128	429.81	368.176	139	134.986	281.052	330.626
238.757	294.28	214.796	191.279	194.693	241.221	199.695	183.851	210.157	213.356	185.671	211.324	310.158	291.991	351.668	432.089	373.103	140.713	134.725	283.85	332.518
240.17	295.741	211.074	191.765	194.568	239.25	197.095	181.825	207.614	212.412	183.579	209.365	310.423	294.064	353.004	434.784	373.221	139.38	133.905	285.647	333.172
239.801	293.587	209.408	190.011	192.826	238.838	198.095	185.214	207.774	210.597	186.694	208.804	308.397	293.363	353.996	436.225	371.692	138.482	136.463	284.535	333.473
234.192	290.741	207.935	188.845	191.617	237.691	195.095	180.682	204.305	208.801	182.338	205.946	307.181	293.787	352.036	434.469	372.633	139.277	133.256	284.147	332.236
233.757	292.203	205.769	187.449	190.109	236.397	195.495	181.552	204.337	210.116	183.154	206.446	306.551	292.312	353.46	431.568	372.221	140.226	136.305	284.312	333.121
237.17	291.51	207.908	188.199	191.06	235.162	198.495	183.097	206.816	208.134	184.867	207.297	304.749	292.328	351.412	429.196	372.927	141.79	134.491	284.473	333.356
232.735	291.741	204.935	186.529	189.201	236.221	193.095	179.955	204.061	207.227	181.465	205.216	304.734	291.895	352.692	430.017	373.809	139.021	134.387	283.001	333.646
234.888	292.164	207.269	186.473	189.492	236.662	193.495	182.097	203.72	206.894	183.407	204.878	304.122	292.561	353.444	430.43	372.692	140.559	134.76	283.746	332.605
233.435	285.769	205.444	186.009	188.831	232.882	188.4	178.909	200.957	207.037	180	203.176	303.285	291.188	350.408	427.78	369.765	139.359	133.703	281.787	329.765
229.217	285.462	202.5	184.255	186.903	232.471	191	178.208	200.553	205.519	179.678	202.365	303.941	290.847	351.912	431.683	370.824	138.872	134.752	282.73	329.919
231.739	286.962	205.778	183.788	186.98	235.941	193.4	178.221	203.84	204.519	179.966	204.088	303.326	290.787	351.32	429.454	370.647	140.103	134.441	282.572	330.101
233.913	287.5	203.722	184.962	187.685	233.441	191	178.39	202.404	204.833	179.839	203.291	303.185	288.92	350.168	427.473	369.647	139.795	135.166	282.213	329.176
233.239	287.808	206.444	184.17	187.403	235.824	192	178.74	202.894	204.593	180.264	203.514	302.172	290.121	349.88	429.026	368.588	138.641	135.545	281.886	329.218
233.739	287.577	205.139	185.722	188.54	234	190.4	177.377	202.011	205.185	178.874	203.169	303.707	288.188	350.72	428.25	372.412	138.231	135.517	281.79	329.687
234.087	286.885	209.417	183.863	187.573	236.941	195.2	179.675	205.787	206.333	181.46	205.986	304.465	289.089	351.784	425.95	367.824	140.821	135.179	281.349	328.944
236.391	290.731	206.611	185.925	188.927	235.059	191.2	178.325	203.319	205.519	179.805	204.122	306.887	289.911	351.568	430.466	365.824	137.821	135.745	281.542	329.042
239.373	290.981	214.503	187.975	191.826	237.251	200.818	182.195	212.044	208.176	184.336	210.632	309.168	292.176	352.745	432.094	371.917	140.043	136.1	284.179	332.056
235.025	293.443	211.975	189.63	192.874	237.427	197.418	179.611	208.31	210.694	181.657	209.18	311.803	292.64	355.601	431.798	372.446	140.377	136.707	283.954	332.928
239.547	294.596	213.114	190.795	194.035	240.956	200.018	184.286	210.99	213.009	186.094	211.727	313.592	295.462	354.705	435.785	374.446	139.684	135.417	284.598	333.087
237.351	294.173	210.947	190.706	193.644	239.486	196.618	184.13	209.108	214.917	185.565	211.227	314.461	295.768	352.737	437.999	373.858	139.71	135.376	284.437	332.266
237.177	293.404	207.919	191.239	193.66	239.103	195.818	186.065	207.118	214.75	187.186	209.903	311.831	294.274	353.489	438.454	375.329	139.248	136.865	285.617	334.531
237.525	291.173	210.308	191.527	194.253	237.045	196.818	186.169	205.905	213.602	187.393	208.713	309.518	293.742	352.889	435.878	372.211	139.864	135.355	283.862	332.679
234.786	291.096	206.947	190.036	192.491	237.692	194.018	184.364	205.246	211.843	185.473	207.653	309.538	293.752	351.681	436.07	374.035	139.607	133.114	284.264	332.19
234.547	290.712	205.364	188.484	190.934	236.221	195.418	183.104	205.171	210.861	184.519	207.247	307.101	293.137	353.129	433.387	375.211	139.71	134.92	283.561	332.998
232.761	286.846	205.306	186.995	189.653	235.147	193.2	179.377	204.202	208.296	180.966	205.696	306.959	291.768	349.056	427.061	370.765	139.462	134.2	281.901	329.891
230.391	287.769	203.139	184.745	187.415	234.029	191	179.87	202.17	207.685	181.149	204.182	306.686	291.057	350.488	428.063	371	139.872	134.462	282.344	331.441
231.87	286.038	203.5	185.868	188.427	235.059	191.6	179.844	201.511	205.852	181.195	203.095	302.969	290.379	349.704	427.069	371.706	139.59	135.014	282.002	331.131
233.478	287.154	203	186.179	188.621	235.206	191.6	178.883	201.872	204.648	180.345	202.885	302.91	288.156	349.416	425.89	368.529	140.026	133.103	282.255	330.184
234.891	287.615	206.222	182.217	185.702	234.588	193.2	178.143	203.904	202.222	179.874	203.291	301.329	288.669	350.848	427.307	368.412	138.949	132.869	281.824	329.458
231.283	287.385	203.667	183.231	186.198	233.382	190.8	177.701	201.989	204.019	179.207	202.73	301.938	288.965	350.152	424.804	367.706	140.872	134.738	282.183	330.106
232.935	289.154	206.056	183.722	186.964	233.529	194.8	178.429	203.851	202.13	180.31	203.223	301.992	288.182	349.888	423.469	366.706	139.231	134.572	281.53	329.908
235.783	286.423	207.056	184.675	187.923	233.735	192	176.805	203.309	203.704	178.552	203.453	302.602	288.22	350.032	425.182	368.353	139.538	135.055	281.012	329.553
235.199	292.447	207.89	185.28	188.562	235.247	194.156	181.31	204.145	207.038	182.787	205.201	302.099	289.836	353.444	424.576	369.887	140.302	135.544	284.36	332.726
238.177	291.87	212.029	187.181	190.788	237.276	194.756	181.894	206.315	209.057	183.373	207.316	304.5	290.117	352.188	424.887	369.475	140.456	134.385	286.043	332.51
234.481	291.062	207.723	185.402	188.643	237.864	197.556	178.245	205.964	207.946	180.465	206.688	308.778	292.473	350.612	431.451	369.592	137.969	134.716	285.667	333.024
238.829	292.447	210.362	187.006	190.397	238.6	198.356	180.894	206.294	208.038	182.902	206.931	308.169	292.024	352.252	429.336	372.475	139.789	134.964	285.684	333.438
236.394	291.601	205.695	189.369	191.74	236.159	194.156	182.53	204.422	208.798	183.867	206.019	309.318	292.311	352.252	430.526	371.122	139.533	135.323	284.565	334.449
235.155	290.87	207.723	186.553	189.627	238.57	196.756	182.492	205.549	208.242	184.131	206.532	306.608	291.868	352.196	431.274	373.004	140.507	134.116	284.659	333.301
234.481	289.985	207.418	186.558	189.587	239.188	192.756	181.946	202.996	209.946	183.189	205.532	306.734	291.005	352.596	429.939	372.769	137.225	133.737	284.699	332.89
235.46	292.985	205.806	187.572	190.22	238.07	192.356	182.738	203.347	209.613	183.844	205.634	308.374	292.206	353.484	432.304	369.063	140.687	134.964	284.684	333.293
235.348	287.077	205.917	185.986	188.879	237.294	195.4	180.221	204.777	206.056	181.966	205.243	308.062	292.898	353.136	436.425	372.294	139.564	134.703	281.983	329.318
232.348	287.808	206.028	184.368	187.512	235.853	191	178.792	203.234	206.352	180.195	204.372	308.815	292.643	353.824	434.426	371.059	141.231	133.862	282.285	330.483
233.761	290.038	206.194	187.623	190.319	233.088	194.6	180.052	204.074	205.981	181.724	204.77	305.087	292.815	353.36	433.663	372	139.795	134.772	282.542	330.235
234.087	286.5	208.25	187.698	190.681	235.029	192.4	178.831	204.628	207.315	180.391	205.608	303.375	291.162	352.624	434.745	373.765	137.923	133.897	282.998	331.358
229.457	287	203.111	185.726	188.25	232.794	191.6	177.442	202.947	207.537	179.069	204.622	304.393	290.72	353.344	435.065	371.118	137.949	134.193	282.062	330.592
234	288.731	208.056	187.278	190.294	233.294	193.8	179.883	204.309	209.444	181.483	206.182	302.866	288.959	349.12	428.553	369.765	138.436	135.945	281.498	330.047
233.826	287.077	204.778	185.887	188.629	232.412	192.2	179.714	204.255	206.667	181.149	205.135	305.239	289.557	350.272	426.268	366.882	138.641	135.683	282.411	330.587
235.587	287.808	208.472	185.722	189.024	236	194.2	180.429	205.255	207.278	182.011	205.993	305.301	288.096	349.96	426.423	369.824	138.846	134.966	281.903	330.19
235.546	292.27	207.814	185.904	189.084	235.971	194.181	180.052	204.986	209.78	181.676	206.735	308.227	289.776	350.012	426.695	367.592	141.123	136.648	284.18	334.396
240.198	293.732	212.12	189.583	192.854	237.853	197.581	184.286	207.667	210.669	185.814	208.762	306.849	291.384	351.868	427.293	368.945	140.328	134.228	284.638	333.746
237.98	290.694	207.62	188.512	191.285	237.853	194.381	180.312	204.348	207.206	181.929	205.391	308.435	290.333	351.492	432.337	368.063	141.276	134.462	285.606	333.103
235.154	291.347	208.148	187.47	190.471	237.382	196.781	182.623	205.529	208.78	184.251	206.715	306.787	291.528	352.612	430.36	370.004	138.43	134.248	285.46	334.444
238.48	290.963	211.231	186.658	190.225	238.382	197.181	182.779	208.56	208.576	184.435	208.566	306.407	291.996	352.068	427.49	373.945	139.379	134.014	285.19	332.486
238.133	290.617	211.231	185.168	188.95	242.382	201.381	185.442	209.071	209.15	187.274	209.1	307.972	293.973	353.436	425.753	373.769	141.251	132.945	284.314	333.086
237.915	294.347	207.481	190.47	192.938	239.206	197.381	184.623	206.826	213.65	186.09	209.316	311.247	293.391	355.684	432.941	370.181	141.328	136.179	284.032	332.145
236.698	291.732	203.842	191.762	193.515	240.382	192.781	184.26	203.89	209.78	185.239	206.039	309.252	292.811	353.244	436.114	372.416	137.994	135.765	285.044	332.977
235.174	286.962	203.972	188.208	190.496	235.353	190	180.675	200.574	209.167	181.747	203.709	308.257	292.968	351.528	434.03	372.176	140.641	136.945	281.703	330.344
236.174	289.115	201.139	188.401	190.25	233.647	189.4	180.922	200.319	205.204	181.897	202.101	307.111	291.799	346.792	428.745	368.176	138.667	134.262	282.557	329.45
229.196	285.269	200.028	186.123	188.141	232.353	189.6	178.13	200.617	203.704	179.448	201.743	301.303	288.029	347.176	426	367.471	138.103	132.255	281.621	329.715
227.739	283.038	204.472	181.033	184.435	229.588	189.4	176.065	200.17	202.722	177.598	201.101	299.321	287.857	347.336	421.899	368.294	139.026	132.372	283.309	328.883
227.326	287.538	202.972	179.028	182.504	230.941	191	176.169	201.66	202.463	177.874	201.953	299.365	287.159	349.928	422.155	370.294	138.769	132.49	282.126	330.782
229.935	285.231	207.139	180.236	184.141	232.882	193	176.688	202.234	203.667	178.563	202.757	300.38	288.713	350.864	422.248	370.941	138.308	134.179	281.681	330.561
229.913	287	209.444	182.198	186.153	235.529	193.2	175.247	204.277	203.185	177.31	203.878	303.73	290.586	351.792	428.335	371.176	139.077	134.476	282.017	330.874
232	288.615	208.167	182.858	186.532	237.147	195.4	178.143	205.83	204.333	180.126	205.284	304.545	291.717	355.056	433.974	371.353	140.718	137.676	282.433	332.64
232.413	288.615	205.722	183.943	187.105	234.765	190	180.377	203.553	206.5	181.483	204.628	306.702	289.497	352.032	447.834	370.529	136.308	133.814	281.463	329.536
230.891	286.192	206.667	180.278	184.109	233.206	191.4	180.935	203.096	205.889	182.138	204.115	306.095	287.175	348.336	441.52	371.529	139.795	134.11	281.26	327.45
231.098	288.743	205.441	184.269	187.343	236.536	192.257	180.122	202.809	206.924	181.516	204.311	309.085	289.541	349.836	434.404	371.509	140.105	134.202	282.922	330.055
235.403	292.166	204.497	186.25	188.899	238.213	194.457	182.823	205.373	210.405	184.16	207.209	308.514	289.748	349.06	434.102	370.627	139.977	135.692	283.528	331.41
235.185	292.166	206.913	184.897	188.093	238.624	193.257	183.836	204.118	208.164	184.918	205.595	308.46	289.681	349.228	435.819	368.98	139.695	135.906	283.442	330.728
234.338	290.512	206.525	186.217	189.165	237.33	193.057	181.94	205.022	209.313	183.217	206.588	309.241	290.455	350.46	435.093	370.215	139.823	134.271	282.469	329.798
235.446	290.55	204.886	185.307	188.149	236.124	192.457	179.005	202.362	207.016	180.551	204.061	308.676	290.713	350.876	435.214	369.038	139.9	135.823	282.729	330.706
236.251	292.012	206.691	184.203	187.468	236.654	192.457	183.096	202.277	208.072	184.171	204.392	306.141	290.184	350.204	432.682	366.156	141.361	136.071	283.187	331.337
233.011	289.473	201.636	184.345	186.855	235.036	191.657	178.122	200.213	203.09	179.677	201.264	305.383	288.289	347.164	433.676	370.097	140.054	136.444	282.674	331.315
234.338	290.204	203.525	182.717	185.738	233.536	190.857	178.576	200.49	204.239	179.987	201.858	304.098	287.627	348.988	432.112	369.45	140.9	135.623	284.073	331.454
234.565	287.923	202.556	184.58	187.19	231.676	188.6	178.558	200.479	205.556	179.713	202.331	304.409	286.834	348.424	431.181	371.882	139.41	135.159	281.049	328.204
234.522	289.231	204.306	183.075	186.157	231.147	190.6	176.857	200.394	201.63	178.437	200.845	302.892	287.901	348.656	432.922	366.471	137.385	137.372	280.839	328.983
228.435	286.731	206.889	182.222	185.802	232.824	190.2	176.714	201.181	206.019	178.264	202.946	303.072	287.675	347.96	433.488	367.235	138.026	132.545	280.933	327.148
229.565	289.269	205.083	181.995	185.347	230.588	188.4	177.455	200.096	204.333	178.713	201.642	302.933	286.538	349.088	433.713	368.471	138.974	135.414	280.889	329.514
231.196	287.923	207.778	185.099	188.391	233.588	191.4	179.662	203.404	207	181.011	204.716	302.522	285.312	345.616	430.128	365.647	140.205	133.862	281.599	328.855
233.913	288.192	205.5	184.59	187.625	234.147	191.4	179.091	200.915	206.963	180.506	203.122	305.468	287.401	349.304	434.79	369.176	138.41	135.524	281.941	329.564
229.609	287.538	209.389	184.057	187.734	234.147	192.2	178.156	205.287	205.648	179.77	205.419	306.501	288.618	349.36	435.013	366.118	137.949	134.628	280.752	328.587
228.696	287.923	204.25	182.712	185.839	235.235	191.6	178.143	203.17	208	179.69	204.932	308.73	288.99	351.472	436.29	368	139.179	135.938	280.998	329.212
236.502	292.134	207.723	185.511	188.736	238.044	194.257	181.654	205.469	206.829	183.103	205.965	308.596	288.512	349.765	436.051	364.579	140.049	137.07	283.536	332.343
234.394	290.903	213.806	185.978	190.018	239.485	200.657	182.239	210.522	207.866	184.356	209.553	308.321	289.538	350.173	436.213	372.873	140.151	133.856	283.427	330.947
234.176	293.019	207.834	185.993	189.163	239.926	196.257	183.537	207.139	209.681	184.999	208.067	310.704	292.172	350.917	435.686	370.402	138.741	135.601	282.885	331.757
237.502	289.057	205.834	187.167	189.877	238.044	193.857	183.498	204.926	208.514	184.689	206.236	308.982	290.305	349.237	438.197	370.344	137.561	135.456	283.345	330.215
231.35	289.057	201.667	185.403	187.764	235.721	191.857	181.278	202.107	207.866	182.494	204.208	308.074	289.519	348.341	436.908	371.049	140.254	135.036	283.073	331.095
232.785	288.75	200.751	184.474	186.837	236.809	190.457	183.42	200.309	206.403	184.229	202.533	305.524	288.719	348.197	434.951	366.755	140.049	135.043	281.917	329.542
230.807	285.826	197.695	182.082	184.349	233.397	187.657	180.602	197.501	204.088	181.413	199.904	304.162	287.64	347.917	432.066	367.991	139.202	135.243	282.256	330.6
227.981	284.711	200.112	180.276	183.155	232.809	189.457	180.304	199.979	203.551	181.356	201.283	300.558	285.786	347.437	426.731	370.285	138.972	135.705	282.284	330.218
226.935	284.385	203.222	180.024	183.391	231.647	189.6	177.052	200.021	203.37	178.494	201.243	300.995	286.873	350.216	428.477	368.118	138.744	134.614	281.22	328.413
231.239	287.192	202.944	180.552	183.802	231.765	190	177.935	200.543	204.037	179.322	201.818	300.231	288.038	347.72	428.98	368.294	137.462	135.745	281.285	328.793
231.239	288.538	207.306	181.217	185.004	233.471	192.4	178.766	203.883	204.574	180.333	204.135	301.553	287.669	348.304	429.687	368.294	138.949	134.952	280.5	328.243
231.739	289.269	204.556	180.877	184.315	233.118	191.4	179.429	202.713	205.704	180.805	203.804	302.869	288.911	349.952	435.006	369.118	138.949	135.993	280.572	328.816
235.304	291.346	209.667	184.637	188.27	233.529	190.6	178.195	204.245	206.019	179.621	204.892	306.635	286.803	347.952	433.775	370.412	139.949	134.166	281.631	328.391
233.13	291.077	207.333	183.08	186.601	234.735	190.6	177.779	203.298	205.352	179.253	204.047	306.604	290.064	350.88	441.447	369.176	138.128	136.31	280.515	328.475
233.761	290.885	209.806	183.557	187.367	236.353	195.2	179.818	207.479	205.796	181.586	206.865	310.599	289.771	350.072	441.119	369.353	138.026	134.572	280.923	327.17
234.109	289.538	208.722	187.09	190.23	237.059	193	181.039	204.011	211.352	182.414	206.689	314.021	289.248	348.296	441.138	370.353	139.359	135.166	281.354	329.176
240.202	295.926	210.832	189.172	192.316	239.119	197.643	185.154	208.796	212.409	186.59	210.114	311.704	290.597	352.343	442.666	371.878	140.072	135.437	283.428	331.401
235.832	293.964	209.388	188.86	191.841	238.002	193.243	182.206	206.03	210.52	183.475	207.668	310.249	289.049	351.903	441.426	372.231	138.995	136.23	282.928	329.066
238.354	294.849	209.749	189.808	192.703	237.619	195.243	183.362	206.764	210.52	184.728	208.134	308.936	290.339	350.839	440.113	370.231	139.251	135.368	283.631	330.937
234.767	294.964	208.138	187.398	190.409	236.237	195.043	182.037	205.094	211.927	183.532	207.587	309.992	290.689	349.519	440	374.584	138.892	135.244	283.631	329.675
235.593	293.964	206.832	189.365	191.901	236.531	193.843	182.362	203.945	210.205	183.682	206.229	309.195	290.103	351.175	436.962	371.584	139.098	135.037	284.186	331.946
235.441	293.272	205.554	185.554	188.457	237.09	192.643	182.518	203.637	209.094	183.682	205.628	305.218	289.285	350.391	437.962	371.172	140.841	136.961	283.812	331.619
234.354	292.964	206.721	186.695	189.603	235.943	190.643	180.998	202.477	207.871	182.107	204.445	303.84	288.931	348.239	433.169	372.408	139.098	135.961	282.708	331.496
232.593	291.079	202.582	184.04	186.732	233.855	188.443	180.18	200.233	207.242	181.13	202.79	303.126	289.081	349.871	430.651	368.76	136.38	136.464	282.703	331.063
229.957	286.308	202.222	181.146	184.206	233.294	188	179.61	199.979	204.833	180.575	201.75	299.362	288.522	347.912	430.462	370.941	139.385	135.179	281.02	328.531
226.413	285.462	201.667	181.675	184.577	231.559	187.4	176.234	198.947	201.759	177.517	199.973	301.252	286.191	347.608	431.445	367.706	136.949	134.179	280.233	327.441
228.457	286.077	205.056	180.627	184.173	233.559	190	178.052	200.553	203.537	179.425	201.642	300.37	285.85	347.296	428.041	367.353	138.744	134.807	281.332	327.408
228.609	286.538	202.222	180.486	183.641	232.853	186.6	177.701	198.553	202.259	178.724	199.905	304.19	285.917	347.664	426.575	366.294	138.872	134.697	281.361	328.684
231.065	287.115	208.722	180.844	184.891	233.618	191.4	177.961	203.223	204.13	179.506	203.554	303.74	286.71	347.176	427.294	369.176	137.897	133.938	281.176	327.408
224.957	286.154	206.083	180.561	184.266	231.912	191.8	178.351	203.628	203.759	179.897	203.676	307.463	289.092	351.104	433.952	366.765	135.692	135.034	281.866	327.746
231.174	287.846	208.417	183.717	187.302	234.824	195.2	178.753	207.213	207.537	180.644	207.331	308.368	289.774	350.632	434.955	371	138.897	135.124	281.592	329.324
235.848	289.885	206.917	189.75	192.242	236.5	194.2	182.922	206.34	209.759	184.218	207.588	308.308	289.436	348.12	436.479	368.353	138.974	136.297	280.998	330.419
235.868	294.2	209.95	187.362	190.641	238.704	200.059	183.973	209.354	209.168	185.821	209.286	307.947	291.148	351.694	442.043	370.457	137.431	136.776	283.324	332.477
235.042	291.969	209.978	188.107	191.282	239.145	196.659	182.492	207.599	212.298	184.12	209.313	309.548	289.562	350.59	440.075	374.457	138.713	135.258	282.722	332.323
238.65	294.161	207.145	190.112	192.584	236.939	197.659	183.843	207.844	211.039	185.43	209.009	311.261	292.81	350.47	440.035	369.987	139.405	135.541	282.76	332.083
238.259	293.277	207.589	189.032	191.725	238.645	194.859	184.05	204.897	209.465	185.292	206.563	310.225	290.377	350.422	441.698	371.046	138.585	134.638	284.024	332.27
234.368	290.238	204.922	187.669	190.173	237.998	195.059	182.012	205.599	209.724	183.511	207.104	307.96	290.884	353.35	442.413	371.457	141.046	133.817	283.227	332.851
235.129	292.046	208.2	186.904	189.996	236.115	197.459	181.869	208.184	209.705	183.66	208.739	306.44	290.183	349.582	438.976	371.104	141.303	136.41	284.264	333.273
232.868	290.161	207.7	186.838	189.867	236.38	195.059	183.063	204.62	209.816	184.442	206.516	309.384	288.521	349.79	440.279	367.869	137.662	136.838	283.599	333.647
237.65	290.007	210.839	185.588	189.254	236.086	199.859	184.128	209.727	209.613	185.936	209.685	306.566	289.865	351.374	440.103	371.281	139.174	136.376	283.903	333.192
230.674	288.308	205.556	181.906	185.339	232.176	188	179.481	203.138	204.556	180.46	203.655	304.797	288.541	350.6	435.778	374.471	138.487	136.683	281.473	329.377
227.891	295.115	210.667	178.816	183.44	236.588	187.6	177.688	201.638	205	178.828	202.865	309.116	289.968	351.56	440.501	376.471	139.949	135.952	280.475	326.578
232.457	293.654	210.917	184.906	188.681	239.265	191.8	184.883	203.957	212.426	185.678	207.047	310.81	291.946	349.064	446.339	371.882	139.872	137.069	279.218	326.726
233.609	292.269	204.333	188.453	190.758	236.706	186	181.649	200.426	209	182.149	203.554	307.203	290.156	350.744	441.345	370.647	139.154	135.8	280.488	325.212
235.065	290.423	206.194	188.943	191.448	235.147	190.6	181.662	203.979	211.889	182.69	206.865	305.72	289.188	348.392	440.093	367.294	137.59	137.2	280.418	323.654
237.609	287.615	205.389	188.132	190.637	234.676	191.4	178.013	202.426	206.981	179.552	204.088	305.37	287.016	345.384	431.667	369.882	140.744	134.324	280.842	325.964
236.261	288.346	201.083	184.741	187.113	232.676	189.2	178.948	200.468	202.074	180.126	201.054	301.967	282.659	343.64	422.255	364.882	137.103	133.2	280.245	325.173
231.783	286.846	199.444	180.637	183.367	231	188.8	175.221	198.894	200.056	176.782	199.318	298.494	281.914	345.24	419.59	364.765	136.41	132.628	280.668	326.735
231.081	287.298	202.349	177.13	180.791	233.049	189.32	174.617	198.153	198.612	176.307	198.321	296.903	284.023	346.605	416.152	361.827	135.943	130.642	283.083	330.113
230.603	289.875	203.043	178.706	182.239	231.285	192.72	176.942	202.206	203.482	178.755	202.672	300.207	286.756	346.029	420.569	368.944	135.379	132.049	283.499	332.4
229.124	290.336	205.515	178.163	182.134	233.549	188.52	178.89	198.994	203.871	179.996	200.774	302.626	286.931	348.781	423.241	372.238	137.328	132.739	283.69	331.694
230.45	291.221	204.765	179.786	183.412	235.196	191.12	180.786	201.238	206.038	181.974	202.99	306.147	289.536	352.525	433.15	367.944	141.507	135.408	285.202	333.074
232.277	293.067	209.765	183.536	187.344	236.99	194.12	180.981	205.366	208.168	182.491	206.389	308.538	290.647	352.061	439.497	375.356	140.61	135.987	285.457	333.56
232.82	292.875	210.849	186.616	190.134	238.726	194.12	182.955	206.27	208.445	184.238	207.064	310.145	292.453	353.677	440.713	370.944	138.892	135.291	284.898	334.026
234.081	294.183	207.877	187.786	190.703	242.079	200.12	184.604	207.908	212.908	186.387	209.733	309.759	291.708	354.533	444.932	373.356	141.405	136.967	285.009	333.49
237.755	293.606	208.488	190.843	193.404	242.608	196.32	184.955	207.174	211.575	186.261	208.78	309.623	290.692	353.437	442.418	368.356	139.353	135.573	284.573	333.917
234.957	287.462	203.5	189.972	191.935	234.941	191.2	180.247	202.117	207.204	181.506	203.973	306.779	290.178	352.832	445.819	369.471	138.538	136.434	281.208	329.422
228.674	286.192	203.167	184.698	187.379	231.618	192.8	179.455	202.755	206.148	180.989	203.993	305.792	290.264	350.4	441.315	367.059	138.513	136.945	280.28	328.67
229.891	285.192	200.222	185.896	187.976	230.765	188.2	178.714	199.862	205.889	179.805	202.061	305.211	288.038	348.672	439.536	368.647	139.41	136.538	280.73	328.777
231.043	285.192	203.722	183.448	186.391	232.118	193	179.714	203.043	205.426	181.241	203.912	304.308	286.761	348.08	435.453	368.647	136.462	134.593	281.559	329.38
231.5	287.615	204.25	183.986	186.927	233.912	191	180.883	201.66	206.333	182.046	203.365	303.566	284.99	348.832	431.484	365.529	137.769	135.938	281.624	330.531
232.543	286.462	207.861	183.368	186.923	234.176	195	181.468	206.234	207.426	183.023	206.669	301.977	285.118	345.4	429.434	367.824	139.179	135.731	280.782	330.779
232.652	287.577	207.222	179.967	183.923	234	190.4	179.065	202.543	204.056	180.368	203.095	305.386	287	346.672	433.475	367.706	137.897	135.083	282.413	329.846
232.304	288.385	211.472	183.642	187.681	234.971	196.4	177.065	208.979	204.667	179.287	207.405	307.573	288.481	347.776	434.76	367.118	138.744	133.869	282.126	329.897
233.259	292.738	211.886	184.586	188.548	237.521	196.605	180.313	207.974	209.414	182.185	208.499	311.055	289.628	350.357	436.811	371.769	139.533	134.665	284.088	333.136
236.302	297.276	212.886	186.275	190.137	239.08	199.005	185.196	208.91	209.34	186.783	209.067	310.381	290.348	352.589	439.545	375.534	138.687	133.562	283.207	331.363
238.846	297.43	212.497	187.742	191.335	241.227	194.605	187.43	207.155	213.062	188.254	209.31	313.021	292.406	353.197	440.676	374.122	137.533	135.61	283.334	330.544
240.172	296.2	208.303	191.633	194.052	239.992	192.405	184.897	204.995	213.525	185.76	208.107	311.767	291.042	350.901	439.737	371.651	140.174	135.734	283.777	330.393
237.846	293.93	205.136	189.487	191.758	239.227	192.405	183.105	203.804	210.525	184.174	206.256	307.885	289.128	351.333	439.432	369.592	139.558	135.182	283.475	329.891
237.194	292.123	203.053	186.544	188.939	235.816	191.405	180.274	202.442	207.303	181.553	204.215	306.073	289.125	350.213	437.216	368.004	138.276	134.431	282.982	330.402
236.824	291.623	199.553	186.666	188.536	234.845	190.605	180.313	200.134	205.488	181.496	202.087	302.623	289.281	348.549	434.067	367.769	139.353	135.755	283.544	330.868
232.128	288.123	201.358	183.676	186.242	232.139	190.805	178.248	201.006	204.877	179.691	202.418	299.502	285.721	346.261	427.61	368.181	137.584	134.348	283.836	330.374
229.848	286.269	202.139	180.448	183.597	233.588	190.2	178.429	200.245	203.907	179.782	201.581	299.105	287.124	346.2	421.858	368.059	138.179	135.614	281.074	327.656
227.804	285.192	202.056	178.778	182.157	230.765	187	176.143	198.34	201.722	177.391	199.574	299.83	285.688	347	425.136	366.176	137.436	135.097	280.475	328.243
226.717	284.885	204.611	176.566	180.637	229.412	189	175.974	199.149	201.019	177.471	199.831	298.733	285.908	347.56	426.592	367.647	139.308	133.641	280.104	327.654
225.696	286.5	204.361	176.604	180.633	231.441	188.2	174.675	198.798	200	176.23	199.236	302.542	286.904	347.96	430.974	368.941	138	135.041	281.537	328.751
227.261	287.885	208.389	178.042	182.448	233.059	189.8	179.143	202.394	205.296	180.368	203.453	305.846	287.605	347.808	431.328	370.412	138.974	136.159	281.436	328.589
232.826	289.423	206.917	183.585	186.972	236.147	190.4	180.078	203.085	206.963	181.264	204.5	309.632	288.373	350.704	437.084	368.118	138.897	136.097	281.913	329.799
231.935	289.885	208.444	186.113	189.355	237.324	192	180.026	205.713	206.907	181.402	206.149	309.967	289.682	351.016	441.715	371.824	138.974	134.731	282.149	329.388
236.783	290.577	209.611	188.608	191.657	239.824	195	181.312	208.043	208.963	182.885	208.378	309.458	289.834	351.232	442.844	372.588	139.385	133.69	280.903	329.265
236.12	295.801	207.904	187.315	190.304	239.118	196.39	182.659	205.661	209.456	184.238	207.045	306.925	289.992	353.504	444.609	369.476	139.123	134.383	284.022	331.977
236.207	292.84	207.737	188.947	191.675	237.883	196.39	182.75	206.118	209.327	184.318	207.288	307.349	289.167	351.136	440.707	370.535	137.994	133.638	284.658	331.558
233.555	291.878	205.765	186.857	189.603	237.677	195.19	181.893	204.767	209.03	183.422	206.322	308.131	290.078	352.72	438.069	369.829	138.199	133.211	283.203	331.371
234.75	291.378	203.209	186.489	188.917	235.795	193.19	183.517	202.778	208.79	184.629	204.97	306.822	288.73	351.352	436.685	370.829	138.199	134.983	283.544	332.169
236.207	291.378	205.487	185.749	188.615	236.501	192.79	183.841	202.969	209.29	184.87	205.274	304.159	285.421	348.432	432.862	368.652	138.558	135.025	284.666	331.544
233.707	288.532	203.154	186.041	188.526	235.589	193.39	182.465	202.033	207.086	183.721	203.876	303.218	286.988	349.28	431.793	366.829	138.558	135.735	284.502	332.823
231.707	289.686	207.82	184.051	187.502	233.854	193.59	181.594	203.437	207.79	182.974	205.024	301.604	287.205	347.872	428.67	369.299	137.969	134.928	283.161	332.493
231.055	291.917	204.265	181.475	184.784	236.059	192.99	182.555	203.171	208.604	183.755	205.153	302.966	288.906	349.416	430.039	369.77	138.328	137.466	284.042	332.407
233.152	289.154	204.444	183.849	186.839	235.294	190.6	181.714	203.489	207.278	182.736	204.872	304.226	289.248	349.08	429.864	368.941	139.179	136.386	281.718	329.089
233.37	289.154	205.861	186.104	188.972	233.471	188.4	180.195	202.66	206.63	181.138	204.108	306.817	288.58	350.504	435.602	372.118	138.667	134.655	280.807	329.151
233.022	289.885	206.167	184.401	187.56	235.147	194	177.429	205.032	206	179.333	205.385	302.9	289.707	347.552	438.521	368.529	139.103	134.89	281.324	328.335
230.696	287.769	204.528	182.594	185.778	230.941	186.8	175.169	199.851	202.056	176.506	200.655	307.183	288.032	348.776	436.387	365.235	139.282	135.697	281.96	328.846
232.891	289.846	207.583	181.703	185.46	234.471	193.6	179.597	203.543	205.352	181.207	204.203	307.211	288.946	349.112	435.924	369.353	138.256	136.221	281.374	328.947
232.217	287.423	206.806	183.797	187.137	234.882	191.8	178.974	202.723	206.519	180.448	204.108	311.982	288.675	349.232	437.87	369.588	139.026	136.241	280.287	327.464
234.065	290.269	209.361	184.373	188	235.971	194.6	180.662	206.287	208.481	182.264	207.088	310.661	288.79	349.376	436.369	369.824	138.436	134.117	281.26	328.19
234.022	289.346	208.944	185.825	189.181	235.853	194.4	181.026	206.862	210.463	182.563	208.176	309.409	286.787	347.96	435.089	370.765	138.308	134.772	281.069	328.994
236.424	292.018	210.261	188.875	191.98	238.352	195.983	183.267	206.845	209.89	184.728	207.956	306.994	287.435	349.094	437.126	367.122	138.712	134.634	284.112	333.088
233.88	292.095	209.094	186.739	189.984	237.47	194.383	181.565	204.824	208.668	183.039	206.226	306.411	288.461	350.086	436.864	370.828	139.558	133.862	283.402	331.368
232.728	291.018	205.678	184.144	187.27	237.44	193.183	181.812	203.302	207.964	183.119	205.003	306.946	289.868	348.702	434.281	369.71	140.174	135.593	283.394	332.245
234.315	291.903	204.566	185.79	188.516	236.999	192.383	181.669	202.068	205.242	182.901	203.226	305.156	289.129	351.598	435.307	369.651	139.789	135.29	284.815	332.22
234.315	290.326	204.344	184.984	187.794	234.323	190.583	180.864	201.654	206.446	181.981	203.402	304.539	287.473	349.598	435.342	370.945	138.482	135.034	283.934	331.641
232.12	290.903	203.205	184.781	187.456	235.705	190.983	179.617	200.962	204.538	180.924	202.267	304.884	288.945	350.438	435.266	369.651	139.046	133.393	283.654	331.711
233.294	291.172	205.233	183.418	186.585	234.293	192.583	181.838	202.6	205.575	183.073	203.686	302.509	288.926	352.358	433.216	372.004	136.482	133.379	284.199	331.803
232.446	290.172	205.539	184.927	187.919	235.293	192.383	182.397	204.09	206.779	183.544	205.071	302.542	288.821	350.67	432.776	369.298	138.61	133.89	284.016	331.876
228.5	286.154	202.778	180.854	184.036	231.706	189.8	178.896	201.479	206.611	180.149	203.351	302.514	288.755	349.264	436.696	366.882	138.256	134.538	281.255	328.573
232.326	287.423	203.25	181.585	184.73	233.588	190.2	179.104	200.926	203.667	180.379	201.926	301.131	289.051	349.616	434.13	367	137.333	135.2	281.049	328.045
232.13	288.5	200.472	181.189	183.988	232.265	188.2	177.519	199.011	204.259	178.747	200.926	301.584	287.828	347.664	432.395	367.588	138.462	136.214	281.916	329.156
234.196	288.269	209.472	184.462	188.093	234.324	193.2	179.468	205.106	205.926	181.046	205.405	303.357	287.787	347.264	427.454	367.706	138.385	136.221	281.037	328.735
229.652	289.769	206.639	179.042	183.048	233.735	192.6	177.13	202.968	203.426	178.908	203.135	305.797	287.299	348.248	434.907	366.882	137.59	136.021	281.302	329.654
232.043	287.577	210.167	183.085	187.016	237.088	193.6	178.273	205.723	206.333	180.034	205.946	309.488	287.748	348.376	434.769	370.941	137.256	134.124	281.295	329.246
233.065	290.385	207.111	183.415	186.855	237.676	194	179.455	205.34	208.444	181.126	206.473	311.658	287.201	349.624	437.207	368.118	139.462	136.338	280.869	330.204
238	293.692	211.944	189.439	192.706	238.059	195.4	181.636	207.723	211.63	183.218	209.149	312.159	288.93	349.064	439.503	370.176	138.615	136.014	281.203	329.215
239.081	294.944	211.035	189.543	192.663	241.304	198.075	182.24	209.509	211.337	184.061	210.176	311.358	291.771	353.585	443.602	370.701	139.097	135.293	283.128	332.613
238.19	295.175	211.813	188.892	192.219	240.039	197.675	183.786	209.732	210.819	185.383	210.129	308.304	291.096	351.569	443.916	372.877	139.353	136.762	282.9	331.071
237.06	293.713	209.507	189.241	192.183	237.598	196.675	184.695	207.392	211.578	186.072	208.919	309.62	290.574	350.329	437.527	374.936	138.738	136.465	283.108	329.588
233.929	295.136	208.146	189.274	192.014	237.657	192.675	184.786	205.583	212.263	185.693	208.02	308.7	291.313	351.673	437.354	375.407	141.814	135.417	282.984	329.476
234.255	294.252	203.479	190.949	192.768	235.598	189.075	185.851	202.519	212.8	186.222	206.27	306.859	289.58	349.289	434.674	370.465	139.455	134.155	282.695	328.423
233.821	290.252	202.59	185.793	188.231	233.127	190.275	183.37	199.881	208.912	184.164	203.176	304.728	288.427	347.153	434.326	372.407	139.891	134.155	281.613	327.297
229.821	291.021	202.535	185.331	187.828	233.333	186.675	185.019	200.264	210.337	185.21	203.939	303.851	288.051	348.929	430.158	373.407	138.712	135.272	282.687	328.211
232.255	289.406	199.479	182.184	184.695	233.951	189.875	183.266	199.966	208.171	184.026	202.96	301.16	288.268	347.721	430.598	371.818	138.302	135.472	282.685	328.057
224.13	284.308	196.778	180.009	182.444	232.471	185	176.922	196.5	200.741	177.851	198.047	300.239	284.99	347.24	427.564	367.529	137.744	134.145	281.193	326.737
226.783	284.654	205.806	177.948	181.992	231.382	188.6	176.455	199.67	201.87	177.851	200.473	296.141	285.334	344.424	425.739	366.588	138.744	133.69	280.72	327.992
226.652	285.846	204.194	178.519	182.246	230.118	187.2	174.104	198.649	199.611	175.609	199	298.578	284.911	347.848	429.253	364.118	137.051	134.855	280.804	330.075
230.87	286.346	207.083	178.642	182.77	228.588	188.8	176.117	202.223	200.241	177.575	201.5	302.257	287.768	348.016	429.439	367.471	136.949	133.883	281.851	329.698
227.609	286.923	207.361	177.915	182.19	234.353	191.2	175.143	201.745	200.426	176.989	201.264	308.694	289.608	352.584	439.307	368.824	137.615	136.814	281.485	330.707
232.435	288.808	210.917	182.708	186.802	235.824	195.8	177.507	207.766	205.037	179.609	206.77	311.252	290.344	352.568	442.86	370.824	139.359	134.703	282.431	330.718
233.826	293.308	207.944	185.972	189.161	236.176	194.2	178.377	205.372	206.148	180.195	205.655	313.632	290.873	353.928	447.562	369.529	138.179	135.421	282.656	332.29
238.087	287.769	212.139	191.061	194.121	236.735	196.2	180.649	207.851	210.148	182.437	208.689	310.522	290.156	351.64	442.542	368.765	138.744	135.91	283.03	331.263
237.843	293.209	207.898	188.523	191.336	237.588	198.486	182.694	209.371	209.154	184.509	209.291	312.876	291.11	351.769	444.19	369.695	138.943	138.031	283.737	333.299
238.452	294.44	211.704	188.542	191.905	239.088	201.486	182.759	210.999	213.746	184.912	212.001	311.262	291.415	352.065	442.441	367.812	139.327	135.52	282.458	333.818
238.887	292.902	208.259	190.33	192.933	238.823	196.686	182.044	207.063	212.08	183.728	208.893	310.681	291.584	351.793	439.588	370.165	138.866	136.5	283.294	333.793
242.082	294.671	211.648	190.618	193.671	238.441	199.286	185.096	207.988	210.765	186.728	209.001	307.565	289.205	350.385	436.687	368.401	138.327	136.845	283.705	333.469
239.387	291.825	210.676	190.792	193.679	238.147	199.286	183.525	210.095	211.413	185.337	210.575	308.102	290.54	351.297	436.503	373.283	138.071	135.789	283.908	333.405
235.3	292.132	212.981	188.264	191.852	238.5	196.886	184.109	208.212	213.135	185.578	210.008	308.555	291.928	350.457	437.151	374.753	140.02	135.307	283.527	331.069
237.126	296.248	214.954	188.047	191.953	241.735	199.086	186.018	210.488	214.709	187.521	212.028	310.611	292.957	349.641	440.695	375.695	139.276	136.638	283.044	329.824
235.778	296.171	210.592	190.179	193.143	241.97	197.486	185.798	209.01	217.357	187.142	212.055	311.172	292.301	349.921	440.76	374.106	140.071	138.272	281.141	329.259
236.326	292.808	206.806	189.708	192.19	237.441	192	181.857	204.436	208.815	183.023	206.034	306.763	290.573	344.848	435.831	373.412	139.872	135	280.599	326.469
229.848	289.5	198.25	183.67	185.786	233.412	183.6	178.545	195.84	204.037	179.126	198.831	305.262	289.506	346.552	434.488	371.294	136.923	133.731	278.938	324.718
233.804	287.846	197.806	183.486	185.565	232.5	185	178.714	196.436	203.907	179.437	199.162	304.982	287.296	348.128	435.142	367.588	137.974	134.855	280.418	324.377
229.217	285.577	197.694	180.925	183.359	232.059	184.4	178.416	197.074	202.241	179.103	198.959	302.195	284.395	345.376	430.797	366.529	137.308	133.676	279.656	324.849
225.457	283.808	199.444	178.981	181.952	227.353	185.4	177.065	197.691	199.778	178.023	198.453	297.38	280.895	342.912	420.763	368.529	137.538	133.441	281.267	326.162
221.978	285.038	202.25	175.288	179.202	229.529	188.8	179.221	199.085	201.463	180.322	199.953	297.162	283.242	344.936	419.272	366.529	137.333	132.448	281.703	326.101
221.739	284.923	201.75	174.613	178.552	230.029	183.6	174.403	196.266	198.907	175.46	197.23	297.35	284.003	348.856	424.564	367.588	139.872	134.448	281.074	326.927
225.239	286.192	200.667	177.302	180.694	230.735	185.4	178.247	198.383	200.759	179.069	199.25	299.835	284.752	348.728	424.71	367.471	139.615	133.69	280.525	328.134
230.685	288.243	203.06	179.344	182.787	233.38	186.03	179.24	199.848	202.579	180.019	200.844	300.92	287.888	351.148	428.469	367.875	139.873	133.209	283.221	329.926
229.381	289.704	201.31	180.089	183.17	233.733	189.23	177.395	200.869	203.894	178.755	201.972	304.295	289.608	352.796	437.376	366.816	139.514	134.671	283.932	330.417
234.316	289.627	204.533	183.877	186.876	235.909	191.63	181.486	201.848	207.838	182.652	204.033	307.293	289.21	352.708	436.765	369.346	139.976	136.699	283.434	332.565
236.381	291.55	209.421	185.967	189.372	236.498	197.83	180.382	206.018	207.875	182.387	206.695	305.509	290.977	351.524	438.061	368.757	139.719	134.913	282.964	332.644
237.642	290.973	209.588	187.684	190.864	237.968	195.03	182.993	206.391	212.227	184.376	208.52	308.748	289.2	350.484	435.676	368.993	141.258	136.409	283.701	332.054
235.924	290.512	204.894	186.165	188.884	238.292	196.83	182.149	205.252	209.468	183.835	206.79	309.023	288.971	351.916	440.128	368.875	140.129	136.83	282.771	332.895
237.511	291.166	209.894	188.051	191.223	238.527	195.83	181.356	206.284	209.746	183.019	207.547	310.966	291.535	349.62	439.082	370.169	138.899	136.692	283.187	332.049
235.924	292.358	210.56	187.528	190.872	239.351	198.83	183.577	208.922	210.894	185.33	209.641	310.504	291.172	351.34	438.249	369.051	139.181	135.561	283.157	332.253
237.043	289.577	208.361	188.113	191.052	237.412	197.4	182.299	207.936	209.333	184.034	208.446	310.686	292.182	351.072	445.276	370.588	138.846	136.303	280.549	329.399
234.043	289.923	206.611	186.901	189.762	236.206	192.4	177.416	203.415	207.611	179.138	204.946	310.141	290.484	349.704	443.803	367.824	138.513	137.814	282.651	330.98
235	287.192	208.444	185.58	188.899	233.941	194.6	179.935	204.947	205.796	181.621	205.257	308.175	289.42	347.432	440.445	370.353	137.872	134.779	281.495	329.531
229.783	290.962	205.389	183.726	186.871	233.794	191	177.792	201.989	205.37	179.31	203.223	309.272	288.557	350.696	438.387	370.529	138.974	135.972	282.681	330.218
234	286.846	208.194	186.863	189.96	234.618	194.4	179.182	204.798	205.778	180.931	205.155	309.409	287.487	346.88	433.309	367.706	139.538	135.89	281.512	329.707
235.13	288.462	205.25	184.538	187.544	233.794	191.2	178.39	202.383	203.315	179.862	202.723	305.35	286.694	347.512	433.244	366.941	138.462	135.89	282.663	329.855
234.196	285.654	210.972	185.302	189.028	233.824	195.2	178.377	205.649	203.815	180.31	204.98	303.239	287.108	348.256	432.361	368.412	138.179	133.993	280.955	328.835
228.13	285.154	202.611	178.179	181.726	231.765	188	176.039	200	202.222	177.414	200.811	305.332	286.971	348.312	434.19	366.882	138.692	133.828	280.861	329.137
229.827	289.161	205.697	180.749	184.37	234.119	195.041	176.489	203.1	203.984	178.622	203.423	306.768	289.156	349.012	433.012	368.936	139.556	134.375	282.533	330.719
234.5	291.238	207.892	183.574	187.104	235.913	189.841	181.515	201.802	208.725	182.472	204.328	305.571	288.643	348.252	429.74	370.465	138.838	133.533	281.862	329.088
231.566	292.891	204.364	184.083	187.027	236.355	192.041	181.632	204.005	208.651	182.828	205.7	305.686	289.898	348.956	432.701	370.818	142.864	136.726	282.505	329.566
233.327	292.891	204.531	187.65	190.1	236.678	188.441	182.256	201.93	209.447	182.966	204.673	308.195	289.649	348.38	432.071	369.818	140.531	135.733	282.426	330.273
232.631	291.122	201.336	185.036	187.402	235.472	190.041	182.437	201.292	208.836	183.311	204.045	306.378	291.168	349.06	433.57	369.112	138.761	134.602	281.307	328.273
236.805	292.007	203.531	186.753	189.188	236.002	187.841	185.217	200.419	210.336	185.518	204.038	306.02	289.942	348.156	431.639	369.112	139.556	134.547	281.555	328.538
233.153	290.199	201.808	184.659	187.148	238.09	191.241	182.645	200.324	207.595	183.633	202.977	302.941	287.589	349.716	432.423	369.936	138.351	135.54	282.612	328.921
230.022	290.238	199.531	183.277	185.636	234.443	187.441	180.957	198.728	203.91	181.702	200.619	300.576	285.153	347.796	429.57	367.759	138.531	133.609	283.429	328.097
226.413	283.769	197.75	180.849	183.302	231.647	186.8	179.636	198.574	203.333	180.46	200.311	300.234	285.605	347.992	429.797	366.882	139.051	134.386	281.359	327.757
229.891	285.077	202.056	179.41	182.698	233.324	187.8	178.117	198.053	201.963	179.23	199.48	298.434	284.414	347.304	426.968	367.235	139.128	135.145	282.46	327.975
229.5	285.577	203.972	180.41	183.831	232.882	191.8	177.481	201.202	202.963	179.126	201.845	298.707	285.506	345.384	424.611	364.706	139.051	135.434	280.547	329.232
230.5	287	207.167	178.476	182.641	232.412	191.8	177.507	203.468	203.13	179.149	203.345	303.879	287.064	349.016	429.78	365.706	137.436	135.11	280.624	329.436
234.478	288.115	210	182.17	186.21	234.206	196.2	177.753	206.266	203.722	179.874	205.338	306.237	287.264	349.072	436.825	369	137.641	135.979	280.913	329.804
231.087	288.115	208.417	183.255	186.907	235.059	193.4	177.182	206.34	206.222	179.046	206.297	310.319	290.299	352.512	439.84	369.706	140.103	135.234	281.205	330.089
234.87	290.692	209.611	185.448	188.956	236.235	198	180.286	208.149	209.333	182.322	208.581	310.45	291.029	352.792	446.702	371.118	141.205	135.752	280.96	329.564
237.043	290.692	210.444	190.524	193.415	240.176	198.6	182.87	210.074	210.889	184.678	210.372	310.494	292.013	351.896	446.803	373.471	138.154	136.221	282.116	329.648
234.261	288.192	202.833	186.462	188.839	235.882	189.8	180.896	203.83	206.463	181.92	204.791	309.087	287.296	352.872	448.421	376.059	136.974	135.138	280.557	330.659
232.63	288.346	203.361	183.849	186.681	236.647	192.4	180.455	203.574	206.333	181.828	204.581	305.481	286.608	353.464	438.799	371.647	138.692	134.014	280.634	329.796
234.109	290.776	206.064	184.276	187.438	236.387	189.96	182.961	202.573	209.145	183.766	204.971	305.733	285.645	351.51	433.466	373.711	137.507	134.444	282.571	331.677
235.065	291.469	202.453	183.691	186.414	236.034	190.76	183.779	201.434	208.571	184.582	204.038	308.409	286.426	351.414	432.291	367.77	138.764	135.072	282.71	331.968
235.956	290.392	203.259	183.705	186.543	235.564	191.56	180.779	202.647	204.682	182.019	203.39	306.389	288.865	352.278	433.969	373.829	138.123	136.113	283.056	331.906
233.652	289.315	203.898	183.653	186.592	234.005	189.96	179.455	201.19	204.812	180.663	202.511	307.628	289.136	350.862	431.68	370.888	139.123	134.148	283.291	332.258
232.783	291.661	199.314	179.771	182.608	235.476	190.36	180.545	199.285	203.052	181.674	200.66	305.129	287.91	353.07	434.157	371.182	139.071	136.279	284.009	332.588
233.761	288.584	200.036	182.559	185.096	234.005	188.56	181.558	199.445	207.664	182.364	202.444	305.728	288.359	353.798	434.675	370.417	138.276	136.12	283.417	333.289
236.043	292.123	200.259	183.266	185.733	234.799	188.76	180.805	198.573	204.571	181.72	200.761	305.402	286.41	353.326	434.736	372.24	139.507	135.858	283.734	332.504
230.956	291.084	200.314	180.752	183.592	234.211	188.16	180.481	200.115	205.367	181.364	202.031	304.507	286.34	353.006	434.796	370.123	138.738	136.513	283.559	333.188
231.435	288.731	200.556	180.042	183.02	230.941	184.4	178.117	197.511	203.87	178.839	199.831	304.198	285.959	350.24	433.222	371.471	137.641	136.738	281.545	328.961
231.196	288.269	198.417	181.165	183.669	232.176	185.4	178.987	197.223	203.741	179.724	199.601	303.463	287.736	351.992	433.991	369	138.872	137.014	280.584	329.645
231.348	285.692	201.556	181.514	184.423	232.941	187	178.961	198.862	204.426	179.885	200.892	305.442	286.729	352.384	435.266	370.588	136.692	135.062	280.356	328.441
228.435	286.231	199.917	181.472	184.149	232.235	184	178.753	198.766	203.574	179.356	200.52	307.941	287.153	352.952	437.276	371.941	138.564	134.869	279.609	329.673
228.37	287.231	202.417	182.156	185.097	232.529	187.6	177.688	200.819	203.556	178.828	201.818	308.141	287.78	352.384	436.931	371.706	139.436	135.241	281.02	329.799
232.652	287	203.556	183.887	186.742	231.618	186.2	176.974	199.628	203.352	178.034	200.986	309.026	286.525	350.704	435.359	370.706	138.128	134.869	280.144	330.422
233.891	288.577	203.667	183.731	186.625	231.794	189.4	178.221	200.851	202.963	179.506	201.622	307.177	287.223	349.8	435.309	369.529	137.051	136.303	281.015	329.036
230.913	286.346	206.306	182.528	185.98	232.029	186.8	177.831	200.755	203.704	178.862	201.831	310.147	286.376	351.112	435.7	372.059	137.692	134.379	279.988	329.304
234.27	293.715	211.525	182.056	186.334	238.498	197.098	183.075	206.684	207.057	184.686	206.82	307.452	287.012	352.287	433.727	374.535	139.123	135.505	283.359	331.337
234.27	296.677	209.775	181.585	185.676	239.44	194.298	184.205	206.631	209.798	185.364	207.787	310.141	289.566	354.423	441.719	372.946	142.123	137.34	282.97	332.354
236.748	294.292	202.886	185.972	188.426	240.381	190.498	184.945	202.557	209.298	185.583	205.016	312.097	289.709	355.327	441.74	374.182	140.302	137.147	282.977	332.318
235.139	292.83	202.025	185.806	188.16	239.175	191.098	184.309	202.961	209.52	185.088	205.354	309.658	287.725	352.591	437.095	372.24	138.841	136.836	283.165	331.03
236.683	289.753	196.691	186.207	187.729	235.528	186.298	182.465	197.833	205.557	182.905	200.652	308.025	286.435	350.087	433.967	371.593	137.225	135.381	283.289	332.01
232.509	286.946	198.08	182.335	184.62	233.587	188.098	180.828	197.323	203.39	181.663	199.537	305.025	284.903	349.735	427.948	367.888	136.841	135.126	282.834	330.929
227.726	285.984	193.441	177.929	180.18	230.146	184.698	179.283	193.567	201.631	179.905	196.51	301.282	284.161	350.447	425.041	367.476	136.789	134.823	283.01	331.952
226.4	285.792	195.441	174.538	177.572	229.646	182.698	178.348	195.695	199.279	178.847	197.003	298.722	284.346	349.383	423.719	370.358	137.379	133.961	283.549	330.471
224.739	282.731	196.306	174.509	177.673	229.441	186.2	178.091	196.372	200.13	179.023	197.743	299.388	284.755	349.848	423.089	368.294	137.128	135.028	280.735	328.464
229.543	285.192	198	175.042	178.375	229.471	185	178.013	197.489	199.833	178.816	198.345	298.838	285.997	352.296	429.045	373.118	137.769	135.138	280.324	329.645
229.196	286.115	201.417	180.071	183.169	230.206	184.4	175.727	197.191	201.889	176.724	198.905	301.632	287.299	352.392	432.007	369.235	138.051	135.131	280.545	329.821
231.043	286.885	204.083	181.486	184.766	232.471	188.4	177.169	199.447	202.722	178.46	200.642	303.581	287.401	351.04	435.142	369.882	138.667	135.952	281.446	330.075
233.913	289.308	203.5	181.632	184.806	232.147	187.8	176.779	201.043	201.944	178.046	201.372	307.599	288.573	351.544	438.069	371.529	139.462	135.876	281.562	330.844
235.087	289.115	205.389	181.83	185.25	234.618	189.4	177.403	201.883	205.37	178.782	203.155	310.656	290.347	353.552	442.624	369.471	138.333	136.91	279.787	329.905
234.543	288.154	206.444	184.717	187.871	234	189.8	178.052	203.426	205.5	179.402	204.182	312.576	289.404	353.272	444.346	374.529	137.692	134.241	280.106	330.531
235.804	289.154	206.889	187.236	190.089	236.176	195	180.039	206.574	208.037	181.759	207.108	311.077	288.239	352.992	443.398	374.294	139.769	134.717	280.126	329.866
237.259	295.267	212.95	188.169	191.766	239.789	197.47	183.686	209.049	210.074	185.271	209.423	309.755	288.685	355.037	442.514	375.894	138.227	137.091	281.84	330.557
234.281	296.459	208.311	186.688	189.826	239.965	192.67	185.231	206.176	212.667	186.087	208.545	312.544	290.453	354.549	446.97	377.129	139.457	137.974	281.664	331.917
237.803	295.036	205.339	188.938	191.318	240.407	190.87	186.582	204.4	212.945	187.075	207.518	314.691	289.988	354.885	445.807	375.659	139.329	137.256	281.677	332.11
235.063	292.959	203.645	188.603	190.786	238.024	189.27	184.933	201.74	211.445	185.432	205.281	310.863	289.51	352.333	439.207	375.071	140.329	135.649	281.479	331.048
237.259	292.228	199.256	188.499	190.06	236.26	190.27	184.725	200.793	210.611	185.363	204.376	310.215	288.501	350.605	435.498	369.188	138.97	137.636	282.404	330.814
232.911	288.997	197.089	185.183	186.911	232.965	186.07	181.958	197.698	204.537	182.432	200.193	307.367	284.835	349.885	431.948	372.071	139.56	135.415	282.489	329.738
226.911	285.997	197.172	181.792	184.024	230.818	187.07	181.452	197.389	204.019	182.098	199.808	303.158	286.192	349.781	430.283	368.953	137.124	134.387	281.719	330.043
225.976	287.767	195.756	177.358	180.028	230.112	185.07	178.673	195.708	202.111	179.409	198.045	301.575	284.303	350.501	426.734	369.776	136.124	135.049	282.833	330.163
226.239	284.385	197.389	174.505	177.827	230.353	185.6	177.156	196.681	198.537	178.126	197.358	299.095	284.204	347.232	423.371	368	137	134.897	281.27	328.514
230.435	285.692	202.139	177.321	180.923	230.265	188.4	177	199.681	200.815	178.31	200.095	300.013	285.354	349.016	422.732	364.941	138.538	134.883	280.153	328.039
231.935	287.115	203.806	178.717	182.359	232.235	192.6	177.519	202.011	201.389	179.253	201.784	301.1	287.312	349.08	427.49	370.294	136.846	135.917	280.606	330.201
230.326	288.462	202.278	177.929	181.464	229.882	183.8	173.052	197.447	200.5	174.287	198.561	307.039	287.809	352.528	431.082	367.059	138.077	135.262	281.134	330.154
231.913	286.769	205.694	181.844	185.306	234.588	190.2	176.338	202.66	203.148	177.931	202.838	308.853	290.092	353.256	436.996	372.824	140.179	135.634	281.423	330.927
232.217	290.577	205.806	180.108	183.839	234.676	188.2	178.481	202.245	205.611	179.598	203.473	313.046	291.417	356.328	442.948	377.882	138.41	134.979	281.834	330.075
234.891	290.885	203.278	185.575	188.145	236.676	192.8	180.26	204.734	207.574	181.701	205.77	314.766	291.774	356.176	445.73	371.588	140.077	138.614	280.455	331.475
234.239	289.115	202.861	187.712	189.911	236.235	189.6	181.39	201.787	207.981	182.333	204.047	313.645	289.545	355.016	446.559	376.941	139.487	137.207	281.498	330.19
234.029	293.151	210.85	187.514	190.901	237.701	189.796	183.51	205.217	209.61	184.233	206.821	309.724	290.238	356.475	444.892	379.318	140.663	138.329	282.231	330.775
235.181	293.805	205.85	186.122	188.986	238.024	188.196	183.224	202.972	210.462	183.796	205.706	312.112	289.21	355.675	444.438	373.788	138.56	138.998	282.202	331.417
234.637	292.151	202.155	185.499	187.917	234.73	185.196	185.029	199.738	208.851	185.049	203.064	309.783	287.84	353.587	442.019	374.436	138.97	136.785	281.684	331.272
232.703	290.882	198.683	185.235	187.187	232.907	185.996	182.25	199.387	206.795	182.681	202.091	306.739	286.837	352.003	437.827	371.965	137.611	135.136	281.308	330.487
235.29	292.459	199.183	184.514	186.643	236.054	187.796	181.354	198.77	205.61	182.095	201.266	305.102	287.385	351.099	433.814	374.788	137.919	137.04	281.62	330.448
233.442	289.497	195.933	183.183	185.034	232.995	185.196	182.523	198.238	204.647	182.83	200.577	303.716	284.082	349.947	430.509	370.377	139.406	133.805	281.61	330.4
231.311	288.959	197.127	179.547	182.099	230.789	185.396	182.406	195.802	202.407	182.75	198.212	299.77	282.292	346.667	422.114	366.671	136.56	135.178	284.014	329.808
227.42	285.882	200.238	176.504	179.949	230.495	187.796	179.705	198.058	201.592	180.635	199.348	296.523	283.439	346.883	421.149	367.788	135.893	135.591	282.429	330.107
226.804	283.692	196.333	173.335	176.673	226.412	182.4	177.156	194.798	199.593	177.759	196.547	298.715	283.506	347.736	421.702	370.824	136.41	134.931	281.396	327.821
228.63	284.192	203.417	178.071	181.75	228.735	186.6	175.364	198.415	199.407	176.655	198.777	300.201	286.099	346.672	424.501	369.118	138.051	133.2	280.322	328.969
227.543	286.385	202.222	176.958	180.625	231.176	189.2	173.442	201.34	200.093	175.253	200.885	300.704	287.548	349.64	432.225	370.471	139.051	135.241	279.804	330.173
229.848	285.846	204.861	180.302	183.867	232.882	188.6	176.377	199.766	200.981	177.782	200.209	305.414	288.264	352.4	437.311	372.706	139.231	135.097	279.552	329.729
233.217	289.808	204.639	181.528	184.883	233.618	192.6	174.831	203.447	204.611	176.874	203.872	309.735	289.471	354.312	445.035	370.647	139.897	135.828	280.658	330.721
238.935	290.385	211	187.665	191.052	239.088	193.6	179.507	205.362	208.556	181.126	206.527	315.059	291.471	353.76	442.201	368.118	139.385	134.814	280.149	330.388
235.37	291.808	206.361	186.892	189.718	238.912	195.6	181.299	206.202	209.204	182.943	207.297	315.416	290.943	354.904	444.724	370.059	138.436	136.669	280.297	331.089
236.152	290.423	209.889	183.892	187.665	238.029	196.4	183.026	207.191	209.259	184.563	207.946	316.846	290.137	353.232	442.626	376.882	139.692	134.71	280.983	329.025
238.488	293.915	210.798	187.986	191.297	242.261	198.079	185.702	208.059	212.235	187.125	209.583	315.893	290.527	354.973	441.006	375.258	140.617	136.333	282.001	331.457
236.879	294.531	205.132	187.283	189.874	239.82	192.679	183.858	204.591	208.772	184.872	206.117	313.58	289.359	354.645	445.827	372.375	141.591	137.609	281.573	331.063
233.162	290.454	196.659	187.335	188.689	235.967	189.079	182.754	200.772	209.309	183.481	203.887	310.312	288.502	352.805	439.559	369.905	140.309	136.864	282.239	330.46
234.662	287.838	197.243	184.736	186.551	235.026	184.879	182.845	196.442	207.123	183.079	200.34	307.41	286.795	349.741	432.788	372.67	138.155	135.954	281.578	331.398
233.249	288.838	194.382	182.439	184.172	235.29	185.079	182.832	196.091	204.975	183.09	199.333	306.369	287.951	351.061	430.081	366.375	139.719	137.023	280.91	329.965
231.14	286.031	194.993	182.226	184.08	230.79	184.279	180.624	195.038	203.383	181.044	198.083	301.806	284.059	350.333	427.181	369.317	140.155	134.733	282.039	329.753
225.684	283.223	192.437	176.627	178.922	228.908	181.079	176.78	193.315	199.179	177.274	195.454	299.364	283.244	349.989	424.801	366.022	138.283	135.837	282.294	330.736
224.944	282.877	193.548	174.108	176.93	229.467	182.479	173.39	193.613	196.753	174.435	194.759	297.215	284.623	349.885	425.213	367.258	139.155	135.864	283.222	331.485
224.326	284.885	200.389	171.571	175.754	228.029	183.6	177.455	196.287	199.167	178.161	197.338	298.301	284.213	350.552	424.534	376.765	137.179	136.766	280.631	327.897
226.826	286.962	203.556	175.807	179.835	231.382	186.2	181.039	199.713	204.222	181.632	201.358	304.046	287.261	352.512	427.501	372.647	138.205	138.869	281.423	328.95
231.413	288.731	201.444	181.986	184.81	231.412	184.4	180.571	198.266	205.111	181.011	200.764	305.512	287.207	355.008	437.359	371.353	139.513	136.779	279.946	329.486
233.435	286.654	205.972	185.967	188.871	231.941	186.4	179.078	199.989	205.111	179.92	201.858	304.743	288.22	349.592	435.918	369.765	138.051	134.428	281.401	328.933
235.413	289	202.111	184.533	187.085	232.118	188.8	174.74	200.319	202.926	176.356	201.27	305.108	287.013	351.32	439.248	368.765	138.897	134.131	281.349	330.352
233.217	285.885	199.278	182.189	184.669	232	187.8	173.948	199.404	201.093	175.54	200.02	309.01	287.369	350.488	438.715	369.765	137.846	135.428	280.535	330.106
232.522	286.692	200.639	181.146	183.976	231.735	186.8	175.61	197.968	201.463	176.897	199.243	310.699	287.223	349.816	436.695	367.235	137.41	135.69	279.955	329.489
232.587	287.538	201.028	180.745	183.69	230.882	187.2	174.377	198.755	200.685	175.851	199.459	309.308	287.283	350.664	433.462	369.235	138.128	134.572	280.928	329.547
231.322	287.402	205.06	177.807	181.763	230.41	188.838	176.702	201.336	200.227	178.097	200.932	308.251	286.49	351.213	429.081	374.34	139.321	134.085	282.711	330.711
228.474	290.249	206.088	177.288	181.469	234.44	189.838	180.157	201.443	203.468	181.27	202.182	310.693	288.245	353.733	436.288	372.575	139.705	136.885	281.986	332.097
232.974	292.402	204.81	182.51	185.747	238.41	190.638	181.91	202.719	208.153	182.913	204.702	312.133	289.589	353.117	440.241	377.104	141.449	136.457	282.857	331.51
235.496	294.672	203.005	185.736	188.243	238.822	192.038	185.559	202.858	210.857	186.304	205.776	309.554	289.442	354.445	441.034	374.045	141.269	137.816	282.887	332.312
239.474	294.595	203.977	187.321	189.739	239.793	191.038	187.442	202.007	212.171	187.856	205.715	309.027	288.926	351.293	435.625	370.104	139.705	136.65	282.731	331.572
238.539	290.864	199.199	186.005	187.92	238.763	189.238	183.767	199.698	206.19	184.396	202.067	305.135	287.493	353.413	437.854	371.104	139.833	136.595	281.637	331.795
232.626	288.633	197.699	182.845	185.001	234.822	185.038	180.468	197.187	203.579	180.994	199.52	303.544	286.981	352.581	431.837	370.634	139.269	134.961	280.901	330.586
229.735	286.556	193.838	179.241	181.36	230.146	183.038	179.118	195.443	200.227	179.569	197.188	301.122	283.649	349.973	429.209	366.045	139.115	134.844	282.038	330.206
229.174	282.154	197.333	179.731	182.286	230.559	186.6	180.455	198.309	202.019	181.161	199.662	299.144	283.229	346.8	424.641	368.882	137.051	136.083	279.629	327.232
227.065	283.5	198.389	178.788	181.633	229.647	188.6	179.818	198.702	202.574	180.828	200.115	300.658	284.146	347.728	423.156	366.471	138.872	135.317	279.25	326.846
230.022	284.885	200.667	177.241	180.641	231.471	188.6	179.247	199.436	202.519	180.322	200.561	302.506	285.602	350.336	429.372	368.529	137.949	137.028	280.824	328.095
229.848	283.5	203.5	179.693	183.149	231.324	185.6	176.481	198.862	203.241	177.529	200.459	304.607	285.182	349.136	430.799	370.294	137.821	134.172	279.186	328.408
227.935	287.385	205.111	180.019	183.661	232.5	188.6	175.727	200.064	199.944	177.207	200.02	301.753	286.627	348.52	433.27	369.353	138.282	133.883	280.297	328.852
227.63	285.769	203	178.802	182.315	231.765	185.2	174.26	197.553	200.093	175.517	198.48	308.041	286.99	350.688	435.577	370.118	138.615	134.069	280.527	330.768
230.652	288.615	205.583	178.778	182.669	234.265	187.8	175.974	200.553	203.463	177.333	201.615	310.08	288.427	351.408	439.358	370.765	137.615	136.607	281.03	329.534
233.304	289.923	207.611	182.057	185.766	234.853	188.4	179.662	202.319	206.407	180.667	203.811	312.692	288.048	353.984	440.393	371	139.641	134.931	280.099	329.746
233.303	291.335	201.524	183.602	186.204	238.425	191.643	180.869	202.14	207.461	182.107	204.081	312.773	290.277	354.718	442.49	372.158	140.719	138.05	282.81	331.394
234.455	292.22	206.385	185.498	188.53	238.514	192.243	182.531	204.736	208.146	183.647	205.98	313.179	289.296	353.638	437.226	373.629	139.642	137.533	282.117	331.536
235.694	291.528	199.079	184.663	186.756	238.22	190.043	180.843	201.246	207.535	181.9	203.541	312.073	289.13	353.43	438.157	374.276	140.078	137.126	282.951	332.277
235.477	288.989	199.274	184.744	186.853	235.896	193.243	183.375	202.587	206.22	184.509	203.912	308.67	289.296	352.854	436.564	371.217	139.335	136.726	281.854	330.966
236.129	289.412	201.357	186.725	188.849	233.102	190.443	181.544	200.225	206.831	182.567	202.635	308.757	289.006	352.03	434.194	371.746	138.591	134.726	282.29	331.872
231.129	289.72	199.329	182.352	184.817	234.043	191.643	181.103	200.948	205.979	182.314	202.784	306.729	288.662	352.91	434.529	368.511	139.514	136.954	281.988	331.011
232.868	285.72	199.662	181.154	183.841	231.425	187.643	180.077	198.746	203.387	180.946	200.439	304.585	289.121	352.67	431.963	371.688	139.411	135.94	281.515	332.277
233.586	289.259	196.996	181.687	183.909	231.072	186.643	178.635	196.002	203.646	179.555	198.791	306.516	288.662	353.078	430.201	366.629	141.104	135.788	283.419	333.48
231.391	286.462	198.75	180.75	183.363	232.353	185	178.169	197.266	204.148	178.954	199.777	304.835	286.866	352	432.892	373.471	137.692	135.434	281.057	330.128
226.804	289	206.111	178.17	182.226	233.647	187	178.468	200.628	201.648	179.448	201	304.661	287.58	349.04	431.555	377.176	138.538	136.021	280.624	330.587
233.826	291.077	208.944	182.495	186.335	236.618	192.2	182.468	205.436	205.37	183.586	205.412	307.044	285.271	351.504	434.147	373.059	139.923	135.966	280.943	327.413
231.565	286.615	197.111	183.505	185.48	231.235	186	180.961	198.372	202.648	181.54	199.932	303.105	285	348.864	437.767	370.941	139.667	136.014	279.101	326.126
228.761	287.615	197.111	179.665	182.198	230.588	179.8	175.727	194.564	201.037	176.195	196.926	304.522	284.28	350.4	433.959	369.706	138.308	133.772	279.416	326.48
234.609	286.615	197.972	183.278	185.411	229.882	183.8	178.584	196.766	205.889	179.184	200.095	305.53	285.395	351.144	434.564	367.765	138.051	136.166	280.012	327.173
232.804	284.231	194.722	183.387	185.032	227.647	182.4	176.052	193.691	201.889	176.782	196.682	303.532	283.898	348.296	435.78	364.412	136.41	134.29	279.916	327.182
225.565	280.846	193.833	177.566	179.927	224.471	179.2	171.74	192.16	197.611	172.598	194.149	299.864	281.869	347.448	426.927	364	135.641	135.634	281.594	328.827
226.143	283.68	194.709	173.5	176.579	226.356	180.002	172.561	191.26	196.417	173.416	193.141	298.645	283.586	349.684	423.17	364.414	137.042	134.318	283.189	331.41
226.882	284.68	194.043	173.533	176.51	227.621	183.802	174.483	194.367	198.158	175.554	195.75	300.923	285.092	352.804	427.026	370.003	138.17	134.153	283.741	332.48
228.208	286.257	202.681	175.849	179.744	232.121	185.402	177.314	198.909	200.251	178.243	199.398	303.571	286.512	354.444	428.626	371.356	139.965	134.739	283.159	333.167
234.099	292.142	209.515	178.849	183.3	237.827	187.802	179.6	201.941	203.251	180.542	202.418	306.64	287.684	352.468	430.993	374.061	141.196	136.574	283.456	333.514
234.251	296.257	213.515	181.174	185.869	243.532	199.602	187.99	209.611	211.158	189.324	210.175	311.046	290.7	356.716	439.514	378.297	141.017	139.008	282.592	334.673
232.23	297.142	209.487	184.108	187.792	242.503	190.602	188.34	204.59	210.139	188.6	206.614	313.984	292.786	355.276	445.753	377.414	141.94	139.118	283.072	332.62
234.686	294.026	204.82	187.231	189.784	243.974	191.202	187.314	203.824	212.084	187.761	206.837	313.856	290.981	352.108	445.946	371.826	141.017	137.512	281.231	331.329
236.969	292.142	204.376	188.165	190.518	242.15	194.802	187.094	204.537	210.695	187.979	206.783	313.925	290.414	352.452	443.691	373.356	140.811	136.677	280.802	331.991
237.304	288.462	202.111	189.042	190.94	236.941	190.6	182.493	202.085	207.611	183.425	204.101	311.486	289.592	350.776	441.549	372.235	138.641	136.917	278.149	326.642
236.217	284.077	198.889	186.599	188.383	236.382	191	178.156	201.213	202.444	179.632	201.662	306.859	286.965	348.232	434.16	369.118	138	136.269	278.735	325.615
233.717	282.077	198.139	182.745	184.98	228.471	189.4	176.065	199.84	202.778	177.598	200.912	302.193	286.143	346.536	427.994	367.882	137.282	135.124	279.871	327.453
231.804	283.885	202.611	178.896	182.339	230	192.4	175.377	201.128	201.185	177.333	201.149	306.154	286.449	350.032	427.689	368.294	135.897	134.614	279.78	327.156
230.217	284.615	203.028	178.83	182.343	230.265	192.4	175.701	202.489	202.426	177.621	202.466	307.285	285.783	348.424	424.948	367.824	137.974	133.4	280.22	329.366
232.022	285.615	204.194	179.642	183.206	232.265	192.2	177.39	202.032	203.315	179.092	202.5	304.206	284.287	348.784	423.974	371.588	137.179	133.579	281.391	330.131
227.543	288.538	203.167	177.179	180.952	230.471	187.2	176.779	198.777	202.519	177.977	200.142	305.889	285.025	349	426.911	372.118	137.897	136.455	281.663	329.296
228.652	290.231	203.139	180.245	183.569	233.176	186.4	178.623	199.904	206.093	179.517	202.162	308.648	288.347	353.248	435.06	370.647	138.744	137.393	279.663	330.29
233.917	291.051	202.019	186.316	188.595	234.146	186.552	183.043	201.388	208.719	183.447	204.063	309.323	289.01	353.278	440.797	369.056	140.481	135.936	281.995	331.691
233.222	293.243	201.686	186.288	188.523	234.087	185.752	183.498	200.334	208.386	183.757	203.272	306.981	288.539	355.814	445.428	373.526	138.532	135.529	283.227	332.845
233.657	291.705	201.991	185.963	188.289	234.764	187.952	180.771	201.164	207.386	181.596	203.435	309.074	290.332	353.654	444.568	374.879	139.148	135.191	281.631	332.805
237.461	291.82	198.436	185.849	187.676	233.411	189.352	180.55	199.717	205.608	181.561	201.867	306.202	289.644	354.374	441.124	371.938	139.25	136.778	283.264	331.406
231.396	287.936	198.88	183.382	185.631	231.235	186.952	177.446	197.366	203.126	178.538	199.468	304.303	287.179	353.958	437.279	370.173	138.994	134.543	282.353	330.694
231.2	289.128	200.214	179.184	182.236	232.587	185.152	180.407	197.047	204.997	180.952	199.948	304.552	286.819	352.614	434.119	373.526	138.122	135.653	282.539	330.741
229.113	291.551	205.575	178.646	182.555	233.44	185.352	179.576	199.1	203.571	180.24	200.732	309.393	289.214	353.982	436.029	376.997	139.584	137.005	281.858	331.845
234.091	295.512	205.88	183.066	186.377	239.617	189.752	183.693	202.749	208.7	184.389	204.921	310.025	289.972	355.094	438.933	376.056	139.071	137.522	282.866	332.426
232.152	289.654	200.722	184.189	186.589	235.441	186.8	182.468	199.734	208.667	182.966	202.993	306.308	287.022	352.008	436.536	371.765	139.051	135.883	280.926	329.05
233.804	289	200.667	183.656	186.125	236.176	188	182.766	200.074	206.5	183.368	202.419	304.373	288.328	348.704	435.546	373.412	137.846	135.676	280.832	328.285
230.935	286.154	199.222	182.151	184.629	233.676	185.2	179.507	199.021	202.981	180.161	200.466	304.512	286.303	350.888	434.385	369.471	138.051	137.303	280.478	326.852
230.109	285.038	197.694	181.321	183.698	230.294	184.8	177.753	196.383	201.13	178.563	198.115	302.756	284.344	348.744	429.006	366.118	137.718	134.255	281.443	328.352
227.13	284.423	198.472	176.278	179.5	227.088	185.6	175.701	197.532	198.889	176.839	198.027	302.913	284.271	348.616	425.311	370.529	137.026	133.841	280.035	329.31
227.717	285.5	198.889	177.269	180.407	229.853	187	175.61	198.564	199.926	176.92	199.061	305.208	284.755	351.832	428.965	369.882	136.897	135.648	279.411	328.531
233	286.115	202.611	181.024	184.157	229.118	186.8	175.351	199.84	201.037	176.667	200.277	305.982	284.264	350.08	431.829	367.882	139.308	135.786	281.079	331.67
232.739	285.615	207.111	181.231	184.988	231.882	190.8	176.078	202.213	202.481	177.77	202.311	304.262	286.723	352.208	433.389	370.353	138.103	135.731	281.21	330.444
235.517	292.373	205.036	184.407	187.401	234.489	191.812	180.697	204.52	206.659	181.974	205.301	309.846	289.307	354.891	440.41	371.819	139.096	135.526	282.873	332.834
235.43	294.142	210.12	185.643	189.196	237.048	196.412	183.125	208.286	209.345	184.652	208.672	312.396	290.995	355.627	445.758	378.584	137.737	136.761	282.059	332.812
236.191	294.219	206.731	187.511	190.301	240.607	194.612	187.749	206.329	212.548	188.537	208.598	313.201	291.756	356.755	446.367	377.996	140.378	139.23	283.068	332.184
235.299	294.334	203.731	186.591	189.079	238.254	188.412	183.918	202.137	210.937	184.434	205.348	311.823	291.141	353.435	444.667	379.349	139.096	137.409	284.029	331.066
233.712	296.142	209.064	184.525	188.087	243.107	193.412	185.918	204.233	211.104	186.779	206.74	311.784	290.227	354.115	442.494	377.643	139.634	137.609	282.304	331.178
234.691	296.065	205.62	186.37	189.164	240.989	191.412	186.554	205.084	210.604	187.112	207.098	311.985	290.753	351.299	439.574	376.525	139.044	138.313	282.205	330.77
234.995	291.411	202.62	185.374	187.877	237.813	187.412	185.801	200.126	209.104	185.986	203.402	308.347	289.208	352.243	436.652	376.29	138.249	137.333	282.066	330.832
230.821	288.526	199.036	180.794	183.442	233.901	185.412	182.956	198.169	206.308	183.239	201.138	305.471	286.81	351.523	434.721	372.349	139.121	136.34	281.821	329.036
228.913	283.346	196.139	179.344	181.782	230.912	183.4	180.61	196.596	202.407	180.931	198.716	304.123	286.296	347.848	426.831	367.059	136.897	135.179	279.933	327.237
232.717	285.154	201.833	183.462	186.129	231.647	191.2	178.39	201.681	202.241	179.862	201.885	300.843	285.987	344.232	422.901	363	137.436	133.917	279.894	326.288
230.522	284.038	201.25	179.368	182.544	229	190	172.649	197.16	198.833	174.644	197.77	298.648	282.389	344.84	419.624	363.353	138.282	131.221	279.641	329.184
227.522	283.808	200.528	175.175	178.855	228.412	183.8	170.104	194.106	196.963	171.678	195.149	301.051	282.739	347.264	420.628	364.412	135.897	134.538	279.446	329.478
228.957	284	201.694	175.778	179.54	228.824	187.6	175.091	198.681	200.667	176.529	199.405	303.193	284.312	348.312	425.069	363.529	138.487	133.572	280.238	329.944
233.196	287.962	205.861	180.943	184.56	230.176	188.8	176.351	201.372	203.722	177.782	202.23	303.892	286.701	351.272	431.093	367.235	137.41	136.131	280.451	330.112
233.848	285.731	209.556	183.519	187.298	231.647	194.2	174.442	204.628	201.185	176.713	203.372	306.501	286.799	351.416	435.453	370.235	139.923	134.283	279.832	329.913
229.109	286.731	204.139	180.104	183.593	232.118	187.8	176.221	200.277	203.074	177.552	201.297	313.319	287.599	354.304	440.283	373.235	139.154	134.462	280.369	329.679
233.038	294.451	204.597	183.095	186.216	238.322	192.909	181.537	204.097	206.998	182.845	205.155	313.819	289.827	358.897	447.889	377.888	140.328	136.153	282.679	332.137
238.364	294.489	203.708	187.374	189.744	238.646	189.509	183.888	203.087	211.869	184.534	206.29	316.454	290.505	358.561	448.548	376.005	140.353	137.049	284.182	334.179
236.103	296.374	202.041	187.317	189.454	240.175	192.509	184.187	205.874	210.35	185.143	207.507	313.968	292.273	357.809	449.777	375.593	139.994	137.249	282.768	333.26
237.842	294.374	201.347	187.185	189.24	238.204	190.309	185.33	201.661	209.98	185.902	204.696	311.304	290.215	358.633	447.76	379.064	138.584	137.553	283.573	334.042
235.734	295.335	199.458	186.421	188.313	237.91	189.309	185.628	201.267	210.387	186.051	204.595	310.292	291.05	356.793	446.367	372.946	138.635	136.525	284.212	332.891
235.712	291.874	195.569	187.176	188.393	235.881	186.109	184.46	197.363	207.684	184.649	201.128	306.744	288.751	353.521	443.341	375.299	138.02	135.235	283.605	332.886
232.016	289.528	197.041	185.628	187.284	234.557	187.709	182.706	199.48	206.776	183.281	202.142	303.42	287.435	352.969	436.77	373.182	139.43	134.891	283.605	332.584
229.603	287.758	196.153	181.204	183.373	232.616	186.309	182.901	197.14	205.202	183.293	200.081	299.831	285.012	350.353	429.423	375.946	136.276	135.042	284.684	332.076
226.804	284.346	194.278	177.061	179.56	230.147	182.6	181.065	194.745	202.519	181.241	197.581	299.237	283.118	348.144	424.754	372.706	138.487	136.469	280.582	329.31
225.674	282.808	197.667	176.679	179.726	229.235	187	180.896	198.447	201.426	181.598	199.534	297.419	284.452	347.976	423.367	372.529	138.359	138.083	280.601	327.112
225.913	281.962	197.806	177.307	180.282	228.382	181.4	178.481	196.17	199.222	178.816	197.284	298.614	283.497	348.856	425.585	368.294	137.538	135.366	280.814	328.014
227.413	283.731	202.25	178.311	181.786	230.206	184.4	176.701	196.713	201.704	177.586	198.534	296.596	284.334	346.344	424.426	364.353	138.128	134.186	279.275	327.626
226.326	284.808	201.861	176.712	180.363	228.912	183.6	171.688	197.011	197.63	173.057	197.236	302.699	285	347.32	424.71	365.353	137.744	133.152	280.641	329.313
231.087	285.346	203.056	180.005	183.351	232	187.8	175.078	199.309	200.167	176.54	199.622	305.738	286.691	350.272	429.929	368	137.462	135.386	279.869	328.117
231.043	287.538	205.028	179.788	183.452	231.735	185.6	176.273	198.574	201.556	177.345	199.662	308.763	286.43	350.104	429.67	365.412	137.564	135.51	281.151	328.277
234.391	287.115	207.667	183.028	186.605	233.471	191.8	176.532	204.128	202.87	178.287	203.669	306.432	286.576	349.792	430.857	368.471	138.513	134.393	280.874	329.064
235.514	292.609	206.06	183.186	186.506	234.745	191.554	178.385	200.842	205.238	179.899	202.445	310.085	285.993	353.051	432.77	365.534	137.507	135.333	283.271	333.681
238.405	295.839	212.255	184.549	188.571	237.068	194.554	178.696	205.448	205.868	180.519	205.601	311.193	288.222	352.979	438.564	368.475	137.789	135.181	282.573	332.469
237.927	294.801	206.144	180.667	184.365	236.804	190.154	178.865	202.012	206.257	180.163	203.56	314.808	288.617	353.027	440.681	373.71	138.071	135.554	282.137	330.916
239.601	296.262	206.449	183.205	186.579	240.745	194.354	182.891	204.416	208.738	184.209	205.993	315.319	289.448	356.731	444.238	374.592	140.148	138.154	283.471	333.818
239.144	295.109	207.588	188.021	190.861	239.98	191.954	187.463	205.118	212.238	187.979	207.716	315.219	290.126	355.067	442.195	379.181	139.148	137.478	283.405	333.916
236.71	294.532	203.533	185.422	188.05	240.568	193.754	185.852	205.714	209.72	186.761	207.175	312.013	290.165	355.379	444.472	376.298	139.43	138.271	283.556	333.816
233.557	290.839	203.56	183.893	186.748	238.215	190.554	184.086	202.565	208.294	184.83	204.655	308.656	288.919	353.971	441.491	375.181	138.661	137.195	283.588	332.807
232.101	290.955	198.977	185.799	187.712	237.657	189.354	183.709	200.118	206.738	184.358	202.533	307.713	288.324	352.899	436.672	371.651	141.148	136.478	283.239	333.019
231.109	286.231	199.167	184.061	186.254	233.206	188	182.13	199.681	204.759	182.805	201.534	306.242	287.102	352.544	437.063	373.471	138.949	136.028	279.049	328.888
227.065	284.231	198.639	182.802	185.101	233	188.2	178.273	200.457	203.778	179.414	201.669	304.396	287.713	351.312	436.125	374.059	137.974	133.614	280.114	329.536
227.935	285	196.306	180.448	182.75	231.059	188.6	179.935	198.628	204.315	180.931	200.703	301.722	286.927	351.792	433.11	371.176	138.846	134.11	279.631	329.617
229.652	285.654	198.389	181.175	183.673	229.559	187.6	179.143	198.223	203.556	180.115	200.169	300.468	284.742	348.96	427.149	369.176	137.769	134.055	279.782	328.69
228.391	283.923	196.889	178.929	181.536	228.971	182.6	174.558	195.564	200.185	175.483	197.25	300.152	285.156	347.608	429.404	367.647	137.769	133.655	280.574	327.779
229.413	285.577	198	178.929	181.698	229.471	186.4	175.87	197.383	201.278	177.08	198.804	300.627	285.401	350.112	427.03	370.471	138	134.51	280.24	328.626
228.13	283.654	199.444	179.811	182.661	228.882	185	178.636	197.681	203.13	179.368	199.669	300.956	285.497	350.216	429.471	369.765	138.231	134.386	281.97	329.078
229.739	286.192	195.806	180.514	182.734	229.559	185.4	178.416	196.5	202.704	179.218	198.764	301.548	285.933	350.472	432.551	368.471	137.487	135.393	281.364	329.265
217.783	282.615	196.389	170.203	174.004	227.382	177.8	180.182	193.511	198.167	179.908	195.209	303.216	284.277	352.44	435.685	378.294	139.179	133.283	278.978	326.427
225.043	285.5	202.389	173.344	177.56	231.941	183.4	183.208	197.936	203.241	183.23	199.872	302.702	284.532	349.68	425.788	373.176	137.256	134.372	278.649	326.71
225.575	287.778	198.836	172.336	176.182	232.091	180.221	181.041	195.71	201.317	180.946	197.756	304.697	284.34	352.309	424.454	371.033	139.596	133.037	280.359	327.584
227.271	288.201	197.697	176.963	179.973	233.914	179.421	181.378	192.752	205.243	181.153	197.31	304.812	285.487	351.245	426.007	370.033	138.339	136.775	280.812	329.084
225.619	288.816	195.197	176.973	179.618	232.238	180.221	178.69	193.805	201.409	178.866	196.58	306.547	286.242	351.749	427.346	372.328	138.39	136.237	280.609	327.316
226.532	287.547	195.142	176.826	179.485	231.65	178.821	181.937	192.486	204.391	181.579	196.83	307.126	286.299	352.197	428.156	372.21	138.108	136.195	281.498	328.258
227.401	288.278	196.253	175.024	178.106	232.561	177.421	181.391	191.614	203.076	180.935	195.797	305.992	286.621	352.453	426.102	373.269	137.826	136.106	281.126	329.056
227.728	287.393	195.364	176.364	179.122	233.444	180.221	180.95	193.54	203.539	180.866	197.188	304.961	284.837	353.941	426.275	371.622	137.493	136.513	281.651	329.643
228.532	288.663	196.614	176.317	179.263	232.003	181.421	183.313	194.263	203.02	183.096	197.459	305.535	284.219	355.085	427.683	369.798	139.16	136.671	281.941	329.473
228.358	286.278	195.586	177.001	179.699	232.944	181.621	183.599	194.571	203.28	183.372	197.749	305.861	287.407	355.277	430.415	370.857	138.467	137.616	282.094	328.875
224.478	285.423	199.333	176.127	179.496	232.824	181.2	182.922	196.234	203.148	182.724	198.757	306.82	287.086	354.16	433.125	374.824	137.564	135.979	280.225	327.43
224.435	287.115	198.028	176.061	179.25	233.294	180.4	180.753	196.064	203.093	180.713	198.628	308.442	287.529	355.8	437.378	376.118	139.256	137.497	279.468	327.338
227.717	285.615	200.722	178.203	181.472	231.206	184.2	181.675	199.734	205.333	181.966	201.777	307.985	287.108	357.016	435.54	374.471	138.231	138.945	279.317	327.584
226.348	286.308	197.306	181.41	183.718	233.971	184.4	181.649	198.319	205.222	181.966	200.838	307.949	285.771	356.496	436.317	373.118	137.795	137.586	278.733	328.911
227.717	287.423	203.361	176.783	180.641	232.176	186	184.649	201.415	205.481	184.805	202.899	307.183	285.809	355.328	433.246	375.706	138.256	136.959	279.629	327.813
228.239	290.231	208.194	178.627	182.919	234.559	187.6	186.636	202.745	209.519	186.747	205.216	307.069	286.659	352.792	431.285	375.647	140.154	136.731	278.428	328.645
228.196	290.462	202.972	179.561	182.96	235.735	188.4	185.896	202.309	208.241	186.184	204.473	308.429	286.822	351.744	434.164	374.882	137.41	135.759	277.611	327.223
227.674	288.231	195.5	182.811	184.653	231.882	182	181.623	196.681	206.537	181.667	200.277	306.576	286.793	351.824	432.119	370.824	138.923	135.91	278.663	325.478
226.89	287.752	194.235	179.285	181.455	228.855	180.014	178.034	194.435	202.831	178.261	197.498	306.27	286.522	351.149	429.109	366.336	138.558	136.174	279.478	327.79
229.651	286.79	193.568	179.521	181.559	231.472	183.414	179.592	197.924	202.368	180.031	199.546	307.473	285.595	349.789	428.697	369.336	137.84	135.118	279.993	328.519
223.607	282.944	190.957	175.46	177.709	228.443	179.214	180.294	191.818	201.35	180.169	195.296	305.074	284.153	347.941	424.167	367.336	135.328	133.863	281.854	328.774
220.107	283.098	191.568	172.205	175.015	228.208	177.814	180.073	191.754	196.498	179.813	193.485	299.295	280.971	347.557	415.003	365.924	134.994	132.636	281.067	327.357
217.998	281.982	194.179	169.049	172.697	229.855	178.214	178.501	190.999	195.998	178.468	192.823	297.594	281.105	346.661	413.107	368.218	138.199	134.001	282.26	329.006
216.346	282.521	192.041	166.903	170.551	228.119	181.014	178.579	192.478	196.701	178.859	194.019	297.216	281.289	347.285	414.994	369.394	137.635	134.146	281.213	328.832
216.651	282.328	193.457	164.809	168.967	230.325	177.614	178.41	190.105	195.479	178.319	192.066	297.892	283.379	350.317	417.504	368.983	136.866	134.953	281.468	328.648
220.172	285.905	195.874	169.356	173.205	230.855	178.614	179.995	191.595	199.276	179.836	194.397	300.563	284.159	353.181	418.582	371.277	140.199	136.808	280.473	329.86
222.957	286.692	197.083	174.108	177.444	233.706	178.8	181.519	194.255	202.5	181.207	197.264	303.715	285.694	352.328	427.847	372.882	135.41	136.807	278.498	326.899
224.913	285.5	199.611	177.561	180.762	231.706	180	180.623	196.223	203.778	180.552	198.98	307.779	287.889	354.408	432.451	373.471	139.026	134.71	279.549	327.318
230.283	288.654	203.25	179.425	182.883	233.735	187	181.636	200.915	207.222	182.253	203.216	308.095	289.561	355.968	438.367	372.765	139.949	137.676	279.181	326.511
233.913	288.808	199.306	181.528	184.109	234.059	182.6	181.701	197.681	206.259	181.805	200.811	311.781	289.615	357.928	439.518	376	138.744	136.869	278.366	327.972
233.587	290.615	200.917	181.868	184.633	235.294	185.8	182.909	199.968	206.148	183.241	202.223	312.692	289.621	358.792	441.953	375.706	139.692	136.09	277.522	327.531
235.848	289.808	204.167	185.255	188	234.971	184.8	187.948	200.128	210.444	187.586	203.892	313.342	287.971	358.216	442.076	373.647	139.487	137.931	277.98	329.05
235.065	292.038	201.194	183.127	185.75	234.206	185.4	182.013	199.574	207.185	182.402	202.351	312.494	287.137	357.168	443.993	373.412	137.462	136.91	279.715	327.193
233.174	287.308	204.806	183.698	186.762	232.882	188.6	179.571	202.755	205	180.609	203.574	309.64	285.459	351.952	436.812	372.471	136.744	136.621	281.27	327.31
231.476	290.472	203.122	181.152	184.342	234.203	189.182	182.81	202.696	205.151	183.542	203.593	309.191	285.366	353.474	434.842	376.475	137.528	134.604	282.952	330.667
226.368	292.088	206.399	175.511	179.995	234.321	185.382	184.797	199.409	204.966	184.864	201.437	310.304	287.299	354.794	431.92	376.417	136.451	138.087	281.576	330.321
224.954	292.626	204.288	177.152	181.092	235.674	184.382	185.927	199.069	207.04	185.749	201.978	311.222	287.713	352.882	431.462	378.24	136.298	138.97	282.432	330.796
225.954	291.511	198.983	180.714	183.366	234.233	181.582	184.68	197.047	207.059	184.324	200.701	307.957	287.452	352.738	431.484	374.946	137.4	136.921	281.462	329.729
224.433	288.049	194.955	179.435	181.689	232.938	178.782	184.459	193.569	207.762	183.806	198.748	303.232	285.738	349.802	429.682	375.475	138.631	135.687	280.38	328.167
225.259	289.511	193.677	177.025	179.443	232.409	181.382	184.381	195.249	205.17	184.036	198.87	302.476	285.639	351.57	425.348	373.181	139.041	134.866	279.766	326.852
223.302	286.011	192.844	176.171	178.592	230.585	178.982	185.186	192.718	204.114	184.473	196.876	300.69	283.891	348.626	422.24	369.24	135.862	135.956	280.284	327.494
220.563	283.396	192.51	174.19	176.85	227.968	177.182	181.952	191.813	201.355	181.404	195.295	297.901	281.964	348.61	418.902	370.828	137.221	134.797	280.987	326.726
213.37	278.885	188.056	166.689	169.79	226.676	174.8	178.377	189.83	197.259	177.966	192.541	295.108	281.758	348.144	416.989	370.824	136.128	134.683	279.304	325.24
216.957	280.962	190.028	170.868	173.649	229.235	177.6	178.182	192.766	199.63	178.115	195.27	298.298	281.965	350.328	419.566	371.647	137.256	134.69	278.686	325.623
219.109	282.731	193.333	169.632	173.073	226.735	177.6	177.143	192.053	197.741	177.195	194.128	296.38	282.987	350.768	421.212	367.294	137.667	135.234	279.201	326.603
220.37	283.654	198.361	170.264	174.343	226.765	180	177.182	194.734	199.444	177.506	196.453	297.422	283.656	349.96	419.888	372	136.103	133.634	280.21	327.374
222.174	284.923	198.75	173.075	176.802	229.088	179.6	179.052	196.5	200.037	179.115	197.791	303.987	286.041	355.952	425.277	372.588	137.333	136.834	278.854	327.665
229.304	289.231	202.5	178.33	181.839	232.882	183.6	180.636	198.862	204.407	180.977	200.885	306.946	287.85	355.896	432.082	370.176	137.744	137.917	279.465	328.084
228.957	287.923	204.139	181.443	184.738	232.912	184.6	180.519	200.447	204.741	180.989	202.014	309.704	288.475	355.352	435.089	373	138.282	135.862	279.304	328.782
229.261	289.462	200.972	180.123	183.149	236.382	189.4	181.597	200.617	205.685	182.494	202.466	312.771	287.653	355.176	440.641	369.765	137.154	136.069	278.54	326.913
232.401	291.348	204.022	181.291	184.591	237.409	186.793	183.954	200.236	206.918	184.281	202.674	316.511	288.301	355.924	440.245	376.405	137.452	134.583	281.652	328.645
233.901	294.54	205.05	180.461	184.031	237.497	188.193	185.655	203.417	209.269	185.947	205.553	319.08	289.766	356.94	441.932	378.169	136.863	136.81	281.113	331.058
236.531	293.963	203.966	183.843	186.765	238.791	188.193	188.59	202.321	213.269	188.545	206.316	319.663	290.034	357.188	441.642	376.228	138.888	137.376	281.499	330.092
233.857	295.848	202.022	185.777	188.136	238.585	188.993	188.694	203.513	212.084	188.729	206.64	313.601	292.152	354.82	440.176	374.405	139.452	138.893	281.444	330.438
234.531	291.925	200.661	186.272	188.361	235.114	186.793	185.447	202.098	208.566	185.602	204.458	309.745	287.623	354.26	438.314	377.757	137.042	136.796	281.61	329.622
227.357	289.232	198.578	180.244	182.906	232.614	182.193	182.291	197.066	204.344	182.281	199.721	308.265	287.792	355.164	434.975	374.699	136.76	136.527	280.685	329.65
227.422	291.54	198.133	178.635	181.466	232.173	183.993	183.824	197.311	204.899	183.844	200.08	305.655	286.244	352.724	430.709	376.757	137.529	137.162	280.853	331.536
225.901	288.04	198.578	175.819	179.123	231.114	180.393	184.707	195.768	204.251	184.212	198.863	302.288	286.085	354.34	430.055	372.699	136.914	137.507	281.039	329.896
224.5	285.769	196.472	174.264	177.488	231.912	181	181.312	193.989	201.241	181.276	196.635	302.566	283.634	354.224	426.704	372.588	137.41	136.807	279.295	327.355
222.326	283.654	196.389	175.538	178.565	228	179	180.507	194.266	200.63	180.333	196.588	301.445	284.646	351.128	425.778	368.471	138.41	134.717	279.522	326.659
224.304	283.346	195.556	177.491	180.113	229.882	181.4	177.844	195.223	199.963	178.253	196.953	300.275	284.51	349.992	428.25	371.706	138.41	134.731	279.562	327.042
221.609	282.5	196.583	173.472	176.827	229.941	183	180.481	196.085	200.648	180.77	197.75	300.344	283.277	348.88	425.931	375.176	138.41	134.51	278.941	325.877
219.913	283.846	202.556	171.802	176.266	231.941	183.4	180.13	198.851	201.426	180.506	199.791	303.959	284.748	349.36	425.151	371.882	136.179	136.103	279.059	326.994
224.326	287.885	197.556	177.099	180.069	231.971	181.2	180.922	195.798	204.5	180.954	198.973	306.905	286.197	352.192	429.292	374.882	139.231	135.524	279.257	326.422
226.978	286.154	195.917	181.222	183.355	231.5	181.2	181.987	196.096	206.333	181.897	199.831	305.668	283.984	352.312	428.95	371	137.744	134.338	278.903	326.746
226.674	283.654	192.694	179.571	181.476	229.382	179.8	178.091	194.489	203.019	178.287	197.601	302.907	283.312	354.352	428.114	368.588	137.564	135.834	278.252	326.078
224.823	289.916	199.618	173.71	177.471	232.036	181.819	181.312	194.619	202.332	181.37	197.434	303.996	284.793	353.561	428.946	373.769	135.353	136.245	281.999	328.879
224.389	292.608	205.229	172.706	177.427	235.242	182.419	184.468	197.758	204.406	184.232	200.184	307.999	286.248	353.777	430.118	375.004	137.764	137.707	282.563	330.687
229.65	292.954	204.285	177.842	181.681	236.566	182.419	187.455	198.407	207.647	186.876	201.778	307.441	286.401	354.657	426.451	373.357	137.841	136.997	282.496	329.843
227.976	291.147	197.424	177.022	179.983	234.83	181.019	188.844	195.662	206.813	187.945	199.731	304.369	284.688	352.145	426.917	372.239	137.302	136.252	281.571	329.03
221.432	288.608	196.146	173.21	176.54	232.536	178.819	183	192.875	204.147	182.519	196.988	304.31	285.93	351.889	425.185	373.475	137.994	135.5	281.603	329.949
226.802	288.108	194.785	175.545	178.338	233.919	181.019	185.779	194.375	204.85	185.232	198.197	304.408	284.048	350.065	421.848	370.769	137.841	136.197	281.034	328.466
225.997	284.647	192.368	179.286	181.185	232.801	183.419	182.299	194.864	202.628	182.427	197.697	298.559	281.478	349.041	420.142	369.534	135.43	135.659	282.103	328.366
218.802	281.916	189.479	170.493	173.249	226.183	175.619	177.558	189.715	198.406	177.335	192.886	297.513	280.382	350.257	420.755	366.71	135.507	132.528	281.155	328.807
218.783	278.808	192.667	169.406	172.782	225.882	180.4	175.883	194.851	198.611	176.402	196.223	298.943	282.994	350.592	424.372	367.412	135.205	134.386	279.116	326.106
225.696	283.423	196.389	175.849	178.831	228.235	182.8	175.571	196.287	199.074	176.402	197.304	301.576	285.14	351.36	425.784	370.059	136.667	135.91	279.158	327.662
225.848	284.385	198.556	174.943	178.371	227.324	180.8	174.156	193.989	196.722	174.92	194.986	303.874	288.207	353.424	429.406	369.294	136.256	133.717	280.369	330.553
226.152	284.923	202.028	176.665	180.347	230.588	183.4	175.416	196.798	198.722	176.333	197.5	308.758	287.596	356.496	433.205	374.059	135.615	131.897	280.475	330.824
230.022	292.654	207.889	178.118	182.44	234.206	186.4	181.143	201.17	206.648	181.747	203.169	312.231	290.717	357.056	440.242	376.706	139.949	136.372	280.839	328.427
232	295.346	208.694	179.448	183.694	237.853	189.8	185.052	205.245	209.241	185.598	206.703	318.743	291.522	357.6	446.248	380.529	140.359	137.793	280.394	328.008
234.326	294.346	200.194	183.953	186.31	240.147	186.2	188.403	203.862	211.759	188.149	206.743	317.398	291.443	359.616	447.596	378.353	137.179	136.662	278.562	326.207
235.37	292.308	199.194	183.561	185.831	236.059	181	185.675	197.883	208.574	185.138	201.784	313.548	289.312	359.68	444.864	375.235	139.487	139.2	278.728	326.62
230.935	289.897	197.542	186.245	187.885	234.765	183.832	185.449	197.85	208.435	185.263	201.712	311.812	287.007	357.249	441.313	373.005	139.789	137.833	281.417	330.656
232.37	288.628	194.764	186.599	187.784	234.853	183.232	185.786	196.01	206.75	185.493	199.929	309.638	285.297	354.457	436.11	368.593	135.148	136.219	282.046	330.313
227.391	287.859	195.681	177.028	179.736	231.177	181.432	182.163	196.02	203.75	182.079	198.841	304.555	282.718	351.209	429.314	370.593	137.174	137.399	282.096	329.947
224.413	288.667	195.792	172.401	175.796	233.618	183.032	184.682	196.276	203.101	184.493	198.766	303.969	281.606	353.025	423.942	370.652	136.507	136.364	282.531	331
223.674	285.82	197.653	172.25	175.938	231	182.632	185.825	197.957	202.527	185.458	199.625	302.075	283.253	352.921	418.633	374.77	136.379	135.295	283.222	332.05
228.239	287.897	203.431	178.165	181.833	232.794	189.032	184.734	200.967	204.842	185.228	202.381	300.018	284.457	352.945	415.558	373.77	137.302	136.357	282.177	333.539
220.152	287.551	204.848	174.255	178.696	234.412	185.032	184.656	197.329	204.064	184.7	199.787	305.519	286.883	353.889	425.849	378.946	139.405	138.875	281.615	329.827
227.218	292.936	205.57	177.533	181.603	237.206	187.032	186.695	199.659	206.861	186.734	202.287	305.995	287.001	351.089	426.231	381.24	139.225	137.282	280.665	330.497
225.565	288.385	203.306	179.226	182.722	237.353	190.8	186.104	202.574	209.148	186.644	204.973	301.458	286.268	349.456	427	376.176	138.359	135.503	276.688	325.891
221.674	285.077	190.028	177.934	179.69	232.735	180.6	184.325	194.883	206.796	183.897	199.23	299.185	285.834	348.472	426.961	370.412	139.231	134.159	274.96	324.025
221.565	283.038	186.194	174.665	176.339	228.147	172.2	179.831	187.33	204.13	178.954	193.459	301.751	285.624	346.76	428.778	364.882	135.231	134.566	276.376	322.346
223.609	284.038	189.583	176.764	178.625	227.412	172.4	177.844	187.723	200.593	177.218	192.419	303.974	283.895	351.768	427.996	367.765	136.897	134.593	278.498	324.637
222.13	281.577	188.889	175.901	177.786	226.059	174.6	176.156	189.415	197.87	175.977	192.5	300.828	280.223	347.992	425.693	366.706	135.256	133.455	280.441	324.472
224.413	280.885	193.75	174.137	176.984	224.765	176.6	174.649	191.606	197.407	174.874	193.723	298.64	279.968	348.288	422.372	365.471	136.333	133.621	282.161	326.799
221.478	280.154	195.25	172.406	175.722	225.529	178.6	171.935	193.468	194.981	172.701	194.02	298.725	282.137	351.472	420.693	366	134.846	132.8	281.475	327.687
221.326	282.731	199.528	168.307	172.839	226.235	179.8	173.247	194.319	195.222	174	194.649	302.895	283.274	350.4	423.637	367.706	136.128	133.303	281.79	329.57
224.021	290.098	205.878	171.079	176.13	231.188	184.819	177.906	198.363	200.512	178.701	199.147	305.225	285.736	356.317	428.569	374.122	137.405	133.97	282.571	331.457
224.629	293.637	207.711	171.465	176.726	235.247	185.219	182.672	199.725	202.16	182.965	200.614	311.649	288.417	360.861	439.061	375.945	138.199	136.543	282.469	334.432
230.151	298.598	207.35	180.786	184.642	240.776	188.419	189.516	204.438	211.586	189.391	207.046	315.539	291.529	360.397	447.377	378.887	139.943	139.336	282.687	333.748
233.803	297.983	205.794	181.786	185.271	241.688	185.219	189.387	202.31	210.475	188.908	205.289	315.806	291.369	360.261	447.087	378.181	138.379	139.102	282.642	331.871
235.455	296.367	205.683	184.758	187.795	240.629	187.619	189.27	202.129	210.493	189.08	205.181	312.95	289.93	357.117	443.42	372.181	138.635	137.977	281.452	330.357
237.303	291.56	200.405	185.314	187.505	237.364	187.219	189.426	200.746	208.956	189.172	203.742	310.583	288.169	355.469	436.001	374.769	139.635	137.357	280.972	328.829
236.803	288.906	198.572	184.333	186.4	231.864	186.419	186.27	196.767	206.105	186.287	200.174	304.534	284.544	347.573	416.027	367.945	138.148	135.308	281.152	327.991
231.781	285.137	193.628	181.729	183.456	232.394	190.819	183.49	196.608	204.864	184.333	199.62	297.978	282.71	345.277	409.601	366.71	134.328	136.833	281.271	328.237
216.022	279.692	185.389	169.354	171.681	225.176	173.6	174.078	188.511	195.944	174.023	191.223	300.095	283.271	350.064	415.726	373.059	136.256	136.166	277.198	322.955
218.348	280.462	186.167	168.717	171.25	224.971	175.8	176.052	188.989	198.333	176.023	192.399	300.715	282.363	351.608	421.337	368.176	135.615	133.669	277.683	325.151
216.652	281.769	192.917	169.991	173.319	227.735	175	177.74	191.447	199.296	177.425	194.311	300.473	281.971	353.024	420.05	375.118	138.154	133.717	279.718	326.972
221.413	283.962	197.556	170.807	174.69	229.147	178.6	180.468	194.947	201.519	180.253	197.345	301.746	283.322	353.216	423.767	372.941	137.897	135.303	279.522	328.355
222.826	284.846	197.111	173.934	177.298	231.353	179.2	180.377	195.723	202.259	180.241	198.108	304.301	284.618	352.832	431.998	377	138.103	135.91	280.191	327.763
221.217	286.038	200.167	176.042	179.544	230.676	180.4	180.805	196.521	204.148	180.759	199.304	306.136	284.701	352.304	433.279	372.176	135.821	134.855	280.73	327.352
228.13	286	202.611	180.241	183.488	231.265	185.4	179.507	199.574	201.944	180.184	200.439	306.566	285.99	351.432	437.706	373.294	136.615	135.483	280.582	328.207
230.13	288.077	200.722	181.358	184.169	232.794	184	180.974	198.894	205.852	181.322	201.432	308.697	287.981	356.008	440.749	378.176	136.795	135.345	280.567	328.33
231.264	294.35	204.384	180.026	183.562	238.122	186.866	184.24	200.791	207.643	184.542	203.291	312.02	288.693	360.262	440.894	378.3	137.328	136.074	281.186	333.637
230.503	296.773	202.967	180.13	183.445	239.21	187.266	185.902	202.515	209.55	186.059	205.082	312.383	290.152	357.382	442.375	378.3	139.994	137.398	281.961	332.444
229.959	294.889	200.467	182.299	184.937	238.563	184.666	189.162	198.696	209.662	188.645	202.697	311.868	289.792	356.726	441.475	374.889	140.482	137.246	281.511	331.215
230.046	291.62	202.022	181.582	184.549	237.652	187.666	187.681	200.994	209.106	187.68	203.954	309.796	288.582	356.254	439.116	373.3	138.225	139.763	280.84	330.559
231.72	291.427	198.384	181.469	183.924	236.74	183.866	188.876	198.068	210.106	188.3	202.46	309.239	287.801	352.95	435.109	371.418	138.225	135.846	280.468	329.171
231.133	289.004	196.439	180.729	183.009	234.887	183.266	187.539	196.759	207.143	187.047	200.548	305.771	285.951	351.63	427.135	369.359	136.482	136.019	280.664	328.83
225.829	285.697	192.189	179.804	181.602	232.299	181.666	185.759	195.047	204.81	185.289	198.609	302.205	283.422	351.694	422.844	372.124	135.507	135.639	281.055	329.126
217.785	282.235	191.078	170.809	173.751	229.093	179.466	181.694	192.781	200.513	181.438	195.602	299.922	282.11	352.622	419.431	369.124	136.635	135.867	282.08	328.38
215.783	279.769	193.806	168.816	172.444	226.882	176.8	177.065	192.372	197.944	177.034	194.405	300.234	282.522	349.264	420.268	368.176	137.051	136.214	279.814	326.71
223.087	283.269	199.528	173.58	177.347	228.353	180.6	176.338	195.394	197.833	176.828	196.284	299.29	282.71	347.36	418.207	369.118	136.487	132.593	281.351	326.824
224.13	284.308	200.611	174.547	178.331	226.559	182	174.662	194.894	197.944	175.506	196.007	299.524	284.341	348.632	418.719	365.235	135.692	134.524	279.837	327.413
226.326	284.769	200.972	177.085	180.552	227.5	183	176.909	195.468	198.167	177.609	196.453	301.653	283.217	350.768	422.138	366.471	135.385	135.179	278.671	327.115
225.674	284.731	200.25	177.873	181.121	230.324	185.8	177.623	198.638	200.87	178.563	199.453	305.203	284.223	352.48	426.507	368.235	139.385	134.034	278.748	328.067
225.739	289	204.667	174.024	178.472	232.265	187	178.078	200.638	200.759	179.103	200.682	307.378	287.669	355.248	430.745	376.588	140.256	134.331	280.359	327.785
228.326	293.077	202.417	177.458	181.081	236.059	183.6	186.299	200.011	207.778	185.989	202.845	312.075	288.618	357.792	439.678	374.706	139.872	137.676	279.881	326.849
231.87	289.962	199.806	183.302	185.698	235.324	185.8	181.87	199.745	205.574	182.322	201.872	310.954	288.232	353.208	439.777	374.118	137.256	137.014	279.228	326.86
232.814	291.008	198.731	178.831	181.721	232.605	181.744	181.269	195.684	205.25	181.324	199.174	310.448	287.074	355.182	439.593	375.894	136.914	136.502	281.222	328.591
229.097	290.432	196.509	178.454	181.076	232.164	180.744	183.997	195.332	207.639	183.622	199.823	309.605	287.348	354.51	436.308	375.247	138.068	136.764	280.571	328.253
229.901	290.432	195.037	181.204	183.213	233.017	181.544	185.594	195.854	207.88	185.128	200.241	308.972	285.848	351.286	429.172	375.541	137.683	136.585	280.336	328.73
225.64	288.355	196.203	177.02	179.806	233.37	178.544	183.685	195.045	206.065	183.094	199.066	304.749	284.66	349.43	424.468	375.541	137.888	136.019	280.979	328.713
224.705	288.624	194.703	174.482	177.419	232.488	179.544	184.36	193.503	203.824	183.806	197.268	301.304	284.316	350.95	420.245	372.541	136.888	136.012	281.313	328.87
218.575	285.662	195.981	172.445	175.862	232.37	178.544	182.49	192.694	203.491	182.036	196.633	301.849	284.982	352.654	422.93	375.541	135.965	135.502	281.43	328.258
223.814	287.124	199.731	171.629	175.709	232.458	181.944	184.854	196.194	203.176	184.519	198.741	300.556	283.071	351.438	421.662	376.012	135.606	134.971	281.558	330.233
221.01	287.47	197.009	172.426	175.995	232.811	179.344	183.88	195.12	202.694	183.358	197.883	300.101	283.424	351.222	423.118	373.012	137.735	135.102	281.232	329.641
221.13	282.192	197.556	172.991	176.556	230.706	178	180.351	192.989	200.741	180.08	195.818	299.861	283.583	348.664	420.326	372.294	136	134.572	279.557	327.422
221.261	282.231	195.5	172.127	175.52	230.118	181.2	177.883	195.064	199.389	178.264	196.642	299.666	286.449	351.36	426.773	371.706	137.051	135.972	277.76	325.74
222.761	285.269	196.944	177.41	180.246	230.294	182	179.364	197.266	201.704	179.667	198.885	304.005	287.411	354.136	435.594	372.235	137.974	137.566	278.334	326.212
227.043	287.077	199.139	179.642	182.472	230.353	180.2	177.247	195.989	203.426	177.586	198.703	307.859	288.226	355.312	437.235	372.235	136.744	136.414	279.054	327.196
228.696	286.462	203.583	182.986	185.976	231.882	189.4	180.208	202.862	203.593	181.264	203.128	309.226	289.127	357.096	440.294	372.294	139.872	136.655	279.153	327.816
228.891	288.308	196.056	180.406	182.677	232.382	184	179.818	197.277	204.444	180.299	199.892	313.447	287.347	358.328	442.935	372.647	137.051	135.662	280.027	329.003
228.522	287.154	202.806	180.858	184.044	230.941	183.6	181.13	199.362	206.148	181.414	201.838	313.794	288.334	357.92	441.149	374.353	137.103	136.09	279.109	327.425
228.239	291.231	202.444	180.009	183.266	233.941	187.4	184.273	202.628	209.574	184.632	205.162	314.141	288.822	357.28	442.4	372.824	138.103	137.876	279.389	329.12
233.501	295.719	203.567	183.044	186.024	237.565	187.766	185.848	203.929	210.073	186.068	206.171	317.152	289.624	360.01	445.101	376.594	139.224	137.71	281.748	330.105
232.501	295.796	206.845	185.403	188.516	238.977	188.366	189.809	203.834	211.702	189.643	206.705	315.096	291.331	358.538	444.71	380.3	138.634	138.317	282.99	330.73
234.48	297.565	208.539	183.823	187.411	240.477	187.966	190.653	204.557	213.443	190.344	207.8	315.71	290.254	356.522	441.432	377.594	138.275	139.42	282.473	331.068
234.936	293.988	203.789	183.059	186.068	237.683	185.566	191.185	201.238	211.517	190.539	204.989	312.471	288.328	354.818	440.307	375.594	137.711	139.013	282.819	330.761
231.349	290.603	195.456	181.059	183.149	234.771	180.966	190.757	195.982	209.202	189.631	200.806	305.849	287.238	353.626	425.43	375.888	138.172	134.827	280.349	328.166
231.588	286.95	200.511	184.106	186.487	234.536	189.966	188.679	202.6	208.036	188.827	204.584	299.764	284.907	346.634	413.251	369.359	137.172	136.192	280.2	328.155
230.675	288.065	199.261	181.554	184.124	235.447	197.166	184.523	204.153	207.017	185.976	205.198	296.479	283.168	346.986	410.527	371.653	135.506	135.806	279.198	329.797
216.48	285.373	190.65	169.412	172.495	227.977	177.966	178.939	189.11	199.165	178.827	192.779	303.546	285.601	347.698	420.251	370.829	137.762	136.827	280.983	327.878
217.913	282.692	187.611	168.373	171.165	223.647	169.8	172.403	185.564	194.926	172.103	188.98	299.905	281.376	347.52	420.114	368.765	137.462	135.579	278.468	324.073
213.913	278.962	187.222	164.986	168.214	223.618	167	174.078	184.245	195.352	173.264	188.297	298.409	278.029	346.976	417.94	369.824	136.923	133.855	276.896	324.916
212.826	278.385	188.139	164.458	167.895	223.382	169.4	174.286	185.128	195.222	173.724	188.811	296.954	279.287	346.456	416.054	366.529	137.282	132.159	277.582	324.788
218.043	280.038	193.444	169.467	172.948	227	177.6	176.727	193.426	197.722	176.828	194.993	296.956	281.943	350.24	418.953	369.941	136.103	133.062	278.433	325.525
224.63	284.308	200.056	175.264	178.863	229.618	183.6	178.948	197.777	199.481	179.483	198.399	297.326	283.194	350.528	422.888	365.882	136.487	134.924	279.906	327.039
225.652	286.346	203.083	177.038	180.819	231.029	186.6	178.935	199.585	199.926	179.816	199.709	302.046	284.64	352.344	425.652	374.118	136.538	134.71	279.53	327.198
225.87	286.615	204.861	177.538	181.504	232.647	186.8	177.247	199.447	200.833	178.345	199.953	305.892	287.439	354.896	431.814	368.765	136.256	135.028	280.312	327.754
232.609	290.308	206.194	182.259	185.734	234.971	186.4	177.442	199.362	203.981	178.471	201.047	309.925	288.296	352.808	437.493	372.235	138.256	135.276	280.49	329.126
227.8	292.684	199.303	178.988	181.938	234.308	183.634	177.287	197.091	201.575	178.017	198.727	309.647	288.888	358.149	437.643	378.036	139.041	136.029	282.233	329.58
228.952	292.376	204.081	177.969	181.76	235.984	185.834	185.885	200.633	205.853	185.879	202.538	314.546	289.156	359.117	442.913	376.448	141.682	139.518	280.312	329.429
231.3	292.222	200.137	180.497	183.349	239.867	183.434	186.378	198.591	209.056	186.04	202.409	317.238	291.904	359.709	447.437	378.742	141.041	138.663	280.658	330.666
232.517	290.184	200.192	181.889	184.546	237.102	181.434	186.132	195.442	208.723	185.592	200.288	312.217	288.796	355.813	442.254	374.331	138.989	137.236	282.374	329.373
229.539	288.722	195.414	181.601	183.607	236.572	181.634	188.417	195.559	208.242	187.638	200.186	308.156	287.054	353.045	434.524	370.507	138.502	138.187	280.849	329.622
226.191	285.491	194.609	178.474	180.817	233.308	177.634	183.534	191.75	204.297	182.856	196.328	305.035	284.837	351.117	428.584	370.86	138.553	135.87	281.948	328.317
225.626	284.414	193.692	173.658	176.567	231.808	180.234	181.989	193.803	200.482	181.788	196.241	300.256	282.592	346.677	422.06	369.684	136.758	135.677	281.074	328.624
220.67	281.722	193.248	169.639	173.067	227.072	177.234	180.599	192.186	198.316	180.213	194.423	298.066	282.544	350.765	416.939	369.742	137.476	135.394	281.262	328.831
219.283	282.615	194.444	168.019	171.855	226.5	178.6	180.13	195.021	199.833	179.954	196.777	300.797	283.573	350.464	418.002	373.706	134.615	136.166	279.698	326.908
223.63	284.192	197.833	171.901	175.665	228.794	180.4	180.961	195.266	203.611	180.897	198.311	303.879	283.936	351.688	420.417	370.471	136.769	135.448	279.478	327.028
222.913	285.654	196.778	173.712	177.06	228.059	179.8	182.208	195.128	206.481	181.931	199.27	302.884	284.975	352.64	425.527	370.059	137.513	135.041	278.309	327.62
222.348	287.038	198.472	172.755	176.488	229.912	181.8	180.987	197.67	201.926	181.08	199.223	302.861	284.895	354.624	429.758	371.706	136.462	136.697	278.735	328.215
226.391	288.077	198.194	177.519	180.52	231.971	182.6	181.221	197.564	204.556	181.379	200.115	307.779	286.436	352.784	432.691	375.529	139.256	136.662	279.958	327.95
228.152	288.385	198.556	181.142	183.669	233.588	187.8	182.61	200.691	206.278	183.207	202.73	310.087	286.586	353.224	434.177	372.353	139.462	135.476	279.082	325.969
230.761	286.115	196.056	183.656	185.456	232.853	182.4	182.234	196.149	206.093	182.253	199.777	310.198	285.596	353.296	432.27	371.176	137.154	135.559	277.686	326.145
228.761	287.538	197.472	180.656	183.097	232.059	186	180.532	199.266	205.407	181.161	201.507	309.113	287.449	354.744	431.596	373.118	137.897	135.586	278.037	324.855
231.85	289.825	196.121	179.911	182.263	234.15	187.032	183.899	199.761	205.165	184.259	201.733	310.415	286.28	354.654	432.451	368.152	137.652	135.898	280.531	329.58
226.611	285.21	198.954	179.043	181.932	232.385	185.832	180.042	199.101	200.369	180.708	199.564	306.678	286.649	356.294	431.669	374.034	139.037	135.76	281.011	328.689
228.068	289.364	201.621	176.76	180.368	233.15	184.232	181.912	197.261	201.314	182.179	198.74	308.791	287.194	356.182	431.179	372.976	139.908	137.008	281.209	331.317
224.807	288.518	199.871	178.948	181.985	235.238	182.232	183.808	196.452	205.11	183.627	199.611	308.778	287.481	355.094	435.078	373.564	138.754	136.912	280.467	330.286
229.133	289.902	199.065	180.269	182.997	233.179	181.232	182.509	194.835	205.221	182.363	198.625	307.819	287.108	352.454	430.812	371.799	139.395	136.146	281.296	329.51
225.915	287.787	201.038	176.198	179.803	234.62	182.832	183.353	194.857	204.628	183.294	198.422	306.253	287.955	351.606	429.823	375.917	138.472	137.312	282.353	330.247
230.35	290.941	201.176	176.774	180.316	236.444	185.832	187.081	199.506	204.943	186.937	201.49	305.724	287.592	349.334	426.618	369.799	138.729	138.47	281.147	329.532
227.024	287.979	197.482	177.217	180.158	234.826	181.632	183.418	195.623	202.869	183.213	198.267	303.773	284.395	348.982	426.009	369.329	141.216	138.174	280.563	327.51
223.261	283.269	196.833	174.967	178.141	229.176	179.2	178.247	192.904	200.315	178.356	195.608	301.943	282.42	348.936	423.158	369.529	137.179	135.083	278.891	326.313
218.804	282.5	191.5	171.594	174.484	228.588	176.4	178.273	191.277	199.185	178.057	194.162	299.704	285.153	350.016	425.577	369.765	136.538	132.931	278.314	325.095
224.435	284.885	197.25	172.925	176.456	230.059	178.4	179.429	193.5	201.185	179.31	196.304	300.715	284.401	349.888	424.987	369.588	136.564	135.469	278.837	326.799
220.826	283.115	193.944	172.307	175.448	227.441	177	176.584	192.064	198.944	176.632	194.574	300.933	281.975	350.496	423.436	370.765	136.564	134.855	278.54	326.818
218.913	280.692	193.556	172.608	175.649	228.647	176.2	177.234	191.394	198.648	177.115	194.041	300.023	281.411	350.68	422.495	372.471	136.051	133.228	279.822	327.606
216.065	282.077	192.444	167.557	171.169	227.265	174.4	176.948	190.383	197.63	176.655	193.027	300.018	282.191	351.768	424.223	369.765	135.513	133.345	279.795	327.045
222.652	284.231	197.639	171.538	175.327	229.382	178.8	177.221	195.17	200.593	177.402	197.149	302.231	283.089	351.24	424.888	372.882	136.333	135.752	279.47	326.573
228.565	288.846	200	175.986	179.472	230.235	183.2	179.636	198.617	202.981	180.046	200.209	303.46	286.271	352.744	429.32	371.353	136.538	135.738	280.136	327.933
229.978	291	207	183.519	186.927	235.147	189.8	183.805	202.649	205.593	184.494	203.723	311.918	290.519	359.32	458.596	382.471	138.59	137.938	280.057	328.961
226.957	289.154	201.056	177.962	181.315	234.324	183.6	183.74	199.053	204.648	183.724	201.095	309.799	289.946	357.368	444.486	375.118	139.615	136.221	278.579	326.542
231.325	290.939	199.636	180.612	183.373	234.899	182.662	187.842	196.622	207.784	187.247	200.695	307.966	288.256	355.85	438.11	376.123	139.071	134.85	281.646	331.086
226.282	286.209	196.802	178.093	180.809	235.722	182.062	185.479	196.814	204.877	185.086	199.756	305.642	287.457	351.858	431.264	374.24	136.917	136.464	281.936	330.608
226.912	289.901	197.886	176.975	180.01	236.134	179.462	185.959	194.803	205.525	185.212	198.715	307.29	287.676	352.818	430.603	373.593	137.43	136.388	282.659	331.627
226.065	288.209	198.552	176.668	179.845	236.252	181.662	186.907	197.888	205.377	186.304	200.621	307.334	285.96	352.01	425.802	373.182	135.866	136.271	282.815	331.795
222.521	287.247	200.024	174.079	177.845	235.399	185.262	184.206	197.612	202.266	184.327	199.31	302.835	285.501	353.554	422.32	372.417	135.943	135.588	283.359	331.206
218.412	286.747	197.136	172.404	175.994	233.664	182.862	181.803	196.537	202.506	181.925	198.715	303.663	285.482	351.906	424.61	371.476	136.635	137.588	281.656	331.181
221.13	287.401	198.941	172.362	176.22	233.811	182.862	184.634	197.112	202.506	184.431	199.08	301.66	284.759	353.162	423.882	372.652	137.071	135.216	283.337	332.278
223.347	289.593	199.274	172.881	176.712	237.722	183.062	187.141	198.814	204.673	186.672	200.952	304.167	285.412	353.706	424.476	372.711	140.225	136.657	282.76	333.041
223.391	284.308	196.083	173.491	176.77	234.941	181.8	184.468	197.064	203.963	184.161	199.581	303.512	287.035	351.432	424.441	375.353	136.974	136.248	281.926	331.601
221.37	287.038	193.75	173.014	176.024	232.882	183.2	182.065	194.489	203.167	182.195	197.655	305.157	287.153	352.016	425.669	376.471	139.179	139.538	279.399	329.201
224.978	286.731	193.5	174.811	177.524	234.118	177.6	183.623	195.16	205.593	182.931	198.966	308.666	286.354	354.224	433.298	373.412	138.333	137.028	279.946	327.187
222.391	285.346	193.833	175.406	178.081	230	177.4	180.922	193.691	203.315	180.517	197.203	309.987	284.959	352.8	435.708	375	138.051	135.972	279.76	327.648
224.174	286.5	195.25	174.825	177.79	230.059	177.8	182.584	193.702	203.13	182.034	197.142	309.19	286.624	355.272	436.326	376.941	137.462	136.441	279.228	326.626
226.978	287.192	197.278	178.387	181.129	229.618	177.6	182.403	194.5	205.278	181.851	198.432	310.928	286.159	356.952	438.581	373.706	136.641	137.572	280.433	326.98
230.5	287.731	202.111	178.755	182.145	232.059	181	180.987	196.979	202.463	180.989	198.98	309.134	285.838	355.52	437.147	371.588	136.154	136.469	280.166	328.29
233.5	288.346	204.667	179.259	182.948	232.088	186	181.987	199.234	203	182.448	200.608	307.476	287.799	357.616	438.142	373.941	136.769	135.531	282.114	329.022
223.529	290.007	207.655	176.576	181.088	233.469	185.889	182.576	198.538	202.443	182.957	199.963	309.71	289.604	359.467	440.285	380.299	136.994	135.895	282.962	332.904
232.42	294.469	210.21	176.364	181.277	238.763	186.489	189.784	202.517	205.943	189.405	203.767	313.222	292.123	362.291	446.051	377.888	140.199	137.157	284.757	333.563
231.572	295.584	203.766	179.987	183.439	239.293	185.289	189.278	201.081	209.461	188.819	204.139	314.63	292.626	361.699	448.894	380.005	138.687	140.653	283.702	334.834
229.92	291.93	203.738	182.732	185.781	240.381	184.489	190.005	201.336	209.591	189.371	204.348	312.864	291.448	357.739	443.9	378.417	137.789	138.143	283.207	332.747
231.637	293.546	198.349	181.317	183.789	238.969	184.689	188.615	198.793	209.202	188.164	202.592	312.8	290.629	360.627	444.107	377.77	138.994	138.563	281.385	331.189
231.855	292.623	198.766	180.774	183.386	236.793	181.689	187.771	196.336	209.184	187.072	201.024	311.975	289.547	356.971	439.937	375.829	136.841	138.66	281.863	330.147
231.029	289.276	196.266	181.873	183.963	233.44	182.489	185.317	195.453	205.647	184.992	199.173	305.486	286.945	354.171	431.924	372.123	139.558	134.95	281.955	330.711
219.942	285.469	190.627	172.18	174.858	230.969	179.289	182.823	191.091	200.517	182.417	194.531	303.363	285.515	354.179	427.764	375.946	136.712	135.398	282.267	331.963
214.761	283.038	195.389	168.278	172.214	231.412	177.4	181.039	193.394	199.407	180.621	195.588	304.602	285.659	356.496	427.935	374.353	137.897	137.172	279.146	327.578
215.935	283.538	195.944	170.311	174.032	232	179.4	182.766	194.138	202.37	182.379	197.142	304.19	285.092	355.224	427.102	377.765	137.128	136.903	280.574	328.832
222.043	283.308	197.083	173.92	177.282	233.059	178.8	184.753	197.415	204.537	184.069	200.014	304.609	284.389	352.952	429.147	371.353	138.282	136.455	280.428	326.193
229.174	285.423	201.722	180.566	183.637	232.471	186.2	181.195	198.404	202.944	181.77	200.061	304.751	286.433	350.312	429.248	368.294	136.923	137.179	280.651	329.913
224.804	285.115	200.028	175.377	178.956	231.353	184.2	180.623	197.819	201.37	181.034	199.115	307.103	286.567	351.928	428.203	371.941	135.923	136.393	280.349	329.679
228.065	286.577	200.306	175.953	179.488	232.676	186.2	182.961	200.17	203.333	183.333	201.324	307.478	286.92	354.688	433.339	372.941	137.462	136.434	280.844	328.332
227.848	285.5	199.528	180.311	183.101	234.471	186.2	183.078	200.84	203.444	183.437	201.791	307.427	284.85	354.08	434.114	369.529	135.769	136.31	280.433	329.271
222.435	285.269	195.167	175.057	177.976	230.647	180.4	179.792	193.479	199.167	179.862	195.554	306.573	284.777	353.312	434.909	375.882	138.846	136.172	281.671	328.391
219.801	290.406	203.651	172.517	177.036	233.538	182.47	182.397	198.378	202.808	182.406	199.995	312.13	289.717	357.582	438.508	383.607	138.609	135.886	283.482	332.297
230.171	295.406	205.846	179.734	183.524	239.95	183.27	190.033	199.804	210.493	189.256	203.704	315.475	290.386	359.254	442.72	380.195	140.661	139.134	282.386	333.051
235.866	296.675	202.679	187.635	189.818	241.303	183.07	190.124	201.272	213.326	189.314	205.67	314.675	290.52	355.582	441.944	376.901	138.481	138.948	281.812	331.579
234.649	292.329	201.374	185.163	187.516	239.656	184.67	188.917	200.017	211.437	188.429	204.184	310.837	290.144	353.438	437.765	378.666	138.686	137.231	282.175	330.076
229.388	293.483	204.457	177.276	181.222	235.509	182.67	185.813	200.442	207.363	185.452	202.968	311.423	290.007	357.094	436.825	378.372	137.584	138.914	281.403	331.138
230.78	293.444	201.79	180.187	183.322	237.744	184.67	189.943	200.836	210.882	189.337	204.502	312.822	290.739	355.23	437.383	379.783	139.609	139.272	281.326	330.817
234.062	292.329	200.318	184.087	186.443	236.656	190.47	190.436	203.783	211.771	190.44	206.697	308.428	289.672	351.35	431.864	377.078	137.02	135.424	281.096	330.331
225.432	288.906	194.263	176.918	179.435	232.92	185.07	186.046	197.049	203.9	185.934	199.549	304.151	287.204	351.942	427.566	374.019	137.045	136.486	280.024	327.895
220.304	284.269	192.056	169.283	172.589	230.471	178.6	182.325	193.691	201.593	181.897	196.574	304.463	286.443	350.096	425.181	373.588	136.128	136.793	278.403	326.573
224.87	286.038	197.861	174.892	178.226	234	183.4	185.078	197.809	205.074	184.885	200.459	304.889	286.446	351.4	427.957	373.824	138.923	137.338	280.458	326.891
221.522	283.346	195.972	173.972	177.165	231.059	181	183.922	195.372	201.556	183.586	197.628	301.902	284.685	355.376	428.128	371.353	136.487	137.193	280.73	327.237
219.391	282.731	195.472	170.736	174.327	228.441	178.6	179.143	193.064	199	179.08	195.23	301.938	284.818	356.392	431.59	370.647	137.615	137.276	280.119	328.145
222.674	284.192	199.361	170.726	174.883	227.912	180.4	177.299	194.468	198.796	177.655	196.047	305.419	286.86	357.024	432.529	367.706	137.154	136.234	281.272	330.444
225.196	285.538	203.583	176.684	180.589	230.941	183	177.351	197.649	201.185	178	198.939	308.609	288.761	358.624	437.328	369.529	137.615	134.579	280.403	330.534
216.761	285.308	199.194	171.948	175.903	233.441	179	177.195	194.277	199.889	177.402	196.324	312.008	288.404	360.88	443.588	382.529	137.385	136.324	280.272	330.039
226.217	290.962	208.194	175.868	180.56	236.912	182.8	184.649	199.457	205.222	184.437	201.561	316.265	291.204	360.288	445.724	382	139.256	139.248	280.626	330.503
229.158	296.407	204.965	181.53	184.932	239.942	182.103	189.606	199.478	212.264	188.743	204.144	318.168	292.238	362.284	452.548	379.104	139.815	141.491	283.326	331.944
230.028	292.715	203.465	184.521	187.271	239.53	182.903	187.788	199.649	209.227	187.226	203.144	314.865	289.744	360.084	448.832	382.398	138.533	137.339	282.873	331.073
226.767	292.407	201.826	180.691	183.759	237.148	180.703	187.71	196.936	208.413	186.904	201.124	312.212	291.024	359.116	446.332	380.633	138.764	137.843	282.412	329.986
229.202	292.061	200.521	181.351	184.134	235.677	180.903	189.853	197.638	209.876	188.824	202.103	313.142	289.817	356.468	442.796	378.457	138.533	138.912	281.895	330.436
233.332	293.369	200.187	182.554	185.114	235.766	180.903	188.073	195.351	207.82	187.249	199.901	310.441	288.623	352.548	436.416	369.162	135.764	137.884	282.524	330.888
226.158	287.869	199.298	175.295	178.779	233.648	180.903	186.177	196.372	202.672	185.571	198.671	305.749	287.521	355.22	430.064	381.868	136.815	136.946	282.469	330.12
223.854	287.099	200.854	173.644	177.593	234.766	181.703	186.736	198.393	204.764	186.157	200.718	306.826	288.053	352.156	426.668	379.751	137.482	137.753	281.531	331.59
226.789	289.907	199.465	178.219	181.303	233.824	181.303	187.697	199.042	205.524	186.962	201.407	305.076	286.766	352.236	425.157	376.162	137.405	136.794	282.791	329.26
224.674	284.769	196.583	175.321	178.407	230.794	183.6	182.299	196.457	202.111	182.448	198.52	299.075	284.36	349.784	420.872	374.529	137.333	135.883	279.832	327.422
220.283	283.538	193.861	170.533	173.919	230.941	182.4	184.286	196.245	203.111	184.069	198.75	301.679	284.08	351.92	423.611	372.118	136.974	135.828	279.396	328.117
223.022	282.692	193.167	174.623	177.315	230.647	182.6	181.623	198.064	202.741	181.736	199.77	302.231	284.898	352.432	426.886	371.588	137.564	135.021	279.295	328.106
225.674	284.077	196.944	176.019	179.056	230.441	184.6	180.493	198.202	201.019	180.966	199.23	305.049	285.481	353.032	426.922	369.706	136.103	134.814	279.161	327.978
225	285.231	195.222	174.047	177.121	231.441	182.8	179.182	195.117	199.889	179.598	196.858	307.301	285.092	355.368	430.155	368.529	137.256	136.483	280.554	327.76
225.652	287.077	195.306	174.5	177.52	232.853	183.4	183.39	198.511	205.204	183.391	200.953	309.964	286.589	356.208	433.439	372.529	137.41	137.738	280.252	328.313
223.609	286.154	195.472	175.802	178.657	233.382	181.8	184.026	196.128	205.537	183.77	199.561	312.542	288.21	357.44	439.466	374.412	139.615	137.814	280.022	329.888
230.913	287.808	206.611	185.481	188.548	233.5	188	182.026	202.096	207.204	182.713	203.959	311.003	288.93	354.392	439.155	371.412	138.487	137.028	279.879	330.366
232.838	289.826	202.108	183.017	185.788	234.42	189.641	181.932	201.705	204.904	182.818	202.872	312.665	289.098	355.606	440.731	374.275	138.555	136.843	282.62	333.645
227.077	289.942	199.802	179.951	182.833	234.891	183.641	183.737	197.492	205.719	183.726	200.493	313.145	288.933	356.814	441.607	378.922	140.068	138.794	282.753	332.594
229.816	294.865	205.302	177.04	181.143	239.979	187.041	185.737	200.492	206.312	185.887	202.615	315.549	290.796	358.222	443.193	382.451	141.453	138.987	281.867	331.955
238.011	297.365	209.997	181.394	185.546	244.126	186.241	195.555	203.641	212.923	194.485	207.027	316.181	292.802	360.75	443.787	383.687	142.478	139.829	282.286	332.189
232.772	295.365	205.136	182.682	185.942	244.126	185.841	191.906	201.62	213.497	191.209	205.953	312.878	292.777	358.55	442.51	378.922	139.966	139.332	282.503	330.013
228.403	292.25	201.469	179.597	182.772	237.656	181.441	187.127	195.332	206.904	186.473	199.554	310.449	292.054	356.382	439.985	376.039	138.376	138.401	281.137	329.357
228.077	288.942	196.552	178.229	180.889	233.656	180.641	187.153	194.822	204.756	186.404	198.446	309.534	289.305	353.174	436.986	373.922	139.145	138.318	280.79	328.404
228.381	287.326	194.469	176.347	178.978	233.715	178.441	185.867	192.566	203.978	185.013	196.73	308.169	287.7	353.582	430.791	369.863	137.504	137.208	280.466	328.416
221.065	283.462	192.472	174.434	177.052	229.5	176.2	182.532	191.713	202.796	181.805	195.757	304.085	285.303	350.912	429.246	369.647	135.641	137.007	279.936	327.475
215.804	280.538	190.611	170.877	173.742	227.559	174.2	179.403	191.17	199.019	178.805	194.034	300.964	282.949	351.712	426.169	375.824	137.564	135.097	280.223	326.5
213.957	279.923	195.667	164.731	169.222	226.971	175.2	179.104	191.67	197.204	178.655	193.689	300.316	282.589	352.16	421.711	373.471	135.333	135.469	280.76	326.899
214.065	281.231	195.583	165.259	169.661	227.5	174	177.519	191.989	196.796	177.115	193.743	301.406	281.914	352.224	423.769	373.294	136.641	135.131	279.946	328.235
220.348	280.038	198.361	171.264	175.198	229.912	178.8	180.61	196.702	199.944	180.402	197.885	300.008	284.201	352.936	423.324	373.824	135.974	133.69	281.225	328.506
220.022	281.346	198.556	174.453	177.952	231.235	182.6	176.623	196.202	197.315	177.31	196.608	301.342	285.067	352.048	425.389	368.471	136.385	134.676	280.186	328.48
222.913	284.654	197.972	171.057	174.964	230.176	181.6	178.429	194.585	198.037	178.793	195.845	305.185	287.121	354.592	429.568	368.529	138.154	135.628	279.963	329.81
225.978	287.462	200.361	176.811	180.23	231.559	182.8	179.208	196	200.889	179.621	197.784	307.972	287.694	356.808	436.672	372	139.462	135.31	279.745	328.927
225.101	290.209	201.95	174.076	178.122	235.354	182.218	182.867	196.362	203.171	182.793	198.846	312.257	287.949	356.846	435.81	376.214	140.538	137.546	282.872	331.196
228.971	291.209	202.839	176.123	180.001	239.059	186.418	186.192	200.34	207.764	186.218	203.049	317.825	291.452	360.526	443.117	378.92	140.563	140.608	282.587	332.805
234.34	294.171	198.228	182.906	185.13	238.883	182.018	189.399	196.468	207.968	188.551	200.663	318.792	290.936	358.942	444.611	380.214	141.204	139.298	282.003	332.216
232.645	292.401	200.034	181.892	184.525	238.324	180.818	188.309	196.362	209.597	187.448	201.19	314.262	289.5	355.878	443.436	375.743	139.384	139.07	281.79	330.878
233.797	290.671	199.256	185.765	187.723	239.354	185.618	189.516	199.585	210.301	189.068	203.495	312.092	289.331	356.47	440.672	376.802	140.153	138.725	281.753	331.378
234.688	290.055	201.2	183.92	186.428	236.559	187.418	188.425	199.5	207.801	188.31	202.528	308.388	287.901	351.022	432.421	374.39	138.563	136.367	281.281	329.808
227.297	288.132	196.672	177.071	179.916	233.001	184.218	186.516	197.223	205.357	186.252	200.19	307.542	286.84	354.134	430.054	371.449	138.307	136.849	280.701	330.235
225.471	288.171	196.506	173.142	176.533	233.001	181.818	186.581	196.532	204.523	186.034	199.447	306.509	287.235	355.39	429.44	375.508	137.999	137.912	281.414	329.914
221.109	284.615	197.056	172.684	176.222	230.735	180.8	185.117	197.064	205.296	184.621	200.068	305.938	287.287	356.344	431.603	377.118	138.205	139.034	280.183	329.483
225.174	286.962	199.389	175.231	178.738	233.588	182.2	184.052	199.309	205.741	183.839	201.655	304.64	287.166	354.352	431.302	378.235	137.744	136.49	281.012	328.668
221.978	283.462	196.833	175.245	178.379	231.588	182	182.065	196.564	201.426	182.057	198.338	302.568	286.462	355.176	433.197	372	137.564	137.379	281.653	328.701
223.043	283.346	198.611	174.052	177.617	228.794	180.6	177.74	194.691	199.778	178.069	196.547	303.47	285.589	352.608	430.691	371.412	136.128	136.248	280.119	329.039
219.696	284.923	194.194	170.962	174.335	228.676	180.8	179.818	195.085	198.889	179.931	196.473	304.609	286.554	354.664	431.14	376.235	138.179	135.152	279.22	328.475
219.022	286.385	198.528	170.344	174.435	232.088	177.4	183.104	194.574	201.87	182.448	197.236	308.787	286.707	356.896	430.762	377.471	137.205	136.979	278.75	327.718
221.413	288.154	197.75	172.948	176.548	233.794	177.2	184.312	194.511	203.593	183.494	197.824	310.224	287.159	356.736	436.104	378.176	138	138.752	279.97	327.818
226.435	288.154	196.417	180.335	182.669	236	180.6	185.221	198.255	207.444	184.69	201.608	308.555	288.271	354.296	435.337	374.941	137.615	138.262	280.851	327.659
228.451	287.904	197.316	182.047	184.264	236.665	183.608	186.011	199.252	205.996	185.734	201.712	303.879	287.617	352.75	433.702	370.97	138.829	136.786	281.515	327.574
228.103	287.481	196.983	178.812	181.45	232.106	181.408	183.478	195.114	202.866	183.24	197.942	306.08	286.496	353.462	434.25	369.264	138.06	137.111	281.911	330.35
227.929	285.943	197.789	179.397	182.067	231.959	183.808	181.907	196.04	202.014	182.125	198.219	311.069	287.637	353.398	433.877	367.676	137.265	136.793	282.783	331.926
230.951	286.443	200.955	179.571	182.675	233.812	187.608	182.4	198.029	204.366	182.998	200.341	311.486	287.102	352.198	431.687	370.852	140.188	135.621	282.127	332.509
229.821	288.558	199.233	177.944	181.034	234.724	184.408	181.699	195.859	204.94	182.01	199.172	314.208	286.758	356.614	436.308	368.264	138.701	135.407	283.404	333.104
229.647	289.827	200.566	178.599	181.788	236.371	185.408	182.66	198.05	205.144	182.975	200.638	312.087	288.073	353.75	434.503	374.617	140.317	134.386	281.612	331.657
230.407	293.635	208.705	177.887	182.361	240.9	186.408	188.167	200.965	207.885	187.964	203.49	314.213	291.541	359.366	439.775	382.028	140.676	137.628	281.81	331.071
230.516	296.597	209.9	177.514	182.216	242.753	187.608	188.348	203.561	210.274	188.263	206.01	316.586	292.366	359.638	443.449	382.911	140.419	139.669	282.129	331.588
234.109	294.538	208.528	182.316	186.121	242.706	185.4	191.156	203.138	210.833	190.494	205.946	314.442	292.382	359.216	443.961	379.647	141.282	139.4	279.594	329.441
232.478	290.731	202.056	181	184.056	239.971	185.2	189.519	201.021	207.426	189.023	203.358	311.283	290.519	358.08	441.352	377.294	138.282	139.366	280.53	328.925
227.522	288.692	197.333	176.797	179.778	232.824	178	185.091	194.138	204.037	184.276	197.75	309.298	287.341	354.336	436.985	379.059	138.538	137.738	278.735	326.464
226.761	286.538	195.917	177.986	180.589	229.941	177.2	185.26	192.553	203.593	184.333	196.581	306.91	286.5	352.56	433.508	371.588	138.282	137.124	279.012	326.29
222.761	281.115	192.278	174.292	176.903	226.618	174	181.351	189.787	201.611	180.506	194.101	302.81	283.255	350.576	426.298	369.706	134.564	137.959	279.646	324.925
215.587	279.462	191.639	167.217	170.762	224.471	174.6	176	189.521	196.259	175.839	191.98	299.979	282.471	350.96	420.594	369.706	135.769	134.634	280.116	326.321
215.717	281.154	193.778	167.538	171.347	226.765	176.2	176.377	192.138	195.833	176.356	193.486	300.039	284.22	350.216	421.345	373.471	137.487	135.697	280.951	328.425
213.391	279.5	191.833	164.868	168.782	225.853	176.2	177.208	191.468	196.444	177.092	193.284	301.596	283.535	353.04	422.11	373.647	135.974	136.352	280.701	327.587
219.075	284.713	196.906	166.314	170.755	230.243	181.188	180.066	195.24	197.955	180.194	196.231	300.123	284.42	351.989	421.523	373.621	136.686	135.174	281.237	331.358
217.292	284.482	195.267	168.205	172.134	233.096	178.788	182.52	194.251	200.863	182.091	196.664	303.038	286.519	355.469	427.102	373.268	137.917	136.429	282.658	332.405
218.618	284.982	195.628	172.418	175.787	232.89	179.188	183.248	194.889	203.492	182.781	198.029	306.236	288.022	355.933	434.629	375.091	138.943	136.167	282.202	331.413
225.857	288.597	199.656	177.936	181.09	234.655	183.188	185.261	197.144	203.789	185.022	199.569	307.936	288.602	358.005	435.871	377.503	141.045	136.449	281.972	332.98
222.314	286.328	196.795	176.62	179.549	235.185	181.388	186.118	195.825	204.826	185.574	199.11	308.02	288.981	355.525	435.221	374.209	137.327	138.718	282.564	332.458
226.118	288.366	197.017	177.153	180.037	235.302	180.788	185.884	194.208	205.233	185.298	198.231	306.37	288.942	356.789	437.048	374.562	138.404	138.767	281.638	331.606
227.031	288.251	193.85	177.809	180.138	235.832	182.388	186.416	195.953	206.066	185.953	199.643	308.082	286.786	356.189	434.683	370.68	139.891	137.505	281.574	329.542
230.944	289.559	197.239	181.224	183.549	234.949	183.988	186.351	196.931	206.252	186.079	200.333	306.771	286.465	354.941	435.644	372.091	139.096	138.884	281.977	330.209
226.674	286.577	198.472	180.344	182.976	233.706	183.6	183.429	197.723	203.981	183.448	200.007	306.771	287.682	352.92	436.352	376.235	137.769	138.662	279.512	327.603
228.413	289	199.083	178.608	181.581	233.059	182.6	184.468	199.149	206.722	184.253	201.912	309.907	287.675	354.84	437.642	373.235	138.615	136.628	279.28	328.52
229.696	288.654	200.972	180.967	183.871	236.647	187.8	187.195	202.011	207.611	187.264	204.054	311.871	288.532	356.776	436.946	377.647	137.821	136.2	280.438	328.327
228.326	287.5	200.389	177.16	180.532	232.676	184.2	185.896	200.83	206.481	185.701	202.892	314.92	288.618	358.504	440.652	375.235	139.179	137.221	280.604	328.263
237.5	290.654	211	184.967	188.746	235	188	183.104	203.043	207.87	183.667	204.804	315.524	289.226	353.952	438.451	373.529	138.179	136.276	280.448	329.14
237	292.615	208	183.151	186.758	237.647	187.8	183.844	202.17	205.852	184.299	203.514	315.504	290.551	357.96	442.749	372.235	139.205	138.11	282.119	329.883
235.413	290.308	208.306	184.283	187.77	234.529	189.4	183.013	203.798	208.167	183.747	205.392	316.56	288.538	356.632	441.603	371	137.744	137.083	279.988	328.668
228.717	291.231	203.583	178.967	182.54	237.029	186	181.416	200.447	206.13	181.943	202.52	316.419	289.43	357.48	440.695	379.588	138.103	136.897	280.463	328.486
234.962	297.95	206.996	181.665	185.342	240.943	187.347	189.328	202.787	210.201	189.1	205.493	319.988	292.67	360.555	444.672	383.094	140.019	138.535	281.337	332.075
234.853	296.68	203.274	184.886	187.556	242.414	185.947	190.939	201.553	212.738	190.365	205.635	315.888	289.912	357.179	443.223	381.741	140.993	140.177	282.285	331.873
228.44	293.219	201.663	181.315	184.27	238.384	183.147	189.094	199.521	209.368	188.411	203.114	310.641	288.887	354.955	437.869	378.152	137.454	137.77	281.723	330.843
225.158	290.565	194.58	177.443	179.931	234.649	178.947	187.822	194.426	205.442	186.801	198.445	307.497	289.626	355.819	435.806	377.505	137.634	136.873	282.043	330.762
221.984	286.95	194.83	174.948	177.834	233.061	179.147	184.458	193.468	203.683	183.847	197.195	304.507	287.552	353.755	432.031	377.799	136.788	137.128	282.008	330.013
217.027	283.142	191.969	170.745	173.826	231.767	176.947	183.458	191.181	201.683	182.709	195.013	301.232	285.572	353.139	428.7	376.917	135.121	136.446	281.783	330.075
217.179	284.757	193.802	169.466	172.999	230.237	176.747	183.003	191.713	200.053	182.284	194.756	299.885	285.677	352.347	424.29	376.152	136.198	135.956	281.473	330.063
214.614	283.834	192.719	168.028	171.612	230.914	176.747	183.679	192.606	199.646	182.882	195.175	300.006	284.431	352.579	422.344	372.799	137.044	136.252	282.513	329.48
215.587	281.962	193.861	167.533	171.355	228.941	174.6	181.532	190.989	198.204	180.736	193.622	296.838	284.073	349.624	418.698	372.765	137.41	136.462	280.547	328.911
216.565	282.269	194.194	167.024	170.968	228.794	175.8	180.403	193.372	198.852	179.874	195.372	299.702	286.908	352.84	424.553	374.235	136.205	138.034	279.79	327.212
223.37	283.846	200.722	173.783	177.694	229.765	179.2	181.156	195.351	200.352	180.931	197.176	300.486	286.901	352.76	428.788	373.118	137.103	135.91	280.077	327.531
222.13	284.115	199.333	173.019	176.839	228.588	180.6	177.623	195.138	197.796	177.966	196.108	301.815	286.318	354.648	435.102	370.941	136.641	135.552	279.777	328.556
225.63	285.962	202.417	176.849	180.56	232.118	184.2	181.338	198.479	202.722	181.667	200.027	308.075	286.115	353.272	434.058	369.588	137.128	135.179	280.436	328.818
225.957	287.654	202.889	176.594	180.411	234.647	186.2	181.883	199.968	204.611	182.379	201.662	308.465	288.137	356.064	438.354	369.412	138.385	137.2	279.473	328.969
230.152	288.154	202.611	178.736	182.202	234.441	185.8	184.701	201.436	206.537	184.828	203.297	313.895	288.538	354.288	437.451	374.235	137.949	137.359	280.057	328.989
230.957	288.923	203.194	180.934	184.165	236.941	186.2	184.883	200.809	208.167	185.034	203.493	316.566	288.822	355.584	437.674	376	139.615	139.193	279.228	329.098
231.85	294.841	205.491	183.008	186.272	239.383	191.149	188.791	206.664	211.632	189.062	208.477	315.401	289.901	358.029	441.877	378.373	139.201	139.443	282.529	330.951
231.958	293.418	202.658	183.159	185.989	237.295	186.149	187.986	201.653	211.558	187.774	205.267	313.254	288.312	356.589	438.828	377.196	137.816	138.491	282.12	331.409
227.741	293.764	202.297	179.81	183.074	237.942	184.949	186.102	199.398	209.002	185.97	202.902	312.19	290.586	358.645	440.346	375.961	138.175	137.87	282.581	330.476
229.284	293.494	204.047	181.48	184.755	237.118	185.549	188.349	201.355	210.187	188.027	204.578	314.56	290.875	359.773	442.325	380.549	140.483	137.394	281.435	330.786
228.458	293.764	197.186	179.688	182.227	237.795	182.349	188.492	197.366	208.984	187.786	201.605	314.632	291.601	359.733	443.396	381.549	139.534	139.574	282.076	332.138
229.089	292.033	199.825	179.008	182.03	236.53	182.549	187.999	198.802	206.891	187.372	201.754	312.182	288.372	358.053	439.413	382.02	136.816	137.67	282.764	330.976
229.132	290.571	197.158	180.338	182.78	234.471	181.749	188.102	196.079	207.706	187.372	200.321	309.827	288.961	358.645	436.847	378.079	138.996	137.263	282.702	331.13
226.654	290.418	199.047	176.985	180.187	233.677	181.949	187.817	196.579	205.761	187.142	199.929	307.989	288.815	356.309	436.78	380.02	138.124	136.967	282.855	331.169
225.804	286.269	197.917	175.566	178.81	230.618	177.8	183.364	194.66	202.648	182.724	197.574	306.296	286.968	354.848	432.434	375.235	137.41	136.6	280.554	329.494
223.261	286.346	196.194	174.693	177.815	231	179.4	184.182	194.074	203.074	183.632	197.358	305.452	287.204	354.248	432.335	374.059	137.846	136.51	280.168	328.623
222.63	285	196.944	175.566	178.669	231.324	177.2	183	193.777	204.037	182.333	197.52	305.496	284.398	353.952	430.089	375.059	138.051	136.048	279.871	328.103
224.87	285.462	196.75	176.608	179.532	231.382	180	182.519	195.351	203.204	182.23	198.216	303.825	285.159	352.232	431.972	370.882	136.128	135.91	280.592	328.268
228.348	285.231	200.944	180.476	183.448	233.324	185.4	181.597	199.926	202.407	182.034	200.831	304.175	285.688	349.928	432.218	368.471	136.179	135.945	280.134	327.858
227.543	285.923	198.972	178.264	181.27	232.765	185.6	178.558	198.745	200.833	179.368	199.507	306.165	286.532	355.2	436.793	369.588	135.128	136.752	280.136	328.595
225.043	283.885	198.833	176.66	179.879	233.118	181.6	180.195	197.521	200.963	180.356	198.777	309.247	286.22	354.936	439.721	373	138.41	135.745	280.327	328.444
221.326	287.423	196.389	172.302	175.798	233.147	184	181.403	197.032	201.87	181.701	198.797	310.787	289.131	357.24	439.108	375.529	138.974	137.021	279.144	328.034
229.76	292.842	203.861	177.284	181.142	236.506	184.066	186.569	199.675	207.973	186.281	202.703	315.017	290.208	361.114	438.874	381.829	137.507	138.42	283.714	332.986
235.216	296.227	213.055	183.822	188.065	243.977	193.866	191.232	206.93	212.769	191.534	209.061	315.153	292.479	358.178	437.488	383.535	138.764	137.882	283.284	333.011
234.847	297.304	210.916	184.115	188.004	246.565	192.466	192.608	206.356	211.343	192.592	208.176	314.819	292.651	360.41	440.509	380.299	140.199	139.792	284.14	333.858
230.173	293.919	203.999	181.001	184.339	241.242	185.666	190.595	199.345	209.825	190.029	203.169	311.022	289.167	356.946	439.837	378.064	137.353	138.84	282.811	332.902
226.738	289.419	195.722	177.775	180.379	234.418	179.466	184.595	194.335	204.751	184.006	198.136	308.389	288.246	354.586	435.375	375.358	138.712	138.213	280.511	330.927
227.434	286.458	193.388	174.822	177.517	231.418	176.866	183.868	191.994	203.491	183.063	196.19	306.441	287.536	357.178	429.922	372.888	137.661	137.102	281.202	330.271
225.977	287.15	195.944	176.299	179.15	230.242	177.866	186.505	194.718	203.732	185.511	198.007	303.831	286.839	350.786	424.321	375.24	136.866	135.923	282.229	329.332
219.912	284.65	191.444	171.001	173.968	230.301	179.066	184.18	193.132	202.177	183.592	196.433	301.52	284.785	348.762	422.755	370.829	136.071	136.73	282.447	330.285
213.283	279.615	188	166.047	169.234	228.559	174	182.013	190.532	200.648	181.092	194.223	300.949	282.653	349.648	421.3	372.941	135.769	136.007	280.562	326.693
219.326	282.885	196.944	170.382	174.238	228.853	179.2	181.26	195.16	200.389	181.023	197.068	299.478	282.984	350.984	423.642	371	136.641	135.552	280.903	326.947
221.674	284.308	199	171.627	175.601	229.353	182.2	177.493	194.894	197.815	178.034	195.959	299.941	282.834	350.608	426.507	366.941	136.897	134.731	280.804	327.394
222.152	285.654	200.694	171.151	175.44	229.235	182	178.026	196.926	197.611	178.483	197.176	302.527	286.169	350.952	426.024	368.059	137.692	135.028	280.597	331.045
223.065	286.346	204.556	173.042	177.617	233.059	186	181.091	201.128	202.685	181.655	201.696	309.283	287.675	353.472	430.825	374.471	137.744	135.262	279.834	329.441
225.087	289.577	201.083	177.156	180.629	235.588	181	182.831	197.351	206.5	182.621	200.689	312.799	288.946	356.984	440.335	372.882	139.385	138.49	279.998	328.93
233.196	291	206.583	183.972	187.254	234.941	184.2	182.221	200.617	206.852	182.448	202.892	311.645	288.949	355.384	441.754	373.588	138.974	136.634	280.859	329.846
222.326	288.5	197.278	179.354	181.956	234.206	182.8	180.805	197.011	203.778	181.034	199.48	312.753	288.965	358.68	446.529	376.882	139.385	135.993	280.235	328.12
231.571	292.817	199.477	177.185	180.421	236.045	182.653	186.42	197.877	206.873	185.987	201.16	315.15	289.804	362.574	447.381	378.652	140.789	137.361	282.352	331.839
232.788	293.586	198.921	181.439	183.977	239.339	182.853	189.095	198.186	210.706	188.378	202.754	314.217	290.549	364.262	448.847	379.123	138.353	138.658	282.936	332.766
233.31	292.702	199.893	182.968	185.425	239.898	183.453	191.485	198.579	211.725	190.562	203.376	312.053	288.724	359.19	441.534	378.535	137.43	137.651	282.8	332.965
231.636	292.894	198.893	183.633	185.848	239.163	182.853	189.42	196.888	207.521	188.665	200.768	310.662	286.985	357.254	438.718	379.829	136.943	136.058	283.431	332.512
226.354	289.394	197.282	177.944	180.751	236.545	182.653	186.588	196.43	205.336	186.136	199.68	306.801	286.619	355.838	432.838	378.24	137.558	137.941	282.832	332.233
222.962	288.086	196.449	174.968	178.086	234.457	180.053	186.095	195.069	203.41	185.401	198.113	305.759	286.058	358.518	431.232	380.652	136.815	137.975	283.31	330.861
222.158	286.817	197.588	172.392	176.05	234.251	181.653	185.731	195.984	202.725	185.263	198.444	303.294	286.138	356.91	428.32	379.829	137.225	136.334	283.701	332.11
220.658	286.932	198.31	171.888	175.723	231.457	179.453	185.614	195.664	202.076	184.907	198.004	304.844	286.183	356.55	428.633	376.005	137.866	138.12	283.015	332.001
223.261	285.038	196.833	173.434	176.831	232.294	181	186.701	196.787	204.407	186.046	199.568	304.365	287.328	353.056	429.857	375.294	138.487	139.786	280.572	327.76
228.761	284.885	202.028	179.524	182.79	231.382	186.6	183.766	199.777	204.278	184.092	201.419	306.553	287.443	350.944	428.547	371.824	134.769	136.255	280.926	328.64
229.978	287.115	200.944	180.448	183.423	232.5	187.2	182.143	199.926	203.056	182.724	201.068	307.604	288.178	353.424	433.281	370.412	138	136.31	279.584	328.584
226.457	286.231	201.5	178.618	181.94	231.235	181.8	179.493	197.713	202.389	179.759	199.419	309.049	287.172	352.408	432.531	369.647	136.821	134.786	279.413	329.047
225.63	286.731	199.306	175.453	178.915	234.765	183.2	179.377	197.223	201.833	179.816	198.905	311.188	289.825	355.32	438.136	370.471	138.615	136.407	278.851	328.796
228.522	288.577	200.056	176.943	180.298	234.971	182.4	185.065	198.596	207.204	184.759	201.736	314.74	289.226	357.176	441.87	376.941	140.103	136.91	278.366	328.514
229.543	291.654	198.611	180.014	182.714	236.118	183	186.662	198.287	209.407	186.241	202.345	313.573	290.175	356.216	439.305	375.882	138.333	139.428	281.446	329.372
230.065	289.231	200.222	181.443	184.169	235.735	185.4	184.442	200.511	207.315	184.552	202.993	309.799	287.506	353.488	436.613	376.588	138.179	137.028	281.478	328.581
219.587	286	197.5	171.396	175.185	229.412	185.8	176.623	194.915	195.019	177.678	194.953	307.195	286.914	353.664	446.704	380.765	137.051	136.138	278.644	327.975
223.848	286.308	202.25	177.486	181.081	233.294	183.6	186.039	199.777	204.519	185.759	201.507	307.951	287.201	354.488	442.588	377.412	139.59	136.497	278.676	327.416
226.332	288.858	198.419	175.146	178.524	233.184	179.022	186.054	194.176	203.315	185.245	197.51	303.936	284.965	354.758	429.773	376.02	139.487	135.712	280.486	328.278
226.18	286.319	194.169	172.207	175.395	230.89	177.622	180.612	190.665	197.389	180.268	193.118	304.311	283.92	353.35	431.515	372.197	137.359	135.822	280.323	329.675
228.245	286.819	194.836	174.033	177.052	230.566	174.022	179.703	187.506	197.666	179.049	191.212	305.563	284.659	353.438	425.909	372.02	136.923	136.312	280.719	328.491
223.332	283.166	194.642	172.367	175.601	229.066	175.622	177.989	190.112	198.166	177.716	193.05	307.038	284.417	351.606	426.645	371.491	136.564	136.656	282.251	328.848
220.984	282.05	191.392	170.551	173.577	227.655	174.022	179.262	188.601	198.055	178.659	192.05	304.383	282.598	353.334	425.595	372.079	135.564	136.732	282.627	330.256
217.202	281.319	190.697	165.853	169.46	228.008	174.222	177.69	188.144	195.648	177.291	190.881	300.794	281.156	352.75	425.377	372.491	137.026	134.994	283.774	329.298
216.702	281.435	193.031	161.849	166.375	226.949	173.822	177.781	188.261	195.463	177.325	190.888	301.686	282.289	353.462	423.399	372.256	138	135.856	282.538	330.326
216.245	282.319	192.864	163.151	167.464	228.302	174.822	179.56	190.878	195.907	179.015	192.712	304.185	285.006	354.518	427.466	373.785	138.436	137.443	281.771	330.77
219.087	286	199.139	169.25	173.589	230.706	179	179.351	195.149	198.093	179.31	196.223	306.054	286.127	359.216	430.514	382.235	137.769	137.007	281.163	330.087
221.935	285.846	198.417	172.335	176.121	232.176	179.8	181.857	196.17	201.167	181.621	197.993	308.01	288.239	361.08	439.389	379.471	138.564	136.669	279.641	329.19
229.261	287.885	197.472	176.608	179.637	233.029	179.4	183.364	195.404	202.315	182.908	197.926	311.103	288.089	358.96	445.527	379.529	136.487	136.786	280.002	329.265
228.826	287.654	197.028	178.462	181.157	229.971	178.2	182.597	193.117	202.778	182.092	196.642	309.429	286.554	358.304	443.868	378.765	139.205	136.724	280.609	329.237
227.261	287.385	193.028	178.651	180.738	229.735	177.4	183.325	191.883	203.574	182.644	196.149	309.031	284.624	357.184	442.453	374.294	138.205	135.49	279.403	328.788
229.022	285.269	192.417	178.08	180.161	229.294	176.6	183.792	191.319	205.019	182.966	196.318	307.761	283.338	353.584	439.674	374.765	135.821	135.869	278.5	327.003
226.565	285.231	196.167	176.538	179.387	229.647	179	181.416	194.021	201.574	181.138	196.777	304.995	285.096	355.864	436.156	378.471	136.974	136.855	280.913	328.008
224.239	286	195.222	174.042	177.117	228.588	177.8	181.403	194.021	201.667	180.989	196.811	307.398	285.089	355.088	434.324	378.176	137.487	135.89	279.953	329.21
224.942	286.242	202.179	175.165	179.086	234.843	183.396	183.877	195.737	201.819	183.821	197.956	308.259	284.907	357.718	433.536	378.313	138.957	137.325	283.128	332.179
225.616	290.549	199.429	176.618	179.928	235.931	179.596	184.903	193.737	204.559	184.293	197.686	311.136	286.777	360.534	436.648	376.724	139.341	138.649	282.908	333.285
230.507	290.011	197.207	179.613	182.166	234.196	180.396	186.02	195.014	206.3	185.373	199.132	310.876	288.117	357.974	439.417	377.842	137.341	137.415	282.527	331.584
231.855	289.818	198.846	181.627	184.126	235.49	181.796	185.202	196.173	205.393	184.81	199.537	310.789	287.557	357.006	440.581	373.077	138.341	138.029	281.878	328.841
227.898	288.165	198.429	175.372	178.719	233.784	180.996	183.526	194.652	203.522	183.235	197.888	312.388	287.633	356.814	437.663	376.901	140.29	135.849	282.064	329.888
228.942	291.011	205.485	176.547	180.747	234.754	182.396	183.578	198.588	203.207	183.442	200.274	311.46	288.203	356.59	434.75	380.666	139.957	136.346	283.395	330.43
224.551	290.011	200.013	173.523	177.368	234.901	178.796	186.02	194.822	203.837	185.189	198.111	310.257	289.267	357.926	434.46	377.607	139.495	138.353	282.254	330.072
227.79	290.549	200.679	175.132	178.84	233.872	178.396	185.968	194.311	203.985	185.097	197.841	308.198	287.372	355.262	433.15	374.724	137.726	138.691	281.764	330.558
225.348	284.462	194.583	173.816	176.831	231.588	176.8	183.338	192.745	200.593	182.586	195.608	306.296	286.315	352.12	433.581	374.412	136.487	136.434	278.052	326.352
222.717	282.538	190.528	170.58	173.476	228.294	175.2	181.974	190.128	198.074	181.195	193.027	303.1	285.118	350.104	430.672	378.294	136.41	134.283	277.733	326.682
215.696	278.808	187.639	167.958	170.815	224.912	172	177.883	186.968	196.667	177.207	190.507	302.694	283.768	351.472	428.153	373.824	138.128	135.559	277.827	325.232
217.5	279.577	188.111	170.792	173.306	224.559	172.8	178.649	189.617	198.019	177.977	192.682	302.401	281.576	352.984	429.268	371.353	136.051	134.4	279.943	323.98
224.478	278.5	194.361	174.066	177.012	226	180.6	175.922	192.979	195.963	176.46	194.068	300.452	281.468	348.432	425.432	371.059	136.923	133.455	280.557	326.883
223.478	281.077	197.417	171.302	175.093	224.941	177.8	174.481	191.245	194.389	174.862	192.392	301.799	282.223	351.544	424.648	371.294	136.308	133.559	281.446	329.031
220.891	282.846	197.806	170.137	174.153	229	181.6	175.961	194.543	196.296	176.609	195.182	303.997	282.965	353.736	428.654	372.294	136.256	134.248	280.104	328.927
221	283.5	199.361	170.684	174.847	229.059	180.8	176.403	195.064	197.167	176.908	195.831	305.123	282.854	355.8	432.65	372	136	134.759	280.985	328.818
221.486	288.42	200.893	171.798	176.021	230.084	178.876	180.96	194.194	199.47	180.721	196.119	309.472	283.916	356.294	437.228	376.65	137.245	137.132	282.208	332.812
221.334	292.959	202.532	171.996	176.429	235.29	184.076	184.545	198.418	202.933	184.491	200.065	315.105	287.852	361.19	441.638	382.179	139.092	139.401	281.638	332.452
231.964	294.767	204.254	177.718	181.57	239.202	183.276	186.986	199.758	207.766	186.56	202.68	319.644	292.047	363.606	450.653	382.767	138.45	139.877	282.594	331.284
238.16	297.844	204.448	183.619	186.642	240.231	182.676	189.766	199.982	210.673	188.951	203.883	317.572	290.926	360.342	450.528	383.12	140.015	138.291	282.398	331.365
235.355	295.92	200.893	182.392	185.078	236.437	179.876	189.285	196.088	209.21	188.204	200.876	314.274	290.282	361.638	449.869	382.12	137.681	139.125	281.146	330.541
233.899	292.267	198.726	181.906	184.348	233.79	180.276	188.675	195.896	208.118	187.709	200.356	310.955	287.948	359.342	445.714	378.532	137.912	136.918	281.779	330.871
231.269	292.036	195.337	179.048	181.412	233.76	179.276	185.545	193.875	206.007	184.824	198.302	309.076	286.164	356.694	439.513	374.65	136.399	139.194	281.321	329.692
226.921	288.69	196.893	176.086	179.106	229.849	178.276	183.558	193.801	204.544	182.951	197.721	304.719	286.295	356.718	436.124	376.356	135.912	137.222	282.128	329.435
221.065	282.462	194.028	172.849	175.923	228.324	178.4	180.727	192.585	200	180.46	195.291	303.62	285.42	357.416	436.03	377.588	136.692	136.545	279.658	328.45
218.304	282.423	193.611	170.354	173.73	226.559	177.2	179.169	192.255	197.593	178.943	194.203	304.743	286.14	358.4	436.564	379.471	137.692	137.4	280.626	328.282
216.435	280.769	195.528	171.099	174.645	229.5	175.8	182.364	191.543	200.926	181.609	194.966	303.362	285.048	356.008	433.404	383.765	135	135.793	282.141	329.106
219.043	284.115	197.194	171.722	175.419	230.118	178	181.532	194.128	200.019	181.126	196.277	302.789	283.924	354.304	430.862	378.176	137.974	135.655	281.856	328.779
220.087	283.577	194.833	173.156	176.302	229.265	176.2	181.247	191.351	198.278	180.667	193.878	304.869	285.07	354.272	432.587	377.471	136.923	136.097	280.287	328.589
222.13	284.154	192.722	173.019	175.879	230.206	175.8	182.675	191.181	201.852	181.885	195.074	303.73	284.404	353.264	429.132	378.529	138.487	134.752	279.866	329.573
223.348	284.423	193.889	171.792	175	230.265	174.2	181.234	190.755	200.315	180.425	194.243	305.445	284.933	354.096	428.534	373.294	138.205	135.862	279.735	328.531
225.065	283.269	194.417	172.755	175.899	229.912	178	179.039	192.415	198.537	178.92	194.649	304.987	283.605	354.92	428.441	374.882	137.59	134.117	279.049	327.156
223.128	287.379	200.031	172.297	176.324	229.944	181.037	181.646	195.76	198.356	181.576	196.708	305.453	284.804	355.115	428.136	374.956	136.197	136.18	281.045	330.894
223.084	288.379	199.254	172.25	176.17	230.326	178.637	181.503	194.388	200.726	181.174	196.701	307.41	286.104	355.739	431.331	377.25	139.197	137.248	282.293	331.794
229.236	290.071	199.531	177.444	180.65	232.973	181.037	185.178	195.675	205.078	184.703	199.106	310.867	286.945	354.803	435.378	376.191	137.479	135.738	282.973	331.263
228.193	289.687	198.031	178.264	181.134	235.297	182.037	185.321	195.973	205.745	184.944	199.539	311.021	287.368	353.659	434.974	376.25	137.633	136.862	282.283	331.506
229.91	288.841	198.976	178.991	181.892	234.297	181.237	185.087	196.154	205.652	184.645	199.62	309.957	287.301	355.819	436.286	377.838	137.402	138.407	281.988	329.255
228.541	290.148	199.42	176.845	180.122	232.914	182.437	182.607	196.473	203.06	182.588	198.877	308.79	285.741	356.571	437.305	377.956	137.325	136.483	282.354	330.151
225.802	288.11	199.17	177.288	180.465	231.503	182.437	181.944	196.76	204.338	182.002	199.525	309.911	285.995	355.859	437.778	376.309	137.171	137.186	281.248	329.855
228.171	291.033	198.698	177.184	180.308	232.503	181.637	182.62	197.409	204.838	182.507	200.12	310.111	287.04	356.147	439.873	373.662	137.3	136.193	282.196	329.176
227.674	286.346	198.167	175.222	178.552	230.882	179.4	182.636	193.83	203.667	182.264	197.419	310.278	286.156	357.08	436.961	377.353	137.333	135.634	279.98	326.953
223.935	286.731	199.722	173.821	177.581	231.853	179.4	183.169	192.936	201.944	182.736	196.223	311.123	288.232	357.824	439.177	382.647	138.897	136.607	280.485	328.439
227.891	292.038	206.611	176.316	180.714	235.147	183.6	185.039	199.957	206.222	184.874	202.243	312.779	289.847	360.552	445.237	380.647	137.256	137.738	279.839	329.751
228.826	290.192	201	179.807	182.883	236.853	181.2	185.688	197.894	205.111	185.172	200.527	314.478	288.003	360.08	453.155	378.471	138.333	136.876	278.629	327.723
229.848	287.5	200.917	179.825	182.887	231.5	179.8	182.039	195.372	203.426	181.782	198.311	312.26	287.662	357.936	448.639	375.765	137.487	136.255	279.656	327.925
226.652	287.808	194.472	175.349	178.125	230.588	176.4	181.87	191.564	200.426	181.241	194.797	310.046	285.834	357.576	446.028	374.176	137.872	136.924	280.243	326.777
228.391	287.308	196	176.896	179.669	229.382	177.6	181.493	192.277	200.259	181.046	195.189	309.581	284.223	355.008	438.654	372.529	137.205	136.552	279.938	326.81
228.739	284.808	194.389	175.868	178.556	229.324	177.6	180.455	192.053	199.093	180.126	194.622	307.483	284.475	354.04	435.376	374.118	135.564	136.4	281.077	327.545
223.905	285.467	196.266	172.072	175.584	228.771	178.594	179.831	194.053	197.274	179.69	195.228	304.001	283.704	356.928	430.72	378.593	135.199	135.119	283.461	330.417
221.622	287.583	202.683	172.436	176.826	230.947	178.594	182.169	194.755	200.051	181.759	196.688	302.646	285.455	355.264	430.7	379.24	138.379	135.333	283.365	331.825
223.622	288.083	200.85	172.266	176.415	233.653	179.794	186.195	196.532	203.57	185.46	199.1	306.371	285.439	356.488	431.813	378.358	137.353	137.492	283.09	331.403
223.948	289.236	198.016	172.978	176.612	235.829	181.794	187.571	195.968	204.089	186.908	198.931	304.453	285.223	355.696	430.419	376.182	136.943	136.885	283.926	332.808
221.057	287.236	193.322	173.686	176.536	232.771	178.394	186.247	194.298	203.2	185.345	197.546	304.435	287.914	356.936	431.433	380.535	137.071	137.926	282.464	331.869
222.361	284.967	190.544	172.379	175.015	234.682	181.994	184.623	194.458	204.514	184.322	198.127	305.389	285.866	356.024	428.417	377.711	138.558	139.064	282.05	334.646
220.753	284.967	192.822	172.907	175.798	231.3	182.794	184.182	193.468	204.107	184.023	197.35	303.736	284.143	353.672	427.836	376.123	137.892	136.264	282.342	333.4
226.274	286.813	193.322	172.195	175.261	229.947	178.194	181.584	190.043	199.885	181.195	193.634	301.864	282.159	353.92	431.189	376.417	138.148	136.567	283.407	332.92
223.413	282.231	189.806	167.623	170.843	226.235	172.4	177.104	186.84	195.296	176.563	189.926	300.566	281.768	353.552	427.464	370.588	137.615	134.51	279.562	327.419
217.413	279.885	187.694	169.377	172.036	226.353	171.8	178.403	186.66	196.296	177.644	190.176	301.355	283.994	352.192	426.577	376.412	135.41	135.883	278.149	326.587
216.565	279.923	190.778	169.057	172.21	225.324	173	173.844	187.723	193.833	173.747	189.953	303.134	282.592	353.816	431.387	375.059	134.718	135.062	279.847	328.743
222.478	284.385	196.306	171.533	175.129	226.441	173.4	180.065	190.532	198.741	179.299	193.527	306.18	281.86	356.672	430.346	374.235	137.718	136.697	280.975	328.528
227.457	285.423	199.167	176.858	180.097	228.765	175.8	182	193.511	201.907	181.287	196.574	306.753	284.315	354.696	429.974	372.294	135.769	134.138	281.582	326.087
226.435	286.192	199.556	174.825	178.415	229.118	181.4	180.493	196.245	200.278	180.598	197.716	306.602	284.51	354.328	431.756	372.118	136.821	134.366	280.587	328.134
229.13	288.769	204.056	175.524	179.665	230.059	181	179.247	195.787	200.889	179.448	197.649	308.468	286.471	358.36	434.503	374.059	136.821	135.041	281.171	327.763
227.435	287.423	201.417	177.019	180.56	231.529	180.4	178.091	195.202	200.907	178.356	197.284	311.532	289.315	359.032	437.862	377.118	138.769	135.634	280.285	329.081
226.503	293.919	203.638	174.814	178.998	232.906	183.426	184.091	197.719	202.727	184.014	199.546	313.472	288.928	365.767	444.163	382.123	139.482	134.625	283.423	334.26
229.547	295.419	205.443	176.767	180.93	238.877	184.426	188.987	199.655	209.672	188.463	203.31	319.202	291.186	365.207	452.291	386.417	139.994	139.073	283.545	333.36
233.286	295.227	200.332	182.857	185.393	242.906	184.226	189.896	199.006	209.875	189.244	202.972	317.433	291.371	360.903	454.865	385.593	139.353	138.894	283.79	333.355
234.308	293.996	201.721	181.078	184.075	238.171	182.026	188.325	196.985	207.542	187.601	200.837	313.168	289.176	359.391	449.621	382.24	137.43	138.287	283.089	332.67
232.96	291.996	199.054	179.333	182.196	233.671	179.226	185.351	193.453	204.468	184.647	197.472	309.986	287.294	356.287	443.758	378.182	137.712	137.307	282.654	330.645
230.829	288.496	193.749	180.177	182.147	232.906	177.826	186.896	192.858	204.912	185.854	197.256	309.397	285.358	355.215	440.721	376.476	135.661	138.031	281.131	327.709
228.308	284.689	190.138	180.168	181.615	230.642	175.826	183.377	192.166	203.153	182.509	196.175	305.317	283.154	352.143	434.412	372.888	137.251	134.728	282.146	328.003
220.395	282.381	191.221	171.352	174.236	227.936	179.826	180.909	192.538	199.135	180.785	194.945	302.906	280.45	352.271	428.822	372.299	134.584	134.383	281.448	329.209
216.326	281.346	197.028	166.08	170.573	226.294	176.2	178.831	191.553	195.722	178.529	193.074	303.123	282.541	352.312	423.655	380.353	137.538	134.407	280.391	327.483
219.717	286.615	205.139	167.368	172.851	233.588	181	184.909	198.426	203.315	184.46	200.209	304.208	287.086	353.896	424.767	374	137.897	137.8	278.71	328.394
220.326	287.885	198.028	173.571	177.121	236.176	178.2	188.052	195.16	205.074	186.92	198.777	306.445	287.443	352.672	432.765	376.176	139.256	138.621	279.921	327.939
223.152	286.154	194.833	175.722	178.496	230.706	177.4	182.649	194.787	202.093	182.046	197.453	303.905	283.955	353.928	434.156	373.176	138.128	136.71	279.384	325.525
225.239	280.615	197.167	176.42	179.431	230.353	180	179.61	194.691	199.019	179.655	196.27	304.308	284.051	353.288	434.056	369.882	136.077	134.924	281.111	327.279
224.435	281.385	196.167	175.321	178.347	227.941	180.6	176.286	192.585	196.481	176.782	194.007	305.861	284.108	352.496	432.629	368.824	136.923	134.993	280.743	329.754
228.087	283.346	193.667	176.344	178.859	228.412	180.6	178.753	192.83	199.019	178.966	195.088	308.285	285.191	353.904	433.622	370	135.846	135.172	280.079	329.578
229.674	283.538	195.444	177.613	180.202	226.324	178.6	176.571	191.074	199.37	176.805	194.101	308.36	283.462	356.272	435.533	368.176	136.179	136.021	279.542	329.159
225.107	286.299	194.133	173.331	176.351	229.542	178.405	179.334	191.42	199.09	179.226	194.219	308.018	282.595	355.823	435.182	376.357	137.148	133.375	284.166	332.738
216.89	290.761	197.856	166.213	170.807	232.189	177.205	179.58	192.845	197.849	179.307	194.671	311.532	287.535	361.943	436.923	384.475	137.994	136.824	283.676	333.171
229.586	294.53	206.439	174.534	179.166	235.718	182.605	188.217	198.537	205.552	187.571	201.097	312.894	288.525	362.391	439.499	385.122	140.328	139.341	283.721	333.911
228.912	294.415	204.467	178.1	181.928	239.483	185.405	188.58	199.59	208.201	188.215	202.732	311.663	289.487	361.663	443.217	384.945	136.994	139.934	283.597	332.171
229.651	292.722	200.3	178.006	181.242	237.895	184.405	189.321	198.249	207.219	188.755	201.523	310.084	287.917	360.719	442.491	383.004	138.584	138.099	283.498	333.417
230.803	291.684	197.522	177.072	180.041	232.983	178.805	188.892	194.59	207.164	187.732	199.178	305.688	286.032	357.127	437.627	380.239	137.661	135.561	283.142	331.934
225.39	286.338	190.911	172.746	175.383	229.659	174.405	184.061	189.111	203.108	182.951	194.219	304.599	284.255	354.711	432.197	372.181	135.661	136.389	281.55	331.381
222.825	284.684	191.494	170.676	173.698	227.718	175.605	180.399	189.356	198.052	179.847	192.529	300.588	282.618	355.007	426.536	370.416	135.584	136.32	282.78	329.666
219.239	281.192	189.306	168.835	171.806	226.059	172.4	177.649	187.798	197.407	177.046	191.304	300.928	282.952	352.104	424.073	377.706	134.41	135.11	278.926	327.377
218.304	280.577	189.833	168.689	171.758	225.765	175.4	176.312	190.021	195.407	176.207	191.986	298.995	283.131	353.816	425.598	377.294	136.513	133.428	280.876	326.83
217.478	278.346	191.056	169.939	173.004	226	174.4	177.13	190.064	195.593	176.816	192.081	300.699	281.583	354.096	427.22	374.294	137.692	135.11	279.379	326.363
219.217	280.154	193	171.217	174.379	225.382	174.8	175.727	190	195.241	175.621	191.912	301.967	283.261	353.824	430.086	370.176	136.051	135.069	280.683	326.997
220.37	283.923	195.861	172.528	175.915	226.294	175.8	177.909	192.011	197.926	177.667	194.169	303.841	283.207	356.176	430.13	375.176	137.718	134.724	280.619	328.955
221.717	287.154	203.167	170.41	175.165	230.676	179.4	179.558	194.553	197.481	179.54	195.622	308.787	286.984	356.664	434.38	381.824	137.385	135.434	280.099	329.919
227.652	291.731	205.5	173.047	177.758	236.324	180.8	184.507	198.383	204.63	184.08	200.662	314.866	289.083	360.208	445.393	378.647	140.538	139.421	280.183	328.964
232.891	293.731	203.278	181.382	184.56	236.147	182.2	183.688	197.309	207.537	183.517	201.041	317.27	290.557	360.896	451.08	381.706	137.692	138.483	279.995	329.508
236.719	295.49	203.592	183.719	186.604	237.825	183.246	187.323	198.22	208.393	186.854	201.931	315.691	289.482	361.141	453.109	380.418	139.994	138.608	283.183	332.875
236.002	295.26	201.453	183.172	185.826	237.266	182.446	189.803	197.581	208.522	188.958	201.573	315.703	288.453	360.501	448.317	375.712	137.199	137.87	282.861	331.655
235.98	290.221	199.036	186.403	188.237	237.089	183.046	190.595	197.858	209.874	189.728	202.242	311.832	287.915	354.117	439.654	373.83	137.328	135.621	282.98	330.166
226.676	284.529	193.648	176.37	178.878	231.56	179.046	184.855	192.145	202.745	184.187	196.012	304.755	284.463	351.141	431.336	375.124	134.866	136.084	282.673	329.353
219.111	284.606	194.481	170.073	173.616	229.589	177.846	182.686	191.943	199.189	182.13	194.587	304.21	283.23	353.877	427.535	377.418	136.789	135.78	282.708	330.814
221.198	286.76	196.453	170.021	173.858	230.707	178.046	180.972	192.837	199.522	180.636	195.276	305.092	285.081	353.133	427.53	376.771	136.738	134.649	282.059	331.557
222.371	286.221	196.481	170.946	174.652	233.325	180.046	184.349	193.858	201.634	183.854	196.695	305.814	284.259	352.781	430.045	379.183	136.251	134.318	283.425	332.163
219.611	285.375	194.675	172.299	175.547	234.236	180.046	186.362	195.103	202.319	185.636	197.735	305.279	284.453	356.517	431.611	376.712	137.866	136.608	283.24	331.085
220.37	283.077	194.639	171.571	174.919	230.529	178.6	182.779	194.777	201.37	182.299	197.182	305.234	284.685	353.856	432.339	376.235	138.974	134.828	279.139	327.849
225.935	285.692	197.861	176.151	179.302	229.912	177.6	179.39	193.064	199.148	179.184	195.284	305.46	285.86	356.752	436.415	372.294	136.41	135.862	280.166	327.958
226.478	286.038	197.833	176.038	179.202	226.941	177.8	176.507	192.277	197.741	176.655	194.27	307.213	284.318	356.04	437.633	370.588	138.128	134.676	281.104	330.112
222.022	284.385	195.833	171.939	175.407	227.853	178	177.935	192.33	198.241	177.943	194.486	306.632	284.389	357.032	437.123	377.765	136.154	135.048	280.965	327.732
225.674	288.385	200.75	171.5	175.746	232.794	180.8	182.61	195.511	201.611	182.402	197.736	312.635	286.213	358.576	439.706	377.412	138.667	139.338	279.285	328.547
232.435	289.308	199.639	180.146	182.976	233.882	184.2	184.61	199.638	207.037	184.563	202.338	312.314	286.854	357.632	442.285	374.235	138.487	138.214	280.619	328.282
235.043	288.615	201.278	185.981	188.202	234.353	186.2	184.558	200.574	209.593	184.747	203.865	309.121	287.541	353.904	440.421	374.059	137.615	135.628	280.213	328.075
222.587	286.5	193.528	178.024	180.274	229.735	177.2	180.714	190.585	202.444	180.31	194.912	309.481	284.395	357.712	441.695	376.294	137.103	136.193	279.329	327.684
229.455	292.769	204.605	177.98	181.844	234.971	183.826	183.838	198.559	205.141	183.837	200.961	313.589	289.25	359.036	441.552	381.668	137.401	138.258	281.723	330.611
228.868	292.269	203.049	179.14	182.611	235.265	181.026	187.565	196.421	207.733	186.814	200.549	312.463	288.798	360.356	438.988	382.256	137.555	138.576	282.443	331.82
229.673	289.961	198.716	176.588	179.8	233.589	180.026	185.63	194.634	203.363	184.986	197.819	309.672	285.508	356.196	433.617	379.256	136.632	137.741	283.27	330.84
226.673	290.961	197.021	171.527	175.228	232.912	177.426	183.916	193.081	201.511	183.17	196.157	306.163	285.906	355.316	430.967	378.021	136.914	137.879	281.983	331.144
225.216	290.192	195.744	170.296	173.99	230.736	177.826	183.019	191.761	199.808	182.423	194.697	304.024	285.336	356.1	429.295	376.197	135.401	136.286	281.74	329.194
221.629	283.5	194.466	169.192	172.861	229.177	174.826	180.851	190.166	197.308	180.159	192.772	302.08	285.737	354.788	427.805	375.315	134.76	137.362	281.743	330.231
219.912	283.692	192.494	169.706	173.014	228.089	176.026	180.981	192.144	198.122	180.412	194.326	302.001	284.702	354.508	425.651	376.08	136.914	135.431	281.332	328.666
219.499	283.692	192.882	170.211	173.502	226.824	176.626	181.539	190.623	199.215	180.975	193.758	300.33	283.928	351.86	426.911	376.374	136.119	136.555	282.139	330.228
215.13	279.538	193.056	164.618	168.746	225.176	174.6	176.597	189.383	195.519	176.368	191.622	301.746	284.959	356.696	428.352	379.059	136.179	136.821	279.295	328.894
218.109	282.654	195.111	168.774	172.597	228.353	174.6	178.26	190.755	197.296	177.839	193.142	306.771	285.869	357.848	433.587	380.294	138.359	135.972	280.015	329.282
221.022	284.231	197.278	171.986	175.657	231	177.4	181.753	192.787	202.556	181.253	196.351	306.188	286.914	358.992	437.426	380.118	137.821	136.828	280.599	328.207
222.522	288.038	199.194	172.995	176.798	231.059	179.4	181.857	194.968	200.963	181.575	197.155	307.62	287.124	360.424	441.628	383	138	135.29	281.498	330.226
221.174	286.885	197.889	176.283	179.419	231.206	176.2	183.766	193.957	202.889	182.897	197.216	309.105	287.42	357.792	446.035	382.235	138.487	137.097	279.639	328.405
224.913	285.769	195.833	177.278	179.972	230.676	175.8	182.584	193.181	203.148	181.805	196.818	307.694	284.879	355.856	443.006	379.294	138.564	135.524	279.134	326.838
223.522	285.462	193.528	176.259	178.766	230.882	175.2	182.844	192.532	201.352	181.966	195.75	307.211	283.981	355.184	439.229	376.235	138.513	135.076	281.037	327.324
227.326	284.962	193.194	178.288	180.452	228.882	176.4	181.286	192.957	202.315	180.724	196.372	306.532	283.809	351.832	432.872	372.412	137.41	135.11	280.205	326.553
230.45	289.017	200.378	181.549	184.282	231.817	182.815	185.027	196.012	204.509	184.773	199.112	306.169	284.318	351.466	435.855	371.357	136.76	136.409	282.026	330.021
228.95	288.902	198.934	177.332	180.467	230.758	181.015	180.105	194.395	201.268	180.21	196.902	308.827	284.334	353.218	434.196	370.945	137.273	136.209	282.244	333.03
233.254	291.402	202.406	180.497	183.677	233.435	184.415	181.963	199.512	204.787	182.244	201.436	309.978	286.165	353.794	434.05	371.474	138.709	135.044	282.258	332.513
231.146	292.094	201.74	178.629	181.984	233.935	184.215	184.027	198.661	206.62	184.049	201.565	312.531	287.153	356.762	437.194	372.71	135.401	137.099	282.12	331.938
226.298	293.325	204.073	178.224	181.975	235.905	183.815	185.261	198.203	206.991	185.095	201.409	315.385	289.344	357.882	440.819	379.71	138.324	138.002	282.154	331.038
230.993	294.633	207.545	176.186	180.738	239.258	187.615	186.729	202.331	207.565	186.83	204.24	318.775	290.184	360.906	445.48	384.004	139.452	137.809	282.065	331.695
235.602	295.287	205.184	182.082	185.435	241.111	186.215	190.586	201.384	210.861	190.083	204.842	319.858	292.312	363.074	450.171	382.004	139.76	138.582	283.976	331.008
234.146	294.248	204.101	182.025	185.23	240.229	185.215	189.599	200.469	210.009	189.095	203.95	316.503	292.226	359.53	448.415	381.121	137.786	137.975	282.152	329.739
231.304	288.885	198.722	180.637	183.262	235.676	181.4	188.143	196.979	206.981	187.368	200.628	313.686	288.854	355.968	443.896	378.176	137.821	138.614	279.619	328.109
229.652	285.462	195.278	178.943	181.315	233.412	181.8	185.558	195.255	203.907	185.126	198.412	310.746	286.987	355.384	438.464	374.647	137.179	137.007	279.225	326.439
222.826	282.615	191.611	174.873	177.302	228.765	176	180.065	190.936	200.037	179.598	194.257	306.278	285.828	355.944	438.151	376.294	135.923	136.159	279.594	325.651
221.957	281.769	194.806	172.708	175.915	227.265	174.8	178.714	188.628	197.741	178.264	191.953	304.864	283.863	354.648	432.382	377.529	136.205	136.421	279.851	325.514
221.457	283.308	195.111	169.146	172.915	226.206	175.2	180.195	190.287	197.389	179.621	192.878	301.699	281.621	353.464	425.343	375.647	136.256	135.938	279.901	327.106
220	281.654	194.611	169.958	173.536	226.5	175.6	177.987	190.362	196.278	177.713	192.52	300.44	281.5	353.664	425.367	374.529	135.846	136.572	279.715	327.425
214.913	280.346	193.667	166.467	170.415	225.382	174.2	177.065	189.926	196.019	176.736	192.149	299.406	281.22	351.76	421.67	375.706	136.846	134.869	279.928	328.372
216.609	283.115	195	166.118	170.31	227.265	176	176.753	191.67	196.093	176.667	193.284	301.208	284.188	355.616	426.696	379.588	137.051	136.524	279.859	329.064
220.283	286.421	196.791	167.166	171.467	229.985	175.388	181.518	191.102	199.271	180.814	194.083	302.781	283.102	356.43	428.362	376.191	140.696	136.767	281.201	330.708
223.652	285.805	197.846	171.25	175.112	231.455	178.988	182.336	193.261	199.66	181.952	195.596	304.658	284.468	358.51	430.961	376.132	138.337	136.436	283.023	331.538
223.152	287.19	193.818	172.557	175.644	230.632	176.388	184.259	193.272	201.382	183.354	196.231	304.925	286.662	359.254	437.388	377.132	138.286	137.815	282.488	331.574
221.935	286.382	194.679	172.364	175.604	228.749	176.188	182.259	191.612	199.493	181.561	194.488	307.157	286.258	357.334	436.024	376.897	138.722	136.387	282.06	330.588
223.826	287.305	194.374	171.581	174.89	228.72	175.988	178.09	189.91	197.567	177.848	192.704	303.743	285.016	353.518	431.596	374.426	137.85	135.525	282.585	329.602
220.109	282.998	190.485	172.071	174.745	229.926	176.188	180.817	190.219	199.234	180.285	193.508	304.159	284.815	352.926	429.345	375.191	136.953	135.67	281.122	330.999
221.63	285.344	192.568	170.953	174.092	228.749	176.388	181.336	189.666	199.827	180.768	193.373	304.984	283.891	354.822	430.894	375.191	136.978	134.787	281.501	329.968
221.152	284.652	191.846	172.84	175.6	230.132	175.588	182.83	189.783	199.715	181.998	193.407	305.601	284.86	354.95	431.332	373.956	137.671	136.346	281.008	329.443
222.717	283.5	191.472	172.741	175.46	229.235	175	180.974	191.617	198.5	180.287	194.128	305.517	286.096	355.232	431.397	373.353	136.718	136.931	279.423	327.858
229.435	286.231	200.083	177.363	180.661	231.147	180.6	182.208	195.032	202.537	182.023	197.77	305.697	286.134	352.12	432.33	371.471	136.487	136.628	280.748	328.52
227.587	286.885	199.194	176.274	179.601	231.294	180.8	178.299	194.511	201.13	178.586	196.926	307.704	286.01	355.176	437.061	372.588	136.974	135.538	281.502	329.79
230.565	287.269	201.75	178.91	182.226	233.176	182.2	182.221	196.681	204.204	182.218	199.426	310.167	287.573	354.84	439.277	377	138.205	135.655	281.131	328.944
225.413	288.462	195.944	174.259	177.407	230.588	177.8	179.818	194.287	202.537	179.586	197.297	313.437	286.939	358.992	446.112	376.118	138.077	136.766	280.297	329.57
235.217	288.923	202.889	179.604	182.984	236.029	185.4	183.013	200.106	205.222	183.287	201.973	316.046	288.939	357.376	447.41	375	139.949	135.386	280.213	328.176
233.848	288.808	198.583	179.83	182.552	232.941	184.2	182.818	198.479	202.611	182.977	199.986	314.902	287.978	358.896	447.402	376.176	138.41	137.159	280.577	331.059
225.152	285.923	195.667	176.099	178.94	229.647	178.2	180.234	193.34	201.296	180	196.243	314.427	285.242	359.944	444.466	382.176	140.333	136.938	280.673	328.112
226.533	290.165	203.54	174.303	178.547	234.229	182.997	184.391	197.514	203.523	184.231	199.707	313.755	286.567	358.455	438.903	379.536	138.571	138.18	282.287	330.845
230.816	292.011	203.206	177.398	181.144	238.582	181.797	190.924	195.982	206.838	189.874	199.943	313.608	287.614	357.615	441.447	382.301	140.52	138.939	281.252	330.18
228.989	289.511	200.845	180.539	183.487	236.111	181.797	187.326	195.78	206.505	186.69	199.693	310.523	287.121	355.719	437.885	379.712	140.007	139.353	281.584	330.155
226.511	285.972	199.317	179.601	182.463	235.229	180.397	185.067	194.748	204.931	184.529	198.464	309.793	286.885	354.655	434.786	376.771	139.161	136.436	281.71	329.158
225.446	286.357	195.595	176.096	178.926	232.641	176.797	184.314	191.62	203.486	183.45	195.95	306.76	285.589	353.447	431.38	377.301	137.571	134.208	281.044	328.54
222.598	284.088	195.151	171.44	174.882	230.435	176.797	182.08	189.822	199.19	181.473	193.241	304.089	284.961	354.247	429.531	375.948	137.879	136.201	280.957	328.49
220.946	283.318	190.623	171.27	174.08	229.523	174.197	179.885	188.918	197.894	179.231	192.193	302.048	282.63	352.279	426.527	372.595	136.751	136.774	281.769	328.13
217.794	280.818	191.817	166.846	170.471	227.847	172.997	181.197	188.077	196.894	180.254	191.295	299.3	281.044	351.647	420.317	371.948	134.802	135.512	282.433	328.602
215.413	280.5	192.917	163.519	167.786	226.412	174.6	178.558	188.894	195.13	178.103	191.169	299.576	281.732	352.072	421.086	372.235	135.538	136.959	280.149	326.637
217.587	283.154	193.389	165.231	169.319	225.147	174	178.286	190.617	195.278	177.793	192.318	299.977	283.573	355.248	421.806	374.235	135.333	136.09	279.589	327.994
222.848	285.654	195.333	170.962	174.5	227.794	175.8	180.364	194	200.463	179.839	196.358	300.607	284.538	358.808	430.102	371.176	135.718	135.717	280.361	328.014
223.5	285.308	195.639	171.127	174.685	228.588	177.2	180.61	193.011	200.019	180.218	195.568	303.607	284.697	355.256	430.76	374.353	138.282	136.572	280.203	329.821
219.348	285.731	193.306	172.731	175.718	230.735	179.6	180.364	193.734	199.63	180.276	195.885	308.674	287.213	357.672	437.622	375.706	137.615	138.028	280.926	329.83
225.913	286.423	195.917	178.009	180.609	230.941	181.2	181.026	194.564	202.963	181.046	197.628	311.159	286.745	356	440.466	377.059	138.205	136.386	280.235	329.254
229.978	289.731	198.722	179.156	181.996	233.235	186	182.169	198.83	204.611	182.609	200.939	311.332	287.64	357.104	444.501	372.118	139.308	136.193	279.938	328.416
232	286.692	196.889	180.717	183.065	231.735	181	183.208	196.255	205.167	182.954	199.507	312.774	288.124	357.992	445.473	381.765	139.692	132.407	279.344	329.813
