# Supplementary material for: A Normalization Framework for Emotional Attention
Source: PLoS Biol. 2016 Nov 21;14(11):e1002578. doi: 10.1371/journal.pbio.1002578 (PMC5117559; doi:10.1371/journal.pbio.1002578)
Supplement: S10 Data — (ZIP) [file pbio.1002578.s010.zip › S10 Data/IndividualSubjectRawData/SUBJECT4/subject4.txt]

<header>
NrOfVOIs: 26
NrOfVTCs: 6
VTC-File-1: 	NrOfVolumes: 194	FileName: "RUN1_3DMCT_LTR_THP0.0150Hz_TAL.vtc"
VTC-File-2: 	NrOfVolumes: 194	FileName: "RUN2_3DMCT_LTR_THP0.0150Hz_TAL.vtc"
VTC-File-3: 	NrOfVolumes: 194	FileName: "RUN3_3DMCT_LTR_THP0.0150Hz_TAL.vtc"
VTC-File-4: 	NrOfVolumes: 194	FileName: "RUN4_3DMCT_LTR_THP0.0150Hz_TAL.vtc"
VTC-File-5: 	NrOfVolumes: 194	FileName: "RUN5_3DMCT_LTR_THP0.0150Hz_TAL.vtc"
VTC-File-6: 	NrOfVolumes: 194	FileName: "RUN6_3DMCT_LTR_THP0.0150Hz_TAL.vtc"
</header>

"Rface" "RDNV1" "RVNV1" "RDFV1" "RVFV1" "RPPC" "RDLPFC" "RNV1" "RFV1" "Lface" "LDNV1" "LVNV1" "LDFV1" "LVFV1" "LPPC" "LDLPFC" "LNV1" "LFV1" "RFEF" "LFEF" "LPUL" "RPUL" "RAMY" "LAMY" "ROFC" "LOFC"
529.113	579.064	447.532	426.367	359.423	535.341	464.371	527.655	399.794	474.644	365.87	371.122	435.005	359.37	386.907	427.256	369.328	415.966	473.816	440.95	179.051	183.01	212.411	202.344	379.844	314.265
525.262	571.064	446.072	427.278	359.231	525.876	460.415	522.211	400.267	472.158	362.293	371.759	429.751	360.452	385.089	422.193	368.525	412.307	468.598	434.292	179.007	184.125	213.362	202.718	379.834	314.47
518.76	565.416	445.224	420.498	359.726	519.858	458.389	518.44	396.375	468.309	361.249	371.717	428.552	359.946	382.259	419.605	368.14	411.282	464.141	431.174	179.078	185.651	212.591	202.65	385.349	318.733
515.624	560.398	443.926	417.852	356.649	518.218	455.446	514.876	393.558	463.467	362.176	369.409	428.496	357.096	380.763	418.197	366.937	410.523	461.669	429.221	177.735	183.035	211.036	201.332	382.416	316.56
518.344	561.051	445.44	421.333	359.187	518.845	457.227	515.866	396.665	465.994	361.769	369.818	430.598	358.891	382.538	419.849	367.068	412.547	463.773	431.167	179.204	183.66	213.419	202.491	384.159	317.408
521.126	565.456	446.656	423.827	357.418	519.521	458.543	519.024	397.466	466.802	361.542	369.915	430.363	358.219	383.763	421.175	367.054	412.202	464.694	432.781	178.713	185.507	212.634	203.143	385.338	318.143
520.289	564.572	446.08	421.359	357.379	521.201	458.458	518.26	395.963	469.487	361.046	370.046	429.717	358.055	383.621	420.081	366.97	411.678	465.333	432.238	178.969	185.439	214.051	202.091	385.841	317.348
519.167	562.722	446.602	419.637	356.918	520.697	456.813	517.338	394.741	465.364	359.81	369.987	428.98	357.672	384.845	418.769	366.509	411.03	463.729	430.19	178.652	184.449	212.413	201.85	385.792	317.246
515.289	556.67	445.314	419.916	354.649	519.733	455.52	513.148	394.008	460.864	355.233	369.004	421.446	354.644	383.525	420.012	364.298	404.63	463.477	430.999	177.121	183.035	211.738	202.122	385.439	318.09
515.389	557.335	443.179	419.106	354.995	519.322	456.708	512.718	393.657	458.686	357.176	367.489	424.731	355.987	383.101	420.087	363.965	407.426	463.511	431.323	177.879	183.084	211.416	202.076	383.383	318.899
516.561	556.775	441.829	420.354	354.288	519.794	454.83	511.849	394.13	463.712	358.748	366	426.594	354.959	383.345	418.589	363.522	408.562	461.807	430.077	177.61	183.337	211.702	201.513	376.266	312.233
518.294	557.96	442.721	419.62	356.231	518.273	455.428	512.919	394.458	463.938	359.894	366.35	428.825	357.384	383.038	418.164	364.144	410.841	461.342	428.948	178.848	182.962	212.567	201.826	376.814	312.682
518.353	556.908	441.532	417.253	355.942	517.238	456.638	511.813	392.916	464.288	361.797	365.692	429.493	356.726	381.278	418.667	364.361	411.176	461.785	429.382	178.014	183.163	212.258	201.251	376.687	313.502
519.027	558.561	442.324	419.658	354.981	516.896	456.092	513.13	393.985	463.658	361.268	367.937	429.866	355.548	381.17	420.215	365.658	411.159	465.212	430.882	178.498	182.808	212.202	201.174	378.102	314.834
515.814	555.162	441.18	419.101	354.442	517.922	459.7	510.613	393.435	463.87	362.26	366.502	429.498	354.945	380.634	420.659	365.053	410.731	467.128	431.554	177.354	183.827	211.368	200.585	377.74	313.36
516.032	554.988	441.063	419.38	353.827	519.413	458.818	510.461	393.359	463.274	360.195	365.916	429.074	354.068	381.62	421.489	363.961	410.193	466.685	433.228	178.538	183.404	210.948	201.713	377.905	312.318
514.167	553.237	440.009	419.772	355.25	518.422	456.995	508.982	394.16	461.685	359.35	365.654	429.59	354.973	381.593	419.082	363.5	410.807	465.527	430.649	179.422	184.096	213.985	202.164	378.009	312.894
517.077	557.457	440.532	419.494	354.923	517.092	456.693	511.757	393.863	460.993	360.195	364.97	429.415	355.219	380.472	418.415	363.339	410.738	463.975	429.813	178.527	184.577	212.837	200.585	378.543	312.947
518.944	562.995	444.863	420.776	357.841	517.598	457.966	516.824	395.795	463.193	360.071	368.913	428.298	358.932	381.245	420.357	365.892	410.837	463.2	431.919	178.359	184.2	213.531	201.542	384.76	318.172
521.46	565.845	443.377	421.093	356.456	522.31	458.644	517.979	395.436	467.659	361.811	366.943	429.492	356.617	383.448	420.785	365.189	411.147	464.719	432.697	177.955	184.421	213.589	201.701	385.898	318.942
517.785	561.712	447.845	423.498	357.879	524.4	459.44	517.208	397.451	468.604	360.201	373.478	428.317	359.658	386.054	422.57	368.942	411.033	466.34	434.425	178.594	184.142	213.105	201.942	385.644	318.444
519.025	563.573	446.467	423.789	357.437	525.141	457.869	517.803	397.451	469.056	361.852	371.651	429.796	357.877	385.761	420.063	368.303	411.692	465.327	432.327	178.37	185.729	212.043	201.219	385.532	317.826
518.487	563.33	446.224	419.346	358.245	523.367	455.442	517.56	395.092	466.776	361.177	369.972	428.976	357.192	383.755	419.231	366.967	410.906	464.409	431.365	179.67	184.806	212.641	201.973	385.38	317.172
518.727	565.417	444.098	418.004	358.514	521.185	457.542	518	394.39	471.084	366.039	368.955	433.501	359.493	383.313	423.241	367.959	414.871	466.384	435.222	178.283	183.181	212.028	203.48	383.389	322.041
520.197	566.891	443.755	418.751	357.168	520.332	457.363	518.764	394.306	470.063	364.356	368.989	432.137	357.411	383.736	421.475	367.406	413.326	464.077	433.51	178.897	181.969	211.841	202.896	385.067	320.55
516.541	562.521	445.017	421.308	357.437	518.985	456.013	516.595	395.955	466.152	361.697	372.293	428.976	358.713	383.495	421.893	368.673	411.288	464.209	433.549	178.652	183.902	213.325	202.68	384.995	320.932
518.276	560.168	444.018	421.886	355.923	519.016	454.961	514.771	395.702	465.685	361.748	369.43	428.571	356.192	382.628	419.572	366.806	410.352	462.184	430.844	178.61	185.26	211.233	201.872	376.491	314.926
518.48	560.382	441.559	420.519	354.692	519.854	455.203	513.94	394.389	466.308	360.886	366.553	429.175	355.945	382.502	419.918	364.617	410.741	461.451	431.147	178.617	184.337	212.074	203.395	378.498	314.728
514.1	555.902	439.622	418.949	354.135	519.026	455.74	510.454	393.221	463.555	359.683	364.338	427.253	354.959	380.632	418.86	362.747	409.055	462.681	430.303	179.224	183.365	212.248	202.61	377.544	314.89
507.905	541.376	436.162	414.848	351.788	520.461	455.738	500.254	389.817	457.521	357.78	361.764	426.802	348.562	384.794	418.496	360.403	407.107	464.197	429.716	177.253	183.529	212.752	200.687	376.304	310.774
518.176	556.555	443.802	412.051	356.577	520.05	454.414	512.486	390.031	464.459	359.203	367.899	427.687	357.411	384.315	418.878	364.928	409.997	463.36	429.62	178.498	184.462	211.997	202.154	376.655	312.724
521.403	561.902	445.117	417.139	358.615	519.713	457.07	516.257	393.908	466.014	359.772	369.924	428.935	359.589	383.955	418.221	366.456	411.479	463.734	429.083	177.747	184.404	211.948	200.846	377.71	312.696
519.068	559.462	444.27	418.785	355.635	518.823	458.105	514.44	393.718	464.767	358.789	367.802	426.336	355.986	382.255	418.455	364.722	408.628	464.421	429.332	178.419	183.808	211.46	202.318	377.538	312.675
519.045	559.104	442.748	421.532	353.462	517.579	459.46	513.627	394.511	461.411	359.358	365.895	427.217	354.342	381.414	418.912	363.661	408.872	465.856	430.114	177.224	182.279	211.485	200.236	376.991	312.322
524.051	563.366	444.775	422.995	356.766	519.462	461.32	517.016	396.705	465.929	362.629	368.326	431.192	357.216	381.263	422.571	366.379	412.57	469.206	433.694	177.221	183.593	211.969	201.844	379.129	312.24
526.463	568.857	447.082	423.298	360.343	521.497	462.668	521.262	398.308	470.97	363.296	371.116	432.45	360.518	383.256	424.881	368.443	414.342	468.486	437.287	177.993	183.016	212.761	201.854	379.886	313.406
527.997	571.013	449.937	426.627	360.093	521.882	459.724	523.692	400.216	472.696	364.304	375.774	432.722	360.339	383.441	421.217	371.854	414.501	466.918	432.866	179.257	182.651	212.08	202.598	379.974	312.714
525.861	569.117	449.694	424.893	359.266	520	457.556	522.442	398.842	471.196	363.084	374.559	431.289	361.011	382.647	419.814	370.638	413.598	465.528	431.385	178.632	184.949	212.62	202.193	378.839	312.477
523.408	565.823	445.316	423.881	358.112	520.704	456.454	518.724	397.773	469.443	363.67	371.002	431.934	358.983	383.643	420.037	368.496	413.57	463.411	431.746	178.293	182.958	211.451	200.685	378.842	311.509
523.427	565.279	447.181	422.514	357.689	518.461	457.024	519.121	396.781	470.135	361.385	370.221	429.514	358.613	381.836	420.144	367.202	411.667	463.359	431.302	178.787	183.439	212.399	201.388	378.579	314.537
523.947	565.1	446.109	421.627	356.766	517.32	457.043	518.593	395.88	468.71	361.133	368.179	431.183	358.559	381.177	420.987	365.771	412.901	462.878	432.794	177.481	183.622	212.417	202.372	378.759	312.314
523.594	565.539	448.946	419.691	358.919	518.591	456.317	519.97	395.567	470.196	360.865	372.356	428.948	360.271	381.8	420.479	368.429	411.66	464.173	431.972	178.639	182.083	212.531	200.793	378.54	312.088
519.801	561.058	444.369	419.392	356.481	521.979	458.742	515.451	394.42	469.678	360.211	368.899	428.618	356.932	382.189	420.18	365.931	410.572	466.053	431.909	179.047	184.154	211.994	200.61	377.429	312.746
518.683	559.717	443.135	422.063	357.654	520.846	456.296	514.151	396.496	469.781	362.154	368.966	430.263	357.411	383.19	419.558	366.639	411.924	464.337	430.905	178.928	182.904	210.92	200.333	376.833	312.65
514.919	555.301	440.252	419.797	355.308	516.663	454.751	510.335	394.198	465.61	359.089	365.46	425.797	355.822	380.492	417.118	363.283	408.183	460.819	427.851	176.971	182.538	211.779	201.503	377.175	312.756
514.674	553.179	436.946	420.544	356.154	515.135	454.323	507.75	394.985	460.562	360.163	362.966	431.332	356.055	379.451	415.479	362.008	412.383	460.531	425.695	177.285	184.029	211.721	201.333	377.716	312.269
506.412	543.694	436.766	416.266	352.077	516.734	452.849	501.901	390.786	453.377	354.154	362.468	422.829	351.658	380.644	413.925	359.628	404.914	460.803	424.087	178.032	184.163	210.954	201.508	376.118	313.23
511.376	549.243	440.739	416.456	354.75	518.808	453.799	506.835	391.962	457.466	356.398	364.92	424.641	355.493	381.188	414.878	362.008	407.234	460.526	425.351	177.289	183.856	213.043	200.933	376.524	312.562
519.131	561.243	445.072	423.291	358.538	521.419	456.553	515.838	397.588	464.856	363.179	369.679	431.742	359.014	382.127	419.102	367.458	413.434	465.311	430.627	178.245	184.798	213.196	201.508	376.597	313.484
518.385	559.335	441.018	420.772	355.462	516.678	456.551	513.092	394.847	465.986	361.602	366.11	429.705	355.877	381.33	420.531	364.569	411.121	464.934	432.189	177.751	183.894	213.261	201.574	377.195	313.283
518.78	558.247	441.045	418.232	354.349	516.424	458.587	512.439	392.875	463.897	360.853	363.695	428.993	355.523	380.902	421.408	362.723	410.499	465.328	432.865	178.072	183.745	211.54	202.726	378.795	313.649
519.626	559.992	442.306	420.359	356.06	518.438	456.959	513.995	394.837	466.295	361.967	366.543	430.126	355.577	382.189	421.936	364.979	411.361	462.489	433.436	178.14	182.918	211.601	202.08	378.909	314.136
520.504	560.408	444.522	419.89	355.425	519.385	457.024	515.115	394.302	468.843	361.268	368.838	429.269	355.824	383.087	422.068	366.251	410.782	463.082	433.884	178.425	183.274	212.003	202.034	378.764	316.645
522.726	563.328	445.918	420.587	356.329	521.223	459.041	517.439	395.081	469.637	363.292	369.517	431.38	356.427	383.792	422.616	367.39	412.513	464.898	434.303	178.313	185.206	211.089	201.598	378.987	315.931
524.074	564.773	444.387	420.928	357.252	519.692	459.804	517.721	395.653	472.726	364.552	369.138	432.748	357.742	384.185	424.523	367.571	413.868	467.342	436.539	178.97	184.879	213.316	202.167	378.614	316.285
523.35	564.593	444.468	421.827	358.022	519.696	460.31	517.643	396.501	472.329	363.78	369.285	433.582	358.071	383.61	424.482	367.404	414.575	468.958	436.463	177.656	182.928	211.61	201.788	379.511	314.355
521.875	563.79	446.432	421.232	357.502	522.469	459.573	517.921	395.936	468.987	363.902	372.382	433.767	358.509	384.32	424.205	369.484	414.823	470.239	436.846	179.209	184.216	212.344	202.46	379.583	313.581
524.364	567.114	447.9	425.561	360.541	525.896	460.733	520.52	399.753	472.103	366.902	373.994	435.873	360.043	387.253	425.71	371.571	416.785	469.2	439.139	178.025	183.918	212.322	200.87	378.442	313.846
528.602	570.769	450.703	427.481	360.846	525.159	463.383	523.842	401.031	473.5	367.634	377.046	437.032	362.74	387.388	424.595	373.831	418.331	470.175	437.124	178.953	183.769	214.721	203.205	380.208	310.555
529.412	575.434	451	424.557	361.423	524.337	459.064	526.799	399.496	478.918	364.675	376.004	432.124	361.945	386.443	425.599	372.133	414.459	464.263	437.432	180.025	184.087	214.086	204.159	378.81	314.834
521.407	564.497	449.946	417.038	358.885	518.934	454.742	519.725	393.954	471.568	359.22	376.447	425.705	361.603	381.177	418.793	370.561	409.569	459.655	429.73	179.061	183.365	212.267	201.072	377.623	314.325
517.439	559.584	445.162	413.747	357.865	518.328	455.457	514.863	391.565	465.644	354.626	370.848	421.24	358.342	381.331	416.433	365.306	405.407	462.803	427.708	177.87	183.779	211.301	200.513	378.088	312.622
515.204	556.306	440.928	413	356.154	513.502	452.148	511.211	390.435	461.568	354.366	366.093	421.313	357.137	378.994	414.04	362.086	405.159	459.573	424.597	176.819	183.298	210.313	200.579	377.176	310.322
513.864	552	439.523	413.595	350.538	509.431	450.756	508.039	388.565	459.575	353.724	362.072	420.986	352.219	377.29	412.755	359.219	403.676	458.589	422.693	177.274	181.308	210.564	200.749	375.96	312.643
508.842	546.162	436.036	415.658	349.558	510.262	450.58	503.12	389.42	454.938	354.829	359.139	421.166	349.329	378.199	411.763	357.667	403.083	456.079	421.371	176.903	183	209.899	200.872	375.616	310.311
513.547	551.919	436.739	419.354	353.385	516.104	451.514	506.901	393.168	456.637	358.211	360.426	426.751	353.753	380.031	412.038	359.669	408.376	456.462	421.531	178.047	184.317	211.647	201.749	375.958	311.095
517.782	558.554	440.996	422.854	357.14	520.494	455.282	512.608	396.77	458.886	362.445	366.086	430.764	357.023	381.165	415.826	364.842	412.202	462.701	426.319	178.386	183.279	212.488	202.051	379.011	312.796
519.863	560.751	442.212	425.285	356.544	520.932	458.956	514.421	397.999	464.941	362.737	365.884	430.861	356.036	381.574	418.363	364.809	412.026	466.216	429.317	179.466	186.077	212.506	201.657	381.262	314.895
521.891	563.658	442.897	423.082	356.178	523.459	460.608	516.46	396.525	466.647	361.721	366.867	431.861	355.845	383.561	420.047	365.109	412.726	467.286	431.307	178.57	185.125	212.577	201.626	381.065	314.362
522.375	563.577	446.708	422.538	356.851	526.291	461.118	517.9	396.464	468.359	362.494	371.027	430.474	357.187	384.224	423.23	368.112	412.026	469.249	435.161	178.589	183.789	212.687	201.775	381.087	316.712
521.547	563.797	444.753	422.5	356.736	524.217	459.256	517.27	396.396	470.626	363.583	369.019	433.142	356.53	385.08	423.91	367.162	413.857	468.125	436.439	179.524	184.452	213.221	203.585	380.582	315.917
520.805	562.722	443.023	418.361	353.755	521.702	460.007	515.939	392.716	469.256	361.737	368.626	428.635	354.927	384.662	421.731	366.273	410.081	466.669	432.84	179.592	184.212	212.267	200.975	380.607	315.62
518.32	558.716	444.708	417.753	353.755	523.331	458.505	514.157	392.35	467.249	358.298	369.479	426.022	355.036	383.844	423.093	365.659	408.154	467.502	434.927	179.61	183.472	212.23	201.38	380.686	316.998
519.103	560.196	444.384	417.576	356.005	522.95	458.367	514.931	393.136	467.653	360.144	368.816	427.769	357.091	383.039	423.799	365.853	409.978	465.779	436.11	177.859	184.183	211.54	201.175	379.977	315.178
517.71	556.671	441.063	416.025	354.462	519.237	457.135	511.486	391.588	467.568	359.715	365.882	428.834	354.178	383.161	423.949	363.775	410.041	465.475	435.956	177.173	183.683	211.617	201.779	377.189	314.505
515.615	553.994	441.108	417.532	354.212	519.333	457.309	509.873	392.397	462.075	359.406	366.523	429.733	354.685	382.692	419.831	364.092	410.841	463.671	431.367	177.841	182.827	212.69	200.944	377.662	314.276
516.167	554.948	441.009	420.557	356.231	520.672	456.418	510.415	395.023	463.856	360.659	366.679	429.774	357.822	383.144	417.533	364.622	411.662	464.122	428.743	178.329	183.519	212.595	201.954	378.123	312.64
523.14	565.954	446.829	424.19	361.654	516.36	459.033	519.394	399.366	468.315	361.756	371.84	431.539	362.726	380.773	417.993	368.394	414.217	464.233	429.145	179.087	183.933	212.135	202.292	376.491	310.293
517.113	558.277	442.721	419.228	358.212	514.651	455.234	513.113	395.008	463.575	359.114	369.924	426.507	357.26	381.973	419.918	366.231	409.076	462.798	430.427	179.679	182.865	212.644	200.333	378.356	311.276
511.774	549.867	440.82	419.329	353.635	514.871	456.665	507.246	393.252	458.658	359.569	364.586	429.7	354.233	380.037	420.922	362.872	410.703	462.927	432.39	179.238	184.808	212	202.81	377.1	313.307
518.109	559.179	441.171	419.924	357.346	519.227	457.083	513.056	395.084	464.986	359.325	365.629	427.59	357.356	381.724	420.626	363.475	409.91	463.851	432.691	178.022	184.769	214.08	202.856	378.993	312.636
515.729	557.249	439.73	419.911	357.077	519.787	457.247	511.317	394.969	466.678	358.715	366.363	425.401	357.74	380.628	417.415	363.75	408.369	465.674	428.985	179.271	184.365	213.42	202.277	378.012	312.696
507.906	545.39	437.247	415.384	349.108	519.614	456.468	503.123	389.077	457.524	357.436	363.32	421.779	350.146	382.023	417.208	361.31	403.747	462.54	427.375	177.711	184.279	212.969	202.314	381.881	317.215
518.336	560.315	442.635	416.878	352.377	520.878	455.097	514.32	391.275	463.469	360.566	365.502	427.327	354.406	383.907	417.348	363.815	408.971	460.225	428.112	178.137	184.529	213.086	202.124	380.118	315.451
522.014	565.593	444.995	417.042	355.204	517.717	453.825	518.458	392.496	469.462	358.818	368.797	426.419	356.721	383.983	416.817	365.388	408.874	457.978	427.645	178.342	183.645	212.604	201.914	379.94	314.335
521.186	563.807	445.356	417.308	356.3	516.417	452.713	517.51	393.092	467.805	357.582	369.683	424.092	357.187	382.396	418.468	365.549	407.25	458.563	429.263	177.754	184.231	211.88	201.032	379.979	315.434
519.888	561.512	441.86	417.751	353.588	514.93	453.002	514.746	392.283	467.908	359.175	365.907	425.723	353.077	381.694	419.806	363.607	407.437	458.449	431.093	177.902	183.952	212.288	201.734	380.392	314.982
519.589	559.535	441.139	417.612	354.377	515.87	453.852	513.26	392.512	466.065	357.785	365.27	424.239	353.913	381.882	419.549	362.713	406.537	461.7	430.763	179.346	184.222	210.576	200.724	380.261	315.254
521.851	564.321	443.013	419.422	354.858	517.476	455.156	516.908	393.794	467.798	362.265	366.004	431.401	353.762	382.92	422.212	364.726	411.857	461.738	433.983	177.999	184.462	212.711	202.058	379.738	316.671
522.168	564.859	444.878	419.776	355.665	517.686	456.258	517.965	394.328	470.613	361.623	370.194	429.327	356.721	382.513	420.042	367.265	411.05	460.439	430.824	178.444	183.741	211.061	202.709	381.137	316.088
518.769	559.676	441.901	421.468	357.731	518.787	457.296	513.644	396.168	465.336	363.146	368.274	431.714	357.808	382.16	420.337	366.522	413.11	463.582	431.301	178.588	183.452	212.512	202.221	378.424	312.615
518.633	559.451	442.829	422.696	357.538	519.229	455.907	513.87	396.832	466.582	363.13	367.156	432.811	357.301	382.988	420.85	365.781	413.803	463.754	432.324	178.285	182.913	211.006	201.313	377.587	312.346
521.344	561.162	443.126	419.114	356.365	520.448	457.175	515.028	394.206	467.068	362.732	368.591	431.111	357.123	383.384	419.132	366.589	412.486	464.396	430.249	177.975	182.798	211.77	201.421	377.466	312.749
521.167	559.676	447.784	418.456	359.327	522.938	457.607	515.944	394.985	464.048	359.984	371.287	428.935	359.808	384.236	418.565	367.425	411.534	465.598	429.61	177.686	185.644	212.598	201.605	376.081	314.371
521.882	563.058	448.919	419.949	361.115	524.376	459.622	518.447	396.595	466.548	360.634	373.43	428.94	360.205	382.143	419.729	369.058	411.638	468.197	431.228	180.419	184.077	210.822	199.441	377.771	313.989
518.706	559.665	445.063	420.101	356.846	525.212	461.979	514.873	394.992	466.788	362.374	369.89	432.544	356.767	380.723	423.017	367.322	413.469	471.762	435.992	179.484	182.971	211.607	202.421	379.032	314.403
518.783	559.803	442.847	418.785	355.135	521.944	458.684	514.092	393.519	463.63	360.333	370.844	429.995	358.247	381.966	420.525	367.253	411.934	471.601	432.822	178.495	183.058	211.804	201.005	376.926	312.693
516.787	558.064	441.901	422.646	354.846	521.374	458.661	512.662	395.733	462.486	361.618	367.35	430.276	356.027	380.812	419.822	365.392	411.586	468.595	431.876	179.415	184.288	212.196	201.877	377.348	311.265
515.945	556.239	440.219	421.223	353.308	522.189	457.908	510.893	394.264	462.303	362.158	366.357	427.931	353.453	382.885	417.659	364.923	409.183	466.261	428.28	178.891	184.693	213.513	202.682	381.126	313.865
518.384	560.413	445.454	424.135	357.462	526.129	460.988	515.481	397.669	466.413	361.833	369.024	431.249	358.042	383.747	423.098	366.567	412.821	470.07	435.377	179.498	185.5	212.844	202.687	381.373	315.352
518.556	560.545	445.769	423.818	356.635	525.2	459.263	515.686	397.15	468.173	361.841	372.497	429.143	358.193	384.03	421.276	368.856	411.283	469.915	433.07	179.88	182.875	211.811	203.19	381.224	315.967
514.678	556.193	441.21	423.046	352.058	522.415	458.137	511.252	394.867	465.933	362.906	366.366	428.839	352.439	384.217	422.197	365.184	409.607	465.83	434.651	178.942	183.895	213.249	201.805	380.967	315.412
519.923	561.702	440.481	424.552	354.096	523.179	460.117	514.323	396.585	466.584	364.394	367.476	432.959	353.782	386.177	419.71	366.423	413.028	466.022	430.983	177.505	183.904	212.728	202.913	381.909	317.299
519.05	560.337	443.219	411.793	354.635	522.457	463.236	514.562	389.104	466.056	358.191	366.813	424.267	355.864	387.804	423.255	363.867	407.049	466.152	433.687	177.844	186.087	216.737	205.364	383.015	313.861
520.814	562.181	443.355	411.375	354.962	518.721	458.81	515.738	388.982	470.995	354.28	366.691	421.401	356.248	385.958	424.05	362.45	405	464.617	435.575	178.075	184.693	214.673	201.626	380.559	314.751
513.611	552.782	439.58	407.881	353.923	512.649	453.281	508.538	386.463	463.392	350.516	363.868	418.065	354.878	381.169	418.769	359.306	402.159	457.06	429.068	178.512	182.597	211.375	201.349	378.227	312.649
515.471	553.509	439.279	410.62	353.538	512.291	451.595	508.863	387.962	464.651	352.008	360.743	419.115	355.082	380.553	417.449	357.758	402.997	456.825	428.799	177.462	182.327	210.451	200.272	374.493	312.099
516.959	556.017	439.27	414.924	354.173	515.961	451.968	510.387	390.809	465.685	351.837	363.679	419.839	354.384	379.618	414.901	359.633	403.362	455.598	425.512	177.415	182.625	210.758	199.759	374.394	312.025
514.787	554.208	440.784	415.759	357.769	515.05	450.424	509.877	392.74	461.068	354.927	366.544	422.77	357.795	379.518	409.37	362.575	406.414	454.652	418.828	177.375	183.49	210.837	199.477	374.16	310.746
514.611	554.364	440.991	415.785	355.423	509.606	449.259	510.053	391.824	459.801	356.837	363.544	425.115	355.562	376.644	412.473	361.253	407.607	454.076	422.456	178.505	184.769	210.963	200.615	375.394	311.007
514.593	551.52	438.171	419.114	352.538	510.44	450.862	507.218	392.687	458.733	359.805	360.135	428.18	351.836	378.123	414.541	360.022	408.962	454.582	424.255	177.087	182.663	211.043	202.205	377.312	313.608
516.57	555.671	438.838	426.114	352.096	511.836	452.464	510.007	396.733	458.767	364.089	363.81	433.825	352.822	379.647	416.846	363.906	413.434	457.661	426.797	177.884	183.038	211.255	201.831	379.185	313.594
518.213	558.78	442.252	428.43	356.346	516.045	454.554	513.236	399.817	461.151	364.195	367.414	434.696	355.589	379.55	418.644	366.314	414.783	459.42	428.983	177.513	183.981	210.681	200.831	379.443	313.159
522.267	563.168	443.775	425.608	357.212	517.406	457.438	516.504	398.458	466.356	367.341	369.316	437.581	357.26	381.272	423.177	368.642	417.362	464.518	434.959	179.224	185.769	213.598	202.056	381.557	314.905
519.296	561.977	443.57	424.946	357.55	521.414	460.921	515.698	398.193	468.538	364.082	369.356	432.444	358.708	382.574	423.627	367.555	413.884	470.26	435.722	179.841	184.542	213.96	202.723	382.539	317.254
522.074	564.786	448.155	423.415	357.8	523.523	458.046	519.201	397.369	467.764	362.35	374.145	429.808	359.338	383.918	421.348	370.116	412.07	468.081	433.4	178.62	184.638	213.31	201.826	381.59	316.583
524.563	569.029	449.669	424.402	360.569	523.637	457.962	522.377	399.064	470.551	363.635	375.192	431.218	360.338	383.34	419.137	371.244	413.377	467.73	431.222	178.436	184.744	212.782	201.036	379.409	314.29
523.079	566.503	446.02	420.668	356.55	522.961	458.533	519.412	395.216	472.065	363.31	370.344	430.914	357.174	383.577	421.329	367.941	412.353	468.851	433.259	178.465	184.523	211.96	201.816	380.376	313.378
523.658	566.873	446.714	418.149	355.127	522.431	458.537	519.909	393.132	470.921	361.676	367.12	428.573	355.393	383.903	420.5	365.261	410.153	466.823	432.682	178.833	185.503	211.322	202.81	379.899	313.929
522.187	563.752	443.669	415.187	354.569	521.725	457.449	516.817	391.125	467.812	359.302	368.053	425.582	355.037	383.992	419.178	365.063	407.825	466.261	430.983	179.209	184.061	212.699	201.292	380.041	313.24
516.513	554.567	441.966	414.01	352.935	520.051	457.132	510.557	389.766	459.401	355.879	367.639	422.006	354.489	383.399	421.13	363.622	405.011	465.797	432.423	179.364	183.907	212.727	201.831	381.145	315.968
517.649	558.89	442.948	418.01	355.242	526.489	459.063	513.574	393.094	465.264	361.976	368.795	430.559	356.489	386.55	424.021	366.466	411.915	467.093	435.79	179.386	182.378	212.807	201.175	379.899	316.601
515.76	558.295	440.748	420.911	356.212	522.908	461.879	512.352	395.229	472	368.618	367.494	436.742	357.082	386.241	426.394	367.878	416.69	469.464	438.278	179.812	184.519	212.561	203.215	378.681	316.477
521.701	562.942	445.892	420.785	359.019	527.716	462.465	517.194	396.267	469.486	363.366	372.578	430.092	358.89	387.605	425.456	369.431	412.169	470.313	437.741	179.498	183.673	212.917	202.728	379.016	313.763
520.724	564.202	448.243	420.848	360.923	524.654	460.796	518.88	397.061	473.37	362.122	375.865	431.171	362.342	384.797	426.739	371.169	413.845	468.74	439.365	179.477	185.096	212.88	203.221	380.688	317.774
514.928	554.717	442.108	415.557	356.788	520.536	456.057	510.704	392.229	468.315	357.203	371.152	425.295	357.438	383.781	422.98	366.386	408.214	463.959	435.763	178.747	183.923	210.81	201.979	377.078	314.671
516.864	556.116	438.712	416.494	352.808	518.733	455.834	510.229	391.214	462.774	360.106	364.076	428.825	352.658	381.513	418.98	362.719	409.652	461.639	430.124	177.975	184.087	212.693	201.969	377.462	311.421
521.258	564.087	444.135	416.722	359.038	519.5	456.075	517.204	393.824	467.966	358.211	368.321	427.783	359.205	380.888	416.761	364.867	410.521	463.62	427.624	178.213	182.558	211.488	201.503	377.069	311.894
516.299	555.642	442.712	415.519	356.462	515.641	456.121	511.504	392.076	465.199	356.374	368.008	424.129	356.082	378.8	418.528	364.033	407	465.613	429.959	177.025	183.442	211.307	200.538	375.802	312.459
510.19	546.116	435.189	413.038	351.346	517.141	455.561	502.761	388.55	457.904	351.789	362.046	419.673	352.151	380.071	416.508	358.542	402.676	464.575	427.485	177.159	183.452	212.267	200.549	376.664	313.399
514.563	553.288	440.409	418.79	353.124	520.156	457.437	509.17	392.724	456.898	358.302	363.102	425.712	353.935	381.975	417.757	361.463	407.644	463.159	429.129	178.437	184.187	211.457	202.408	377.815	313.355
520.802	561.889	444.355	424.752	356.759	521.229	460.223	515.951	397.762	464.802	363.497	369.153	432.702	356.963	384.844	419.348	367.221	413.637	465.064	430.368	178.343	182.918	212.841	203.885	379.356	312.458
526.811	569.554	449.472	424.36	359.605	521.467	457.19	522.62	398.655	471.452	363.554	373.473	431.988	361.237	383.883	417.199	370.085	414.179	464.214	427.836	177.564	184.187	211.445	201.434	377.158	311.32
524.395	567.999	448.634	424.006	359.259	521.746	457.951	521.346	398.304	473.22	362.481	372.38	431.988	359.524	382.032	418.755	368.999	413.748	464.138	430.143	176.679	182.658	211.341	200.444	378.509	313.069
522.074	563.167	445.013	422.474	356.355	514.859	455.479	516.987	396.228	467.973	363.839	367.3	431.606	357.634	380.332	417.75	366.118	412.986	459.449	428.905	177.47	183.476	213.696	201.254	378.155	311.62
522.902	562.502	443.4	420.955	355.066	513.433	452.276	515.951	394.8	467.062	361.587	363.44	430.467	355.045	379.042	414.367	362.807	411.482	454.521	425.204	177.654	182.283	211.945	202.583	378.884	312.274
519.983	560.623	444.454	421.246	355.355	510.92	451.77	515.219	395.09	463.856	357.327	366.482	424.219	355.661	379.556	414.378	363.354	406.961	456.293	423.548	177.426	183.053	211.601	200.772	378.262	311.991
518.065	558.121	443.544	421.854	352.97	510.776	454.394	513.339	394.51	464.103	357.847	365.018	426.435	354.25	378.635	417.01	362.568	408.265	459.059	427.135	177.87	183.572	211.16	201.08	377.666	312.242
511.715	547.798	437.991	421.557	350.135	513.967	453.668	504.88	393.206	457.212	354.528	357.473	423.382	350.356	381.322	417.792	356.467	405	459.573	427.597	178.96	184.125	210.387	199.062	373.648	311.922
517.493	554.821	439.523	421.747	354.173	517.622	457.038	509.757	394.924	459.418	359.016	361.696	427.194	355.26	382.988	417.831	360.781	409.086	462.961	428.035	178.069	183.875	212.383	202.318	378.766	312.749
520.792	561.988	442.685	422.43	358.115	518.374	457.105	515.359	396.901	467.082	361.154	368.097	431.493	357.808	381.407	417.55	365.725	412.945	463.46	428.639	178.191	183.058	213.012	201.856	378.349	311.431
522.403	564.237	446.649	424.709	360.712	519.376	458.022	518.278	399.305	469.397	363.431	373.43	432.12	361.096	381.222	420.929	370.014	414.241	468.203	432.313	178.357	184.144	212.138	201.092	378.711	312.65
523.24	565.682	446.378	424.392	360.385	519.297	457.514	519.053	398.985	471.767	364.406	372.772	433.258	360.356	381.906	422.486	369.914	414.907	466.72	434.324	177.148	184.25	211.911	200.969	377.475	312.972
522.33	565.618	446.45	421.873	360.692	521.547	458.113	519.042	397.588	469.651	364.976	373.705	433.341	361.767	382.27	423.53	370.722	415.324	467.311	435.558	178.22	183.49	212.739	201.595	378.453	313.018
520.792	563.231	447.117	420.975	361.538	523.09	458.882	517.849	397.382	468.945	360.862	374.127	431.23	361.959	383.72	425.312	369.594	413.793	469.154	438.097	178.285	183.933	212.061	201.574	378.43	314.512
517.661	559.763	444	421.532	357.558	523.077	458.941	514.518	396.137	468.575	363.268	369.819	431.959	357.219	383.672	424.351	367.581	413.145	468.952	437.151	178.126	184.25	212.374	201.426	377.603	314.965
510.75	547.457	439.539	415.931	353.644	521.076	458.392	505.278	391.207	464.026	361.789	366.496	428.064	353.321	383.639	420.279	364.888	409.25	465.47	432.048	179.046	184.523	212.607	201.301	377.838	314.206
519.555	559.751	443.395	414.362	356.952	525.167	460.827	514.274	391.573	465.478	359.374	369.395	428.023	356.869	384.714	423.697	365.971	410.112	469.864	436.281	180.198	183.388	212.402	202.803	379.107	316.987
523.103	564.746	444.494	413.792	355.625	522.712	458.82	517.746	390.703	469.026	360.667	370.264	427.953	356.705	384.123	423.499	366.985	410.019	466.421	435.631	178.447	184.253	213.141	201.788	379.802	316.595
524.592	566.699	449.521	424.096	358.682	523.261	459.445	520.901	398.131	470.019	367.797	373.484	435.981	360.65	385.303	422.162	371.54	417.019	467.294	434.204	179.331	185.023	212.298	202.403	379.226	314.447
531.687	576.069	449.908	422.577	360.779	524.33	457.215	526.76	398.047	476.505	366.976	374.846	435.695	361.047	385.543	421.265	372.157	416.905	463.925	433.069	176.826	183.34	212.371	202.249	379.869	314.22
528.877	572.856	450.692	420.893	361.259	520.397	455.909	525.109	397.222	476.683	364.439	377.496	431.364	361.609	382.932	421.495	373.035	413.805	464.634	433.573	178.53	183.667	211.669	202.336	378.893	312.786
523.546	567.289	446.872	419.311	357.548	516.513	456.051	520.225	394.795	472.54	361.602	370.855	430.161	359.527	382.672	422.449	367.693	412.381	463.936	434.416	177.88	182.705	210.678	200.372	377.566	313.676
524.533	566.434	444.647	420.438	356.798	515.565	457.555	518.834	395.176	470.218	364.049	367.273	432.585	357.335	382.212	421.918	366.171	413.643	462.151	433.907	178.516	183.619	211.31	201.701	378.231	313.659
518.507	559.491	442.063	420.633	355.962	517.296	454.23	513.595	394.962	464.89	359.146	367.359	427.401	356.712	382.495	416.635	364.553	409.607	460.554	427.502	178.668	183.875	211.396	202.2	377.847	313.124
522.281	565.451	443.928	424.392	355.635	518.629	457.24	517.954	397.099	469.548	363.992	365.975	432.576	356.288	381.563	418.54	365.297	413.372	463.777	429.68	178.267	183.702	212.301	201.933	376.442	312.972
513.805	555.052	436.856	418.114	351.365	516.236	457.377	508.856	391.618	464.205	360.285	360.819	428.313	352.507	380.096	417.799	360.636	409.231	463.738	428.616	177.87	182.933	213.212	202.036	376.756	312.894
507.692	544.728	438.333	421.633	352.442	519.45	459.863	503.144	394.168	456.829	360.878	362.966	427.82	351.932	382.095	420.936	362.253	408.717	466.86	432.131	177.791	183.644	212.169	202.826	378.958	312.611
517.502	559.543	443.865	421.899	355.038	523.783	459.897	514.331	395.359	464.336	364.406	368.101	433.355	356.603	384.501	422.742	366.839	414.034	467.119	434.539	179.325	183.913	213.595	203.949	380.004	312.318
518.778	560.734	449.505	422.848	361.173	521.528	458.286	517.261	398.366	469.493	359.813	376.392	427.101	362.014	380.153	420.683	370.728	410.717	465.455	432.205	179.177	183.913	212.81	201.067	379.064	313.569
511.344	550.509	442.342	424.367	355.654	517.865	455.978	508.232	397.092	460.966	350.87	369.768	418.272	356.726	379.474	416.551	363.311	402.779	461.589	427.697	179.032	182.462	210.73	201.969	378.297	314.682
502.267	532.792	433.36	414.443	349.481	520.205	452.018	493.93	388.656	442.842	340	357.287	411.24	350.904	380.745	416.177	351.381	396.052	459.35	427.1	177.715	181.673	210.534	199.903	373.528	310.442
519.311	559.931	445.812	425.055	356.437	522.346	459.207	515.329	397.818	460.061	361.362	369.074	429.703	354.507	383.541	417.055	366.439	410.775	466.871	427.511	177.885	185.273	212.826	202.119	383.191	317.796
521.071	565.232	447.38	419.144	358.687	525.363	459.647	519.171	395.146	469.589	361.508	370.34	429.684	358.726	385.325	418.303	367.323	411.823	467.826	429.922	177.842	183.465	212.28	201.909	384.542	316.567
521.515	565.11	444.065	414.194	357.649	518.743	457.276	517.801	391.749	471.185	359.842	368.77	427.975	357.658	382.482	417.106	365.72	410.275	463.689	428.215	176.625	183.042	212.961	200.535	385.034	316.457
518.243	560.891	443.677	409.916	355.187	517.73	456.919	515.079	388.192	467.328	358.524	366.648	426.629	355.932	382.865	420.599	363.873	408.833	465.773	431.563	177.553	184.032	211.666	200.278	383.974	316.711
519.574	561.717	442.146	415.042	354.341	517.512	456.163	514.984	390.947	465.582	363.118	365.428	430.735	355.452	383.137	419.091	364.639	411.785	463.067	430.492	178.138	183.331	211.405	201.412	382.158	317.736
519.809	563.33	441.281	420.03	355.764	514.11	453.828	515.629	394.52	465.753	364.029	367.074	431.127	354.959	383.465	416.718	366.034	411.954	457.838	426.486	178.084	183.907	213.028	202.032	382.275	318.892
519.931	563.596	440.434	420.764	353.86	514.558	457.132	515.46	394.207	463.424	363.24	363.318	431.219	354.836	383.905	418.417	363.292	411.992	460.891	429.889	179.488	183.417	213.58	201.345	383.92	318.514
516.474	559.602	440.047	419.878	353.476	518.177	455.234	512.875	393.52	460.815	363.159	363.441	430.371	353.206	383.724	416.299	363.345	410.947	462.099	427.119	178.896	184.802	212.77	203.017	383.98	318.146
520.041	560.48	442.739	423.203	355.231	518.682	455.899	514.461	396.221	464.651	363.203	366.38	432.069	357.315	382.283	418.469	365.294	413.252	461.172	429.438	177.884	185.087	212.294	200.759	377.726	311.474
522.091	564.133	444.126	424.127	357.038	521.521	455.91	517.229	397.496	467.788	363.252	367.646	430.212	356.849	382.555	419.952	366.144	411.745	465.177	430.834	178.264	184.202	212.666	200.733	378.128	313.445
519.851	562.462	443.991	423.899	360.212	522.276	456.281	516.158	398.618	465.877	360.594	369.574	430.101	359.904	381.424	422.62	366.506	412.431	465.738	433.909	178.96	185.279	211.586	201.503	379.25	314.322
520.57	562.237	445.523	423.519	359.019	521.776	455.833	516.62	397.916	465.562	358.805	371.118	427.866	359.438	381.521	420.044	366.911	410.641	466.052	431.521	179.365	185.067	212.319	201.313	378.597	314.223
517.824	559.983	445.622	423.772	358.385	521.952	457.139	515.285	397.817	463.918	358.065	370.599	426.419	359.384	382.006	423.45	366.317	409.545	465.286	435.224	178.35	184.856	211.144	202.908	378.362	313.905
518.077	560.04	445.27	422.063	358.558	520.992	457.892	515.183	396.855	466.644	359.976	371.3	428.438	358.575	382.046	423.775	367.431	410.852	464.943	435.486	178.671	182.394	212.273	202.974	379.268	314.689
522.299	567.237	447.901	424.911	359.538	521.287	460.076	520.595	398.962	471.315	363.902	373.781	434.571	361.548	383.925	426.194	370.406	416.19	466.185	439.338	179.31	183.712	213.012	201.862	379.633	317.813
515.557	559.382	444.288	423.81	356.5	516.92	456.671	514.398	397.092	469.342	362.504	371.911	431.313	357.712	380.395	422.093	368.697	412.786	463.466	435.002	178.819	184.606	210.552	202.082	379.198	315.194
515.553	560.956	444.236	422.473	355.149	519.403	459.47	515.336	395.749	464.809	368.875	369.535	436.496	356.493	382.856	422.583	369.31	416.358	467.255	435.108	177.442	182.892	213.991	202.705	387.557	322.161
519.775	564.06	448.749	418.878	359.264	523.815	465.085	518.991	395.214	466.152	368.322	373.552	436.363	358.521	387.21	425.406	371.766	416.769	471.615	437.637	177.558	184.238	215.7	203.561	387.9	316.807
528.752	575.516	452.2	420.498	362.206	530.654	463.727	527.319	397.36	478.734	368.891	378.177	437.722	363.466	389.318	426.613	375.005	419.031	472.832	440.253	180.337	184.411	215.565	205.089	386.842	319.2
522.463	566.262	448.911	414.232	358.456	523.513	457.008	520.396	392.092	474.145	362.826	376.539	429.1	360.219	385.339	420.004	371.855	411.762	466.94	432.436	179.435	184.104	211.721	201.464	383.822	318.002
516.675	558.308	445.038	413.612	356.456	520.984	457.902	514.037	390.924	469.816	359.997	371.328	426.851	357.219	383.269	421.338	367.457	409.324	467.108	433.789	179.518	185.094	211.485	201.361	383.069	316.8
521.947	564.47	443.515	411.283	354.899	518.444	452.933	517.196	388.901	467.378	358.899	365.447	425.169	355.315	383.631	417.26	363.21	407.586	463.536	428.946	177.948	184.267	210.948	201.048	381.463	316.348
513.82	554.667	439.272	412.966	350.879	515.391	452.849	509.565	388.321	459.097	352.981	359.864	419.51	351.096	378.73	415.685	357.513	402.289	458.634	426.23	176.8	183.267	210.862	200.033	383.073	316.514
507.969	545.626	435.731	413.156	347.995	514.393	452.091	502.674	387.291	452.316	354.672	359.193	420.529	348.398	380.598	413.549	357.649	402.372	456.841	422.376	176.944	182.19	212.111	201.643	381.617	315.362
513.615	551.931	437.586	420.911	353.731	517.83	455.027	507.239	394.244	456.411	355.577	361.481	425.392	353.849	380.965	416.676	359.464	407.383	460.417	426.542	179.888	184.346	212.187	200.851	375.545	310.989
506.633	544.751	434.91	421.38	352.904	516.058	456.446	501.82	394.198	455.808	356.772	359.772	424	351.753	381.19	416.691	358.747	405.814	459.431	427.137	179.343	184.144	212.301	202.354	378.279	312.901
516.095	554.671	442.649	421.405	353.577	521.953	456.108	510.887	394.481	456.342	353.626	364.747	423.332	354.233	384.521	419.87	360.947	405.938	463.471	430.734	177.7	183.25	211.396	202.062	378.276	314.608
522.091	566.514	446.432	428.608	359.308	524.629	458.188	519.581	401.099	468.5	358.707	371.797	428.558	360.863	384.961	421.561	367.325	411.517	466.573	433.382	178.394	183.933	212.298	201.728	377.579	314.753
518.615	560.757	443.459	426.722	358.885	521.807	460.185	514.912	399.794	468.699	362.033	369.283	431.12	358.288	383.068	419.95	366.806	412.786	467.961	432.154	178.96	183.385	211.423	201.441	377.45	315.078
511.964	550.867	436.405	417.937	350.635	517.122	458.904	506.13	391.221	464.5	359.195	363.266	425.889	350.301	381.382	417.433	361.875	406.862	464.199	427.969	178.238	182.635	212.684	201.651	378.218	316.908
516.76	555.671	441.27	420.911	354.577	521.02	458.388	510.958	394.58	457.637	358.74	365.937	427.373	356.041	382.943	418.256	363.478	409.417	464.247	429.573	178.52	183.981	211.929	202.036	377.677	316.332
521.941	561.503	439.901	416.709	354.096	518.521	457.848	513.975	391.855	464.075	361.13	363.561	431.097	354.301	383.189	420.119	362.731	411.766	462.705	430.757	175.852	184.346	213.433	202.595	377.164	313.562
517.457	557.197	443.838	421.684	363.212	530.137	467.273	512.891	398.473	466.048	358.065	372.131	427.525	360.671	381.484	425.441	367.325	410.697	474.83	439.471	178.635	183.212	211.534	201.328	385.027	313.042
518.946	558.173	442.225	421.557	362	517.95	458.359	512.856	397.916	466.185	356.358	371.435	424.47	359.219	379.212	418.892	366.283	408.045	464.738	431.4	179.011	182.442	212.985	202.005	382.202	310.498
516.327	551.332	438.697	414.67	359.224	512.679	455.622	507.309	392.661	463.716	355.933	369.166	423.256	356.537	377.21	414.939	364.645	406.462	458.699	426.541	177.648	183.863	212.913	201.872	383.721	310.556
517.2	551.933	436.066	409.455	354.782	510.666	452.883	506.647	387.753	463.771	354.746	363.794	420.579	351.962	378.569	412.16	360.703	403.307	455.897	422.377	179.269	183.536	214.557	202.231	383.9	310.368
514.399	545.696	434.373	402.936	354.724	510.647	452.187	502.186	383.798	461.887	348.989	363.123	414.547	350.783	376.371	411.277	358.295	398.496	456.297	421.481	179.165	182.497	213.536	202.195	382.51	311.089
511.707	543.418	434.409	401.582	354.474	512.078	454.536	500.812	382.882	460.236	349.128	361.765	414.855	351.304	377.357	411.25	357.448	398.858	459.677	421.301	179.013	184.074	212.306	201.585	381.794	309.248
513.838	546.609	434.147	406.341	354.397	511.785	455.184	502.654	385.722	462.134	352.526	360.575	417.689	350.77	378.553	414.09	357.825	400.844	458.705	425.216	178.406	183.642	212.692	202.149	382.558	309.245
511.648	541.892	432.418	400.594	352.57	510.833	452.744	499.105	381.531	459.695	346.933	360.503	411.745	350.29	377.564	414.473	355.867	396.275	457.387	424.907	177.392	184.007	214.373	201.036	382.439	311.043
509.006	540.609	431.382	402.24	348.32	509.478	453.713	497.918	380.837	459.243	346.233	357.651	411.344	346.674	378.713	415.052	353.75	395.065	455.233	425.631	178.334	183.757	213.287	201.349	382.926	310.789
507.947	539.147	428.841	400.67	349.532	510.117	455.934	496.034	380.371	454.846	345.437	355.178	412.058	347.277	378.425	414.997	351.85	395.751	458.752	425.772	178.663	182.488	213.695	202.826	382.458	312.768
511.339	542.208	433.306	406.367	354.308	512.91	454.889	499.644	385.702	455.842	345.504	360.958	411.267	352.315	379.701	414.812	355.678	396.428	457.429	425.322	177.397	182.231	213.071	201.759	380.551	310.583
508.299	539.012	431.369	408.696	351.827	513.852	458.755	496.94	386.122	452.664	344.26	359.203	410.862	349.438	377.962	417.231	354.097	395.4	459.729	428.056	178.292	182.808	212.098	201.774	380.903	310.113
510.701	541.896	430.856	412.608	349.654	515.011	459.741	498.496	387.618	450.842	347.122	357.295	413.774	348.384	379.521	417.877	353.819	397.314	460.653	427.89	178.978	183.625	214.531	203.559	383.639	313.233
511.357	542.896	434.486	407.405	354.538	520.069	460.646	500.525	386.42	455.719	349.626	361.726	416.94	352.301	381.255	417.912	357.592	400.669	465.448	428.307	179.166	182.798	213.58	203.436	380.332	311.279
513.566	546.977	436.847	410.975	357.058	512.993	455.729	503.933	389.573	458.685	350.236	365.405	416.788	354.425	379.346	414.554	360.222	401.09	458.095	425.116	178.347	183.279	213.16	202.897	379.843	307.629
516.977	551.786	435.387	408.975	357.558	510.551	457.201	506.292	388.565	463.616	351.285	364.042	419.963	355.219	377.662	415.722	359.683	403.666	459.237	426.84	179.495	181.837	213.5	201.251	380.385	309.353
511.688	542.145	428.099	405.785	351.173	503.224	453.04	497.57	384.107	459.212	347.805	356.414	416.111	349.151	374.457	412.154	353.472	399.255	453.525	422.458	177.711	182.49	212.908	200.969	377.786	307.551
508.991	537.884	428.523	399.759	346.962	501.006	447.924	495.141	378.802	453.582	344.951	353.785	411.677	343.877	373.796	408.592	350.767	394.61	448.22	417.82	176.834	181.337	211.248	200.738	377.703	307.989
510.91	544.67	430.694	405.494	350.432	504.87	447.367	500.123	383.637	454.972	345.109	355.318	411.454	347.619	375.226	408.81	351.83	395.386	447.82	418.309	177.42	183.091	211.916	199.824	379.881	309.919
505.494	536.543	425.361	404.76	348.701	506.655	449.555	493.088	382.508	450.986	346.589	351.875	413.146	345.318	374.987	404.519	350.069	396.072	450.674	413.105	177.258	182.023	211.217	200.444	380.451	308.149
508.702	537.82	427.604	407.773	350.144	506.312	448.435	494.743	384.897	451.445	349.239	354.099	413.961	345.797	374.869	406.482	352.438	396.803	449.832	414.904	177.547	183.754	213.275	202.731	380.058	306.453
514.299	548.612	433.505	409.76	354.432	511.42	452.283	503.623	387.798	457.363	350.443	358.453	417.362	351.702	378.497	408.189	355.716	400.834	453.767	417.228	177.673	182.158	212.186	201.485	380.575	308.28
510.643	541.254	429.216	401.798	353.721	509.125	455.943	497.465	382.714	455.918	349.784	356.778	416.505	350.428	377.216	411.898	354.388	399.872	457.105	421.601	178.467	184.023	213.806	202.26	382.308	311.658
510.15	540.861	429.703	406.836	351.394	510.758	456.693	497.415	384.828	453.349	348.882	356.107	416.344	348.386	377.454	414.129	353.638	399.237	458.844	423.583	178.875	184.225	212.879	202.147	383.016	311.121
513.91	547.312	435.757	409.557	355.374	510.095	452.487	503.711	388.05	459.514	350.117	363.048	417.095	351.688	377.163	410.404	358.63	400.63	454.503	420.394	178.428	182.466	212.109	200.588	382.011	312.788
516.236	551.046	435.523	410.545	354.855	507.547	451.179	505.894	388.439	461.493	354.516	361.681	420.514	351.058	377.271	412.448	359.232	403.03	452.472	422.948	178.832	182.744	213.618	201.29	381.788	310.41
514.122	546.277	433.414	410.456	355.019	511.467	452.701	502.165	388.45	459.945	353.293	361.059	420.613	351.014	379.422	413.367	358.406	403.093	456.939	424.753	178.123	182.173	212.058	201.574	380.087	308.975
516.882	550.988	435.153	412.557	356.5	512.089	456.086	505.715	390.305	462.432	356.87	363.907	424.664	353.534	378.016	416.941	361.503	406.759	459.946	428.39	178.155	183.125	212.626	202.128	381.234	311.138
516.493	551.647	438.919	415.063	359.5	515.567	458.327	507.588	393.008	461.24	357.163	368.089	425.7	357.603	380.384	417.756	364.356	408.559	462.442	429.461	178.292	183.269	212.595	202.482	382.879	311.982
520.195	559.029	440.288	420.456	360.192	517.943	460.45	512.62	396.534	467.007	359.252	370.316	428.161	358.452	379.416	419.928	366.536	410.614	466.913	432.214	179.361	183.288	212.199	202.636	383.188	311.583
519.67	556.792	438.414	417.785	357.865	516.18	458.418	510.525	394	466.979	355.976	368.772	424.848	355.753	378.016	420.385	364.4	407.455	463.847	433.176	179.3	182.625	212.377	200.908	383.25	312.184
509.317	543.283	434.82	415.139	354.346	516.599	460.238	500.891	391.008	457.466	355.48	366.211	422.959	351.863	379.174	418.422	362.544	405.062	465.582	430.077	179.722	183.577	213.064	202.174	382.508	310.989
511.231	543.896	433.387	411.899	355.173	517.954	461.078	500.704	389.382	458.644	353.488	363.025	420.834	352.644	378.942	418.813	359.767	403.669	466.486	430.55	178.419	182.49	213.592	201.862	382.74	312.081
510.742	545.561	435.045	417.013	354.981	515.979	459.146	502.366	392.389	460.185	353.935	365.873	420.097	353.986	378.377	417.398	361.794	403.455	464.644	429.664	178.708	182.702	212.607	201.318	382.758	312.537
515.407	549.245	437.813	417.891	356.348	514.316	460.395	505.692	393.462	465.827	358.721	366.331	425.008	353.941	378.657	418.699	363.731	407.119	464.537	430.401	179.089	182.814	212.095	201.977	384.58	312.802
518.271	549.222	439.57	401.106	357.559	514.905	458.826	506.365	383.821	465.3	348.428	365.559	413.224	354.832	378.301	418.295	359.706	398.525	463.371	429.318	177.836	183.468	213.85	201.465	380.199	309.297
519.715	549.829	439.516	399.22	355.674	514.655	458.885	506.713	381.935	466.355	344.436	363.234	409.381	353.256	380.997	417.147	356.811	395.253	463.534	428.104	178.756	182.91	215.653	203.131	381.972	306.965
519.946	552.291	437.363	399.499	357.732	511.979	455.4	507.372	382.92	468.225	347.355	363.559	413.385	355.215	377.93	414.589	358.022	398.743	459.159	426.206	177.677	182.612	212.669	201.742	381.219	308.134
516.964	547.141	436.849	400.245	355.482	513.148	457.381	504.034	382.477	459.916	342.233	363.284	410.726	352.407	379.355	416.393	356.092	396.046	460.653	427.183	177.984	183.824	216.365	202.393	376.817	297.484
514.683	544.701	438.021	395.537	356.963	514.013	453.895	503.006	380.225	465.56	342.745	361.698	409.8	354.434	382.508	416.045	355.222	395.863	458.611	426.43	177.479	183.958	220.66	206.731	378.336	305.092
515.262	548.794	434.714	401.131	356.444	511.079	450.845	504.206	383.393	464.553	346.875	362.052	414.33	354.243	378.587	412.807	356.867	399.205	451.971	423.581	178.717	181.295	209.356	199.772	377.528	313.124
511.023	541.488	429.363	402.575	349.924	501.367	447.061	497.664	381.676	456.471	345.794	356.845	411.455	348.325	373.613	407.651	353.069	395.563	445.24	416.855	177.554	180.881	210.203	200.403	377.602	312.035
506.149	536.364	421.784	402.823	342.692	500.273	445.064	491.581	378.954	447.384	343.74	346.671	410.055	340.781	371.97	404.51	345.669	392.617	443.711	413.133	176.502	180.894	209.733	200.092	376.899	309.898
498.38	526.734	421.252	405.823	345.596	499.925	441.771	485.507	381.916	441.986	345.78	347.169	411.295	341.74	373.144	400.586	346.694	393.786	439.563	407.575	176.791	181.462	210.684	200.282	377.208	307.505
504.919	536.254	426.315	415.696	348.712	503.158	449.691	493.285	389.107	444.096	353.187	351.772	420.608	343.274	375.622	405.711	352.256	401.141	448.525	413.293	177.632	181.865	207.874	199.318	377.045	305.643
507.005	537.936	427.658	419.57	352.577	506.888	455.346	494.835	392.977	450.137	353.87	356.435	423.005	348.137	375.526	411.824	355.558	404.159	453.874	421.263	177.942	183.625	212.187	202.579	380.45	307.463
511.534	544.393	431.874	415.797	353.635	513.316	456.633	500.415	391.122	454.493	352.846	358.705	419.406	351.014	378.044	415.418	356.703	402.19	456.902	426.052	178.989	182.846	211.975	201.292	382.267	311.431
507.068	536.474	430.748	409.595	354.558	510.321	457.631	495.151	387.748	452.062	347.659	357.924	414.82	350.288	377.295	414.608	354.417	398.576	459.44	424.693	178.307	183.404	212.825	203.021	381.561	309.675
514.023	544.202	430.216	405.823	353.077	509.609	456.508	499.651	384.885	455.089	347.748	356.806	414.816	350.288	378.505	413.599	353.711	398.572	460.53	423.68	177.181	182.625	213.509	201.759	380.609	308.855
519.498	554.202	439.297	410.266	358	513.437	457.569	509.292	389.519	463.185	347.447	365.392	415.724	355.918	377.468	416.476	359.261	400.669	462.332	427.114	177.206	182.692	211.985	201.841	381.534	310.827
520.343	555.53	440.792	411.326	361.108	511.843	458.663	510.686	391.391	466.712	353.156	368.049	420.496	357.591	377.17	415.065	362.961	404.661	462.836	425.695	177.444	183.256	212.739	199.311	380.931	309.393
522.193	558.01	443.126	411.756	359.742	516.378	459.794	513.108	391.109	466.842	351.23	370.788	418.666	357.824	379.514	416.357	364.105	403.351	464.452	427.087	178.784	182.276	214.657	201.203	382.184	311.778
519.877	554.738	440.027	408.035	357.934	513.53	459.389	509.904	388.147	469.555	354.238	367.804	423.344	356.605	378.068	417.313	363.169	406.544	464.07	429.608	176.899	182.074	213.249	200.916	381.157	312.227
516.822	548.848	433.252	408.921	352.492	510.45	455.582	503.668	386.521	463.507	354.059	361.779	419.855	350.509	377.087	414.029	359.142	402.399	460.338	425.201	177.076	182.16	212.865	201.434	380.343	309.244
517.94	550.946	434.729	409.161	353.338	510.031	455.269	505.524	387.002	462.52	354.766	361.015	422.809	350.714	376.496	414.782	358.88	404.661	460.07	426.133	178.686	182.199	211.991	201.321	379.621	308.94
515.84	548.657	435.486	411.313	356.838	511.304	454.971	504.425	389.689	460.664	357.311	363.125	423.795	353.577	378.264	415.201	361.139	406.12	458.902	426.166	177.766	182.574	214.531	203.044	381.841	308.538
517.714	551.426	437.405	413.516	355.665	513.443	456.818	506.862	390.551	464.938	357.067	364.252	424.348	353.495	379.071	415.814	361.797	406.513	460.648	427.546	178.459	183.516	213.095	202.295	381.203	309.453
516.546	549.778	437.108	412.819	357.415	512.192	454.913	505.742	390.826	462.664	357.604	364.264	423.164	353.975	377.809	415.379	361.989	405.748	457.43	426.847	179.199	183.728	214.856	202.608	381.061	309.856
513.308	546.376	434.667	413.089	356.808	511.873	453.646	502.715	390.748	458.459	354.439	362.27	421.235	353.945	378.702	415.188	359.594	404.297	457.473	426.664	178.895	182.644	212.647	201.944	380.545	308.424
518.041	552.734	435.315	412.354	355.654	512.185	455.627	506.842	389.847	463.205	356.366	363.143	423.396	353.137	380.444	417.217	360.828	405.71	458.912	428.88	178.56	182.692	213.699	202.851	381.156	308.481
515.647	549.913	436.486	412.519	357.615	513.875	455.944	505.581	390.725	462.938	352.146	366.219	419.295	356.192	378.496	415.323	361.411	403.41	461.245	426.124	178.336	183.49	211.966	201.764	380.596	309.353
507.448	540.185	431.036	408.354	352.385	511.161	453.744	497.525	386.137	456.274	349.114	359.392	417.18	349.685	377.241	412.127	355.881	400.19	456.659	422.423	178.368	182.154	211.387	201.123	380.084	308.873
513.24	546.908	434.369	411.038	354.558	512.517	453.119	502.923	388.618	456.938	350.821	359.73	419.35	350.822	378.459	411.837	356.686	402.1	454.347	421.99	179.422	182.596	213.681	202.518	379.652	309.615
518.367	554.965	439.892	416.43	358.577	514.714	453.523	509.989	393.466	465.37	351.024	368.241	418.954	357.205	378.89	413.22	362.358	403.41	456.11	423.593	178.913	182.933	212.534	202.503	380.32	309.014
512.226	549.058	433.73	414.316	357.654	510.606	456.061	503.982	391.824	462.226	350.171	365.511	419.309	354.822	375.964	414.535	360.269	403.076	459.271	424.965	179.679	184.346	211.73	200.908	380.023	309.184
506.747	538.96	427.405	406.873	351.096	513.518	457.221	495.359	384.733	454.349	347.87	356.574	415.498	349.397	379.001	415.557	353.6	398.859	460.317	425.973	177.783	181.99	212.288	200.415	380.928	310.307
504.409	537.588	431.586	403.56	353.918	516.226	459.346	496.157	383.855	450.717	347.331	359.595	412.409	351	379.723	420.091	355.405	396.95	462.596	432.087	177.892	183.734	214.189	202.264	388.911	317.864
505.431	537.582	431.992	404.788	349.245	515.444	458.486	496.312	382.74	452.06	349.16	360.055	416.211	347.548	380.431	417.315	356.332	398.926	459.582	428.763	178.286	182.417	213.18	202.756	388.623	315.896
514.721	549.646	438.28	406.902	357.072	520.459	461.802	506.118	387.122	460.06	354.404	366.852	420.086	356	382.344	417.498	362.599	403.954	466.185	429.164	179.614	183.859	213.987	202.72	388.367	318.818
515.725	548.865	439.712	400.889	359.226	515.75	459.212	506.203	384.351	464.361	352.721	366.253	417.856	355.315	380.694	415.08	361.63	402.113	463.156	425.898	177.929	183.782	214.778	203.746	387.621	310.867
519.694	554.819	440.622	408.105	358.879	513.601	456.979	510.185	388.565	465.176	348.201	367.409	414.026	355.178	378.458	416.478	360.846	399.213	459.89	427.433	178.575	184.186	212.806	202.115	387.124	314.348
511.576	545.328	434.64	402.535	352.61	505.261	450.52	502.066	382.717	457.786	343.575	361.485	407.312	349.74	376.297	413.611	355.366	392.819	451.208	423.873	177.784	183.59	212.153	200.341	386.558	315.85
509.965	542.9	431.433	401.244	350.052	505.427	451.265	499.333	380.923	455.334	346.152	355.608	410.727	345.521	375.826	413.6	352.377	394.313	452.739	424.284	177.676	182.831	212.496	201.474	386.083	313.514
507.902	540.657	428.046	401.851	348.841	504.357	452.697	496.643	380.809	453.888	347.681	352.996	414.201	345.904	376.065	411.799	351.18	397.009	453.709	422.348	176.82	181.936	211.493	201.151	385.799	314.203
508.756	536.717	429.793	403.304	349.923	505.098	449.417	494.926	382.115	454.137	345.285	353.903	411.853	346.288	375.585	408.258	350.958	395.348	452.503	417.703	176.556	181.981	212.411	201.246	377.25	306.498
508.733	536.133	425.685	403.291	348.404	505.901	452.019	492.965	381.504	449.582	345.171	350.945	411.899	344.753	375.703	410.309	348.972	394.997	454.525	420.044	177.957	182.865	212.209	201.456	375.459	307.163
503.955	532.208	423.865	404.127	347.827	507.084	452.503	489.863	381.779	445.63	347.935	349.464	414.387	344.151	375.733	408.901	348.942	396.707	454.374	418.284	177.744	181.683	213.742	201.759	378.713	308.057
511.344	543.283	429.559	408.785	352.115	513.786	454.989	498.835	386.29	453.295	348.138	355.907	415.571	348.74	378.696	409.619	353.253	398.748	457.372	418.942	176.888	181.625	212.914	201.8	379.156	308.025
513.688	547.873	431.73	411.519	354.942	511.801	454.579	502.479	389.061	459.418	352.398	360.105	421.069	351.397	376.308	409.932	357.472	403.531	456.892	419.247	178.347	181.76	213.479	202.395	378.801	308.813
513.715	547.572	434.072	413.418	353.75	508.481	452.05	503.211	389.733	460.308	352.398	361.257	421.447	351.548	375.768	411.024	358.231	403.852	455.891	421.452	178.946	183.452	214.675	202.103	379.762	309.367
512.367	545.335	434.153	411	355.712	508.139	450.68	501.88	389.053	460.027	352.041	362.722	420.903	353.548	376.49	411.302	359.072	403.948	452.719	421.469	177.841	182.154	212.988	202.995	381.554	308.784
512.959	547.538	436.09	412.418	357.538	513.637	454.66	503.979	390.634	457.048	345.837	363.852	414.71	356.274	378.534	413.337	357.697	400	456.408	423.089	180.043	183.462	211.126	199.564	380.374	308.353
515.031	553.651	436.47	413.826	358.014	512.482	457.043	507.852	391.672	459.19	354.381	364.294	420.031	355.918	379.348	413.672	360.907	403.892	459.408	423.759	179.087	183.4	213.406	201.344	387.201	314.495
514.886	552.518	435.245	411.294	355.206	513.158	457.186	506.683	389.031	459.875	354.942	362.265	421.197	353.233	380.369	414.383	359.762	404.088	460.165	424.801	177.711	182.64	212.952	201.739	388.602	313.675
514.28	551.344	438.164	410.826	355.072	516.245	458.195	507.109	388.695	460.614	354.397	365.518	420.994	353.384	380.077	417.538	361.718	403.975	461.926	428.322	177.895	183.688	214.299	202.841	387.955	314.618
514.823	552.073	437.713	409.029	356.476	515.655	458.125	507.376	388.169	461.491	353.674	365.193	420.344	354.987	379.997	417.688	361.257	403.892	463.841	428.809	178.17	183.265	213.121	201.631	388.652	315.594
515.035	551.703	436.74	411.674	356.437	515.672	458.028	506.771	389.749	461.388	354.966	365.611	421.063	354.014	379.224	419.26	361.973	404.185	463.052	430.932	179.513	183.611	214.802	203.344	387.486	314.413
513.067	550.512	438.254	411.484	356.264	516.962	459.052	506.637	389.566	461.155	351.617	365.779	418.952	354.014	379.768	419.45	360.94	402.606	464.491	431.679	179.278	184.121	212.692	202.262	388.789	315.551
514.814	553.183	438.677	415.813	355.687	514.835	458.603	508.429	391.947	464.731	357.137	366.594	423.367	354.055	380.822	420.902	363.362	405.919	460.553	432.905	178.39	183.477	213.741	202.795	389.378	316.841
512.909	550.229	436.668	411.902	355.456	513.859	456.979	505.845	389.497	462.313	357.186	364.4	425.16	352.493	380.605	416.199	361.934	406.868	459.157	428.228	178.877	182.871	213.185	203.457	387.167	315.251
513.086	544.624	431.631	409.127	352.481	508.978	451.906	500.461	386.641	458.658	352.276	359.447	420.332	349.904	377.341	410.836	356.997	402.603	454.534	421.145	177.671	182.423	212.73	201.077	379.107	308.601
514.068	547.116	435.622	408.886	355.885	510.304	453.622	503.539	387.847	459.747	352.634	362.582	419.687	353.027	377.959	415.245	359.183	402.907	456.666	426.266	177.931	182.558	212.666	201.323	380.069	308.477
516.131	550.867	436.297	411.329	356.788	510.97	454.355	506.088	389.679	462	351.049	363.793	417.539	354.178	376.908	416.171	359.439	401.59	458.144	427.822	178.502	183.115	211.853	201.841	379.456	311.703
510.213	541.555	430.532	405.886	352.269	507.276	452.595	498.162	384.603	455.87	350.667	359.527	417.359	349.726	375.334	413.839	356.5	400.334	455.377	425.12	178.917	183.952	212.604	201.559	379.991	309.714
504.335	533.809	429.577	405.291	353.673	511.196	453.451	493.07	384.802	451.548	344.089	358.684	410.631	350.151	377.48	413.646	353.697	395.407	456.036	424.311	178.96	183.788	212.248	201.19	378.936	309.678
504.149	535.468	428.613	405.975	351.115	513.221	455.526	493.704	384.198	450	343.073	357.414	409.714	348.521	378.36	412.568	352.514	394.31	457.522	422.822	177.296	182.096	211.954	202.215	380.385	309.336
506.19	536.48	429.559	410.443	349.962	515.072	458.243	494.69	386.435	450.301	351.488	356.08	416.406	347.452	379.853	415.159	354.511	399.048	459.247	425.913	178.921	182.808	213.433	203.031	381.157	309.636
518.353	552.491	436.297	409.582	357.904	518.425	459.315	507.077	389.069	460.836	351.057	363.388	417.825	355.89	379.254	413.358	359.175	402.234	461.767	424.093	179.91	183.029	213.359	203.292	381.677	311.979
510.655	543.863	436.867	414.94	356.629	517.572	461.076	502.045	391.795	454.77	351.09	366.406	418.22	352.822	381.235	414.531	361.173	401.757	463.986	424.774	178.838	183.304	214.14	202.949	390.101	319.086
513.315	548.759	437.435	415.029	356.918	517.584	461.025	505.249	391.963	459.934	350.935	366.68	418.137	352.055	380.809	415.631	361.3	401.502	465.512	426.923	178.137	182.794	214.367	201.733	389.374	318.107
514.555	551.123	436.606	415.839	356.226	515.637	457.833	506.365	392.176	462.386	352.456	367.178	419.524	352.863	378.948	414.413	362.148	402.744	462.297	425.392	179.278	182.784	212.665	202.769	388.455	317.474
512.84	547.355	432.021	412.041	353.745	507.673	454.043	502.277	388.901	461.283	355.001	361.655	421.616	349.137	376.806	411.42	359.381	403.371	456.448	422.075	177.65	181.986	213.005	200.821	387.81	315.764
492.053	512.054	414.732	380.067	338.783	495.19	454.407	474.017	363.68	438.694	333.765	340.651	404.34	329.247	370.422	415.92	338.298	385.437	457.739	426.724	177.441	182.544	213.024	201.333	386.718	313.852
521.958	558.193	437.381	396.915	355.745	517.915	452.44	510.974	380.573	467.386	356.846	361.511	419.432	352.918	383.295	416.987	359.917	402.688	459.052	428.261	178.672	185.034	213.643	200.513	383.425	308.033
522.419	558.412	439.633	396.522	357.899	514.889	454.603	511.988	381.192	466.872	354.708	362.115	421.243	356.644	382.776	418.359	359.584	404.982	459.068	429.687	178.459	184.842	216.288	205.292	385.536	309.559
519.582	557.447	440.615	400.535	359.149	510.26	451.73	511.784	384.108	468.845	350.553	365.773	416.234	358.713	379.032	413.865	360.573	401.754	455.019	424.266	177.628	182.727	213.355	201.626	385.596	311.245
516.778	550.295	434.703	402.57	355.692	505.893	449.346	505.116	383.962	464.377	348.797	360.819	415.189	354.534	376.591	412.703	356.711	399.921	452.65	422.359	177.397	182.558	211.81	200.979	377.797	305.767
513.466	546.931	431.793	403.772	350.808	507.391	447.283	501.93	382.748	458.76	346.634	355.928	413.604	350.384	376.545	410.831	352.753	397.69	448.683	420.766	176.599	182.538	210.675	200.508	376.584	306.682
513.615	548.202	433.622	410.709	353.885	506.52	448.489	503.419	388.153	456.911	347.821	357.966	415.318	352.26	374.043	404.681	354.5	399.445	448.244	412.824	176.567	181.144	212.543	199.369	377.31	306.035
511.914	548.688	432.135	417.304	357.154	504.636	452.027	503.134	393.427	457.938	348.943	359.848	416.3	353.74	372.939	407.455	356.122	400.552	451.913	416.589	177.917	182.192	211.948	201.262	377.303	305.608
502.715	534.416	429.351	408.975	352.923	506.945	450.804	493.352	386.725	447.795	343.325	356.911	409.774	350.932	375.84	406.492	352.269	394.962	451.258	414.643	176.65	181.885	212.77	201.574	379.027	307.696
505.195	536.185	429.27	409.684	350.731	507.439	453.265	494.398	386.282	448.473	346.553	355.772	413.318	348.918	373.958	409.802	352.622	397.107	454.562	418.311	177.755	182.048	211.472	202.246	379.81	308.77
505.9	537.809	429.027	413.127	351.75	510.709	455.345	495.292	388.763	450.801	344.902	357.519	411.959	349.479	375.703	409.737	353.208	396.231	457.029	418.593	177.736	182.615	212.344	201.313	380.76	309.583
506.163	536.185	427.586	414.038	352.096	514.07	459.924	493.739	389.45	447.034	348.683	356.401	417.94	348.151	377.727	414.765	353.764	400.372	460.974	425.334	178.726	183.423	212.785	201.21	380.954	311.784
510.129	544.463	433.649	412.295	351.802	516.014	459.996	501.152	388.283	452.215	353.684	361.016	420.201	349.863	381.166	418.305	358.511	402.495	461.669	430.059	179.937	183.64	215.236	203.543	389.701	316.747
516.573	552.33	440.956	416.675	357.764	518.604	460.117	508.8	393.291	462.352	357.009	369.113	423.828	355.233	381.763	419.283	364.978	406.561	464.353	432.198	179.85	182.813	213.967	202.974	389.001	317.761
517.396	557.036	442.37	418.865	359.264	518.705	458.67	512.219	395.207	466.893	356.732	371.366	423.34	356.288	383.18	419.841	366.367	406.461	463.826	432.269	179.789	182.563	212.847	201.204	388.929	316.747
518.03	556.325	440.739	418.409	358.802	517.218	458.858	511.149	394.749	466.105	357.675	370.231	425.022	355.658	380.604	418.799	365.942	407.561	463.257	431.48	180.135	183.929	213.114	203.261	389.373	316.362
517.36	556.672	438.271	413.84	355.11	512.029	456.029	510.395	390.527	462.413	353.96	366.092	422.459	353.452	378.837	416.608	361.947	405.088	460.706	427.98	178.482	183.515	213.5	201.374	389.32	316.482
512.233	548.926	434.235	411.131	352.802	512.193	455.671	504.099	387.978	458.947	354.716	362.737	421.072	349.137	378.504	416.786	359.997	402.964	460.653	427.935	178.998	184.698	214.114	203.261	388.718	317.857
508.116	543.001	433.64	411.713	352.206	515.97	458.72	500.258	388.092	455.694	354.131	361.079	421.671	349.932	380.764	417.49	358.706	403.613	462.928	428.177	178.074	182.996	212.614	202.825	387.884	317.256
507.776	539.856	429.37	400.435	351.206	512.105	457.524	496.673	380.894	456.639	355.749	357.265	419.487	348.192	377.192	417.611	356.747	401.54	460.937	428.964	178.204	183.736	214.062	202.912	387.587	314.705
516.453	548.584	433.315	406.152	352.154	515.645	455.793	503.532	384.718	458.24	350.585	359.105	416.124	350.644	380.95	416.966	356.194	399.641	460.786	427.882	177.708	182.635	212.65	202.554	380.899	311.286
510.249	540.682	431.126	408.646	354.442	511.932	457.796	497.863	387.13	455.61	348.561	360.696	415.465	350.904	378.769	418.319	356.55	399.214	461.54	430.39	178.671	183.51	213.322	203.062	381.843	311.792
508.425	538.89	431.387	405.506	352.865	512.793	455.637	496.873	384.611	456.521	349.285	359.447	415.668	349.493	379.67	415.881	355.975	399.01	457.721	427.425	178.968	183.25	212.558	202.087	379.949	310.244
510.751	542.214	432.505	407.557	355.635	515.704	456.471	499.335	386.947	457.39	347.862	361.384	416.479	352.507	380.371	415.904	356.764	400.376	458.251	427.712	179.047	182.808	213.368	201.308	381.962	311.049
514.9	547.925	436.297	410.342	358.673	514.184	456.693	504.296	389.832	458.603	350.545	364.937	418.645	356.452	379.287	413.834	360.019	402.99	458.418	424.66	178.986	183.673	212.902	202.072	379.6	309.883
517.244	550.48	434.874	410.165	359	509.486	453.18	505.296	389.855	461.589	351.772	364.675	419.433	355.644	377.638	412.303	360.267	403.376	455.117	422.898	178.282	181.702	211.926	200.805	379.069	308.318
514.267	547.168	434.874	410.671	357.865	509.88	455.098	503.278	389.71	460.137	345.13	363.962	413.124	355.041	376.331	411.228	357.528	398.503	455.653	421.243	179.025	182.587	213.515	201.415	378.53	308.261
517.566	549.96	434.577	405.392	353.365	510.148	455.471	504.863	384.74	462.747	352.423	360.333	420.968	349.918	376.978	410.176	357.631	403.083	459.056	419.537	177.184	182.615	211.755	200.185	378.824	308.894
518.301	550.095	433.27	402.056	354.131	509.982	457.413	504.435	383.033	466.531	357.997	358.928	425.163	350.12	375.347	411.762	358.61	406.273	459.101	422.085	177.892	183.41	214.043	202.644	380.536	305.788
520.428	554.113	438.171	402.234	356.323	510.978	454.256	508.798	384.01	467.511	349.745	363.561	414.527	353.901	379.388	411.772	358.841	399.266	457.427	422.066	177.322	182.795	213.77	201.742	379.964	305.834
516.192	548.512	438.072	399.981	357.823	506.906	449.918	505.347	383.246	466.045	348.176	364.962	414.186	354.997	374.935	410.171	359.227	399.287	455.792	420.112	177.495	182.708	211.847	200.583	377.855	305.537
515.4	548.413	435.918	404.538	354.727	507.303	452.353	504.446	384.765	462.901	350.762	361.954	417.518	351.613	375.561	412.66	358.13	400.928	457.048	422.803	177.441	182.035	211.141	200.501	377.631	305.092
516.124	549.512	432.639	408.981	352.9	507.261	452.307	503.833	386.72	463.408	351.014	358.54	416.679	350.024	375.496	413.695	355.969	399.9	457.803	424.276	178.029	181.958	212.451	200.501	378.526	305.933
510.016	538.702	426.504	401.575	349.419	505.984	449.772	494.851	380.872	454.093	345.843	353.009	409.665	346.257	374.68	410.296	350.56	393.704	452.799	419.964	176.668	181.42	211.503	201.547	379.335	308.668
505.785	534.286	431.801	407.816	353.362	508.294	453.128	494.231	386.2	449.504	351.022	357.553	417.614	350.01	376.521	413.121	355.321	400.597	454.391	422.734	178.549	183.026	213.071	201.383	381.446	309.735
514.726	547.957	436.378	411.854	356.516	509.378	454.875	504.347	389.887	457.839	352.054	360.684	420.932	353.545	377.608	414.79	357.735	403.969	456.145	425.247	177.448	181.641	213.025	201.398	382.254	309.717
514.335	547.694	436.73	415.215	357.904	508.051	452.126	504.324	392.466	460.836	352.675	364.114	421.083	354.781	376.708	413.2	360.206	404.393	454.5	423.075	177.563	182.288	212.933	201.318	381.358	309.636
515.457	552.549	436.658	416.785	357.096	508.813	450.867	507.254	393.092	464.438	352.992	363.924	421.295	354.644	377.283	411.708	360.189	404.517	452.448	421.558	178.325	182.933	212.666	201.59	377.693	308.304
512.787	545.867	431.685	413.468	353.288	509.351	454.58	501.239	389.58	457.822	348.732	358.253	416.235	350.781	377.195	414.627	355	399.759	454.899	425.097	177.942	183.183	213.767	202.985	378.944	310.23
506.624	536.844	430.658	407.241	353.481	512.469	453.926	495.342	385.901	452	343.756	359.249	410.47	350.712	377.89	413.293	353.956	395.428	456.14	423.095	177.946	182.683	212.794	201.708	380.267	310.106
510.371	543.942	432.514	409.519	352.885	513.073	457.241	500.391	387.038	452.137	347.049	359.878	414.53	351.356	377.348	412.834	355.494	398.628	457.5	423.288	179.155	182.644	211.798	200.744	380.176	311.102
507.919	539.012	429.459	409.671	348.212	511.695	457.143	496.194	385.275	449.247	350.724	356.177	418.157	346.397	378.254	413.51	354.314	400.093	457.446	423.604	177.267	183.702	212.954	203.236	380.127	309.827
510.507	541.832	429.351	403.405	350.154	514.216	456.956	497.87	382.267	453.959	344.699	356.772	410.871	348.534	380.715	415.754	352.647	395.179	457.891	427.089	178.379	182.894	212.383	201.354	381.368	310.784
510.009	539.104	431.658	406.57	352.423	516.079	459.927	497.109	385.076	452.575	346.268	359.578	413.419	349.918	379.149	421.069	355.031	397.434	463.794	432.79	178.455	183.317	211.752	202.185	381.887	312.795
517.087	552.503	437.957	416.769	355.743	518.15	462.538	507.733	392.545	461.296	353.369	364.958	419.945	354.079	381.412	419.934	360.998	403.365	467.487	432.138	177.215	182.448	213.411	202.193	384.981	311.584
518.992	552.503	441.056	414.25	359.743	517.287	460.769	508.944	392.614	464.687	350.67	369.549	418.429	356.832	379.698	416.671	363.098	402.924	466.522	427.964	178.821	182.275	213.316	201.711	382.318	311.641
520.219	555.531	440.416	414.162	359.051	514.723	457.815	510.539	392.285	467.714	352.377	370.216	420.839	357.12	378.755	415.825	364.12	404.8	463.677	426.739	177.099	182.448	212.117	200.439	382.057	309.566
518.644	552.185	437.74	413.643	356.282	513.298	457.865	507.455	390.873	464.892	350.645	364.604	418.844	353.517	378.959	417.43	359.834	402.4	462.118	428.785	177.417	183.102	211.917	200.577	382.448	310.128
514.287	545.092	431.74	405.39	351.686	511.403	453.958	500.789	384.072	461.31	357.507	358.376	424.563	346.997	376.286	412.386	358.079	405.038	460.96	422.474	177.034	183.794	214.604	202.388	380.882	306.319
520.192	556.433	437.875	419.187	357.666	512.341	456.192	510.095	394.766	465.42	362.971	365.528	430.005	355.572	378.21	414.182	364.654	411.269	459.201	424.632	179.424	183.179	211.54	201.106	380.618	311.619
519.925	555.029	438.065	416.238	357.628	510.042	453.785	509.314	392.972	465.933	360.645	366.106	428.291	354.504	377.309	413.98	364.24	409.717	456.3	424.684	179.623	182.188	213.963	202.829	380.547	310.111
517.287	550.832	434.245	413.681	354.474	507.979	454.873	505.264	390.179	465.625	358.71	362.604	425.503	351.545	376.621	414.17	361.273	406.886	456.405	424.978	178.699	182.669	214.138	201.634	379.709	308.69
513.421	544.428	431.369	405.43	352.192	506.928	451.464	500.239	384.298	459.39	352.951	358.11	420.475	348.836	376.315	412.258	356.347	402.441	452.746	422.477	178.505	182.337	211.994	201.272	379.564	307.883
514.104	545.48	433.468	407.203	353.846	510.018	454.698	501.701	386.023	455.925	351.293	360.561	418.834	350.959	377.68	414.173	357.394	401.748	457.626	424.996	179.812	182.308	212.512	203.056	379.153	309.399
516.158	548.728	434.856	411.101	358.346	512.235	456.588	504.222	390.16	461.596	352.309	364.43	419.599	355.712	379.245	415.214	360.289	403.517	459.721	426.326	179.61	182.923	214.267	203.456	379.384	310.551
513.719	547.133	431.405	411.506	358.135	510.412	454.259	501.901	390.321	461.89	349.496	364.034	416.714	354.548	378.546	415.324	359.067	401.066	456.01	426.851	179.426	182.192	212.445	202.897	380.782	311.007
502.624	529.474	426.198	390.873	350.865	506.753	449.899	489.109	374.992	452.521	346.984	355.076	411.733	348.26	375.835	407.224	352.311	395.755	449.056	416.512	177.614	182.26	212.12	200.421	377.589	308.088
511.656	543.006	434.108	398.114	355.231	510.494	454.852	500.444	381.092	455.089	346.846	359.388	412.396	353.658	378.936	412.093	355.103	397.61	457.374	422.722	177.664	182.144	213.098	200.969	380.164	309.3
513.136	546.78	437.748	404.228	359.192	510.902	454.668	504.165	386.351	462.733	344.276	364.962	411.092	356.822	376.443	411.118	357.894	397.431	457.72	421.672	175.801	183.788	212.034	202.195	379.309	310.046
505.303	537.509	433.784	405.62	356.462	511.339	454.27	496.968	386.107	457.014	341.366	362.532	408.267	353.041	376.581	412.425	355.3	394.366	458.022	423.344	177.199	182.558	212.942	201.144	379.403	309.378
509.463	542.029	431.115	409.284	352.437	511.899	457.268	498.678	386.718	452.926	346.135	358.348	412.876	350.094	379.491	415.114	354.175	397.073	458.032	425.219	178.797	183.574	212.192	201.004	382.204	307.749
514.666	546.48	433.386	407.904	353.725	513.073	455.242	502.277	386.398	460.467	351.005	359.196	418.346	350.354	377.618	413.173	356.397	401.231	458.168	423.287	179.454	184.747	213.735	201.363	381.695	309.336
515.721	550.18	435.25	406.018	352.36	510.435	452.288	505.259	384.718	464.009	351.728	360.749	417.522	349.806	377.779	412.607	357.667	400.476	456.801	422.661	177.62	181.392	212.931	201.922	381.891	309.604
512.838	544.648	431.89	404.474	350.225	509.689	454.027	500.576	382.94	459.043	349.614	358.495	416.245	346.697	375.673	414.842	355.461	398.738	457.434	425.256	177.999	181.68	212.91	200.922	382.274	309.427
511.73	543.191	429.178	403.196	350.283	509.009	452.35	498.629	382.192	456.57	348.915	354.934	414.084	346.56	375.689	412.782	352.878	397.087	456.676	423.092	177.721	182.507	212.382	201.348	382.37	309.427
512.399	545.561	431.773	406.474	350.283	509.267	452.996	501.087	384.169	457.913	348.688	356.521	414.572	347.108	376.905	413.629	353.844	397.59	456.702	423.938	177.45	183.017	211.977	200.722	382.907	309.689
516.363	550.382	435.241	410.423	354.59	512.595	455.73	505.379	388.26	459.659	351.688	361.976	419.19	352.437	378.109	416.377	358.461	402.387	459.279	427.225	177.999	184.247	213.385	201.953	383.704	310.074
515.852	548.665	434.71	408.525	353.013	511.948	454.26	504.126	386.489	459.673	353.834	361.276	420.471	350.176	378.418	415.217	358.733	402.776	457.018	426.163	178.035	183.844	213.585	202.256	383.72	310.664
514.674	547.607	434.009	410.747	352.519	508.242	453.356	503.208	387.634	459.014	352.951	360.418	420.982	350.068	377.015	414.296	357.867	403.131	456.227	424.579	177.931	183.942	213.957	201.651	380.701	306.855
512.67	545.139	432.721	413.101	351.423	508.317	454.021	501.201	388.618	457.014	351.041	358.743	418.645	348.466	376.501	412.85	356.111	400.979	454.005	422.971	178.278	183.846	212.27	201.297	380.766	309.749
513.837	547.936	435.378	414.228	353.596	512.499	455.293	503.944	390.16	456.836	346.61	360.759	415.71	351.863	377.591	414.391	355.925	399.638	457.721	424.068	178.628	182.212	212.791	201.692	380.482	310.558
513.543	548.295	435.225	419.848	357.692	513.431	455.861	504.102	395.176	459.966	348.911	364.553	417.783	355.466	378.051	415.846	359.208	402.097	457.663	426.442	178.697	183.019	213.089	203.872	379.996	310.463
505.448	536.595	428.739	407.797	351.481	512.594	455.676	494.44	385.443	453.459	344.463	358.456	411.677	349.466	378.701	414.727	353.675	396.017	458.465	425.423	178.635	182.298	212.16	202.072	379.785	310.767
505.588	533.884	427.063	403.101	350.442	513.731	455.446	492.134	382.198	447.596	345.285	355.502	412.438	346.959	378.782	412.653	352.011	395.955	458.955	422.846	178.155	181.904	211.147	201.862	380.514	309.579
510.787	543.965	433.243	406.152	354.365	516.016	456.555	500.69	385.595	457.205	351.87	360.35	417.982	352.493	380.254	411.21	357.453	401.497	460	421.431	179.007	182.375	212.868	202.051	380.577	310.35
506.656	535.942	429.351	402.038	351.519	512.628	456.065	494.282	381.985	452.5	346.187	357.236	412.465	349.589	377.65	412.449	353.461	396.638	458.365	422.909	178.765	183.644	213.184	201.364	379.434	310.929
506.882	538.313	427.126	408.967	348.012	512.279	456.949	494.857	384.771	448.056	347.807	355.919	413.806	345.969	377.185	413.904	353.148	396.73	458.539	423.93	178.832	182.721	213.92	203.584	384.702	315.103
514.443	547.521	434.631	413.385	353.647	516.674	460.236	503.399	389.672	456.364	350.84	361.704	416.147	351.64	380.469	416.546	357.993	399.91	462.374	427.05	179.598	183.086	214.803	203.656	384.898	314.753
516.203	551.041	438.631	408.435	358.839	516.281	458.54	507.107	388.749	466.706	352.181	368.81	418.115	357.01	379.708	415.641	363.129	402.734	462.379	426.8	179.544	182.317	214.052	202.261	384.411	312.661
516.465	550.59	437.676	407.777	357.243	511.125	455.879	506.459	387.718	463.768	352.71	368.219	417.686	354.723	379.307	413.892	362.92	401.837	457.861	424.424	178.977	183.913	213.53	201.486	383.152	312.552
515.488	549.18	435.559	405.246	357.339	510.017	455.266	504.772	386.229	464.241	351.003	365.974	415.788	354.366	379.245	413.736	360.859	400.327	457.414	424.351	177.652	183.769	212.644	201.538	381.593	310.007
514.298	546.977	435.964	405.157	355.993	510.317	452.539	503.589	385.642	461.206	349.938	364.004	416.76	353.312	378.144	413.886	359.198	400.789	456.868	424.129	177.858	181.894	212.463	200.738	381.251	310.332
513.031	547.157	432.667	406.511	352.993	508.332	453.054	502.409	385.268	460.398	352.279	359.924	419.249	350.421	377.549	413.046	357.312	401.923	456.412	423.658	179.179	182.932	212.638	201.999	381.759	310.159
514.022	547.665	431.397	409.891	352.916	507.973	452.443	502.223	387.275	460.343	352.881	358.713	420.235	348.709	376.605	411.989	356.72	402.23	454.602	422.826	178.692	183.548	213.408	201.409	381.086	307.933
513.81	545.971	431.802	408.987	353.731	506.811	452.841	501.349	387.053	461.192	353.333	358.354	420.88	349.822	375.324	413.746	356.639	402.993	455.64	424.79	178.394	182.615	211.672	201.692	378.671	307.251
511.982	543.422	431.378	406.114	354.212	505.638	454.124	499.63	385.511	459.37	352.447	357.992	419.424	350.411	373.755	414.619	356.097	402.052	455.396	425.909	177.606	182.99	212.549	201.051	380.254	308.544
512.977	543.295	429.288	406.987	352.019	506.511	452.426	498.736	385.168	455.096	352.455	355.975	419.585	348	376.603	410.936	354.772	401.566	453.68	421.241	177.57	183.125	214.371	202.092	380.504	307.233
511.959	544.202	433.811	408.987	355.385	509.345	452.889	501.056	387.71	455.747	351.195	360.203	418.719	350.945	376.855	412.47	357.125	401.659	456.433	422.527	178.271	181.865	212.687	201.374	379.993	308.979
514.195	548.526	434.946	408.443	356.038	511.528	453.565	504.134	387.641	462.568	351.797	361.502	419.392	353	377.647	414.044	358.186	402.679	456.181	424.568	178.148	183.25	211.252	199.897	378.644	309.802
515.068	548.711	434.811	410.823	355.269	512.644	454.169	504.194	388.771	462.151	352.894	361.477	420.364	352.589	377.957	413.578	358.544	403.303	457.653	424.145	177.751	183.413	212.773	201.821	379.719	309.163
516.756	548.283	435.73	407.43	355.769	513.12	452.925	504.292	386.924	464.185	353.276	362.498	421.267	353.192	377.713	414.062	359.347	404.131	458.15	425.627	178.866	182.731	212.04	201.272	379.071	308.498
515.769	550.312	437.27	412.316	356.654	515.05	455.247	506.13	390.221	463.986	354.26	363.768	422.871	353.575	379.479	415.783	360.519	405.428	459.201	426.971	178.939	182.817	212.252	201.713	379.121	308.576
516.222	556.561	440.018	405.241	354.769	518.543	473.426	511.011	385.206	465.349	354.008	363.283	415.221	353.644	373.02	414.241	360.114	399.721	479.677	425.39	177.953	183.212	218.377	201.892	388.876	324.951
510.946	545.954	433.892	400.797	352.038	506.92	465.534	502.155	381.443	459.473	343.886	360.392	405.567	350.767	368.873	410.605	354.753	391.772	470.516	420.195	177.841	182.462	219.16	201.877	387.603	323.322
506.927	543.05	432.31	395.851	349.014	504.355	464.269	499.768	377.259	454.601	344.326	357.725	402.412	346.685	368.035	407.929	353.148	388.385	470.052	417.312	177.56	183.61	217.903	202.447	392.999	328.193
503.429	538.004	429.454	396.775	346.379	501.567	461.885	495.578	376.771	452.341	344.399	353.636	403.375	343.726	369.385	406.283	350.481	388.361	466.086	415.295	177.762	183.091	217.894	201.401	393.06	328.755
507.561	541.877	430.004	399.067	347.726	501.583	460.048	498.152	378.687	452.766	342.83	356.071	403.136	345.548	369.608	406.785	351.548	388.64	462.763	416.326	177.542	182.582	217.044	203.073	392.081	327.348
499.746	534.53	428.418	395.573	346.014	498.696	457.878	493.057	375.9	449.375	339.058	354.046	398.541	343.918	367.438	406.051	348.925	384.792	462.989	415.465	177.351	182.899	217.848	203.114	391.282	326.634
501.796	535.519	427.13	394.092	344.187	498.225	458.569	493.156	374.282	449.478	339.245	350.742	398.219	341.206	367.767	407.493	346.814	383.868	462.797	416.878	177.557	182.707	217.213	201.006	389.905	326.627
506.357	541.507	427.968	396.978	345.976	497.65	458.641	497.131	376.733	450.06	339.107	352.177	398.256	343.261	368.489	407.303	347.711	384.413	461.71	416.459	177.145	183.38	217.955	202.068	390.733	326.514
505.515	542.039	429.913	398.535	347.783	498.877	460.887	498.215	378.389	452.732	341.627	352.666	401.219	344.356	369.282	410.22	348.895	386.906	463.061	419.565	177.362	180.803	217.068	203.068	390.757	329.338
508.515	545.05	429.193	401.421	346.456	500.96	461.331	499.768	379.603	454.875	343.92	353.818	403.362	343.425	370.027	412.449	350.436	388.275	463.108	422.382	178.17	181.428	218.786	203.324	392.321	329.224
505.67	537.549	429.775	399.304	346.404	499.999	461.317	495.426	378.305	454.363	341.22	353.819	401.415	341.904	369.206	410.033	349.514	386.434	463.122	419.705	176.404	181.635	218.359	202.482	386.215	323.367
510.769	544.821	429.991	403.025	349.788	500.386	458.833	499.94	381.893	456.945	343.886	356.143	404.751	346.192	369.957	408.72	351.956	390.01	461.601	419.021	178.563	183.923	216.641	202.426	383.43	321.799
510.588	547.214	431.117	403.557	350.692	498.099	458.963	501.838	382.573	458.993	343.488	356.869	405.055	347.26	367.789	406.725	352.297	390.507	459.289	416.253	177.69	182.221	218.169	202.092	383.824	323.912
511.769	547.162	428.631	404.671	349.25	498.993	463.558	500.835	382.672	458.986	346.537	354.266	408.124	346.438	368.3	407.49	351.625	392.597	465.469	417.734	178.199	182.923	217.859	202.297	384.284	324.283
510.688	546.341	430.613	404.57	350.615	502.597	462.036	501.109	383.153	460.616	347.138	357.996	408.198	346.507	369.022	407.827	354.286	392.669	465.601	417.641	177.964	182.452	217.752	202.041	386.403	324.742
506.824	540.838	430.027	401.924	352.019	500.882	462.581	497.528	382.115	455.74	344.455	359.042	406.756	347.726	367.03	408.205	354.058	391.897	466.891	417.77	177.372	181.365	217.206	202.538	386.62	326.046
503.357	534.301	426.081	398.418	347.423	501.989	464.069	492.004	378.176	452.925	341.74	354.156	402.221	343.726	368.35	407.541	349.914	387.497	466.063	417.012	177.946	182.837	216.785	201.087	386.544	325.781
504.118	538.486	424.775	399.709	343.25	502.746	462.825	494.042	377.298	451.877	341.211	350.591	400.585	340.151	368.073	405.387	347.386	385.372	465.131	414.577	177	181.74	215.466	201.656	386.104	328.025
499.591	532.257	424.397	394.839	343.956	502.581	466.898	490.1	374.641	449.353	343.268	349.896	402.173	341.384	367.634	406.916	347.632	386.87	470.549	416.411	177.801	181.609	218.935	202.56	395.521	336.755
513.283	550.731	433.974	401.383	350.918	508.353	467.193	505.097	381.351	461.299	346.984	359.309	406.044	348.069	369.794	410.706	355.099	391.449	472.387	420.626	176.657	181.677	219.134	203.15	395.192	336.836
506.971	542.91	431.262	393.32	346.514	500.772	456.652	499.273	374.74	461.059	352.065	358.541	409.85	344.85	371.744	408.831	356.329	393.487	462.712	418.908	179.162	181.917	217.929	203.483	388.71	325.02
507.419	544.777	430.379	394.332	347.918	500.166	457.018	500.065	375.908	457.846	342.756	355.651	403.053	345.288	371.543	408.897	351.246	388.512	459.689	418.767	176.202	181.542	216.171	203.058	387.933	326.296
506.926	542.147	428.235	393.674	345.072	497.571	456.982	497.625	374.381	456.49	342.683	353.153	401.85	342.85	369.88	407.209	349.576	386.998	460.247	416.554	177.31	181.042	217.303	201.97	388.197	325.359
505.754	536.933	427.685	392.902	345.514	498.633	458.712	494.234	374.091	450.525	340.187	349.448	399.91	342.562	369.295	411.104	346.285	385.474	460.19	421.004	177.7	182.282	217.542	201.637	390.879	327.232
504.46	538.684	429.181	398.383	346.706	497.935	456.848	495.886	377.87	450.84	345.374	353.596	404.38	343.411	368.627	410.239	350.787	389.032	457.672	420.398	178.267	181.552	216.873	202.355	388.642	324.027
508.356	544.696	430.298	399.421	348.168	496.93	455.146	499.984	379.076	458.168	346.707	354.318	405.034	344.959	369.794	407.744	351.718	389.912	457.974	417.618	177.036	180.359	217.978	202.929	389.984	324.787
506.887	540.855	428.532	390.38	347.327	499.984	459.787	496.954	373.29	456.973	339.748	353.165	396.659	343.781	368.914	405.619	348.581	383.348	464.569	415.743	177.285	181.856	215.979	200.6	383.45	318.191
507.801	540.341	429.126	393.582	349.558	501.528	460.638	496.873	376.107	456.753	343.22	353.544	402.272	346.178	371.021	412.687	350.017	388.152	464.767	422.844	178.379	182.471	215.107	199.687	382.652	317.505
511.995	548.618	432.153	407.506	351.519	505.248	464.391	503.099	385.282	459.575	348.764	357.684	410.631	347.89	370.139	408.613	354.636	394.838	467.734	418.205	178.639	183.808	217.844	203.431	383.913	319.074
509.059	544.936	434.396	402.835	352.019	503.988	460.847	501.732	382.664	457.356	346.13	361.359	407.857	348.753	368.995	407.496	356.156	392.979	465.886	416.237	177.892	182.99	216.558	201.677	383.924	317.523
508.294	543.532	431.459	404.127	348.615	500.347	461.791	499.729	382.092	457.473	346.854	357.241	408.705	345.11	367.594	409.616	353.692	392.697	465.953	419.768	177.671	184.163	217.215	202.41	384.87	319.767
507.715	541.717	429.586	399.544	347.615	499.817	462.56	497.891	378.931	455.432	343.26	355.367	404.995	345.288	366.99	409.483	351.231	389.966	465.781	419.39	176.736	181.202	217.62	202.267	384.84	321.413
502.014	533.601	426.216	396.557	342.365	495.291	459.445	491.63	375.046	451.329	340	349.409	400.512	339.986	365.539	407.205	346.194	385.276	463.837	416.963	177.408	181.144	216.058	201.656	384.815	322.784
508.624	541.647	428.982	398.658	346.346	500.522	463.867	497.613	377.893	455.062	346.089	353.696	406.931	344.137	367.065	411.691	351.097	391.124	468.929	422.272	177.892	182.202	216.38	201.333	386.847	327.131
512.764	548.309	434.284	401.504	350.858	504.024	465.042	503.743	381.4	461.342	349.026	359.824	407.127	348.717	368.922	411.088	356.134	392.424	470.552	421.594	176.7	181.853	217.58	200.619	386.634	329.924
512.841	548.778	434.788	404.605	353.358	501.477	464.633	504.225	384.262	463.918	350.709	361.883	410.385	349.991	367.408	409.718	358.065	395.183	467.308	420.09	177.794	183.718	216.663	201.711	386.296	327.878
512.492	548.044	433.086	404.251	349.512	502.125	465.047	503.112	382.522	461.384	345.262	358.507	407.523	347.8	368.832	409.86	353.982	392.49	467.137	419.308	177.49	183.055	218.721	202.111	388.693	320.422
511.153	541.714	431.518	392.985	349.685	502.274	469.153	498.644	375.797	457.459	333.742	354.98	393.85	345.8	370.387	412.274	347.723	381.755	470.219	421.415	178.086	186.439	224.66	208.521	388.394	314.892
514.352	547.263	432.599	395.035	351.454	501.873	464.261	502.447	377.736	460.308	345.498	356.828	406.5	346.717	369.109	412.74	352.957	391.452	465.726	422.694	177.523	182.66	222.38	207.408	385.974	325.977
508.524	539.789	432.581	400.744	348.935	495.61	458.471	497.887	380.178	458.925	339.343	356.195	399.357	346.443	368.878	408.737	350.437	386.038	460.005	418.131	178.461	181.218	215.736	201.27	385.491	328.14
508.397	540.229	430.572	395.225	348.512	494.393	452.889	497.37	376.682	456.849	340.937	354.697	399.279	344.074	367.066	402.336	349.996	385.383	455.088	411.277	175.895	179.872	214.107	201.121	382.224	324.754
507.433	541.39	426.563	402.428	345.396	495.364	453.184	496.51	379.789	456.993	344.717	352.647	404.191	342.526	366.105	403.136	349.937	388.669	452.809	411.411	177.375	180.987	216.037	201.885	383.098	324.309
499.995	528.948	421	394.937	342.365	491.527	453.633	486.757	374.069	445.61	336.163	346.481	395.005	339.644	364.929	401.042	342.956	381.069	452.869	408.564	176.235	180.788	217.666	200.815	384.218	326.512
501.05	530.023	418.784	394.203	341.442	490.403	452.296	486.546	373.26	442.336	336.52	344.198	398.147	338.192	363.985	399.661	341.575	383.055	451.927	407.39	176.336	180.106	216.644	200.241	383.172	326.456
499.697	529.711	422.036	400.114	343.288	493.119	453.253	487.627	377.557	443.068	339.911	347.384	401.336	339.822	365.406	400.62	344.831	385.852	455.323	408.234	176.791	181.288	215.985	200.764	382.821	325.095
507.964	543.942	426.261	403.228	348.365	500.222	458.282	497.947	381.45	453.075	345.675	352.329	407.263	344.178	369.092	404.205	350.056	391.383	463.312	412.178	176.318	182.25	216.383	201.662	383.19	324.951
512.579	550.202	432.459	409.557	351.019	504.359	464.501	504.183	386.321	460.589	351.545	357.152	412.834	347.795	370.007	408.88	355.236	396.462	468.732	419.108	178.274	181.635	218.574	203.415	385.482	324.11
515.611	555.387	435.027	404.709	355.404	506.996	466.464	508.345	385.137	467.342	350.594	361.574	412.24	352.123	372.038	415.721	357.822	397.107	471.247	427.083	177.978	182.625	217.212	202.928	387.127	326.329
516.376	553.925	433.793	407.316	353.385	507.23	464.454	506.972	385.908	467.048	351.902	360.586	412.843	351.014	371.26	411.435	357.619	397.279	468.225	421.811	178.35	182.673	215.69	200.108	382.859	322.618
510.502	545.988	434.135	400.506	353.154	506.795	462.516	502.271	381.71	461.021	345.837	362.135	405.35	350.753	372.298	411.225	356.567	391.607	466.786	421.971	177.892	182	217.298	202.292	384.726	320.201
513.234	547.079	432.511	396.991	349.592	504.057	465.323	502.3	378.175	464.304	347.684	358.913	406.292	346.3	369.115	411.543	355.077	391.191	469.801	422.369	176.927	181.575	216.218	200.788	385.111	320.362
508.66	539.721	428.583	396.409	343.918	500.452	461.171	496.283	375.572	457.174	344.473	352.829	403.435	341.615	367.393	410.072	349.974	387.874	466.278	421.027	177.147	182.344	216.448	201.629	384.8	318.521
509.325	541.322	430.79	394.839	347.168	501.712	460.606	498.121	375.916	457.633	342.773	355.82	400.799	344.067	370.095	409.738	351.363	386.519	467.852	420.529	176.667	181.017	216.687	200.993	385.913	320.892
505.922	536.802	430.52	394.687	346.553	501.501	462.377	495.262	375.58	455.318	344.83	356.289	403.426	343.492	368.468	411.421	352.374	388.339	467.699	421.821	176.819	182.027	215.025	200.875	386.175	322.511
505.053	534.299	427.304	396.117	343.418	499.291	464.601	492.48	375.198	454.804	347.156	352.664	407.371	340.697	368.397	409.487	350.782	390.587	467.498	419.761	177.783	181.931	216.071	201.547	385.438	323.769
515.551	550.946	436.574	399.915	351.168	505.129	464.933	506.244	380.565	463.242	345.302	359.512	406.362	349.423	371.967	412.201	354.657	392.029	467.191	422.962	177.895	181.873	216.844	201.685	384.636	320.157
512.574	549.068	435.98	402.928	353.284	502.386	461.02	504.867	383.221	463.783	347.578	362.327	407.053	350.327	370.226	409.764	357.288	392.774	465.721	419.506	177.144	181.969	214.693	200.336	385.194	320.885
510.384	544.744	431.646	400.371	349.438	502.572	464.738	500.54	380.152	461.003	347.782	357.715	408.735	345.67	368.194	411.14	354.321	392.86	470.33	421.481	178.382	181.796	216.077	200.988	385.258	320.836
506.638	539.48	428.468	402.228	346.712	500.343	461.704	496.092	380.191	456.089	347.366	353.979	410.051	344.233	368.841	410.314	351.719	393.483	464.108	420.158	178.083	182.971	217.85	201.846	385.962	319.675
511.615	545.364	430.351	400.646	348.385	500.69	464.24	500.412	379.901	456.575	342.528	354.481	404.355	345.137	369.509	411.057	350.397	389.448	465.674	421.058	176.982	182.615	219.905	204.072	384.38	318.276
505.195	540.347	427.874	389.658	350.5	499.607	463.278	496.387	374.115	455.151	332.089	352.945	391.088	349.247	369.608	410.814	345.819	380.555	464.918	419.214	177.96	183.75	221.911	206.041	386.482	314.763
508.376	538.399	431.009	389.329	347.519	498.008	464.941	496.426	372.733	454.767	341.829	353.869	401.046	343.781	369.005	415.796	349.756	386.631	467.548	425.99	179.036	183.731	220.739	207.01	383.095	323.064
509.95	543.243	430.153	397.215	349.635	497.085	459.836	499.042	378.328	455.041	342.089	357.224	401.848	346.384	366.275	410.574	352.053	387.886	460.886	420.593	177.913	182.702	217.515	202.897	384.996	328.12
504.968	537.098	425.559	394.544	344.327	490.559	453.117	493.504	374.611	454.527	343.406	351.186	403.654	341.137	364.323	402.364	348.528	387.917	453.937	410.537	175.267	179.952	216.736	201.067	383.084	327.572
504.285	535.127	425.91	393.025	345.231	493.313	454.502	492.44	374.053	454.966	338.813	349.844	398.774	342.315	363.724	399.497	346.075	384.562	456.828	407.961	176.347	181.298	217.31	201.308	381.928	326.035
502.792	533.457	423.324	394.101	343.288	492.79	453.571	490.412	373.931	450.301	339.992	347.135	398.797	340.096	362.402	397.715	344.694	384.021	457.206	405.965	177.047	180.394	216.81	200.949	380.46	323.625
503.733	535.477	426.444	398.768	345.868	496.582	455.897	492.861	377.77	447.689	341.306	350.76	400.588	341.209	366.804	401.952	347.53	385.641	458.632	410.641	177.559	182.513	215.046	200.844	385.438	327.501
511.167	547.274	433.065	406.819	351.195	505.111	461.604	502.636	384.739	460.292	346.461	358.46	407.634	349.332	370.064	409.019	354.36	392.958	464.571	418.745	178.006	183.09	217.589	202.219	388.087	327.36
509.049	544.037	428.516	404.92	349.907	501.892	459.857	498.886	383.083	460.175	347.713	357.186	407.708	345.88	369.453	408.176	353.949	392.144	462.159	417.297	178.227	181.955	218.04	202.311	388.976	327.151
505.565	540.453	427.471	400.161	344.099	497.684	456.678	496.294	377.907	452.723	342.843	352.84	402.569	341.332	368.93	404.958	349.424	387.155	458.476	413.299	177.299	181.811	218.684	202.967	388.435	325.374
505.81	538.841	427.119	399.819	344.849	497.502	457.92	495.174	377.999	453.1	342.477	352.237	401.827	340.935	367.621	405.677	348.902	386.499	459.913	414.517	177.284	181.82	217.748	202.778	388.335	325.54
508.303	543.268	430.885	402.388	348.984	501.214	459.948	499.343	381.19	454.237	344.778	355.819	405.196	345.811	369.206	407.813	352.047	390.248	463.114	416.87	178.58	183.301	216.064	202.08	388.414	324.144
511.43	547.043	433.813	405.439	350.695	504.196	463.498	502.787	383.709	458.887	344.339	359.376	404.551	348.373	370.6	411.751	354.238	390.41	464.84	421.249	178.541	183.378	218.076	202.875	388.566	325.261
509.687	544.407	429.714	399.591	345.426	501.811	460.392	499.579	378.09	456.607	343.152	354.857	402.104	342.702	370.243	409.751	350.858	387.151	462.295	419.289	179.418	182.445	218.3	201.66	389.39	326.402
507.661	540.601	427.784	397.861	345.712	498.443	459.188	496.507	377.16	456.932	342.846	352.312	403.143	343.301	369.037	409.041	349.078	388.079	461.567	418.604	177.964	183.24	218.445	202.723	385.025	324.915
508.688	541.601	427.261	398.253	346.769	499.661	459.177	496.912	377.817	455.822	342.878	352.895	402.585	343.658	368.268	406.188	349.472	387.752	462.193	415.564	176.884	182.202	216.773	201.051	382.968	323.028
505.109	537.647	427.234	395.848	347.019	500.078	457.791	494.493	376.466	453.815	342.642	352.414	403.106	342.904	368.891	403.996	349.075	387.952	460.801	413.031	177.596	181.471	215.285	201.728	381.892	321.304
508.145	541.757	428.883	399.886	349.577	499.076	460.118	497.641	379.916	454.404	345.455	354.245	406.364	345.74	368.603	406.025	351.242	391.103	462.17	415.533	177.108	181.115	216.273	202.441	382.789	321
509.05	544.532	429.486	403.772	350.365	499.685	461.173	499.567	382.573	457.26	344.878	355.312	405.304	346.959	368.008	409.701	351.747	390.617	463.636	419.797	177.426	182.26	216.96	201.087	383.281	320.954
501.783	532.659	423.505	395.025	344.25	500.213	460.787	489.996	374.87	451.884	343.821	349.705	402.7	340.342	369.111	407.725	347.694	387.003	464.266	417.602	177.433	182.288	217.626	200.836	384.056	321.841
507.819	539.249	425.532	398.291	347.712	501.994	463.971	494.803	378.214	454.521	345.236	352.414	407.124	344.178	368.547	411.459	349.961	391.279	468.28	421.745	176.509	181.827	216.727	202.467	384.289	320.258
508.946	543.647	428.748	399.304	347.269	501.188	465.761	498.739	378.649	456.274	347.813	354.536	409.664	344.507	368.623	410.912	352.239	393.262	471.89	420.888	177.148	182.183	217.623	201.738	384.948	321.148
506.367	539.055	428.496	396.775	346.316	501.833	468.302	495.844	376.745	455.167	345.27	354.773	404.779	343.645	368.234	414.963	351.526	389.391	474.137	425.867	178.667	183.266	217.157	202.785	388.068	324.921
508.01	540.639	427.883	395.888	346.104	508.772	467.331	496.569	376.127	457.332	344.676	355.034	404.443	343.384	371.35	414.055	351.495	389.073	473.271	424.78	177.678	181.121	217.734	204.133	388.076	324.656
510.372	545.882	435.117	395.395	348.796	509.63	466.754	502.59	376.898	462.729	348.124	361.87	407.507	348.069	371.833	410.611	357.173	392.546	473.37	421.471	178.328	183.727	216.933	202.595	389.405	324.625
512.897	547.096	434.937	391.597	349.296	506.38	464.609	503.259	374.806	465.51	339.717	360.013	399.461	348.042	370.961	412.636	353.079	386.518	469.668	423.284	178.956	182.045	218.945	203.241	390.458	325.356
510.698	545.258	432.018	391.256	348.085	501.979	460.044	500.999	374.119	462.585	341.132	358.722	399.461	346.028	369.093	408.514	352.712	386.011	462.951	418.815	177.981	182.141	216.059	201.133	388.586	324.289
507.815	541.922	430.64	391.762	347.412	500.548	460.592	498.428	374.157	456.818	340.912	357.195	398.383	344.426	366.908	407.493	351.631	384.801	462.422	417.711	177.949	182.391	214.774	199.759	387.236	324.992
506.892	541.946	429.595	393.243	347.45	497.964	458.22	498.034	375.066	457.79	341.311	355.039	398.678	344.905	366.17	405.649	350.348	385.142	459.95	415.296	176.62	181.766	214.915	199.831	387.074	325.42
505.372	540.344	422.937	390.572	342.316	495.171	458.338	494.457	371.417	452.722	335.961	348.186	394.494	340.508	365.724	404.752	344.009	380.904	458.604	414.213	177.905	182.189	218.602	201.78	388.379	321.494
501.584	529.277	424.324	383.747	345.25	498.566	457.455	488.257	368.466	445.466	325.39	350.283	383.138	344.11	369.678	404.623	341.778	373.314	460.74	412.311	177.455	183.202	222.23	204.374	384.515	315.855
495.837	522.428	426.252	406.43	345.135	495.739	457.897	484.838	382.099	448.212	342.276	348.105	403.475	339	370.255	410.565	346.114	387.245	458.006	419.9	177.011	182.769	221.531	204.538	380.242	326.311
508.814	543.329	430.09	407.38	348.846	495.953	454.018	499.07	384.145	456.911	350.106	354.578	411.101	344.808	369.282	404.004	353.05	394.414	455.338	411.402	177.78	181.846	217.104	201.508	380.029	323.869
504.62	537.301	425.532	401.557	345.173	492.454	453.533	493.616	379.176	450.295	346.455	349.397	406.71	341.315	365.922	402.78	348.392	390.248	455.89	410.666	177.375	180.712	215.623	202.826	381.084	320.449
509.593	543.48	428.622	403.835	347.712	495.746	456.285	498.588	381.557	453.411	347.358	351.536	408.544	343.411	367.994	407.265	350.108	392.148	458.92	416.668	177.412	182.346	216.929	203.174	382.056	324.018
507.317	542.78	430.063	403.962	348.212	496.996	455.693	498.725	381.832	455.445	345.106	354.772	406.101	344.781	367.495	408.486	351.469	390.666	459.965	418.496	177.791	181.75	217.193	202.708	383.316	324.032
508.018	542.913	427.586	402.329	345.981	499.811	459.562	497.838	379.962	456.637	345.195	353.354	404.244	342.973	367.759	408.822	350.567	388.821	463.35	418.635	179.361	184.26	216.006	202.072	385.749	324.011
508.394	539.988	427.766	398.62	347.192	501.714	460.891	496.127	378.206	457.747	345.707	354.46	406.143	344.082	367.421	408.538	351.469	390.521	464.474	418.359	177.451	182.135	217.414	202.251	385.232	325.936
509.721	544.26	430.352	400.436	347.489	499.586	462.091	499.739	379.419	458.81	345.751	356.009	405.981	344.921	368.676	409.564	352.505	390.61	463.867	418.394	177.995	182.448	217.85	203.073	389.988	327.932
512.4	546.497	432.775	401.676	350.181	502.609	462.42	502.049	381.236	455.858	342.352	358.389	402.465	347.14	368.924	408.561	352.91	388.537	464.303	417.444	178.436	183.179	217.783	202.852	389.108	328.698
513.074	548.589	432.009	399.98	349.104	500.626	461.05	503.025	379.785	460.029	346.108	355.844	406.917	346.099	368.497	407.112	352.519	391.606	461.488	416.209	177.523	181.737	217.694	201.576	388.863	326.656
509.694	544.797	431.469	398.119	348.046	498.453	459.744	500.503	378.243	458.221	344.718	358.498	404.755	345.167	368.042	406.948	353.791	389.755	461.242	416.257	177.674	182.496	218.126	202.77	389.619	326.426
509.278	543.144	429.117	397.866	347.777	498.585	461.456	498.577	377.984	456.467	343.401	354.57	403.705	343.825	367.426	406.623	350.755	388.631	462.751	415.964	178.299	182.92	215.878	201.15	385.925	324.122
509.314	544.254	429.676	398.828	347.623	497.121	459.746	499.472	378.503	456.796	345.198	353.671	405.258	344.181	367.441	405.051	350.777	389.882	460.769	413.815	177.107	181.804	216.366	202.17	386.316	323.289
508.603	542.52	429.586	399.334	349.162	497.551	461.664	498.38	379.419	459.337	345.531	353.68	406.096	345.825	367.226	407.853	350.896	390.924	462.79	417.413	178.01	182.448	218.657	203.093	386.239	324.115
506.993	540.26	427.901	398.676	348.162	501.016	460.347	496.345	378.625	457.399	346.068	354.777	405.06	344.77	369.772	407.418	351.802	389.882	464.968	417.356	177.107	182.496	218.074	202.74	387.619	322.144
509.032	541.983	429.171	400.595	349.942	503.264	463.409	497.891	380.489	458.185	345.667	356.489	406.825	346.233	368.817	409.302	352.792	391.572	469.925	419.577	178.31	181.798	216.914	202.108	384.677	319.293
507.33	540.116	428.892	397.595	349.173	501.767	461.723	496.644	378.374	459.041	343	355.637	403.622	345.685	367.567	407.157	351.319	389.038	464.987	416.998	177.668	181.913	216.233	199.708	384.903	318.11
500.81	532.127	423.216	392.709	342.654	499.489	461.666	489.56	372.84	451.103	338.87	349.414	398.092	341.027	367.348	408.116	345.811	383.728	464.61	417.732	176.675	181.663	217	201.087	383.968	320.307
499.407	529.965	421.892	393.101	341.615	500.675	461.018	487.725	372.664	447.356	337.496	347.523	398.069	338.521	368.039	407.552	344.097	383.079	464.889	416.819	177.643	181.798	216.255	200.933	383.857	320.643
501.683	533.133	425.811	394.582	343.731	501.5	460.687	491.187	374.397	447.904	339.073	349.418	399.894	341.438	367.715	407.95	345.883	385.179	465.034	417.919	177.184	182.865	216.638	202.938	384.756	321.608
507.19	540.786	428.586	397.101	347.673	502.393	462.001	496.933	377.481	455.027	342.341	353.338	402.461	345.918	369.239	408.177	349.581	388.228	465.806	418.293	176.61	181.327	217.666	202.564	385.569	323.608
510.376	544.925	427.396	397.506	347.442	503.467	462.656	498.989	377.634	455.726	341.813	353.751	401.442	343.795	369.549	410.813	349.672	386.931	467.609	420.828	177.17	183.404	217.549	201.856	384.964	324.541
508.222	541.925	429.505	395.013	347.827	502.67	461.089	497.986	376.282	454.856	339.358	355.19	399.046	345.233	371.241	410.324	349.781	385.5	466.306	420.419	177.217	181.962	218.285	201.903	384.535	323.678
503.952	535.467	426.171	393.207	343.756	501.759	461.284	492.749	373.578	450.875	339.632	353.406	397.43	340.957	369.739	410.32	348.699	383.214	464.622	420.169	177.071	182.795	218.751	203.723	386.787	325.738
506.346	541.49	430.27	394.574	346.91	504.01	464.128	498.02	375.654	454.518	340.932	356.233	399.568	345.888	370.247	410.98	351.005	386.055	467.82	421.023	177.995	183.179	218.168	201.441	386.632	326.183
504.454	538.403	428.793	398.22	344.891	504.896	463.847	495.562	377.051	453.409	343.111	353.638	400.513	342.121	370.343	411.747	350.041	385.814	466.321	421.577	178.808	181.448	217.935	203.908	387.514	325.565
508.626	543.86	432.198	398.435	349.083	506.147	463.238	500.217	378.845	458.957	344.68	357.595	401.587	345.984	372.556	412.034	353.182	387.59	468.101	422.136	178.237	182.746	217.503	202.836	388.138	326.678
511.979	546.634	435.036	399.321	350.948	503.425	461.307	503.016	380.12	462.792	346.575	363.785	406.79	349.012	371.844	411.742	357.905	392.245	465.462	421.631	177.808	182.9	217.846	202.4	389.068	326.71
510.576	544.357	431.622	396.638	348.833	500.512	458.974	500.295	377.662	462.354	346.599	359.224	404.974	345.751	369.716	407.772	354.91	390.066	462.234	417.7	178.053	183.16	217.263	201.313	386.806	326.317
510.477	543.669	428.802	396.233	345.66	498.875	458.087	498.774	376.158	461.279	345.477	354.671	404.702	342.231	369.046	405.237	351.53	388.976	460.158	414.712	177.887	181.737	216.613	202.585	384.621	324.756
509.232	540.38	426.874	399.916	345.352	496.879	458.886	496.016	378.257	456.854	344.152	350.389	404.31	340.655	367.338	407.948	348.257	388.287	460.957	417.017	177.212	181.708	215.337	202.744	386.648	325.805
511.561	547.63	431.099	403.557	348.981	497.954	458.502	502.085	381.893	458.801	344.049	354.042	405.217	346.219	367.939	407.694	350.628	390.366	461.413	416.737	177.646	181.346	217.132	201.6	384.847	323.085
508.154	541.202	427.595	400.671	346.75	493.004	455.46	496.799	379.267	458.075	344.463	351.722	404.207	343.507	366.486	407.419	349.242	388.928	457.56	416.624	177.96	182.183	217.184	202.338	384.411	323.459
505.851	538.653	428.892	398.203	349.923	496.189	457.924	495.754	379.038	456.301	342.659	354.958	403.82	346.795	365.677	406.276	350.756	389.466	460.146	415.72	177.361	183.135	216.859	201.585	382.029	320.622
505.403	537.988	426.577	397.62	348.5	493.413	455.933	494.444	378.122	453.212	342.634	352.992	405.267	344.795	365.074	405.188	349.453	390.045	455.376	414.425	177.679	181.51	217.196	201.39	383.088	321.244
502.819	534.977	423.631	397.962	344.038	490.402	454.342	491.458	376.557	448.774	344.935	347.165	406.378	339.699	364.228	400.776	346.403	389.593	454.159	409.22	177.881	181.125	217.018	201.395	382.817	319.915
504.851	534.364	426.486	396.43	347.212	495.536	454.526	492.201	376.893	449.993	343.268	349.578	403.917	342.795	366.394	403.582	347.422	388.531	454.898	411.5	178.181	182.404	216.445	201.718	383.328	323.233
510.643	546	430.667	404.38	352.077	496.491	459.992	500.923	383.618	456.363	348.423	356.81	410.387	349.192	366.184	406.381	353.944	394.983	463.365	415.402	177.599	182.135	215.644	200.918	384.81	321.873
509.457	545.682	431.658	406.633	352.538	498.578	460.889	501.116	385.16	458.233	347.512	359.19	410.825	348.767	366.68	408.608	355.2	395.203	462.974	418.907	177.675	182.019	217.957	202.549	385.794	323.385
511.062	544.499	431.56	405.896	348.147	500.224	462.649	500.358	382.973	457.427	348.49	357.453	409.555	344.664	367.265	406.55	354.391	393.22	465.084	416.354	177.765	181.344	215.436	201.403	385.896	323.757
511.763	547.742	433.488	405.453	348.263	501.334	461.924	503.087	382.752	462.434	352.262	356.959	413.375	345.801	367.634	404.025	355.355	396.365	465.013	413.333	177.48	181.825	215.635	201.819	384.983	321.386
515.383	548.979	433.713	407.06	348.416	503.536	463.714	503.928	383.783	465.948	352.522	356.559	413.988	345.609	368.554	409.413	355.18	396.775	467.884	419.592	177.173	181.661	216.997	202.306	386.387	323.216
513.845	548.661	435.704	405.466	348.186	504.118	464.426	504.513	382.729	463.858	350.75	358.183	410.209	344.897	368.781	408.736	355.644	393.768	470.428	418.8	176.043	181.757	214.782	201.434	385.616	323.425
514.822	554.187	431.939	396.339	346.955	504.745	470.441	506.407	376.737	459.283	332.091	353.668	392.886	346.486	371.934	415.288	346.296	381.206	474.255	425.814	177.223	184.046	224.577	207.321	389.505	320.439
505.962	540.777	433.029	385.719	352.801	510.88	472.8	498.664	372.653	455.913	324.059	359.251	380.121	351.089	373.825	417.189	347.227	372.813	477.67	426.924	177.324	186.296	226.16	206.542	390.703	318.379
505.039	535.522	432.335	387.364	348.532	505.286	464.849	495.192	371.951	455.167	337.482	357.605	394.02	345.02	374.12	417.812	350.73	381.686	471.521	428.389	177.382	184.536	221.954	205.572	383.836	322.898
509.27	539.944	427.948	391.276	346.859	499.93	465.16	496.171	373.645	461.338	343.351	356.419	401.094	345.513	367.912	413.35	351.955	387.103	468.301	424.158	176.916	180.767	216.049	199.46	384.846	325.623
502.529	529.254	419.009	388.203	339.981	490.161	453.758	486.165	369.061	449.979	338.325	347.624	396.203	337.521	364.659	405.955	344.447	381.431	454.396	414.564	176.668	179.933	214.187	199.913	381.43	323.717
500.258	528.913	421.135	388.646	340.712	492.743	452.266	486.789	369.618	441.856	337.236	346.692	394.147	337.753	363.696	404.943	343.461	379.952	454.319	413.732	177.065	180.587	214.429	199.021	381.655	324.385
501.973	533.647	423.757	395.038	344.058	494.919	454.108	490.697	374.802	445.062	342.886	348.228	403.724	339.781	365.394	403.278	346.403	387.628	456.512	411.737	176.549	180.99	213.537	200.062	382.367	324.714
505.792	538.936	426.333	402.62	347.481	498.705	457.541	494.926	380.733	452.11	350.496	352.586	410.055	344.205	369.747	404.843	351.872	393.479	459.927	414.004	176.917	181.423	217.089	202.6	385.317	324.385
507.294	543.491	430.847	407.595	351.288	503.394	459.31	499.465	385.244	454.479	347.951	357.219	409.664	347.452	370.042	404.809	354.053	394.003	460.339	414.071	177.881	182.096	217.252	200.856	385.341	324.516
510.475	546.017	430.838	404.861	349.731	503.458	457.711	501	382.977	458.514	348.789	356.523	411.788	346.685	369.561	403.303	353.881	395.4	461.937	411.873	177.588	180.442	215.156	200.8	380.977	319.834
510.756	546.451	433.117	406.81	351.654	507.128	461.8	502.155	384.916	459.452	346.537	357.549	410.65	347.986	371.445	408.455	353.786	394.876	468.118	418.284	177.419	183.452	214.877	201.508	383.88	323.396
513.919	550.96	435.072	408.633	355.5	508.602	466.995	505.665	387.542	464.671	346.813	361.287	411.06	352.356	371.419	412.619	356.342	396.283	472.971	423.892	178.3	181.856	216.509	202.344	384.752	324.3
510.423	543.997	431.336	402.612	349.734	503.493	465.554	499.964	381.622	463.849	348.193	357.811	407.79	346.744	369.326	411.926	354.525	392.423	469.123	423.03	177.821	181.719	218.515	202.834	387.036	324.027
512.704	546.627	434.831	400.308	350.023	503.108	461.623	502.932	380.347	464.315	347.209	360.001	407.191	347.799	369.746	407.795	355.63	392.24	464.701	418.083	177.37	181.257	215.629	200.777	385.258	324.957
513.251	547.038	432.363	401.916	349.042	499.081	457.468	502.217	380.927	463.356	348.957	357.756	408.868	346.087	368.352	406.761	354.75	393.065	460.696	417.044	177.027	181.652	215.951	202.229	385.087	322.409
513.378	548.408	431.84	399.574	348.561	496.856	461.398	502.848	379.324	461.959	346.77	356.115	406.85	345.566	367.208	407.584	352.922	391.423	463.579	417.326	178.063	181.382	215.476	201.039	384.519	321.879
511.102	543.124	430.795	398.03	347.85	496.663	459.405	499.221	378.11	459.507	341.307	354.752	400.753	344.84	366.932	409.082	350.158	386.678	463.007	419.042	177.832	182.536	216.402	201.352	386.129	323.328
510.803	544.633	431.264	402.865	347.58	497.953	461.912	500.323	380.919	458.486	346.03	355.549	405.532	345.347	367.16	408.311	352.297	390.382	465.897	418.166	177.699	181.517	216.632	201.383	387.03	322.833
512.839	551.142	428.84	402.118	347.138	502.008	466.823	503.341	380.293	459.288	340.917	354.237	399.186	345.621	368.812	414.247	349.686	385.702	469.99	424.337	178.114	181.844	219.261	203.398	388.06	321.55
509.016	540.506	433.912	395.422	351.292	501.482	464.983	498.844	377.904	456.096	339.567	360.267	399.647	348.964	371.833	414.412	353.194	386.889	468.382	423.837	177.543	184.209	225.657	208.295	386.847	318.798
510.054	542	432.775	396.278	352.077	501.864	462.404	499.31	378.733	460.027	344.195	358.565	405.945	348.548	370.864	414.674	353.656	391.497	465.4	425.137	178.188	181.769	218.88	203.805	385.954	325.682
507.403	540.26	428.396	395.101	349.115	495.982	458.736	496.539	376.847	457.973	345.179	355.932	406.912	344.247	367.705	410.11	352.258	391.138	459.942	419.983	178.643	182.971	215.702	199.856	385.149	324.512
508.955	541.78	427.252	395.582	345.077	490.635	456.167	497.018	375.534	453.493	345.024	352.92	404.465	341.699	364.709	405.204	350.222	388.666	454.329	413.865	176.173	181.721	214.436	200.431	381.431	322.219
504.412	537.26	424.667	397.494	343.75	493.814	456.28	493.254	376.16	451.904	344.821	349.224	403.783	340.329	365.918	404.324	347.719	387.81	457.848	412.678	176.585	181.654	217.926	202.046	383.762	322.353
501.204	532.058	424.919	393.253	344.769	495.048	457.469	490.183	374.008	448.021	340.098	349.072	400.06	341.589	364.964	405.088	346.006	385.341	460.517	414.062	176.523	181.346	216.144	201.477	383.964	323.558
497.968	525.942	422.82	393.456	342.962	495.013	456.767	485.637	373.412	445.041	340.504	346.557	399.281	338.562	364.364	401.17	344.489	383.997	458.526	409.178	176.043	180.99	217.337	201.046	381.828	320.488
509.032	543.601	430.288	402.582	350.654	501.924	460.732	499.313	381.969	454.397	344.894	354.105	404.949	346.822	369.203	405.208	350.958	390.317	464.915	414.154	177.736	182.731	216.89	201.964	383.648	321.297
511.534	548.468	435.009	406.899	353.269	503.004	462.25	504.123	385.611	462	349.179	360.241	409.94	350.178	368.316	409.538	356.461	394.897	468.389	419.467	178	181.721	216.546	202.215	384.307	321.693
508.573	544.949	431.044	398.94	348.36	504.354	463.622	500.429	378.862	457.404	347.229	356.092	408.491	344.535	369.107	407.685	353.064	392.392	467.594	417.118	177.578	183.052	217.428	202.346	387.539	326.587
508.913	545.769	435.179	399.282	348.245	506.344	465.453	502.545	379.023	456.575	347.018	359.223	406.578	346.672	372.756	410.682	355.053	391.499	468.441	420.674	178.181	183.965	219.398	205.592	392.524	326.604
511.596	550.642	434.809	401.32	351.687	504.856	461.859	505.369	381.618	462.15	343.709	360.59	404.615	349.672	370.356	410.569	354.822	390.785	465.403	421.155	177.134	182.859	218.551	202.977	390.846	328.382
507.768	544.636	431.521	398.978	346.61	499.39	460.007	500.426	378.191	459.547	341.075	356.632	400.039	344.863	368.296	407.09	351.316	386.15	464.196	417.167	178.214	182.138	217.971	201.587	392.319	329.841
504.89	540.521	428.431	399.32	345.187	499.713	460.823	496.711	377.832	456.232	344.855	352.033	403.951	341.863	370.006	409.91	349.58	388.323	464.618	420.225	177.979	182.273	219.266	203.248	391.912	329.406
505.465	539.665	426.8	397.294	345.552	500.322	457.365	495.552	376.755	455.541	339.181	351.852	397.233	342.85	369.158	407.125	347.522	383.544	458.538	416.779	177.113	181.542	217.109	203.089	392.615	329.99
505.532	541.544	425.161	395.041	345.418	498.922	459.346	496.056	375.343	451.589	339.392	350.788	397.182	342.124	368.241	405.964	346.894	383.323	461.09	415.537	177.571	181.831	217.772	201.654	392.279	329.954
502.754	537.515	425.71	396.978	343.399	499.878	460.105	493.816	375.71	446.904	341.172	348.687	401.214	339.548	367.867	406.903	346.119	385.692	462.715	416.545	177.318	182.956	216.054	201.741	390.868	327.467
502.643	533.63	421.613	394.62	343.615	496.776	458.437	489.849	374.374	448.575	342.163	346.105	402.194	339.986	368.214	404.626	344.758	386.534	458.409	413.135	177.39	181.635	216.512	201.472	385.42	322.583
501.552	532.393	425.541	393.785	344.808	502.151	460.895	490.63	374.344	448.514	340.163	351.241	399.014	342.959	370.155	409.748	347.456	384.903	464.425	418.946	178.137	182.26	216.782	200.626	385.202	323.975
511.38	544.815	432.252	401.759	351.173	505.079	463.065	500.82	381.679	457.959	344.22	357.376	406.931	348.685	370.993	412.911	352.881	392.269	466.71	423.185	177.542	182.433	217.009	202.923	385.68	324.512
511.873	548.572	431.928	404.785	352.731	501.582	462.273	502.982	384.122	460.541	349.65	359.844	412.23	349.534	369.115	411.357	356.361	396.448	464.645	421.409	177.401	182.721	216.856	203.544	386.38	324.615
509.787	544.861	433.072	403.114	353.077	500.16	460.513	501.169	383.252	458.027	345.455	361.65	405.59	349.507	368.185	408.458	356.117	391.472	464.856	417.915	177.217	181.192	216.589	201.79	384.697	322.82
509.009	543.272	430.207	399.557	349.173	501.815	461.818	499.081	379.557	456.699	344.78	358.232	405.604	347.068	368.607	408.268	353.636	390.869	466.99	418.174	178.094	181.933	216.387	201.236	384.958	322.085
510.33	544.763	433.306	401.215	349.962	504.655	463.89	501.201	380.87	458.87	346.846	357.532	407.198	346.671	370.212	410.415	353.881	391.962	468.205	420.71	178.437	182.404	218.454	202.421	386.68	322.095
508.792	543.936	432.973	400.722	351.942	503.885	460.771	500.567	381.359	457.568	344.301	360.835	405.032	350	369.794	407.715	355.186	391.179	466.582	417.027	178.105	183.221	216.868	201.79	382.802	321.304
500.869	536.668	428.361	398.51	345.11	504.856	464.535	494.336	377.313	452.264	343.937	355.01	403.896	341.617	370.19	410.509	351.226	388.219	471.114	420.712	177.705	182.015	218.003	202.97	391.35	328.361
501.113	534.014	426.874	391.181	343.052	504.599	465.982	492.139	372.076	450.415	341.327	351.284	399.32	340.014	370.417	411.629	347.882	384.392	470.876	422.689	177.82	182.534	216.788	202.837	391.73	330.177
507.253	542.928	432.442	396.687	348.649	506.32	463.875	499.745	377.618	455.031	345.376	358.866	405.352	346.302	372.247	413.101	354.257	390.488	470.175	424.123	177.983	182.275	219.531	203.586	392.975	327.7
515.692	556.223	437.919	403.902	353.11	506.814	464.115	509.984	383.74	466.552	347.945	363.077	409.597	352.014	374.58	412.69	357.907	395.102	467.95	423.318	178.116	182.419	218.503	203.355	391.602	328.827
514.38	552.286	434.325	403.181	351.591	498.529	457.985	506.181	382.702	466.182	346.921	361.212	406.707	348.206	369.003	407.93	356.329	391.982	459.875	418.05	177.965	181.756	218.528	201.894	389.54	328.053
512.715	549.997	432.766	400.219	349.591	495.596	457.906	504.178	380.122	461.997	345.49	356.837	403.744	346	367.126	406.275	352.96	389.209	458.91	415.689	176.864	181.784	217.936	201.14	389.744	328.18
510.005	546.962	429.739	400.332	347.033	494.019	456.76	501.146	379.175	457.058	345.4	353.326	404.389	343.767	366.157	406.959	350.618	389.13	456.183	416.252	177.654	181.717	217.368	202.155	391.389	326.926
505.543	539.679	424.397	395.775	343.976	491.995	458.425	494.621	375.213	453.874	344.116	348.347	403.716	340.192	364.473	406.724	346.901	387.726	458.017	415.81	177.495	181.544	215.926	201.494	390.695	329.004
501.643	532.908	420.009	394.418	341.077	489.853	454.237	488.782	373.244	451.349	343.317	343.582	403.281	337.767	364.545	403.164	343.492	386.79	453.799	411.344	176.758	181.077	218.092	201.8	383.492	322.325
497.561	528.514	419.964	392.709	341.846	492.124	455.087	486.088	372.519	447.952	339.252	344.021	397.29	336.904	365.112	402.772	342.392	382.09	457.535	410.772	176.162	181.558	216.549	202.338	382.57	322.707
500.326	530.566	423.252	393.835	343.365	499.131	460.41	488.623	373.802	443.938	338.634	348.084	399.083	340.932	367.516	405.414	344.856	384.445	462.909	414.147	177.339	182.827	215.549	201.631	382.732	321.731
509.231	540.439	428.135	400.329	347.346	505.018	464.83	496.546	379.298	452.966	347.634	352.882	408.47	344.329	371.636	410.814	351.089	392.324	469.712	420.863	178.274	184.202	218.862	204.123	385.576	321.76
504.851	536.908	431.252	395.494	351.135	505.116	466.631	495.613	377.885	455.63	341.106	357.127	401.028	349.068	369.758	411.152	351.653	387.948	471.034	421.633	177.368	182.471	217.687	202.108	386.164	324.777
506.973	539.936	429.297	399.494	347.865	504.793	465.688	496.694	379	455.274	340.138	354.359	400.429	344.685	369.305	409.997	349.5	386.397	468.038	420.048	178.827	182.913	218.724	201.574	386.537	324.382
509.018	544.127	435.784	399.494	351	502.143	460.588	501.782	380.244	457.438	339.927	360.565	398.959	348.493	368.209	408.737	353.514	386.255	464.973	418.691	176.188	182.375	217.638	202.595	387.058	324.576
510.937	547.335	434.261	402.367	350.885	500.922	461.096	503.141	381.931	461.822	343.691	359.941	403.636	348.452	367.177	404.357	354.389	389.745	464.374	413.736	177.466	183.712	215.699	200.785	386.525	324.032
522.041	565.087	441.414	414	360.615	525.459	477.569	516.75	392.809	469.014	347.146	375.173	407.23	358.493	378.824	421.197	365.597	394.962	482.28	434.048	180.274	186.029	219.236	204.256	391.12	322.922
511.475	548.676	430.207	403.316	352.365	503.616	460.163	502.373	383.092	455.616	340.577	365.806	400.917	349.658	370.994	405.731	357.186	388.014	459.512	413.878	180.181	183.279	213.663	199.959	385.671	317.477
512.133	549.892	427.765	398.925	350.105	496.849	455.994	502.159	379.546	453.134	342.55	360.342	402.741	348.503	371.464	405.48	354.263	389.088	453.233	413.387	178.04	182.172	215.535	200.172	386.34	319.775
509.369	544.233	423.432	398.786	348.202	498.125	456.59	497.018	378.706	450.024	341.396	357.65	402.755	346.051	370.298	404.293	352.096	388.481	454.192	412.263	176.358	181.931	214.697	201.346	387.105	320.563
501.803	532.88	421.513	398.292	345.721	498.331	456.11	489.353	377.424	444.682	337.737	354.27	400.764	342.572	370.435	401.84	348.621	386.115	455.583	409.031	178.275	182.45	215.335	201.402	385.848	319.842
505.939	538.429	423.639	400.317	349.528	504.912	460.738	493.564	380.157	446.113	338.957	356.869	402.746	347.298	373.06	407.452	350.749	388.788	462.062	416.029	178.481	182.72	215.442	201.689	387.032	321.867
507.916	542.059	425.432	403.773	348.952	506.698	462.496	496.476	382.012	449.531	338.599	357.16	402.165	345.695	373.403	408.756	350.818	387.95	462.203	418.099	178.513	181.873	216.863	202.002	388.583	324.054
510.287	544.302	427.81	398.836	349.394	508.492	462.782	498.772	379.21	450.648	335.989	358.645	398.985	347.216	374.008	411.26	350.904	385.953	466.198	421.008	177.13	181.998	216.093	202.372	389.332	326.574
506.545	540.556	424.972	401.621	347.509	506.609	464.006	495.381	380.141	449.346	337.672	359.017	402.492	345.257	372.414	409.046	351.724	388.084	464.685	418.612	179.102	182.729	216.829	202.423	389.323	325.609
505.554	537.707	426.315	398.153	349.452	509.723	466.547	494.169	378.821	447.257	335.038	359.578	398.695	347.175	374.574	412.049	351.193	385.726	469.914	421.981	179.968	182.854	214.614	201.469	389.392	327.076
509.552	541.821	425.108	402.342	351.385	511.715	466.944	496.204	382.115	450.493	338.87	359.388	402.558	348.63	375.627	413.262	352.378	388.983	469.079	423.508	180.083	183.644	217.445	203.174	389.382	325.184
509.072	542.087	428.649	400.025	350.596	511.055	463.489	497.75	380.405	453.616	336.114	362.797	400.092	349.37	375.46	411.652	353.681	387.324	466.504	421.031	179.78	183.212	217.052	202.205	387.97	327.862
504.371	538.879	428.252	399.595	351.269	508.386	460.196	495.641	380.412	455.856	336.382	364.295	399.811	349.521	372.542	408.429	354.758	387.152	462.741	417.517	178.881	182.538	216.043	201.051	386.517	325.979
501.163	532.844	422.135	399.519	349.769	507.046	461.007	489.574	379.771	451.212	337.78	360.118	402.829	347.438	371.616	406.656	352.486	388.886	464.139	416.133	179.267	183.019	213.764	200.195	385.996	323.731
499.471	530.549	418.315	399.304	345.904	505.357	463.063	486.683	378.107	448.226	339.455	354.996	402.765	344.37	370.912	406.242	349.686	388.066	466.091	415.463	178.946	181.635	216.718	201.569	385.694	324.406
497.919	526.116	418.946	393.203	345.077	509.627	463.591	484.229	374.099	442.897	332.374	354.278	393.544	343.014	373.191	407.931	346.794	380.824	467.732	416.649	179.051	182.154	216.356	201.538	386.859	324.216
501.086	531.486	420.36	399.43	346.981	509.661	466.065	488.053	378.611	446.158	333.138	356.996	398.382	344.849	370.822	408.251	348.844	384.907	468.889	417.139	179.134	182.327	214.583	202.128	387.071	324.035
497.566	525.376	419.288	396.089	344.615	510.823	468.277	483.912	375.656	443.829	334.171	354.19	398.521	342.301	372.403	408.975	347.35	384.369	471.224	418.212	178.621	182.75	216.546	201.656	387.163	325.014
506.084	538.595	423.608	395.508	345.095	513.006	469.062	493.653	375.497	449.903	335.935	357.574	397.464	344.187	374.794	411.39	350.182	384.053	472.327	421.315	179.042	184.132	216.426	202.016	391.535	330.161
505.246	538.48	424.752	397.749	346.999	514.591	469.094	494.03	377.604	451.287	340.09	360.418	401.644	344.036	374.707	410.876	353.473	387.142	472.559	420.4	177.876	183.344	215.88	201.503	390.92	328.967
510.532	545.849	428.473	398.306	349.922	512.831	468.52	499.973	379.1	456.41	337.667	362.6	400.589	348.05	375.479	412.724	354.082	387.363	471.014	422.356	178.049	183.642	217.021	202.303	389.998	330.67
513.726	551.081	433.085	400.116	354.114	515.245	466.981	504.963	381.855	459.355	335.667	368.486	396.303	351.844	375.388	411.455	357.273	385.111	471.629	421.315	179.717	182.382	218.095	202.323	391.376	329.077
511.649	546.063	430.238	392.951	352.691	508.085	463.678	500.794	376.97	458.499	347.748	364.57	409.386	348.461	375.443	411.194	358.823	394.049	467.647	421.632	180.547	182.969	215.552	202.513	385.455	321.186
514.079	550.474	431.563	399.862	353.787	507.217	462.043	503.998	381.573	461.054	345.407	366.102	407.036	350.899	376.172	410.72	359.032	392.904	464.025	420.647	178.529	182.219	215.966	202.641	387.194	324.32
512.713	548.508	430.41	401.052	350.326	507.308	460.431	502.35	380.917	457.896	341.789	363.3	402.464	348.694	376.243	410.391	355.951	388.928	461.848	420.493	177.915	182.565	215.138	202.959	388.894	324.412
512.093	547.271	429.401	398.761	350.287	506.305	461.985	501.202	379.52	456.013	341.594	362.19	403.299	347.625	374.871	411.223	355.154	389.284	462.338	421.321	178.446	183.257	215.699	201.4	388.346	324.9
504.67	537.96	424.613	402.532	348.942	505.401	459.676	493.658	381.26	452.041	335.195	357.992	398.267	345.986	373.876	409.962	350.203	385.107	458.688	419.708	178.253	182.596	215.307	202.81	386.013	321.873
502.136	533.699	419.982	402.557	344.75	500.038	454.925	489.254	379.611	440.692	331.943	354.173	395.774	342.205	370.628	406.922	346.578	382.29	454.023	415.485	177.747	181.385	215.512	200.677	382.768	323.145
505.941	538.728	426.694	399.722	350.365	505.588	460.741	494.94	380.13	438.322	329.911	357.553	395.401	347.082	371.132	406.636	348.108	383.238	460.227	414.502	179.014	184.115	216.015	201.636	384.469	322.739
508.674	545.913	430.892	410.127	354.154	506.357	460.716	500.958	387.908	450.979	339.951	364.295	404.641	351.685	371.213	407.507	355.978	391.31	460.898	416.448	178.538	183.067	216.083	201.149	385.991	321.915
507.923	544.746	426.694	405.709	351.385	506.668	462.756	498.606	384.145	451.425	340.699	361.65	404.806	348.767	371.762	408.025	354.492	390.7	463.627	416.811	180.054	183.029	215.721	201.969	385.791	320.908
504.176	538.711	422.802	402.013	348.923	501.022	460.457	493.408	380.939	445.651	338.024	358.156	402.184	346.288	368.725	404.926	351.278	388.114	459.758	413.712	177.841	182.24	215.104	201.026	385.25	322.311
499.982	530.52	419.099	393.62	344.654	498.906	457.643	486.972	374.183	441.062	336.285	352.861	397.802	342.301	368.245	401.289	347.197	383.831	457.149	408.795	178.892	182.163	214.074	199.508	384.131	319.159
500.937	531.191	419.901	396.177	344.981	505.63	462.68	487.694	375.855	443.432	336.707	351.241	398.977	342.671	372.48	406.751	346.275	384.803	463.054	415.108	178.166	183.413	216.368	202.615	386.609	321.187
509.892	543.256	425.972	399.812	351.412	508.787	468.375	497.417	380.6	454.264	343.121	359.253	406.037	349.001	372.18	412.282	353.741	391.679	469.916	422.2	179.822	182.985	218.518	203.249	388.646	324.728
515.485	550.869	431.809	404.572	355.412	510.971	466.781	504.336	385.058	460.106	347.779	366.076	411.342	352.631	373.5	411.86	359.824	396.562	470.184	421.304	179.822	181.86	216.522	203.136	388.771	322.891
515.29	549.909	429.873	406.027	352.354	511.068	467.812	502.994	384.722	463.202	346.259	364.531	412.037	350.796	376.04	411.694	358.288	396.621	472.505	421.555	178.263	181.697	217.555	202.572	389.12	321.442
514.607	549.17	432.215	404.648	354.162	511.422	464.888	503.459	384.608	465.586	340.869	367.696	403.968	352.782	374.866	413.108	358.53	391.083	468.466	423.314	178.584	183.351	216.307	202.475	386.93	322.742
508.806	542.493	426.882	401.952	350.662	506.22	462.88	497.307	381.592	458.538	334.21	362.249	397.835	348.535	373.861	410.257	352.669	385.424	466.127	419.341	178.862	182.937	213.948	200.485	385.464	322.237
503.892	533.84	422.647	393.724	345.892	505.975	462.405	490.381	374.737	452.113	332.08	356.73	395.567	344.302	373.245	409.735	348.307	382.662	465.008	419.403	178.606	182.543	214.423	201.66	385.403	323.071
498.227	526.302	418.999	392.787	343.623	507.308	462.74	484.364	373.272	444.072	331.21	353.342	393.268	342.056	374.116	408.929	345.78	380.376	463.144	418.43	178.256	181.562	215.184	200.875	384.966	323.859
504.082	535.175	421.638	399.546	345.142	508.61	464.455	490.8	377.951	446.058	339.308	355.004	401.378	342.837	375.647	410.186	349.641	386.641	464.691	419.787	177.743	180.235	216.215	201.762	386.285	322.862
509.285	542.127	426.468	403.494	351.462	512.353	465.758	496.923	382.84	450.514	340.195	361.241	405.636	348.932	374.832	411.946	354.05	391.362	466.962	421.705	179	183.654	217.549	201.477	387.801	325.173
508.964	543.312	430.27	401.861	354.5	511.734	465.958	499.13	383.061	451.87	340.65	366.532	404.111	352.466	374.839	411.381	357.689	391.11	469.904	421.313	178.61	182.375	215.721	201.277	390.266	331.021
507.796	542.711	428.315	403.937	352.231	513.203	468.446	498	383.412	447.548	341.878	364.451	405.963	350.877	375.257	414.523	356.739	392.097	473.262	425.11	178.798	184.279	215.475	202.81	388.515	332.823
507.688	539.642	429.207	401.203	351.519	516.126	469.073	496.479	381.481	448.925	339.374	363.131	403.724	350.014	377.429	415.17	355.014	390.203	474.729	426.12	179.653	182.875	216.62	204.877	389.075	327.887
512.045	547.312	432.847	402.494	357.846	516.62	467.974	502.574	384.771	459.685	341.854	368.979	404.226	356.205	375.985	413.588	359.711	392.138	473.609	425.044	179.791	181.952	216.828	201.903	389.622	329.283
510.878	546.422	430.324	404.734	354.096	510.888	466.705	501.046	384.634	462.342	340.732	367.367	402.926	350.836	372.07	408.412	358.267	389.814	471.488	418.346	177.487	182.26	216.012	199.4	387.074	328.36
507.317	540.445	425.459	401.595	347.442	507.911	460.957	495.504	380.099	458.171	335.626	361.325	397.161	345.479	372.36	406.164	352.544	384.152	464.833	415.836	176.971	180.269	215.043	199.497	386.543	324.792
504.86	537.237	425.712	398.316	347.673	505.179	457.489	493.648	378.214	451.144	335.236	360.633	397.811	345.589	370.311	403.469	351.956	384.666	459.733	412.425	177.058	182.481	212.083	199.441	385.201	323.459
508.428	544.527	428.275	403.414	351.421	499.957	458.455	499.09	382.775	454.391	341.266	362.292	404.342	348.764	368.621	402.104	355.109	390.352	457.046	410.183	177.935	181.353	213.249	199.388	385.429	322.758
508.826	542.77	426.951	404.478	348.382	499.059	458.361	497.502	382.21	451.103	343.9	359.221	408.121	345.983	368.601	403.386	353.987	392.479	457.781	411.494	178.473	183.141	214.218	199.229	386.028	322.03
505.301	537.516	423.32	402.3	347.055	502.298	460.509	492.883	380.37	446.439	341.933	355.461	405.651	343.229	369.716	405.611	350.839	389.938	462.219	414.382	178.657	181.112	212.147	199.157	386.518	321.26
508.383	541.365	425.824	406.516	347.228	503.924	464.611	496.207	382.981	447.158	343.575	357.018	409.42	344.544	372.18	408.798	352.426	393.09	465.612	418.369	177.686	182.151	214.396	199.983	386.296	323.288
511.261	544.198	428.897	398.718	352.69	508.676	470.615	499.133	380.447	451.473	339.884	360.6	402.987	350.859	374.504	414.07	353.523	389.865	472.559	422.896	178.654	185.131	219.963	203.634	386.322	318.224
511.252	542.389	429.032	387.528	352.44	511.705	472.56	498.083	373.599	447.165	323.648	361.364	387.72	350.503	376.768	419.454	348.478	378.352	473.674	428.896	179.502	187.083	224.911	207.885	387.439	315.387
511.6	545.828	431.608	391.566	353.632	514.242	470.068	501.186	376.508	458.083	339.998	364.461	400.457	351.942	378.189	420.298	356.103	388.245	471.684	430.039	179.903	184.478	219.81	208.47	390.202	325.094
513.482	548.753	432.329	398.705	354.555	509.38	467.175	503.249	381.179	459.959	335.795	367.001	397.946	352.599	374.169	417.752	356.339	386.531	467.496	428.807	180.332	183.026	216.264	202.834	387.598	327.189
506.525	539.283	422.559	397.405	345.981	501.392	457.125	493.662	376.992	451.123	335.041	357.747	397.327	344.068	371.331	405.62	349.989	383.921	455.343	414.527	178.856	181.077	213.81	200.154	382.719	320.583
505.471	538.202	422.135	395	343.769	501.634	455.768	492.838	374.664	448.062	335.837	354.034	398.797	341.11	371.35	403.737	347.817	384.276	456.236	411.772	177.704	180.452	214.423	200.344	381.936	321.085
506.878	541.306	421.64	401.696	348.481	505.891	459.683	494.535	380.573	450.384	338.967	356.186	402.885	346.26	371.572	405.499	350.303	388.631	459.773	414.718	177.726	181.231	215.012	200.892	382.723	321.357
501.525	534	420.153	402.861	347.096	504.424	458.237	489.504	380.725	446.699	339.789	355.515	403.447	344.397	372.003	403.49	350.142	388.583	460.095	411.705	178.134	182.346	216.353	202.4	383.384	318.367
507.466	542.74	425.072	407.608	350.288	510.675	463.246	496.75	384.855	447.425	340.846	358.983	404.696	347.014	374.145	408.086	352.786	390.176	465.523	417.386	178.856	182.933	213.89	199.892	384.465	323.223
506.783	541.607	427.09	411.038	352.327	511.9	462.782	496.849	387.733	453.219	343.919	362.38	407.627	349.274	373.882	407.936	356.072	392.938	466.9	417.4	179.235	183.231	215.307	202.379	386.443	325.265
504.186	536.965	423.441	404.532	350.962	510.58	463.652	492.595	383.267	453.192	344.114	360.823	408.894	348	374.199	406.542	355.114	393.566	465.71	415.902	178.097	183.269	214.761	201.308	386.102	324.237
504.71	537.803	425.198	402.62	350.058	504.647	462.741	493.792	381.756	450.966	340.878	359.759	405.991	347.753	373.253	405.888	353.308	391.331	462.905	414.51	178.978	182.673	216.38	203.564	387.602	322.53
506.735	543.393	430.515	401.484	351.552	511.397	463.944	499.275	381.664	451.54	339.007	363.272	402.509	350.493	375.775	410.462	354.981	389.416	466.925	420.161	179.309	182.572	216.655	202.093	395.423	332.246
505.685	540.653	428.83	399.902	349.052	511.168	466.208	496.948	379.717	451.842	339.406	361.829	402.233	347.302	375.183	411.165	354.168	388.406	469.579	421.401	179.731	183.235	216.962	202.478	394.377	330.355
509.02	545.885	430.452	401.7	353.783	513.814	466.09	500.768	382.679	453.801	338.836	365.521	401.744	351.754	376.22	412.044	356.404	389.161	469.61	422.422	179.442	182.61	215.527	200.965	394.49	330.574
510.133	547.59	430.056	403.725	353.418	511.696	465.993	501.652	383.755	457.759	341.983	365.238	405.071	350.822	374.616	412.908	357.293	391.416	470.993	423.544	178.688	183.447	215.631	202.437	394.075	330.218
508.391	544.677	426.407	401.459	349.149	507.053	467.145	498.451	380.694	454.355	338.593	360.879	400.306	346.439	373.016	412.371	353.265	386.747	470.837	422.439	178.756	182.178	215.895	202.099	393.928	330.232
503.654	537.729	421.614	397.712	346.629	508.293	464.14	492.346	377.435	448.842	335.414	357.373	396.38	344.548	372.645	410.2	349.87	383.333	466.439	419.721	179.063	181.832	214.879	200.042	394.807	329.483
502.617	537.989	422.578	395.294	345.687	508.656	464.062	492.881	375.603	446.164	336.649	357.073	396.555	344.151	373.715	411.18	350.095	383.364	468.447	420.957	178.099	181.168	216.72	200.427	394.22	330.684
500.165	534.994	425.74	395.965	347.437	509.178	464.579	492.293	376.702	445.835	340.544	359.567	402.38	345.028	373.481	409.704	353.068	387.944	466.212	419.414	178.157	183.168	217.005	203.396	396.117	331.988
507.842	540.665	428.216	400.671	351.173	509.625	463.815	496.715	381.023	450.938	338.74	362.401	402.387	349.945	374.377	411.769	354.317	389.186	464.118	421.652	178.682	183.519	217.512	202.292	387.466	326.795
510.353	545.15	429.622	404.835	354.077	507.086	462.089	499.996	384.687	454.219	339.163	364.873	404.631	352.027	374.366	409.782	356.089	391.39	463.04	419.533	179.484	182.529	216.374	200.903	387.619	325.986
506.023	539.376	428.387	400.861	350.423	507.077	463.057	495.996	380.84	450.425	336.081	363.097	400.392	348.397	372.679	410.11	353.867	387.303	465.413	419.598	179.278	184.096	216.328	202.179	386.668	324.795
507.846	542.012	426.766	402.051	349.346	507.903	464.2	496.968	381.13	451.664	336.39	360.869	400.161	347.863	373.302	411.589	352.506	386.997	467.302	421.627	178.332	183.923	214.755	201.133	386.658	324.756
502.62	534.145	423.901	395.418	346.981	506.97	463.319	491.056	376.191	448.87	337.008	357.738	400.765	344.836	372.09	409.419	350.656	386.686	463.395	418.863	178.032	183.875	216.018	202.241	386.71	323.788
505.412	538.555	426.018	398.203	351.096	505.927	463.603	494.57	379.504	446.904	334.22	359.945	398.313	348.808	371.871	409.874	351.156	385.852	463.297	419.431	178.458	181.356	216.939	201.456	385.706	325.654
502.57	534.445	425.027	394.532	350.154	505.35	459.041	491.68	376.916	446.623	336.976	359.093	399.567	346.822	372.517	407.329	351.536	386.29	461.17	416.222	177.35	182.567	214.313	201.313	385.32	323.014
509.285	542.902	426.234	399.633	350	510.137	463.931	497.303	379.931	452.473	341.333	359.574	403.737	348.096	375.911	409.011	353.342	389.731	465.398	417.967	179.693	182.721	215.929	202.221	385.333	322.258
508.755	546.393	429.114	398.636	352.226	513.663	466.133	500.555	380.213	453.976	335.879	362.765	397.942	350.302	375.4	408.609	353.579	385.95	468.668	418.098	178.129	182.62	215.761	202.228	392.815	329.236
503.809	538.861	423.456	398.636	347.976	510.279	466.065	493.756	378.526	447.359	337.367	358.099	399.781	345.836	374.065	407.805	351.015	386.202	467.691	417.086	178.985	182.841	217.681	203.151	393.247	327.593
506.709	542.902	426.303	399.738	349.322	511.599	467.75	497.33	379.725	449.339	338.123	359.618	400.574	347.219	374.334	410.341	352.273	387.144	470.261	419.945	178.609	183.178	217.635	202.402	393.054	328.438
510.284	546.936	430.105	404.877	354.437	514.309	468.964	501.273	384.855	455.037	340.765	366.124	403.606	351.165	377.149	413.461	357.459	390.406	472.741	423.627	178.894	183.12	216.994	202.669	393.506	329.031
511.035	549.11	432.979	405.598	353.418	514.339	469.64	503.721	384.885	456.14	345.123	367.858	408.564	350.959	375.222	413.403	360.09	394.064	475.313	423.596	179.436	182.38	215.979	201.566	393.842	328.614
507.723	545.746	428.798	403.358	350.956	510	467.13	500.037	382.557	456.058	344.058	363.757	407.647	348.096	374.817	411.987	357.026	392.657	471.694	421.965	178.977	182.726	215.81	202.792	391.929	327.12
508.574	544.289	425.573	402.965	348.418	505.876	463.054	497.89	381.313	452.811	341.156	359.445	404.638	345.603	373.358	410.086	353.195	389.778	464.471	419.764	179.577	183.37	216.519	202.736	393.017	326.024
508.66	545.168	425.69	400.054	348.418	505.611	460.893	498.471	379.557	452.887	339.887	359.263	401.394	345.384	373.452	409.232	352.643	387.295	462.616	418.559	179.378	184.101	217.543	203.043	392.268	327.395
507.357	541.312	425.829	400.063	347.269	505.065	459.56	496.176	379.107	451.034	336.276	358.236	399.696	345.466	372.779	406.816	350.733	386.045	461.301	415.214	179.249	182.106	214.515	200.979	384.247	321.686
501.633	532.578	419.063	396.81	344.596	504.5	461.677	488.211	376.084	446.438	335.358	353.11	398.452	341.644	372.279	407.136	347.044	384.152	461.323	415.786	179.516	183.106	215.454	200.441	383.71	322.537
500.579	531.434	417.135	396.165	344.192	501.947	458.262	486.761	375.534	442.096	336.707	350.97	399.567	341.137	369.387	401.846	346.097	384.859	458.334	409.919	177.856	182.221	214.945	202.046	384.658	322.332
505.14	539.988	422.495	402.025	348.788	500.611	457.623	494.067	380.893	447.425	337.333	357.392	403.06	345.74	369.754	403.635	350.539	388.631	456.159	412.046	178.949	181.712	215.16	201.826	386.367	323.025
508.244	542.503	426.171	404.089	349.481	502.003	458.24	497.035	382.412	451.171	340.236	359.464	403.069	346.534	371.684	406.084	352.894	388.838	459.582	414.193	178.545	182.779	216.819	201.831	386.696	323.421
501.258	533.116	421.577	395.418	346.423	503.723	459.251	489.521	375.969	447.281	338.545	355.975	400.249	343.753	370.775	405.826	350.019	386.028	461.177	414.481	178.148	184.163	214.798	201.374	386.75	323.491
498.145	528.382	419.387	395.81	346.827	507.267	458.526	485.782	376.366	442.651	332.951	354.228	396.521	344.041	372.904	407.557	346.958	383.31	459.461	416.809	179.011	180.538	214.669	200.487	386.231	324.039
502.434	534.145	424.207	396.759	347.635	509.37	460.751	491.176	377.26	442.959	334.797	357.131	398.502	346.233	373.439	410.201	349.5	385.345	460.667	419.944	178.751	182.163	215.172	201.446	386.19	325.208
505.432	541.41	425.936	402.231	350.168	512.891	465.133	496.277	381.565	446.602	342.597	360.837	405.081	347.535	375.948	412.711	354.606	390.594	467.216	423.123	179.467	184.12	216.888	203.298	395.097	331.798
507.165	543.624	432.854	402.155	356.61	518.121	469.236	500.33	384.076	451.458	342.207	367.93	404.504	354.973	379.501	416.2	359.142	392.036	474.175	427.341	180.464	182.726	218.336	202.631	394.427	333.738
510.573	548.318	436.08	400.067	356.187	520.51	474.336	504.45	382.649	460.342	343.117	368.977	407.809	355.411	379.222	417.425	360.142	394.618	480.168	428.366	178.081	183.803	218.888	204.411	394.49	328.49
513.202	552.41	435.773	405.117	356.591	517.774	473.363	506.823	385.855	462.493	340.54	370.188	403.56	355.521	379.7	418.997	360.058	391.467	478.523	430.488	179.518	182.216	218.158	203.38	395.544	330.313
511.677	550.948	435.341	408.003	355.764	513.433	469.004	505.763	387.267	463.232	337.345	371.141	398.938	354.562	377.171	416.516	359.594	387.767	472.845	427.969	178.709	182.408	215.885	202.062	394.696	330.921
510.808	549.081	432.017	405.231	351.995	509.092	463.245	503.326	384.099	459.013	337.995	366.694	400.15	350.781	374.763	411.312	356.889	387.722	465.457	421.776	178.569	181.928	215.753	202.252	394.621	329.978
507.926	545.514	428.881	399.624	349.668	508.787	461.58	499.928	379.794	455.917	339.662	363.445	400.233	348.192	373.785	407.298	355.319	387.132	463.677	416.285	177.731	182.005	216.323	201.144	393.505	329.872
503.98	540.034	425.602	396.269	346.437	504.717	461.482	495.309	376.488	450.137	337.15	359.635	398.85	345.069	370.149	405.418	351.953	385.312	463.6	413.957	179.15	182.514	215.09	201.677	392.585	328.472
504.887	535.52	420.676	396.848	344.615	505.385	463.661	490.634	376.115	444.021	336	354.063	398.972	341.603	371.236	408.681	347.892	384.531	467.104	417.571	178.758	183.029	213.745	199.708	384.681	322.76
502.113	532.803	420.667	397.937	345.327	506.266	461.341	488.975	377.053	443.445	335.374	353.873	398.571	342.685	370.428	407.727	347.553	384.503	462.724	417.232	178.477	183.567	215.175	200.928	385.769	323.922
499.204	529.318	416.964	395.658	342.846	504.372	459.901	485.405	374.695	440.267	335.138	350.895	399.189	339.767	371.126	404.149	345.511	384.231	460.096	412.668	177.635	183.375	214.525	200.574	385.511	324.064
499.814	530.046	418.279	396.051	344.385	504.648	461.395	486.363	375.542	440.904	336.959	351.738	401.359	341.301	371.525	405.579	346.689	386.241	460.282	413.954	178.245	184.019	215.089	200.677	387.456	323.806
507.294	539.48	424.964	400.051	350.462	507.251	466.7	494.722	380.366	446.651	339.228	358.219	405.433	347.616	373.942	410.943	351.731	390.879	466.966	420.208	178.935	183.087	218.221	202.251	387.612	324.29
509.801	544.688	429.117	406.278	355.827	509.045	465.985	499.518	386.252	456.055	341.959	365.422	407.065	352.534	374.178	412.382	357.406	393.338	467.62	422.517	179.022	182.856	215.488	200.246	386.076	327.339
509.511	544.549	428.468	406.38	354.365	506.703	463.808	499.18	385.733	453.781	342.325	365.181	405.793	352.055	372.932	409.211	357.372	392.266	465.166	418.044	179.231	181.74	216.27	202.41	387.136	325.466
507.344	541.775	427.225	403	352.885	506.282	464.203	497.004	383.107	452.404	340.179	362.705	404.825	349.849	372.132	408.763	355.008	390.986	466.127	418.334	178.278	184	216.761	201.6	387.094	325.502
508.122	546.846	431.513	403.041	354.052	512.301	467.931	501.769	383.595	452.01	341.664	366.21	405.237	351.247	374.795	410.79	357.824	391.647	470.307	420.689	180.185	182.766	217.052	202.195	395.331	331.011
512.149	549.239	430.81	403.307	351.879	512.462	470.63	502.952	382.893	457.421	344.054	364.336	407.684	349.589	376.045	412.144	357.407	393.061	473.064	422.115	179.903	183.16	219	205.985	395.844	326.711
514.23	553.649	434.576	403.294	355.802	515.376	468.07	507.11	384.442	459.989	340.916	370.189	402.896	354.261	378.305	414.928	360.187	390.654	471.993	425.617	180.037	182.949	216.411	203.416	395.166	330.089
512.733	549.996	431.306	404.674	352.379	509.537	463.336	503.607	383.916	460.592	339.192	367.417	400.601	350.343	375.269	411.47	357.774	387.95	466.815	421.7	178.427	182.18	216.574	202.534	393.346	327.841
508.022	543.874	427.315	397.775	348.899	505.714	457.687	498.318	378.374	454.626	339.436	362.872	399.426	346.343	373.761	406.96	354.865	386.064	459.679	416.332	178.131	182.843	216.141	201.687	390.924	326.958
504.361	539.927	422.91	396.712	344.783	506.434	458.331	494.191	376.099	450.469	337.753	355.948	398.518	342.233	373.311	405.676	349.732	384.35	460.573	414.337	179.351	183.266	216.068	201.293	389.343	325.682
500.239	535.216	419.189	398.687	343.283	502.944	461.241	489.867	376.694	443.784	336.656	352.459	399.099	339.74	370.611	405.067	347.06	384.157	463.569	413.741	178.943	180.872	214.589	201.057	390.144	325.725
497.755	530.337	416.414	392.117	341.322	503.968	459.926	485.811	371.954	439.092	333.924	350.298	394.822	339.398	371.992	404.241	344.704	380.871	462.373	412.55	178.669	181.872	214.96	202.046	389.988	325.477
495.1	526.156	415.613	389	341.404	502.588	459.235	482.951	370.107	436.308	328.951	348.177	391.853	338.918	370.386	403.758	341.608	378.528	461.187	411.49	177.184	182.548	214.104	201.138	383.408	320.081
498.602	529.046	416.892	393.962	343.904	506.774	460.801	485.211	374.092	437.404	334.163	349.131	397.779	341.795	372.229	407.242	344.017	383.686	463.044	415.695	178.079	182.519	215.098	201.503	384.983	322.042
504.9	536.422	424.324	397.392	349.769	509.822	464.079	492.609	378.489	446.671	339.886	356.346	405.369	347.315	373.678	411.001	350.722	390.755	467.65	420.737	178.931	182.202	216.794	202.81	385.996	323.261
505.814	539.514	428.468	399.203	352.096	513.124	466.03	496.113	380.504	451.418	339.098	361.7	403.797	350.247	374.993	413.231	353.978	390.317	469.762	422.911	178.628	183.558	217.42	201.651	387.792	325.399
506.756	539.04	428.667	400.582	352.077	514.272	466.501	495.901	381.328	452.411	338.642	362.983	403.733	349.849	376.552	413.888	354.667	390.169	468.51	424.071	180.368	182.913	216.42	202.585	388.307	324.544
506.081	539.491	427.838	400.57	350.538	513.79	466.476	495.852	380.71	452.507	337.545	360.89	400.912	347.397	376.585	412.533	352.914	387.441	470.313	423.174	179.361	182.202	215.896	202	387.274	325.728
508.271	542.948	431.018	401.278	353.25	511.659	463.873	499.201	382.214	455.651	336.463	365.705	399.627	352.082	376.111	411.925	355.714	387.659	465.316	422.075	178.083	183.01	216.344	203.323	387.221	325.551
512.946	550.052	433.982	406.43	356.231	510.272	463.385	504.687	386.504	460.438	338.74	368.764	402.221	355.384	374.207	413.044	358.506	390.431	463.449	422.863	179.426	182.875	215.985	201.4	388.293	326.629
513.581	549.408	434.384	408.111	357.409	507.786	464.036	504.452	387.985	460.76	339.262	370.233	401.964	354.918	372.492	411.367	359.651	390.121	463.724	420.871	177.463	181.015	215.068	201.644	387.42	327.34
511.509	546.304	428.979	405.149	350.428	508.049	463.608	500.448	383.428	455.979	342.368	363.811	403.462	348.658	373.19	408.853	356.485	389.666	463.853	418.265	178.391	182.621	216.607	200.162	385.909	323.661
512.911	548.235	429.988	406.44	351.178	505.671	464.985	502.019	384.504	458.294	343.018	362.946	406.941	348.658	372.591	410.93	356.138	392.27	464.813	420.753	178.171	182.813	216.752	201.177	387.234	323.446
510.577	543.449	425.762	403.921	348.986	504.521	462.962	497.452	382.115	453.726	342.018	360.009	405.425	346.712	371.108	406.976	353.863	390.646	463.053	416.417	177.438	182.15	215.657	201.295	387.336	323.411
508.531	540.784	424.717	403.073	348.409	503.425	461.919	495.42	381.374	451.445	344.205	358.258	406.978	344.863	371.191	406.6	353.457	391.342	463.049	415.514	177.799	182.236	215.439	200.377	386.618	323.439
510.282	544.414	429.744	401.478	352.525	507.326	464.277	499.596	382.046	455.212	344.847	363.195	408.093	350.315	372.673	409.23	356.926	393.549	466.58	418.778	179.496	182.39	215.261	201.911	387.885	324.972
511.477	546.368	429.285	404.845	353.044	508.618	467.367	500.607	384.283	456.753	344.343	364.642	407.513	350.178	373.386	411.679	357.707	393.08	469.958	421.508	180.142	184.13	215.371	201.644	389.215	325.566
510.405	544.484	427.961	406.744	350.198	508.148	468.392	498.941	384.298	452.78	342.644	362.482	405.872	348.397	373.376	413.265	355.704	391.404	470.635	423.423	178.936	183.505	215.454	202.777	389.181	326.396
507.873	541.861	426.234	403.987	350.692	508.241	467.129	496.669	382.832	450.74	338.919	361.937	401.931	348.589	374.338	413.2	354.072	388.503	468.437	422.652	178.426	182.096	215.423	201.677	389.163	328.491
505.679	536.844	425.577	395.671	351.327	510.339	467.269	493.356	378.069	452.829	338.724	360.473	405.028	349.247	375.457	411.588	353.042	390.986	470.571	421.571	177.708	183.625	216.794	202.979	385.834	323.318
507.249	540.549	426.658	397.089	350.365	512.568	466.143	496.035	378.542	452.041	333.878	360.354	397.59	349.041	376.56	412.382	351.308	385.369	471.592	422.712	178.986	184.471	218.442	204.841	388.651	324.265
506.869	541.04	426.532	400.747	351.962	509.422	461.965	496.285	381.382	453.014	332.919	362.511	395.972	349.562	372.571	407.074	352.4	384.29	463.606	416.894	178.726	183.24	216.006	201.01	385.622	321.94
508.76	543.173	427.252	399.671	349.808	503.58	460.252	497.866	379.878	452.219	334.293	361.57	397.161	348.192	370.935	405.712	352.25	384.834	462.065	414.994	177.852	181.356	214.411	199.872	384.892	321.728
509.267	543.769	425.532	399.241	351.827	505.267	458.749	497.556	380.42	452.849	337.902	362.063	400.664	349.699	371.552	406.027	353.808	387.834	460.506	414.907	177.834	180.846	215.113	200.241	384.902	322.251
504.652	537.41	421.82	396.709	347.5	503.381	456.894	492.232	377.176	448.815	335.805	358.342	397.82	345.123	370.804	403.99	350.642	384.555	459.771	412.689	177.599	181.462	214.853	199.974	384.646	323.519
499.204	530.636	419.973	394.241	344.173	503.635	457.98	487.384	374.366	443.829	334.415	353.7	397.977	340.932	370.725	404.299	347.111	383.617	461.438	412.757	178.895	182.067	213.709	200.19	383.071	321.668
503.178	533.571	424.342	398.313	349.063	504.57	462.165	490.879	378.763	444.437	337.587	358.562	400.329	345.351	371.319	407.416	351.396	386.49	464.276	416.343	177.81	181.979	215.123	201.285	384.904	323.111
505.812	538.23	424.162	400.224	349.909	505.763	464.94	493.647	380.251	445.697	339.433	357.647	402.956	346.009	371.915	408.391	351.424	388.621	466.463	416.897	178.824	181.113	215.847	200.89	387.184	323.196
510.128	542.317	425.045	401.971	350.043	507.573	466.334	496.482	381.358	450.506	341.035	358.491	405.274	347.187	372.498	410.413	352.526	390.652	467.637	419.25	178.857	182.286	216.23	201.67	387.147	322.793
510.441	542.386	428.585	398.566	349.216	510.484	468.029	497.908	378.977	453.855	340.766	360.233	404.311	346.283	374.741	413.383	353.582	389.704	470.965	422.812	178.683	182.084	215.132	201.819	387.582	322.369
511.59	545.363	430.396	400.971	352.466	513.671	469.084	500.429	381.717	457.259	343.132	363.444	406.896	349.064	375.882	416.635	356.504	392.338	472.395	426.883	178.885	183.325	215.755	200.757	387.506	323.542
514.002	550.519	431.72	404.237	351.582	512.97	467.996	504.087	383.335	459.444	343.01	364.377	407.021	350.201	376.516	414.933	357.076	392.718	471.141	425.366	179.355	182.777	216.196	202.147	387.22	325.005
514.138	549.022	428.856	405.73	350.37	510.317	465.205	502.055	383.755	459.937	343.628	362.55	406.09	349.146	374.944	411.478	356.085	391.756	467.485	420.86	178.723	182.161	217.454	203.475	386.385	323.987
505.3	536.947	425.729	397.781	349.909	509.117	462.027	493.478	378.778	452.978	339.791	360.993	402.265	346.913	374.347	409.238	353.749	388.331	465.351	418.651	179.023	182.815	215.696	202.747	386.431	321.75
507.638	541.647	426.505	401.177	348.942	511.367	462.588	496.644	380.443	451.014	339.041	359.928	401.654	348.123	375.611	408.681	352.792	388.179	465.045	418.263	180.336	182.163	215.804	202.067	385.632	322.767
510.213	545.121	428.838	402.203	351.904	508.942	464.253	499.673	382.237	455.712	336.992	363.076	399.843	349.932	373.952	409.061	354.164	387.279	465.872	418.602	178.325	183.019	216.988	202.215	385.605	323.519
506.1	538.012	424.126	401.494	347.654	504.975	461.849	493.5	380.122	451.815	338.154	358.506	399.959	345.534	370.399	405.187	351.553	386.259	462.36	414.156	178.913	182.163	215.908	200.692	384.664	321.594
504.24	537.324	423.279	400.861	346.269	506.715	460.65	492.75	379.191	445.966	335.024	355.574	399.028	344.137	371.965	404.555	348.553	385.21	459.859	413.486	177.516	182.365	215.337	201.451	384.96	323.314
500.389	529.803	421.901	394.418	348.615	506.432	460.738	487.63	376.237	444.753	335.244	356.173	398.249	345.329	372.343	406.922	349.022	384.928	460.786	415.834	178.744	182.933	215.472	202.99	387.362	323.523
507.724	541.445	428.261	399.291	353.154	510.702	464.546	497.208	380.977	451.295	339.106	362.063	402.76	352	374.506	409.076	354.219	389.983	466.438	418.739	177.91	183.183	216.092	201.605	387.392	325.456
507.308	541.763	429.82	405.177	353.423	508.046	466.201	498.011	384.634	452.788	338.862	363.958	403.654	352	372.481	413.341	355.383	390.652	467.841	423.442	179.61	183.567	215.985	202.123	388.472	326.099
505.19	538.884	426.667	401.456	350.654	507.987	466.308	495.025	381.29	450.726	337.008	360.84	400.811	349.041	373.852	412.775	352.697	387.779	467.926	422.842	178.812	182.952	217.196	202.913	388.306	327.799
508.522	544.323	427.902	402.172	350.477	506.173	464.197	498.82	381.652	453.613	338.99	362.061	401.074	349.053	372.727	410.856	354.179	387.979	466.06	420.414	178.432	183.055	216.633	202.238	390.815	329.559
508.436	543.728	427.659	401.982	348.977	506.774	462.702	498.363	380.942	454.298	337.852	362.078	399.71	346.738	372.919	409.552	353.801	386.375	463.536	418.617	177.89	182.949	215.215	202.628	391.29	327.344
506.571	541.774	426.641	397.868	349.342	507.352	461.007	496.775	378.606	453.566	338.803	361.209	400.82	346.56	373.189	408.205	353.554	387.161	463.426	417.959	179.031	184.103	216.025	201.73	388.994	324.899
508.422	544.294	427.92	400.02	350.034	507.16	463.165	498.81	380.179	453.805	334.478	361.905	396.807	347.67	373.934	410.268	352.534	384.437	465.735	419.716	178.479	182.507	214.541	201.038	388.828	324.09
507.196	541.121	426.722	398.893	350.361	508.921	462.499	496.408	379.629	452.449	339.462	362.031	401.102	347.711	373.957	410.239	354.32	387.661	466.175	419.864	178.952	184.363	216.749	202.371	388.105	324.726
510.322	545.26	424.758	401.121	347.611	508.355	463.486	498.162	379.881	454.072	339.202	359.955	401.682	345.423	374.081	413.019	352.865	387.52	464.014	422.764	178.443	182.651	217.663	203.038	388.847	327.376
503.929	534.832	419.938	396.437	344.15	502.454	457.598	489.926	375.683	447.442	336.584	355.749	399.668	341.067	372.001	406.886	349.201	384.916	458.422	415.746	178.533	182.084	215.81	201.535	386.557	324.81
503.68	533.289	420.362	393.627	343.65	501.004	458.743	489.151	373.79	443.353	336.503	353.251	398.277	339.67	370.586	406.54	347.529	383.523	459.403	415.024	178.417	182.978	217.157	201.459	386.615	323.722
507.566	539.659	422.991	398.051	348.673	506.927	460.855	494.06	378.45	448.226	337.13	356.743	400.922	345.849	373.29	407.258	350.042	387.059	463.791	416.288	178.606	181.038	217.209	200.59	385.776	322.618
508.244	541.728	426.712	401.57	351.5	511.209	464.676	496.775	381.695	451.89	341.829	361.523	406.493	349.836	374.74	410.184	354.794	392.231	468.005	419.921	180.238	183.375	215.325	201.887	386.861	322.247
504.199	537.289	425.342	399.62	352.846	510.717	463.604	493.535	381.053	452.596	338.463	363.038	402.968	350.192	374.278	407.511	354.642	389.683	466.018	416.994	178.57	182.962	213.604	200.692	385.606	323.456
503.9	536.855	426.018	401.671	353.019	509.171	466.602	493.535	382.359	451.562	341.163	363.097	405.406	350.726	374.285	409.211	355.603	391.641	468.392	418.336	179.592	182.385	214.647	199.933	385.074	322.247
505.692	539.468	425.919	403.418	352.019	506.86	464.878	495.088	383.015	449.404	340.211	361.743	404.396	349.11	372.587	410.701	354.386	390.479	465.723	420.568	179.032	183.067	216.485	201.872	387.352	323.767
508.09	542.832	428.658	404.278	352.769	506.891	462.932	498.208	383.832	452.007	341.992	363.443	405.055	349.575	372.939	409.667	356.114	391.09	464.342	419.249	181.159	183.423	215.245	201.149	386.188	324.343
507.059	541.855	425.126	402.797	348.154	508.026	463.922	496.232	381.107	450.219	342.122	359.819	405.677	346.822	372.386	406.802	353.772	390.862	465.302	415.979	179.047	181.798	214.552	199.262	386.745	324.601
508.344	542.335	423.459	403.544	348.346	507.916	465.34	495.873	381.634	453.178	340.358	358.485	403.06	346.164	370.672	405.894	352.292	388.738	468.242	414.514	179.819	180.24	215.761	199.892	387.736	324.65
503.35	536.003	425.462	400.304	348.35	510.992	467.715	492.799	379.681	448.028	337.412	360.15	398.799	345.611	371.918	407.001	352.381	385.41	470.722	415.765	179.556	182.656	214.722	200.596	390.052	326.169
506.187	538.379	427.579	400.468	350.427	514.761	469.149	495.074	380.604	450.179	339.184	361.657	402.379	347.255	374.851	410.024	353.979	388.503	473.859	419.242	179.473	184.425	214.218	200.899	389.016	326.823
513.273	545.529	431.2	394.127	350.946	516.748	468.904	500.845	376.986	456.145	337.144	362.505	401.462	349.995	377.619	415.328	353.84	388.507	475.191	425.288	178.17	184.223	216.774	204.571	390.878	321.773
516.051	550.188	431.399	399.861	351.773	517.11	473.536	503.76	380.772	462.61	337.843	363.678	401.31	351.009	379.306	420.143	354.851	388.648	477.431	430.995	178.593	184.425	220.344	207.735	393.44	326.72
507.726	540.587	426.245	398.063	346.966	509.606	463.956	495.898	377.78	454.104	332.477	361.041	395.725	345.803	375.263	411.541	351.281	383.158	467.073	420.574	177.993	183.483	216.09	202.653	387.904	329.37
505.721	539.789	422.227	396.354	343.946	503.718	460.352	493.841	375.551	445.912	336.225	355.627	395.467	341.885	371.341	407.872	348.998	381.979	462.513	417.02	177.701	182.416	213.025	200.201	387.622	326.067
508.11	543.05	423.444	399.987	344.946	503.327	458.416	496.303	378.139	450.33	334.884	356.644	395.914	343.844	371.723	405.909	349.209	382.807	459.038	416.118	178.051	180.954	215.252	200.637	387.97	328.416
495.323	529.344	416.516	386.367	342.216	503.549	459.596	485.246	368.841	441.98	327.762	351.568	386.743	342.173	370.225	405.648	343.434	375.524	460.886	413.952	177.813	183.723	219.47	204.694	390.715	322.996
488.376	510.792	417.351	378.519	342.385	503.018	457.785	474.271	364.176	436.288	317.585	349.797	379.3	335.781	372.603	408.932	338.792	368.345	455.124	416.977	179.238	184.885	224.08	206.636	386.167	319.452
510.176	545.069	425.495	397.456	349.731	505.481	461.155	498.335	378.511	453.034	341	357.97	403.797	347.74	373.255	406.678	352.172	389.686	460.242	415.409	178.87	182.663	215.862	201.313	383.469	324.714
502.357	535.214	419.649	398.354	346.212	499.739	455.562	490.046	377.656	446.411	337.26	353.92	399.346	343.356	369.835	400.966	348.228	385.252	453.365	408.313	178.26	180.365	213.494	200.385	382.289	318.873
501.439	533.422	422.676	399.165	346.635	500.492	454.291	490.137	378.313	444.568	339.252	354.27	403.853	343.082	371.805	401.976	349.139	388.555	451.834	409.801	177.884	181.163	213.755	200.462	382.137	321.159
508.222	542.763	428.874	407.456	353.942	508.676	461.442	498.25	386.214	451.13	343.472	361.257	408.442	350.233	374.418	410.084	355.181	393.79	463.979	419.268	179.556	183.673	215.172	200.067	384.215	323.668
515.321	553.983	433.505	413.468	358.942	514.009	465.98	506.894	391.824	460.781	348.472	368.776	414.387	356.589	374.837	413.503	361.839	399.838	469.667	424.529	179.838	183.904	216.153	202.338	385.697	324.152
512.05	548.335	431.73	411.62	354.712	510.634	463.679	502.761	389.031	458.959	345.813	366.92	412.806	352.589	373.863	414.412	359.708	397.648	467.58	425.842	178.57	182.154	214.911	202.831	386.234	323.177
511.208	545.098	430.676	406.532	352.731	511.341	463.748	500.377	385.176	455	344.618	363.932	411.341	350.822	374.666	412.48	357.333	396.107	466.531	423.046	179.079	181.356	216.086	201.374	385.509	323.18
519.833	571.179	442.64	458.696	364.462	518.611	466.714	520.94	421.29	465.171	349.041	379.924	410.779	364.151	387.745	423.462	369.372	399.041	456.354	435.714	181.462	187.317	239.322	212.41	426.134	384.332
509.385	549.41	439.577	452.266	360.923	512.461	462.168	506.482	416.008	452.849	341.065	375.135	404.567	360.137	386.514	419.507	363.494	393.383	450.724	430.174	180.996	186.288	239.04	211.851	422.939	381.954
507.533	548.246	436.554	456.246	359.014	507.097	461.509	504.592	417.651	448.646	350.821	372.791	413.297	357.151	382.667	417.814	365.285	399.164	448.346	428.447	180.575	187.048	240.378	212.185	431.258	383.205
506.42	529.645	420.05	371.486	347.322	490.425	444.936	486.81	361.895	444.653	343.163	352.415	409.094	341.219	359.42	388.053	349.254	392.009	447.457	396.169	174.756	183.019	216.547	202.677	391.806	320.502
514.017	544.119	426.896	380.309	352.802	493.918	451.383	498.303	369.391	453.584	352.829	357.584	419.532	348.274	361.861	392.62	355.96	401.595	454.711	401.104	175.777	183.298	213.439	207.775	399.571	328.827
513.433	542.905	426.302	383.145	353.879	493.207	451.334	497.331	371.528	456.153	352.333	360.061	418.864	350.302	360.629	391.56	357.421	401.606	453.432	400.252	175.095	181.885	210.823	207.031	396.256	327.265
511.895	542.212	424.599	382.6	351.456	489.909	449.033	496.243	370.238	456.42	352.463	358.951	418.325	347.987	360.074	391.505	356.735	400.619	451.564	400.581	175.232	181.712	208.016	203.288	352.819	299.619
505.37	533.761	420.095	379.524	348.399	487.461	445.386	489.335	367.17	451.433	350.333	354.669	415.822	344.439	358.931	389.032	353.188	397.854	448.263	397.758	174.395	180.442	209.737	204.277	353.839	300.792
505.311	531.587	419.68	380.651	346.322	487.742	445.08	487.849	367.025	446.201	350.732	352.804	418.265	343.261	359.125	389.685	352.096	399.385	448.397	398.233	174.413	181.808	209.504	200.159	333.037	277.813
509.402	538.281	423.824	385.562	351.11	493.047	445.909	493.546	371.887	450.598	350.455	356.951	418.108	347.672	359.566	390.96	354.732	400.378	448.136	399.642	174.499	182.385	211.277	202.718	342.751	282.742
510.715	535.145	420.252	388.987	348.019	491.207	445.508	490.239	372.725	449.856	351.943	354.042	418.862	344.534	357.17	389.958	353.325	400.152	444.94	398.641	174.408	182.317	211.687	202.169	317.385	240.71
508.534	536.555	422.595	392.481	347.827	489.977	449.826	492.014	374.756	448.027	346.398	356.034	413.401	344.589	360.851	393.273	352.742	396.079	449.023	401.068	176.069	183.288	213.779	206.533	343.328	283.714
513.543	544.37	423.063	395.949	351.308	491.171	452.843	496.958	378.229	451.644	353.846	358.346	420.548	348.808	360.72	395.448	356.808	402.49	452.892	404.459	175.04	181.865	213.42	206.231	346.984	294.749
509.941	538	425.739	393.709	351	494.827	454.038	494.123	376.756	451.692	354.203	359.376	419.041	348.219	362.946	395.334	357.608	401.214	456.611	404.726	175.148	183.356	214.209	207.708	375.356	322.106
519.063	549.653	430.45	395.354	359.365	501.817	455.606	503.063	381.069	461.185	357.862	366.333	425.226	356.562	365.221	396.323	363.439	407.941	459.949	405.992	175.787	182.481	213.294	203.544	328.984	269.449
518.009	548.682	430.532	397.582	361.865	498.773	454.61	502.504	383.405	464.719	357.358	370.435	423.323	359.055	361.724	396.05	365.967	407.145	460.049	406.205	175.509	183.048	212.282	203.323	332.662	278.265
510.471	539.428	426.081	394.177	355.115	494.82	451.019	495.127	378.672	456.158	353.285	364.063	420.276	351.63	359.559	392.819	360.381	402.997	456.078	402.477	174.44	181.452	210.813	202.646	340.352	286.544
508.769	537.451	422.973	398.127	349.769	496.802	453.491	492.708	378.931	449.938	352.504	358.013	417.645	346.685	361.205	393.677	356.131	399.783	454.377	401.488	177.224	183.538	211.752	205.446	400.861	341.205
510.146	542.519	428.877	399.738	354.437	498.632	455.612	498.103	381.755	454.673	356.135	362.714	422.123	351.932	364.797	397.591	360.465	404.454	457.895	406.947	176.184	183.111	210.712	202.192	339.06	286.221
514.53	549.502	429.238	406.219	355.168	500.924	453.441	502.498	385.954	457.105	354.834	364.963	420.538	352.247	365.185	398.36	361.502	403.347	457.247	408.553	175.909	181.102	210.31	207.243	410.232	350.211
509.648	539.219	427.652	396.079	351.899	498.158	451.47	495.614	378.542	452.05	352.46	361.389	417.764	348.672	363.332	396.665	358.338	400.371	455.702	406.764	175.187	182.246	207.43	202.735	351.623	292.914
510.816	544.19	428.166	401.231	353.995	498.936	453.567	498.843	382.481	455.29	357.192	362.482	422.201	350.74	364.742	397.486	360.674	404.213	457.833	408.273	176.187	181.794	206.264	200.125	326.121	253.363
511.263	544.057	428.076	403.75	353.322	500.314	453.246	498.727	383.733	455.495	356.59	362.013	422.671	350.685	364.959	398.237	360.16	404.55	456.622	409.048	176.148	181.929	204.497	200.951	339.587	286.038
516.123	549.207	431.067	407.687	355.379	500.733	455.334	503.033	386.923	456.249	357.021	364.516	421.957	352.644	367.36	400.435	361.954	404.509	456.753	411.318	176.653	182.419	203.758	203.72	346.421	297.889
518.702	556.254	432.526	403.839	357.783	503.544	451.573	507.896	385.557	458.961	348.053	366.583	412.247	356.124	367.524	398.607	360.252	398.119	451.517	408.142	176.357	184.554	205.418	208.843	418.736	344.889
511.178	545.589	435.553	388.383	357.533	502.666	457.713	502.582	376.137	454.804	326.72	370.224	389.247	359.384	369.789	406.165	355.36	381.73	456.176	416.077	176.447	188.448	230.329	217.643	405.182	332.589
498.575	518.301	426.495	373.481	354.019	501.622	460.297	482.419	365.756	444.39	318.398	363.127	383.843	349.37	368.656	409.538	347.844	375.166	459.606	420.286	175.43	187.375	241.061	216.482	385.442	329.445
517.448	552.029	434.631	394.443	359.462	500.317	455.358	506.144	380.557	464.336	352.626	370.878	419.452	358.37	370.348	405.854	364.642	404.076	455.232	416.348	177.769	182.99	226.135	209.41	377.947	326.102
510.973	543.341	424.505	397.114	352.538	491.282	448.109	496.894	379.42	459.055	350.52	364.426	415.092	351.521	363.917	397.215	359.675	399.09	447.082	407.118	175.361	180.962	221.874	207.251	374.994	322.943
504.724	529.653	420.333	388.215	347.769	485.932	444.318	486.926	372.16	449.774	346.561	357.084	412.793	345.959	360.06	389.096	353.489	395.969	440.747	395.911	175.061	181.913	220.926	205.846	368.149	314.989
506.552	534.803	420.622	394.646	347.519	485.937	444.899	490.176	375.939	446.938	354.301	355.878	420.935	344.315	360.49	390.687	355.339	401.648	442.403	398.17	175.52	181.615	219.58	204.323	368.84	315.042
512.222	542.942	424.982	399.709	352.615	493.006	446.388	496.838	381.015	446.705	352.764	357.772	419.005	348.068	363.368	391.273	356.061	401.148	444.782	398.469	176.617	183.01	217.715	206.159	369.169	309.509
513.946	544.717	427.946	398.772	356.846	494.487	451.004	499.077	382.13	453.185	350.984	362.485	420.71	353.603	363.393	393.642	358.556	403.817	451.878	402.124	176.264	184.125	214.758	202.144	369.659	310.986
513.588	543.069	427.613	399.456	357.288	497.183	453.898	497.944	382.718	457.144	354.163	364.055	422.802	353.822	363.735	398.506	360.675	405.438	454.952	407.631	175.841	183.183	216.113	204	368.016	306.989
513.964	541.872	427.429	396.569	354.008	497.932	453.302	497.143	379.675	458.442	354.624	362.549	421.33	349.981	364.346	396.645	359.841	403.369	456.5	406.254	176.01	183.236	215.926	205.065	367.906	306.36
516.439	545.93	428.456	398.784	355.143	497.467	451.702	500.016	381.462	456.126	353.161	362.287	420.399	351.2	364.881	395.467	359.169	402.98	452.71	404.058	174.963	183.111	214.933	204.47	361.071	303.83
514.901	544.3	427.798	396.594	355.258	495.297	450.977	498.766	380.187	458.222	353.624	362.122	420.477	351.091	362.724	394.136	359.219	403.011	452.122	402.996	176.125	181.919	214.693	203.342	359.952	297.565
513.815	540.861	426.879	394.265	354.508	494.013	450.834	496.312	378.485	453.983	352.234	359.996	420.077	349.447	362.441	395.331	357.344	402.297	452.226	403.994	175.699	182.592	211.782	203.926	357.157	294.494
518.647	548.878	428.753	396.607	354.681	494.857	451.822	501.928	379.965	458.503	356.128	360.709	422.911	350.694	363.297	396.303	359.144	404.731	453.651	405.498	175.631	182.284	207.61	203.829	355.857	295.113
518.752	550.335	431.096	400.025	357.162	495.194	453.885	503.731	383.011	463.948	354.836	365	420.399	354.105	362.703	399.354	361.527	403.711	455.382	409.839	175.107	182.121	213.945	203.244	354.459	295.724
515.362	545.867	429.726	397.949	354.758	491.543	451.851	500.474	380.805	462.037	354.177	364.346	419.422	352.077	360.984	396.868	360.872	402.469	452.515	406.664	174.825	181.217	214.15	204.916	355.292	296.031
514.141	542.549	425.456	396.721	350.662	491.228	451.598	496.783	378.439	455.414	352.039	359.637	417.15	346.529	360.925	393.858	357.041	399.373	453.349	403.511	174.544	181.525	209.773	203.09	352.143	295.54
510.697	537.59	422.378	393.671	350.673	494.775	450.321	492.56	376.603	447.445	347.813	356.025	414.138	346.726	362.137	393.079	353.219	397.169	452.776	402.336	174.426	182.846	214.031	203.877	353.644	292.325
509.326	537.312	424.568	392.278	349.154	497.628	452.256	493.246	375.16	446.685	346.992	356.641	413.332	347.164	364.468	394.96	353.344	396.676	454.806	404.098	175.61	181.327	214.049	205.569	353.652	294.261
507.348	534.197	424.55	390.544	354	497.435	454.553	491.342	376.038	448.13	348.228	359.143	414.659	350.452	362.225	396.14	355.414	398.497	458.534	405.133	176.343	182.837	212.613	204.482	352.861	293.565
507.027	532.636	423.216	389.316	351.192	499.294	454.11	489.87	374.183	447.13	347.65	357.557	412.724	348.438	364.023	396.518	354.172	396.541	457.639	405.51	176.069	183.163	214.61	204.795	350.791	292.456
515.611	545.896	428.694	397.671	356.269	501.717	455.309	500.088	381.237	456.11	353.724	364.57	420.442	354.712	364.618	398.907	360.864	403.897	459.506	409.403	176.422	181.913	216.288	204.8	353.602	298.318
515.326	545.936	429.658	401.861	355.788	497.225	455.166	500.489	383.573	460.822	353.618	366.249	420.041	354.288	363.231	396.096	361.933	403.49	459.402	406.508	175.56	181.288	211.893	205.549	352.551	297.88
513.674	542.601	425.505	398.329	352.462	495.29	451.66	496.835	380.122	458.034	351.919	361.684	417.406	349.849	361.143	395.501	358.347	400.4	453.085	404.884	175.105	181.625	210.997	204	353.72	298.247
510.339	538.387	423.423	394.544	349.538	492.758	449.606	493.454	376.679	453.39	350.203	358.532	415.184	346.178	360.937	395.684	355.686	397.814	449.131	404.527	174.798	183.433	208.399	204.39	354.167	299.163
513.012	542.308	428.496	394.643	351.292	494.128	450.167	497.825	377.434	453.245	350.578	361.142	416.002	350.067	361.668	394.84	357.533	399.404	449.762	403.105	175.744	182.649	206.518	206.213	356.748	301.938
515.745	545.857	429.397	399.339	355.984	495.476	451.145	500.339	382.129	457.656	354.903	365.037	420.149	353.56	362.385	395.676	361.574	403.387	450.938	405.332	176.279	183.004	212.678	205.444	357.046	300.927
515.935	546.574	430.1	400.693	355.811	496.69	450.846	501.051	382.877	458.054	354.968	365.762	420.458	353.752	363.441	395.077	362.074	403.666	451.462	404.703	174.564	180.87	207.034	204.285	357.226	301.627
517.496	548.198	431.163	403.048	356.888	496.93	451.737	502.456	384.724	461.362	357.83	367.353	423.702	354.752	364.193	396.612	364.099	406.345	451.822	406.24	174.856	183.447	210.859	204.675	357.849	302.181
517.025	547.938	430.73	405.921	357.484	496.519	452.919	502.128	386.694	460.65	357.659	367.222	423.882	354.533	363.892	398.384	363.955	406.425	452.868	407.607	175.336	181.976	210.813	205.285	360.87	303.068
517.066	547.175	428.172	406.25	355.292	491.902	452.534	500.663	386.022	461.944	360.058	365.319	425.841	352.889	362.404	397.924	363.522	407.476	452.178	407.632	175.568	182.014	209.914	205.48	360.802	304.786
516.939	546.4	428.19	405.719	354.504	493.563	451.292	500.199	385.388	462.478	358.188	364.349	422.91	352.135	362.908	399.713	362.244	405.094	451.337	409.126	175.849	181.851	213.764	207.439	360.738	302.132
512.093	543.395	430.325	388.82	357.061	499.008	453.871	499.202	376.213	453.917	340.96	366.155	407.034	356.19	365.776	401.931	357.547	394.235	456.421	411.657	175.827	185.956	226.635	212.752	363.062	296.21
497.729	520.821	420.207	364.139	352.442	500.232	449.786	481.496	359.496	448.562	322.114	359.873	384.641	349.041	370.672	401.695	346.972	375.679	457.767	411.035	173.942	187.423	234.147	210.703	380.629	304.088
517.851	552.295	436.622	392.823	360.558	503.207	459.397	507.085	380.015	464.466	353.512	369.321	427.166	358.068	370.963	408.293	363.919	409.772	460.649	419.226	177.56	184.423	223.482	206.359	384.326	331.297
510.9	542.665	429.477	396.418	354.077	494.155	454.118	498.426	379.611	456.068	343.236	364.641	411.779	351.411	364.559	402.153	357.328	396.583	452.781	412.44	177.292	183.913	220.095	205.344	383.212	328.717
510.796	539.468	427.315	395.468	350.923	493.239	450.242	495.634	377.786	450.397	346.683	359.519	414.35	346.562	363.197	393.987	355.133	397.286	448.404	402.62	176.217	182.327	215.776	202.749	379.696	321.502
514.932	544.058	428.162	398.063	355.481	493.366	448.673	498.761	381.16	453.986	351.228	360.97	419.134	351.123	363.052	392.329	357.642	402.014	445.895	400.199	175.556	182.644	216.325	204.497	381.287	315.922
514.38	545.116	428.459	402.405	358.077	492.866	449.479	499.521	384.809	454.185	350.057	363.852	417.719	353.753	362.426	393.853	359.139	401.617	446.224	402.251	177.181	182.75	215.528	203.118	381.004	315.848
511.964	539.757	423.216	392.418	352.096	490.104	447.945	494.208	376.412	449.829	347.545	356.954	413.327	347.041	359.888	389.161	353.739	396.641	448.494	397.064	174.455	181.731	214.549	203.313	357.007	304.032
510.814	537.723	423.892	393.519	352.288	493.079	449.752	493.232	377.153	448.932	350.675	357.021	415.138	348.479	361.998	391.122	354.853	398.359	450.981	399.181	175.581	182.76	214.457	202.785	354.727	298.675
512.614	542.134	426.759	396.985	353.567	497.939	454.418	497.04	379.75	456.163	354.407	360.308	419.709	350.11	364.48	395.486	358.292	402.189	456.221	404.728	176.559	183.055	215.112	205.186	360.543	301.471
514.153	543.602	429.236	398.087	355.682	499.869	452.847	498.902	381.254	459.252	353.545	363.738	417.561	352.535	363.762	395.142	360.255	401.192	457.482	404.069	176.989	182.171	215.348	205.632	359.062	298.223
514.804	544.654	427.975	395.694	352.086	500.203	454.5	499.05	378.384	456.889	353.822	361.481	418.234	349.275	363.979	395.756	358.864	400.875	457.763	405.276	175.841	183.469	213.873	205.109	359.426	298.654
512.696	540.11	423.263	393.479	348.778	497.004	452.341	494.441	375.735	453.376	350.366	358.173	414.552	346.658	364.422	394.649	355.505	397.461	454.843	403.722	175.545	182.161	213.082	204.76	357.036	296.877
505.673	531.342	416.903	388.125	345.298	496.517	450.019	486.614	371.124	444.78	347.041	352.721	411.851	342.932	363.044	391.727	350.78	394.503	452.264	400.112	175.184	181.632	213.747	204.914	356.713	296.849
504.641	533.671	419.543	394.96	346.24	493.908	450.148	489.064	375.62	443.698	349.7	353.611	415.128	342.822	362.443	395.51	352.275	396.927	450.934	404.977	176.328	183.007	214.634	205.591	355.711	297.315
509.582	539.677	426.119	394.821	352.855	497.659	450.582	495.293	378.162	449.109	351.025	360.113	417.192	349.576	364.041	397.474	357.008	400.172	451.728	407.025	176.122	182.613	213.247	205.509	359.317	298.82
516.976	548.983	429.885	401.036	356.221	498.333	452.1	502.434	383.246	459.533	355.757	366.194	421.81	353.494	362.933	399.102	362.628	404.613	454.322	409.782	176.332	184.267	211.394	205.811	354.887	297.029
514.837	544.393	425.946	397.671	353.692	492.151	449.515	498.099	380.214	455.712	352.984	362.979	419.618	351.575	361.546	395.778	359.564	402.49	449.952	405.27	174.968	181.702	211.285	203.718	353.133	295.862
509.914	538.237	420.865	395.456	347.596	488.938	450.556	492.363	376.458	452.116	349.878	356.013	414.599	345.342	359.706	394.935	353.917	397.166	450.124	404.085	175.184	182.125	209.684	204.333	350.844	295.519
505.724	532.185	421.36	393.203	349.269	494.169	450.475	488.87	375.763	447.24	346.455	355.793	411.654	345.808	363.768	394.358	352.603	395.079	450.788	402.764	175.469	181.231	211.294	204.785	354.641	300.261
510.557	540.601	427.324	393.354	353.077	497.833	452.732	496.327	377.366	453.986	350.691	360.899	416.664	351.014	364.422	395.948	357.411	400.138	454.506	404.811	175.859	183.606	212.595	205.533	353.501	300.201
516.127	546.37	431.82	398.177	359.519	499.893	454.921	501.599	382.832	458.219	352.642	367.19	420.35	357.342	364.563	398.755	362.219	404.49	456.927	408.303	176.91	184.875	212.994	206.862	358.848	302.915
512.357	542.827	427.82	398.089	355.673	494.483	451.835	497.877	381.252	456.89	350.447	364.304	418.143	352.986	361.926	398.207	359.569	401.741	453.346	408.181	174.809	183.106	213.954	206.21	358.632	302.24
512.154	540.931	426.919	394.443	353.308	492.826	451.46	496.37	378.115	456.897	351.033	361.949	417.438	350.699	362.211	398.215	358.219	400.638	453.053	408.031	175.671	183.019	214.359	205.892	356.087	303.194
511.529	540.335	427.784	393.43	352.846	493.999	450.659	496.345	377.321	456.459	350.098	363.105	415.889	350.315	361.695	395.214	358.661	399.383	451.887	403.965	174.931	181.519	212.537	204.626	354.004	301.505
511.011	540.762	426.37	391.302	351.123	495.128	452.859	496.053	375.353	455.715	349.562	361.296	415.601	349.158	361.822	397.255	357.287	398.875	454.543	406.118	175.8	184.87	213.437	205.595	365.171	306.222
513.333	543.039	427.955	395.758	352.238	496.27	454.054	498.06	378.483	456.845	351.822	361.79	416.601	349.144	363.825	398.465	358.384	399.62	454.657	407.501	177.461	183.015	214.625	206.144	365.161	306.183
514.577	544.825	428.73	396.036	353.142	496.114	452.656	499.451	379.01	459.605	351.732	363.975	417.324	350.952	364.025	398.649	359.792	400.617	452.996	408.228	175.558	181.669	213.784	205.544	365.24	304.939
513.047	543.253	425.559	397.618	351.238	494.502	448.745	497.253	379.208	457.407	351.179	361.381	416.845	348.843	364.151	394.597	357.895	399.727	448.907	403.896	175.414	183.255	215.121	205.292	366.649	303.102
514.812	544.172	425.973	395.783	352.68	497.184	451.459	497.975	378.674	457.907	352.781	361.617	417.813	350.076	364.307	396.267	358.598	400.762	452.891	405.991	175.721	183.544	215.511	204.872	361.767	303.367
514.323	544.178	428.721	397.061	355.93	499.343	454.934	499.053	380.735	459.359	351.895	364.676	418.001	352.336	365.63	399.397	360.309	401.472	456.495	408.985	176.522	182.832	216.585	206.318	366.758	305.335
509.943	538.814	423.982	395.15	352.488	496.57	454.499	493.933	378.216	454.051	348.732	361.237	414.72	348.583	364.511	399.401	356.965	398.072	455.141	408.707	176.208	183.919	217.069	206.164	373.06	309.204
505.17	532.397	421.415	389.239	350.911	497.421	451.007	489.021	374.025	447.222	347.407	358.094	410.269	347.528	365.433	396.26	354.442	394.475	451.844	405.138	175.403	182.909	217.471	206.718	367.295	306.381
512.724	542.728	429.685	393	357	499.889	449.723	498.546	378.71	455.041	348.618	364.262	413.834	354.945	366.915	394.965	358.917	399.01	452.12	404.311	175.578	183.904	215.712	206.062	366.618	306.707
512.814	543.434	429.207	395.924	356.712	499.391	452.291	498.789	380.359	455.979	347.797	365.139	414.318	354.137	365.811	395.894	359.214	399.169	454.359	404.932	176.574	183.423	217.021	205.374	368.68	306.421
509.213	537.145	429.297	391.873	356.519	496.697	452.227	494.993	377.84	451.774	342.309	363.565	408.719	354.384	364.664	395.548	356.303	395.041	454.13	404.431	176.249	182.75	215.607	202.738	369.948	307.456
510.688	539.769	425.396	395.291	354.038	496.794	449.921	495.067	378.916	451.048	347.406	360.312	414.184	350.37	365.056	394.579	355.903	398.121	450.566	403.268	176.412	183.606	217.135	206.559	368.082	304.555
512.176	541.393	427.586	394.797	353.904	494.213	449.338	496.912	378.565	451.486	345.911	362.127	412.811	350.082	362.016	392.612	356.586	397.021	449.372	401.477	176.094	182.615	215.42	205.851	368.238	306.307
509.86	537.636	424.802	392.557	350.981	490.757	448.334	493.535	376.053	448.555	348.406	358.177	414.521	347.301	361.417	392.671	354.839	397.6	446.628	401.008	175.491	182.702	215.552	204.754	365.24	305.689
511.118	540.289	425.135	393.658	354	492.723	449.512	495.282	377.916	453.562	350.569	359.338	416.687	351.384	362.109	395.139	356.342	400.248	448.9	404.423	175.762	183.019	214.764	206.133	364.87	305.968
510.48	539.046	426.405	393.544	356.288	493.863	451.359	495.021	378.756	453.39	349.398	361.941	415.756	352.795	362.109	396.783	357.656	399.907	453.089	405.973	176.426	182.356	214.804	204.749	362.687	305.661
509.763	540.248	426.001	396.973	353.341	494.925	452.899	495.595	379.654	452.301	350.213	361.576	416.541	350.094	362.906	396.592	357.693	399.815	453.398	406.004	177.186	183.804	215.441	206.051	370.565	308.386
510.75	540.341	424.181	397.859	350.938	495.121	451.954	494.94	379.234	453.972	352.424	359.255	418.882	347.67	361.832	395.823	356.921	400.956	453.785	404.895	175.493	183.987	216.346	204.795	368.024	307.757
512.641	542.554	422.857	396.72	349.091	496.671	451.321	495.771	377.814	454.157	352.782	357.268	418.826	345.615	361.964	396.434	355.735	400.398	453.645	405.449	175.525	180.612	215.748	205.508	366.457	306.312
513.469	543.242	427.65	397.239	351.438	500.775	453.583	498.063	379.058	454.027	351.766	361.158	417.131	348.834	365.57	397.312	357.949	399.939	456.438	406.386	176.251	182.545	214.911	204.508	361.894	304.365
515.854	546.237	429.857	397.416	354.88	501.93	455.25	500.75	380.531	456.568	353.457	364.398	418.462	352.135	365.943	398.418	360.66	401.767	458.045	408.131	176.543	184.689	214.435	205.215	356.563	303.372
515.614	546.745	427.443	399.77	351.188	501.137	454.036	500.116	380.486	455.836	352.733	362.525	417.527	349.806	366.526	399.264	359.179	400.48	454.619	409.324	176.818	182.064	214.902	205.985	358.076	303.22
513.56	543	425.136	395.871	348.322	496.425	452.348	496.933	376.997	454.219	352.164	358.816	415.895	346.464	363.979	396.795	356.543	398.418	453.26	406.144	175.81	183.295	214.806	204.651	356.569	302.521
513.401	542.56	427.118	397.707	351.226	494.384	453.754	497.44	379.257	454.39	348.855	361.166	413.965	348.368	363.92	398.424	356.96	397.453	453.52	407.917	176.514	183.4	213.503	205.58	361.729	302.298
511.285	540.549	424.667	396.354	351.327	491.655	450.434	495.257	378.481	454.349	351.455	358.916	418.516	348.233	361.438	396.768	356.367	400.824	449.484	405.784	175.166	182.462	211.994	205.692	360.936	300.152
511.656	539.422	422.676	394.405	350.731	488.237	449.188	493.792	377.069	451.301	350.984	357.641	416.899	347.11	361.685	395.847	355.367	399.331	448.376	404.809	173.96	181.856	213.046	204.892	357.662	297.647
511.842	539.052	424.423	393.734	351.788	489.256	451.025	494.25	377.084	454.753	351.52	358.19	417.235	348.849	361.563	397.027	355.911	400.021	449.689	406.27	174.773	182.827	212.85	204.862	358.069	299.555
511.674	541.387	426.036	396.456	355.519	494.596	451.072	496.303	380.206	458.007	352.106	361.608	419.475	351.986	363.981	397.144	358.361	402.486	451.422	406.625	175.39	182.75	212.601	205.451	359.066	299.912
510.172	540.283	425.369	394.722	354.462	494.716	448.88	495.37	378.74	457.473	350.756	362.338	419.083	351.877	362.044	393.256	358.381	402.166	450.908	402.732	177.578	182.962	212.758	205.61	356.626	297.491
501.665	528.902	421.432	390.873	350.808	492.744	447.572	486.898	374.969	448.37	344.837	359.848	410.41	348.37	361.74	391.028	354.719	394.793	449.731	399.386	174.928	181.712	212.942	205.682	358.918	296.421
507.054	532.757	420.712	386.57	348.365	493.851	449.168	488.965	371.405	447.473	345.488	355.101	411.475	345.164	361.654	392.224	351.817	394.783	450.583	400.488	174.347	182.615	213.822	204.333	360.25	298.526
511.167	538.717	424.198	391.215	352.038	496.502	451.718	493.958	375.664	453.336	348.211	358.017	413.433	348.274	361.744	393.926	354.667	397.031	452.262	402.006	175.484	181.702	212.463	204.677	353.837	298.191
509.812	538.057	426.66	388.614	352.933	498.882	453.744	494.518	374.451	450.945	346.498	360.814	411.338	350.015	364.659	396.462	355.922	395.901	455.35	405.59	176.505	185.044	215.053	206.513	363.775	304.955
510.98	540.121	426.948	390.766	353.895	498.92	453.295	495.888	376.13	450.466	348.327	362.185	412.757	351.563	364.65	397.086	357.45	397.352	456.295	406.776	176.722	183.957	214.731	205.867	357.241	301.16
513.206	544.456	431.281	396.095	355.972	499.459	453.358	500.223	380.168	455.644	349.311	365.721	413.923	354.577	365.258	397.246	360.114	398.983	456.683	406.473	177.09	183.726	212.924	204.58	364.114	303.683
515.269	547.057	430.011	398.842	355.683	498.501	453.93	501.311	381.71	460.664	354.863	366.244	420.554	353.906	364.469	398.137	362.355	403.777	456.649	407.982	175.715	184.342	215.004	205.764	362.646	303.227
516.206	547.341	430.164	401.285	355.856	499.373	453.861	501.543	383.252	461.116	354.522	367.476	420.881	353.139	364.33	399.194	363.05	403.828	457.381	409.006	176.191	184.044	214.593	205.333	366.131	302.464
515.866	547.653	433.723	399.892	358.26	497.923	453.657	503.124	383.367	463.582	351.14	370.738	416.508	355.413	365.278	400.744	364.042	401.128	456.403	410.521	176.018	182.024	214.59	204.974	371.793	304.266
516.645	546.757	430.822	396.576	354.856	497.069	452.086	501.445	380.016	460.692	356.993	366.544	422.504	352.96	363.955	399.014	363.28	404.997	456.386	408.868	175.769	182.967	214.854	206.405	367.056	305.128
515.708	545.971	429.804	399.829	355.087	497.959	452.709	500.568	382.069	459.685	351.587	365.468	418.029	352.454	365.335	399.057	360.725	401.521	453.223	409.301	177.184	182.697	215.814	205.369	370.806	304.708
515.724	544.832	426.234	397.937	354.769	495.785	450.231	498.479	380.802	459.301	354.228	362.118	421.217	350.74	362.817	394.814	359.422	403.476	450.596	404.27	175.787	183.048	214.613	205.056	359.431	300.367
510.14	538.85	423.532	396.62	350.558	493.727	449.959	493.778	378.336	454.13	350.016	358.35	416.553	347.055	363.641	392.916	355.503	399.059	449.845	401.597	174.968	183.413	216.212	204.056	369.162	304.505
508.09	535.549	421.955	391.468	351.327	492.052	449.137	491.151	375.534	447.842	349.821	356.274	416.106	346.973	360.587	390.875	354.069	398.703	448.709	399.268	175.538	182.567	215.433	204.549	356.766	303.968
506.819	536.451	422.775	395.468	351.423	494.726	450.03	492.021	377.985	445.171	345.992	356.397	413.171	348.836	362.642	392.759	352.842	396.976	447.754	401.004	175.632	182.635	215.092	204.744	369.087	307.933
507.104	535.237	421.198	395.241	351.231	494.598	451.731	490.665	377.771	444.562	346.463	355.346	412.959	346.658	363.424	395.856	352.311	396.269	450.165	404.902	176.859	182.019	215.712	205.908	368.378	309.643
511.081	539.723	424.973	396.089	352.731	498.092	452.476	494.873	378.878	448.726	346.358	358.194	412.539	349.548	364.82	396.748	354.15	396.683	452.449	405.726	175.899	182.394	216.656	206.185	368.387	310.548
512.819	543.162	429.144	395.633	354.096	495.763	450.961	498.599	379.145	453.075	351.805	363	419.207	352.616	363.067	398.03	359.175	402.445	450.153	407.152	176.477	182.942	216.546	206.431	367.6	311.498
512.81	541.988	428.27	396.911	355.288	494.773	452.006	497.542	380.389	455.404	349.26	363.511	414.47	352.973	362.994	399.642	358.642	398.99	451.72	409.465	176.657	183.356	216.393	205.579	369.651	313.261
510.169	538.872	426.352	398.435	351.041	495.235	452.481	494.894	379.622	452.625	347.418	360.558	412.971	348.527	365.002	400.134	356.068	396.749	452.823	410.277	175.853	182.054	216.534	207.085	373.065	317.175
511.617	540.976	429.802	394.65	354.599	499.24	453.064	497.524	378.751	454.132	351.866	363.605	417.381	353.062	365.79	397.904	359.593	401.191	455.528	407.47	176.193	182.602	215.301	205.777	365.001	312.758
515.405	545.716	431.721	401.561	357.233	499.387	455.02	501.162	383.965	459.468	351.15	367.862	418.381	354.664	366.91	397.615	362.151	402.343	457.241	406.703	176.601	183.457	214.034	205.613	375.63	314.942
515.083	544.092	426.947	387.966	353.349	496.781	453.012	498.306	374.225	459.112	348.833	360.621	414.289	349.87	365.821	398.968	356.593	398.074	455.595	408.279	174.337	183.88	216.718	204.808	353.57	294.786
516.595	544.011	429.775	388.27	355.041	497.686	454.309	499.362	375.08	459.098	345.451	362.841	408.953	352.76	366.716	399.182	356.899	394.808	456.068	408.2	175.453	184.813	219.285	210.526	356.319	297.793
520.848	550.647	431.343	398.422	357.868	494.817	453.635	504.017	382.324	466.029	351.41	366.803	418.234	354.788	363.567	396.345	361.543	402.263	453.828	405.73	174.601	182.188	216.816	205.598	354.851	296.274
517.405	547.404	429.289	400.283	354.31	492.458	451.776	501.239	382.034	459.981	351.394	363.486	417.344	350.39	362.945	396.686	359.354	400.491	451.024	405.887	175.175	181.525	210.598	203.106	359.086	297.995
517.468	549.606	429.496	399.156	355.675	495.079	453.65	502.662	381.896	460.639	354.215	364.571	420.386	352.349	362.195	398.339	361.032	403.26	455.265	407.827	175.139	181.775	213.368	204.208	357.692	297.479
511.036	540.277	422.586	398.937	349.558	493.906	451.218	494.278	379.336	456.014	350.732	358.671	416.691	346.74	361.904	397.449	355.958	399.083	454.378	407.066	175.018	182.856	210.991	203.046	356.665	298.378
505.959	532.052	418.369	391.696	345.058	491.311	447.094	487.62	373.183	448.034	348.992	353.16	415.599	342.247	358.811	392.081	351.736	397.134	449.983	400.691	175.13	182.471	211.534	203.785	352.965	294.357
505.932	533.393	419.18	391.165	347.135	488.267	445.327	488.754	373.687	443.514	350.203	352.848	415.963	343.233	358.644	389.275	351.944	397.655	446.942	397.098	174.686	182.385	212.65	203.81	352.856	291.117
510.321	538.098	423.144	395.62	352.865	492.235	448.6	493.169	378.649	447.692	352.634	357.384	418.885	348.726	359.707	390.279	355.761	401.224	448.903	398.293	175.162	180.538	211.236	203.662	352.667	292.435
511.679	541.306	426.378	393.57	356.865	493.935	449.04	496.387	379	451.959	352.992	362.456	419.889	353.288	361.747	391.953	359.222	403.124	453.101	400.66	175.682	182.5	213.546	205.333	355.556	292.993
511.407	539.896	428.604	395.785	358.038	495.641	452.626	496.398	380.802	451.151	352.488	364.371	420.032	353.849	362.226	397.339	360.311	403.372	456.065	407.004	176.769	183.519	213.985	205.2	356.287	296.187
512.326	542.168	427.892	396.354	354.365	496.403	452.811	497.504	379.687	453.603	353.179	362.743	419.59	351.452	362.739	396.398	359.475	402.438	453.902	405.952	175.126	183.683	212.267	204.236	356.912	300.399
513.62	542.792	426.883	397.962	355.192	496.752	452.865	497.489	380.985	457.568	355.374	363.152	422.737	351.863	362.992	396.465	360.494	404.897	454.285	406.201	175.863	181.962	214.515	204.969	356.025	299.332
517.924	548.922	430.903	400.653	357.387	497.629	452.871	502.795	383.479	462.567	357.639	367.257	422.975	355.427	363.86	396.913	363.971	405.972	453.808	406.658	175.605	182.161	213.316	204.942	358.866	300.825
517.626	548.142	433.533	400.336	355.695	498.772	454.222	503.347	382.616	463.026	356.005	368.185	421.731	354.194	364.855	397.578	364.024	404.73	455.949	407.557	175.501	181.738	212.948	205.557	359.211	300.8
517.703	546.547	432.614	398.843	354.387	498.475	454.5	502.016	381.196	461.094	353.16	365.94	419.634	352.29	365.237	398.449	361.574	402.682	453.56	408.005	175.941	183.334	213.773	203.829	363.086	309.164
518.038	548.859	430.587	401.286	355.868	497.488	455.14	502.633	383.257	461.081	354.062	365.274	420.643	353.523	364.994	401.878	361.443	403.748	455.181	412.164	175.389	182.757	214.209	205.88	362.962	309.252
515.372	544.83	430.614	399.476	355.291	497.839	454.339	500.189	381.937	460.135	349.68	364.425	417.689	351.742	365.297	400.694	359.387	401.089	454.865	410.584	175.638	181.479	213.761	204.665	367.813	312.517
514.074	544.292	428.993	396.83	355.291	496.941	455.408	499.228	380.341	458.711	351.054	363.999	417.68	353.66	364.924	400.479	359.576	401.565	455.349	410.256	176.075	182.998	213.227	204.942	370.116	311.74
514.508	544.42	431.011	402.045	355.695	497.985	456.892	500.094	383.646	456.354	352.786	365.501	419.219	352.784	366.169	401.038	361.157	402.496	457.046	410.706	177.01	181.363	214.586	204.839	371.146	311.846
512.422	540.899	426.984	398.336	356.425	501.006	453.838	496.376	381.7	457.231	356.623	364.29	422.09	353.742	366.703	398.004	361.671	404.886	457.677	407.6	174.508	181.806	216.037	206.234	360.66	302.114
513.833	543.382	425.667	397.114	353.635	500.494	453.001	497.373	379.855	457.685	355.187	361.84	422.641	351.877	365.064	395.483	359.567	404.828	456.242	405.257	175.949	182.337	213.844	206.128	359.509	302.286
511.186	540.197	425.937	397.595	353.269	495.66	451.107	495.539	380	456.315	357.463	362.089	423.069	350.753	361.941	394.769	360.508	404.866	453.516	404.708	175.375	182.933	213.678	204.779	357.733	296.219
512.362	541.798	425.441	399.658	351.654	493.385	447.489	496.32	380.603	454.568	357.228	360.464	423.959	349.397	361.867	393.762	359.358	405.19	448.194	403.06	175.953	182.894	213.337	205.195	359.325	301.406
511.855	542.266	424.468	388.228	355.442	495.057	445.442	496.225	375.214	452.205	348.48	360.498	412.267	353.137	362.585	394.841	356.392	397.383	446.079	404.268	176.433	185.712	218.969	208.549	359.032	303.859
509.516	541.029	432.459	387.544	358.885	497.591	454.654	498.595	376.168	447.486	320.35	364.747	383.207	357.288	366.258	401.103	349.578	376.683	452.347	408.649	176.906	188.654	223.764	211.39	376.999	308.406
508.502	534.225	425.081	376.759	353.673	498.794	455.624	491.567	367.595	451	329.073	358.945	391.912	351.082	366.645	402.81	348.739	381.634	456.718	411.326	176.235	185.144	222.117	211.077	381.296	315.014
514.643	544.046	429.423	395.975	355.077	500.36	453.7	499.246	379.74	458.548	347.886	365.274	413.899	351.726	364.645	398.898	359.333	398.248	457.979	408.583	176.733	184.356	215.623	206.185	371.059	313.208
505.941	532.85	421.64	394.848	347.077	485.783	444.773	489.384	375.885	448.26	339.732	357.861	402.668	344.466	358.644	388.782	351.667	388.017	445.223	397.226	174.906	179.606	210.543	201.405	362.661	300.604
504.239	534.886	419.864	390.168	344.976	484.347	444.398	489.93	372.229	444.629	341.776	354.097	405.491	342.124	358.053	387.33	349.888	389.54	445.074	395.759	173.571	180.328	212.838	202.611	364.822	299.731
505.384	533.782	420.198	392.016	346.764	486.806	444.835	489.388	374.053	442.862	350.052	352.472	416.504	341.329	360.704	387.551	351.646	397.582	443.542	395.959	173.968	180.26	212.592	201.754	359.466	301.244
509.551	541.828	422.765	397.535	350.61	496.503	449.057	495.293	378.908	449.869	358.32	355.299	425.168	345.63	364.729	392.271	356.332	405.147	449.717	401.291	175.047	183.106	213.402	204.841	362.087	304.276
515.076	547.58	431.892	407.965	358.379	504.591	456.629	502.364	388.282	457.499	361.523	365.835	432.449	354.452	369.691	401.053	364.363	412.816	457.345	410.554	176.773	184.664	216.218	205.421	365.215	313.254
514.936	548.152	431.576	397.839	359.014	499.809	453.577	502.589	382.427	457.479	359.897	366.211	429.191	354.329	366.645	398.126	364.054	410.347	456.323	408.295	175.531	182.529	216.019	203.513	364.804	307.42
515.32	548.736	429.639	398.37	355.899	498.81	454.498	502.187	381.511	455.575	356.239	363.839	425.117	352.535	365.803	398.358	361.243	406.847	455.781	407.956	176.607	182.193	214.004	205.375	364.006	309.544
517.135	550.343	430.54	398.219	356.61	499.711	456.684	503.518	381.702	458.958	356.174	364.553	425.417	353.041	365.78	401.246	361.69	407.199	458.696	411.004	176.95	183.299	216.841	206.236	366.782	310.533
518.108	551.331	431.982	401.472	357.514	500.004	458.679	504.684	384.023	459.417	357.036	366.742	422.44	353.863	366.188	403.08	363.426	405.178	459.965	413.303	176.805	182.501	215.976	205.985	366.525	307.777
514.285	544.798	431.036	396.43	356.346	497.258	453.63	500.335	380.519	461.603	353.374	366.932	419.055	354.288	363.123	398.412	362.3	402.752	454.637	407.463	176.177	182.337	214.856	205.436	361.446	306.385
512.502	541.341	424.919	397.329	351.346	494.163	453.336	495.838	379.076	457.808	353.041	361.916	417.571	349.123	362.124	397.66	358.883	400.341	455.995	407.919	175.625	182.096	213.672	205.19	359.152	300.731
506.05	533.578	422.405	391.987	348.5	491.306	450.451	490.127	374.725	449.952	347.073	357.523	411.051	346.164	360.228	393.657	353.953	394.717	451.442	402.075	175.606	183.144	212.709	204.205	359.831	302.283
507.362	538.884	422.757	399.114	350.019	491.661	451.307	493.496	379.626	449.438	348.293	357.932	414.203	347.918	359.378	396.715	354.639	397.517	453.207	405.819	175.563	182.827	213.979	205.954	359.733	300.83
509.661	538.879	426.414	396.734	353.885	493.511	450.639	494.923	379.725	449.589	350.789	361.578	415.912	351.89	361.528	394.479	357.892	399.797	451.801	403.326	174.671	181.712	212.089	203.41	359.085	300.067
512.434	543.064	428.514	397.468	354.327	497.022	451.864	498.292	380.344	455.582	354.406	362.954	421.124	351.493	364.103	396.595	360.033	403.597	453.303	405.577	176.787	183.01	214.046	205.682	357.81	299.562
513.466	543.451	427.351	398.81	353.731	496.003	451.82	498.074	380.916	456.274	354.911	363.641	421.373	351.37	363.439	395.86	360.658	403.752	452.119	404.832	176.141	183.096	212.497	205.636	358.863	300.163
509.425	536.988	424.91	395.962	352.019	493.865	449.118	493.183	378.519	452.342	349.642	360.979	415.995	348.986	362.44	394.846	357.106	399.128	448.843	404.307	175.697	184.721	214.736	205.815	357.973	296.661
508.759	539.766	428.605	394.029	356.341	496.801	452.34	496.319	379.068	450.756	353.54	363.824	420.865	353.274	363.772	395.153	360.311	403.85	453.082	404.698	174.994	182.786	214.69	205.639	364.986	303.071
512.09	544.043	428.191	394.902	356.245	500.973	454.464	498.763	379.557	458.195	354.922	363.17	419.547	353.699	365.847	397.232	360.353	402.971	455.489	406.339	175.886	183.777	214.7	206.147	363.066	300.385
511.501	541.003	423.038	391.75	351.418	500.791	451.302	494.897	375.74	455.434	352.508	359.668	415.925	349.041	366.61	399.226	357.222	399.088	454.545	409.998	177.052	183.296	214.221	207.916	363.847	302.767
509.266	539.569	424.65	393.674	350.61	498.768	452.442	494.654	376.58	452.208	346.646	359.415	409.326	348.288	366.059	400	355.053	393.961	454.489	410.793	176.435	182.604	214.221	206.834	364.796	308.028
506.85	535.598	424.344	390.56	350.283	499.385	451.838	492.115	374.572	448.236	346.15	359.153	409.81	349.178	366.29	398.508	354.711	394.547	454.317	408.637	174.958	182.152	216.617	206.521	365.566	306.258
515.497	550.078	432.227	398.902	357.014	505.244	456.298	504.016	382.275	457.345	352.207	366.191	418.164	355.672	368.758	399.852	361.414	402.433	458.373	410.308	175.709	183.613	215.445	205.875	365.071	308.583
516.488	551.61	434.47	404.003	360.264	500.876	453.198	505.826	386.641	464.804	353.792	370.778	418.92	357.082	365.858	396.256	364.975	403.354	455.691	406.613	176.297	184.19	214.69	207.054	367.897	306.809
513.352	545.934	429.903	398.826	353.226	495.577	449.647	500.583	380.725	459.147	351.727	365.25	417.671	350.85	363.506	392.912	360.631	400.85	451.209	402.21	175.276	182.229	215.417	205.147	366.026	307.043
504.756	530.746	420.937	388.722	346.423	491.374	450.672	487.827	371.931	450.705	346.764	354.586	412.263	342.836	362.133	393.195	351.914	394.786	453.236	401.485	175.231	182.75	214.083	204.703	359.991	303.678
506.638	536.844	422.991	389.797	351.038	493.079	448.891	492.345	374.412	443.986	332.553	356.557	397.737	348	364.178	394.435	348.356	385.217	448.9	402.942	175.78	182.712	209.856	202.779	378.009	307.254
511.009	538.884	425.604	390.051	353.942	493.443	452.31	494.609	375.718	448.37	342.943	358.857	410.097	348.932	361.993	392.477	353.419	394.7	450.881	399.828	176.253	182.808	212.396	203.431	373.573	304.124
511.149	541.075	426.414	392.468	357.288	491.67	449.392	496.261	378.504	452.253	350.569	361.329	418.221	352.973	360.825	394.33	357.653	401.797	448.859	402.456	175.729	184.5	213.598	205.267	355.605	305.466
514.262	542.873	428.117	394.734	358.096	493.856	450.919	498.021	380.191	454.13	350.935	363.397	418.747	352.836	362.189	396.848	359.139	402.155	451.675	406.071	176.318	182.442	214.353	204.103	357.726	307.173
515.48	547.22	432.405	399.481	358.865	497.261	453.045	502.345	383.359	457.596	353.114	366.426	421.152	355.904	364.063	399.941	361.878	404.728	454.649	409.591	175.812	184.856	214.445	205.826	360.88	309.459
518.041	549.965	431.865	404.241	354.692	496.653	454.948	503.806	384.573	460.308	353.626	365.262	421.931	352.781	363.217	400.244	361.286	404.524	456.175	409.834	176.123	182.779	215.813	206.056	365.27	308.668
511.158	540.202	426.351	399.266	351.615	492.9	450.758	495.704	380.351	452.486	348.341	361.861	416.203	348.904	361.422	394.678	357.242	399.262	451.742	403.695	175.498	181.49	212.172	204.497	359.179	304.717
504.339	546.439	440.117	446.608	364.385	481.881	451.178	504.884	413.969	464.096	348.187	375.219	405.3	360.836	371.424	408.072	365.983	394.107	436.168	418.33	177.859	181.173	208.672	205.051	344.717	308.085
499.661	537	431.261	442.582	358.923	471.634	447.334	495.673	409.374	450.459	342.252	368.667	398.876	355.397	366.14	399.714	359.642	387.931	431.585	407.649	176.744	179.615	208.828	205.092	343.587	307.431
498.881	536.139	431.026	440.594	357.87	469.641	447.56	495.056	407.757	445.333	342.265	367.125	397.026	353.811	367.978	397.869	358.631	386.147	432.219	404.458	177.525	180.549	208.983	204.637	348.02	310.23
500.348	537.712	429.278	447.48	355.254	469.208	450.258	495.331	410.872	452.059	345.679	366.678	400.293	352.51	368.289	399.751	359.503	388.265	433.59	406.939	178.565	181.059	209.341	206.16	353.315	314.968
499.56	537.706	432.251	445.695	359.639	473.47	446.541	496.489	411.536	456.353	344.509	370.374	400.385	356.729	371.352	398.215	361.537	389.396	430.186	406.672	179.33	183.136	210.035	205.893	354.053	314.838
502.316	541.353	431.351	448.632	356.235	473.914	446.199	498.359	411.956	452.84	343.842	368.4	401.039	353.441	371.429	400.726	360.009	389.058	431.32	409.049	179.287	183.472	210.976	206.391	354.735	315.403
500.795	538.041	430.594	445.695	358.37	471.743	444.679	496.046	411.032	446.997	341.541	368.8	401.113	354.236	369.711	398.92	359.487	389.313	429.371	407.414	178.594	182.482	209.7	205.734	357.346	317.212
498.986	517.729	408.873	346.43	339.966	477.983	433.408	475.183	343.864	435.826	339.858	346.564	404.067	335.126	342.075	372.719	344.273	386.713	444.406	382.313	171.796	176.77	187.059	201.114	321.454	266.194
503.805	526.186	413.044	357.075	343.928	477.435	433.444	481.965	351.857	442.463	342.663	352.319	406.122	341.359	341.483	374.268	349.02	389.82	445.315	384.458	172.886	178.915	186.955	201.396	322.262	268.018
501.741	524.636	411.765	362.683	340.601	472.794	430.753	480.521	353.918	437.511	343.102	350.805	405.689	338.565	340.173	373.95	348.173	388.792	439.187	383.445	171.594	177.165	185.664	201.037	323.455	271.209
499.91	521.763	408.054	363.165	338.25	473.239	433.473	477.32	353.275	434.103	340.846	345.574	404.502	335.849	343.163	376.946	343.958	387.221	440.004	386.332	171.884	178.433	186.199	201.877	321.814	274.965
501.769	525.699	413.739	369.494	343.327	476.638	436.937	481.94	359.107	442.493	345.415	350.886	410.972	341.219	345.718	380.778	349.017	393.414	443.43	390.753	173.422	177.923	186.132	201.59	325.036	277.915
509.195	538.243	418.261	378.975	347.654	479.035	440.963	491.349	366.542	448.658	347.26	356.633	410.387	345.411	346.813	382.39	353.431	394.031	446.189	392.405	174.343	179.788	188.264	203.774	327.074	278.922
502.457	529.994	417	382.747	343.173	480.143	435.597	485.831	367.038	446.274	348.439	353.658	414.194	339.438	349.54	379.914	351.875	395.376	443.442	390.046	173.455	177.317	187.368	200.862	327.599	279.06
504.226	533.312	417.82	382.797	346.423	475.178	439.574	488.173	368.359	447.801	346.285	355.726	410.336	342.822	346.811	379.888	352.5	393.341	442.198	389.147	173.924	178.365	187.684	202.215	329.53	282.004
502.724	530.197	417.027	379.633	348.615	474.863	440.062	485.965	367.321	444.664	342.894	356.194	404.949	343.904	347.443	380.109	351.65	389.583	442.346	389.533	173.78	178.481	188.426	201.272	329.802	283.127
506.118	532.561	419.054	387.608	350.365	476.865	441.242	488.197	372.824	445.267	342.455	357.924	401.857	346.986	350.67	385.139	352.639	388.045	442.762	394.83	174.866	180.433	189.052	205.4	331.277	284.555
501.597	527.96	419.207	384.873	347.077	474.965	438.318	485.454	369.87	446.459	343.26	356.3	405.7	344.137	351.322	384.394	351.844	390.203	440.484	393.409	174.834	179.433	188.15	202.774	331.192	288.254
497.269	523.947	417.256	385.447	345.721	472.814	438.239	482.248	369.677	441.317	340.605	354.966	402.282	342.385	348.641	384.057	350.059	387.205	439.762	392.972	174.562	179.905	188.029	203.017	334.843	289.661
501.563	530.432	418.301	393.105	347.144	476.12	440.445	486.607	374.86	443.29	344.15	356.662	405.853	343.865	353.518	384.202	352.387	390.25	439.472	392.949	175.327	179.241	190.848	203.314	334.858	290.512
502.789	532.08	420.121	395.358	350.124	474.444	441.046	488.322	377.402	450.023	345.621	358.527	406.484	345.947	352.384	386.533	354.118	391.246	439.905	396.028	176.132	178.943	190.376	201.924	336.767	293.774
505.766	536.213	423.365	396.08	350.028	476.527	440.075	492.107	377.799	450.502	346.345	361.396	407.747	346.605	354.609	387.172	356.254	392.357	439.376	397.014	175.508	179.924	190.112	201.924	335.724	294.696
505.775	537.045	426.491	399.839	354.317	478.964	442.538	493.836	381.769	452.838	346.922	365.974	408.236	351.098	355.841	388.427	359.465	393.853	441.135	397.926	175.342	180.203	191.259	202.165	336.499	295.774
504.382	536.768	425.554	402.687	352.317	478.133	443.436	493.301	382.692	454.064	344.321	364.417	405.217	348.851	355.954	389.924	357.551	391.029	442.91	399.373	175.89	179.674	192.836	202.858	337.04	297.18
503.807	535.045	421.392	402.08	351.24	475.856	442.611	490.625	381.898	451.228	346.451	361.392	407.167	347.605	354.511	389.636	356.287	392.174	440.936	399.441	175.948	179.886	192.901	202.904	335.669	295.601
505.214	536.276	423.229	404.016	349.471	476.136	442.314	492.093	382.364	451.454	345.345	361.455	405.374	346.303	356.014	390.333	355.951	390.505	439.523	399.964	174.919	179.674	192.155	203.611	335.091	294.742
504.688	534.104	423.414	401.987	350.173	475.443	440.728	490.842	381.42	450.74	344.976	361.228	406.53	346.493	356.703	389.143	355.675	391.417	439.351	398.674	174.3	179.567	192.923	200.759	333.205	292.049
504.756	535.694	424.604	406.671	353.962	476.023	442.352	492.275	385.748	451.692	346.626	364.046	407.281	350.562	356.422	388.041	358.094	393.003	437.127	397.207	175.664	178.798	193.126	202.928	334.085	296.802
502.421	532.555	420.937	399.367	350.5	471.166	438.483	488.93	379.969	446.205	342.626	360.068	404.438	345.973	352.831	383.785	354.108	389.721	434.434	392.604	174.96	178.76	192.77	201.585	331.883	293.304
500.91	530.578	419.829	399.101	349.25	469.408	436.475	487.292	379.313	440.329	341.406	357.468	403.995	345.37	352.619	384.411	351.981	389.238	433.372	392.886	173.971	177.904	192.055	201.574	330.939	290.958
497.529	525.445	418.135	396.899	346.5	471.008	438.773	483.504	376.893	440.836	342.52	353.384	405.502	342.493	352.064	385.343	349.672	389.641	436.232	394.023	173.191	179.625	191.107	201.728	331.234	289.364
499.33	527.919	419.892	399.658	350.423	472.086	439.362	485.697	380.115	445.144	344.626	356.295	405.147	345.356	352.565	384.186	352.308	390.097	435.341	393.004	174.307	181.808	191.393	202.985	332.062	291.753
497.747	526.682	417.973	398.899	348.481	472.252	437.078	484.194	378.885	441.747	342.74	355.354	404.281	344.548	351.715	382.201	351.044	389.245	434.53	390.458	174.834	180.721	191.712	202.036	330.13	290.279
499.385	527.636	416.982	397.924	346.5	472.451	437.16	484.387	377.511	442.089	342.106	353.7	403.47	342.315	351.833	381.839	349.739	388.076	436.575	389.695	174.43	179.567	193.479	201.805	330.411	288.505
501.124	529.733	419.658	396.868	348.013	472.873	440.397	486.711	377.475	443.469	344.061	355.773	406.904	344.958	352.147	384.884	351.771	391.311	439.312	393.744	175.116	179.174	190.768	202.347	330.366	287.753
498.052	524.913	419.181	391.311	348.301	473.889	438.08	483.588	374.239	441.209	342.712	355.17	404.521	344.383	351.744	383.352	350.913	389.383	437.364	392.398	174.56	178.184	191.768	202.526	331.679	287.075
504.115	531.872	422.712	396.4	349.955	476.737	440.53	489.207	377.964	446.819	344.183	358.723	405.222	346.643	353.271	384.19	353.754	390.476	439.232	393.002	174.311	178.616	190.602	202.398	331.272	285.834
508.595	539.473	425.775	398.222	351.917	477.76	441.205	495.035	379.842	451.113	345.695	362.431	407.024	349.232	354.131	386.302	356.713	392.476	441.877	395.887	174.698	178.607	189.633	202.608	330.907	282.827
509.151	538.161	424.902	393.02	352.013	476.461	441.013	493.894	376.742	451.408	347.004	361.301	409.489	348.136	353.019	387.639	356.415	394.045	442.886	397.321	174.784	179.087	189.412	201.588	330.091	283.23
507.667	538.202	422.532	396.792	350.59	476.658	442.25	492.993	378.452	447.839	346.622	360.132	408.351	347.835	353.828	391.24	355.515	393.118	442.29	401.259	174.9	179.674	190.093	203.265	329.999	284.166
503.649	531.722	420.793	388.665	347.301	479.113	440.601	488.366	372.246	444.216	342.744	357.377	401.715	345.533	355.885	388.136	352.376	387.573	442.45	398.433	173.726	178.616	189.7	203.839	333.123	283.343
503.884	531.236	421.001	388.438	347.936	476.689	439.09	488.151	372.361	447.476	345.874	359.503	407.738	345.753	352.308	383.704	354.846	392.135	440.183	393.398	174.275	179.337	187.115	203.111	332.314	282.781
505.371	534.116	420.829	391.785	351.577	476.568	438.414	489.838	375.824	448.021	343.992	360.3	408.811	347.767	351.318	382.221	354.728	393.445	438.628	391.189	174.931	178.423	184.472	200.267	331.906	283.604
508.624	540.792	423.865	396.81	349.327	477.361	443.031	495.092	377.962	451.219	346.301	360.793	407.111	346.096	353.318	386.517	355.842	391.752	445.197	396.376	174.953	179.558	189.347	204.082	332.743	283.88
507.376	538.486	421.495	395.975	352.019	474.308	440.371	492.761	378.527	452.151	347.236	360.932	409.055	349.315	350.852	383.856	356.253	394.017	441.562	393.129	174.531	179.99	189.061	202.338	332.651	285.261
499.855	527.699	415.306	388.405	346.481	469.248	435.548	483.771	371.763	445.5	343.065	355.245	405.452	342.575	347.546	380.286	351.083	389.624	434.834	388.905	174.137	178.067	187.613	201.503	333.528	283.943
494.593	520.416	412	382.924	342.981	467.871	434.054	478.042	367.069	437.699	340.325	349.565	402.438	339.274	347.149	378.025	346.408	386.538	432.859	386.27	173.834	178.375	186.589	200.933	333.453	282.996
496.258	521.815	413.685	387.468	343.942	472.105	438.348	479.553	370.191	438.089	342.008	350.249	405.41	339.671	350.584	382.79	347.433	388.862	437.892	391.51	173.971	179.356	188.423	200.579	336.785	285.155
507.756	537.624	420.784	392.937	351.365	478.39	443.273	491.958	376.435	447.808	346.089	358.519	407.677	348.027	354.185	387.04	354.272	392.662	442.803	396.143	175.733	181.106	190.025	203.113	338.319	285.636
505.566	534.127	422.766	395.228	353.769	476.997	442.253	490.602	378.771	451.603	349.504	361.878	411.779	349.89	351.862	388.086	357.65	396.2	442.209	398.328	174.383	179.481	187.552	201.21	340.105	287.36
506.363	536.331	424.105	397.278	352.978	476.258	443.192	492.468	379.693	450.031	347.85	363.046	409.719	349.134	350.688	387.539	357.855	394.468	443.788	397.479	174.326	178.973	188.55	202.019	339.63	289.362
505.924	536.204	423.843	398.252	350.594	476.673	441.944	492.288	379.334	451.668	350.306	362.687	413.866	347.641	351.827	390.36	358.458	397.196	444.285	400.776	175.196	178.685	189.958	202.577	340.768	291.256
511.44	543.435	426.735	402.847	355.151	481.151	446.836	497.823	383.914	457.113	353.436	367.059	415.654	351.613	354.965	393.87	362.405	399.534	448.409	404.923	174.835	177.675	189.851	203.244	341.895	291.79
510.517	541.643	426.384	405.366	354.074	483.643	447.177	496.595	385.006	458.195	352.793	366.928	414.304	351.147	357.552	392.478	362.099	398.406	448.456	403.743	175.163	177.906	190.062	201.66	343.875	292.493
506.721	532.504	427.276	388.138	353.44	478.755	443.655	491.376	374.365	453.928	339.33	363.717	400.323	348.942	356.64	390.656	355.385	387.389	446.023	401.268	174.08	180.963	193.197	199.66	313.069	293.172
509.662	538.944	428.15	394.708	354.44	476.921	442.706	495.64	378.723	456.394	344.964	365.818	405.677	351.052	354.311	388.224	358.694	391.927	442.018	397.419	175.932	180.031	193.455	201.813	307.424	291.815
504.612	533.672	424.042	396.923	350.844	472.529	438.873	490.823	378.632	450.243	345.273	362.401	406.581	347.312	352.706	383.624	356.549	391.661	438.898	392.871	173.795	178.983	189.897	202.89	311.157	292.543
505.046	534.291	421.889	399.974	347.844	471.793	439.955	490.359	379.281	448.887	346.972	359.987	409.074	344.243	351.475	384.011	355.541	392.754	437.319	392.936	174.784	180.06	189.28	203.377	309.19	292.055
502.462	532.312	420.622	398.203	349.519	474.257	438.668	488.658	378.878	449.658	346.146	359.156	408.226	345.658	352.864	386.858	354.711	392.476	437.744	396.602	173.412	178.337	188.893	201.723	340.886	291.007
499	528.087	419.054	397.405	346.712	470.227	435.475	485.472	377.282	443.822	340.691	356.346	402.7	344.507	350.419	383.204	350.997	388.052	433.733	392.008	173.729	177.942	190.233	202.954	338.227	291.449
492.656	519.225	410.676	390.063	341.038	466.655	431.626	476.799	370.603	430.342	337.862	348.181	400.378	338.603	349.07	377.72	344.656	384.828	428.982	385.203	172.639	177.865	190.798	199.979	336.88	289.587
497.104	523.792	417.748	393.38	347.135	468.81	433.327	482.345	375.023	435.116	340.512	352.54	402.797	341.959	349.345	376.904	348.431	387.483	429.85	384.021	174.072	177.76	191.518	200.728	304.71	286.307
502.887	532.266	420.721	400.392	353.096	472.786	436.421	488.669	381.618	445.445	345.22	357.219	409.553	347.466	353.897	381.146	353.119	393.924	432.119	388.633	175.202	179.49	191.54	202.123	337.007	289.901
506.81	539.474	423.991	402.759	354.231	473.881	438.022	494.338	383.496	447.493	345.39	360.831	406.327	350.342	352.143	382.487	355.556	392.234	435.012	391.014	174.91	180.308	190.693	202.282	339.437	289.152
498.932	527.237	417.865	394.114	345.5	472.933	439.133	484.489	374.817	441.356	340.098	352.869	400.599	342.014	351.614	383.585	348.506	385.852	437.789	392.189	174.96	180.135	190.39	202.79	339.421	286.148
496.611	523.873	416.405	392.329	345.077	474.216	440.637	481.87	373.573	436.774	337.602	351.511	398.521	341.671	351.811	385.132	346.758	384.21	440.017	394.042	174.357	180.692	192.319	202.113	338.583	286.297
494.434	523.313	417.334	389.434	344.495	476.75	440.592	481.891	371.595	435.323	340.077	352.726	400.191	340.959	353.701	384.338	348.404	385.281	440.58	393.668	174.584	179.32	189.33	203.397	342.686	291.335
500.502	532.642	423.073	396.788	350.995	478.361	442.005	489.817	378.61	445.206	345.037	359.451	406.431	347.261	355.344	384.984	354.526	391.536	441.252	394.036	175.822	179.483	192.318	202.32	343.217	291.194
505.954	540.07	425.829	400.231	352.783	480.284	443.118	495.42	381.397	453.631	348.582	362.92	409.362	349.137	357.173	388.852	358.021	394.201	444.01	398.502	175.241	180.291	190.189	203.623	342.919	290.176
500.289	531.85	418.676	395.484	345.052	477.349	441.656	487.617	375.465	445.973	343.045	355.78	403.652	343.548	356.702	387.69	351.429	388.522	440.79	396.965	175.768	179.801	189.634	203.428	341.658	290.696
500.972	531.85	420.334	392.775	348.899	476.979	441.392	488.265	375.359	448.83	345.72	358.375	406.67	345.891	354.822	388.343	354.051	391.37	441.092	398.384	176.118	178.993	191.808	203.766	340.541	291.989
503.198	535.642	422.37	396.244	351.918	478.354	440.523	491.37	378.649	450.96	348.346	361.928	409.274	348.178	355.038	387.859	357.287	393.894	442.074	397.502	175.205	178.32	189.244	204.223	341.292	293.455
503.547	536.989	424.343	395.674	350.995	478.337	441.42	492.962	377.939	449.494	348.354	363.173	410.716	347.918	353.192	388.931	358.109	394.908	443.129	398.799	174.736	179.503	190.407	202.807	342.314	292.37
506.547	539.168	423.244	396.497	351.36	478.18	444.162	493.86	378.58	448.35	348.614	362.451	409.85	347.946	353.617	388.69	357.723	394.267	442.724	398.363	175.523	179.772	188.793	202.377	340.541	291.017
506.919	537.139	421.063	398.241	350.596	476.235	442.237	491.771	379.328	450.945	347.813	360.57	410.535	347.658	353.496	387.902	356.211	394.707	442.08	397.944	173.913	180.308	190.448	201.297	332.773	284.809
507.172	537.382	420.685	398.152	352.288	476.488	441.102	491.771	379.947	449.795	347.496	361.021	409.843	348.411	353.291	387.456	356.4	394.379	441.711	397.542	175.213	179.865	189.107	201.969	332.68	284.339
507.258	536.185	422.009	393.848	350.173	474.9	439.131	491.56	376.511	448.425	345.927	360.793	408.207	346.671	352.043	385.605	355.714	392.717	438.864	395.11	174.903	179.212	189.755	202.226	332.62	285.975
502.729	532.046	420.189	392.81	349.654	474.523	440.251	488.327	375.679	443.767	345.732	359.042	408.101	346.137	352.02	386.39	354.494	392.503	439.484	396.158	174.274	179.279	189.353	202.595	334.701	285.35
502.887	531.179	420.369	390.278	350.173	473.725	439.46	487.87	374.359	445.384	344.463	358.511	406.77	346.521	351.127	386.047	353.711	391.603	440.031	396.419	174.13	179.413	188.387	201.831	334.169	284.29
502.683	531.266	420.261	394.228	348.942	472.259	440.64	487.88	376.252	445.247	344.024	357.835	406.253	345.726	350.665	385.8	353.117	391.017	440.148	395.531	174.921	178.51	191.577	203.41	335.312	287.47
499.109	526.358	418.072	391.253	346.442	471.451	438.558	484.035	373.466	442.548	343.049	355.654	406.235	343.041	349.204	383.489	351.347	390.328	439.291	392.678	173.505	178.01	187.791	201.862	320.085	287.12
501.226	529.717	419.243	392.203	348.654	473.929	440.107	486.539	374.916	444.39	342.927	357.139	404.843	345.932	350.924	385.11	352.283	390.014	440.001	394.361	174.498	179.788	189.54	200.959	336.264	287.671
500.082	531.615	421.388	391.763	347.995	476.633	438.998	488.533	374.389	444.859	344.307	358.778	404.21	344.493	351.62	384.685	353.834	389.178	441.528	394.069	174.75	178.818	190.015	202.276	332.788	290.941
499.494	529.054	421.127	391.029	348.264	477.542	440.62	486.871	374.053	442.379	343.86	358.445	404.786	344.63	351.874	384.689	353.462	389.644	443.743	394.208	174.104	179.433	190.153	201.681	323.56	292.729
501.363	532.545	421.271	392.611	350.629	479.773	443.592	489.054	375.946	446.304	345.331	360.344	406.809	346.521	353.513	386.115	355.215	391.633	443.905	395.662	175.653	179.212	187.168	201.035	343.461	293.934
502.757	535.037	426.109	395.143	353.764	479.893	443.132	492.463	378.717	449.982	346.234	363.951	407.168	349.37	355.525	388.247	357.898	392.619	443.782	398.291	175.003	179.481	190.647	202.835	345.696	297.488
502.775	534.256	423.838	392.269	350.149	478.805	441.428	491.1	375.549	448.797	346.445	361.875	407.592	347.493	355.065	387.069	356.603	392.464	441.757	396.84	175.108	179.741	191.012	202.697	345.769	294.382
500.073	531.777	421.388	393.573	346.783	475.835	438.5	488.632	375	444.112	342.908	358.757	403.523	343.973	354.532	383.685	353.342	388.533	437.843	392.978	175.072	178.251	191.037	202.163	345.505	294.237
498.114	527.632	417.874	389.459	345.726	474.405	438.892	484.734	372.099	441.927	341.835	355.475	402.431	342.096	354.455	384.281	350.815	387.244	437.449	393.428	174.732	178.972	190.254	203.379	346.24	291.859
500.738	531.892	420.55	394.32	349.783	477.297	438.671	488.375	376.641	445.961	343.38	357.791	405.481	345.754	355.8	385.066	352.867	390.447	437.061	394.044	175.14	179.76	191.948	202.051	350.023	295.704
501.819	531.416	419.45	396.013	349.635	474.631	437.489	487.655	377.603	447.63	344.569	356.954	407.207	345.466	353.362	383.513	352.722	391.666	436.387	392.454	174.863	179.538	190.715	203.072	317.085	289.102
501.814	529.497	418.901	395.962	348.769	473.709	438.267	486.271	377.229	448.37	343.154	356.591	405.373	345.192	352.569	383.554	352	390.224	436.338	392.309	175.357	180.279	189.15	202.103	319.076	289.608
502.471	529.977	418.378	396.177	348.231	471.905	439.957	486.359	377.145	446.541	344.341	355.924	406.424	344.548	351.046	383.282	351.967	390.848	438.795	391.807	174.466	179.029	189.549	202.456	321.036	291.519
500.878	529.422	418.216	397.544	348.096	472.184	439.259	485.958	377.916	443.904	344.024	355.536	405.401	344.452	351.637	382.847	351.603	390.059	437.486	391.197	174.202	179.202	189.911	201.774	322.7	291.067
505.149	534.931	421.189	400.253	350.385	473.371	438.608	490.475	380.458	449.123	345.455	359.506	407.829	346.589	351.826	383.395	354.706	392.414	437.535	391.749	174.614	179.99	190.598	202.149	325.091	288.975
505.914	538.133	423.604	400.595	351.154	473.808	436.748	493.37	380.969	449.26	345.976	360.384	408.834	347.356	351.331	383.669	355.461	393.359	435.952	392.332	173.516	178.183	189.417	202.195	324.498	287.364
505.412	537.231	422.252	401.797	352.212	472.498	437.267	492.292	382.115	445.527	345.154	360.367	407.571	349.192	351.137	383.878	355.169	392.876	437.172	392.861	173.903	178.385	190.153	202.451	326.532	288.597
499	529.347	418.261	396.544	349.577	473.232	439.327	485.93	377.901	441.63	343.309	356.097	404.101	345.397	351.673	384.534	351.728	389.324	437.288	393.154	174.838	180.077	191.454	202.128	330.312	291.18
497.93	529.007	419.899	393.864	347.091	476.271	441.195	486.362	375.297	439.044	342.479	356.167	403.919	343.932	354.011	387.631	351.49	388.819	440.359	396.953	175.231	180.742	192.616	202.618	339.256	295.028
502.491	534.799	422.98	396.345	350.379	479.215	442.291	491.094	378.099	442.585	343.235	360.036	404.657	347.069	355.012	389.213	354.296	390.161	441.472	399.266	175.888	181.127	191.408	203.213	341.325	295.152
502.206	534.909	422.61	396.016	349.86	478.068	442.483	491.017	377.694	445.277	345.617	359.914	406.076	346.754	356.034	389.256	355.029	391.144	440.987	399.702	175.145	180.386	190.92	202.556	343.41	294.777
500.482	531.608	422.592	395.257	348.418	475.654	441.21	488.999	376.664	446.229	346.031	359.585	407.034	346.11	353.704	386.834	354.954	391.699	441.641	397.116	174.748	179.53	191.625	203.115	340.933	293.614
498.373	529.464	419.196	395.56	347.091	475.067	441.239	486.366	376.32	444.9	345.292	356.496	406.311	343.946	353.178	385.386	352.668	390.613	440.103	394.926	174.845	179.444	190.546	202.941	343.863	292.226
500.554	531.14	419.953	394.535	348.552	476.959	442.15	487.683	376.282	444.345	343.999	357.766	405.73	344.973	354.84	386.749	353.063	390.437	441.051	395.776	174.845	179.482	189.632	203.407	346.794	291.897
500.034	531.666	421.52	393.269	348.072	478.349	442.5	488.616	375.328	446.53	346.43	358.58	407.647	344.233	354.076	388.33	354.429	391.685	443.45	398.16	175.506	179.473	191.457	202.448	347.518	290.883
503.165	535.4	423.754	395.37	349.956	479.175	442.3	491.763	377.343	447.578	344.365	360.627	405.062	346.795	354.981	387.467	355.071	390.395	441.619	397.262	175.448	179.636	190.788	201.238	336.429	287.805
504.317	533.561	421.108	394.354	349.173	476.88	441.452	489.609	376.42	448.418	344.886	358.371	407.433	346.082	354.289	388.704	353.764	391.99	440.383	398.303	175.264	178.952	189.19	203.415	342.603	283.618
505.081	535.329	421	395.481	351.019	476.849	441.268	490.644	377.832	449.795	346.61	360.565	408.696	348.027	354.278	386.075	355.797	393.424	443.12	395.693	175.884	178.385	190.985	204.605	344.195	282.067
503.095	531.092	420.829	393.025	351.231	474.241	438.665	487.996	376.435	447.247	344.033	360.502	405.7	347.849	353.145	384.659	354.875	391.138	438.5	393.544	175.339	178.01	190.868	201.8	342.544	280.367
504.367	531.827	420.784	393.646	351.827	471.467	438.466	488.426	377.046	446.103	345.106	360.388	406.899	348.219	350.961	384.688	355.167	392.128	437.816	393.726	174.191	179.173	187.684	201.39	343.202	283.633
504.362	532.266	419.477	394.962	349.942	474.553	438.768	488.183	377.092	446.219	345.715	357.895	408.051	345.795	350.585	385.184	353.733	392.379	438.323	394.519	173.394	179.356	189.454	202.164	323.717	284.958
502.303	532.543	419.703	394.608	349.846	473.847	439.6	488.44	376.84	445.445	344.984	358.662	406.433	345.178	351.512	384.765	353.989	391.014	438.499	393.846	175.177	179.394	189.742	201.379	334.4	288.608
502.615	531.717	420.297	389.367	347.635	472.714	437.833	488.169	372.802	443.979	344.829	357.371	406.014	343.904	351.046	384.85	353.086	390.379	439.955	394.154	173.513	177.894	189.745	202.159	325.32	286.141
499.561	527.514	418.721	391.494	345.654	473.248	439.858	484.993	373.298	443.144	343.398	355.485	405.76	343.288	350.685	385.041	351.356	390.034	441.412	394.875	174.007	179.712	189.202	201.974	325.579	287.986
498.694	529.452	419.287	392.206	346.187	476.204	440.968	486.394	373.939	443.101	346.438	356.899	407.56	342.918	352.143	385.625	353.325	391.288	442.404	395.105	175.212	179.683	189.161	200.838	349.672	295.66
501.458	533.249	421.062	393.826	348.899	479.537	442.787	489.401	375.992	445.41	346.34	359.431	407.961	346.219	354.284	387.217	354.959	392.419	442.11	396.981	175.371	179.414	190.186	203.495	351.903	295.321
503.169	533.614	421.827	394.434	350.437	479.231	442.798	489.922	376.969	448.499	346.544	360.072	408.196	346.918	354.635	388.297	355.45	392.771	444.237	398.958	174.664	178.491	189.422	200.971	299.783	290.339
504.345	536.249	425.395	392.13	351.437	480.786	441.523	492.922	375.977	451.204	342.909	362.35	403.044	348.178	355.689	388.707	355.709	389.233	442.829	398.698	175.032	181.02	190.983	202.843	328.552	292.251
506.377	538.868	426.125	394.105	352.456	479.614	442.433	494.803	377.572	452.786	343.031	364.561	403.491	349.904	354.583	386.981	357.206	390.002	441.808	397.543	175.299	180.616	188.815	203.402	345.523	291.438
503.997	535.92	424.927	395.003	351.476	477.064	438.977	492.539	377.725	448.944	346.153	363.469	406.68	349.384	353.881	383.332	357.553	392.257	438.115	393.211	175.761	179.664	190.02	202.889	324.969	293.929
502.952	535.036	421.242	395.029	350.437	476.773	439.539	490.56	377.328	447.731	346.373	360.751	408.426	346.877	353.545	383.243	355.839	392.933	439.827	392.829	174.628	179.674	188.888	202.623	322.728	292.749
501.354	532.903	419.755	395.915	348.802	474.839	438.545	488.68	377.213	445.334	345.194	358.034	407.205	345.466	352.158	381.967	353.648	391.664	438.112	390.976	174.797	180.27	189.554	202.089	343.463	293.724
501.009	528.549	416.414	394.38	347.231	472.669	436.644	484.722	375.664	443.918	342.951	353.873	406.65	343.219	351.464	380.721	350.142	390.683	437.566	388.948	174.011	178.606	188.663	202.503	315.403	292.191
501.041	529.595	416.919	395.937	347.288	470.709	438.564	485.556	376.626	443.397	343.691	353.772	407.267	342.164	349.881	382.014	350.328	390.879	436.992	389.936	174.336	177.913	189.73	201.144	325.685	294.597
497.919	525.954	414.721	394.633	346.519	471.963	438.499	482.479	375.534	440.856	341.724	352.426	404.29	341.904	350.921	381.486	348.769	388.586	437.671	389.322	172.881	178.74	190.273	202.631	314.945	291.152
496.928	526.358	417.414	391.924	344.808	472.22	437.729	483.778	373.221	438.123	340.276	352.008	400.521	340.767	351.607	383.972	348	385.479	435.021	392.12	174.235	179.26	189.77	202.4	336.726	292.516
499.548	527.642	418.883	392.329	347.981	474.234	438.637	485.134	374.725	442.904	342.789	355.055	404.871	343.822	352.385	384.252	350.864	389.503	437.776	393.004	174.43	179.413	192.374	203.492	335.548	290.134
501.077	530.11	420.09	394.354	351.231	473.537	439.474	487.109	377.237	444.897	342.602	358.401	403.065	347.521	352.585	386.286	353.003	389.083	438.738	396.008	174.502	179.721	190.521	202.046	335.814	290.996
500.29	528.607	422.072	398.203	349.635	475.287	439.72	486.968	378.924	446.397	344.504	359.422	406.903	346.027	352.965	388.122	354.325	391.579	437.931	396.965	175.996	180.231	193.218	202.631	334.973	291.124
503.199	532.89	424.306	398.025	353.577	477.02	442.036	490.451	380.382	449.171	345.52	362.949	407.512	350.178	354.524	387.952	356.994	393.079	441.051	397.216	174.845	179.875	193.16	203.138	333.98	290.806
507.052	538.613	426.438	401.768	353.631	474.548	438.831	494.77	382.66	452.731	347.698	364.824	409.76	350.45	352.543	386.598	358.973	394.83	437.613	396.328	174.911	178.039	191.406	201.89	337.195	291.281
505.252	536.18	424.213	400.692	350.093	474.124	439.79	492.418	380.606	447.759	346.56	361.094	409.737	347.285	352.927	385.28	356.129	394.017	438.137	394.737	174.199	179.655	189.716	201.393	337.211	289.998
507.917	538.047	423.934	399.78	352.554	475.812	443.702	493.446	381.034	450.69	347.495	361.63	409.995	348.628	353.892	387.407	356.801	394.548	443.055	397.021	174.889	178.328	189.719	202.029	339.572	291.055
509.627	538.971	424.276	401.565	351.285	478.746	443.726	494.143	381.606	451.033	346.918	360.66	408.369	348.066	354.892	389.222	355.965	393.189	444.747	399.554	175.387	179.068	190.277	201.649	339.429	288.5
507.917	536.746	424.771	397.287	350.093	476.053	440.553	492.981	378.553	448.238	346.422	360.769	407.931	346.806	354.053	387.379	355.867	392.544	440.576	396.863	174.672	178.597	191.302	200.916	341.847	288.013
507.627	537.642	424.861	397.793	351.477	473.291	440.698	493.562	379.408	450.724	345.82	361.415	407.267	348.094	352.568	387.567	356.087	392.372	439.479	397.012	174.156	180.049	189.694	202.183	343.888	289.634
507.586	536.133	421.816	396.122	347.362	473.153	441.771	491.453	376.767	448.779	346.763	357.605	408.124	344.628	352.524	387.611	353.901	392.141	439.21	396.784	173.86	179.001	189.265	203.034	345.661	286.779
504.129	532.74	419.609	396.261	346.708	474.326	440.061	488.523	376.591	445.724	345.576	356.347	406.848	343.751	353.79	386.907	352.667	390.965	438.292	395.9	174.394	179.347	189.97	201.147	346.778	284.62
502.633	531.382	418.631	394.646	347.635	473.435	440.849	487.313	375.985	447.075	342.447	356.489	404.986	344.356	352.864	386.058	351.692	389.724	438.346	394.666	175.61	179.087	190.077	200.662	350.543	283.594
500.756	529.231	418.207	396.241	349.096	472.293	440.602	485.838	377.527	446.877	344.813	357.257	406.249	344.836	351.707	385.691	353.006	390.79	439.992	394.523	175.209	179.26	189.399	202.303	352.11	281.417
498.127	525.491	414.631	390.658	346.385	472.402	439.737	482.162	373.084	443.514	345.837	353.797	406.29	342.726	351.039	383.705	351.078	390.29	440.299	392.782	174.383	177.952	187.684	200.518	303.655	276.795
498.122	525.879	414.946	389.253	347.019	474.444	439.438	482.521	372.489	441.438	343.268	354.186	403.456	343.438	352	385.39	350.456	388.348	439.065	395.044	174.3	178.808	189.592	201.59	356.778	279.06
497.077	523.699	415.27	389.848	347.154	476.772	438.528	481.32	372.901	438.493	341.821	354.27	403.184	342.205	352.702	383.861	350.017	387.834	439.597	393.328	175.162	180.452	190.512	202.892	302.405	279.141
500.878	530.347	420.703	389.873	351.673	477.754	440.175	487.493	374.71	443.658	343.439	359.966	405.567	348.082	353.374	384.663	354.319	391.097	440.035	394.035	173.978	177.356	190.344	203.538	306.498	278.035
505.787	537.145	423.568	395.152	352.173	478.852	438.675	492.754	378.092	448.555	346.081	362.321	408.18	350.137	354.141	386.742	356.772	393.569	439.902	396.923	174.3	179.817	190.16	203.118	362.296	277.975
508.688	539.636	426.306	395.418	355.712	477.964	439.205	495.342	379.656	453.541	347.764	366.253	411.097	352.726	352.121	384.421	359.936	396.403	440.816	394.4	174.675	179.058	189.626	202.415	313.182	281.3
510.289	541.875	427.872	397.569	353.157	477.431	440.897	497.318	379.94	455.704	351.857	366.759	413.215	350.951	351.616	385.992	361.668	397.54	442.858	396.138	175.456	180.04	186.915	201.66	316.587	282.619
510.714	539.835	426.134	393.151	353.426	480.846	443.26	495.395	377.383	455.766	346.556	364.092	407.648	350.65	355.338	387.421	358.101	393.299	446.135	398.408	174.243	179.146	188.897	202.803	311.557	280.771
512.234	541.638	430.152	392.214	354.234	480.059	445.54	498.064	377.139	455.882	341.344	364.966	403.076	351.732	354.075	389.152	356.896	390.151	446.302	398.609	175.019	180.713	191.789	204.095	317.283	285.884
508.139	537.292	426.836	396.556	353.003	476.621	442.157	494.121	379.268	453.745	345.653	363.881	408.869	349.978	353.658	389.116	357.654	394.044	444.003	400.124	174.394	178.896	190.108	203.265	319.234	287.167
504.474	532.754	422.44	396.404	349.215	471.772	438.958	489.638	377.673	448.547	345.613	360.691	408.413	346.499	350.905	384.204	355.54	392.827	438.704	393.64	174.376	179.29	189.768	202.234	320.383	289.251
504.329	532.731	421.107	396.506	350.446	471.537	438.656	489.103	378.223	449.574	348.239	360.392	411.173	346.677	349.964	385.174	356.24	394.937	439.69	394.676	173.972	177.761	190.532	201.931	322.843	295.679
501.28	530.205	419.098	397.708	346.83	470.86	437.928	486.779	377.513	449.102	346.279	356.75	408.579	342.965	349.34	383.69	353.173	392.061	437.533	393.111	173.95	178.675	187.489	201.321	329.471	303.361
497.913	525.367	414.566	396.113	343.773	470.688	435.594	482.061	375.337	444.369	343.336	352.729	403.791	340.937	349.198	381.751	349.521	387.968	434.35	390.128	173.376	178.54	189.572	201.429	331.397	304.099
492.036	518.85	412.261	391.772	339.865	468.738	435.067	477.19	371.168	437.233	340.163	348.439	401.926	337.055	348.162	378.186	345.611	385.597	431.608	386.069	173.668	177.394	186.865	201.467	331.209	306.728
493.71	520	409.892	391	341.365	470.393	436.262	476.965	371.298	433.781	339.87	346.586	402.212	337.068	350.127	379.595	344.292	385.814	433.776	387.286	173.718	177.721	189.187	201.559	328.296	309.095
500.412	527.965	415.901	393.684	347.673	473.649	440.37	484.165	375.42	439.226	341.976	352.679	403.783	342.507	350.889	381.712	349.022	388.359	438.637	389.83	173.957	178.962	190.322	201.446	328.782	315.233
501.267	530.584	417.396	395.709	351.327	474.687	442.019	486.345	378.092	443.274	342.406	356.764	403.281	345.74	351.251	383.782	351.858	388.797	440.084	391.666	173.841	178.385	189.672	202.21	331.532	322.668
507.452	537.624	425.45	395.329	355.192	477.872	441.836	493.782	379.397	444.822	345.089	363.068	407.673	350.041	354.222	384.385	356.925	393.166	442.794	392.67	175.04	180.077	190.982	204.492	411.156	331.852
510.846	540.243	429.153	398.025	359.654	483.222	448.322	496.824	382.794	457.281	350.87	365.447	414.931	354.918	359.552	393.19	360.467	399.824	448.904	402.714	177.805	182.413	192.88	201.138	331.574	309.604
505.67	535.133	423.694	395.392	350.25	478.483	440.525	491.577	377.473	449.87	344.894	360.907	408.931	345.384	355.506	387.527	355.436	392.934	439.236	396.705	175.079	179.365	191.374	200.523	331.185	252.035
507.014	537.902	425.369	398.165	352.635	472.694	439.222	493.919	380.092	450.692	344.805	363.561	406.894	350.233	353.111	387.122	357.153	392.631	437.514	396.707	175.711	181.058	189.874	201.087	332.945	244.841
500.927	530.479	420.884	396.576	348.008	471.047	435.705	487.645	377.297	443.84	343.231	359.414	404.163	344.748	351.732	381.713	353.885	389.206	432.674	389.98	174.675	179.533	189.416	201.44	333.835	251.89
503.633	534.144	422.983	395.968	350.662	473.362	438.242	490.698	377.985	448.278	344.085	360.013	404.983	346.666	353.134	386.495	354.571	390.303	436.488	395.416	176.26	180.321	192.643	201.297	334.649	259.212
503.9	534.641	422.407	397.551	351.335	476.311	438.929	490.776	379.206	450.285	347.451	360.237	408.914	347.104	354.605	388.719	355.868	393.355	436.986	398.819	173.873	177.744	190.569	201.199	335.06	265.724
503.058	533.427	420.587	397.361	346.989	474.774	439.35	489.325	377.366	445.84	345.418	357.815	405.646	344.173	353.141	388.458	353.579	390.172	437.918	398.427	174.216	179.533	190.805	202.999	335.639	271.88
501.682	530.647	418.596	393.26	345.258	473.855	440.113	486.853	374.206	446.463	342.093	356.271	402.338	343.036	351.671	386.767	351.427	387.41	440.282	396.234	175.234	178.514	189.756	203.045	334.267	275.48
501.438	530.711	419.308	395.158	346.412	474.738	438.062	487.17	375.809	444.024	342.906	356.372	402.854	343.296	354.063	386.318	351.771	387.862	438.233	396.223	175.187	179.735	189.854	202.286	334.893	280.085
500.954	530.075	417.479	393.158	344.47	475.363	438.925	486.068	373.832	442.285	342.955	353.963	403.453	341.68	353.196	386.957	350.202	387.903	437.978	396.58	175.574	178.668	190.753	203.076	332.851	283.851
501.515	529.78	417.371	394.044	344.547	473.832	440.182	485.846	374.397	441.805	343.004	353.777	402.633	342.173	353.079	386.796	350.096	387.413	438.709	396.07	175.159	180.571	191.18	203.04	332.616	288.487
503.484	532	417.955	394.165	347.442	474.869	441.142	487.426	375.618	445.288	342.959	355.198	403.788	344.753	354.272	388.33	351.017	388.928	440.411	398.683	174.014	178.231	192.291	202.067	329.925	289.65
501.52	530.809	418.351	395.127	346.462	477.333	441.369	486.856	375.809	446.623	343.098	355.814	403.922	343.425	354.874	387.367	351.469	388.693	440.904	397.129	174.202	178.548	191.61	203.779	330.815	292.901
504.43	534.121	423.631	396.481	351.538	479.925	443.288	490.937	378.641	450.116	347.537	361.916	409.585	348.863	353.92	384.667	357.003	394.3	443.356	393.17	175.271	180.923	191.442	204.497	329.928	298.784
503.842	532.792	423.243	392.114	354.096	476.714	440.82	489.975	377.023	452.027	344.35	363.65	405.77	350.781	351.849	383.921	357.056	391.928	442.181	393.965	175.105	179.308	190.853	203.513	329.317	295.41
499.457	528.445	420.207	392.038	352.981	475.704	439.933	486.141	376.534	445.747	344.447	361.641	405.622	349.438	350.826	382.225	355.767	391.479	440.89	391.539	173.942	178.798	186.221	201.733	328.169	297.777
496.412	525.283	417.649	391.405	348.058	475.403	440.576	483.215	374.198	442.664	343.48	357.101	406.065	344.767	351.102	383.8	352.447	390.634	441.133	392.975	174.173	179.712	188.948	202.697	328.205	299.286
499.674	526.671	417.739	391.203	347.654	476.008	439.373	484.095	373.916	441.322	342.48	355.367	404.562	343.397	351.995	384.035	350.964	389.166	441.177	393.542	174.693	180.683	189.84	201.549	326.586	298.452
500.756	529.855	418.054	396.747	349.404	475.797	441.098	486.158	377.954	443.486	344.748	357.232	407.535	345.356	351.78	385.17	352.967	391.883	440.163	393.624	175.697	179.077	191.012	204.333	329.545	299.269
502.41	531.535	422.726	390.948	348.27	473.686	438.196	489.007	374.007	444.212	343.329	359.316	404.999	345.203	350.942	383.549	353.854	389.947	438.559	392.798	175.816	179.135	188.136	202.814	328.344	299.482
501.261	529.391	419.888	391.353	347.52	473.241	438.43	486.592	373.953	446.725	343.418	358.274	405.608	344.491	351.926	382.189	353.198	390.223	437.84	391.065	174.92	180.654	188.559	199.671	329.346	298.98
501.953	530.443	420.176	390.999	347.52	472.439	436.956	487.345	373.74	446.109	342.378	357.645	405.004	344.244	351.781	382.761	352.429	389.709	435.839	391.563	175.599	179.414	189.117	201.543	329.831	297.672
505.487	534.298	421.005	392.885	349.655	474.653	440.061	490.018	375.724	449.821	345.752	359.059	407.64	345.45	352.914	386.927	354.512	391.985	440.144	396.151	174.458	179.933	189.918	203.609	332.347	297.598
504.93	534.738	422.032	395.138	350.713	476.09	441.542	490.687	377.503	451.095	347.142	360.611	407.819	347.409	352.409	387.2	356.009	392.613	442.144	396.97	175.321	178.914	188.694	203.666	333.805	294.556
506.948	535.969	419.978	395.454	349.366	473.611	441.625	490.634	377.159	451.472	343.613	359.392	403.128	345.792	351.188	386.73	354.001	388.696	441.323	396.431	174.137	178.346	188.672	201.553	332.774	291.655
502.546	529.738	417.798	388.986	345.905	473.801	438.539	485.986	371.885	446.431	342.077	356.286	402.253	342.327	351.168	384.274	351.431	387.168	439.427	392.883	174.169	178.308	189.62	202.773	332.276	288.892
501.143	528.397	418.059	385.214	345.905	472.85	438.873	485.271	369.61	444.842	342.353	355.4	403.617	342.039	351.694	384.655	350.943	388.116	439.468	393.325	173.35	179.558	189.967	200.348	334.034	287.75
503.606	532.566	420.883	395.291	350.327	477.626	441.866	488.915	377.443	445.986	348.455	358.684	411.336	346.37	353.038	385.629	355.189	394.983	441.311	394.139	175.296	179.942	191.779	201.395	334.491	285.042
501.543	528.636	417.333	395.747	345.923	477.895	441.125	485.134	375.969	445.548	344.886	355.11	408.207	342.082	355.125	387.339	351.617	391.562	439.908	396.934	175.487	180.827	187.828	200.826	331.952	280.067
505.195	533.618	421.342	395.165	350.5	477.461	439.045	489.736	377.435	447.932	343.561	358.916	407.323	346.616	353.428	382.966	353.669	392.041	438.128	392.432	174.921	179.577	189.521	201.877	331.381	276.223
507	536.936	425.054	397.722	353.635	476.864	437.216	493.208	380.221	451.418	345.154	362.844	408.954	350.356	352.477	384.103	356.8	394.203	436.017	392.934	174.722	178.663	191.442	201.938	331.667	275.074
502.991	534.844	423.667	399.038	351.192	473.905	435.282	491.391	380.046	447.082	345.089	360.228	407.028	347.603	351.993	382.507	355.056	392.069	433.874	391.191	175.018	179.49	189.66	202.123	332.573	272.502
504.344	535.364	422.937	397.772	351.519	474.002	438.022	491.423	379.412	446.295	342.033	359.03	403.613	346.589	353.053	383.997	353.222	389.259	435.113	392.378	174.235	178.769	190.896	202.528	333.962	271.389
502.036	533.156	417.685	397.924	346.212	471.795	438.837	488.025	377.397	441.336	341.911	354.321	404.309	343.342	352.543	385.993	350.081	388.962	437.847	394.981	174.982	178.385	191.739	201.159	333.218	266.625
499.946	529.578	419.91	394.127	346.192	473.836	440.184	486.715	375.099	441.24	343.691	353.827	406.456	343.507	353.772	387.473	350.364	390.61	439.912	397.058	175.397	179.673	190.617	202.472	335.489	268.304
