# Supplementary material for: A Normalization Framework for Emotional Attention
Source: PLoS Biol. 2016 Nov 21;14(11):e1002578. doi: 10.1371/journal.pbio.1002578 (PMC5117559; doi:10.1371/journal.pbio.1002578)
Supplement: S10 Data — (ZIP) [file pbio.1002578.s010.zip › S10 Data/IndividualSubjectRawData/SUBJECT5/subject5.txt]

<header>
NrOfVOIs: 23
NrOfVTCs: 6
VTC-File-1: 	NrOfVolumes: 194	FileName: "RUN1_3DMCT_LTR_THP0.0150Hz_TAL.vtc"
VTC-File-2: 	NrOfVolumes: 194	FileName: "RUN2_3DMCT_LTR_THP0.0150Hz_TAL.vtc"
VTC-File-3: 	NrOfVolumes: 194	FileName: "RUN3_3DMCT_LTR_THP0.0150Hz_TAL.vtc"
VTC-File-4: 	NrOfVolumes: 194	FileName: "RUN4_3DMCT_LTR_THP0.0150Hz_TAL.vtc"
VTC-File-5: 	NrOfVolumes: 194	FileName: "RUN5_3DMCT_LTR_THP0.0150Hz_TAL.vtc"
VTC-File-6: 	NrOfVolumes: 194	FileName: "RUN6_3DMCT_LTR_THP0.0150Hz_TAL.vtc"
</header>

"Rface" "RVNV1" "RDFV1" "RVFV1" "RFV1" "RDLPFC" "LDLPFC" "DLPFC" "RPPC" "LPPC" "PPC" "RFEF" "LFEF" "FEF" "RPUL" "LPUL" "PUL" "LAMY" "RAMY" "AMY" "RMOFC" "LMOFC" "MOFC"
415.073	355.538	441.01	350.092	389.893	465.479	380.597	439.932	412.96	492.255	460.057	429.216	369.556	397.143	155.084	165.442	158.316	184.639	93.5238	131.855	500.865	558.223	532.848
407.634	353	438.637	348.443	387.927	458.806	380.435	435.218	408.699	481.913	452.184	428.675	371.015	397.677	155.863	165.333	158.818	186.77	93.7857	132.903	501.469	554.041	530.783
415.341	355.353	439.317	346.845	387.327	460.103	383.845	437.152	412.736	482.803	454.352	428.479	369.718	396.889	155.51	163.989	158.156	186.512	92.5345	132.07	507.808	564.939	539.665
419.805	355.276	442.101	347.959	389.172	464.249	383.909	440.07	414.068	482.81	454.897	428.224	370.267	397.066	154.685	163.252	157.358	188.987	93.713	133.794	509.662	562.798	539.291
420.951	354.776	442.719	345.929	388.301	459.353	383.587	436.55	415.391	483.58	455.892	427.571	371.043	397.182	153.874	164.31	157.13	186.675	93.1773	132.511	506.079	558.649	535.393
419.488	353.122	442.739	344.562	387.542	461.798	382.425	437.909	414.646	481.706	454.476	426.798	371.036	396.821	154.926	164.726	157.984	188.167	93.7606	133.477	507.735	557.682	535.586
418.512	354.507	440.935	345.44	387.245	463.201	383.425	439.191	413.609	480.408	453.284	426.672	369.3	395.829	155.458	163.854	158.078	189.889	94.2249	134.47	506.839	557.872	535.296
418.024	354.045	439.994	344.853	386.503	466.506	382.683	441.278	415.82	482.67	455.525	426.303	370.253	396.17	154.115	164.188	157.258	187.348	93.1773	132.794	510.923	563.038	539.983
417.976	355.045	437.994	345.73	386.121	468.805	382.99	442.977	417.836	481.311	455.536	430.872	374.246	400.43	154.714	164.399	157.736	189.413	94.7964	134.601	511.36	563.31	540.328
426.854	358.661	440.69	348.776	389.014	472.791	385.28	446.453	417.662	482.343	456.078	428.842	374.283	399.511	155.894	165.168	158.788	188.889	94.5821	134.256	508.443	561.798	538.195
427	357.885	441.529	348.427	389.185	468.854	384.065	443.335	416.969	482.885	456.12	428.919	373.787	399.281	155.651	164.712	158.478	187.18	93.1548	132.71	505.052	556.347	533.654
426.805	358.154	440.735	349.336	389.348	467.312	382.226	441.704	414.286	480.824	453.806	427.028	371.473	397.163	156.448	166.718	159.652	188.918	93.2738	133.51	504.823	558.727	534.88
430.854	357.231	441.873	349.924	390.176	471.396	384.21	445.155	417.444	482.102	455.847	429.83	373.886	399.755	156.328	165.551	159.206	191.131	95.0119	135.448	507.135	560.306	536.783
432.341	359.269	442.637	352.053	391.708	470.056	386.371	444.869	415.087	481.607	454.596	431.369	373.48	400.248	153.985	165.16	157.472	185.836	91.3214	131.083	505.875	561.727	537.018
423.805	355.731	444.137	347.687	389.91	466.326	383.306	441.34	410.478	479.444	451.44	430.053	370.81	398.205	155.07	163.122	157.582	189.148	93.0238	133.462	506.75	556.909	534.719
418.171	353.538	441.725	345.527	387.639	456.569	381.387	433.942	413.401	480.968	453.532	426.592	368.802	395.524	155.488	164.622	158.338	187.82	92.6786	132.703	501.646	551.372	529.373
418.122	354.231	443.382	346.611	388.974	456.188	381.355	433.665	410.571	480.004	451.811	426.025	369.824	395.812	155.456	163.603	157.998	188.295	92.369	132.724	501.292	550.983	529
404.585	354.231	442.833	345.298	387.996	459.465	382.677	436.354	408.18	478.015	449.658	427.352	368.14	395.52	155.224	164.115	157.998	188	93.1071	133.028	502.26	551.372	529.645
404.634	351.546	440.966	343.867	386.374	458.911	382.688	435.97	409.54	479.103	450.857	426.4	367.382	394.673	154.862	163.406	157.528	186.005	93.0811	132.173	509.034	555.693	535.051
401.293	351.162	438.888	342.936	384.941	460.8	384.866	437.945	411.797	480.889	452.834	423.062	367.237	393.051	153.708	162.822	156.552	185.841	93.7835	132.511	508.232	556.908	535.374
406.488	352.354	435.554	343.936	384.044	461.161	382.93	437.615	417.139	482.118	455.734	428.187	371.576	397.753	154.071	163.406	156.984	189.546	94.3906	134.422	508.419	559.107	536.682
415.22	355.546	440.535	345.355	387.022	465.001	384.785	440.858	417.105	484.027	456.853	430.877	371.055	398.717	156.022	164.963	158.812	188.595	94.0573	133.829	508.898	561.164	538.042
415.439	356.815	437.76	348.691	387.683	465.689	381.559	440.368	417.617	483.333	456.649	428.075	371.701	397.769	155.836	165.694	158.912	189.251	94.843	134.56	505.575	559.156	535.452
413.098	353.931	441.917	345.103	387.486	463.029	382.253	438.717	416.046	483.286	455.983	429.234	372.213	398.58	154.728	166.047	158.26	187.022	92.6168	132.332	509.544	562.305	538.963
420.634	355.315	440.025	346.424	387.4	467.036	384.64	442.237	415.869	482.872	455.665	428.253	370.971	397.459	155.034	164.854	158.098	187.432	93.6882	133.125	507.846	564.115	539.221
415.805	359.7	440.839	348.936	389.168	468.154	384.479	442.97	414.356	481.581	454.285	427.767	372.242	397.918	154.868	164.585	157.9	188.743	94.4501	134.118	509.2	560.644	537.885
419.098	355.346	443.824	347.992	389.944	470.181	384.677	444.447	416.432	483.384	456.198	429.191	370.971	397.892	154.026	165.577	157.63	189.344	93.4167	133.772	506.208	561.769	537.189
418.122	356.154	436.794	347.382	386.524	471.771	383.371	445.165	416.311	483.047	455.948	431.263	372.901	399.888	155.183	165.314	158.344	189.148	93.7381	133.876	506.302	561.116	536.866
423.488	357.923	437.706	350.641	388.755	473.014	386.258	446.903	414.829	483.21	455.444	429.926	372.215	398.901	155.642	167.59	159.37	187.721	92.619	132.628	506.271	558.744	535.53
425.293	357.192	440.765	350.649	390.099	467.875	380.79	441.665	413.668	484.059	455.477	431.125	373.558	400.177	156.831	165.109	159.414	188.377	93.119	133.193	504.75	558.397	534.664
424.732	356.115	442.961	349.405	390.361	466.34	380.081	440.379	415.494	482.856	455.503	430.52	372.691	399.432	154.983	165.551	158.28	188.131	93.631	133.386	505.458	557.702	534.59
420.561	356.385	439.314	347.099	387.468	464.444	380.726	439.248	413.457	483.932	455.315	430.938	372.371	399.453	154.852	164.192	157.766	188.262	92.0595	132.531	504.115	559.545	535.023
418.146	356.192	443.196	347.702	389.506	463.819	383.419	439.621	413.854	482.062	454.366	428.52	370.759	397.469	155.087	165.064	158.2	188.361	92.4286	132.786	504.75	561.339	536.304
426.732	356.154	444.657	348.855	390.794	462.549	384.226	438.976	412.093	481.726	453.451	426.571	371.059	396.728	155.017	163.667	157.716	190.852	93.7738	134.614	504.146	557.298	533.783
423.268	354.231	444.216	347.45	389.811	464.618	384.616	440.54	413.457	483.846	455.265	429.988	373.142	399.429	155.122	164.713	158.115	187.893	94.4475	133.76	504.763	555.262	532.922
420.341	355.577	442.167	346.282	388.258	461.174	384.923	438.225	414.299	482.674	454.911	429.245	370.796	397.824	154.707	163.334	157.399	186.172	93.6856	132.594	504.69	554.898	532.687
420.829	354.615	441.716	345.794	387.785	460.82	384.358	437.807	413.063	481.029	453.432	427.167	370.614	396.766	155.37	163.706	157.971	187.189	94.2213	133.332	504.253	550.874	530.249
418.195	354.731	442.912	346.214	388.545	460.473	384.826	437.705	412.488	482.126	453.85	423.916	370.773	395.348	154.727	163.514	157.469	189.074	92.9475	133.387	505.024	553.774	532.207
412.146	354.846	438.892	345.351	386.3	463.077	385.342	439.681	413.768	482.668	454.691	425.519	371.128	396.28	155.599	163.437	158.045	188.402	94.007	133.718	505.899	553.113	532.226
414.146	353.538	435.216	344.351	384.129	466.223	383.6	441.356	417.681	481.742	455.73	428.541	374.055	399.251	154.573	164.463	157.659	189.303	94.9356	134.636	504.513	555.477	532.931
414.805	353.192	435.922	343.084	383.725	461.757	386.197	439.016	416.954	481.825	455.484	433.041	374.427	401.531	154.756	163.687	157.543	190.172	93.9356	134.422	506.138	558.146	535.138
418.78	354.154	438.667	342.931	384.841	469.466	387.987	444.943	416.725	480.802	454.783	432.148	372.656	400.167	155.14	164.719	158.129	189.09	93.9237	133.96	506.867	558.849	535.852
418.659	356.615	441.618	348.405	389.21	468.618	385.758	443.68	416.419	480.781	454.647	428.643	370.585	397.432	155.913	164.321	158.536	188.623	93.5833	133.566	506.219	554.752	533.281
418.878	354.731	443.676	347.58	389.648	470.764	381.645	443.942	415.736	480.658	454.296	430.539	371.633	398.871	156.297	166.224	159.394	191.016	93.5238	134.538	504.01	551.909	530.719
415.78	356.5	438.608	349.053	388.258	465.938	381.21	440.437	412.599	480.732	453.067	431.412	373.016	400.019	155.628	165.885	158.828	187.656	92.869	132.745	505.562	556.397	533.908
413.024	355.346	440.098	347	387.755	469.465	383.694	443.65	410.745	480.968	452.454	429.715	371.663	398.507	155.195	165.179	158.31	187.18	93.0476	132.648	506.698	559.537	536.161
417.854	353.423	442.245	345.527	387.867	468.076	385.645	443.267	413.733	480.849	453.596	428.715	371.189	397.789	154.637	164.679	157.77	188.541	93.5595	133.517	503.635	558.95	534.479
418.951	355.808	442.275	348.504	389.554	464.632	382.952	440.049	415.137	481.314	454.443	428.749	370.406	397.385	154.34	164.647	157.556	188.607	94.2619	133.952	502.927	558.727	534.042
419.146	356.923	443.343	349.206	390.416	464.646	383.694	440.282	411.845	481.603	453.277	429.129	372.247	398.55	155.59	164.699	158.432	184.869	93.3929	131.876	502.865	557.719	533.452
411.561	354.846	441.127	346.573	387.966	465.812	382.081	440.612	412.127	480.82	452.927	429.762	371.558	398.472	154.692	162.981	157.278	188.377	93	133.124	505.156	562.339	537.042
403.78	351.154	439.51	342.863	385.172	468.608	384.44	443.276	414.656	481.751	454.508	430.748	373.584	400.018	154.904	164.77	157.983	188.373	93.5388	133.435	506.205	561.477	537.025
416	351.962	439.843	344.046	385.983	467.594	384.037	442.446	416.672	484.842	457.162	431.179	373.804	400.335	155.98	164.302	158.577	189.898	94.4317	134.593	506.944	561.337	537.274
428.61	356.192	442.618	349.008	389.987	468.615	386.327	443.848	416.992	484.511	457.095	431.458	374.053	400.598	154.963	165.379	158.213	187.619	93.8841	133.317	506.382	561.519	537.126
431.341	359.308	445.49	350.763	392.232	465.927	384.779	441.504	414.796	483.553	455.635	428.676	371.825	398.114	155.012	165.078	158.153	188.652	93.6579	133.621	505.319	557.039	534.158
425.098	357.154	443.559	348.893	390.335	463.156	385.133	439.674	413.467	482.331	454.369	427.759	371.971	397.769	154.602	165.751	158.081	188.963	92.9317	133.331	507.163	556.097	534.449
420.073	355.731	442.412	347.702	389.163	465.74	386.633	441.931	413.908	482.897	454.885	429.411	372.962	399.065	153.739	164.059	156.959	188.127	92.7531	132.876	506.934	556.387	534.509
417	355.231	441.363	347.351	388.506	465.941	384.666	441.48	416.638	483.426	456.307	429.158	371.991	398.426	154.018	163.732	157.049	188.144	94.1817	133.71	505.174	559.477	535.453
416.341	354.346	438.843	347.458	387.464	465.323	385.649	441.344	419.548	486.035	459.039	427.494	372.506	397.934	155.747	164.2	158.385	191.226	93.3841	134.545	506.632	558.196	535.384
421.073	358.192	437.971	348.656	387.755	466.375	381.677	440.883	418.006	482.594	456.368	426.577	371.618	397.031	155.57	164.603	158.388	188.197	93.2024	133.166	505.125	555.76	533.359
421.805	358.962	439.441	349.008	388.597	464.597	381.581	439.612	416.82	481.8	455.415	431.582	372.702	399.929	154.794	164.333	157.77	189.541	93.5833	133.952	506.552	554.81	533.461
418.585	353.385	439.608	345.046	386.442	463.625	384.016	439.665	410.826	480.365	452.129	432.293	371.307	399.508	156.657	165.147	159.306	188.967	93.7976	133.834	504.396	552.917	531.452
417.902	357.308	438.951	347.832	387.721	469.653	385.081	444.199	410.736	480.586	452.223	430.091	370.738	398.184	156.73	164.635	159.196	185.705	92.9048	131.945	504.906	552.165	531.258
406.829	356.115	435.755	345.481	385	469.361	384.984	443.966	411.432	480.618	452.525	428.495	370.585	397.364	155.86	165.929	159.002	187.508	95.0714	133.959	504.635	554.372	532.369
408.146	357.077	436.667	348.122	386.884	465.458	381.468	440.18	411.661	480.429	452.506	428.654	371.207	397.771	156.811	165.865	159.636	188.115	93.2619	133.166	503.083	553.719	531.318
414.171	355.577	439.676	347.763	388	462.396	381.161	437.947	411.665	481.682	453.251	427.484	369.665	396.401	155.256	165.417	158.426	188.607	93.0238	133.234	504.812	558.38	534.682
409.78	353.115	443.196	344.672	387.803	463.201	382.419	438.888	411.87	483.35	454.325	427.414	371.075	397.127	154.814	164.506	157.838	188.787	92.869	133.221	501.219	557.661	532.691
409.707	350.493	439.975	342.835	385.361	453.935	381.054	431.999	414.906	483.937	455.907	424.415	369.846	395.079	153.849	163.847	156.969	189.429	92.952	133.539	500.428	559.397	533.309
424.902	355.032	442.622	347.248	389	452.4	383.296	431.601	417.176	484.252	457.016	425.45	369.203	395.212	154.219	164.167	157.323	188.085	94.4877	133.863	504.918	556.174	533.498
432.488	356.07	444.985	349.278	391.176	461.4	382.49	437.65	417.76	484.927	457.654	428.209	371.663	397.811	154.733	164.936	157.917	186.413	94.4044	133.111	503.074	553.951	531.442
430.366	356.032	443.465	348.538	390.095	463.192	380.861	438.412	417.083	482.502	455.939	429.266	372.262	398.621	154.477	163.09	157.165	187.429	93.3806	132.946	505.314	552.149	531.429
421.951	354.07	440.357	345.584	387.073	463.657	381.748	439.004	414.977	480.904	454.134	428.935	371	397.79	154.78	164.475	157.805	187.019	92.4877	132.256	505.053	554.372	532.553
420.22	353.493	439.338	344.622	386.086	465.518	384.538	441.145	415.058	480.833	454.126	429.363	372.491	398.789	153.602	163.93	156.825	188.691	92.3449	132.877	506.741	554.727	533.498
421.073	356.147	439.299	345.034	386.301	467.685	384.328	442.596	414.651	479.751	453.317	429.888	372.761	399.177	154.713	164.321	157.711	185.527	93.0592	131.96	503.741	553.537	531.507
417.39	355.57	438.034	346.942	386.82	469.636	384.57	444.033	416.07	480.32	454.231	429.667	372.476	398.922	155.099	164.276	157.963	186.593	93.7139	132.787	504.543	556.975	533.779
419.78	352.654	440.206	345.656	387.047	470.965	384.694	445	415.693	479.138	453.376	431.095	373.836	400.313	155.096	165.923	158.474	188.557	93.0595	133.234	504.781	561.322	536.309
419.951	355.577	440.902	347.901	388.614	470.174	383.371	444.049	415.522	480.136	453.899	430.764	373.21	399.823	154.628	163.263	157.322	188.639	93.6905	133.634	504.938	558.281	534.682
416.585	357.385	442.235	348.939	389.781	467.174	382.113	441.573	412.047	480.766	452.863	429.085	370.58	397.634	155.878	163.679	158.312	188.984	94.5952	134.303	505.708	557.438	534.553
414.634	354.192	442.559	347.023	388.845	467.215	385.242	442.544	412.18	480.892	452.991	430.07	371.472	398.568	155.648	164.378	158.372	189.508	93.5595	133.924	505.771	559.099	535.507
407.268	353.846	442.392	344.542	387.378	470.007	383.371	443.932	409.957	481.563	452.487	431.709	372.176	399.705	155.529	165.474	158.632	188.934	93.3571	133.566	508.75	559.818	537.226
409.61	353.808	440.99	345.168	387.116	471.403	384.71	445.311	411.699	481.569	453.198	428.142	371.59	397.74	154.712	163.564	157.474	188.82	94.4643	134.159	506.396	560.405	536.512
408.732	353.346	442.294	345.847	388.069	470.049	383.952	444.136	412.404	480.766	453.008	429.682	371.728	398.527	155.608	163.109	157.948	187.951	92.881	132.876	505.573	562.331	537.221
410.756	353.308	441.598	346.214	387.97	461.833	380.742	437.427	414.429	480.626	453.747	424.928	369.938	395.366	154.282	163.481	157.152	187.82	93.2381	133.028	500.25	558.215	532.571
419.049	355.723	442.868	346.988	388.961	451.588	379.893	430.009	416.419	483.383	456.192	423.616	369.242	394.386	155.746	165.669	158.842	188.102	92.7731	132.877	501.918	556.951	532.604
428.732	355.954	443.26	349.606	390.604	454.734	381.861	432.8	416.73	484.406	456.926	424.126	369.203	394.601	155.24	164.714	158.196	186.987	92.8208	132.435	500.251	556.05	531.364
433.585	360.608	449.192	352.21	394.664	457.24	381.619	434.48	413.074	484.164	455.298	425.661	370.663	396.095	154.574	165.073	157.85	188.709	92.3089	132.863	504.991	555.587	533.203
427	356.569	441.643	350.668	390.493	461.949	385.619	438.975	415.357	484.472	456.407	426.924	371.244	396.991	154.473	164.509	157.604	187.512	93.6422	133.132	504.199	553.496	531.687
424.244	359.8	436.388	349.606	387.596	466.761	384.07	441.873	416.189	483.973	456.449	431.381	372.465	399.709	155.031	165.227	158.212	186.496	92.5827	132.091	504.064	554.273	532.06
423.902	354.685	440.143	346.897	387.716	465.386	382.973	440.582	414.947	481.92	454.725	429.95	371.726	398.65	154.103	164.49	157.344	186.545	93.2374	132.491	504.907	553.306	531.894
415.171	355.531	438.251	347.126	387.016	461.102	381.844	437.247	413.394	481.357	453.76	428.682	371.287	397.828	154.243	163.586	157.158	186.184	92.7136	132.035	502.491	550.761	529.406
408.268	355.185	436.192	345.21	385.038	460.643	380.699	436.582	411.739	479.852	452.194	426.712	368.992	395.683	154.743	164.054	157.648	186.381	92.7731	132.153	503.48	554	531.65
414.366	353.731	437.549	345.931	386.039	464.243	384.742	440.316	410.127	479.82	451.521	426.556	368.751	395.481	154.337	165.391	157.786	187.721	92.6667	132.655	504.344	553.578	531.797
419.488	353.885	433.069	347.405	384.906	468.333	383.032	442.66	416.54	480.996	454.823	427.248	372.941	398.053	154.919	165.615	158.256	186.918	94.1071	133.152	506.271	554.612	533.226
420.39	355.346	438.637	346.183	386.657	465.896	382.742	440.869	414.239	481.093	453.947	431.459	371.221	399.076	156.741	166.147	159.676	188.459	93.3452	133.359	507.542	555.926	534.521
413.341	353.577	439.402	345.168	386.421	469.042	382.855	443.102	413.888	481.817	454.235	431.49	370.795	398.861	155.099	164.519	158.038	187.295	93.9167	133.2	505.438	555.331	533.258
408.463	353.192	437.176	344.221	384.914	467.688	381.419	441.723	413.323	480.257	453.078	430.794	371.506	398.921	155.151	165.795	158.472	188.475	93.8333	133.648	504.688	554.397	532.406
407.268	352.462	436.99	343.588	384.476	459.556	381.903	436.184	413.22	481.904	454.015	425.809	368.867	395.198	156.462	164.397	158.938	190.246	94.3571	134.697	503.24	556.322	532.839
406.707	353.346	439.137	342.779	384.961	456.299	381.79	433.874	414.239	481.811	454.373	425.002	371.218	396.088	156.241	164.16	158.712	187.279	93.7976	133.124	501.688	556.091	532.023
408.854	355.846	439.971	344.702	386.408	459.479	381.565	436.029	416.258	482.902	455.841	430.078	373.41	399.614	156.387	165.115	159.11	190.475	93.4524	134.269	504.49	555.479	532.922
417.976	354.567	443.545	345.019	388.15	462.184	382.038	438.062	418.794	484.189	457.635	430.217	373.696	399.832	155.411	163.685	157.993	191.574	94.1062	135.11	506.407	556.305	534.23
425.707	353.952	445.77	346.706	390.073	463.344	382.78	439.096	418.377	483.735	457.196	431.361	372.657	399.802	154.74	164.775	157.871	189.656	93.7967	134.124	504.72	557.007	533.876
432.61	358.452	446.113	352.828	393.665	469.357	384.07	443.689	417.194	484.892	457.403	427.471	371.797	397.541	154.15	165.057	157.553	186.066	93.4157	132.393	504.303	557.264	533.834
436.049	360.99	446.613	352.698	393.811	470.573	384.651	444.713	415.166	482.828	455.354	430.799	373.127	399.795	154.705	164.923	157.893	186.493	92.8205	132.228	504.48	558.801	534.77
428.756	358.413	441.653	351.011	390.691	468.302	381.022	442.033	417.297	483.66	456.713	429.153	373.452	399.209	155.752	162.923	157.989	188.427	92.3681	132.779	504.71	560.181	535.64
427.561	357.375	442.407	348.4	389.554	467.024	382.296	441.524	416.719	482.469	455.771	429.011	371.047	397.85	155.028	164.282	157.915	187.788	92.5943	132.641	504.491	566.983	539.336
429.293	356.259	443.143	348.347	389.846	470.712	385.554	445.082	414.194	482.569	454.805	431.049	371.197	398.873	153.516	163.705	156.695	190.197	92.2371	133.448	506.397	561.288	537.005
423.463	355.221	442.339	348.255	389.442	471.434	384.119	445.155	415.452	481.701	454.8	429.117	371.379	398.078	153.85	164.025	157.025	188.148	92.8562	132.945	507.72	556.404	534.866
413.463	353.5	439.48	346.519	387.215	462.854	383.484	438.966	411.106	480.008	452.03	426.104	368.709	395.249	154.843	163.212	157.454	188.213	93.1905	133.166	504.354	552.57	531.24
418.171	353.154	442.588	345.595	388.056	462.958	382.161	438.641	406.289	476.272	447.855	426.921	371.359	397.052	154.163	163.224	156.99	186.803	93.6905	132.862	503.083	553.851	531.392
408.512	355.885	442.255	346.023	388.15	463.271	383.855	439.369	408.481	476.616	448.95	428.134	371.885	397.895	154.041	164.314	157.246	183.623	92.9286	131.083	501.583	552.422	529.931
395.098	351.308	436.735	341.878	383.403	461.458	384.919	438.422	409.115	479.66	451.015	427.427	370.715	396.94	156.512	165.032	159.17	186.934	94.1905	133.207	504.74	552.612	531.433
407.805	350.923	440.696	342.908	385.717	459.153	382.919	436.209	412.292	481.427	453.354	427.282	371.338	397.207	154.991	164.147	157.848	187.525	94.619	133.703	502.667	555.306	532.018
413.098	353.808	442.069	346.359	388.258	463.299	382.258	438.908	413.686	482.444	454.525	429.108	371.424	398.098	154.297	164.801	157.574	183.869	94.369	132.021	504.073	555.802	532.917
413	352.154	441.206	343.962	386.532	465.569	383.161	440.767	412.873	480.191	452.856	426.786	370.82	396.699	155.477	163.744	158.056	186.689	93.2619	132.566	505.083	559.207	535.263
403.78	350.5	435.137	341.214	382.33	465.306	384.5	440.985	412.422	480.14	452.643	425.837	369.668	395.642	154.128	162.212	156.65	188.885	92.4405	133.014	501.938	560.099	534.369
405.756	350.534	437.125	342.463	383.904	467.324	382.473	441.787	414.36	482.202	454.655	425.563	369.439	395.391	155.502	164.529	158.319	190.265	93.9287	134.456	504.22	555.116	532.6
420.024	355.841	436.968	349.654	387.878	459.99	381.909	436.491	417.143	484.996	457.445	426.113	369.949	395.92	155.289	166.901	158.913	189.298	92.643	133.304	502.887	558.992	534.171
433.488	358.918	443.449	351.899	391.976	461.15	382.215	437.394	418.826	486.602	459.081	428.731	371.783	398.116	156.31	166.247	159.411	187.199	93.4287	132.877	502.991	556.405	532.775
441.732	362.38	446.831	354.044	394.663	464.754	382.619	440.034	417.391	485.054	457.58	430.758	372.603	399.494	154.906	165.516	158.217	187.757	92.6073	132.635	505.887	556.587	534.158
431.732	361.38	442.831	351.441	391.449	464.199	382.651	439.656	416.587	482.147	455.527	430.056	372.673	399.207	154.173	163.702	157.147	187.937	92.5239	132.663	506.939	557.132	534.927
424.024	356.457	440.194	348.784	388.8	463.532	381.732	438.913	414.637	483.362	455.456	428.27	370.468	397.196	154.644	164.722	157.789	188.314	93.7739	133.546	505.595	557.628	534.609
427.854	357.918	439.713	349.028	388.728	461.365	382.215	437.544	416.311	482.09	455.38	428.453	370.24	397.158	155.188	166.459	158.705	189.904	94.3216	134.532	503.897	553.761	531.701
421.512	357.611	435.968	348.708	386.908	462.129	381.57	437.884	416.739	481.737	455.345	428.415	371.216	397.665	155.874	165.51	158.881	188.691	92.8335	133.16	504.053	552.058	530.821
424.073	356.038	438.314	348.336	387.725	460.59	382	436.937	416.534	481.246	454.97	426.881	368.937	395.731	156.288	164.968	158.996	187.623	91.7024	132.055	502.167	554.058	531.101
421.366	356.462	441	348.542	389.017	455.972	380.532	433.267	414.767	481.539	454.426	428.715	370.185	397.25	155.721	165.455	158.758	187.148	92.3333	132.221	504.062	551.017	530.244
407.171	353.038	438.843	345.786	386.524	463.764	381.742	439.078	410.261	480.221	451.813	430.93	372.293	399.407	154.459	164.897	157.716	185.721	92.7143	131.841	504.271	551.124	530.396
404.561	352.5	436.657	342.58	383.764	464	383.323	439.718	412.093	479.015	451.841	432.696	371.654	399.88	154.608	163.103	157.258	189.934	94.3095	134.538	505.344	550.198	530.355
392.805	352.038	432	340.939	380.803	462.549	381.194	438.063	413.264	480.724	453.332	429.244	372.265	398.613	155.279	162.917	157.662	188.885	93.5357	133.648	504.958	552.207	531.304
409.146	351.615	435.451	341.603	382.687	466.771	382.919	441.534	415.307	481.329	454.521	431.524	374.076	400.641	155.512	163.571	158.026	188.951	94.6667	134.331	506.5	558.223	535.341
415.195	355.846	439.922	344.992	386.549	473.854	384	446.811	413.329	480.958	453.497	429.837	372.442	398.983	155.485	163.731	158.058	188.098	94.5952	133.931	506.667	560.793	536.848
403.122	350.154	444.137	342.87	387.202	467.465	386.984	443.243	412.019	481.643	453.372	427.665	370.917	397.158	154.913	164.577	157.928	187.672	94.1548	133.497	505.073	561.488	536.53
412.024	354.269	444.598	345.679	388.983	470.119	388.168	445.454	416.311	483.836	456.417	428.208	373.382	398.734	155.131	163.9	157.867	189.5	93.9613	134.154	507.079	562.805	538.153
427.146	356.923	448.196	348.74	392.279	476.41	386.878	449.464	417.51	485.177	457.7	431.789	375	401.26	154.704	165.585	158.099	189.566	94.3661	134.416	508.027	567.078	540.955
432.61	357	448.265	350.321	393.197	475.723	385.201	448.478	415.097	485.867	457.13	430.545	374.166	400.236	155.213	164.585	158.137	188.599	94.8065	134.264	508.016	565.342	539.982
430.341	358.154	446.333	350.847	392.648	466.855	385.394	442.337	414.728	484.32	456.061	428.505	371.831	398.038	154.404	166.31	158.119	189.107	92.7589	133.292	505.902	558.921	535.466
435.659	358.385	445.667	350.916	392.395	464.056	385.636	440.454	418.069	482.857	456.549	428.802	372.979	398.792	155.774	164.675	158.551	187.812	93.1994	133.002	503.995	557.45	533.802
434.024	357.192	448.431	351.153	393.738	467.07	385.523	442.527	413.656	482.695	454.661	429.615	372.823	399.084	154.997	164.355	157.917	189.287	93.378	133.726	505.464	554.937	533.051
428.756	358.846	443.441	350.656	391.275	468.306	385.668	443.434	412.252	482.335	453.877	428.129	371.733	397.811	154.919	163.092	157.469	187.451	93.2589	132.885	505.141	553.979	532.374
428.878	357.346	441.206	348.954	389.339	467.639	387.701	443.58	413.619	481.836	454.135	431.441	372.616	399.818	154.297	164.618	157.517	187.468	93.5565	133.064	505.058	556.235	533.595
419.195	354.654	439.206	346.031	386.82	459.771	382.032	436.374	413.646	480	453.057	428.217	369.724	396.772	153.852	165.327	157.432	187.557	92.5952	132.545	504.396	557.851	534.203
408.439	353.923	437.02	344.336	384.91	459.903	380.774	436.087	411.832	479.149	451.815	428.03	370.997	397.37	155.221	164.75	158.194	186.77	92.8095	132.338	503.479	556.967	533.304
406.61	352.577	437.333	344.183	384.961	460.458	380.597	436.422	411.683	479.743	452.107	427.454	370.488	396.83	154.654	163.442	157.396	186.721	93.4762	132.703	502.177	553.818	530.972
399.244	349.769	436.657	342.252	383.579	457.889	383.806	435.592	413.938	480.703	453.593	425.431	370.646	395.979	155.532	163.071	157.884	187.934	93.4762	133.214	501.896	557.463	532.88
408.39	353.115	436.912	344.58	385	466.618	381.935	441.131	413.941	480.382	453.404	431.04	373.564	400.142	154.288	163.5	157.162	186.902	93.1786	132.607	502.719	555.091	531.922
403.195	353.115	438.833	344.954	386.052	469.222	382.274	443.053	414.009	481.208	453.922	428.416	370.659	397.366	155.39	165.34	158.494	189.803	94.9524	134.855	502.781	558	533.571
405.805	350.346	436.882	341.885	383.472	469.708	383.613	443.796	414.27	481.231	454.042	427.614	370.47	396.894	156.573	164.878	159.164	189.738	93.5476	134.014	504.802	556.802	533.797
421.488	354.846	440.922	347.015	388.124	465.924	383.887	441.233	415.866	482.732	455.581	429.399	369.823	397.371	155.59	165.641	158.726	189.607	94.3929	134.448	506.552	557.488	534.954
416.39	358.077	442.098	348.664	389.567	469.01	388.033	444.639	417.237	484.801	457.367	431.971	372.682	400.097	155.343	164.605	158.233	188.887	93.5696	133.669	508.897	560.486	537.663
403.61	352.731	434.216	345.137	384.133	463.92	384.856	440.124	416.955	484.217	456.906	427.672	370.869	397.135	155.146	163.88	157.871	191.887	93.7482	135.035	506.397	556.296	534.221
420.878	357.385	438.824	348.267	387.91	466.337	384.953	441.843	418.166	485.438	458.123	428.507	372.329	398.306	155.056	163.765	157.773	192.396	94.1411	135.476	507.126	559.61	536.391
434	358.654	442.755	351.115	391.232	466.288	382.098	440.95	418.418	485.644	458.347	433.863	376.443	402.994	155.439	165.509	158.581	187.986	93.6887	133.359	505.408	556.709	534.013
431.585	357.231	442.206	350.397	390.588	462.976	385.695	439.717	413.107	482.358	454.239	432.264	374.324	401.116	156.463	165.214	159.193	189.297	93.4982	133.8	506.303	555.123	533.525
430.146	357.692	442.667	349.771	390.438	465.08	386.856	441.537	413.023	481.578	453.742	431.778	373.16	400.265	154.172	164.47	157.385	187.674	93.4625	133.097	507.564	558.214	535.806
431.244	358.038	442.049	350.16	390.386	468.413	386.695	443.818	415.955	483.432	456.033	429.85	373.783	399.708	155.899	166.13	159.091	186.92	94.403	133.324	508.106	555.676	534.631
432.537	359.885	442.961	350.183	390.798	466.74	385.888	442.406	416.759	483.275	456.266	428.169	371.882	397.909	155.527	166.618	158.987	187.166	93.7244	133.035	506.074	554.742	533.211
428.537	357.808	440.863	349.687	389.601	464.451	381.403	439.456	412.565	480.178	452.724	427.45	371.745	397.504	156.134	166.506	159.37	185.328	91.1071	130.745	501.5	554.967	531.313
421.634	355.615	439.824	349.053	388.79	461.375	380.306	436.976	410.202	478.225	450.604	428.762	371.93	398.21	154.89	165	158.044	183.869	92.6071	131	505.958	551.355	531.272
413.927	353.923	438.382	345.656	386.249	458.167	380.758	434.869	411.214	479.015	451.484	426.042	369.629	395.715	155.11	165.981	158.502	187.82	93.7619	133.331	504.583	550.57	530.226
399.854	353.038	435.314	343.092	383.464	457.125	379.742	433.835	411.876	479.331	451.941	429.267	370.647	397.754	155.497	163.801	158.088	189.59	94.2619	134.366	504.542	554.868	532.604
397.902	352.038	434.471	340.924	381.876	460.049	382.435	436.689	410.096	479.072	451.064	428.637	371.148	397.732	155.099	164.058	157.894	189.049	93.7738	133.855	504.375	556.702	533.553
413.78	351.423	441.225	343.084	386.047	469.458	384.016	443.743	413.944	481.155	453.864	429.637	370.863	398.041	155.413	163.917	158.066	188.148	94.1071	133.669	505.948	558.496	535.249
413.707	355.192	443.637	346.496	389.021	471.215	383.339	444.767	413.27	481.495	453.792	427.641	369.268	396.26	154.724	164.327	157.72	188.59	93.9405	133.759	507.479	563.545	538.742
415.805	353.808	445.98	345.748	389.627	472.215	384.016	445.67	413.571	483.13	454.885	430.233	370.673	398.214	153.834	164.019	157.012	189.836	93.7738	134.186	506.75	564.207	538.788
411.976	353.431	446.898	344.668	389.421	475.623	387.368	449.061	418.223	485.663	458.279	432.009	373.421	400.513	154.336	164.053	157.368	187.762	93.7487	133.3	509.33	566.202	541.042
401.268	354.2	444.879	343.355	387.799	469.297	385.303	444.018	417.276	486.183	458.203	426.99	371.695	397.265	155.342	162.918	157.706	188.779	93.1892	133.403	503.861	562.971	536.821
415.537	353.277	447.663	344.661	389.752	465.082	383.578	440.552	419.391	486.669	459.351	427.342	369.616	396.309	153.97	162.765	156.714	190.812	94.2606	134.879	508.257	564.649	539.701
430.683	357.431	445.251	349.439	391.383	462.498	383.432	438.702	418.018	485.801	458.278	425.538	371.982	396.747	154.295	165.136	157.678	188.943	93.6535	133.741	507.299	562.335	537.987
445.122	361.739	448.751	355.172	396.138	471.533	386.303	445.882	418.726	484.523	457.806	431.474	374.126	400.645	155.063	165.406	158.29	191.5	93.7368	134.865	507.486	560.806	537.217
435.268	360.854	442.212	355.768	393.61	472.491	386.078	446.484	419.264	482.514	456.831	429.466	373.552	399.408	156.17	165.418	159.056	188.271	93.1416	133.162	507.111	559.988	536.595
427.634	358.2	438.595	351.302	389.516	470.679	384.078	444.615	417.773	483.495	456.809	428.896	372.715	398.694	156.048	165.04	158.854	188.746	93.1654	133.375	508.955	561.632	538.328
419.39	357.969	435.163	348.668	386.533	464.082	382.82	439.625	412.965	481.941	453.934	430.272	371.23	398.532	155.484	163.765	158.068	187.369	94.0464	133.306	508.184	556.591	535.176
412.927	353.462	432.5	345.191	383.412	465.819	383.129	440.932	412.845	479.399	452.375	430.989	372.063	399.311	154.605	165.679	158.06	187.754	92.3571	132.49	505.208	555.926	533.488
412.098	354.769	436.422	344.58	384.785	462.806	382.452	438.621	411.447	479.176	451.675	427.147	369.725	396.278	154.503	164.487	157.618	188.115	92.3333	132.628	507.76	558.19	535.88
418.78	353.308	440.245	345.794	387.142	455.993	381.129	433.461	410.379	479.586	451.484	424.904	368.847	394.768	154.593	163.692	157.432	187.148	94.0714	133.228	502.094	553.298	530.645
406.659	352.885	439.029	342.725	384.884	454.875	380.177	432.393	409.258	478.773	450.546	424.779	369.171	394.885	155.134	164.34	158.006	187.033	94.0476	133.166	501.427	549.174	528.051
389.805	348	432.637	338.626	379.781	453.333	380.758	431.49	408.969	478.189	450.082	424.626	369.037	394.742	154.901	163.904	157.71	188.525	92.2381	132.745	502.531	549.264	528.59
405.512	350.654	436.765	342.519	383.777	455.958	383.984	434.296	410.193	479.342	451.264	426.138	369.623	395.756	154.404	164.327	157.5	184.869	91.9048	131.014	501.344	553.992	530.7
415.561	354.615	440.775	346.366	387.695	456.806	382.177	434.345	410.314	479.244	451.255	427.955	370.021	396.81	153.523	164.09	156.82	185.18	93.0357	131.8	502.74	553.777	531.198
421.146	353.615	442.657	347.443	389.124	463.632	380.468	438.602	409.469	479.079	450.813	428.926	370.571	397.555	156.485	165.628	159.338	186.721	94.131	133.083	506.365	553.694	532.756
416.341	355.315	442.486	346.837	388.709	467.815	384.667	442.79	412.944	479.661	452.57	427.093	371.014	396.946	154.914	163.579	157.618	188.577	93.9635	133.767	512.233	564.051	541.128
422.146	356.469	441.584	347.562	388.722	465.718	384.442	441.256	417.146	482.591	456.016	426.6	371.146	396.788	156.112	164.803	158.824	188.79	94.2373	134.015	511.056	565.712	541.533
429.927	360.123	441.878	353.616	392.254	464.586	381.974	439.722	419.332	484.47	458.02	427.165	372.528	397.793	156.737	165.88	159.59	188.561	93.4397	133.456	507.483	561.34	537.515
428.293	358.585	441.084	349.104	389.37	467.224	384.135	442.217	416.773	485.223	457.429	429.35	371.185	398.081	156.516	166.515	159.636	190.348	94.6183	134.891	507.504	564.283	539.165
427.976	358.508	441.613	349.662	389.915	466.995	383.264	441.795	417.295	484.257	457.067	430.36	372.417	399.211	156.162	165.38	159.038	189.528	94.1659	134.284	511.14	562.894	539.999
426.439	359.892	439.907	349.868	389.284	467.426	381.442	441.547	416.472	484	456.58	430.706	372.952	399.658	155.865	165.771	158.956	187.807	93.5111	133.18	510.442	561.44	538.879
425.293	356.662	440.839	348.104	388.7	467.794	383.667	442.475	418.289	484.75	457.763	430.307	370.435	398.121	155.289	165.239	158.394	186.282	93.6421	132.615	511.65	564.142	540.92
432.805	358.315	443.868	350.12	391.16	470.794	386.861	445.533	417.671	484.223	457.199	431.481	372.707	399.884	155.38	164.495	158.224	190.348	91.904	133.318	511.64	561.233	539.294
428.22	360	445.255	351.015	392.27	469.826	384.968	444.286	418.189	483.304	456.864	430.062	371.811	398.747	153.951	163.84	157.036	190.705	93.25	134.248	505.5	559.116	535.396
423.854	358.577	446.216	349.336	391.747	463.688	384.048	439.718	415.102	481.352	454.451	427.457	370.802	397	155.049	164.647	158.044	188.098	93.4048	133.241	503.083	556.926	533.106
412.756	353.962	445.941	345.595	389.524	464.451	382.645	439.83	412.152	479.994	452.446	429.612	371.862	398.566	153.355	165.346	157.096	187.148	93.869	133.11	504.094	551.628	530.599
404.561	349.231	441.196	340.992	384.858	466.222	382.726	441.092	411.189	479.473	451.747	428.582	370.836	397.538	154.465	163.782	157.372	185.541	92.2738	131.51	501.812	550.397	528.903
397.756	350.577	439.657	341.588	384.519	465.396	381.806	440.238	413.422	480.185	453.076	428.113	370.137	396.946	153.267	162.718	156.216	186.623	92.7738	132.255	503.073	551.893	530.295
400.049	351.538	438.657	343.58	385.202	468.944	382.339	442.879	414.422	482.989	455.148	428.439	371.252	397.696	155.974	164.141	158.522	187.475	93.5119	133.041	503.229	558.141	533.848
404.805	352.885	435.843	343.641	384.004	467.326	385.935	442.83	414.329	484.113	455.777	428.401	370.969	397.526	154.855	165.25	158.098	191.066	94.2738	134.993	504.344	558.645	534.622
415.634	355.692	440.618	348.718	388.948	464.139	382.919	439.694	417.112	485.257	457.586	426.696	371.037	396.774	155.913	165.333	158.852	188.066	93.631	133.359	505.458	559.314	535.488
418.415	359.538	445.412	351.023	392.343	448.674	379.145	427.748	415.04	489.265	459.126	420.414	367.065	391.734	155.529	162.397	157.672	187.492	95.8452	134.4	488.906	541.884	518.447
414.317	355.769	440.686	347.305	388.185	444.424	380.387	425.15	410.991	478.756	451.24	417.883	367.465	390.779	153.84	161.16	156.124	186.984	94.5119	133.414	485.812	534.314	512.857
414.146	355.029	439.123	345.85	386.682	444.19	381.409	425.294	411.971	476.005	450.004	424.668	370.739	395.677	155.177	162.345	157.413	185.07	95.5456	133.208	485.74	529.768	510.29
421.829	356.798	441.104	347.476	388.463	451.301	383.441	430.877	412.139	477.158	450.757	425.171	369.864	395.439	154.898	164.211	157.803	186.906	95.0575	133.697	488.24	531.941	512.608
420.61	356.298	444.211	346.254	389.137	446.891	382.699	427.571	411.046	476.685	450.032	425.693	368.848	395.134	154.968	163.333	157.577	186.693	96.2241	134.284	490.386	533.487	514.419
419.049	355.144	441.849	344.911	387.347	448.919	383.586	429.256	412.462	474.68	449.417	425.604	368.948	395.147	154.578	163.929	157.495	186.874	95.5098	133.946	488.729	528.189	510.733
419.61	354.99	443.251	345.155	388.098	452.572	382.57	431.503	414.235	473.43	449.394	428.254	371.171	397.567	154.046	163.14	156.883	186.185	95.4146	133.601	488.979	531.503	512.691
419.415	353.221	443.015	343.048	386.81	451.551	381.377	430.43	413.375	473.668	449.186	427.299	371.466	397.284	153.779	162.986	156.651	188.775	95.8789	134.96	491.198	529.908	512.783
420.951	355.067	441.8	344.934	387.338	455.975	382.377	433.824	414.378	473.383	449.424	426.076	370.965	396.449	154.785	162.922	157.323	188.808	95.0456	134.491	490.563	531.272	513.263
423.756	355.606	441.535	347.529	388.682	455.856	381.635	433.518	412.033	472.682	448.056	422.001	370.262	394.187	154.924	163.294	157.535	187.874	94.8551	133.987	489.802	530.751	512.636
421.537	358.308	442.824	346.855	388.867	454.035	381.226	432.121	411.512	470.463	446.526	422.563	368.213	393.345	154.305	163.321	157.118	185.869	95.0595	133.262	488.906	530.281	511.977
419.756	356.923	443.373	347.588	389.519	454.75	380.323	432.35	413.047	473.146	448.743	423.233	368.912	394.031	154.581	162.968	157.198	188.033	95.3452	134.338	488.885	528.099	510.751
411.78	357.808	442.441	347.702	389.176	456.938	380.839	434.034	411.227	474.972	449.088	428.153	372.283	398.118	154.102	163.295	156.97	187.492	95.8333	134.393	491.521	530.678	513.355
403.732	354.462	436.725	345.244	385.292	453.618	379.403	431.282	409.425	472.153	446.682	424.728	371.005	395.847	154.663	162.821	157.208	186.492	96.4524	134.331	489	529.521	511.594
409.439	353.154	439.608	344.71	386.253	453.278	380.839	431.476	411.028	473.775	448.296	423.344	369.236	394.256	155.265	163.673	157.888	186.672	95	133.566	490.417	529.545	512.235
403.61	354.654	437.363	344.496	385.15	452.326	380.355	430.665	415.078	476.582	451.608	425.89	371.784	396.803	154.846	162.519	157.24	187.59	95.9524	134.503	487.812	528.992	510.774
401.073	350.654	439.059	341.397	384.15	454.59	381.161	432.49	414.674	476.817	451.584	424.291	371.928	396.142	155.166	162.571	157.476	187.82	95.1429	134.131	490.083	531.207	513.014
399.39	352.692	439.206	342.687	384.94	452.875	381.581	431.417	413.509	475.431	450.288	424.529	368.402	394.356	154.744	161.288	156.786	187.246	95.4048	134.041	489.76	532.603	513.65
407.049	353.339	444.144	342.92	387.233	451.621	381.377	430.48	415.053	478.17	452.541	422.965	368.838	393.867	154.309	162.108	156.742	185.873	95.1161	133.296	488.699	532.362	513.046
417.683	354.07	444.134	345.691	388.787	446.864	379.683	426.645	413.127	478.245	451.803	421.463	366.902	392.131	153.099	161.762	155.802	186.987	95.0566	133.731	488.814	534.635	514.364
428.756	357.186	444.948	348.432	390.684	449.455	381.651	429.048	411.152	476.799	450.143	422.642	367.328	392.905	154.05	162.775	156.772	186.577	95.5804	133.862	486.689	529.18	510.382
424.366	357.378	443.791	349.081	390.542	448.156	383.764	428.776	411.015	476.259	449.767	422.145	367.718	392.885	154.788	161.3	156.82	185.577	95.3423	133.303	490.074	527.279	510.82
418.488	355.378	440.869	346.249	387.671	447.962	382.893	428.378	408.463	475.523	448.293	424.075	369.516	394.745	154.024	162.64	156.712	185.676	95.6756	133.538	488.178	527.106	509.885
422.39	355.186	440.516	346.691	387.765	445.851	380.957	426.32	411.665	475.194	449.397	424.221	370.414	395.294	155.027	163.64	157.714	185.053	95.5208	133.186	486.48	524.238	507.535
418.293	354.686	439.967	346.394	387.357	450.469	382.344	429.965	413.099	474.79	449.74	426.769	370.596	396.571	154.884	162.781	157.348	186.774	94.878	133.538	486.262	527.453	509.23
421.146	357.186	440.34	346.829	387.765	454.705	383.441	433.257	413.851	474.693	449.987	425.364	370.85	396.058	155.004	163.102	157.53	184.217	93.9375	131.917	487.574	527.858	510.037
425.927	356.846	440.569	347.542	388.266	456.667	383.355	434.602	412.494	473.55	448.758	425.921	371.293	396.553	154.134	164.526	157.376	185.967	96.1071	133.91	490.406	530.463	512.742
422.634	359.923	443.833	349.931	391.039	456.604	382.919	434.427	413.466	476.13	450.685	425.56	370.192	395.795	154.776	163.442	157.48	185.836	94.8929	133.152	490.542	531.554	513.41
424.268	358.808	445.98	350.29	392.18	458.618	382.581	435.733	413.363	474.809	449.859	425.454	370.977	396.168	154.602	164.436	157.67	188.525	95.2857	134.51	490.958	532.661	514.212
414.22	356.269	444.706	347.038	389.794	458.639	379.565	434.84	407.581	474.529	447.344	426.244	369.08	395.513	155.567	162.865	157.844	187.41	95.4881	134.159	491.99	529.711	513.023
402.61	351.885	439.882	342.084	384.897	452.708	378.935	430.505	406.602	473.117	446.108	423.743	368.197	393.882	153.093	162.327	155.974	188.016	95.7857	134.586	488.104	530.934	511.986
405.341	352.385	440.912	342.679	385.682	445.847	379.274	425.811	412.276	474.715	449.362	421.578	368.101	392.83	154.026	161.891	156.48	188.311	95.3095	134.434	484.885	530.636	510.396
410.415	355.154	443.294	345.878	388.524	447.542	379.242	426.985	411.587	475.246	449.397	421.13	368.468	392.82	154.672	162.763	157.196	187.098	95.2381	133.883	487.604	534.595	513.806
412.488	356.654	444.324	345.435	388.725	448.729	382.177	428.699	410.435	474.792	448.66	421.24	366.954	392.057	154.372	162.551	156.924	186.852	96.0595	134.255	488.552	537.545	515.871
413.659	354	442.5	344.992	387.678	448.604	384.538	429.322	414.239	475.833	450.823	423.514	369.131	394.279	155.102	162.604	157.443	188.644	95.6018	134.744	488.127	538.657	516.303
418.024	355.692	443.755	346.733	389.206	446.562	381.409	426.953	413.006	476.358	450.634	424.221	371.305	395.774	155.343	163.777	157.975	187.906	96.4709	134.937	490.679	537.988	517.059
423.854	355.885	446.265	346.916	390.408	445.749	384.586	427.341	411.901	476.411	450.216	422.045	371.262	394.745	154.529	163.2	157.235	190.201	96.8638	136.13	491.064	538.062	517.271
430.39	359.231	444.627	349.321	391.043	449.868	383.586	429.919	416.659	477.763	452.951	424.265	371.06	395.663	155.082	163.386	157.673	186.48	96.6257	134.427	489.46	532.368	513.386
429.171	358.077	444.118	348.473	390.343	453.965	386.054	433.526	416.733	478.33	453.318	427.03	372.466	397.697	154.91	162.713	157.345	186.447	95.709	133.882	490.023	531.773	513.303
424	357.385	440.529	346.695	387.773	453.812	385.828	433.351	416.407	475.861	451.719	428.074	372.785	398.351	153.608	163.591	156.723	188.185	96.0304	134.799	493.439	531.417	514.616
411.976	355.846	436.324	346.137	385.618	455.375	383.521	433.749	415.714	475.47	451.206	427.794	371.611	397.591	154.936	162.719	157.365	187.005	95.6971	134.109	491.377	528.525	512.091
414.488	355.846	437.343	345.099	385.481	454.055	383.102	432.7	414.345	474.678	450.18	427.715	370.821	397.129	155.003	163.956	157.797	186.923	95.6614	134.054	491.627	527.574	511.672
416.585	356.5	440.363	345.824	387.21	455.201	378.919	432.243	412.944	472.981	448.603	426.868	370.608	396.623	154.137	163.731	157.13	186.443	95.0714	133.51	491.75	525.793	510.733
409.488	354.038	438.971	343.45	385.266	454.917	380.065	432.388	411.86	472.359	447.793	427.113	371.567	397.253	154.448	162.147	156.85	185.787	94.381	132.834	492.917	528.157	512.567
397.439	352.462	436.922	342.603	383.893	454.083	381.323	432.184	409.612	473.418	447.509	423.773	369.998	394.865	154.593	163.346	157.324	190.082	95.8333	135.483	487.312	523.785	507.65
398.439	350.346	436.667	342.122	383.511	453.382	382.258	431.976	408.811	474.832	448.024	424.414	369.504	394.895	155.192	162.494	157.47	190.164	96.8571	136.11	487.094	523.496	507.392
409.366	352.769	438.618	343.954	385.395	456.542	381.823	434.053	410.882	474.611	448.734	425.376	370.725	395.996	154.977	162.91	157.452	189.246	95.881	135.159	488.573	526.207	509.558
406.927	355.192	441.147	344.954	387.064	458.611	383.194	435.913	410.475	474.73	448.639	422.467	368.184	393.285	154.375	161.821	156.698	185.803	95	133.2	487.979	529.752	511.272
405.512	354	440.412	342.321	385.262	458.347	381.935	435.35	410.621	475.013	448.866	426.478	370.052	396.144	154.485	162.468	156.976	183.721	93.9048	131.69	486.531	529.612	510.553
403.049	352.5	441.324	343.542	386.348	455.812	384.016	434.204	407.91	476.042	448.377	424.941	369.928	395.367	154.814	162.449	157.196	187.262	94.7619	133.676	484.604	531.058	510.507
417.024	353.731	447.892	345.038	390.064	454.738	385.454	433.885	413.818	479.175	452.636	426.877	372.348	397.563	156.021	163.969	158.501	186.908	96.2977	134.417	492.217	539.387	518.519
439.585	362.808	447.314	354.504	395.133	456.266	387.002	435.419	418.467	482.361	456.417	426.107	371.044	396.506	155.384	164.437	158.209	188.236	96.012	134.81	491.019	541.908	519.395
452.585	366.154	455.225	357.924	400.519	461.606	383.373	438.06	420.722	479.383	455.563	428.742	372.875	398.709	155.358	163.822	157.999	190.318	96.4406	135.934	496.498	542.66	522.238
436.659	361.346	451.549	353.237	396.275	455.662	382.857	433.749	414.048	477.415	451.684	425.572	371.303	396.397	154.503	163.174	157.209	186.318	95.762	133.858	491.727	536.618	516.759
423.659	357.654	442.059	347.626	388.966	455.717	384.115	434.167	413.716	476.047	450.737	425.362	371.098	396.19	154.387	162.155	156.811	189.466	96.0358	135.341	492.467	534.866	516.109
416	354.154	437.853	344.267	385.236	451.988	383.97	431.516	411.766	474.642	449.111	426.039	370.872	396.382	154.306	162.181	156.763	184.63	95.2025	132.824	491.321	529.172	512.427
411.78	353.846	437.235	343.786	384.695	451.314	385.228	431.424	411.852	474.432	449.021	425.302	370.535	395.86	153.454	162.283	156.209	184.941	96.1787	133.52	490.03	528.552	511.51
408.024	355.692	437.735	343.878	384.966	447.967	382.954	428.4	411.862	474.858	449.278	424.971	368.929	394.843	153.396	162.392	156.203	187.941	95.512	134.396	490.186	529.775	512.261
415.512	354.192	441.049	345.115	387.112	446.785	378.887	426.35	411.963	473.386	448.445	423.949	368.787	394.295	154.308	163.122	157.058	186.59	95.881	134.041	485.927	527.562	509.143
410.366	353.308	441.637	345.244	387.442	445.854	379.129	425.772	409.957	473.65	447.787	421.783	367.473	392.587	154.677	163.596	157.46	186.131	94.9048	133.283	487.646	525.859	508.954
404.878	351.654	440.686	343.176	385.863	443.507	376.403	423.311	406.012	470.966	444.591	420.594	367.914	392.274	154.358	163.455	157.196	186.738	95.8452	134.083	486.844	525.479	508.387
394.341	348.885	438.088	339.313	382.554	442.854	379.694	423.845	404.568	471.193	444.14	421.503	367.392	392.413	154.343	162.859	157	188.295	95.131	134.324	486.708	526.595	508.949
399.146	351	436.833	340.58	382.717	443.16	380.758	424.379	405.885	470.688	444.375	421.342	367.821	392.57	154.398	162.737	157	188.885	96.5833	135.414	483.698	524.992	506.724
407.561	354.423	437.873	343.198	384.644	445.472	381.597	426.248	410.481	472.11	447.086	424.085	370.031	395.026	155.172	163.333	157.718	188.41	95.5952	134.641	488.052	529.041	510.908
407.659	352.154	440.235	343.817	386.026	448.514	380.355	428	413.73	473.943	449.493	418.913	368.228	391.665	154.776	161.814	156.972	187.967	95.4643	134.379	486	531.455	511.346
404.951	353.962	443.108	343.832	387.292	450.597	383.145	430.296	411.078	474.251	448.599	421.628	369.623	393.67	154.076	161.936	156.528	185.689	94.9167	133.103	489.25	531.992	513.083
415.976	355.2	443.005	345.706	388.3	455.615	383.996	434.06	415.635	477.341	452.284	423.978	370.377	395.163	155.638	161.995	157.622	187.182	95.8219	134.256	491.325	539.346	518.101
423.756	357.2	444.878	347.553	390.159	459.386	385.544	437.162	416.552	479.797	454.115	426.228	371.666	396.896	155.118	163.483	157.728	184.887	96.1314	133.47	496.512	541.966	521.857
438.78	363.046	447.829	353.919	395.03	463.567	384.544	439.783	419.94	482.715	457.224	425.678	371.991	396.817	155.752	164.098	158.356	187.444	97.3219	135.235	496.148	545.47	523.65
450.927	364.777	454.417	356.538	399.386	464.775	384.125	440.501	419.517	480.988	456.027	429.183	372.203	398.551	155.382	165.329	158.486	186.428	95.0243	133.477	499.668	542.727	523.677
443.561	363.585	450.015	355.667	396.97	460.622	383.948	437.545	418.002	477.723	453.472	429.527	371.825	398.507	154.214	164.22	157.336	187.477	94.0243	133.339	496.398	538.966	520.134
438.049	363.085	446.241	352.866	393.742	460.907	382.625	437.346	417.993	478.243	453.777	427.591	369.972	396.616	155.214	165.002	158.268	185.395	95.2147	133.153	494.606	538.346	518.995
431.317	359.354	446.554	349.454	391.961	457.178	382.27	434.632	416.66	477.05	452.528	427.608	371.63	397.515	154.42	162.348	156.894	188.362	96.8219	135.332	493.575	535.388	516.889
420.049	355.969	441.192	347.385	388.45	456.83	382.383	434.424	413.589	475.402	450.302	428.029	370.713	397.217	154.345	164.002	157.358	188.149	95.6671	134.573	494.804	535.288	517.378
409.22	355.577	438.186	344.863	385.717	450.146	381.677	429.539	410.969	474.399	448.643	424.556	368.459	394.399	154.907	163.712	157.654	188.213	95.631	134.579	489.646	524.603	509.138
409.146	356.038	435.255	344.435	384.193	448.062	379.532	427.437	408.969	472.839	446.904	426.323	368.637	395.312	154.846	161.782	157.01	188.459	95.2381	134.455	489.062	520.504	506.594
399.024	351.231	434.088	341.481	382.021	445.882	380.839	426.306	405.711	472.35	445.291	424.707	370.566	395.601	153.654	162.526	156.422	186.951	95.5357	133.993	488.062	523.959	508.078
393.512	349.962	433.598	338.641	380.21	443.708	379.242	424.306	409.332	472.028	446.57	418.8	368.489	391.754	154.305	163.256	157.098	187.066	95.5357	134.041	487.198	527.934	509.912
381.634	345.692	430.765	334.687	376.747	443.486	378.306	423.869	408.804	472.291	446.512	417.422	365.106	389.297	154.419	161.564	156.648	187.377	94.6667	133.669	482.656	525.835	506.733
389.341	346.692	435.392	338.511	380.923	443.951	379.71	424.617	407.929	473.151	446.667	418.312	366.945	390.698	153.413	163.058	156.422	187.623	95.3452	134.166	484.667	525.661	507.525
415.61	354.038	442.039	346.015	388.052	444.66	379.016	424.903	411.531	476.764	450.276	417.123	366.725	390.03	154.558	162.692	157.096	187.098	94.5476	133.483	486.615	528.149	509.774
422.268	356.423	445.343	348.267	390.764	449.618	381.823	429.214	407.547	473.35	446.631	421.58	369.067	393.35	154.108	162.474	156.718	187.246	95.0714	133.848	487.948	529.57	511.157
408.854	354.356	442.487	346.341	388.431	452.655	382.654	431.587	410.097	473.104	447.519	423.697	369.909	394.781	155.112	161.592	157.134	185.217	94.0126	132.381	490.928	534.435	515.188
401	353.817	441.928	343.616	386.654	453.676	382.396	432.223	412.789	474.251	449.293	424.822	369.711	395.194	154.449	161.393	156.616	185.513	96.3341	133.85	492.032	536.666	516.92
414.537	356.087	445.026	345.967	389.332	455.391	382.686	433.509	411.451	475.344	449.399	426.632	370.278	396.337	155.589	161.88	157.552	185.775	96.2865	133.933	493.553	538.922	518.851
426.561	359.587	447.683	350.417	392.997	454.315	384.09	433.179	413.742	476.992	451.309	425.033	368.86	394.835	155.467	164.342	158.236	187.152	94.9531	133.74	497.449	543.336	523.036
434.561	358.125	449.261	349.433	393.135	454.551	382.751	432.941	412.615	477.402	451.094	425.848	370.236	395.951	154.56	163.854	157.46	186.808	94.7388	133.471	498.491	535.939	519.372
432.659	358.625	447.8	349.326	392.435	455.967	382.848	433.961	414.836	475.862	451.082	428.933	369.257	396.852	154.045	161.906	156.498	186.349	94.4769	133.126	494.626	534.856	517.059
421.756	355.279	441.163	346.135	387.736	454.335	382.412	432.689	413.301	474.278	449.518	426.438	369.385	395.767	154.827	163.188	157.436	183.972	97.1198	133.657	494.209	533.369	516.045
419.512	355.51	441.604	344.723	387.135	453.905	381.106	431.994	411.103	474.223	448.592	425.623	370.621	396.055	154.025	162.457	156.656	186.086	95.6436	133.692	493.189	532.187	514.934
415.22	354.423	441.618	343.626	386.524	451.618	380.516	430.218	411.86	471.631	447.361	425.616	370.307	395.883	152.968	162.532	155.952	186.525	94.4762	133.2	486.583	525.446	508.253
410.122	356.615	439.775	346.115	387.116	453.597	380.468	431.587	411.792	472.811	448.034	424.845	369.839	395.274	154.52	163.545	157.336	188.033	96.0595	134.752	488.062	525.694	509.046
416.659	356.385	441.049	346.901	388.116	458.583	382.242	435.607	413.276	476.439	450.792	424.242	370.696	395.456	154.84	165.237	158.084	189.557	96.5238	135.662	487.302	528.785	510.433
417.366	357.731	441.373	347.496	388.592	453.201	383.613	432.257	415.311	477.089	452.004	424.845	370.511	395.635	157.206	164.731	159.554	190.885	97.7619	136.938	488.833	533.545	513.765
409.854	355.731	443.431	346.252	388.794	449.972	382.065	429.534	416.41	478.1	453.05	419.467	369.55	392.632	155.18	163.244	157.696	188.475	95.9881	134.897	490.385	537.422	516.613
417.951	356.346	442.02	347.282	388.755	445.403	380.016	425.723	413.227	477.13	451.182	418.552	367.74	391.236	154.355	162.455	156.882	186.934	95	133.676	485.281	533.074	511.931
418.756	355.5	438.647	347.473	387.386	448.91	380.355	428.277	415.73	476.904	452.064	422.594	369.813	394.219	154.689	162.41	157.098	185.41	95.3929	133.262	486.208	533.331	512.484
415.585	355.269	441.265	345.382	387.356	450.917	381.661	430.073	412.04	477.159	450.718	423.098	368.974	394.002	153.881	162.115	156.45	186.164	96.0357	133.952	487.635	535.876	514.535
426.634	358.124	443.2	349.661	390.609	455.394	383.767	433.836	413.986	480.097	453.252	424.626	370.968	395.78	155.252	163.053	157.686	187.363	96.9069	134.961	494.696	540.411	520.187
439.927	362.47	450.632	352.531	395.476	455.463	382.348	433.458	415.586	478.144	452.742	426.238	371.6	396.866	155.606	163.322	158.014	189.297	96.0498	135.278	497.977	544.643	523.998
440.463	361.278	450.485	353.058	395.708	450.269	384.057	430.341	415.933	478.061	452.834	424.346	369.033	394.611	154.449	164.162	157.48	185.56	93.6212	132.299	495.55	538.114	519.284
423.22	359.086	446.328	349.386	391.824	449.484	384.477	429.919	411.909	475.851	449.887	423.03	368.257	393.585	154.874	162.912	157.382	184.888	96.5855	133.733	492.061	536.519	516.851
418.585	356.163	441.014	345.577	387.356	449.401	380.832	428.763	410.682	473.804	448.173	425.187	370.112	395.58	154.028	164.104	157.172	187.166	94.4545	133.457	493.258	533.659	515.786
404.927	355.278	437.465	345.332	385.665	451.151	380.574	429.909	409.642	472.917	447.223	422.677	367.337	392.927	153.231	163.726	156.506	185.789	94.3831	132.836	492.8	531.064	514.136
406.146	354.124	436.789	343.149	384.141	450.915	380.88	429.836	408.896	472.496	446.671	424.813	368.32	394.444	155.228	162.822	157.598	188.592	96.645	135.326	495.498	528.998	514.178
405.024	351.778	437.995	342.172	384.12	445.436	381.896	426.312	410.179	472.061	446.933	424.796	367.691	394.098	154.92	164.258	157.834	189.56	95.5617	135.105	492.134	525.841	510.929
397.829	351.462	436.422	340.863	382.695	447.764	378.79	427.005	410.988	471.183	446.74	424.242	368.395	394.219	154.186	161.308	156.408	187.787	94.369	133.669	487.594	521.595	506.553
391.659	347.077	436.147	338.405	381.193	448.833	376.452	427.049	406.786	468.73	443.578	419.964	366.553	391.251	153.41	160.506	155.624	187.131	95.119	133.828	486.156	521.62	505.931
386.122	347.462	434.01	336.985	379.459	452.618	380.145	430.806	405.91	470.414	444.222	421.905	368.454	393.17	153.66	161.487	156.102	186.295	94.4405	133.083	484.49	524.826	506.982
394.976	349.423	436.5	340.008	382.249	453.264	380.016	431.218	410.059	472.879	447.371	425.015	371.052	396.005	154.471	162.564	156.996	186.23	95.25	133.524	485.083	524.934	507.304
409.22	352.885	439.078	343.802	385.511	451.889	381.984	430.85	411.77	474.898	449.265	423.881	370.003	394.917	154.791	162.635	157.238	184.656	95.3452	132.917	488.635	530.835	512.166
427.171	356.846	442.275	348.947	389.803	458.472	383.806	436	415.82	478.873	453.27	427.083	371.377	397.136	155.581	164.442	158.346	185.836	94.7738	133.083	490.667	533.141	514.35
431.195	360.231	445.922	351.366	392.76	456.931	383.048	434.694	414.205	477.59	451.852	427.248	371.33	397.187	155.151	164.199	157.974	185.984	95.369	133.49	491.792	537.157	517.088
422.732	356.038	445.51	346.679	389.944	451.84	380.79	430.456	411.398	475.777	449.636	425.157	370.594	395.824	154.919	163.756	157.676	189.836	97.3929	136.283	491.208	532.95	514.484
415.415	357.394	446.791	346.097	390.177	454.618	382.136	432.803	414.071	476.581	451.199	424.548	371.627	396.099	154.595	162.175	156.96	189.713	96.3138	135.606	494.11	537.52	518.316
417.098	357.356	449.046	347.295	391.838	455.306	381.862	433.201	416.345	478.067	453.005	421.831	370.182	394.065	153.83	161.906	156.35	187.828	95.3852	134.275	488.381	535.71	514.772
415.049	356.394	445.065	346.54	389.67	452.438	382.91	431.512	418.441	477.865	453.736	422.805	370.765	394.829	154.583	162.816	157.152	184.861	94.9804	132.792	490.475	536.172	515.957
422.634	355.702	447.389	345.524	390.117	451.938	381.781	430.823	417.59	478.689	453.88	422.841	369.689	394.267	156.095	161.489	157.778	186.238	96.2304	134.096	493.59	538.908	518.86
432.927	360.125	447.555	350.356	392.906	455.84	385.604	434.701	415.978	478.417	453.064	424.519	368.31	394.302	155.409	164.572	158.268	183.861	95.3257	132.572	493.267	540.115	519.39
442.902	362.779	448.997	354.028	395.602	455.84	384.797	434.459	412.056	476.68	450.44	427.842	369.282	396.362	154.891	163.938	157.714	187.615	95.3852	134.185	496.423	535.321	518.113
437.756	362.241	441.31	352.364	391.301	453.07	385.459	432.721	411.969	477.808	451.074	427.604	369.438	396.335	154.891	164.906	158.016	187.91	96.6233	135.027	498.808	532.999	517.874
429.122	358.317	436.987	348.234	387.087	450.84	380.378	429.633	414.217	475.383	450.547	424.1	369.788	394.903	154.696	161.765	156.902	188.32	95.6471	134.634	495.819	537.42	519.017
420.561	358.538	437.363	348.298	387.288	443.521	381.806	424.947	409.416	472.535	446.905	421.096	368.608	392.879	154.078	162.276	156.636	187.41	96.1667	134.552	490.385	534.843	515.175
413.756	354.154	438.461	346.237	386.609	446.771	380.339	426.777	407.189	473.274	446.44	421.628	366.937	392.226	154.68	164.346	157.696	187.049	94.8214	133.621	489.406	529.983	512.032
404.488	354.038	438.716	345.725	386.433	453.181	381.742	431.68	404.86	472.648	445.122	421.624	366.898	392.204	154.512	162.929	157.138	185.984	95.7976	133.738	489.365	530.058	512.055
394.829	351	438.794	341.092	383.863	454.764	382.226	432.932	402.773	471.437	443.556	425.006	369.462	395.146	154.596	163.115	157.254	186.082	95.0595	133.352	489.323	530.099	512.06
394	349.808	435.186	341.603	382.571	458.556	381.742	435.437	405.481	470.527	444.115	424.705	368.328	394.398	153.314	163.147	156.382	186.443	95.2262	133.6	488.052	528.463	510.585
404.415	351.615	442.441	340.809	385.3	453.174	379.097	430.879	413.36	471.569	447.933	423.42	370.153	394.784	154.735	162.167	157.054	184.77	94.4881	132.469	488.146	528.95	510.899
415.902	357	443.941	345.611	388.657	442.576	377.581	423.015	416.084	473.316	450.077	421.202	367.86	392.526	153.541	162.801	156.43	185.803	94.5833	132.959	480.438	523.355	504.369
415.366	354.346	446.167	346.244	389.987	446.243	380.839	426.558	418.941	476.236	452.971	421.206	370.47	393.931	153.797	162.635	156.554	189.623	97.119	136.034	482.729	526.231	506.986
414.049	355.577	444.657	346.55	389.498	451.656	382.947	430.977	419.214	479.972	455.301	425.715	371.741	396.699	155.588	163.918	158.186	189.543	95.8452	135.263	488.221	529.32	511.138
409.463	355.769	442.5	345.832	388.15	452.177	384.173	431.71	416.981	479.32	454.007	426.875	371.925	397.334	155.146	162.937	157.576	190.969	96.2619	136.105	492.888	537.039	517.507
396.634	352.462	440.382	342.519	385.361	450.295	382.624	429.928	411.748	476.73	450.344	424.108	371.005	395.56	154.963	162.668	157.366	189.609	96.2619	135.532	490.982	537.825	517.101
415.024	353.192	441.451	344.466	386.923	452.726	382.77	431.671	415.947	479.048	453.426	424.087	372.325	396.26	153.887	162.168	156.47	188.379	95.7976	134.746	490.347	535.61	515.585
424.561	358.231	443.186	347.481	389.378	452.226	383.866	431.651	416.739	478.454	453.394	427.316	371.71	397.423	155.201	162.052	157.338	187.15	96.0476	134.374	490.794	536.808	516.452
436.707	357.654	447.147	349.122	392.034	458.198	386.108	436.501	415.248	477.764	452.379	429.346	372.234	398.643	155.027	164.847	158.09	185.019	96.2262	133.581	492.274	533.188	515.088
434.902	359.5	445.431	350.947	392.309	458.33	386.705	436.773	414.59	477.201	451.778	428.032	373.068	398.484	155.056	163.854	157.8	185.92	96.9643	134.387	491.971	528.841	512.53
430.585	360.885	444.353	350.954	391.841	460.08	385.35	437.588	413.649	476.929	451.234	427.221	372.948	398.044	155.245	163.95	157.96	187.346	96.1548	134.518	490.409	534.362	514.917
427.366	359.538	442.382	348.603	389.657	456.792	383.823	434.83	409	474.21	447.731	427.58	371.597	397.484	154.86	162.705	157.308	186.41	95.3095	133.634	491	532.025	513.876
419	357.385	438.627	347.328	387.296	454.958	382.968	433.291	410.634	472.624	447.453	427.102	369.808	396.302	154.422	162.051	156.802	186.049	93.7738	132.593	490.781	528.802	511.982
410.854	354.846	437.01	344.885	385.215	448.569	380.242	428.005	407.95	471.456	445.67	424.301	368.628	394.371	154.177	162.981	156.924	186.377	93.631	132.648	491.865	528.438	512.258
401.951	351.923	437.529	341.489	383.532	450.208	379.387	428.893	407.304	470.771	445	422.775	369.247	393.999	154.962	163.442	157.608	186.492	94.4762	133.186	490.708	527.207	511.06
391.902	349.308	432.314	337.679	379.107	446.938	379.774	426.723	407.798	472.427	446.184	422.057	367.662	392.815	154.855	162.551	157.256	188.721	94.9524	134.4	487.177	523.711	507.548
400.805	351.577	438.069	341.237	383.627	449.729	379.177	428.495	410.388	473.476	447.859	421.779	369.382	393.611	154.012	162.385	156.624	190.18	95.2976	135.214	485.781	524.793	507.535
403.488	353.192	441.02	343.588	386.24	450.91	379.694	429.476	408.41	475.055	447.994	421.509	367.151	392.287	154.608	162.936	157.206	187.066	95.5238	134.034	485.771	528.983	509.866
415.805	355.192	442.627	345.534	388.039	454.139	381.468	432.267	411.096	477.291	450.412	421.406	367.278	392.308	154.573	163.083	157.228	187.361	96.7024	134.841	489.719	533.562	514.166
429.976	357.231	447.059	349.237	392.06	458.497	384.807	436.318	415.783	477.795	452.615	427.553	370.779	397.032	155.099	162.117	157.289	185.827	96.2003	133.906	492.079	533.998	515.454
428.171	358.654	446.578	351.275	392.996	458.337	385.984	436.56	414.217	476.623	451.284	427.358	369.452	396.228	154.186	163.341	157.043	184.581	96.605	133.616	493.673	534.552	516.467
430.22	358.346	444.206	348.87	390.605	454.476	383.839	433.216	414.516	475.7	450.856	428.517	371.556	397.895	153.657	163.027	156.581	186.09	96.355	134.106	491.548	529.874	512.919
415.146	357.308	443.471	347.145	389.313	455.032	384.242	433.725	415.665	474.725	450.744	426.375	370.729	396.46	154.253	162.988	156.979	188.942	95.6765	134.912	490.079	531.916	513.408
408.171	354.462	440.882	344.252	386.554	453.636	385.484	433.123	415.214	476.377	451.542	426.545	373.566	398.064	154.529	164.225	157.555	191.09	96.7241	136.423	487.995	530.742	511.832
409.707	353.962	440.431	344.45	386.468	453.087	384.629	432.483	413.938	477.768	451.85	428.445	372.925	398.598	155.841	164.347	158.495	189.532	96.9146	135.878	490.641	535.188	515.481
422.902	355.885	445.049	348.58	390.811	460.538	388.291	438.793	416.165	478.396	453.127	426.328	371.641	396.928	155.489	164.386	158.265	188.712	96.3193	135.188	492.245	538.502	518.039
431	360.154	444.716	351.145	392.107	455.573	385.145	434.376	416.621	479.585	454.019	430.167	375.081	400.553	155.739	163.86	158.273	190.286	96.3431	135.864	493.766	537.684	518.255
427.415	356.538	448.471	349.053	392.575	450.653	380.194	429.447	410.401	472.894	447.518	420.798	370.436	393.724	154.038	163.372	156.95	184.344	93.4167	131.669	489.896	534.446	514.737
400.634	353.808	440.441	342.466	385.356	446.396	380.581	426.587	410.658	473.414	447.932	421.612	369.73	393.721	153.218	160.128	155.374	184.541	95.1548	132.759	486.312	532.372	511.995
397.829	351.615	436.833	342.008	383.519	449.681	379.371	428.519	411.96	474.758	449.259	422.297	370.293	394.34	153.837	161.404	156.198	185.541	95.4524	133.352	485.979	529.364	510.171
405.317	351.115	436.373	342.725	383.721	451.757	380.968	430.451	410.124	474.163	448.16	423.049	368.815	393.893	155.116	163.083	157.602	187.279	95.3929	134.048	484.292	527.942	508.631
402.805	353.154	441.01	342.534	385.644	452.417	378.79	430.257	408.575	472.817	446.731	422.752	368.252	393.454	154.218	162.218	156.714	186.705	95.1548	133.669	485.698	525.298	507.779
402.171	355.577	440.706	343.336	385.961	451.326	380.774	430.092	412.435	475.495	449.889	424.285	368.659	394.381	154.584	161.333	156.69	185.656	95.881	133.648	487.438	528.595	510.387
407.805	352	440.863	342.305	385.451	449.271	382.855	429.282	410.453	476.448	449.651	423.733	369.637	394.652	154.436	161.724	156.71	185.934	96.4881	134.117	487.729	531.818	512.313
425	357.962	443.137	349.099	390.266	449.5	381.419	429.01	413.236	476.949	451.078	423.819	368.192	393.914	155.814	163.423	158.188	188.754	95.869	134.945	490.365	537.099	516.424
444.634	359.912	450.23	351.85	394.918	449.448	382.715	429.362	413.592	476.478	450.944	425.257	368.41	394.696	155.366	164.919	158.346	187.347	94.9728	133.833	492.98	534.76	516.276
439.927	360.835	446.436	353.323	394.085	450.08	380.522	429.144	416.344	476.384	452.006	423.7	369.499	394.562	154.817	164.336	157.786	187.445	95.6038	134.24	490.407	532.049	513.627
433.268	359.758	442.897	350.315	390.845	449.114	380.086	428.338	412.744	475.363	449.937	420.605	367.626	392.124	153.817	163.009	156.684	186.986	94.5324	133.427	489.678	529.586	511.931
428.829	358.989	441.455	348.705	389.308	450.864	381.215	429.901	412.219	474.329	449.11	422.79	370.127	394.479	153.91	163.265	156.828	186.691	94.7943	133.454	489.616	528.933	511.539
419.829	357.566	437.475	346.735	386.458	453.246	381.715	431.717	414.011	474.811	450.124	425.46	370.156	395.729	154.223	162.317	156.748	184.167	95.9252	133.047	491.095	529.363	512.433
419.902	353.105	440.808	344.682	386.763	454.524	382.393	432.814	414.39	475.068	450.431	426.964	370.421	396.567	154.049	163.028	156.85	184.527	95.9252	133.199	489.272	528.222	510.991
409.195	356.105	437.397	344.598	385.222	453.566	380.828	431.673	414.067	474.35	449.873	425.042	369.117	394.977	153.674	161.817	156.214	187.249	95.3895	134.033	489.553	527.297	510.599
406.146	352.412	441.142	343.14	386.042	456.107	379.506	433.052	412.247	475.633	449.896	426.055	370.519	396.199	154.255	163.015	156.988	189.036	94.8776	134.489	490.553	525.817	510.217
409.951	354.115	441.235	344.099	386.622	450.222	379.694	428.995	411.689	475.172	449.395	426.992	370.696	396.728	154.869	164.083	157.744	188.77	94.7262	134.29	489.562	529.926	512.069
420.829	358.192	446.471	347.924	391.064	447.826	382.565	428.184	410.696	475.684	449.295	424.095	369.862	394.94	155.529	164.91	158.456	188.77	95.2619	134.6	489.208	531.736	512.922
419.512	358.692	444.539	350.916	391.901	446.389	381.161	426.757	409.102	473.643	447.436	422.728	367.304	392.933	154.956	164.013	157.782	187.639	94.2381	133.531	487.917	529.653	511.189
405.146	353	434.539	343.435	383.318	451.222	382.468	430.529	409.363	474.049	447.783	425.784	369.837	395.708	154.631	162.968	157.232	185.885	96.0833	133.862	486.229	527.215	509.083
386.22	347.885	436.941	338.313	381.489	452.514	382.468	431.432	408.593	474.607	447.802	421.253	367.704	392.466	154.619	162.103	156.954	186.754	96.0952	134.234	488.99	527.479	510.452
394.39	346.615	441.176	338.305	383.339	453.66	382.887	432.359	408.065	474.047	447.255	421.423	369.517	393.519	153.776	162.359	156.454	188.131	95.2143	134.303	487.448	530.149	511.258
403.439	351.962	441.088	341.832	385.283	453.59	379.435	431.272	410.441	472.352	447.213	425.72	370.535	396.053	154.439	161.173	156.54	184.18	93.6905	131.759	485.167	527.017	508.502
403.829	350.885	442.294	339.832	384.687	453.722	378.823	431.18	411.525	471.429	447.105	424.711	368.943	394.731	154.163	161.673	156.506	184.82	95.0476	132.814	485.25	530	510.203
403	354.494	438.632	341.013	383.748	454.121	381.619	432.3	411.737	474.102	448.779	425.678	369.371	395.408	154.478	161.383	156.633	187.499	95.6046	134.263	489.365	530.304	512.193
408.366	353.687	438.426	344.227	385.465	448.788	381.457	428.524	411.489	474.762	449.07	422.892	370.525	394.74	154.24	161.69	156.565	188.859	96.5093	135.36	488.656	533.833	513.847
426.024	355.456	439.74	348.639	388.521	449.135	381.796	428.868	417.399	478.463	453.668	423.291	371.225	395.301	155.461	162.678	157.713	187.794	94.8784	133.966	490.521	537.263	516.584
440.878	361.571	446.416	354.532	394.757	451.441	382.603	430.723	417.256	478.817	453.821	423.36	371.015	395.22	154.624	164.549	157.721	188.154	96.0451	134.794	494.469	538.263	518.888
443.463	360.687	453.603	354.12	397.671	455.052	382.893	433.334	415.818	476.871	452.08	424.78	369.664	395.15	155.109	164.139	157.927	185.613	95.3903	133.346	492.406	536.23	516.842
427.098	360.34	443.416	351.555	391.769	453.663	384.151	432.742	414.52	478.476	452.507	425.778	370.236	395.92	154.156	164.069	157.249	184.564	95.057	132.711	489.24	532.321	513.262
421.537	354.956	441.759	346.242	388.057	449.052	381.99	428.868	414.756	476.847	451.635	424.455	369.956	395.157	153.569	162.889	156.477	184.384	95.6165	132.96	486.261	526.114	508.483
418.878	356.917	443.299	345.761	388.46	452.469	381.232	431.028	412.349	475.361	449.775	426.576	371.919	397.193	153.993	163.146	156.849	188.269	95.8308	134.718	483.219	526.048	507.1
415.707	358.077	440.451	347.588	388.24	452.931	381.339	431.383	412.991	474.522	449.537	423.926	369.307	394.564	155.163	161.673	157.194	188.607	96.6667	135.345	489.51	527.529	510.71
423.098	357.731	440.961	348.847	389.172	451.604	382.968	430.947	413.106	476.79	450.931	423.363	370.288	394.83	155.855	163.013	158.088	186.738	96.0357	134.193	491.594	532.455	514.378
436.561	361.154	446.167	353.718	394.189	451.424	381	430.228	411.466	477.724	450.82	423.231	368.132	393.61	155.047	164.212	157.906	190.754	95.7976	135.745	492.542	535.603	516.553
434.902	361.077	447.235	352.191	393.798	455.326	380.29	432.743	409.801	475.722	448.955	423.892	367.852	393.766	153.898	163.442	156.876	186.639	96	134.131	492.969	536.422	517.198
408.317	354.154	444.167	343.595	387.622	451.889	379.435	430.083	410.146	473.556	447.808	423.543	368.974	394.207	153.64	163.641	156.76	184.492	94.4167	132.31	490.24	533.107	514.143
397.829	349	436.824	338.947	381.794	450.208	381.048	429.393	413.003	471.524	447.762	424.541	369.249	394.816	153.881	161.596	156.288	182.246	94.0952	131.179	486.875	525.653	508.498
395.22	351.5	434.392	340.344	381.515	450.021	380.081	428.971	411.335	470.777	446.641	423.108	367.649	393.294	154.215	162.865	156.914	186.869	95.5357	133.959	484.958	526.562	508.157
398.732	351.077	440.137	341.595	384.734	452.5	378.806	430.32	410.857	472.121	447.245	421.357	369.055	393.24	153.86	161.064	156.108	187.557	95.4286	134.186	485.76	525.702	508.032
384.829	354.5	437.853	339.29	382.438	458.389	381.532	435.257	409.171	479.9	451.18	427.484	369.22	396.162	154.672	160.962	156.634	188.246	95.75	134.662	486.448	538.62	515.539
400.171	362	439.824	345.916	387.026	442.556	379.694	423.636	411.547	472.866	447.967	418.741	365.678	390.215	154.267	161.09	156.396	187.23	95.3929	134.028	484.542	532.603	511.341
427.61	363.745	444.661	350.073	391.48	441.26	381.441	423.255	411.767	470.225	446.488	423.372	366.813	392.966	154.929	160.939	156.804	188.463	95.9178	134.85	488.89	529.062	511.29
426.049	364.36	444.289	350.63	391.631	441.815	378.941	422.891	406.571	467.616	442.828	420.818	367.12	391.95	153.051	160.605	155.408	186.66	95.2154	133.685	485.369	523.434	506.594
422.463	362.745	439.877	349.264	388.931	439.44	380.521	421.707	407.286	466.86	442.67	420.455	367.987	392.248	154.557	162.548	157.05	189.201	96.7869	135.664	484.754	523.723	506.484
429.683	361.86	439.357	348.974	388.541	444.753	381.779	425.799	409.602	468.087	444.339	420.984	368.468	392.752	153.743	161.823	156.264	186.824	95.7035	134.036	483.556	524.128	506.179
430.61	364.975	445.926	351.722	392.961	449.739	382.021	429.357	411.459	467.803	444.924	421.043	369.273	393.212	155.141	162.618	157.474	184.529	95.4892	132.947	488.109	531.211	512.143
429.146	360.514	447.965	349.332	392.511	454.274	382.15	432.566	407.876	467.34	443.194	422.755	369.621	394.191	154.763	162.669	157.23	187.381	95.0845	133.912	489.588	531.558	512.991
430.634	363.206	447.583	350.676	393.098	458.093	382.618	435.377	409.559	467.219	443.806	423.067	369.392	394.212	154.6	161.285	156.686	188.234	94.8702	134.147	488.879	531.046	512.391
429.659	363.283	450.553	349.668	393.832	454.947	380.666	432.59	407.351	467.431	443.035	420.143	367.289	391.729	154.603	162.285	157	186.726	95.2392	133.726	488.306	533.128	513.299
430.463	362.808	449.627	350.733	394.026	457.639	380.516	434.427	409.568	467.308	443.863	420.42	367.197	391.808	154.427	161.417	156.608	185.393	93.9405	132.414	484.542	526.835	508.124
431.512	364.769	442.765	351.267	391.322	455.792	383.581	434.058	412.997	470.032	446.873	423.049	370.553	394.828	153.311	162.731	156.25	190.344	96.3452	135.89	484.667	529.331	509.571
436.39	362.923	446.422	350.542	392.515	462.938	383.871	439.141	410.081	470.089	445.723	427.129	371.642	397.3	154.227	163.288	157.054	190.23	95.631	135.428	486.479	531.364	511.507
429.122	364.577	444.755	353.351	393.365	462.639	381.71	438.282	410.047	471.403	446.489	426.52	371.002	396.674	155.317	163.372	157.83	187.59	95.5833	134.29	486.979	530.413	511.198
433.585	363	449.775	350.687	394.064	459.417	381.677	436.019	410.823	469.72	445.805	425.27	372.441	396.87	153.791	162.949	156.648	185.951	94.8571	133.179	486.146	532.091	511.765
428	364.115	445.824	351.618	392.858	453.34	380.435	431.398	411.189	468.539	445.252	423.853	370.437	395.137	154.695	162.224	157.044	186.869	95.7976	134.11	482.844	530.694	509.525
415.317	362.538	447.824	348.221	391.824	453.354	383.016	432.184	408.444	468.703	444.235	424.414	369.413	394.846	155.177	162.519	157.468	187.492	95.869	134.414	483.531	527.934	508.29
402.512	357.731	442.961	342.573	386.519	453.847	381.403	432.044	409.419	470.011	445.407	421.198	367.621	392.396	155.474	161.692	157.414	188.311	96.2381	134.972	482.906	525.835	506.843
400.902	358.165	445.839	343.774	388.455	449.712	379.976	428.724	412.291	471.34	447.364	419.78	368.204	392.054	155.196	162.874	157.592	190.579	96.3834	136.011	486.679	532.215	512.07
420.927	363.895	446.927	349.889	392.369	450.601	379.46	429.19	412.673	471.267	447.476	421.391	368.968	393.209	155.839	161.906	157.732	186.776	95.931	134.149	489.45	533.289	513.895
432.073	364.395	447.172	351.988	393.656	447.039	381.347	427.267	410.136	470.991	446.282	422.234	368.929	393.578	154.397	163.06	157.1	187.268	94.0739	133.28	488.21	531.289	512.231
425.366	363.972	443.476	351.186	391.588	447.094	378.766	426.53	409.487	469.607	445.196	422.033	368.232	393.111	154.821	162.04	157.074	187.661	94.4191	133.645	488.804	532.454	513.143
415.537	363.126	438.456	349.057	388.193	445.546	380.621	426.005	409.834	469.577	445.32	420.867	367.625	392.245	153.691	161.784	156.216	188.005	96.1572	134.797	485.866	528.834	509.826
412.61	363.165	441.005	348.53	389.013	451.219	381.395	430.204	409.928	469.006	445.018	421.406	369.498	393.501	153.641	163.271	156.646	186.989	95.7405	134.128	487.637	528.14	510.222
410.878	360.126	440.045	347.973	388.279	454.337	381.605	432.447	409.232	469.227	444.867	424.285	370.354	395.292	155.048	163.412	157.658	188.071	96.431	134.983	487.939	526.669	509.535
415.317	362.703	441.486	346.881	388.296	457.379	382.96	434.981	408.3	469.384	444.582	425.014	370.864	395.904	154.638	162.136	156.978	190.579	97.062	136.404	488.97	528.124	510.802
412.366	362.538	442.824	347.191	389.056	457.826	382.355	435.112	409.602	469.777	445.343	424.79	371.75	396.276	155.18	162.096	157.338	190.033	95.0476	135.007	485.74	526.364	508.392
422.829	362.5	448.598	348.229	392.167	456.764	383.806	434.806	408.525	469.042	444.469	422.095	367.849	392.933	153.677	161.019	155.968	188.066	95.8095	134.621	484.792	528.719	509.286
428.488	362.038	449.951	349.901	393.7	457.41	384.581	435.49	408.643	470.584	445.433	422.836	368.53	393.642	154.378	161.936	156.736	186.279	94.6667	133.207	486.167	528.653	509.857
435.244	365.769	449.745	351.985	394.781	452.34	383.677	431.675	412.531	469.614	446.435	422.758	367.551	393.08	153.802	161.962	156.348	186.41	95.5833	133.793	484.719	529.141	509.488
423.268	362.269	446.706	349.634	392.129	448.715	379.194	427.791	412.447	469.626	446.409	419.915	367.501	391.738	154.14	161.301	156.374	188.033	96.381	134.938	483.26	529.355	508.963
423.415	359.423	444.294	348.84	390.627	449.896	380.403	428.981	410.829	469.282	445.547	422.246	368.252	393.219	155.895	163.442	158.25	187.852	95.6667	134.448	483.823	530.463	509.829
441.854	361.154	449.039	351.901	394.425	447.931	380.452	427.621	409.916	468.276	444.579	423.406	368.35	393.809	154.529	162.545	157.03	188.508	95.9881	134.91	484.177	527.182	508.157
436.756	364	451	352.74	395.755	451.84	380.242	430.291	407.658	466.293	442.484	420.66	366.696	391.649	153.84	161.391	156.196	186.262	94.8571	133.31	480.583	520.289	502.724
408.902	365.423	442.392	347.099	388.815	455.994	383.685	434.231	409.212	468.124	444.203	424.101	370.243	395.148	153.739	158.783	155.312	185.625	95.6911	133.525	484.068	522.97	505.759
403.415	357.577	433.275	342.954	382.494	455.487	383.814	433.915	409.075	470.162	445.358	426.273	371.648	396.908	153.872	162.456	156.55	187.641	95.6316	134.339	484.62	529.97	509.907
430.488	361.038	442.765	348.45	389.738	457.424	384.153	435.372	411.696	471.557	447.251	428.468	372.261	398.252	154.588	162.258	156.98	187.461	96.8816	134.987	490.109	532.424	513.704
439.195	366.923	448.049	354.641	395.532	456.237	382.911	434.168	413.538	471.094	447.724	428.239	372.417	398.23	154.986	163.392	157.608	188.362	95.0125	134.284	490.641	532.54	514.003
434.415	366.385	448.618	354.389	395.639	448.883	381.12	428.488	410.42	469.98	445.796	424.5	370.578	395.513	155.091	164.206	157.934	188.903	94.9887	134.498	488.016	533.193	513.206
423.805	360.154	444.686	347.74	390.18	444.216	381.169	425.24	408.796	468.241	444.103	423.887	368.998	394.38	154.602	163.45	157.362	189.477	94.822	134.642	484.411	531.366	510.593
407	358.231	436.961	343.611	384.476	450.855	384.378	430.847	408.258	467.821	443.635	422.354	369.063	393.706	153.861	160.334	155.88	188.067	95.5244	134.456	486.495	528.672	510.013
401.659	356	444.48	343.099	387.481	457.049	381.685	434.367	406.588	468.413	443.309	422.935	370.978	395.004	154.573	162.322	156.99	188.067	94.5125	133.87	483.713	524.565	506.492
401.976	358.731	440.863	342.679	385.661	449.458	379.145	428.296	405.95	466.011	441.623	419.758	367.525	391.678	154.154	160.436	156.114	184.951	95.119	132.91	481.198	524.661	505.433
410.707	360.692	442.804	346.794	388.824	451.674	379.387	429.917	408.177	469.911	444.844	420.505	369.663	393.173	154.39	161.84	156.714	187.836	96.4762	134.91	482.281	524.083	505.59
422.439	361.769	445.284	349.817	391.609	453.903	382.29	432.35	410.509	471.752	446.884	423.323	370.501	394.927	155.517	164.122	158.202	188.623	95.9286	134.924	483.948	527.636	508.309
428.195	362.769	451.804	349.45	394.258	456.681	382.581	434.379	412.543	470.752	447.116	423.308	372.311	395.892	155.515	163.417	157.98	188.918	96.2143	135.214	487.146	529.769	510.912
420.756	365.077	447.833	351.008	393.395	456.736	381.726	434.16	414.13	470.412	447.559	422.533	370.418	394.517	154.035	162.455	156.662	187.492	95.9881	134.483	478.688	518.901	501.111
419.561	361.769	442.539	346	388.262	457.375	382.435	434.82	412.32	470.27	446.739	422.926	369.281	394.087	155.765	162.391	157.832	189.443	95.7738	135.179	480.01	523.355	504.18
419.293	363.192	441.912	349.099	389.73	457.896	383.726	435.573	411.634	468.898	445.646	423.055	371.033	395.088	155.433	160.987	157.166	189.082	96.2143	135.283	484.021	526.868	507.912
420.244	362.846	444.088	350.702	391.584	459.66	383.758	436.816	411.227	471.72	447.156	423.344	370.602	394.99	154.064	161.667	156.436	189.803	97.3452	136.241	488.031	534.975	514.207
437.439	363.962	453.412	353.649	397.322	464.48	387.049	441.176	413.93	474.599	449.964	428.485	372.886	398.596	154.788	162.834	157.298	188.888	96.8822	135.588	490.739	540.689	518.592
445.512	370.577	455.598	359.061	401.322	462.362	388.161	440.03	415.377	474.854	450.703	427.933	372.398	398.078	154.922	162.995	157.44	189.249	96.3345	135.423	491.125	539.301	517.988
454.439	372.538	454.627	361.649	402.352	463.376	384.258	439.564	414.635	473.338	449.502	427.831	372.244	397.948	155.035	163.847	157.784	188.954	96.5369	135.416	490	536.855	516.126
446.854	369.769	450.647	357.382	398.21	459.661	385.129	437.229	412.464	470.714	447.061	428.456	371.507	397.841	153.928	162.738	156.676	187.938	95.5964	134.444	489.187	534.764	514.601
438.366	365.192	441.039	351.534	390.717	452.05	384.323	431.666	412.107	470.234	446.631	426.485	371.063	396.691	153.747	161.854	156.276	186.806	94.5488	133.361	486.542	529.912	510.726
428.439	363.538	441.265	349.061	389.425	452.244	382.387	431.22	408.911	468.555	444.336	425.815	370.481	396.069	155.218	161.508	157.18	188.282	95.3226	134.43	488.51	527.251	510.113
419.439	359.885	440.804	346.26	387.648	445.459	381.016	426.064	405.265	465.82	441.232	420.598	368.348	392.509	154.82	162.475	157.208	190.528	94.7512	135.044	484.177	523.193	505.933
410.829	358.231	440.206	343.893	386.056	437.425	379.661	420.04	403.032	465.661	440.23	421.47	368.946	393.234	153.064	161.347	155.648	187.888	95.4774	134.354	483.302	524.54	506.297
406.78	357.231	439.814	343.55	385.691	442.375	377.597	422.879	404.432	464.962	440.383	417.314	365.169	389.281	154.122	161.34	156.374	187.328	95.1071	133.903	480.406	518.736	501.779
393.22	354.923	440.382	341.107	384.567	447.125	375.984	425.714	401.034	463.327	438.033	419.053	365.127	390.063	154.049	159.66	155.8	187.115	95.7143	134.166	478.375	517.008	499.917
387.829	353.192	437.52	338.771	382	447.097	376.694	425.908	404.047	465.662	440.643	419.905	366.554	391.225	154.032	161.801	156.456	185.361	95.2976	133.186	480.135	517.562	501.005
399.268	357.192	442.951	342.45	386.446	449.972	381.452	429.35	407.972	468.1	443.685	422.841	368.662	393.715	154.09	163.006	156.872	184.836	94.869	132.717	480.438	520.942	503.023
409.854	360.808	444.686	346.824	389.665	449.924	380.387	428.995	409.599	469.448	445.146	423.015	369.33	394.155	153.43	162.667	156.312	184.984	95.7857	133.31	478.354	520.645	501.935
407.488	358.615	444.422	345.076	388.567	450.104	380.194	429.063	412.95	471.293	447.603	422.877	367.577	393.149	155.613	162.365	157.72	186.033	96.3095	134.055	483.417	526.612	507.502
418.756	360.462	442.353	345.802	388.069	454.84	382.79	433.155	415.686	472.618	449.501	424.401	368.741	394.479	155.738	163.84	158.266	187.131	94.25	133.324	486.583	528.744	510.092
434.561	360.115	446.294	350.115	392.219	458.722	384.113	436.267	414.177	472.365	448.738	424.397	370.371	395.353	155.404	164.026	158.094	192.377	96.0357	136.566	487.708	533.455	513.217
435.073	365.256	446.435	352.475	393.608	457.746	383.861	435.509	413.586	471.948	448.25	424.936	373.023	397.029	155.218	162.758	157.57	190.605	96.8655	136.3	488.604	534.882	514.41
435.512	366.833	446.788	355.131	395.256	459.663	382.57	436.46	411.635	471.47	447.174	426.862	371.3	396.993	153.921	161.899	156.41	188.769	96.1036	135.087	490.219	536.478	516.014
435.976	367.026	448.337	354.711	395.698	459.302	383.119	436.373	411.828	471.517	447.28	424.061	370.462	395.247	154.122	160.803	156.206	188.048	95.0917	134.197	489.688	534.494	514.673
433.634	366.526	446.239	353.246	393.955	455.83	382.232	433.679	412.058	471.782	447.531	423.22	369.007	394.076	154.308	161.713	156.618	187.212	95.2464	133.935	488.344	531.403	512.355
431.122	363.949	450.376	352.383	395.281	454.045	381.409	432.184	411.167	470.852	446.616	422.842	370.132	394.506	153.404	162.111	156.12	189.54	95.6631	135.156	485.354	530.304	510.419
426.854	365.141	447.552	350.765	393.136	453.191	380.828	431.412	410.722	468.338	444.943	421.747	371.336	394.647	153.837	162.97	156.686	186.228	95.6988	133.783	483.073	529.155	508.77
416.756	360.603	442.062	347.757	389.041	452.003	382.522	431.092	411.26	467.305	444.547	421.354	370.687	394.116	153.375	160.796	155.69	185.589	96.4964	133.976	479.719	525.99	505.521
412.976	359.641	440.249	344.536	386.436	451.753	380.844	430.412	411.331	467.995	444.986	424.269	370.139	395.17	153.878	158.989	155.472	186.818	94.4964	133.335	479.99	521.13	502.931
419.634	360.769	444.775	347.878	390.296	452.674	381.355	431.209	411.792	468.764	445.631	422.507	368.446	393.444	154.718	161.558	156.852	186.934	94.6071	133.448	483.583	525.967	507.217
437.854	365.538	449.559	353.244	395.408	453.771	381.113	431.903	410.643	468.949	445.274	424.346	370.146	395.209	155.419	162.519	157.634	186.82	93.7857	132.924	483.781	527.099	507.935
438.707	367.269	449.373	355.053	396.343	452.389	379.355	430.408	406.941	466.879	442.541	423.009	370.102	394.567	154.951	163.84	157.724	187.836	94.4762	133.752	484.333	529.901	509.742
432.854	364.731	446.392	352.252	393.464	450.868	381.097	429.869	405.14	469.034	443.09	424.401	369.291	394.774	155.753	164.103	158.358	188.475	95.9643	134.883	485.135	526.719	508.323
421.951	361.462	444.804	349.031	390.957	447.486	380.532	427.335	405.674	469.117	443.356	419.253	366.493	390.89	153.942	162.026	156.464	186.541	94.9167	133.462	484.875	528.388	509.138
409.39	358.808	444.598	344.282	388.197	447.319	379.452	426.893	404.146	467.709	441.899	420.134	367.311	391.737	154.233	162.66	156.862	186.098	95.8333	133.807	483.396	525.198	506.705
403.488	358.115	441.373	343.107	386.124	446.035	379.694	426.068	406.913	466.236	442.148	421.529	368.712	393.135	154.843	160.372	156.568	186.23	95.2024	133.497	482.125	521.934	504.323
402.829	358.577	439.235	344.763	386.12	448.069	379.774	427.515	409.227	467.431	443.797	419.756	367.367	391.593	155.096	161.391	157.06	189.066	95.369	134.786	482.333	521.711	504.29
419.976	361.834	439.771	348.049	388.202	455.78	381.151	433.319	411.227	471.324	446.922	423.172	369.874	394.519	155.995	163.55	158.352	190.166	96.3781	135.833	483.167	523.155	505.464
426.415	362.488	444.555	349.316	391.009	454.961	383.635	433.493	414.643	473.023	449.318	424.904	371.292	396.082	155.541	163.243	157.944	188.592	96.3543	135.158	485.021	529.428	509.782
423.512	364.181	448.546	350.439	393.386	456.593	382.28	434.226	412.261	472.736	448.18	425.752	369.415	395.466	153.364	162.05	156.074	187.575	96.8543	135.02	487.313	532.593	512.561
433.829	365.681	450.399	352.66	395.447	457.537	380.377	434.314	411.007	471.541	446.961	425.694	370.462	396.002	154.033	162.179	156.574	186.362	95.7829	133.889	487.49	535.254	514.123
440.073	364.95	450.536	352.416	395.369	457.808	382.022	434.998	410.171	470.354	445.916	425.989	370.963	396.408	153.748	162.595	156.508	186.854	95.3781	133.861	489.875	535.403	515.262
441.244	365.065	449.771	353.568	395.683	450.641	382.344	430.086	412.146	468.959	445.89	423.418	370.09	394.749	153.413	162.756	156.328	186.149	93.9257	132.723	484.375	528.428	508.939
431.122	364.104	444.791	350.973	392.043	447.773	383.409	428.401	410.951	469.14	445.512	421.214	368.243	392.737	153.23	162.083	155.992	184.002	95.9495	132.992	481.823	526.18	506.557
420.732	361.681	444.075	348.21	390.176	444.912	379.635	425.265	409.904	469.182	445.112	422.123	367.209	392.602	154.004	160.243	155.95	186.69	94.9733	133.558	482.261	525.403	506.317
415.805	357.462	441.304	346.29	387.884	448.708	377.984	427.422	409.767	468.047	444.382	421.707	367.12	392.362	154.945	162.75	157.38	189.721	95.0833	134.897	482.01	522.57	504.627
407.463	362.231	441.186	347.664	388.605	452.285	382.468	431.272	409.227	468.59	444.486	422.002	367.397	392.647	154.471	162.359	156.932	190.459	96.0833	135.786	483.677	519.678	503.751
412.317	356.962	443.225	345.74	388.416	455.646	379.323	432.675	406.857	467.48	442.864	423.319	368.912	394.071	153.677	162.635	156.472	189.443	94.1786	134.255	482.135	522.859	504.843
403.341	359.962	442.922	345.298	388.034	456.056	379.613	433.049	405.898	465.386	441.231	421.348	368.403	392.885	154.506	160.596	156.406	189.934	95.1429	135.021	484.146	521.959	505.23
402.829	357.423	442.127	342.107	385.893	452.694	377.839	430.165	407.531	467.115	442.921	419.739	367.376	391.589	154.433	160.679	156.382	185.541	96.2381	133.807	482.26	522.471	504.682
401.927	358	438.363	344.023	385.322	450.993	381.903	430.199	411.348	468.463	445.271	421.733	368.525	393.129	154.802	161.192	156.796	186.279	96.2857	134.145	484.406	528.322	508.894
422.171	364	445.912	350.809	392.442	452.653	381.452	431.223	412.792	471.788	447.832	423.206	369.792	394.491	154.209	163.34	157.058	187.59	94.5476	133.69	484.969	530.091	510.129
427.171	364.308	447.794	350.84	393.283	451.215	382.677	430.587	409.41	469.822	445.291	422.639	369.273	393.95	154.137	160.821	156.222	185.754	94.2976	132.772	483.844	526.306	507.521
414.561	360.792	441.728	345.826	387.808	448.684	382.715	428.829	410.281	470.259	445.904	424.781	369.742	395.192	155.26	161.538	157.219	187.891	96.1887	134.766	486.386	528.321	509.769
418.22	359.907	441.424	347.696	388.727	454.753	382.232	432.926	413.803	471.741	448.214	423.675	371.639	395.701	154.775	161.506	156.875	189.793	96.1292	135.532	485.959	535.535	513.603
436.756	364.407	444.757	352.383	392.821	453.344	381.619	431.757	412.908	472.51	448.308	426.38	373.408	397.903	155.255	163.217	157.739	189.202	96.5697	135.539	487.792	537.354	515.428
448.195	368.369	449.904	356.994	397.667	455.864	383.28	434.019	412.632	471.066	447.338	422.632	370.62	394.67	155.208	162.647	157.529	188.416	94.5101	134.015	488.219	534.411	513.976
446.22	367.292	454.042	356.849	399.396	454.316	380.49	432.096	406.939	469.448	444.065	422.429	368.88	393.641	154.598	162.775	157.149	185.957	94.5459	133.001	484.302	528.767	509.096
436.415	366.753	447.414	353.368	394.538	451.58	380.844	430.291	410.47	468.726	445.071	421.768	368.727	393.253	153.757	163.14	156.685	185.104	94.9387	132.87	483.438	526.684	507.552
436.78	364.215	445.13	350.986	392.199	452.698	382.893	431.689	409.632	468.51	444.601	423.968	371.799	395.922	153.548	163.179	156.553	187.137	95.4387	134.015	484.031	527.436	508.234
428.073	361.446	443.022	347.482	389.306	453.489	381.828	431.922	407.008	468.576	443.575	424.881	371.021	395.926	153.737	162.031	156.325	185.088	95.1768	133.001	483.75	523.932	506.156
415.268	361.808	443.402	347.443	389.451	451.222	378.742	429.408	407.283	465.962	442.135	422.811	368.481	393.604	154.459	162.397	156.936	187.541	94.7381	133.779	481.906	525.24	506.069
419.927	361.385	446.088	348.924	391.459	447.438	380.242	427.214	406.857	466.31	442.169	421.854	368.356	393.094	154.468	163.333	157.234	186.623	95.0238	133.559	481.552	525.43	506.018
417.561	362.077	446.304	347.611	390.815	448.035	379.548	427.422	407.643	467.325	443.091	423.992	368.205	394.002	154.433	162.91	157.078	189.016	96.0238	135.145	482.875	522.876	505.18
400.39	357.077	442.745	343.809	387.12	453.125	381.29	431.505	407.758	468.9	444.073	421.561	366.254	391.829	155.235	159.237	156.484	188.344	96.4405	135.103	484.062	521.322	504.839
403.805	356.692	442.99	343.397	386.996	453.208	380.21	431.238	409.155	469.898	445.233	422.017	367.041	392.462	154.642	161.128	156.666	185.869	95.2619	133.379	483.521	524.521	506.382
416.537	360.692	448.275	347.328	391.519	451.451	379.468	429.786	411.711	471.042	446.951	420.214	368.125	392.212	154.907	162.955	157.418	184.672	94.6905	132.545	482.156	523.81	505.382
412.341	361.308	445.343	346.504	389.773	446.583	378.597	426.121	411.935	468.692	445.646	420.287	368.25	392.313	154.951	162.032	157.16	189.672	95.7738	135.276	479.927	522.455	503.641
409.366	360.462	439.833	346.137	387.155	451.354	380.952	430.165	412.009	470.348	446.66	422.166	370.348	394.309	154.878	161.808	157.04	190.328	97.369	136.476	484.323	526.198	507.673
424.756	362.603	440.829	349.347	389.395	455.941	383.361	434.096	414.434	471.53	448.346	424.094	370.162	395.1	154.161	161.569	156.472	191.247	96.1498	136.157	486.959	531.775	511.948
442.122	367.333	451.231	356.225	397.816	456.087	382.651	433.985	414.018	472.901	448.991	424.404	370.1	395.211	155.309	162.53	157.562	186.591	95.0665	133.57	488.761	535.263	514.69
445.951	367.103	452.947	356.293	398.605	454.538	381.619	432.592	413.552	471.623	448.043	426.345	370.204	396.164	154.213	161.902	156.612	186.755	94.5427	133.336	488.063	532.825	513.022
441.463	364.872	447.309	353.698	394.678	454.795	381.361	432.693	409.428	469.386	445.039	424.069	370.345	395.188	153.405	162.684	156.3	185.197	94.0546	132.398	484.375	529.965	509.796
426.293	363.718	445.319	351.339	392.481	454.726	382.409	432.96	409.984	469.19	445.149	423.901	369.019	394.397	154.727	163.319	157.408	188.247	95.5903	134.57	483.927	531.825	510.635
416.463	358.18	441.26	345.751	387.562	451.483	382.457	430.708	407.338	468.133	443.447	421.355	368.18	392.768	153.919	160.799	156.066	187.87	96.7093	135.06	485.959	529.891	510.455
415.902	361.103	443.505	346.545	388.992	449.719	380.861	428.994	407.633	469.904	444.618	420.753	368.845	392.848	153.469	162.043	156.144	186.738	94.8165	133.488	485.656	531.006	510.944
427.024	363.026	448.358	351.439	393.867	452.434	380.457	430.771	409.288	470.725	445.778	420.591	368.41	392.539	154.658	163.069	157.282	189.296	95.5903	135.012	485.386	529.114	509.769
431.463	365.077	449.598	352.313	394.901	453.743	380.968	431.84	406.494	468.699	443.44	421.777	369.036	393.424	154.547	162.801	157.122	187.361	95.8452	134.345	485.458	526.174	508.161
422.073	363.538	444.775	348.878	390.858	451.319	379.871	429.816	407.134	466.202	442.217	423.439	369.616	394.504	153.567	161.827	156.144	185.967	94.5238	132.993	481.167	520.777	503.253
405.39	361	437.716	345.641	385.948	451.285	380.258	429.908	407.693	465.873	442.248	425.096	369.299	395.101	152.892	160.744	155.342	187.803	95.6548	134.421	483.083	519.769	503.539
401.463	357.269	435.794	342.336	383.249	451.299	379.129	429.578	408.211	468.977	444.303	424.675	369.712	395.128	154.506	161.295	156.624	187.279	96.5	134.69	481.635	519.537	502.77
412.561	360.192	441.069	344.863	386.979	453.347	381.29	431.66	408.531	468.236	443.992	420.166	367.415	391.808	155.523	162.186	157.602	188.82	95.3571	134.676	485.062	524.909	507.281
408.171	358	440	344.817	386.485	452.458	381.968	431.243	411.068	469.261	445.632	421.777	367.478	392.587	155.073	161.917	157.208	185.754	94.5595	132.924	482.948	522.628	505.074
407.659	357.962	440.137	344.45	386.339	454.333	382.113	432.597	409.199	469.546	445.042	424.526	369.01	394.681	154.192	161.481	156.466	187.246	95.8571	134.303	484.802	528.124	508.959
420.268	361.154	445.186	348.687	390.931	456.583	383.161	434.485	408.745	468.694	444.352	424.52	371.963	396.266	155.099	161.891	157.218	191.639	95.4524	135.917	482.365	528.694	508.198
421.366	364.231	445.069	350.542	391.923	453.326	384.561	432.63	412.534	470.718	447.092	423.093	374.039	396.722	155.524	162.79	157.791	190.258	96.8249	136.131	485.022	530.511	510.387
425.341	363.923	451.5	350.702	394.828	455.722	383.916	434.11	412.596	472.378	448.104	422.849	371.975	395.5	154.782	163.084	157.373	188.242	95.7416	134.655	486.709	536.172	514.29
434.951	365.154	450.618	352.687	395.558	453.986	384.916	433.198	415.832	473.395	450.022	424.913	371.117	395.993	155.326	162.847	157.673	186.52	95.6821	133.897	487.188	538.057	515.552
441.293	366.038	450.304	353.779	396.034	452.215	383.561	431.552	413.816	471.058	447.815	425.112	370.027	395.5	155.247	163.847	157.931	186.52	95.6345	133.869	487.917	536.338	514.917
442.488	363.731	451.902	352.611	396.077	452.826	381.851	431.465	410.863	469.565	445.729	425.934	370.118	395.929	154.311	163.302	157.117	188.176	95.0154	134.207	485.678	527.627	509.069
436.732	366.846	443.706	353.931	393.232	454.181	383.319	432.853	411.686	468.153	445.225	426.439	370.619	396.431	153.974	161.995	156.477	188.57	94.3726	134	485.595	524.685	507.391
430.683	363.923	442.353	350.802	390.88	454	381.738	432.251	411.9	469.249	445.962	426.401	369.92	396.038	154.018	162.309	156.605	186.963	94.9559	133.662	487.886	527.255	509.838
429.098	362.885	443.971	351.137	391.777	456.319	382.093	433.979	410.645	468.671	445.11	426.531	370.619	396.474	153.971	162.367	156.591	187.684	95.063	134.028	484.49	525.189	507.184
418.634	359.423	440.265	345.908	387.215	449.417	378.032	427.932	408.155	466.476	442.794	423.841	369.27	394.504	153.753	162.372	156.442	189.344	97.1786	135.952	484.875	523.05	506.161
410.122	358.962	445.676	346.656	390.004	452.514	380.435	430.82	405.873	467.004	442.182	421.357	367.911	392.625	153.483	161.154	155.876	188.131	96.0476	134.786	483.74	523.926	506.147
407.683	361.654	441.647	347.16	388.524	453.222	381.516	431.641	408.506	468.58	444.187	420.941	369.033	393.036	155.032	161.776	157.136	184.77	95.2381	132.903	481	521.752	503.724
412.854	359.115	444.275	343.58	387.661	452.25	383.113	431.442	407.248	469.904	444.463	423.51	368.454	393.913	155.038	161.25	156.976	187.689	95.0119	134	483.562	527.091	507.834
421.756	359.615	448.333	346.496	391.077	453.083	383.419	432.117	409.503	470.382	445.662	422.474	369.961	394.244	154.709	163	157.296	190.705	95.6786	135.655	485.417	527.868	509.088
417.22	363.462	449.294	350.588	393.798	450.722	382.29	430.126	407.373	469.191	444.09	420.367	366.602	391.463	154.922	161.603	157.006	188.984	96.6548	135.497	484.885	527.95	508.899
410.024	360.308	448.176	347.771	391.725	452.896	380.274	431.039	409.003	470.416	445.479	420.716	368.22	392.495	154.471	161.481	156.658	185.59	95.2024	133.228	483.365	529.397	509.032
412.22	361.462	442.137	345.13	387.597	449.049	380.258	428.345	407.64	470.554	445.008	419.397	369.059	392.336	153.962	162.5	156.626	189.262	96.1429	135.317	481.292	527.132	506.853
404.951	359.077	438.824	343.504	385.232	456.252	384.04	434.519	410.094	472.467	447.141	423.658	371.854	395.81	155.48	160.546	157.06	190.885	96.7927	136.377	484.623	531.257	510.627
415.805	359.885	444.176	346.809	389.433	458.128	385.282	436.203	409.833	471.645	446.547	423.628	371.743	395.736	155.262	160.341	156.846	190.41	97.2094	136.418	486.977	532.431	512.323
431.024	363.654	448.049	351.588	393.815	460.711	385.04	437.936	414.824	474.843	450.472	424.702	373.23	397.032	154.361	164.334	157.472	189.59	95.8165	135.266	487.956	536.348	514.94
447.512	369.731	453.304	357.466	399.421	463.023	385.814	439.786	418.954	474.775	452.109	427.388	373.223	398.27	155.291	164.052	158.024	187.41	96.3642	134.666	491.602	539.398	518.254
449.463	370.115	453.549	357.748	399.687	458.391	383.443	435.834	415.485	470.703	448.282	428.777	372.368	398.453	155.785	164.322	158.448	187.705	95.0546	134.032	489.373	535.348	515.009
444.659	367.654	449.382	355.656	396.687	457.614	384.507	435.611	411.699	469.8	446.209	426.861	371.386	397.039	153.756	163.219	156.708	188.951	96.2094	135.225	486.592	529.224	510.364
439.976	364.808	442.804	353.183	392.416	455.683	384.507	434.261	412.174	469.945	446.488	425.072	370.23	395.59	154.782	162.725	157.26	190.115	95.1618	135.108	488.331	528.935	510.972
433.146	363.692	446.794	350.924	392.893	456.183	384.314	434.553	410.112	469.053	445.121	427.394	371.3	397.239	154.053	162.078	156.556	187.771	94.7689	133.894	485.602	525.72	507.972
430.317	363.885	444.716	351.748	392.446	451.812	381.565	430.67	409.739	466.902	443.691	423.701	368.545	394.05	154.494	162.782	157.08	185.803	95.0833	133.248	483.052	522.165	504.862
424.195	363.692	439.676	350.183	389.361	450.868	381.355	429.947	408.23	466.473	442.823	424.206	369.447	394.768	154.413	163.545	157.262	186.18	95.9881	133.931	483.156	523.124	505.442
414.561	360.038	438.49	345.641	386.288	451.847	381.145	430.568	404.91	465.845	441.102	423.025	369.278	394.131	154.712	162.532	157.152	187.41	95.0714	133.917	483.854	523.157	505.77
396.61	356.846	432	342.405	381.627	446.882	378.355	426.257	405.391	466.21	441.514	422.805	367.667	393.163	153.788	161.84	156.3	187	94.9643	133.683	482.583	525.215	506.355
385.22	353.615	433.804	339.069	380.541	448.097	375.387	426.214	407.171	465.658	441.909	419.459	367.837	391.708	153.628	160.506	155.774	186.59	96.1548	134.2	479.729	515.926	499.912
386.561	354.269	437.833	340.985	383.382	452.472	379.161	430.408	404.658	466.781	441.556	420.108	366.881	391.494	153.884	159.84	155.742	188.426	95.6905	134.703	481.729	521.975	504.171
403.317	358.962	442.882	344.718	387.691	452.028	379.677	430.252	408.783	468.323	444.146	423.624	369.485	394.519	154.058	161.955	156.522	187.689	96.7143	134.986	482.521	527.248	507.461
422.902	362.654	449.049	349.855	393.279	452.896	380.919	431.233	408.68	470.771	445.559	420.251	367.979	392.15	154.858	162.635	157.284	188.492	95.131	134.407	485.219	532.372	511.512
422.854	362.207	449.566	349.037	393.046	448.356	382.426	428.513	407.643	468.767	443.948	420.335	369.462	392.986	154.752	163.354	157.436	187.498	94.9055	133.858	489.344	534.548	514.55
425.927	363.361	450.135	349.861	393.758	448.384	381.007	428.105	410.581	469.224	445.412	421.752	368.037	392.876	155.342	162.265	157.502	185.465	94.3698	132.693	487.677	530.829	511.739
433.146	363.784	449.498	349.304	393.166	451.273	381.959	430.411	410.634	469.757	445.75	420.495	367.202	391.846	154.795	162.739	157.274	186.744	95.3936	133.824	486.677	530.878	511.324
432.951	365.515	447.811	351.655	393.75	449.634	380.055	428.693	412.606	470.149	446.784	424.004	369.61	394.763	154.237	162.444	156.798	186.842	95.2865	133.803	487.479	530.498	511.467
429.829	363.053	444.556	351.334	392.144	449.453	382.314	429.246	413.065	470.803	447.359	421.737	367.259	392.451	154.737	161.547	156.862	190.433	95.215	135.272	487.76	531.052	511.9
423.268	361.438	445.047	347.953	390.458	449.419	381.055	428.843	411.491	470.831	446.736	423.747	370.727	395.244	154.24	161.194	156.41	190.695	95.965	135.817	487.083	526.209	508.9
416.878	360.476	447.458	347.327	391.162	453.12	381.491	431.562	411.236	469.723	445.974	420.873	367.703	392.29	154.781	160.861	156.678	189.023	94.8936	134.493	488.792	529.721	511.615
421.171	362.553	447.174	348.747	391.835	455.891	383.523	434.11	415.075	471.36	448.505	424.579	369.729	395.092	154.9	161.38	156.922	190.777	96.7984	136.334	490.26	531.382	513.191
431.146	363.577	448.951	350.672	393.695	456.674	385.694	435.311	414.053	473.272	449.226	423.681	369.676	394.649	155.172	162.699	157.52	185.951	95.6786	133.655	486.385	531.653	511.627
445.659	366.962	454.176	355.565	398.734	459.194	384.258	436.641	413.978	474.822	450.116	424.805	370.437	395.578	154.352	164.487	157.514	187.721	96.119	134.655	489.656	536.678	515.876
448.902	367.808	456.108	355.847	399.738	459.028	383.919	436.422	412.447	471.221	447.356	426.325	370.576	396.355	154.637	162.776	157.176	187.033	95.9286	134.255	486.865	533.446	512.839
433.634	367.654	449.549	354.489	396.103	461.188	381.855	437.311	411.202	469.597	445.885	426.216	372.382	397.275	154.68	162.115	157	185.639	95.4881	133.414	486.562	533.017	512.465
420.61	363.462	443.706	349.992	391.017	462.785	384.081	439.097	408.696	471.117	445.77	427.195	373.291	398.217	154.485	163.045	157.156	187.754	95.0357	134.041	487.354	535.983	514.47
411	360.423	438.196	346.519	386.652	457.778	380.452	434.505	410.357	469.79	445.657	425.174	372.246	396.72	154.145	162.077	156.62	188.377	96.881	135.372	487.188	533.306	512.903
419.683	363.077	443.235	348.267	389.841	461.417	383.306	437.908	408.478	469.435	444.683	424.255	371.174	395.719	154.68	164.712	157.81	190.328	96.4048	135.917	486.094	532.785	512.129
421.463	359.692	443.059	347.771	389.485	449.924	380.081	428.903	407.46	468.93	443.97	420.679	369.387	393.105	154.712	163.5	157.454	186.623	94.9643	133.524	485.271	530.099	510.267
411.732	363.513	440.476	347.998	388.481	446.767	380.103	426.703	407.757	467.362	443.159	421.414	368.486	392.96	154.598	161.066	156.616	188.544	96.3101	135.112	488.146	532.48	512.867
421.585	361.551	442.858	348.814	389.984	440.177	377.813	421.407	404.878	465.496	440.882	418.189	366.482	390.392	153.606	161.592	156.098	185.807	94.4172	132.864	482.906	527.654	507.858
427.024	361.859	441.162	349.753	389.769	438.01	376.554	419.514	405.726	466.547	441.85	415.153	364.217	387.77	154.441	160.579	156.356	184.987	94.9529	132.83	480.823	521.778	503.66
415.805	359.244	437.319	346.463	386.237	442.746	376.925	422.936	403.835	464.211	439.695	416.684	364.611	388.69	154.202	161.271	156.408	186.757	95.3815	133.823	480.646	518.166	501.568
403.463	358.936	438.035	346.57	386.61	446.399	376.587	425.388	405.21	464.494	440.422	415.998	363.643	387.853	153.723	160.707	155.902	186.905	93.691	132.905	480.417	518.24	501.508
405.22	358.244	442.162	343.677	386.79	449.42	379.135	428.266	406.459	466.396	442.059	418.671	364.926	389.778	152.952	161.015	155.468	186.954	95.3934	133.912	483.646	521.852	504.95
408.22	359.59	443.456	346.211	388.782	453.767	381.006	431.868	408.136	469.022	444.299	421.524	367.048	392.238	153.502	161.438	155.978	187.561	96.2386	134.657	485.646	523.439	506.72
416.439	361.705	440.397	347.601	388.224	457.184	383.377	434.97	416.241	473.689	450.362	427.41	372.66	397.977	155.839	163.752	158.308	189.807	97.0244	136.057	492.208	531.918	514.351
437.537	367.885	449.284	353.351	395.348	462.833	385.065	439.427	415.416	472.972	449.602	430.688	373.202	399.784	155.959	164.519	158.63	190.295	95.8214	135.566	490.25	534.785	515.083
443.585	367.769	449.922	354.16	396.082	460.479	387.306	438.456	415.683	472.677	449.535	427.698	372.267	397.899	155.788	164.212	158.416	190.852	95.5238	135.628	490.188	533.017	514.069
438.683	366.731	450.029	354.58	396.365	458.743	386.065	436.869	412.96	470.732	447.274	429.149	373.127	399.032	155.235	162.481	157.496	189.869	95.9762	135.476	490.875	531.496	513.525
431.22	364.115	449.647	351.473	394.451	458.944	382.903	436.058	410.28	470.119	445.821	423.601	368.828	394.156	154.971	163.179	157.532	187.77	95.0476	134.055	489.635	532.942	513.783
421.341	362.615	449.265	351.229	394.146	449.521	380.387	428.714	405.46	467.845	442.513	420.815	367.924	392.381	154.279	162.551	156.86	186.016	94.8929	133.228	483.781	530.107	509.613
411.098	359.385	445.912	344.779	389.052	448.056	380.984	427.869	411.304	469.227	445.707	421.406	368.667	393.054	154.738	162.103	157.036	183.738	95.4524	132.593	484.479	532.983	511.525
404.829	355.846	448.804	341.328	388.378	447.118	378.548	426.481	411.019	468.119	444.933	422.614	368.872	393.723	153.762	159.647	155.598	187.115	95.0714	133.793	480.188	524.479	504.885
407.22	357.462	444.559	343.985	388.013	452.986	380.661	431.218	412.081	469.274	446.05	423.843	369.41	394.58	155.166	162.026	157.306	190.016	95.6548	135.352	482.052	526.008	506.562
447.61	372.846	452.549	362.534	401.94	457.806	380.968	434.68	413.882	487.363	457.526	419.382	368.354	391.95	155.547	163.91	158.156	188.852	95.881	134.993	479.417	528.107	506.567
441	369.923	448.667	358.344	397.884	454.312	379.903	431.917	413.593	477.221	451.385	416.938	367.647	390.44	155.538	163.442	158.004	186.59	94.9286	133.49	473.719	515.612	497.078
436.122	366.248	449.551	354.953	396.365	453.135	381.248	431.499	412.64	474.848	449.588	418.35	368.751	391.686	154.363	162.278	156.833	183.841	94.819	132.27	474.729	514.949	497.156
434.341	365.248	446.355	353.899	394.374	458.101	379.732	434.514	411.037	474.517	448.741	416.384	368.015	390.381	154.328	163.445	157.173	188.939	95.1999	134.635	472.698	512.734	495.022
428.732	365.133	447.101	351.128	393.142	452.489	379.635	430.562	411.559	474.441	448.907	419.823	369.335	392.681	154.003	163.003	156.811	188.038	94.7118	133.973	476.438	513.296	496.99
428.634	363.248	447.365	351.579	393.511	458.989	378.619	434.8	413.68	474.056	449.54	417.18	368.699	391.117	154.351	162.195	156.799	186.956	94.7118	133.518	476.24	510.18	495.165
429.024	364.556	448.218	352.556	394.434	455.455	378.054	432.16	412.158	472.498	447.997	416.124	366.257	389.316	154.223	161.682	156.551	187.562	95.6523	134.318	475.656	508.436	493.934
427.049	363.402	450.551	351.128	394.653	455.427	378.07	432.145	409.683	472.906	447.234	417.815	365.836	389.871	153.636	162.599	156.433	186.349	94.9618	133.408	475.938	508.436	494.059
420.659	361.979	446.934	350.647	392.799	455.767	378.667	432.562	412.91	472.617	448.373	418.719	366.135	390.45	153.622	162.15	156.283	185.824	95.4023	133.442	474.917	507.329	492.99
425.317	363.864	449.963	351.411	394.554	459.399	379.377	435.315	415.236	473.528	449.858	419.899	367.771	391.875	154.101	162.631	156.763	185.824	95.7118	133.622	476.511	512.238	496.432
427.098	364.346	445.647	352.191	393.103	460.271	378.645	435.704	416.537	473.648	450.458	418.56	366.486	390.566	154.294	162.551	156.87	185.475	95.5119	133.359	472.688	506.702	491.654
429.049	366.231	449.225	354.191	395.794	460.861	381.097	436.854	415.683	475.546	451.238	421.34	368.171	392.757	155.349	163.712	157.958	186.656	95.2381	133.697	480.281	513.174	498.622
429.463	366.038	447.647	353.519	394.725	460.854	379.597	436.398	414.301	474.384	449.987	420.435	368.805	392.679	154.959	163.923	157.756	185.295	96.131	133.641	478.073	514.215	498.226
429.854	366.962	445.863	353.366	393.858	459.132	380.613	435.5	415.581	477.004	452.063	421.338	368.662	393.02	154.125	163.103	156.926	185.852	95.5238	133.524	481	517.893	501.571
437.61	367.077	451.794	356.183	398.039	462.285	378.806	437.16	414.907	475.539	450.919	420.293	369.273	392.865	155.84	162.91	158.046	187.098	96.131	134.4	482.562	521.347	504.189
426.195	365.115	448.294	355.305	396.013	449.292	376.145	427.277	410.475	473.193	447.726	416.647	365.963	389.399	154.593	162.827	157.162	187.23	95.7738	134.248	479.365	519.488	501.737
411.829	361.115	450.137	349.145	393.356	445.062	379.065	425.199	407.786	472.234	446.064	415.316	363.45	387.434	154.183	163.218	157.002	189.23	95.9643	135.2	473.708	513.545	495.922
392.415	356.538	446.118	344.29	388.867	445.771	378.806	425.617	405.677	472.512	445.373	412.936	362.906	386.04	153.628	161.827	156.186	186.984	94.9048	133.641	472.667	510.636	493.839
405.293	356.375	444.2	344.919	388.381	447.982	375.393	426.134	406.115	472.75	445.693	413.615	365.619	387.813	153.206	161.171	155.691	187.267	95.1761	133.917	471.281	509.204	492.428
422.78	360.567	449.68	350.629	393.991	442.141	375.151	421.979	407.273	470.659	444.921	414.424	364.39	387.526	154.253	161.299	156.451	185.103	94.938	132.869	472.813	508.534	492.732
429.195	361.913	449.2	351.469	394.252	441.891	372.941	421.139	405.062	471.258	444.379	412.959	363.814	386.539	153.674	162.024	156.279	185.447	95.2475	133.193	471	505.394	490.179
428.78	364.183	446.18	352.08	393.274	448.586	374.264	426.217	408.301	472.506	446.436	415.367	365.443	388.529	153.311	162.646	156.223	187.546	94.8785	133.862	473.042	503.601	490.082
418.902	361.49	441.033	348.217	388.849	450.398	376.151	428.052	409.018	471.693	446.244	416.513	365.403	389.037	155.075	161.979	157.229	186.201	94.438	133.041	474	506.543	492.146
416.78	362.183	440.817	348.614	388.978	451.301	376.748	428.862	410.823	473.234	447.892	415.696	365.801	388.873	154.212	162.261	156.723	186.07	94.688	133.131	473.344	507.658	492.478
421.073	365.221	443.435	352.347	392.222	450.412	375.844	427.969	414.043	472.857	448.976	415.687	366.7	389.352	154.148	162.274	156.683	186.103	94.6999	133.152	473.417	507.08	492.188
429.415	364.644	446.415	352.584	393.66	452.551	378.232	430.183	415.525	474.292	450.43	416.696	367.629	390.318	154.619	162.761	157.159	186.546	94.0452	132.959	471.854	508.419	492.243
428.122	365.577	445.99	353.229	393.837	457.361	380.919	434.354	414.562	474.127	449.941	420.543	368.733	392.691	155.25	163.724	157.894	185.82	95.1786	133.31	476.552	516.388	498.765
434.366	365.538	450.843	353.679	396.215	457.632	380.984	434.563	412.944	473.289	448.786	420.728	368.372	392.582	155.212	163.006	157.644	185.41	96.119	133.683	479.156	516.661	500.069
436.732	367.038	450.324	354.855	396.648	462.715	381.323	438.218	412.05	475.684	449.845	418.359	368.405	391.504	154.349	162.91	157.02	186.574	95.7262	133.945	477.229	519.198	500.631
431.878	367.5	446.578	354.595	394.863	462.083	380.274	437.461	414.056	476.569	451.185	421.064	371.246	394.282	155.073	163.173	157.6	188.23	96.0952	134.855	479.25	518.645	501.217
418.927	362.5	446.206	350.313	392.292	462.618	380.468	437.893	414.202	474.873	450.237	423.728	373.346	396.643	155.75	163.429	158.146	186.525	95.9762	134.069	478.406	517.612	500.267
410.195	359.308	443.588	347.137	389.361	461.59	378.935	436.714	416.5	475.423	451.497	417.648	369.111	391.555	155.026	162.519	157.364	187.311	95.7143	134.248	477.875	513.967	498
421.878	360.346	448.088	348.916	392.33	453.736	377.726	430.859	412.366	474.739	449.412	415.696	364.146	387.983	154.39	162.083	156.79	187.918	94.9524	134.062	477.365	512.793	497.12
417.707	363.808	448.853	351.519	394.129	452.493	378.048	430.087	413.525	475.227	450.173	416.913	363.763	388.34	153.308	160.615	155.588	187.541	94.5952	133.697	474.969	511.62	495.406
412.122	359.538	448.667	347.901	392.013	457.575	384.588	435.608	415.87	477.754	452.627	418.858	367.114	391.041	153.125	162.475	156.042	189.713	96.7968	135.886	477.778	512.791	497.301
421.561	362.077	449.402	349.687	393.339	461.617	384.75	438.482	416.796	477.631	452.929	421.002	368.256	392.646	155.137	161.911	157.25	186.812	95.4516	133.886	477.382	514.303	497.969
436.878	366.5	454.529	354.298	398.176	458.283	382.362	435.434	413.578	476.876	451.174	421.039	368.911	393.016	155.093	163.181	157.616	187.058	96.1659	134.403	479.122	519.022	501.37
447.634	368.846	456.363	358.611	401.403	456.242	380.088	433.322	411.665	475.657	449.673	419.026	367.735	391.453	154.468	163.655	157.334	188.91	97.2254	135.796	478.361	517.626	500.255
444.488	369.462	454.353	358.702	400.575	454.249	379.04	431.613	412.668	473.309	448.686	417.663	366.903	390.375	153.843	163.527	156.864	187.959	96.3206	134.872	474.528	510.733	494.716
435.634	368.385	449.294	354.275	395.871	451.575	380.524	430.191	411.588	474.086	448.709	418.272	367.054	390.738	154.407	162.796	157.024	186.222	95.6778	133.769	477.632	515.031	498.485
430.122	366.962	448.431	354.855	395.82	455.325	380.185	432.71	412.33	473.349	448.573	419.321	368.134	391.803	153.989	162.302	156.582	187.205	95.4873	134.072	475.517	510.419	494.978
427.585	365.692	447.863	352.893	394.468	456.679	379.862	433.56	412.432	472.833	448.308	419.323	368.56	392.033	153.768	162.277	156.422	184.173	94.654	132.313	478.361	511.171	496.656
433.537	364.885	446.441	354.466	394.73	451.382	377.694	429.204	409.022	470.737	445.677	416.146	365.553	388.948	153.791	163.603	156.852	186.164	95.25	133.497	474.302	507.099	492.59
425.756	366.192	446.324	354.221	394.541	449.965	377.274	428.087	408.447	471.586	445.948	417.248	366.629	390.036	155.416	162.519	157.632	184.902	94.7143	132.655	477.385	509.488	495.286
421.902	364.538	445.716	352.794	393.472	455.41	376.887	431.777	406.078	470.333	444.242	415.597	365.967	388.917	154.776	163.365	157.456	186.967	95.5119	133.986	473.969	506.818	492.286
412.195	361.846	441.412	349.519	389.747	456.792	376.952	432.762	408.488	470.635	445.4	418.304	367.109	390.782	155.916	163.679	158.338	189.049	94.7619	134.428	476.052	515.182	497.871
404.537	360.308	440.294	347.076	387.884	454.347	376.323	430.864	407.947	472.178	446.097	419.019	369.415	392.352	155.142	162.59	157.466	187.902	95.5952	134.428	475.323	512.455	496.028
407.195	358.423	443.333	345.947	388.579	453.826	378.79	431.243	408.118	471.97	446.043	412.866	365.454	387.378	154.451	162.333	156.91	187.131	94.4286	133.428	473.198	509.769	493.59
404.61	357.692	446.941	346.092	390.24	450.736	377.403	428.665	408.199	472.501	446.391	414.713	364.324	387.624	154.538	163.071	157.2	184.443	96.0357	133.228	474.667	512.174	495.581
402.024	357.423	442.941	344.351	387.511	449.243	377.935	427.782	412.193	474.873	449.421	416.584	365.972	389.376	153.776	161.756	156.266	185.574	94.8333	133.007	472.115	510.405	493.465
406.854	357.5	442.353	346.252	388.322	456.455	381.41	433.869	414.07	476.11	450.918	420.026	370.033	393.15	154.271	161.681	156.582	186.326	96.0837	134.047	477.122	513.713	497.525
417.488	362.577	445.157	349.145	391.176	456.448	380.974	433.733	414.946	476.013	451.216	422.453	369.969	394.238	155.122	163.495	157.734	186.376	96.5956	134.365	479.872	521.275	502.959
433.634	363.808	450.265	352.473	395.283	456.135	379.716	433.136	413.828	476.272	450.915	419.361	369.699	392.663	154.611	162.822	157.172	188.966	96.3099	135.289	475.684	513.853	496.968
440.902	367.192	452.304	357.519	399.013	455.392	380.426	432.83	416.154	477.208	452.416	420.436	368.467	392.498	154.355	163.11	157.086	187.802	94.679	133.854	479.268	515.977	499.737
442.415	370.885	452.794	358.664	399.871	456.879	382.249	434.418	415.974	476.257	451.778	421.954	369.025	393.5	154.346	164.142	157.402	187.933	95.5123	134.392	480.07	515.622	499.894
446.659	367.192	450.647	356.344	397.627	464.49	382.49	439.811	415.182	475.817	451.195	422.334	369.452	393.905	154.14	163.629	157.1	191.113	95.1552	135.523	480.56	517.696	501.267
439.683	368.654	443.99	355.466	394.219	457.698	382.103	434.947	414.896	474.762	450.453	420.784	369.569	393.251	155.096	163.084	157.588	190.294	96.3576	135.875	477.716	508.63	494.954
436.341	367.654	443.167	354.351	393.232	456.726	380.361	433.743	413.871	475.114	450.246	421.858	370.345	394.165	154.849	161.706	156.988	189.769	96.9052	135.971	480.091	510.035	496.788
430.659	365.423	447.588	352.55	394.155	457.049	377.984	433.252	411.96	474.189	448.921	414.917	365.011	388.088	154.305	162.173	156.76	185.443	94.1905	132.579	476	510.174	495.055
418.756	364	450.51	351.267	394.712	455.889	377.516	432.301	409.345	472.938	447.116	414.836	365.306	388.209	154.352	161.071	156.448	185.033	95.3571	133.083	472.521	508.198	492.415
409.537	359.577	449.088	347.321	391.871	456.826	378.839	433.354	412.391	473.588	448.739	417.142	367.072	390.225	154.753	162.147	157.06	186.721	96.0714	134.207	472.25	504.198	490.065
417.659	362.077	448.294	348.397	392.129	459.069	381.274	435.655	413.997	475.338	450.43	418.03	367.623	390.932	154.724	161.647	156.884	185.885	95.7976	133.697	473.594	512.339	495.198
421.122	362.538	449.961	352.466	395.146	458.097	380.5	434.743	414.596	476.756	451.516	420.416	368.475	392.493	154.288	162.692	156.91	187.721	95.5714	134.338	477.438	518.917	500.567
437.683	364.962	449.814	354.809	396.399	450.493	377.419	428.5	414.96	473.65	449.818	415.146	365.481	388.447	154.878	163.718	157.636	188.344	95.381	134.49	473.76	513.058	495.673
430.634	365.923	453.735	353.061	397.133	447.188	374.71	425.374	412.866	474.098	449.235	414.412	364.335	387.491	154.544	162.071	156.892	189.262	96.1429	135.317	478.156	516.769	499.687
419.634	362.346	454.598	349.16	395.318	450.632	376.016	428.175	407.997	473.081	446.653	412.652	363.322	386.133	153.866	161.051	156.108	186.672	95.4048	133.8	476.073	518.05	499.479
412.39	362.053	447.019	349.669	392.286	449.032	378.998	427.954	408.725	474.581	447.84	415.262	365.303	388.405	153.409	161.894	156.056	184.741	94.8465	132.664	479.634	521.606	503.037
410.317	359.63	445.058	347.463	390.187	448.032	378.127	426.992	409.337	471.479	446.246	416.895	366.241	389.664	154.769	163.311	157.434	185.938	95.0965	133.312	477.374	520.358	501.342
426.268	364.361	447.99	352.127	394.093	449.99	378.53	428.483	411.768	473.335	448.335	417.386	366.275	389.91	155.287	163.24	157.768	185.249	95.037	132.988	476.988	516.317	498.918
430.073	367.669	446.549	355.066	395.114	456.928	380.563	433.944	412.958	474.496	449.508	417.422	366.452	390.022	154.798	163.695	157.574	184.544	95.5965	133.016	478.082	512.127	497.065
433	365.476	447.205	354.417	395.037	458.865	381.659	435.628	412.222	472.872	448.244	419.931	368.28	392.164	154.35	162.952	157.034	185.134	96.0251	133.512	480.478	515.838	500.194
428.634	365.592	445.196	353.395	393.582	459.025	381.369	435.653	410.731	473.061	447.751	419.256	367.495	391.43	154.066	162.605	156.73	185.938	95.156	133.347	481.415	514.755	500.005
425.756	366.284	444.343	352.501	392.707	456.539	380.192	433.56	410.594	472.683	447.471	418.662	366.656	390.704	154.179	162.259	156.7	185.38	94.3584	132.65	481.176	513.507	499.203
426.122	365.322	446.401	352.86	393.81	453.837	376.159	430.459	410.759	472.159	447.227	416.299	366.887	389.736	153.33	162.439	156.172	185.725	95.0489	133.195	479.238	510.044	496.415
424.537	363.577	447.196	352.947	394.206	453.542	375.613	430.087	410.472	471.185	446.532	418.195	366.525	390.418	155.453	163.205	157.872	186.705	96.131	134.234	475.344	510.19	494.774
426.049	365.385	447.029	353.718	394.567	458.174	376.145	433.485	409.357	470.297	445.552	418.849	367.665	391.333	154.872	164.173	157.774	188.721	95.4524	134.69	475.865	510.669	495.272
422.902	367	443.922	354.168	393.459	457.451	375.984	432.932	407.832	471.977	445.931	418.212	367.343	390.865	155.985	163.756	158.41	189.23	95.5238	134.945	476.615	508.471	494.378
413.707	362.192	444.186	347.489	389.82	455.049	377.274	431.641	412.028	473.728	448.675	419.518	369.109	392.419	155.663	163.058	157.97	188.164	94.9405	134.159	476.698	510.306	495.438
403.61	358.269	436.314	345.359	385.176	454.986	378.645	432.01	411.109	474.045	448.489	416.27	365.787	389.131	153.892	160.84	156.06	187.443	94.881	133.821	479.406	513.529	498.433
411.561	357	447.275	346.122	390.403	456.097	379.935	433.175	411.512	474.979	449.208	416.522	367.016	389.908	153.224	161.994	155.96	185.049	94.8452	132.793	477.552	513.719	497.719
423.829	360	446.618	349.916	392.249	457.021	381.194	434.199	412.565	476.214	450.369	417.756	368.301	391.17	153.735	162.481	156.464	186.885	95.381	133.876	474.521	512.76	495.843
433.39	364.692	451.873	353.076	396.326	456.736	379.806	433.583	411.593	475.792	449.724	416.544	366.598	389.694	154.645	163.5	157.408	183.607	95.381	132.497	476.823	516.281	498.825
428.854	366.478	450.244	354.572	396.454	452.697	378.844	430.47	412.689	475.559	450.031	414.397	366.965	388.898	154.324	162.284	156.808	186.818	95.8821	134.138	473.932	513.889	496.212
423.122	364.594	448.744	351.442	394.038	449.037	382.021	428.868	414.723	477.476	451.996	418.059	366.911	390.562	154.693	162.495	157.128	189.047	96.5011	135.434	477.869	517.814	500.143
435.171	366.632	455.028	355.412	399.021	453.877	381.86	432.203	419.686	480.428	455.764	419.924	367.414	391.695	155.013	163.81	157.758	191.375	96.3464	136.324	480.421	522.029	503.622
446.341	368.094	453.195	357.687	399.497	453.829	380.182	431.664	420.382	479.285	455.368	418.006	366.728	390.439	156.173	164.611	158.806	189.605	95.7988	135.262	479.828	522.228	503.47
446.951	369.209	457.95	358.053	401.785	451.724	377.376	429.348	413.941	474.328	449.808	414.964	364.433	387.799	155.121	162.136	157.31	188.08	95.8583	134.655	481.89	516.756	501.332
435.463	367.44	454.165	355.595	398.746	452.822	377.441	430.135	412.158	472.676	448.103	418.618	365.903	390.279	154.22	163.175	157.014	184.654	94.5964	132.483	479.255	515.533	499.484
423.61	363.209	442.93	349.931	390.643	448.676	377.731	427.324	410.671	471.986	447.089	417.27	364.583	388.946	153.298	161.944	155.996	182.507	93.7154	131.069	477.88	515.633	498.931
414.317	360.248	442.126	346.572	388.403	451.252	375.586	428.479	410.615	472.744	447.517	414.501	364.602	387.676	152.981	161.277	155.57	188.261	95.8345	134.717	476.401	509.352	494.774
412.683	362.538	444.01	348.55	390.339	453.16	378.984	430.835	407.41	470.62	444.953	417.817	365.774	389.839	155.203	162.109	157.358	187.656	95.7262	134.4	475.698	511.488	495.654
419.951	363.192	449.441	351.664	394.468	457.667	377.79	433.626	411.252	472.013	447.34	417.352	366.826	390.19	153.913	162.596	156.622	185.82	94.6429	133	476.865	513.793	497.456
408.024	360.308	443.892	349.267	390.691	456.076	376.887	432.243	407.86	471.682	445.767	417.749	365.517	389.67	154.308	161.532	156.562	186.115	94.7381	133.179	479.938	513.769	498.802
414.122	358.308	440.647	346.061	387.468	453.417	376.548	430.282	410.494	470.047	445.865	418.219	366.709	390.528	153.922	162.064	156.462	184.115	94.3333	132.103	470.594	500.835	487.456
411.049	361.115	439.235	347.359	387.579	451.882	375.661	428.942	408.242	471.367	445.735	416.161	364.46	388.367	154.526	163.128	157.21	186.852	96.0238	134.234	474.552	502.884	490.35
418.171	361.5	443.912	349.267	390.7	459.583	377.452	434.864	410.121	473.03	447.486	418.847	367.828	391.42	154.811	162.647	157.256	190.902	97.3929	136.731	478.198	513.661	497.972
428.268	366.308	450.098	353.046	395.532	458.312	378.484	434.286	411.724	474.826	449.203	415.246	367.663	389.666	154.715	162.962	157.288	185.951	95.4524	133.524	476.656	517.355	499.35
430.878	369.038	452.794	355.969	398.356	456.09	379.661	433.087	414.661	477.58	452.032	415.505	368.384	390.173	155.174	163.205	157.68	187	96.75	134.717	480.76	523.736	504.724
434.829	367.712	456.196	355.741	399.717	459.008	380.763	435.459	418.752	477.95	453.912	417.249	367.657	390.588	154.47	161.893	156.786	184.085	94.9437	132.444	477.724	526.156	504.73
433.951	368.443	451.745	356.039	397.936	451.959	380.812	430.546	413.289	475.325	450.135	415.77	368.608	390.416	154.859	163.675	157.61	184.659	94.7532	132.575	478.745	521.346	502.5
435.098	365.674	449.274	353.497	395.425	445.321	374.989	424.153	409.951	470.497	445.912	414.995	366.015	388.664	153.481	163.431	156.586	185.757	94.2413	132.741	471.516	509.264	492.564
426.951	362.327	446.343	350.359	392.378	451.501	379.231	429.75	407.845	470.752	445.208	414.528	365.096	387.954	153.871	162.092	156.436	186.397	94.8128	133.341	478.162	507.975	494.785
416.829	359.943	449.196	347.894	392.241	455.515	380.844	433.041	407.078	472.816	446.123	419.177	366.99	391.122	152.83	161.136	155.422	186.971	95.8009	134.155	481.995	515.818	500.855
426.585	365.866	450.98	353.901	396.4	452.48	380.618	430.852	410.168	473.33	447.683	421.583	367.829	392.685	154.83	162.457	157.21	185.905	94.7175	133.079	480.714	519.512	502.348
436.756	365.674	448.676	354.833	395.915	451.348	379.682	429.779	412.392	471.863	447.714	417.899	366.75	390.401	155.4	163.861	158.04	185.872	93.8485	132.562	476.662	512.206	496.481
420.146	364.635	437.48	351.726	389.267	451.036	379.086	429.381	412.035	473.281	448.411	417.831	366.283	390.119	154.961	164.412	157.91	187.659	95.2771	134.141	478.318	510.239	496.117
409.805	360.077	441.108	348.496	389.039	459.153	380.323	435.427	414.18	475.565	450.639	419.144	367.771	391.526	155.093	161.936	157.228	188.803	97.4286	135.869	478.521	514.893	498.802
418.317	364.077	444.824	352.672	393.013	459.993	380.806	436.16	411.233	475.234	449.246	419.473	367.839	391.715	154.372	161.615	156.632	186.459	95.5833	133.814	475.594	515.331	497.751
419.024	362.462	448.196	350.489	393.262	458.556	378.742	434.534	412.724	474.314	449.305	420.174	366.262	391.191	154.134	164.038	157.224	186.066	94.631	133.097	477.021	515.264	498.346
411.561	360.923	442.667	347.405	389.107	455.25	376.177	431.451	413.32	472.679	448.576	415.609	364.659	388.219	154.674	162.391	157.082	186.443	96.4286	134.297	471.656	505.281	490.406
414.268	362.731	441.176	350.282	390.073	454.854	377.952	431.709	414.245	474.414	449.982	416.567	367.093	389.97	156.233	163.179	158.4	190.18	95.5238	135.345	475.635	503.802	491.341
425.439	362.192	450.892	351.687	395.116	462.146	380.258	437.5	413.432	478.178	451.888	420.221	366.613	391.402	154.57	162.853	157.154	188.016	96.4286	134.959	480.417	516.62	500.604
437.902	365.192	450.333	355.504	397.017	459.069	378.129	434.709	415.196	480.123	453.759	418.826	366.98	390.955	154.116	162.75	156.81	188.656	94.8095	134.29	482.01	517.843	501.991
448.927	366.385	457.373	358.763	401.931	457.479	377.323	433.354	415.559	479.476	453.522	419.214	367.823	391.587	154.605	164.096	157.566	188.656	96.881	135.49	480.677	518.702	501.88
431.902	369.902	458.206	356.551	401.053	456.928	380.161	433.823	413.863	476.529	451.083	416.996	364.906	388.993	155.135	163.322	157.69	185.924	95.9677	133.812	484.4	525.496	507.315
437.366	365.518	454.442	353.185	397.512	456.615	381.145	433.901	414.18	473.195	449.232	417.433	369.023	391.408	153.932	162.951	156.746	186.318	94.313	133.019	480.13	522.859	503.956
438.61	371.287	449.883	356.948	397.632	459.261	381.161	435.755	417.481	476.52	452.548	419.728	368.482	392.179	154.528	163.284	157.26	187.334	95.2415	133.984	482.609	519.57	503.219
435.268	368.018	447.432	354.666	395.276	447.553	377.952	426.604	409.391	472.673	446.978	416.915	367.9	390.565	155.211	163.047	157.656	186.744	95.8368	134.081	479.984	520.405	502.523
431.707	362.825	451.099	350.261	394.405	447.199	376.436	425.901	403.093	468.822	442.133	413.507	366.578	388.278	153.932	161.265	156.22	185.367	94.2534	132.584	474.088	513.289	495.947
413.829	360.249	444.579	347.399	389.941	442.24	373.226	421.469	407.282	467.656	443.141	412.114	364.716	386.633	153.077	160.495	155.392	185.826	94.1582	132.722	470.661	502.801	488.583
398.146	357.095	439.736	343.307	385.521	442.011	376.307	422.235	408.642	469.055	444.525	412.369	364.025	386.38	153.705	160.207	155.734	185.465	94.682	132.874	472.484	503.429	489.739
400.439	358.441	439.824	344.399	386.173	443.886	375.5	423.303	405.835	469.427	443.606	413.925	363.04	386.569	153.958	161.752	156.39	185.924	95.1701	133.35	472.619	504.165	490.209
407.537	360.808	440.667	347.023	388.017	447.917	376.774	426.505	407.711	469.601	444.47	415.388	364.603	388.087	153.834	161.205	156.134	187.066	95.0357	133.752	469.667	503.149	488.336
413.634	362.5	443.186	349.511	390.519	454.236	378.532	431.451	410.416	471.815	446.884	415.762	364.979	388.462	154.186	163.397	157.06	186.492	95.0595	133.524	474.562	501.686	489.687
419.585	363.885	443.833	351.427	391.88	458.729	378.242	434.505	411.652	473.847	448.593	418.493	368.434	391.582	155.006	163.955	157.798	188.344	94.9048	134.214	474.844	509.983	494.438
419.561	362.731	441.029	351.534	390.712	459.438	377.145	434.67	413.975	475.807	450.7	418.399	366.911	390.719	155.262	163.474	157.824	188.164	95.5476	134.51	477.479	517.165	499.608
427.829	365.423	447.951	352.992	394.562	458.889	378.435	434.675	414.391	476.535	451.301	420.206	366.914	391.557	155.387	163.603	157.95	187.033	97.5238	135.179	482.302	524.182	505.654
436.024	366.269	452.314	355.092	397.652	457.771	379.565	434.233	415.891	476.913	452.135	417.512	368.327	391.071	153.387	162.641	156.274	186.344	96.3452	134.207	478.75	521.909	502.816
440.073	367.846	451.451	356.389	398.004	459.951	380.677	436.092	416.922	477.431	452.861	418.259	367.642	391.048	154.358	162.853	157.008	186.082	95.4524	133.579	479.24	524.992	504.751
439.976	365.5	455.814	354.962	399.112	458.729	380.5	435.184	416.86	476.563	452.32	421.805	368.141	392.956	154.299	162.256	156.782	186.164	95.9405	133.897	480.469	522.678	504.005
430.805	362.692	451.627	351.153	395.137	459.362	382.251	436.154	413.553	476.4	450.88	423.264	367.62	393.35	154.8	162.956	157.345	185.395	94.7798	132.901	480.505	521.292	503.248
427.829	366.231	451.971	354.183	396.991	460.362	379.413	435.999	413.823	476.383	450.98	420.332	367.509	391.935	154.995	161.572	157.047	186.215	95.5417	133.687	476.859	510.854	495.815
431.805	367.423	452.02	354.794	397.356	455.925	381.493	433.523	413.497	474.763	449.886	418.377	368.355	391.486	155.602	163.11	157.945	186.411	95.6251	133.818	475.526	509.317	494.368
427.902	364	447.814	352.87	394.433	453.119	381.171	431.465	411.534	473.402	448.28	419.665	369.078	392.47	154.989	163.514	157.649	186.641	95.3036	133.728	477.661	511.3	496.419
419.171	362.769	446.931	350.603	392.773	454.161	382.074	432.465	410.472	472.393	447.25	419.578	369.945	392.896	154.503	162.533	157.009	185.182	95.7441	133.37	477.089	512.036	496.575
416.683	360.385	442.843	348.58	389.845	455.209	382.574	433.348	410.91	473.015	447.797	418.281	369.465	392.038	155.085	162.725	157.469	187.69	95.7322	134.418	474.536	507.87	493.124
414.756	362.346	448.784	349.672	393.06	456.189	380.074	433.28	410.5	473.667	448.018	418.952	369.794	392.525	152.867	161.867	155.675	189.395	95.7084	135.121	474.391	507.094	492.626
411.805	364.577	442.137	349.191	389.88	457.723	382.509	435.086	410.705	472.535	447.429	419.409	370.13	392.918	155.105	162.2	157.319	190.428	96.137	135.804	477.453	513.978	497.82
429.585	368.077	448.049	354.832	395.639	458.889	380.21	435.209	411.981	474.064	448.855	417.055	367.868	390.613	156.078	164.872	158.822	189.279	96.0714	135.283	476.708	512.488	496.659
442.537	367.692	451.637	356.328	398.052	457.965	381.484	434.947	412.72	476.11	450.371	417.93	366.891	390.492	154.924	164.654	157.96	188.607	95.8929	134.897	474.865	510.736	494.866
433.146	366.115	449.539	354.519	396.116	456.097	379.419	433.019	412.677	475.48	449.979	416.728	367.576	390.304	154.535	162.365	156.978	188.492	95.4405	134.586	478.188	514.132	498.23
414.195	360.731	452.049	349.557	394.425	450.875	376.839	428.592	407.28	472.117	445.789	416.962	365.208	389.14	153.18	162.244	156.008	185.656	94.7619	133	475.458	508.934	494.124
402.488	356.769	439.392	344.924	386.279	452.743	376.548	429.811	411.54	473.769	448.501	417.427	365.872	389.712	153.68	161.654	156.168	183.377	94.5714	131.931	472.552	507.314	491.935
407.22	358.154	438.569	345.412	386.193	454.424	376.774	431.053	411.047	473.51	448.146	417.907	365.278	389.615	154.212	160.929	156.308	185.754	95.0476	133.207	476.479	511.174	495.825
417.927	360.346	444.01	349.893	391.094	461.833	376.597	436.18	411.161	473.87	448.407	419.448	367.442	391.49	154.451	162.917	157.092	187.049	95.3452	133.924	474.667	516.942	498.24
435.171	366.423	445.235	355.977	395.052	460.618	378.871	436.015	411.224	473.701	448.332	420.382	366.776	391.564	154.869	165.269	158.114	188.623	96.5119	135.262	479.75	520.603	502.53
444.415	369.5	451.402	357.725	398.734	461.036	381.836	437.199	415.504	478.086	452.674	422.008	367.337	392.618	155.32	164.124	158.067	190.112	96.5208	135.894	482.315	520.739	503.741
440.049	368	454.088	356.939	399.468	452.501	377.836	430.029	417.386	478.271	453.548	418.625	368.223	391.529	154.631	162.726	157.157	188.128	96.5684	135.087	479.908	517.301	500.759
435.561	369.231	445.941	356.122	395.442	447.501	380.643	427.379	415.902	477.5	452.488	415.555	367.433	389.685	154.515	162.983	157.157	187.882	95.4375	134.328	476.856	511.781	496.331
435.561	367.385	448.804	354.405	395.73	449.432	380.32	428.631	411.641	474.929	449.23	416.651	366.841	389.874	154.474	161.509	156.669	187.817	94.6994	133.873	474.731	510.781	494.833
432	365.385	452.971	353.412	396.996	453.758	378.965	431.247	411.436	471.583	447.16	418.281	368.487	391.512	153.968	162.496	156.629	184.735	94.5208	132.473	477.023	515.12	498.266
425.634	364.462	449.176	352.443	394.79	452.293	378.433	430.063	408.808	469.929	445.111	417.025	368.901	391.154	153.968	162.957	156.773	184.8	95.747	133.211	473.492	510.277	494.003
424.439	361.308	447.814	348.985	392.249	455.515	379.756	432.714	412.349	471.627	447.557	420.564	369.342	393.028	154.736	162.297	157.095	186.653	94.6161	133.335	475.856	509.946	494.865
412.463	360.577	442.49	347.206	388.918	454.453	382.175	432.699	411.923	473.254	448.35	418.141	368.783	391.606	154.675	161.65	156.851	185.21	95.5684	133.28	475.221	509.467	494.317
413.268	359.423	445.676	347.183	390.3	445.597	376.613	424.835	409.683	471.807	446.581	417.038	366.346	389.787	152.846	162.256	155.782	187.213	95.869	134.297	472.969	507.727	492.35
415.61	359.154	444.157	347.855	390.013	448.785	377.984	427.476	409.09	471.079	445.908	415.06	366.567	388.991	154.794	162.679	157.254	189.328	96.2143	135.386	472.302	500.421	487.982
410	361.846	444.529	347.092	389.747	454.715	378.532	431.786	410.205	471.796	446.787	416.635	365.841	389.329	155.439	162.788	157.732	187.557	96.9048	135.041	475.719	510.926	495.35
401.902	358.615	444.735	346.046	389.249	458.542	377.016	434.005	408.643	471.652	446.067	418.265	365.914	390.121	153.797	162.205	156.42	184.328	94.631	132.366	473.948	513.826	496.184
413	362.769	448.539	348.893	392.515	457.312	380.694	434.252	412.863	474.639	449.555	419.257	367.933	391.666	154.797	162.5	157.2	184.967	95.381	133.069	476.615	515.074	498.06
420.244	364.385	446.412	351.595	393.103	457.924	380.242	434.544	413.77	476.023	450.745	417.476	365.839	389.717	154.038	161.538	156.378	186.967	95.2024	133.807	475.469	513.826	496.857
419.756	360.077	448.843	348.832	392.614	458.59	379.387	434.752	412.752	475.866	450.238	420.325	368.725	392.586	154.32	162.385	156.836	187.213	96.2262	134.503	478.177	516.926	499.783
423.098	361.769	449.696	350.901	394.15	460	378.129	435.359	412.674	475.563	450.026	417.55	365.592	389.618	154.081	160.538	156.096	186.148	94.2143	132.89	477.469	515.455	498.65
429.293	363.871	447.022	351.33	393.22	457.421	379.553	433.985	414.871	476.449	451.445	416.824	366.776	389.919	154.295	161.154	156.435	184.562	94.6055	132.449	476.865	516.031	498.704
439.024	365.948	454.895	355.559	399.044	458.4	376.65	433.795	417.815	478.863	454.074	418.971	368.386	391.777	155.603	163.199	157.973	189.234	97.0221	135.815	477.104	518.866	500.391
450.537	370.832	452.875	360.879	401.152	454.761	377.263	431.436	418.6	477.967	453.861	417.947	365.912	389.974	155.223	164.699	158.179	188.578	95.4626	134.635	477.75	518.403	500.418
449.171	372.563	457.12	360.574	402.838	451.504	381.279	430.368	412.029	475.148	449.518	421.529	367.8	392.645	155.417	164.782	158.339	189.71	96.2483	135.566	479.469	516.048	499.865
434.439	366.371	445.924	355.238	394.937	455.095	377.86	431.849	412.619	474.345	449.281	416.625	366.825	389.853	154.615	162.494	157.073	187.087	94.8912	133.677	476.125	511.998	496.128
421.585	366.371	441.11	354.223	392.259	454.095	378.956	431.48	409.569	473.566	447.58	416.779	366.753	389.885	154.284	162.475	156.839	186.447	95.2364	133.608	477.177	510.155	495.566
426.976	363.217	446.571	352.612	393.744	456.289	380.053	433.344	408.249	473.137	446.789	417.603	367.493	390.664	153.772	162.692	156.555	186.529	95.2841	133.67	475.636	508.907	494.188
431.293	366.371	448.601	353.36	395.053	458.164	379.956	434.626	410.663	472.621	447.463	418.453	369.568	392.173	153.699	162.814	156.543	184.792	94.296	132.366	475.448	511.692	495.658
429.61	366.346	448.588	353.84	395.318	454.597	378.597	431.723	410.699	471.715	446.939	418.382	368.244	391.428	154.422	164.263	157.492	184.934	94.9405	132.8	476.51	510.479	495.452
427.098	364.692	448.667	352.954	394.854	451.417	380.758	430.15	408.537	471.015	445.646	418.244	367.436	390.93	154.721	164.045	157.63	185.344	94.9524	132.979	478.406	514.694	498.641
414.927	363.346	442.069	349.13	389.815	453.625	378.452	431	406.571	469.73	444.085	417.699	367.985	390.974	154.416	162.128	156.822	186.213	95.3333	133.566	473.406	509.736	493.664
410.756	359.846	442.431	347.328	388.961	451.271	378.839	429.471	408.494	471.463	445.894	416.537	367.115	389.969	154.14	163.006	156.906	185.344	95.0595	133.041	476.031	514.174	497.3
410.366	358.692	444.961	347.023	389.897	445.674	373.613	423.985	411.494	472.117	447.501	412.667	364.528	386.788	154.317	161.622	156.596	187.066	95.2143	133.855	468.229	501.884	486.995
405.61	358.808	443.892	345.908	388.803	443.528	374	422.602	411.922	472.87	448.122	416.677	365.579	389.207	154.468	161.923	156.794	189.361	95.3452	134.897	473.031	502.595	489.516
413.122	360.115	442.294	347.794	389.163	454.514	376.645	431.078	414.199	473.941	449.682	417.82	364.646	389.234	154.439	161.462	156.63	187.557	95.3095	134.117	476.667	513.165	497.018
426.829	363.346	449.559	352.252	394.85	453.132	377.661	430.417	411.804	475.166	449.438	414.958	364.133	387.635	153.666	162.5	156.422	185.82	95.0238	133.221	472.01	507.207	491.636
422.122	361.793	445.836	350.687	392.341	452.357	377.698	429.888	411.979	475.201	449.53	416.576	365.098	388.902	153.779	162.523	156.507	183.727	94.1998	131.863	471.99	506.427	491.193
416.878	357.831	441.346	346.695	388.13	453.76	376.618	430.543	413.128	475.912	450.419	418.308	365.587	389.966	153.945	161.927	156.435	189.153	95.4141	134.849	473	506.022	491.414
423.171	362.408	445.463	350.764	392.22	455.962	376.231	431.965	413.079	475.333	450.055	415.828	366.526	389.324	154.604	161.337	156.705	188.989	95.6284	134.904	474.386	508.832	493.593
426.902	364.101	451.953	352.26	395.903	458.246	379.102	434.426	412.551	475.972	450.22	420.279	367.332	391.816	154.212	162.209	156.707	186.137	95.8308	133.822	481.511	522.658	504.455
435.585	368.562	452.12	355.031	397.534	456.107	379.247	432.975	416.638	476.447	452.162	418.415	368.607	391.639	154.907	163.106	157.465	185.104	95.9141	133.435	480.417	523.667	504.534
448.78	371.562	455.983	359.794	401.903	455.448	379.892	432.708	416.479	476.832	452.326	420.33	368.212	392.312	155.305	163.914	157.991	185.022	95.307	133.049	482.49	523.493	505.354
450.463	369.37	457.463	358.978	402.092	455.156	382.924	433.417	414.734	474.503	450.234	422.066	368.97	393.522	153.613	162.17	156.283	185.137	95.6641	133.304	477.74	519.088	500.796
435.951	366.447	446.267	355.451	395.208	454.601	380.214	432.213	412.144	473.781	448.753	419.899	369.835	392.985	153.872	163.798	156.969	187.825	96.0093	134.635	476.083	517.295	499.063
418.537	361.154	446.745	348.519	391.519	454.701	376.952	431.301	406.873	470.45	444.634	414.943	365.904	388.58	153.433	161.776	156.036	188.131	94.381	133.821	474.115	506.579	492.217
409.634	361.269	445.196	347.275	390.142	454.104	379.048	431.515	410.599	471.735	446.91	415.301	367.569	389.641	153.689	162.449	156.422	185.607	95.5833	133.455	473.573	506.215	491.774
415.683	362.115	446.814	347.359	390.897	452.083	378.79	430.024	412.82	474.208	449.281	417.862	367.12	390.584	155.657	161.731	157.552	185.082	94.869	132.821	480.104	519.711	502.189
428.732	363.231	449.549	352.229	394.833	453.111	376.323	430	410.276	473.9	448.066	414.452	365.93	388.367	155.523	163.244	157.932	188.344	95.1429	134.352	471.49	511.05	493.548
421.829	364.308	449	352.779	394.901	450.007	375.968	427.723	407.602	471.915	445.801	413.537	362.561	386.133	155.052	163.327	157.634	186.525	94.9881	133.497	474.979	506.19	492.382
407.854	359.346	446.02	346.527	390.082	453.521	376.532	430.35	409.453	469	444.821	416.18	364.971	388.65	153.616	159.814	155.55	185.23	94.3214	132.566	472.396	504.934	490.539
407.951	359.538	440.441	347.084	387.953	450.486	375.758	427.995	410.183	471.58	446.649	416.081	365.037	388.641	154.494	162.397	156.96	184.475	95.1667	132.738	471.938	505.058	490.406
429.073	364.731	447.382	353.794	394.764	455.951	376.323	431.985	411.78	474.331	448.932	416.291	365.016	388.726	154.773	163.013	157.344	187.492	96.7619	134.931	473.76	508.868	493.336
444	367.846	430.039	357.847	389.451	448.674	380.984	428.301	410.708	481.204	452.579	419.879	366.741	391.313	153.808	161.077	156.076	189.967	96.7262	135.952	473.823	527.545	503.779
427.463	361.923	422.961	351.244	382.639	439.542	377.048	420.733	403.674	468.191	441.994	413.435	360.894	385.19	152.828	161.045	155.392	187.934	96.9643	135.234	467.573	508.306	490.286
411.951	355.86	421.233	347.823	379.959	438.546	376.645	419.915	404.091	465.921	440.814	411.219	360.402	383.9	153.17	159.381	155.108	185.858	96.194	133.914	472.742	507.097	491.899
393.756	349.283	420.389	340.281	375.35	438.337	377.194	419.935	403.973	467.035	441.428	409.35	359.174	382.376	152.97	160.035	155.174	186.71	96.8012	134.625	469.169	501.445	487.166
411.683	353.86	424.291	344.464	379.41	436.268	376.242	418.202	404.727	466.823	441.609	403.352	358.88	379.444	151.205	161.419	154.392	188.825	95.3488	134.673	463.617	491.378	479.097
422.098	355.86	428.958	348.64	383.8	438.691	378.355	420.532	408.367	470.182	445.082	407.728	360.665	382.427	152.943	160.439	155.282	188.022	96.5869	135.052	462.961	490.808	478.489
414.683	355.014	427.556	345.525	381.436	439.782	379.629	421.678	411.165	470.577	446.452	406.094	361.115	381.914	152.359	162.234	155.44	188.448	97.944	136.018	460.701	487.205	475.48
417.024	356.052	426.144	348.037	382.23	439.497	377.565	420.857	412.386	470.708	447.026	407.627	361.475	382.816	152.877	161.528	155.576	189.366	96.3012	135.452	462.336	486.965	476.069
416.61	356.091	425.242	347.686	381.637	444.164	377.081	423.974	412.65	470.279	446.878	408.667	361.58	383.354	152.667	162.061	155.598	187.759	99.0154	136.349	462.846	485.841	475.668
418.78	355.283	427.919	348.251	383.127	446.587	377.113	425.678	412.262	472.647	448.127	410.525	361.933	384.403	153.068	162.035	155.866	190.825	97.8964	136.99	465.19	487.436	477.595
420.317	355.962	427.402	347.916	382.712	446.75	375.258	425.233	412.13	470.652	446.889	411.261	363.473	385.571	153.355	161.558	155.914	190.902	97.2381	136.641	461.417	486.041	475.147
418.951	356.462	427.235	348.366	382.893	446.028	374.952	424.636	410.04	469.338	445.26	411.913	363.429	385.849	153.593	160.744	155.824	188.689	97.2857	135.738	463.885	488.859	477.811
424.488	358.231	429.814	350.214	385.06	446.611	377.21	425.723	409.373	470.875	445.902	415.289	363.894	387.66	153.061	162.321	155.95	190.721	97.4405	136.683	465.396	489.479	478.825
432.268	358.846	429.333	350.275	384.884	446.986	378.452	426.359	408.953	471.724	446.236	413.72	361.686	385.747	153.39	162.391	156.198	190.902	97.8571	137	464.74	490.926	479.341
425.512	359.615	428.882	350.885	385.03	447.396	377.306	426.301	407.27	469.703	444.352	415.809	361.496	386.611	153.122	161.724	155.806	190.131	97.1071	136.241	467.542	495.983	483.401
424.22	356.808	428.451	349.389	384	447.174	374.903	425.422	407.916	467.989	443.596	412.083	359.767	383.959	152.076	160.199	154.61	188	97.6667	135.669	465.51	493.645	481.198
414.341	357.308	424.098	348.282	381.472	445.201	373.21	423.534	407.941	469.229	444.343	410.361	359.81	383.185	152.814	159.545	154.914	188.426	97.5714	135.793	466.552	491.273	480.336
414.195	353.231	422.833	345.595	379.408	443.771	373.323	422.568	404.78	466.357	441.353	409.52	359.252	382.496	152.096	160.801	154.812	187.475	97.2262	135.193	464.562	489.942	478.714
407.927	353.969	423.782	345.516	379.778	443.748	375.331	423.156	404.538	466.934	441.598	409.277	358.963	382.229	151.839	160.83	154.644	187.414	96.2182	134.583	469.062	494.519	483.256
410.488	353.623	426.125	344.798	380.4	443.012	374.605	422.423	406.799	469.216	443.871	405.373	358.513	380.181	152.266	160.157	154.728	187.185	96.1706	134.459	466.677	494.494	482.187
417.512	356.623	427.262	348.416	382.932	439.324	372.799	419.302	407.268	470.997	445.12	405.222	358.706	380.215	152.676	159.605	154.838	188.07	98.9801	136.459	465.385	494.37	481.547
422.146	357.046	428.272	348.157	383.229	437.956	373.073	418.428	409.376	469.312	444.975	406.458	360.054	381.512	152.452	160.368	154.922	189.676	96.4801	135.687	463.448	494.428	480.722
419.61	355.008	428.752	346.134	382.302	438.63	374.621	419.365	406.15	467.222	442.424	407.676	359.498	381.776	152.534	160.202	154.926	189.824	97.4325	136.301	466.385	492.296	480.833
414	354.085	424.899	345.294	380.143	439.429	374.863	419.996	405.982	468.101	442.878	408.417	360.085	382.434	151.757	160.253	154.408	188.414	97.4444	135.714	465.416	490.965	479.662
410.61	352.277	423.399	344.042	378.782	438.199	377.169	419.831	406.619	467.473	442.763	410.201	361.324	383.925	152.266	160.432	154.814	188.086	95.4563	134.425	465.02	490.891	479.445
414.707	354.239	423.056	345.378	379.383	440.984	376.799	421.666	407.889	468.97	444.168	410.277	360.394	383.46	152.906	162.003	155.744	189.709	97.7658	136.445	465.041	494.866	481.671
417.366	354.192	424.069	346.092	380.227	442.583	375.194	422.301	407.121	468.291	443.453	411.104	362.476	384.962	152.953	160.436	155.288	189.869	97.119	136.138	462.26	487.884	476.548
429.512	360.962	428.873	352.405	385.88	447.479	378.79	426.806	408.54	469.72	444.878	411.726	363.172	385.624	152.288	161.75	155.24	189.033	97.2262	135.848	462	490.372	477.82
434.317	362.885	431.657	354.947	388.528	447.729	381.774	427.879	409.087	472.059	446.489	413.459	361.564	385.561	153.535	163.026	156.496	189.607	97.1548	136.048	466.677	492.38	481.009
422.122	356.385	426.471	349.573	383.236	443.882	379.403	424.476	407.248	469.65	444.311	414.505	362.4	386.494	153.358	161.59	155.926	186.492	95.6548	133.869	465.219	492.471	480.415
407.854	355.808	423.382	346.244	380.013	437.167	375.629	418.646	407.661	469.531	444.409	408.957	358.824	382.006	153.142	161.846	155.858	188.066	96.4286	134.979	463.823	493.826	480.553
420.976	357.731	424.255	348.863	381.867	437.688	373.984	418.515	408.984	469.291	444.803	409.945	360.296	383.254	152.805	161.455	155.504	187.098	95.369	133.959	463.792	491.727	479.369
423.463	358.462	423.569	350.679	382.588	441.229	374.21	421.058	407.913	468.482	443.888	408.527	360.82	382.88	153.203	161.929	155.926	187.885	97.2262	135.366	463.604	491.471	479.143
423.854	359.423	426.235	349.527	383.107	438.229	376.79	419.738	406.975	468.953	443.787	411.55	362.54	385.203	152.962	161.269	155.554	189.197	98.3571	136.572	465.542	493.818	481.309
415.122	356.808	425.882	348.679	382.476	443.398	377.111	423.447	408.504	470.158	445.123	409.805	361.476	383.824	153.116	160.463	155.408	190.754	96.5538	136.183	464.183	491.449	479.387
412.976	353.5	425.108	345.687	380.455	442.627	379.031	423.486	408.774	470.401	445.377	410.75	360.036	383.487	152.761	160.796	155.268	189.853	97.1729	136.162	465.86	488.912	478.714
414.171	353.885	424.647	345.313	380.043	445.766	377.982	425.364	407.796	469.471	444.427	412.571	362.182	385.483	153.386	160.931	155.74	190.394	98.0181	136.879	464.756	491.59	479.719
416.341	353.808	424.196	345.328	379.854	443.203	377.886	423.544	409.442	468.984	444.807	413.004	364.073	386.699	152.171	160.969	154.916	189.394	97.5181	136.169	464.642	490.73	479.189
407.098	352.077	424.647	344.351	379.502	444.675	376.241	424.078	408.532	467.091	443.313	413.106	363.536	386.458	150.903	160.796	153.99	190.164	98.4229	137.017	464.235	490.879	479.092
396.341	348.385	420.186	339.969	375.086	443.155	375.95	422.928	407.227	468.577	443.666	410.728	364.286	385.762	152.334	160.636	154.924	190.951	98.5181	137.403	462.777	488.019	476.852
408.78	353.346	422.52	345.305	379.107	448.085	378.208	427.054	408.494	470.001	445.026	412.932	363.013	386.096	153.36	161.136	155.786	190.279	99.2086	137.52	461.194	489.019	476.709
409.927	353.962	425.588	344.962	380.258	450.641	379.708	429.292	409.541	471.43	446.3	415.365	364.359	387.945	152.366	160.277	154.834	188.59	98.0776	136.155	462.371	492.441	479.138
422.927	355.269	424.863	347.328	381.27	448.146	376.21	426.495	408.953	471.592	446.158	410.439	362.138	384.473	153.89	161.679	156.32	191.934	98.1429	137.6	463.958	491.702	479.429
432	357.808	432.863	350.458	386.532	451.542	379.806	429.951	411.152	471.987	447.285	408.161	363.122	383.948	152.858	160.519	155.248	189.459	97.3095	136.076	460.021	490.463	476.995
428.976	360.385	431.206	351.359	386.313	445.972	379.532	425.976	414.963	472.766	449.295	410.811	361.753	384.438	153.09	160.417	155.376	186.59	96.0238	134.124	463.875	494.653	481.037
425.39	360.115	431.363	351.962	386.721	445.229	377.242	424.767	409.556	472.013	446.652	411.291	362.285	384.946	153.262	161.705	155.896	190.967	98.8333	137.593	463.771	493.545	480.373
438.902	361.808	433.353	354.328	388.923	446.944	376.468	425.733	410.531	473.125	447.709	412.941	362.333	385.735	154.177	162.231	156.69	188.016	97.1548	135.379	465.312	494.215	481.429
445.171	362.808	434.333	354.679	389.549	446.021	376.097	424.976	409.137	471.414	446.126	413.773	361.276	385.552	152.276	162.968	155.612	190.852	97.9881	137.055	467.469	496.43	483.618
434.902	361.769	431.882	353.527	387.828	445.319	374.968	424.146	407.429	468.826	443.895	409.543	358.075	381.874	152.346	160.154	154.782	187.934	96.0595	134.71	468.427	492.793	482.014
416.732	355.923	422.765	347.344	380.361	446.444	375.306	425.034	406.373	468.045	443.003	411.265	360.379	383.909	150.904	159.577	153.61	185.328	96.2024	133.697	464.708	490.884	479.304
393.683	349.038	418.147	338.359	373.288	442.81	377.053	423.019	406.663	467.562	442.834	410.194	362.645	384.633	151.308	159.096	153.738	186.39	96.793	134.486	465.482	491.646	480.071
411.195	353.154	426.059	344.985	380.476	439.609	376.069	420.485	406.803	467.69	442.967	411.627	360.909	384.362	153.185	160.398	155.436	187.767	95.543	134.341	464.909	491.266	479.606
416.854	356.462	427.088	348.74	383.039	437.324	374.698	418.475	406.884	468.208	443.307	409.208	360.156	382.838	153.869	162.199	156.468	188.226	95.8525	134.713	463.826	486.48	476.458
412.488	356.385	426.235	347.832	382.155	436.338	374.231	417.645	403.449	467.416	441.442	409.245	360.211	382.885	153.555	162.026	156.198	188.636	96.8406	135.458	464.691	485.91	476.523
415.146	352.269	422.5	344.557	378.678	435.761	375.682	417.679	403.679	465.388	440.331	410.049	362.224	384.339	152.308	161.442	155.158	191.964	97.1978	137.065	461.097	487.373	475.748
411.927	353.308	421.471	344.359	378.116	436.282	378.456	418.878	404.592	466.7	441.481	411.748	361.671	384.828	153.168	160.75	155.534	188.98	97.4121	135.934	462.024	487.885	476.444
408.707	351.654	420.451	343.153	376.991	444.47	378.005	424.466	408.437	466.588	442.975	411.005	362.748	385.063	151.462	159.577	153.994	191.439	96.6621	136.534	460.743	485.546	474.573
402.366	351.808	418.961	343.794	376.7	442.213	378.101	422.917	407.496	468.346	443.637	409.869	360.831	383.507	152.491	161.18	155.202	189.046	97.4002	135.955	466.128	489.224	479.006
411.268	354.615	422.186	345.863	379.275	442.007	376.242	422.214	406.599	467.902	443.01	407.609	359.015	381.485	153.096	160.385	155.37	189.984	97.0119	136.124	464.979	487.603	477.594
419.537	358.423	425.059	350.008	382.863	440.361	376.71	421.204	408.798	469.055	444.588	409.911	359.631	382.881	152.317	160.429	154.848	188.721	97.381	135.807	464.156	489.636	478.364
417.439	357.038	430.931	349.26	385.013	442.312	376.032	422.364	406.475	468.622	443.387	409.592	363.068	384.581	153.235	161.513	155.818	188.475	97.4167	135.724	458.073	488.438	475.005
410.415	353.962	426.539	345.695	381.086	442.514	374.177	421.947	407.984	469.062	444.261	409.25	361.14	383.386	152.323	160.878	154.992	186.049	96.0476	133.91	457.083	486.083	473.253
406.463	354	422.824	346.115	379.695	445.653	375.677	424.592	407.63	471.65	445.654	411.871	361.462	384.772	153.474	162.058	156.152	190.934	99.7381	138.103	464.688	492.884	480.41
417.854	356.308	424.294	348.954	381.936	446.097	376.806	425.243	408.786	471.546	446.062	411.008	361.826	384.568	153.494	161.782	156.08	188.77	98.869	136.69	462.198	490.504	477.982
433.902	359.769	426.961	352.794	385.262	451.528	378.097	429.427	409.177	473.261	447.24	414.652	362.979	386.873	154.323	162.622	156.912	192.279	99.3571	138.448	468.229	500.074	485.986
435.098	361.615	435.588	353.519	389.446	448.833	376.065	426.932	409.053	470.8	445.728	411.242	362.863	385.234	153.087	160.462	155.388	189.148	97.2738	135.924	459.75	492.826	478.194
426.268	357.179	430.488	348.413	384.343	447.301	377.037	426.154	415.441	474.826	450.713	415.07	363.762	387.488	152.507	161.019	155.162	187.756	96.5666	134.929	470.426	500.915	487.427
428.927	356.14	430.233	346.283	383.034	447.356	377.343	426.285	414.96	475.885	451.147	413.792	363.169	386.578	152.605	161.218	155.292	189.116	96.8642	135.674	467.603	500.485	485.938
441.415	361.332	431.802	353.1	387.553	447.926	379.956	427.469	415.73	473.864	450.259	413.749	363.481	386.725	151.62	160.705	154.454	188.69	97.1737	135.674	467.791	499.394	485.413
444.585	363.755	432.958	355.756	389.553	444.537	379.053	424.828	411.631	471.805	447.371	413.824	361.801	385.857	153.19	161.481	155.776	189.215	96.0785	135.26	468.374	496.642	484.136
438.366	363.14	428.341	354.718	386.948	441.697	377.763	422.455	406.69	468.775	443.566	412.509	362.769	385.769	151.852	161.417	154.836	185.854	95.9951	133.798	463.03	488.675	477.33
414.293	356.332	420.998	347.497	379.673	441.669	375.537	421.765	404.357	466.985	441.556	410.019	361.661	384.023	152.669	160.635	155.154	189.116	96.3523	135.377	462.385	488.27	476.818
404.293	352.602	416.733	342.611	375.059	435.815	375.827	417.76	405.547	466.03	441.471	411.503	361.453	384.597	153.867	160.93	156.07	188.805	97.3999	135.853	463.499	487.237	476.735
400.293	348.294	420.831	340.184	375.488	440.37	373.408	420.217	404.271	465.677	440.743	406.609	360.167	381.642	151.297	159.462	153.844	187.494	96.3642	134.701	459.989	484.022	473.39
395.854	349.231	421.853	340.244	375.97	434.896	371.903	415.937	401.208	463.771	438.367	403.936	356.777	378.584	151.398	159.224	153.84	188.23	96.5119	135.097	458.031	480.95	470.811
392.634	348.538	419.127	339.748	374.498	433.618	374	415.675	404.261	463.58	439.493	406.405	358.585	380.698	152.201	160.436	154.77	187.361	95.6786	134.248	457.542	481.488	470.894
403.22	350.346	422.029	343.145	377.678	436.347	372.919	417.257	403.87	465.834	440.673	408.839	358.132	381.58	152.485	160.276	154.916	187.803	97.7143	135.614	459.167	483.438	472.7
413.098	352.577	422.157	345.122	378.845	440.208	372.081	419.704	406.019	467.728	442.671	409.633	361.163	383.576	153.808	160.359	155.852	189.574	97.4524	136.207	461.479	484.529	474.332
416.22	357.846	427.127	347.763	382.506	441.382	374.371	421.214	409.056	469.18	444.767	407.448	359.938	381.907	153.125	160.962	155.57	189.098	96.7619	135.607	464.323	491.289	479.359
408.78	353.654	431.059	345.939	383.202	443.312	375.532	422.913	408.68	469.439	444.768	408.401	359.067	381.879	152.602	161.763	155.46	188.344	97.3929	135.655	465.521	492.372	480.493
415.439	355.462	430.147	346.145	382.918	446.465	375.677	425.16	407.112	468.231	443.414	410.715	362.652	384.877	151.779	161.737	154.886	186.213	96.4405	134.207	459.083	489.231	475.894
412.268	355.154	426.863	347.916	382.476	446.014	376.855	425.199	407.003	468.673	443.632	409.297	361.213	383.448	151.942	161.397	154.892	189.984	97.7381	136.545	465.344	493.413	480.995
417.561	355.914	428.893	348.041	383.436	447.37	376.698	426.1	408.73	471.697	446.13	409.423	363.021	384.478	152.95	161.147	155.507	190.936	98.5542	137.418	464.458	494.088	480.98
433.268	358.645	430.471	352.46	386.612	447.447	375.94	425.925	411.547	472.922	448.001	410.61	360.837	383.853	152.869	160.249	155.171	187.625	97.2208	135.252	467.645	496.394	483.675
449.073	364.722	436.814	357.712	392.341	445.593	377.747	425.173	411.827	474.206	448.877	411.661	359.77	383.765	153.796	161.486	156.195	189.215	96.6018	135.562	467.03	495.625	482.975
447.341	363.991	433.805	356.033	390.079	441.482	375.86	421.731	410.631	471.865	447.001	412.114	360.351	384.287	152.506	161.288	155.245	187.592	96.6375	134.9	463.801	492.262	479.671
431.073	358.684	422.638	350.697	382.191	436.725	374.892	418.115	408.724	469.202	444.645	410.693	360.873	383.91	152.695	161.64	155.485	188.1	95.7208	134.583	463.551	487.245	476.763
418.683	356.991	417.971	348.132	378.706	440.002	376.263	420.819	406.556	469.72	444.073	411.95	360.31	384.189	152.195	161.326	155.043	187.723	96.5184	134.887	463.78	489.311	478.016
411.049	354.145	419.667	345.483	377.959	442.732	376.376	422.76	411.106	469.529	445.807	412.78	361.639	385.287	151.924	160.288	154.533	188.149	97.8994	135.866	461.895	489.286	477.168
412.317	355.376	425.658	346.422	381.11	441.12	375.311	421.314	407.05	467.703	443.075	411.717	362.1	385.044	152.232	160.961	154.955	189.133	94.8637	134.521	460.01	481.559	472.026
401.854	350.808	420.461	341.901	376.292	441.097	375.71	421.417	407.102	467.822	443.166	410.754	361.106	384.064	152.892	160.045	155.124	187.754	96.5238	134.903	460.052	484.851	473.88
399.61	350.538	421.078	342.275	376.773	440.521	374.806	420.743	407.357	468.87	443.893	411.611	362.901	385.425	153.026	160.737	155.432	190.311	98.619	137.193	463.677	489.727	478.203
417.049	354.423	424.284	345.771	380.142	441.597	373.919	421.228	408.394	469.439	444.652	410.817	360.803	383.93	153.163	162.615	156.112	189.754	97.0476	136.048	463.083	490.256	478.235
411.22	354.577	425.059	346.565	380.927	442.25	373.065	421.427	407.155	470.27	444.642	409.732	358.766	382.333	152.331	159.686	154.626	189.934	97.25	136.241	467.115	495.19	482.77
414.122	353.577	428.108	345.137	381.459	445.653	376.903	424.961	405.708	469.202	443.42	409.966	360.509	383.379	152.744	159.904	154.978	188.246	96.6429	135.179	461.635	490.694	477.839
427.171	357.5	429.127	349.679	384.459	442.632	377.387	422.995	405.401	468.14	442.665	408.425	362.724	383.857	152.288	160.897	154.974	187.197	97	134.945	459.896	488.463	475.825
422.073	355.385	430.029	346.885	383.283	442.194	376.355	422.379	402.214	466.161	440.195	408.807	361.117	383.17	152.622	160.942	155.218	189.574	98	136.524	462.292	492.141	478.935
406.976	354.5	427.363	346.061	381.652	442.771	376.339	422.777	403.907	466.754	441.235	408.427	361.424	383.159	151.814	160.577	154.548	188.492	96.9286	135.448	464.552	491.273	479.452
421.073	358.222	427.51	349.293	383.534	440.391	376.989	421.309	411.218	470.804	446.609	410.444	362.699	384.778	153.168	160.641	155.5	188.298	98.2098	136.109	464.947	494.477	481.413
436.463	360.568	429.501	352.515	386.217	443.85	376.956	423.717	410.771	472.528	447.452	410.234	363.044	384.866	154.177	161.981	156.612	188.216	97.3884	135.599	465.249	496.964	482.933
440.512	363.799	431.138	355.248	388.47	443.898	375.795	423.401	411.119	470.401	446.329	411.732	361.465	384.709	152.788	160.654	155.242	188.38	95.817	134.758	469.541	499.832	486.431
438.049	360.491	428.207	352.095	385.414	443.468	374.521	422.717	410.041	467.477	444.155	411.851	362.156	385.136	152.666	162.564	155.754	189.97	97.5551	136.433	459.958	487.948	475.565
417.146	354.107	424.324	345.79	380.17	441.856	377.666	422.537	406.995	466.851	442.546	410.972	361.535	384.396	151.811	159.923	154.342	188.675	96.936	135.53	459.614	487.377	475.095
405.976	353.222	420.697	344.53	377.873	442.641	376.424	422.712	409.995	469.522	445.351	411.059	360.726	384.001	152.799	161.212	155.424	187.593	98.1979	135.806	462.478	488.063	476.745
416.488	353.607	423.589	346.645	380.328	440.815	376.876	421.571	411.61	471.872	447.403	411.051	360.726	383.998	153.331	160.763	155.65	190.134	97.1027	136.24	466.27	494.179	481.832
425.39	356.722	427.04	349.637	383.522	441.808	374.908	421.673	410.29	471.639	446.728	412.771	360.913	384.894	151.639	161.391	154.682	189.134	95.5908	134.944	462.885	489.915	477.956
411.098	356	425.127	346.595	380.974	439.306	373.355	419.456	404.929	466.27	441.362	409.998	358.281	382.196	152.424	163.051	155.74	188.213	97.3929	135.6	464.323	487.702	477.359
393.244	349.654	421.569	341.412	376.502	441.889	374.403	421.578	402.646	465.883	440.206	408.14	357.865	381.113	151.849	160.468	154.538	188.197	97.0833	135.414	463.24	485.05	475.401
400.732	349.385	424.127	341.832	377.858	441.625	375.516	421.728	404.295	467.04	441.562	408.987	359.582	382.427	151.849	159.654	154.284	188.607	96.1429	135.041	461.385	484.463	474.253
395.878	351.538	415.608	341.435	373.906	438.257	374.839	419.17	408.876	469.665	444.981	407.934	358.324	381.264	152.076	159.481	154.386	187.672	95.0357	134.007	462.073	485.446	475.106
403.073	349.346	418.48	341.137	374.996	441.222	374.194	421.049	408.87	470.688	445.586	410.285	360.228	383.375	153.108	161.115	155.606	187.295	95.881	134.338	463.74	486.876	476.641
422.732	357	427.814	347.84	382.85	448.153	375.677	426.34	409.752	470.711	445.958	409.747	364.06	385.186	153.666	160.929	155.932	190.393	96.3333	135.903	461.188	491.19	477.917
418.707	356.462	429.157	347.496	383.245	444.181	375.984	423.655	406.851	468.18	443.277	409.637	363.099	384.619	152.703	160.192	155.04	188.131	99.1905	136.607	459.198	488.579	475.581
418.195	356.077	426.137	347.557	381.957	439.917	373.952	420.063	405.925	467.325	442.393	408.386	362.881	383.923	152.183	160.321	154.722	187.115	98.0952	135.545	459.917	489.339	476.323
419.024	355.875	430.58	348.796	384.599	443.572	375.182	422.989	406.684	469.482	443.982	407.577	360.177	382.095	153.313	159.378	155.205	187.43	98.1729	135.723	462.01	494.171	479.943
423.341	358.183	430.07	349.949	385.024	440.454	376.021	421.061	408.752	471.717	446.15	409.626	361.746	383.886	153.063	160.058	155.245	189.397	96.6848	135.689	462.791	494.187	480.297
436.659	359.029	432.306	352.697	387.547	441.641	377.311	422.28	413.072	476.46	450.721	411.399	361.965	384.824	152.923	162.173	155.809	188.905	97.5181	135.964	464.551	495.179	481.629
445.854	363.836	432.923	356.216	389.796	442.982	377.472	423.265	412.805	476.051	450.369	411.641	361.625	384.753	152.572	162.378	155.631	190.184	95.9348	135.585	467.864	497.526	484.403
445.805	363.298	437.119	355.896	391.453	443.877	375.182	423.202	410.743	471.019	446.543	411.843	361.045	384.535	152.519	162.584	155.659	189.971	97.9586	136.668	465.468	493.204	480.933
433.756	360.913	434.992	354.155	389.543	445.308	375.263	424.226	408.864	469.607	444.941	411.783	359.217	383.524	152.807	160.866	155.321	188.955	95.2324	134.661	467.062	491.865	480.892
418.366	357.606	422.511	349.262	381.328	445.308	377.682	424.955	405.451	467.155	442.099	411.699	360.921	384.402	151.124	160.808	154.145	187.118	97.1848	135.02	464.332	488.295	477.694
420.39	356.259	422.511	347.758	380.483	446.35	378.924	426.057	407.793	468.535	443.87	413.951	361.988	386.016	151.574	159.75	154.125	189.446	96.5181	135.613	466.385	490.832	480.016
413.488	355.923	420.696	346	378.7	439.493	374.968	420.073	405.77	463.949	440.325	411.953	360.725	384.413	152.404	160.186	154.832	187.902	96.8214	135.138	462.312	484.058	474.438
406.829	353.885	420.471	345.489	378.313	440.882	374.323	420.85	405.966	465.369	441.248	410.259	359.55	382.998	152.785	162.577	155.84	188.803	97.1071	135.683	462.604	484.397	474.756
402.098	351.346	414.324	342.565	373.979	438.472	373.387	418.883	404.245	466.306	441.106	409.743	360.668	383.361	153.201	160.981	155.628	187.77	97.4643	135.455	463.406	485.876	475.935
400.707	347.846	419.745	339.626	374.7	437.556	372.516	417.981	403.711	465.938	440.671	406.66	358.033	380.518	153.195	159.487	155.158	188.77	96.869	135.531	462.688	488.719	477.203
403.976	350.269	426.225	341.031	378.326	439.993	374.113	420.165	403.481	464.401	439.665	408.138	361.166	382.886	152.087	159.987	154.552	187.82	96.2024	134.745	457.625	485.669	473.263
398.829	352	423.931	341.557	377.618	440.653	375.161	420.942	405.168	465.628	441.078	408.624	361.543	383.314	153.235	160.122	155.384	185.23	96.7857	133.993	456.552	484.992	472.41
400.537	351.654	422.559	342.931	377.79	443.417	375.871	423.087	406.484	469.234	443.754	408.905	361.029	383.168	151.494	161.667	154.668	190.033	97.5714	136.469	461.156	485.744	474.866
422.854	355.5	427.294	347.87	382.639	448.757	379.145	427.806	410.053	472.331	447.043	412.894	362.444	385.773	154.047	162.474	156.676	190.869	98.6071	137.421	462.792	492.017	479.088
433.22	359.385	429.873	352.443	386.339	448.917	379.532	428.034	413.421	475.745	450.438	415.291	364.731	388.111	153.954	162.52	156.626	193.139	98.9599	138.581	470.475	501.451	487.747
437.756	362.923	436.676	355.313	390.931	445.278	378.387	425.146	410.828	473.227	447.889	410.573	363.67	385.359	154.23	161.508	156.5	191.27	98.198	137.353	469.861	501.344	487.416
435.659	362.269	431.922	354.206	388.227	442.126	377.725	422.743	408.446	469.951	444.976	409.707	362.155	384.144	152.564	161.097	155.226	188.91	96.5313	135.394	467.08	495.823	483.107
432.268	360.115	429.676	351.824	385.906	446.549	379.467	426.359	410.794	469.513	445.67	415.841	364.413	388.195	152.538	161.168	155.23	188.434	96.9361	135.429	465.184	495.898	482.31
416.927	355.654	420.245	346.84	378.974	441.174	379.096	422.49	408.117	468.297	443.86	410.357	362.568	384.667	151.402	160.386	154.204	188.27	97.1742	135.498	459.33	489.749	476.291
411.488	353.577	419.529	344.015	377.073	442.299	377.29	422.733	411.838	472.11	447.636	412.106	363.592	386.026	152.75	160.963	155.312	190.68	98.8766	137.498	462.58	492.203	479.098
415.122	354.077	426.167	345.725	380.94	444.403	378.564	424.588	413.276	473.942	449.308	410.647	363.144	385.11	153.131	160.117	155.31	191.631	97.9599	137.367	465.33	496.501	482.711
424.659	357.692	431.912	350.939	386.386	442.966	380.064	424.034	412.965	474.719	449.643	410.407	362.773	384.799	152.864	161.86	155.67	190.156	96.7218	136.029	466.819	498.435	484.448
431.976	358.385	430.696	351.573	386.21	442.056	376.113	422.209	407.267	470.401	444.765	412.246	359.055	383.651	152.535	162	155.488	187.279	95.3929	134.048	465.74	493.595	481.272
422.951	359.423	425.265	351.145	383.592	440.382	375.661	420.903	405.736	467.96	442.694	410.667	360.607	383.755	152.863	161.513	155.562	187.885	96.5357	134.966	465.865	488.653	478.571
411.78	354.423	420.52	345.962	378.601	441.965	374.274	421.592	404.081	467.45	441.719	412.474	361.312	384.97	151.581	160.987	154.516	187.164	96.0833	134.4	463.99	489.05	477.963
393.415	349.923	419.539	340.649	375.185	441.771	374.113	421.408	404.345	465.473	440.652	407.297	359.034	381.351	152.581	160.615	155.088	188.328	96.8571	135.338	460.375	481.421	472.111
388.463	346.192	421.294	336.542	373.644	442.84	373.919	422.097	404.581	464.915	440.416	408.896	359.348	382.26	151.73	158.513	153.846	186.311	96.4524	134.255	459.229	480.868	471.295
394.146	349.462	416.716	339.412	373.253	442.694	374.5	422.17	406.497	465.253	441.395	408.633	358.855	381.873	152.776	159.635	154.916	187.984	96.7262	135.117	459.625	482.471	472.364
409.561	352.846	418.51	345.458	377.438	445.931	375.484	424.728	407.255	467.919	443.286	410.894	360.769	383.948	151.98	161.468	154.94	189.393	98.5833	136.786	462.302	485.579	475.281
428.805	358.462	427.235	351.015	384.382	449.396	377.935	427.888	408.261	469.618	444.704	413.27	362.545	386.001	154.488	161.904	156.802	189.148	97.8571	136.262	465.229	488.455	478.18
432.634	359.962	434.892	351.901	388.232	449.317	379.249	428.228	410.295	471.703	446.768	414.849	364.727	387.904	152.561	162.508	155.665	187.82	96.6704	135.016	465.401	493.959	481.325
425.829	358.385	432.49	349.382	385.764	444.456	377.781	424.389	411.507	473.181	448.138	411.908	362.081	385.121	152.942	160.655	155.349	187.918	97.3251	135.437	463.953	492.306	479.763
416.854	354.577	431.039	346.168	383.322	445.393	378.345	425.214	411.591	473.792	448.535	411.93	363.198	385.732	153.716	159.847	155.629	191.361	98.6585	137.657	464.401	493.711	480.744
415.341	356.038	426.902	348.29	382.704	446.866	380.281	426.825	410.808	474.467	448.618	411.995	363.284	385.808	152.806	160.392	155.173	189.492	99.5632	137.395	468.724	499.314	485.781
435.366	360.769	431.598	352.458	387.103	448.241	380.265	427.782	412.535	474.835	449.537	412.721	363.933	386.493	152.628	162.014	155.557	191.656	98.8489	137.892	465.734	495.38	482.265
446.244	364.115	433.745	356.534	390.335	447.97	381.168	427.864	410.845	471.881	447.097	411.543	361.871	384.84	153.567	162.796	156.447	191.262	97.1823	136.761	470.099	497.802	485.546
449.341	364.5	440.196	357.641	393.781	449.018	379.555	428.112	408.525	471.142	445.716	414.552	364.317	387.546	152.355	160.758	154.977	192.853	98.3966	138.133	466.276	496.24	482.984
438.78	363.192	432.402	355.023	388.897	449.13	378.119	427.757	407.823	468.758	444.015	414.618	363.767	387.281	152.771	160.841	155.289	189.672	95.5751	135.161	466.255	493.298	481.334
421.341	357.846	422.824	349.336	381.506	441.792	375.758	421.917	403.627	465.41	440.323	409.456	359.915	382.823	153.314	161.244	155.788	188.049	96.0714	134.766	464.354	490.967	479.194
419.512	356.5	424.49	347.878	381.416	436.132	373.758	417.359	403.78	465.539	440.462	407.932	360.937	382.668	152.334	161.545	155.208	187.016	96.3929	134.517	460.49	485.851	474.631
404.976	354	421.686	345.679	378.953	435.722	370.984	416.238	400.752	463.261	437.879	407.612	360.039	382.038	152.203	160.66	154.842	187.344	95.0476	133.876	461.146	484.868	474.373
390.78	350.923	416.578	341.092	374.137	436.583	374.145	417.791	401.86	462.197	437.697	406.578	359.621	381.335	152.058	160.327	154.638	189.574	98.869	137.028	460.406	487.686	475.618
380.61	345.654	414.294	337.107	370.897	435.583	373.097	416.777	404.922	464.533	440.328	409.427	360.984	383.385	152.544	160.538	155.038	187.852	96.5	134.931	461.375	486.132	475.18
390.122	346.885	418.578	337.779	373.15	436.743	372.323	417.354	404.342	466.599	441.319	407.505	358.532	381.177	152.093	160.224	154.63	187.623	97.6429	135.497	460.75	486.537	475.129
410.488	351.5	421.755	342.481	377.185	437.375	373.5	418.15	407.047	469.055	443.876	407.325	359.709	381.727	151.456	160.109	154.156	187.525	96.0952	134.559	459.271	486.421	474.41
426	354.5	424.265	345.099	379.755	433.312	375.452	415.898	411.158	470.318	446.296	406.444	360.421	381.703	153.651	160.673	155.842	185.82	95.8571	133.703	458.708	487.859	474.963
419.707	357.086	423.106	348.264	381.027	437.88	376.384	419.371	411.881	472.704	448.006	407.649	358.849	381.415	153.031	162.452	155.97	188.297	98.0495	136.016	463.702	491.254	479.065
406.268	353.932	421.773	343.859	377.967	440.935	377.949	421.978	411.763	472.088	447.593	412.583	362.554	385.688	152.583	160.432	155.032	192.166	97.4542	137.299	466.337	494.931	482.282
420.927	358.009	425.616	349.989	383.095	448.88	378.82	427.794	413.173	473.88	449.229	412.199	361.933	385.177	154.234	162.977	156.962	191.724	97.7757	137.299	470.004	498.923	486.13
440.439	359.586	431.214	352.516	386.967	450.935	379.771	429.517	414.024	473.848	449.556	416.662	363.328	387.991	154.042	161.99	156.522	191.855	98.859	137.981	471.972	503.072	489.314
439.561	361.278	431.675	353.096	387.495	449.803	379.755	428.721	413.073	472.74	448.512	415.082	363.21	387.196	153.566	161.958	156.184	189.707	97.2399	136.14	470.858	496.915	485.388
435.439	361.24	431.871	354.195	388.199	452.616	376.642	429.75	412.785	472.315	448.142	413.263	364.353	386.97	152.996	161.381	155.612	189.707	98.0018	136.581	471.077	499.353	486.844
434.488	360.24	430.773	352.836	386.954	450.241	379.287	428.886	410.825	471.128	446.642	412.12	360.906	384.588	151.723	160.727	154.532	189.051	96.3471	135.347	469.337	500.146	486.517
426.951	359.663	431.214	350.623	385.902	447.921	376.207	426.337	409.002	470.154	445.323	410.692	359.27	383.048	152.083	160.432	154.688	188.297	96.8352	135.312	469.347	496.907	484.715
427.537	358.231	431.853	349.573	385.592	445.354	377.516	424.937	406.596	468.741	443.507	412.227	360.268	384.295	152.89	160.942	155.402	186.705	97.0476	134.766	465.49	492.281	480.429
418.293	356.731	429.451	348.649	384.021	447.201	377.274	426.155	406.332	467.839	442.864	412.172	360.535	384.413	152.174	160.808	154.868	189.639	96.8214	135.869	464.479	488.727	478
407.244	353.769	425.627	344.969	380.279	445.042	374.984	423.956	404.006	467.032	441.44	410.688	362.538	384.803	152.651	160.301	155.038	187.77	95.4762	134.303	461.823	485.777	475.18
389.122	351.038	414.265	340.084	372.558	443.965	376.806	423.752	403.472	466.471	440.89	409.75	360.374	383.206	152.023	159.365	154.314	185.836	97.4048	134.607	461.927	486.876	475.839
386.073	347.577	415.127	339.061	372.361	444.097	374.21	423.063	403.488	467.879	441.733	407.522	360.361	382.169	152.48	161.853	155.404	188.918	97.7381	136.097	459.188	484.198	473.134
408.049	352.615	423.304	345.153	379.365	437.944	374.774	418.932	405.761	467.548	442.459	408.582	362.078	383.582	152.843	161.622	155.582	188.426	97.6667	135.848	461.167	489.207	476.802
402.756	351.962	424.716	344.656	379.704	434.451	375.339	416.66	405.73	468.665	443.11	405.159	358.738	380.204	153.241	160.462	155.494	188.115	98.0833	135.959	462.177	491.273	478.401
406.39	352.5	428	344.939	381.3	435.167	374.903	417.029	404.366	469.138	442.837	403.93	359.455	380.021	152.61	160.737	155.146	187.967	96.6786	135.083	461.062	491.455	478.009
423.683	357.276	431.715	349.149	385.294	436.412	375.076	417.951	407.341	469.499	444.26	407.016	359.365	381.4	151.737	160.086	154.342	186.792	96.5389	134.507	462.346	494.762	480.422
422.78	356.699	426.921	349.027	383.127	435.537	373.447	416.849	406.09	468.745	443.304	408.05	357.983	381.135	152.932	160.714	155.36	186.546	95.6341	133.88	467.866	492.878	481.814
424.902	357.507	430.833	350.035	385.406	443.488	373.947	422.558	408.177	469.062	444.339	408.734	359.695	382.372	152.545	161.278	155.27	187.71	96.9198	135.114	464.502	488.564	477.92
433.537	358.314	429.519	350.439	385.058	441.141	374.818	421.179	409.521	469.858	445.358	411.322	360.368	383.93	152.74	162.009	155.632	192.333	97.9317	137.645	468.658	494.266	482.938
438.659	361.507	431.039	351.936	386.564	438.432	375.866	419.602	409.441	470.157	445.503	410.726	362.3	384.693	154.118	161.234	156.338	191.104	98.0508	137.197	465.741	493.638	481.298
443.024	362.161	430.744	353.21	387.152	444.071	376.318	423.679	410.323	470.705	446.187	415.524	362.817	387.19	154.385	162.887	157.038	192.12	97.1698	137.114	468.793	496.382	484.178
438.561	363.545	429.48	353.775	386.916	443.648	376.689	423.495	412.301	470.206	446.694	413.949	361.841	385.937	152.484	161.689	155.356	191.546	96.4912	136.48	469.116	494.894	483.491
434.122	361.93	429.166	352.936	386.307	446.745	375.527	425.31	414.068	470.495	447.583	407.622	361.217	382.676	152.362	161.791	155.304	189.743	97.0031	136.018	467.554	493.539	482.044
423.341	356.962	426.569	350.023	383.532	443.708	374.419	422.854	411.957	468.715	445.668	408.406	360.322	382.557	151.872	159.699	154.314	189.525	96.1429	135.428	464.552	489.157	478.272
414.732	355.923	425.333	348.092	381.906	446.028	376.194	425.01	407.401	467.62	443.168	410.834	361.124	384.11	152.16	160.224	154.676	187.344	96.4286	134.676	462.844	489.992	477.982
395.659	350.769	417.127	341.489	374.601	443.16	376.484	423.092	404.248	466.488	441.216	408.314	360.709	382.722	153.544	159.75	155.48	187	98.1548	135.531	460.802	484.793	474.18
396.927	348.769	416.716	338.977	373.009	442.938	376.016	422.796	403.966	466.628	441.184	409.582	361.532	383.751	151.817	160.006	154.372	185.82	96.4048	134.021	460.104	486.157	474.631
401.463	351.269	417.49	342.885	375.545	443.347	377.903	423.65	405.938	469.514	443.699	414.17	361.127	385.655	153.811	161.013	156.058	189.541	97.3095	136.11	465.927	491.446	480.157
414.22	354.731	421.176	346.031	378.927	446.326	377.452	425.597	406.68	469.692	444.106	413.255	362.626	386.038	152.922	161.397	155.566	190.279	98.131	136.897	468.104	495.992	483.654
423.39	356.692	429.618	349.282	384.451	446.694	377.597	425.898	408.556	470.032	445.069	409.505	360.816	383.33	152.087	161.673	155.078	188.852	96.8214	135.538	464.583	496.231	482.23
413.659	354.538	427.667	346.809	382.206	443.479	378.113	423.806	409.957	471.915	446.757	412.183	360.976	384.655	153.128	161.391	155.706	188.016	97.8571	135.786	463.24	497.479	482.332
442.585	368.846	475.98	364.573	413.343	439.611	415.306	432.296	418.935	499.146	466.576	476.639	383.759	426.708	157.765	156.071	157.236	166.787	100.607	128.448	541.219	631	591.281
438.049	361.577	426.529	353.282	385.348	439.139	376.226	420.204	408.885	473.346	447.172	399.822	361.197	379.058	152.971	160.545	155.334	191.164	99.0952	137.828	442.167	476.124	461.101
432.39	359.948	426.06	351.848	384.335	431.203	372.214	413.45	406.465	470.487	444.491	397.013	358.273	376.187	152.55	159.353	154.673	190.672	99.0766	137.61	443.269	475.17	461.057
434.512	359.755	428.237	351.123	384.88	426.404	374.053	410.649	405.301	469.262	443.291	394.957	357.304	374.715	152.451	160.18	154.863	190.623	100.243	138.265	441.3	471.624	458.209
432.512	360.832	426.286	351.321	384.138	422.855	372.989	407.848	406.527	468.748	443.484	396.051	357.652	375.408	152.768	160.878	155.299	191.623	98.4813	137.665	436.509	467.261	453.656
432.805	358.909	428.296	350.397	384.498	429.536	373.763	412.751	407.238	469.483	444.209	399.146	357.972	377.011	151.905	162.064	155.075	190.213	99.4813	137.651	437.904	467.732	454.536
429.268	360.679	427.56	350.191	384.06	424.876	373.456	409.401	406.981	468.631	443.599	400.556	359.317	378.386	151.582	160.494	154.363	191.573	99.8147	138.417	441.831	468.624	456.771
428.244	359.486	426.678	349.764	383.434	429.765	374.553	413.149	407.993	468.859	444.145	397.717	357.861	376.291	152.172	160.077	154.639	191.393	98.7909	137.748	443.05	469.244	457.656
424.122	358.563	427.708	348.924	383.412	433.265	374.714	415.644	405.695	468.445	442.966	398.565	358.195	376.862	151.96	159.789	154.403	190.59	98.2551	137.099	444.061	468.963	457.946
426.61	359.679	429.257	350.657	385.065	433.786	373.989	415.79	405.627	467.818	442.566	399.766	358.179	377.409	151.698	159.039	153.989	187.77	98.267	135.92	444.113	470.153	458.633
427.61	360.885	429.216	351.969	385.785	434.361	376.016	416.801	404.494	467.537	441.938	399.287	357.911	377.044	152.244	160.647	154.866	190.131	101.571	138.828	444.271	470.669	458.991
430.195	360.538	431.461	352.145	386.867	433.681	377.71	416.835	406.975	469.762	444.267	401.274	357.236	377.6	152.375	160.026	154.762	189.344	99.369	137.221	448.958	477.653	464.959
426.683	361.769	424.294	351.718	383.489	435.181	377.306	417.762	409.503	470.529	445.749	403.051	360.234	380.033	152.634	160.641	155.132	190.426	98.9167	137.414	445.927	478.628	464.161
423.512	358.885	426.176	349.489	383.06	434.931	378.984	418.092	406.941	470.444	444.658	408.026	362.818	383.723	154.041	160.692	156.116	190.557	99.8929	138.034	448.479	480.744	466.47
416.122	357.538	423.294	348.374	381.172	439.396	382.065	422.141	407.093	470.331	444.653	406.388	360.668	381.809	154.151	161.442	156.426	191.23	99.9524	138.352	448.427	481.355	466.788
414	353.769	425.51	346.595	381.142	435.882	379.839	419.015	407.972	470.756	445.262	407.463	359.577	381.72	154.038	161.808	156.462	189.852	99.5833	137.559	452.302	485.661	470.903
423.39	358.308	429.235	349.511	384.412	430.333	375.726	413.898	406.811	469.437	444.008	404.293	360.364	380.677	153.436	160.423	155.616	189.295	98.8929	136.924	449.219	483.405	468.281
430.39	362.5	432.304	352.664	387.528	425.812	375.097	410.549	404.994	466.633	441.604	401.314	358.92	378.524	152.009	159.712	154.412	190.049	97.1548	136.234	451.865	490.901	473.631
427.439	359.331	429.057	350.336	384.798	423.827	375.731	409.352	402.681	466.541	440.61	401.904	358.636	378.644	151.755	158.213	153.77	189.181	98.8048	136.826	446.968	488.609	470.187
420.39	355.947	426.793	346.756	381.794	422.23	374.94	407.997	406.727	469.057	443.748	401.214	359.047	378.546	151.682	158.431	153.788	186.329	97.7929	135.039	445.52	484.146	467.058
420.22	356.293	426.822	346.527	381.678	421.854	375.666	407.954	407.367	470.658	444.958	401.456	359.371	378.832	151.769	158.988	154.022	189.87	98.0071	136.653	445.301	480.41	464.878
420.756	356.408	425.891	346.878	381.468	428.966	377.037	413.337	406.05	469.397	443.675	404.28	360.831	380.923	151.641	158.495	153.78	188.066	99.7214	136.888	445.958	480.642	465.297
419.317	357.87	424.705	347.901	381.524	429.424	374.231	412.813	404.932	467.172	441.899	402.796	360.979	380.316	152.81	157.245	154.194	187.329	99.1024	136.219	446.728	478.212	464.284
417.268	355.947	427.871	347.565	382.721	432.063	375.747	415.114	404.361	468.059	442.194	404.369	359.66	380.334	152.249	161.591	155.164	188.525	99.531	136.97	447.635	477.898	464.509
424.707	357.87	426.969	349.268	383.283	431.354	377.956	415.284	404.426	468.855	442.694	402.573	359.041	379.171	153.883	161.527	156.268	189.083	100.376	137.694	446.78	478.105	464.247
430.683	360.985	430.175	352.428	386.464	430.132	378.698	414.653	407.495	471.344	445.417	405.789	360.337	381.354	153.234	161.123	155.696	190.132	99.3286	137.529	448.166	480.543	466.219
435.829	360.962	429.873	352.504	386.373	436.472	378.887	419.141	407.006	470.981	445.004	405.873	361.063	381.784	153.154	160.532	155.456	191.213	100.536	138.683	447.854	480.264	465.926
430.951	361.154	430.373	351.725	386.155	434.243	379.871	417.879	406.829	470.953	444.915	408.471	362.865	383.954	153.506	160.327	155.634	190.344	99.7738	137.876	449.958	481.636	467.622
425.366	359.154	430.431	350.702	385.605	436.861	379.742	419.67	407.848	472.938	446.508	401.531	360.306	379.369	152.61	160.064	154.936	190.41	99.9405	138	450.125	482.884	468.392
407.22	355	428.373	346.473	382.326	436.771	379.339	419.485	404.22	471.709	444.305	403.102	361.488	380.731	151.605	158.917	153.886	188.082	99.9524	137.028	449.229	481.992	467.498
415.244	354.731	425.539	345.718	380.661	437.097	377.452	419.146	408.612	471.482	445.953	404.665	361.234	381.317	151.64	158.827	153.882	189	100.845	137.931	444.344	477.504	462.834
418.683	355.731	428.216	347.595	382.888	439.708	380.129	421.777	408.932	473.049	447.014	406.503	362.01	382.584	153.66	160.994	155.948	190.689	100.667	138.538	450.635	484.628	469.59
434.732	361.962	429.941	354.183	387.348	438.604	379.516	420.82	413.615	475.943	450.634	406.03	362.59	382.677	154.506	162.622	157.038	189.852	99.4048	137.455	450.083	485.141	469.631
444.22	365.962	435.529	357.565	391.695	437.736	378.935	420.039	414.922	477.204	451.914	406.497	359.917	381.456	153.273	160.064	155.392	189.131	99.1667	137.014	453.979	489.116	473.571
426.537	361.769	428.618	351.817	385.438	430.005	377.176	414.105	408.007	471.182	445.529	405.658	359.706	380.954	152.486	161.103	155.174	190.476	97.9865	136.896	454.175	486.97	472.461
430.341	359.462	428.176	351.443	385.034	429.651	378.127	414.144	406.109	469.148	443.551	401.391	358.449	378.306	152.721	161.872	155.576	190.426	98.5222	137.186	450.685	482.499	468.424
434.756	360.769	428.804	352.168	385.717	426.713	379.966	412.644	405.386	468.955	443.142	403.991	360.457	380.587	153.178	160.66	155.512	191.492	99.6055	138.261	447.768	479.574	465.503
436.195	361.769	430.255	352.626	386.609	426.678	377.676	411.931	404.6	467.649	442.047	405.594	361.942	382.127	152.753	160.449	155.154	190.574	98.8674	137.448	447.3	479.912	465.484
433.951	361.231	429.549	351.061	385.421	425.491	377.289	410.984	403.823	465.95	440.723	401.93	360.325	379.564	152.829	158.757	154.678	191.295	99.9746	138.392	445.643	475.127	462.083
422.024	358.038	425.912	348.221	382.232	427.019	375.644	411.557	405.305	467.477	442.232	401.284	359.442	378.79	151.838	159.455	154.214	188.262	98.4151	136.213	446.425	478.673	464.406
418.732	357.038	425.941	347.809	382.013	431.144	375.724	414.465	402.833	464.22	439.293	401.416	358.966	378.595	151.242	159.417	153.792	190.558	99.4746	137.792	444.352	473.896	460.825
414.634	355.538	423.245	345.16	379.343	430.678	375.95	414.207	404.752	467.271	441.885	404.592	360.506	380.891	152.053	158.173	153.962	189.426	98.5222	136.765	445.591	474.375	461.641
415.61	355.808	423.529	346.183	380.043	431.368	372.452	413.636	403.553	466.055	440.676	403.408	359.054	379.564	151.57	160.115	154.236	187.557	98.4048	135.91	442.427	471.298	458.525
416.951	356.154	425.51	348.153	382.017	435.653	375.661	417.597	405.807	467.798	442.627	405.134	359.164	380.421	153.442	161.718	156.024	189.934	101.012	138.421	448.302	478.603	465.198
418.902	356.654	426.863	348.046	382.549	438.743	377.113	420.194	406.211	469.382	443.731	402.698	359.01	379.212	153.32	159.885	155.368	189.967	99.7024	137.676	448.125	478.645	465.143
421.341	358.5	430.578	350.634	385.631	438.542	378.887	420.587	409.435	471.151	446.091	406.13	360.41	381.552	153.785	160.436	155.86	187.541	99.2143	136.372	448.271	483.141	467.714
420.732	359.269	428.941	349.924	384.515	437.09	378.774	419.539	408.801	471.123	445.817	404.66	359.706	380.493	153.448	160.135	155.534	187.557	100.714	137.248	446.812	480	465.318
422.634	358.769	427.882	349.26	383.678	434.569	380.129	418.184	407.658	472.883	446.398	407.442	361.639	382.819	153.834	161.372	156.186	192.049	101.238	139.441	451.521	486.43	470.986
428.439	358.269	429.912	350.511	385.27	436.382	379.968	419.403	407.764	472.917	446.462	402.656	359.223	379.307	152.695	160.436	155.11	191.787	100.607	138.966	452.573	487.826	472.23
442	362.731	434.275	354.198	389.253	432.576	379.871	416.714	408.314	472.183	446.248	401.936	360.213	379.506	152.68	161.218	155.344	188.77	98.869	136.69	448.25	487.917	470.369
437.878	361.192	433.716	352.069	387.811	432.448	381.504	417.115	408.327	472.17	446.247	403.032	363.854	381.971	152.223	158.719	154.25	190.326	100.842	138.487	447.196	485.097	468.33
412.39	358.615	422.971	347.962	380.798	430.948	379.73	415.533	411.205	473.366	448.126	403.933	362.526	381.673	152.903	159.495	154.96	192.211	101.057	139.404	449.332	488.288	471.054
413.61	355.538	426.363	346.916	381.695	431.733	382.601	416.945	412.684	475.606	450.056	405.183	362.724	382.358	152.941	160.565	155.32	188.277	98.9374	136.521	454.321	491.726	475.178
443.463	362.808	433.49	355.42	389.597	435.524	385.15	420.363	412.954	476.803	450.877	406.296	365.667	384.455	152.517	160.7	155.07	193.556	99.6517	139.156	448.602	487.866	470.496
448.024	368.538	436.108	358.55	392.502	433.406	381.537	417.795	407.799	472.642	446.312	407.149	362.672	383.239	153.813	161.443	156.194	192.244	99.2588	138.377	449.894	483.841	468.823
441.976	364.962	436.324	355.985	391.155	436.316	381.504	419.819	406.386	471.236	444.904	406.546	360.924	382.02	153.403	160.065	155.482	192.457	98.985	138.308	451.915	482.337	468.879
428.561	361.077	429.137	351.679	385.588	434.615	380.117	418.212	405.768	469.232	443.462	408.359	362.978	383.963	150.93	159.097	153.478	191.342	99.6398	138.218	446.978	476.263	463.307
418.268	356.846	424.569	348.542	381.824	433.642	381.263	417.877	407.395	468.565	443.727	406.376	361.317	382.153	153.153	161.693	155.818	189.9	98.2588	136.811	449.821	478.833	465.998
423.268	359.423	424	349.466	382.094	428.799	376.097	412.937	403.907	467.408	441.623	404.197	358.094	379.413	152.968	161.051	155.49	189.672	98.7976	137.028	447.344	477.405	464.106
421.293	359.115	422.814	349.55	381.622	427.875	375.274	412.044	400.789	465.849	439.431	402.794	359.777	379.669	152.552	160.34	154.982	188.082	97.2619	135.469	447.896	478.851	465.157
410.415	351.577	420.775	342.321	376.665	427.736	372.532	411.121	399.804	464.635	438.31	402.008	358.442	378.587	152.927	160.718	155.358	189.066	98.8214	136.786	447.271	478.116	464.47
396.317	347.5	419.363	338.176	373.717	428.181	373.258	411.65	402.155	465.439	439.743	400.331	356.881	376.973	151.436	158.423	153.616	189.492	99.5	137.359	446.562	475.694	462.806
394.415	348.385	418.667	337.947	373.283	428.181	372.113	411.306	404.957	465.896	441.151	400.628	359.491	378.513	150.913	158.276	153.21	188.426	99.0476	136.648	443.281	471.455	458.991
400.951	351.692	422.863	341.939	377.365	427.16	372.258	410.636	403.463	466.552	440.934	402.189	361.306	380.211	153.27	158.513	154.906	187.426	100.06	136.814	444.302	473.636	460.659
410.073	352.885	425.98	344.374	380.099	429.993	372.935	412.82	405.398	468.881	443.103	400.958	358.39	378.074	152.645	158.962	154.616	189.934	100.833	138.317	445.948	479.364	464.581
424.049	357.962	431.755	349.137	385.305	433.403	376.565	416.296	405.354	471.304	444.525	401.405	358.556	378.37	152.517	161.212	155.23	188.475	101.405	138.034	449.052	484.397	468.76
448.268	364.357	437.423	356.089	391.694	436.471	378.531	419.033	408.981	473.191	447.119	404.313	359.385	380.16	153.481	161.426	155.96	187.088	100.486	136.918	454.113	488.722	473.412
451.317	368.165	437.07	360.448	393.99	433.207	377.838	416.542	408.67	472.826	446.776	404.296	358.731	379.801	153.74	161.285	156.094	188.99	98.5579	136.601	453.311	490.317	473.946
452.22	369.395	438.403	360.288	394.484	435.464	379.257	418.547	410.422	472.087	447.048	404.911	360.136	380.84	153.037	161.573	155.7	188.334	99.3198	136.767	452.54	484.771	470.513
446.341	366.857	436.207	357.822	392.136	436.395	379.58	419.295	409.058	471.482	446.135	406.381	360.904	381.933	152.83	159.798	155.004	189.449	99.7245	137.47	453.051	486.11	471.485
435.073	364.895	430.472	356.181	388.703	437.318	378.628	419.654	410.866	471.102	446.643	405.776	360.502	381.437	153.63	162.419	156.372	188.908	98.165	136.339	453.457	484.804	470.937
430.341	361.549	427.393	351.509	384.728	434.332	379.644	417.872	409.36	471.679	446.375	407.164	360.312	381.976	152.943	160.753	155.38	190.924	100.665	138.636	451.519	483.961	469.61
425.317	359.818	428.374	350.57	384.63	430.374	378.354	414.717	408.335	470.04	444.985	404.068	358.892	379.781	153.458	160.445	155.638	191.137	98.7841	137.636	451.509	481.143	468.034
415.537	357.165	428.815	348.417	383.613	430.172	378.128	414.508	406.947	469.643	444.185	401.364	358.429	378.282	151.801	158.157	153.784	189.482	99.4745	137.339	451.228	480.507	467.554
410.902	353.385	422.216	343.756	378.103	430.396	377.258	414.403	405.963	466.465	441.898	401.639	361.764	380.203	152.343	159.006	154.422	190.246	97.5	136.517	442.26	474.124	460.028
409.854	352.462	421.402	343.336	377.511	433.118	378.548	416.694	406.41	470.045	444.206	401.197	360.756	379.456	153.052	159.186	154.966	190.361	100.476	138.29	444.74	479.793	464.286
422.756	357.462	424.5	348.885	381.987	433.208	379.823	417.141	411.637	472.762	447.942	402.106	362.589	380.862	153.718	159.301	155.46	193.213	99.2024	138.752	446.094	481.405	465.783
441	362.885	429.52	355.565	387.94	434.438	381.177	418.408	413.056	476.225	450.575	404.707	360.38	380.878	152.977	160.269	155.252	192.918	100.607	139.441	449.781	488.62	471.438
444.341	365.346	435	356.641	390.944	434.611	380.065	418.194	406.655	473.185	446.17	402.802	357.517	378.457	152.959	159.987	155.152	189.951	99.3214	137.448	450.458	484.405	469.387
429.976	361.808	432.676	352.382	387.532	436.903	378.935	419.456	404.006	468.616	442.381	405.992	358.021	380.204	151.89	160.423	154.552	188.311	99.0714	136.614	452.99	488.934	473.032
409.878	357.346	424.745	347.771	381.468	434.382	376.484	416.956	408.59	470.21	445.189	405.202	359.54	380.655	151.369	159.808	154.002	187.705	100.44	137.152	452.729	489.033	472.972
412.61	354.769	425.294	344.664	379.961	434.306	378.468	417.5	405.795	469.981	443.918	404.195	364.198	382.693	151.939	160.436	154.59	193.164	98.9881	138.607	446.188	483.835	467.18
422.146	357.816	427.557	348.981	383.379	435.451	381.389	419.18	405.177	471.229	444.409	409.935	361.722	384.016	154.037	161.439	156.346	189.997	100.268	138.016	460.101	498.222	481.357
441.634	364.74	431.655	355.21	388.675	436.68	379.454	419.457	411.078	471.777	447.13	406.703	360.937	382.099	153.702	161.195	156.04	188.161	99.8876	137.023	455.309	491.643	475.569
439.293	361.624	432.508	353.63	388.16	426.437	374.55	410.821	407.941	470.512	445.105	399.306	359.043	377.66	152.804	161.157	155.41	188.948	98.4828	136.54	450.851	481.445	467.91
427.878	358.893	430.979	350.539	385.752	419.41	372.905	405.413	401.184	467.567	440.612	398.455	358.145	376.784	151.932	160.759	154.686	190.046	98.3043	136.899	445.455	479.197	464.269
416.707	355.624	424.734	344.852	379.821	417.993	372.438	404.282	399.233	465.403	438.535	399.82	359.226	377.997	153.042	159.144	154.946	190.013	97.6376	136.499	445.851	478.395	463.998
410.927	353.47	424.783	342.317	378.417	417.229	371.776	403.549	400.199	462.185	437.016	393.867	356.169	373.601	152.1	158.695	154.158	188.062	99.209	136.588	445.319	476.015	462.435
410.293	353.932	424.214	343.76	378.98	420.632	373.841	406.549	399.032	463.76	437.477	394.992	355.818	373.932	151.696	158.426	153.796	189.702	97.7924	136.457	441.33	468.759	456.624
417.463	355.432	425.322	345.928	380.683	425.354	374.276	409.981	400.746	465.584	439.257	398.888	359.101	377.499	152.435	160.163	154.846	190.112	99.3995	137.561	444.694	471.238	459.495
416.976	355.423	425.637	346.695	381.253	430.16	376.194	413.917	404.82	466.153	441.248	401.531	358.603	378.454	153.797	160.032	155.742	189.934	99.8452	137.745	443.583	470.223	458.438
415.024	359.231	428.52	349.74	384.227	434.549	377.306	417.32	407.724	469.987	444.705	403.724	360.46	380.466	152.512	160.526	155.012	188.508	99.4762	136.931	446.312	473.215	461.313
426.171	361.077	431.186	353.916	387.742	439.722	379.903	421.718	410.693	473.316	447.888	407.032	361.184	382.385	153.89	159.865	155.754	187.852	100.417	137.2	450.594	480.116	467.055
420.683	358.962	428.637	350.611	384.768	439.299	380	421.451	409.984	472.713	447.242	408.019	362.112	383.34	153.02	161.705	155.73	186.754	98.7262	135.759	450.271	479.802	466.737
418.512	358.192	425.431	348.656	382.266	440.493	379.613	422.17	408.571	472.098	446.303	409.749	360.67	383.365	153.483	161.737	156.058	189.984	99.5952	137.621	452.031	484.355	470.055
417.61	358	423.549	349.359	381.837	437.576	378.5	419.796	409.317	473.563	447.475	406.142	359.241	380.928	153.526	158.718	155.146	189.82	99.9881	137.779	454.26	487.207	472.631
425.341	360.654	428.873	351.931	385.614	436.833	377.29	418.913	410.702	473.414	447.95	408.204	361.002	382.829	152.433	160.603	154.982	189.492	100.548	137.966	454.073	489.413	473.779
439.341	363.5	430.147	354.634	387.691	437.479	379.016	419.883	411.73	473.471	448.401	408.875	362.511	383.95	153.16	161.083	155.632	188.623	99.5	136.993	454.344	488.223	473.235
449.561	365.862	435	358.306	391.88	434.285	379.601	417.826	409.398	473	447.175	404.857	359.557	380.504	153.789	161.695	156.256	191.498	100.091	138.545	455.323	492.397	475.996
445.098	365.708	436.098	357.146	391.708	431.937	378.052	415.719	407.383	470.308	444.757	403.594	360.778	380.577	152.138	159.83	154.538	190.137	99.9954	137.917	454.344	495.034	477.033
424.927	358.708	431.549	349.55	385.446	431.097	377.665	415.015	405.88	469.319	443.559	401.787	359.829	379.23	150.885	158.9	153.386	189.023	98.8288	136.773	449.896	489.554	472.01
421.634	355.977	427.314	346.405	381.824	433.535	378.262	416.899	408.544	470.278	445.211	404.165	359.848	380.341	151.441	158.772	153.728	189.957	99.9835	137.835	448.739	486.53	469.812
424.854	357.093	428.089	346.558	382.249	434.673	379.536	418.078	409.137	472.833	446.969	404.967	359.77	380.669	153.089	161.125	155.596	191.351	99.7931	138.31	451.385	487.182	471.346
431.024	360.323	428.392	350.26	384.463	433.09	378.907	416.782	409.588	471.852	446.569	401.955	359.39	379.072	154.098	159.599	155.814	190.531	99.8883	138.021	452.896	484.835	470.706
436.341	359.9	433.677	351.764	387.622	432.569	379.73	416.666	406.373	469.86	444.081	404.099	359.329	380.031	153.153	161.894	155.88	190.678	98.6383	137.359	450.187	482.455	468.18
442.659	363.708	433.932	354.955	389.528	433.708	377.181	416.695	407.721	469.38	444.344	403.706	359.749	380.075	152.249	161.182	155.036	189.695	98.0669	136.614	450.083	480.191	466.871
437.537	362.808	429.931	353.511	386.966	429.688	375.129	413.267	403.944	466.611	441.165	401.365	359.304	378.754	151.765	160.487	154.486	189.262	99.131	137.048	443.208	473.521	460.111
423.22	359.654	420.892	350.382	381.249	429.819	376.032	413.631	403.311	466.847	441.048	401.41	358.289	378.229	152.73	158.833	154.634	191.639	99.131	138.048	445.438	473.909	461.313
409.171	355.808	422.098	346.061	379.348	431.292	374.145	414.092	403.233	467.172	441.209	399.238	357.748	376.934	152.026	158.667	154.098	189.148	100.345	137.703	445.479	473.826	461.286
401.366	352.538	421.343	343.038	377.318	429.569	376.145	413.49	404.876	467.577	442.117	399.172	358.673	377.4	152.791	159.66	154.934	188.361	97.6429	135.807	444.812	477.438	463.005
407	353.5	422.745	344.389	378.691	429.264	377.452	413.67	406.82	469.701	444.168	402.204	357.834	378.351	152.811	159.218	154.81	189.754	99.4286	137.428	446.771	480.983	465.848
425.707	358.192	427.471	348.809	383.245	430.722	378.774	415.087	408.457	471.178	445.71	403.248	363.486	381.872	155.247	159.981	156.724	189.295	99.881	137.497	448.208	481.455	466.747
428.341	359.692	432.412	351.359	386.841	430.292	377.5	414.403	407.789	470.348	444.946	403.89	360.824	380.739	154.424	160.115	156.2	190.82	100.024	138.221	449.958	485.355	469.696
420.463	359.654	432.196	350.359	386.185	427.104	376.242	411.796	402.413	467.938	441.332	403.786	362.353	381.512	152.567	160.686	155.1	188.836	99.2976	136.966	450.708	485.942	470.355
411.951	358.513	426.541	348.693	382.772	429.25	379.111	414.16	406.053	470.618	444.401	402.282	360.261	379.693	152.807	159.855	155.006	190.498	99.138	137.573	452.471	488.156	472.369
433.098	361.859	431.521	352.449	387.064	431.632	378.482	415.635	408.661	472.852	446.787	405.774	360.949	381.677	153.191	161.169	155.68	191.646	99.6499	138.352	452.992	489.751	473.489
441.707	364.859	434.893	356.029	390.553	427.604	376.353	412.179	409.335	472.55	446.882	400.855	358.736	378.213	152.385	161.952	155.37	190.974	99.3523	137.897	450.95	484.536	469.678
446.146	364.282	435.952	357.342	391.755	428.833	375.821	412.878	404.975	470.026	443.612	400.951	355.934	376.751	151.723	160.528	154.47	189.187	98.4237	136.607	452.346	484.578	470.319
436.634	361.705	429.668	353.273	386.717	430.284	375.385	413.761	403.559	468.542	442.155	402.794	358.081	378.757	151.385	159.945	154.056	188.236	98.8523	136.455	450.033	482.553	468.166
418.927	356.205	421.511	346.548	379.365	427.875	378.434	412.994	406.509	468.038	443.054	403.074	359.481	379.639	152.568	161.041	155.212	188.039	99.1856	136.566	450.919	482.371	468.457
410.78	353.667	419.266	344.976	377.498	428.25	375.24	412.295	406.332	468.157	443.053	406.276	360.144	381.477	152.571	160.535	155.056	188.023	98.9594	136.428	450.408	478.222	465.918
408.146	353.359	424.58	343.846	379.189	427.757	374.627	411.766	403.313	467.442	441.402	400.152	357.084	376.999	152.574	158.663	154.474	188.039	100.805	137.504	448.336	475.057	463.236
410.659	351.231	427.167	341.756	379.146	431.097	375.097	414.243	404.885	467.875	442.298	402.539	360.668	380.03	150.936	158.526	153.304	188.262	99.0833	136.6	441.823	471.215	458.212
415.488	356.538	426.176	346.435	381.343	433.569	375.532	416.102	405.938	467.696	442.619	402.573	358.917	379.104	152.712	159.122	154.712	187.738	99.4762	136.607	445.688	477.488	463.419
417.634	358.423	425.088	349.443	382.558	435.056	377.048	417.597	407.115	470.856	444.974	405.297	359.792	380.834	153.41	161.699	155.996	190.459	98.5119	137.193	448.854	482.554	467.645
420.146	359.269	429.735	349.885	384.841	437.993	379.887	420.505	408.217	472.539	446.421	404.134	361.112	381.006	154.323	161.077	156.43	189.393	100.131	137.683	449.479	481.165	467.147
417.829	359.038	431.078	350.702	385.888	440.264	380.258	422.204	409.177	470.817	445.788	406.94	362.961	383.297	152.634	159.59	154.804	190.148	99.4762	137.621	448.49	483.537	468.032
417.732	354.808	427.951	346.443	382.124	437.75	380.968	420.66	407.09	470.989	445.043	405.709	362.016	382.22	153.39	159.929	155.43	188.787	100.06	137.386	450.042	484.355	469.175
424.317	359.577	429.765	350.13	384.991	440.729	380.032	422.461	407.292	470.539	444.858	401.853	360.14	379.428	153.541	160.397	155.68	191.295	100.619	138.766	448.594	482.066	467.258
429.561	359.577	429.069	350.55	384.923	435.993	379.677	419.044	405.543	471.463	444.696	404.558	359.016	380.075	153.404	160.692	155.678	189.525	100.631	138.028	450.188	486.81	470.608
440.854	361.346	429.735	352.557	386.343	438.882	380.971	421.452	409.197	474.182	447.795	407.885	362.543	383.509	153.387	159.584	155.32	191.625	99.2915	138.135	452.766	488.086	472.46
455.439	368.769	435.069	360.588	393.193	439.507	381.229	421.966	412.622	474.598	449.433	410.764	364.011	385.63	154.181	162.623	156.814	192.478	98.6606	138.128	455.099	493.425	476.47
457.61	370.308	436.02	362.015	394.412	432.896	379.02	416.68	411.482	472.403	447.666	406.987	362.862	383.265	153.189	161.642	155.826	192.461	99.232	138.453	452.453	485.111	470.663
443.537	365.769	431.069	356.977	389.412	427.764	380.423	413.515	411.681	472.136	447.588	408.174	361.193	382.918	153.532	160.117	155.586	190.789	99.5891	137.956	452.432	486.574	471.47
432.732	359.885	427.814	350.786	384.506	430	377.1	414.078	407.032	468.951	443.808	401.532	358.741	378.528	151.018	160.104	153.852	191.871	100.566	138.977	449.609	486.466	470.161
430.927	359.346	428.912	350.534	384.845	428.764	380.229	414.156	405.175	468.66	442.882	404.87	360.312	380.916	151.285	160.033	154.014	189.068	99.7558	137.328	449.609	484.433	469.027
426.463	360.115	426.588	349.817	383.425	432.319	378.326	416.068	406.495	467.919	442.977	404.225	361.639	381.331	152.239	159.706	154.568	189.199	99.4582	137.211	447.901	475.69	463.396
422.585	357.692	424.99	348.038	381.725	436.535	376.681	418.52	405.336	467.121	442.033	406.603	361.958	382.602	152.195	158.988	154.314	189.445	100.053	137.66	445.359	471.466	459.917
410.878	352.038	420.069	343.168	376.833	429.736	374.484	413.107	404.311	464.796	440.236	401.242	358.185	378.095	152.791	158.218	154.484	189.197	98.9643	136.924	443.562	470.331	458.488
404.39	350.423	422.735	341.893	377.283	429.833	376.21	413.694	405.311	469.76	443.59	401.227	358.574	378.297	152.198	159.186	154.378	189.967	100.786	138.303	445.625	479.066	464.272
419.561	357.385	429.902	349.153	384.502	430.097	379.661	414.917	409.298	476.781	449.38	400.072	359.925	378.49	152.596	160.179	154.962	190.082	98.9524	137.29	443.958	479.248	463.636
426.049	363.308	435.529	354.366	389.897	430.069	380.129	415.039	410.102	475.764	449.102	403.265	361.054	380.573	152.753	160.359	155.126	192.311	98.8452	138.166	446.771	480.926	465.816
422.61	359	434.039	350.16	386.88	433.222	377.355	416.408	406.245	470.705	444.531	402.817	360.659	380.153	153.919	161.955	156.426	190.557	98.25	137.083	450.375	485.091	469.733
413.341	355.269	430.539	344.74	382.3	434.285	376.516	416.898	403.938	466.868	441.315	402.616	361.35	380.432	152.224	159.346	154.446	188.475	99.0595	136.676	446.104	480.512	465.29
404.61	355.077	424.186	345.435	379.91	427.701	374.919	411.816	403.208	465.486	440.198	400.161	359.816	378.472	152.852	160.968	155.384	189.525	98.8214	136.979	445.344	479.24	464.244
406.171	353.346	422.01	343.626	377.94	419.729	375.226	406.335	402.658	467.456	441.145	402.811	359.114	379.32	153.863	160.083	155.804	190.066	99.4881	137.593	447.521	483.025	467.318
415.976	354.769	426.098	346.16	381.155	429.745	378.73	414.391	403.483	469.129	442.473	402.749	358.534	378.98	153.407	158.974	155.144	189.365	100	137.595	450.371	482.809	468.459
428.439	359.192	427.324	350.618	384.197	432.245	379.633	416.41	402.747	469.284	442.266	402.967	358.882	379.268	152.431	160.91	155.076	187.644	99.2976	136.464	448.778	481.131	466.818
438.488	360.731	429.863	352.305	386.258	434.988	378.697	418.046	408.545	470.545	445.37	403.562	360.316	380.314	152.689	160.122	155.008	189.07	99.2381	137.03	448.673	479.668	465.956
441.122	365.5	429.931	356.359	388.567	434.53	380.1	418.148	408.7	471.08	445.751	406.265	360.921	381.889	153.657	162.269	156.344	188.512	99.4167	136.899	451.236	480.296	467.44
433.22	363.192	428.618	353.244	386.24	435.384	381.842	419.269	409.626	471.048	446.107	408.341	362.786	383.852	151.934	160.583	154.632	188.414	99.9881	137.189	448.85	481.396	466.998
420.146	358.5	422.422	348.664	380.953	432.696	377.842	416.187	408.399	469.333	444.59	406.993	361.768	382.681	152.378	160.039	154.768	190.594	98.8571	137.451	449.913	481.346	467.44
412.463	354.808	421.775	344.74	378.464	434.849	378.649	417.935	407.327	469.59	444.308	407.339	362.851	383.423	153.085	159.09	154.958	193.086	99.3452	138.782	447.298	479.701	465.366
420.902	355	428.51	345.908	382.069	436.877	379.681	419.663	405.756	470.62	444.281	406.048	363.656	383.259	151.8	159.192	154.106	190.299	100	137.989	447.705	480.825	466.173
426.341	359.154	427.559	350.076	383.996	437.993	378.532	420.097	407.394	469.047	444.013	404.512	361.207	381.232	152.782	160.59	155.218	186.689	100.964	137.028	445.979	477.446	463.525
427.829	360.308	430.961	351.55	386.313	437.264	378.032	419.437	407	471.512	445.317	407.034	362.603	383.149	154.067	160.878	156.192	194.016	101.762	140.572	451.625	484.587	470.005
441.39	361.731	433.284	354.863	389.193	434.979	379.032	418.141	405.73	473.452	445.953	403.826	361.956	381.317	152.84	161.353	155.496	190.705	99.9286	138.117	450.771	484.347	469.493
450.683	365.5	437.794	358.336	393.12	433.604	379.758	417.398	406.972	472.27	445.755	403.055	358.998	379.371	152.747	161.032	155.332	189.574	99.2857	137.269	452.427	488.859	472.742
445.78	366.385	436.127	357.023	391.652	432.653	378.629	416.393	409.876	470.159	445.681	404.155	358.842	379.795	153.047	160.481	155.366	189.393	99.0714	137.069	447.573	482.372	466.977
422.976	360.192	431.127	350.542	385.82	431.257	377.113	414.961	409.947	469.832	445.516	405.393	359.867	380.919	152.558	159.917	154.854	189.164	98.8452	136.841	450.333	483.678	468.926
416.756	358	428.01	348.061	383.06	430.576	375.79	414.087	408.444	469.425	444.663	400.949	358.353	378.05	152.113	158.308	154.046	188.984	100	137.434	444.083	477.562	462.751
405.902	354.308	421.853	344.496	378.361	433.896	378.613	417.257	408.978	470.2	445.34	403.728	359.254	379.819	152.794	157.462	154.25	187.754	98.9405	136.303	447.49	479.397	465.281
410.585	356.069	420.071	347.133	379.063	433.369	376.698	416.313	410.174	473.127	447.565	404.755	360.606	381.022	153.149	159.081	155	191.348	98.672	137.66	448.905	483.211	468.034
430.585	359.069	428.032	352.332	385.471	438.001	379.408	420.366	411.075	475.254	449.194	406.785	361.806	382.606	152.672	161.658	155.476	194.233	99.2315	139.198	449.895	482.963	468.333
445	362.146	431.601	354.53	388.269	433.467	379.456	417.211	409.128	473.904	447.601	406.152	360.886	381.818	152.986	162.626	155.994	191.955	100.16	138.777	451.749	486.484	471.117
445	364.992	437.101	356.416	391.737	428.592	375.247	412.536	405.907	470.294	444.15	401.348	358.088	378.092	153.03	161.44	155.654	189.659	98.3982	136.791	451.791	481.575	468.398
432.146	360.146	430.963	349.835	385.351	429.133	375.392	412.958	402.693	466.487	440.584	402.861	360.403	380.037	151.745	159.427	154.142	189.315	98.303	136.591	448.155	480.401	466.135
413.195	352.646	419.787	342.721	376.458	424.689	375.376	409.847	401.823	464.619	439.121	401.286	359.741	378.953	151.277	159.414	153.816	187.856	98.0887	135.853	442.958	476.947	461.909
404.537	351.8	419.895	342.698	376.492	425.328	374.731	410.099	400.522	464.528	438.538	402.817	360.14	379.875	152.158	160.408	154.732	189.332	98.5411	136.736	441.353	472.451	458.693
406.488	352.761	426.679	343.171	379.729	424.765	375.376	409.9	399.485	465.146	438.484	400.812	358.141	377.873	151.844	157.479	153.602	187.184	99.672	136.488	442.614	473.715	459.955
409.049	354.808	424.843	344.702	379.785	427.299	374.613	411.442	401.37	465.573	439.503	400.607	357.842	377.617	152.544	159.314	154.656	186.033	98.8929	135.552	445.052	474.496	461.47
413.829	355.769	424.814	347	381.064	431.354	373.919	414.068	405.351	469.153	443.246	405.463	361.293	381.718	152.974	159.763	155.092	189.443	99.1667	137.145	446.438	476.736	463.332
422.561	356.654	426.127	350.046	383.352	433.632	376.048	416.301	407.587	470.006	444.661	402.125	359.772	379.357	153.654	159.705	155.542	188.443	100.31	137.386	445.958	479.967	464.922
430.39	359.615	428.882	351.893	385.597	436.618	379.113	419.311	412.028	472.718	448.074	404.911	359.984	380.759	151.852	160.276	154.48	187.148	98.4405	135.759	451.146	486.141	470.659
441.415	364.423	431.392	355.71	388.841	433.062	379.258	416.869	411.78	474.053	448.767	403.268	359.688	379.84	153.419	161.936	156.076	188.934	99.4405	137.09	449.792	484.603	469.203
445.049	366.346	437.137	358.374	392.854	430.271	377.968	414.529	408.143	470.902	445.419	402.174	359.797	379.392	152.663	161.199	155.326	191.836	99.0238	138.069	449.688	478.413	465.705
424.951	362.462	431.206	351.435	386.356	427.944	375	412.01	405.854	467.548	442.497	400.331	357.065	377.072	152.985	159.949	155.158	187.016	99.4167	136.269	447.177	480.537	465.779
401.512	355.077	421.069	343.817	377.635	430.188	376.145	413.922	406.422	467.76	442.854	402.287	358.099	378.532	152.959	159.744	155.076	189.623	99.9881	137.697	446.729	481.488	466.111
408.512	354.414	425.161	344.371	379.737	431.55	376.634	415.022	406.113	470.525	444.371	402.925	361.176	380.481	152.414	159.046	154.483	191.248	99.4923	138.092	447.395	480.31	465.749
427.195	358.953	429.229	348.745	383.977	435.14	379.021	418.25	410.458	472.85	447.516	404.764	361.905	381.723	152.803	158.187	154.483	188.69	99.0519	136.761	449.072	483.657	468.357
432.683	359.03	429.259	350.432	384.939	434.036	379.779	417.706	408.999	474.534	447.923	403.728	361.648	381.106	152.414	159.976	154.773	188.264	99.9681	137.113	448.739	483.418	468.076
438.683	360.03	431.915	352.233	387.115	431.21	378.263	415.274	409.809	475.89	449.058	405.462	363.641	382.979	154.225	161.578	156.519	193.035	100.409	139.375	450.937	488.492	471.878
450.049	364.799	439.072	357.447	393.179	428.571	377.021	413.056	407.489	474.782	447.458	402.844	360.292	379.968	152.181	162.027	155.253	192.559	99.3376	138.555	450.655	485.203	469.92
453.537	368.991	441.121	360.821	395.973	428.814	378.36	413.628	406.961	471.536	445.316	403.982	357.643	379.07	152.957	160.674	155.365	188.756	99.54	137.072	451.155	485.302	470.196
441.195	363.299	432.455	354.966	388.887	431.821	377.795	415.56	406.672	468.185	443.208	403.842	358.659	379.552	151.975	160.719	154.703	188.313	98.4447	136.251	445.124	476.773	462.772
424.683	357.876	421.896	349.134	380.986	433.585	378.376	416.968	406.763	467.523	442.851	405.575	361.121	381.677	152.911	159.277	154.897	189.854	98.1471	136.727	447.062	479.699	465.261
417.78	356.885	421.775	349.122	380.927	434.597	375.806	416.903	405.043	466.225	441.382	403.733	359.314	379.854	153.631	161.686	156.144	189.672	99.7262	137.566	446.781	477.488	463.903
421.341	357.269	424.657	347.267	381.146	431.25	376.742	414.845	402.519	465.851	440.135	406.803	361.068	382.217	151.933	161.244	154.838	191.541	98	137.352	446.521	476.579	463.281
414.439	355.808	422.588	346.046	379.554	429.639	374.548	413.058	403.329	467.017	441.156	400.664	357.99	377.723	152.547	160.872	155.144	190.738	98.1667	137.11	447.427	476.983	463.908
403.951	352.577	422.686	343.534	378.185	431.868	376.597	415.233	399.394	464.951	438.332	403.936	360.377	380.519	152.087	159.814	154.498	188.754	99.8571	137.255	447.104	479.215	465.009
403.268	352	422.686	341.924	377.279	432.556	376.387	415.65	402.919	464.289	439.369	403.62	361.036	380.727	151.148	158.679	153.498	188.197	98.9643	136.503	444.646	473.686	460.839
408.878	355.231	424.108	344.634	379.425	432.458	375.113	415.199	406.124	467.176	442.386	403.972	360.408	380.552	153.041	158.821	154.844	189.836	99.6429	137.586	445.344	474.471	461.585
418.854	354.462	425.52	346.725	381.219	433.646	375.742	416.218	408.807	470.936	445.709	400.552	358.613	378.006	153.282	158.032	154.764	190.869	100.655	138.607	446.25	478.099	464.009
427.049	358.731	432.284	351.382	386.798	434.208	378.629	417.481	411.953	475.499	449.696	404.365	360.2	380.622	153.924	160.41	155.948	187.295	99.4048	136.379	449.26	483.744	468.488
