# Supplementary material for: A Normalization Framework for Emotional Attention
Source: PLoS Biol. 2016 Nov 21;14(11):e1002578. doi: 10.1371/journal.pbio.1002578 (PMC5117559; doi:10.1371/journal.pbio.1002578)
Supplement: S10 Data — (ZIP) [file pbio.1002578.s010.zip › S10 Data/IndividualSubjectRawData/SUBJECT6/subject6.txt]

<header>
NrOfVOIs: 25
NrOfVTCs: 6
VTC-File-1: 	NrOfVolumes: 194	FileName: "RUN1_3DMCT_LTR_THP0.0150Hz_TAL.vtc"
VTC-File-2: 	NrOfVolumes: 194	FileName: "RUN2_3DMCT_LTR_THP0.0150Hz_TAL.vtc"
VTC-File-3: 	NrOfVolumes: 194	FileName: "RUN3_3DMCT_LTR_THP0.0150Hz_TAL.vtc"
VTC-File-4: 	NrOfVolumes: 194	FileName: "RUN4_3DMCT_LTR_THP0.0150Hz_TAL.vtc"
VTC-File-5: 	NrOfVolumes: 194	FileName: "RUN5_3DMCT_LTR_THP0.0150Hz_TAL.vtc"
VTC-File-6: 	NrOfVolumes: 194	FileName: "RUN6_3DMCT_LTR_THP0.0150Hz_TAL.vtc"
</header>

"Lface" "LDNV1" "LVNV1" "LDFV1" "LVFV1" "LNV1" "LFV1" "LPPC" "LDLPFC" "Rface" "RDNV1" "RVNV1" "RDFV1" "RVFV1" "RNV1" "RFV1" "RPPC" "RDLPFC" "RFEF" "LFEF" "LPUL" "RPUL" "LAMY" "RMOFC" "LMOFC"
350.515	399.571	333.081	280.796	319.579	356.136	284	494.772	480.88	403.68	462.551	362.917	336.098	302.054	414.709	328.645	353.008	400.333	434.529	443.648	157.609	179.08	163.897	327.371	226.587
347.362	400.679	331.578	281.564	318.526	355.539	284.617	485.219	477.951	403.384	462.627	362.147	336.242	301.797	414.379	328.701	353.621	397.27	432.36	435.895	155.022	176.74	162.308	323.86	222.537
349.198	401.36	332.881	288.653	320.343	356.626	291.271	486.486	474.068	405.335	462.818	364.196	340.23	303.196	415.462	332.122	354.005	394.928	434.612	436.794	153.323	178.772	162.488	326.43	220.621
348.811	398.289	332.175	283.639	319.659	355.1	286.615	486.645	475.402	407.242	463.174	367.829	338.071	304.682	417.392	330.761	354.993	395.928	433.186	440.931	157.149	176.732	162.513	327.528	220.234
351.053	401.075	333.274	283.601	320.185	356.784	286.624	488.24	475.138	407.005	465.259	366.453	339.131	303.804	417.815	331.397	357.23	399.706	434.068	443.936	157.975	177.452	162.539	327.075	221.378
347.5	398.2	332.449	278.099	319.185	355.248	281.493	483.472	472.75	405.966	462.038	366.903	337.192	304.506	416.357	330.036	354.876	396.578	433.083	440.995	155.627	175.312	162.206	325.744	218.95
346.398	396.503	332.094	279.748	319.501	354.428	283.032	483.119	472.379	403.877	460.428	365.178	342.374	302.033	414.691	333.542	353.039	393.325	432.075	436.341	154.779	176.392	163.616	323.914	217.641
348.836	398.807	333.829	281.398	321.659	356.36	284.724	486.775	471.196	408.355	465.318	361.728	342.086	298.615	415.577	332.569	355.126	397.642	436.289	440.338	156.801	178.012	165.462	327.072	218.743
350.794	401.334	334.867	289.004	321.553	357.914	291.693	485.5	477.398	408.207	464.733	367.646	339.639	303.858	418.114	331.805	357.285	401.499	437.686	444.901	156.627	175.832	165.18	327.44	221.867
349.815	399.459	332.592	285.464	319.553	355.778	288.28	480.798	472.705	407.133	462.572	366.462	335.828	302.101	416.423	328.445	353.084	395.594	433.502	442.055	155.171	177.252	160.026	327.336	220.766
347.638	401.312	332.507	284.64	319.053	356.365	287.483	481.288	473.798	404.961	463.169	364.789	336.705	302.649	415.93	329.249	352.862	395.603	433.015	439.833	156.739	177.26	161.077	325.605	220.352
349.455	400.732	332.512	286.318	319.263	356.167	289.039	482.34	473.033	401.995	461.763	367.083	337.125	300.851	416.3	329.183	349.737	392.095	432.368	436.789	155.761	176.06	159.641	325.726	218.481
346.417	395.473	330.445	278.602	317.632	352.994	281.826	481.07	467.227	399.325	458.305	361.128	337.064	299.162	411.643	328.766	348.621	392.81	429.949	436.032	154.174	175.46	158.949	324	217.805
345.766	395.732	331.773	277.521	319.632	353.95	281	480.916	469.819	399.635	458.237	360.037	336.928	299	411.084	328.624	347.846	393.794	427.529	431.659	155.565	175.72	159.256	325.684	218.646
346.843	396.607	331.763	279.246	318.053	354.248	282.452	486.991	475.13	400.576	459.195	360.835	338.53	299.946	411.965	330.083	350.638	394.349	428.993	430.098	157.804	177.92	161.872	325.03	219.137
347.132	397.893	331.64	280.45	318.211	354.613	283.57	490.302	479.27	401.97	459.975	360.651	338.614	302.081	412.282	330.615	352.496	397.984	434.581	435.551	156.174	178.6	161.769	326.617	219.992
347.247	398.393	332.943	282.18	320.263	355.638	285.326	491.753	479.751	403.557	462.975	363.165	340.758	302.203	415.048	332.317	353	395.524	432.419	437.297	156.217	177.68	162.205	327.231	219.213
348.974	400.902	333.28	282.611	320.263	356.728	285.722	487.116	474.713	403.749	461.288	363.917	339.508	302.5	414.533	331.405	352.954	395.222	432.574	436.675	155.5	178.4	163.436	326.851	221.868
347.07	396.852	332.358	280.949	319.767	354.721	284.156	485.604	470.364	402.715	460.552	363.456	339.122	302.67	413.929	331.142	353.628	394.93	431.745	438.213	156.084	178.132	166.91	327.448	225.286
348.623	400.378	333.092	281.234	320.977	356.424	284.517	485.297	471.679	405.38	464.145	363.796	337.603	302.075	415.96	329.825	355.383	397.58	434.222	440.067	155.649	175.592	165.064	327.32	223.309
350.742	401.191	332.666	284.058	319.293	356.427	286.969	481.781	471.797	406.991	463.569	365.172	338.012	302.751	416.321	330.293	355.862	399.469	437.09	442.442	156.258	177.272	163.012	326.7	221.443
351.908	400.191	333.761	285.641	320.609	356.795	288.53	485.344	471.725	407.656	465.052	365.034	337.24	303.899	417.026	329.941	355.366	398.2	437.818	443.188	155.388	177.932	162.012	325.548	220.008
351.93	400.753	333.566	284.987	320.083	356.863	287.886	484.544	471.042	406.198	462.798	364.741	338.963	302.994	415.713	331.089	353.445	395.914	434.112	443.536	154.779	176.432	161.32	325.967	218.805
348.406	397.718	332.012	281.523	319.504	354.795	284.66	480.785	471.417	403.001	459.73	362.961	338.463	300.967	413.264	330.254	352.966	398.215	431.877	439.039	153.953	176.732	164.269	326.013	219.354
349.513	396.753	332.144	281.125	319.241	354.548	284.273	483.037	471.805	402.681	461.764	363.218	340.149	302.345	414.445	331.873	354.153	397.93	432.914	434.255	157.714	175.792	163.628	326.618	222.567
346.432	398.057	333.149	287.428	320.346	355.656	290.147	486.939	474.788	406.627	462.679	367.942	343.531	304.372	417.189	334.958	354.566	399.295	433.237	441.298	157.54	177.652	162.936	327.764	221.909
347.311	400.143	331.573	285.559	318.895	355.35	288.313	483.851	476.53	406.31	463.703	366.835	340.409	303.243	417.189	332.272	354.083	398.143	431.346	439.233	156.87	177.1	161.59	325.523	219.387
347.796	400.83	334.019	286.867	321.526	357.186	289.73	482.353	476.111	407.611	462.28	368.477	341.492	303.743	417.238	333.228	353.375	397.27	430.397	435.378	156.348	178.18	162.513	326.188	221.678
348.736	401.188	334.09	288.72	321.579	357.356	291.435	486.019	477.412	407.064	463.458	369.156	342.773	305.676	418.176	334.651	351.913	397.111	431.919	436.696	157.087	176.68	161.205	326.125	220.392
347.847	401.598	334.607	285.232	322.316	357.836	288.296	484.698	477.944	405.271	463.178	364.752	341.708	302.973	415.916	333.228	351.35	394.952	435	436.533	157.674	177.5	161.641	325.708	220.319
348.502	398.554	333.227	284.967	319.526	355.879	287.822	487.488	473.456	403.808	463.339	364.404	342.511	302.27	415.833	333.701	350.725	392.222	432.191	435.975	155.348	178.14	162.718	327.395	220.197
349.587	400.67	331.886	280.744	318.842	355.737	283.891	485.967	471.324	404.847	461.127	363.119	335.447	302.419	414.066	328.216	352.204	393.413	434.699	439.096	156.348	178.54	163.231	325.41	219.782
346.655	398.732	332.009	277.507	319.684	355.146	280.991	486.228	470.639	402.251	461.983	361.541	335.129	303.743	413.753	328.257	350.154	394.206	432.206	438.396	156.935	176.62	160.641	325.562	220.22
345.289	396.429	330.773	275.607	316.947	353.539	279.022	483.637	472.602	402.335	460.178	361.395	332.769	300.189	412.745	325.636	351.033	393.73	430.706	439.066	153.848	175.36	159.846	325.049	218.797
347.484	399.681	332.688	275.212	317.899	355.918	278.739	482.245	473.245	404.878	463.336	362.959	333.623	297.981	415.137	325.82	352.341	393.712	433.42	440.064	154.646	177.011	160.473	325.17	219.024
348.19	400.217	331.883	280.117	317.373	355.578	283.195	484.645	473.068	406.573	464.624	363.391	337.653	300.522	416.014	329.524	356.528	396.792	433.53	435.284	154.081	177.151	161.448	326.139	219.459
348.756	398.556	332.864	285.15	317.742	355.643	287.843	483.673	474.802	406.385	461.319	364.299	337.051	299.468	414.732	328.823	355.553	401.506	433.133	439.311	155.516	176.751	159.114	327.75	221.373
349.335	397.833	333.437	282.472	318.426	355.767	285.443	485.622	473.698	402.976	461.641	364.592	337.729	301.076	415.04	329.704	353.366	398.093	433.611	440.561	155.972	178.491	160.781	326.574	220.713
348.76	397.913	333.11	281.97	318.163	355.581	284.96	485.068	473.546	404.962	463.387	366.381	339.384	303.022	416.807	331.423	353.949	395.458	432.133	436.542	155.32	175.831	160.217	326.315	219.437
352.965	400.146	333.034	282.198	318.163	356.305	285.169	482.961	474.144	405.986	463.454	365.345	336.661	300.116	416.344	328.66	354.124	399.808	432.692	435.011	157.146	179.051	162.73	325.72	220.832
348.939	398.771	332.579	285.738	318.163	355.531	288.417	484.082	474.389	403.686	461.827	363.877	340.221	299.981	414.793	331.411	355.616	399.141	433.442	437.197	156.69	176.011	161.371	326.188	221.062
348.914	401.735	333.868	285.605	318.899	357.401	288.356	487.129	477.02	405.006	463.429	364.968	336.805	299.4	416.15	328.616	354.591	397.522	432.861	440.641	155.69	175.991	161.294	326.504	220.52
350.179	397.839	331.782	284.147	319.474	354.687	287.065	484.377	476.515	403.739	462.517	364.22	337.875	299.851	415.317	329.55	353.025	399.778	433.919	440.474	155.891	180.42	162.974	326.675	221.099
349.319	398.518	333.057	282.962	320.474	355.755	286.061	482.349	475.266	403.626	462.237	364.844	339.58	303.649	415.471	331.713	352.742	396.651	430.243	437.945	156.13	176.1	162.308	325.863	219.952
349.068	398.232	332.455	281.057	319.684	355.263	284.248	485.326	471.816	403.606	461.347	364.743	337.777	301.527	414.96	329.84	351.025	394.286	433.551	441.341	155.522	178.32	161.564	324.742	217.501
347.46	399.527	332.573	280.085	319.632	355.789	283.352	488.284	473.437	402.808	461.136	361.358	338.186	301.041	413.225	330.053	349.829	394.238	435.515	441.066	156.609	176.42	161.051	325.301	218.942
346.821	397.973	333.626	279.768	321	355.938	283.174	487.605	474.089	403.138	461.458	364.312	336.117	301.162	414.811	328.465	350.729	392.064	433.206	441.133	155.804	175.92	160.513	325.003	218.549
347.609	399.036	331.313	279.024	318.526	354.796	282.287	485.116	473.979	404.335	461.314	364.211	337.189	301.676	414.687	329.414	351.592	392.159	434.618	439.414	156.457	177.14	160.308	325.249	219.97
345.23	397.188	331.55	279.645	318.737	354.31	282.874	482.433	469.551	401.606	459.229	362.514	335.436	299.014	412.789	327.462	349.471	393.064	430.566	434.842	155.783	176.16	159.949	326.815	220.749
345.749	399.17	331.673	276.616	317.947	355.077	280.03	484.377	468.258	401.379	460.398	360.321	338.992	299.824	412.344	330.417	351.05	394	429.301	433.954	156.435	176.9	159.564	325.745	219.618
349.672	400.93	333.644	281.071	318.528	356.975	284.166	485.981	473.233	403.949	463.565	365.14	336.302	300.834	416.303	328.537	353.133	398.982	433.642	440.253	154.76	178.113	162.987	325.601	219.961
350.357	400.252	332.999	283.91	318.16	356.319	286.74	484.92	475.692	406.057	461.988	364.626	339.915	300.293	415.237	331.241	354.5	399.442	433.664	439.454	157.303	177.393	162.218	326.16	221.665
348.264	399.796	333.8	283.616	319.37	356.684	286.571	484.525	475.925	406.678	463.539	366.424	341.271	303.672	416.907	333.039	355.363	397.49	435.362	440.676	155.325	177.133	160.808	326.27	219.69
349.485	399.868	333.435	285.019	318.739	356.47	287.805	482.353	475.612	407.348	464.031	365.461	337.548	300.496	416.7	329.436	355.908	402.315	436.304	441.207	158.608	178.013	162.731	325.613	219.095
349.881	401.377	334.781	286.313	319.423	357.873	289.049	482.325	479.171	407.629	465.446	367.287	339.995	303.32	418.312	331.965	355.238	400.141	431.59	437.456	156.608	179.133	161.269	326.674	222.692
349.868	400.252	332.867	290.029	317.949	356.232	292.336	483.688	478.313	408.693	465.81	368.213	343.537	303.334	418.947	334.735	354.221	399.966	432.009	438.269	156.303	175.873	161.167	327.884	224.915
348.366	399.332	333.634	285.218	319.318	356.415	288.036	483.948	473.661	407.323	463.014	364.626	337.612	301.496	415.77	329.705	354.046	399.871	435.076	437.738	156.412	177.333	163.141	327.352	223.416
351.157	398.957	333.322	281.659	319.265	356.08	284.766	485.702	472.34	406.978	461.743	365.342	337.802	302.982	415.453	330.179	352.442	393.792	434.156	438.715	158.564	178.013	159.398	325.015	220.386
348.106	397.464	332.28	282.355	318.211	354.882	285.317	485.167	472.561	403.448	461.246	364.174	339.284	305.014	414.634	331.781	351.567	397.444	433.632	436.279	155.435	176.4	160.641	325.748	219.397
347.757	398.134	332.967	282.502	319.789	355.563	285.583	482.851	474.188	405.581	462.822	364.752	339.436	302.095	415.731	331.26	351.829	396.762	432.801	436.396	154.87	176.22	162.333	324.9	220.899
349.387	400.786	332.853	282.142	319.526	356.409	285.23	483.502	472.495	403.862	461.907	364.734	338.11	302.203	415.247	330.249	350.587	395.238	433.75	438.142	157.543	176.64	160.231	325.781	217.987
346.817	400.848	332.104	279.199	318.842	355.941	282.474	484.893	472.4	403.192	462.915	364.202	339.402	305.081	415.515	331.888	352.096	393.524	435.64	439.609	156.587	176.52	160.59	324.027	217.494
347.936	400.679	334.555	281.616	322.211	357.483	284.97	485.13	475.311	402.212	462.356	364.459	335.095	303.054	415.348	328.08	353.221	394.73	433.434	435.828	156.326	177.16	159.897	325.739	218.673
348.064	398.188	332.635	279.877	319.947	355.365	283.187	485.042	475.73	403.197	459.907	364.294	337.061	303.405	413.996	329.692	351.533	395.984	431.029	434.327	156.022	176.96	162.282	325.772	220.446
347.417	401.08	332.36	279.355	318.842	356.189	282.617	487.572	474.507	403.434	462.585	364.541	337.004	306.419	415.507	330.308	351.421	391.81	430.463	435.524	155.543	177.56	162.359	327.255	220.775
347.647	397.259	333.536	284.166	321.684	355.632	287.265	488.084	470.225	405.094	462.356	362.486	341.674	298.986	414.401	332.328	353.271	393.397	429.338	436.872	153.696	177.72	163.41	328.696	224.01
349.869	400.937	332.999	276.997	317.95	356.557	280.38	485.815	471.16	407.112	464.662	363.059	332.538	300.27	415.874	325.474	355.211	395.986	438.877	445.676	156.639	180.409	163.618	327.711	223.092
348.035	398.553	331.535	278.684	316.213	354.774	281.784	480.127	468.459	404.896	460.967	362.509	333.08	297.729	413.689	325.341	353.927	397.018	435.053	437.855	153.574	175.629	161.438	327.085	221.31
348.605	397.571	330.582	282.504	316.634	353.811	285.323	483.387	473.509	404.822	461.247	363.876	337.811	296.013	414.491	328.66	354.815	397.669	435.796	442.937	156.313	176.829	160.9	326.234	220.543
348.286	397.464	330.061	286.95	316.634	353.433	289.402	484.034	473.379	405.078	463.272	365.958	337.814	297.216	416.544	328.926	354.561	400.605	436.634	446.411	156.791	177.109	160.054	327.046	219.092
348.048	398.714	331.364	285.386	317.003	354.718	287.997	480.908	474.476	403.373	460.637	364.252	336.671	297.027	414.354	327.992	353.982	398.97	431.223	439.422	157.161	176.429	160.643	326.641	220.599
347.911	397.705	331.776	280.897	316.687	354.638	283.854	482.843	476.031	402.132	460.069	362.289	335.492	298.175	413.116	327.323	354.352	397.478	431.495	436.379	153.291	177.609	161.13	324.541	219.391
347.231	394.982	330.658	275.376	315.739	352.963	278.71	488.108	476.602	401.497	459.467	361.013	334.538	297.31	412.191	326.388	352.865	396.986	433.348	437.408	154.878	174.389	161.336	325.532	216.042
348.158	395.214	330.9	275.788	316.792	353.201	279.175	488.229	475.173	401.91	459.027	359.316	336.405	297.027	411.147	327.784	350.969	397.891	434.326	439.749	155.226	176.949	161.464	324.97	216.267
346.677	395.018	330.341	278.521	317.474	352.768	281.739	487.972	475.899	402.138	460.644	360.752	340.542	300.176	412.678	331.704	352.737	397.095	428.743	438.545	156.565	177.4	160.462	326.985	218.792
348.289	398.286	333.592	281.621	320.368	356.025	284.822	490.791	479.922	404.212	463.39	365.349	339.739	302.162	416.313	331.512	354.379	400.302	428.897	443.215	156.587	176.9	161.923	328.41	221.089
350.064	400.134	334.801	285.147	321.421	357.455	288.143	491.758	482.503	405.916	465.771	366.605	342.61	301.851	418.154	333.686	355.696	399.46	429.5	441.199	156.13	178.48	160.077	327.93	221.18
343.532	395.179	327.355	285.152	312.632	350.873	287.422	482.409	482.196	396.99	456.254	359.596	336.345	300.432	409.841	328.482	353.112	395.492	430.272	441.231	155.065	177.2	161.974	325.796	219.127
351.43	401.545	335.863	292.967	324.842	358.638	295.6	480.265	467.002	405.404	460.254	366.073	342.572	305.122	415.031	334.373	350.204	394.968	436.044	434.789	155.196	174.8	160.41	320.827	222.144
348.638	400.188	334.682	284.938	321.316	357.396	287.943	482.251	468.918	404.98	462.025	365.303	342.015	304.838	415.582	333.876	351.583	395.794	441.404	438.217	157.783	177.68	163.385	323.14	219.914
349.132	403.518	334.844	284.175	322	358.656	287.3	485.005	471.674	406.98	465.034	365.954	337.746	305.73	417.458	330.737	351.658	394.127	442.794	443	157.587	177.88	160.615	324.523	219.018
348.498	401.089	333.346	284.706	321.579	356.836	287.752	483.916	472.905	405.606	462.441	366.771	340.144	306.135	416.502	332.698	351.712	392.857	438.176	438.911	155.522	177.36	161.667	326.067	222.299
349.934	400.67	333.549	276.473	318.055	356.823	279.908	486.144	474.45	405.498	463.577	366.28	333.811	301.368	416.858	326.708	354.359	395.858	438.623	443.877	156.071	176.949	160.413	326.003	221.333
350.376	401.456	334.753	280.691	319.371	357.882	283.886	485.614	474.961	406.971	463.916	364.958	334.66	302.327	416.399	327.581	356.43	397.382	436.057	442.095	155.68	177.969	161.413	329.626	222.779
350.7	400.402	332.857	282.857	317.424	356.278	285.713	483.828	473.518	407.128	462.925	365.738	338.447	303.827	416.258	330.868	356.1	399.906	435.329	439.552	155.658	176.749	160.772	326.277	222.275
348.815	398.465	331.814	280.876	316.16	354.925	283.791	486.205	476.095	405.409	461.399	366.729	336.269	303.408	415.941	329.075	354.459	398.779	433.726	437.067	156.136	176.269	162.054	326.653	220.285
347.325	398.5	332.644	280.236	318.476	355.48	283.395	485.977	474.104	404.35	461.755	363.775	335.841	300.665	414.708	328.14	353.396	397.446	435.028	439.934	156.288	177.409	163.079	327.526	220.414
347.997	396.67	331.686	279.88	316.845	354.22	282.934	484.674	473.881	403.749	461.001	363.793	338.11	299.976	414.325	329.762	352.005	396.906	435.101	438.545	155.549	176.169	162.233	326.687	221.121
347.917	397.759	331.805	276.98	318.792	354.675	280.434	486.381	474.409	404.975	461.306	362.949	334.936	299.071	414.078	327.084	351.976	397.588	434.13	441.198	154.897	176.849	162.182	324.808	220.797
346.623	398.813	331.283	280.809	316.055	354.699	283.721	486.302	475.662	406.172	462.442	364.39	336.432	300.746	415.36	328.62	354.188	398.922	434.667	444.188	157.136	176.869	162.618	328.811	220.427
345.523	398.464	331.55	284.673	318.895	354.752	287.5	485.14	477.806	405.232	461.195	365.688	339.845	301.716	415.335	331.497	353.517	400.286	431.5	439.071	155.239	175.62	160.872	326.66	220.473
347.923	399.696	332.109	283.943	318.526	355.545	286.8	480.405	475.384	406.675	463.458	364.67	340.292	301.703	416.022	331.843	353.121	398.54	431.691	432.737	155.674	177.2	162.821	327.228	222.005
347.464	398.089	332.507	281.948	320.368	355.248	285.122	481.005	472.068	403.291	460.237	361.615	335.136	300.878	412.881	327.636	351.592	393.905	429.515	431.682	154.826	175.94	163.974	327.143	223.22
346.826	397	331.175	275.057	318.474	354	278.643	482.707	471.227	401.33	460.22	360.661	333.5	299.162	412.414	325.982	351.508	394.365	427.868	432.046	156.957	177.24	162.718	328.337	223.261
347.038	395.661	331.9	276.223	318.579	354.009	279.722	486.893	469.419	401.833	460.161	361.798	337.064	299.23	412.93	328.781	350.346	394.175	432.39	437.604	155.5	176.66	160.462	325.195	222.322
345.647	397.25	332.047	279.261	320.368	354.656	282.657	486.005	471.264	403.133	461.966	362.532	336.034	299.162	414.22	327.962	351.75	393.333	433.088	439.33	156.935	177.98	160	324.328	216.965
348.885	401.812	333.801	285.564	321.263	357.384	288.513	482.172	470.608	404.872	464.331	364.413	342.856	302.392	416.352	333.997	352.117	392.952	431.103	437.531	158.043	176.76	160.128	326.398	218.408
349.106	398.107	333.062	289.313	319.368	355.616	291.796	482.851	470.631	403.591	460.178	366.248	341.538	302.486	415.075	332.988	351.667	395.27	430.404	435.748	157.043	177.74	160.051	324.818	217.706
347.633	399.009	329.923	283.066	316.329	353.879	285.813	484.289	473.971	401.924	461.899	361.417	338.103	297.86	413.65	329.292	352.988	396.434	434.607	437.183	156.482	175.009	161.311	326.081	220.273
348.475	397.107	331.691	280.355	317.593	354.374	283.431	485.368	476.833	403.614	462.154	361.518	339.596	297.63	413.83	330.408	355.13	398.592	433.04	436.54	155.352	174.969	160.106	324.616	217.498
348.645	399.331	331.909	281.554	317.171	355.288	284.496	487.717	478.072	404.983	463.154	364.032	338.853	300.09	415.557	330.366	357.946	401.799	436.202	443.95	153.786	178.689	159.619	327.005	218.382
350.935	399.911	333.535	284.563	318.119	356.551	287.335	490.163	477.129	404.146	461.73	364.371	337.986	298.995	414.98	329.449	355.896	399.91	438.165	449.419	156.982	178.569	162.619	326.701	221.09
352.743	399.991	332.625	287.729	317.698	355.984	290.205	486.647	474.682	404.446	461.747	364.885	337.793	300.887	415.235	329.712	354.646	396.688	436.96	448.451	152.895	176.189	161.798	324.269	218.741
349.169	396.581	331.482	281.497	316.435	354.055	284.383	485.67	474.791	404.781	461.323	363.252	334.448	300.184	414.231	326.946	355.6	398.069	436.908	446.22	154.591	176.389	162.465	327.54	220.422
349.496	397.929	332.378	280.772	317.645	355.108	283.818	483.619	475.921	402.609	459.798	363.133	334.3	299.806	413.381	326.748	354.246	396.434	434.32	442.639	155.417	177.489	161.029	325.88	217.827
350.509	398.545	332.307	281.454	318.277	355.275	284.496	486.103	476.404	403.515	461.315	364.454	337.6	300.914	414.804	329.567	354.838	397.291	433.004	439.529	154.613	177.449	160.157	325.491	219.665
346.489	397.643	331.687	285.711	317.316	354.557	288.322	482.363	477.045	404.276	462.754	364.798	338.394	303.824	415.718	330.825	355.362	399.302	430.86	437.018	156.826	178.16	163	325.447	219.577
347.651	399.33	332.664	289.673	320.263	355.78	292.2	481.767	477.326	405.852	462.059	364.954	340.659	301.608	415.432	332.109	353.233	397.556	431.904	438.211	156.652	178.4	162.744	325.109	220.486
348.4	401.188	333.256	284.611	320.368	356.811	287.565	487.888	472.767	406.458	463.39	367.706	343.64	305.162	417.445	335.216	353.25	394.333	434.735	438.709	156.935	176.7	161.667	326.568	220.744
348.83	400.92	334.877	281.464	322.684	357.777	284.87	490.935	477.093	406.778	462.551	367.761	341.875	305.73	417.035	333.962	351.296	395.81	436.36	436.654	156.652	177.18	162.385	328.386	221.506
346.306	397.312	333.517	279.744	320.947	355.638	283.148	487.4	477.437	403.837	460.254	363.395	339.549	302.946	413.745	331.535	348.05	396.349	437.147	438.97	156.174	176.38	162.667	325.717	222.803
345.034	398.652	332.536	272.199	318.684	355.461	276.039	486.581	474.237	402.301	461.483	359.073	332.152	303.838	412.308	325.953	350.821	394.667	433.941	437.595	156.565	176.86	161.667	327.456	223.927
346.119	399.482	333.976	273.242	320.526	356.69	277.148	482.926	470.658	403.049	460.398	361.807	330.606	302.5	413.057	324.453	348.55	395.714	430.147	435.366	156.935	177.54	160.692	327.547	223.605
345.715	398.705	330.758	275.9	317.632	354.319	279.348	483.66	470.179	401.956	459.381	361.798	335.133	300.284	412.524	327.503	349.608	395.27	434.632	436.652	154.783	176.64	158.769	324.14	221.028
346.743	397.813	331.525	272.456	317.233	354.511	276.155	488.422	474.278	402.469	460.695	361.399	332.894	300.641	413.015	325.832	352.634	395.529	436.791	439.56	153.55	175.59	161.952	326.8	219.796
348.586	400.947	334.639	280.977	320.075	357.631	284.207	486.497	477.171	407.178	466.568	365.206	332.701	300.668	417.896	325.687	356.997	402.434	444.232	450.443	155.898	177.11	162.311	325.268	218.287
350.033	399.965	332.625	287.034	318.865	355.975	289.663	483.594	475.307	407.464	461.763	369.344	339.136	302.087	417.385	331.024	356.526	399.926	436.202	441.308	155.594	176.45	161.593	324.077	218.061
349.301	399.018	331.525	284.214	316.865	354.929	286.911	483.311	474.538	408.134	463.559	368.903	340.697	300.884	418.108	331.98	357.276	399.64	436.107	441.008	155.355	177.41	160.337	327.779	221.251
348.446	397.036	330.26	284.456	315.707	353.415	287.037	482.408	471.977	403.533	460.78	365.436	339.364	299.303	414.998	330.592	353.197	396.561	433.335	436.843	156.507	175.59	160.208	326.773	219.963
349.377	396.777	330.53	280.556	316.286	353.501	283.507	480.283	473.375	403.366	460.085	363.188	339.557	300.06	413.557	330.909	352.776	394.783	431.592	435.159	155.485	175.91	162.439	325.211	220.029
347.897	396.411	330.833	284.044	316.97	353.573	286.763	482.757	470.16	404.971	460.28	360.867	342.583	295.52	412.544	332.279	353.813	396.053	430.158	436.203	156.963	175.39	161.798	327.816	220.702
350.637	399.143	334.103	284.442	318.233	356.656	287.233	487.399	473.297	405.641	463.763	365.344	338.572	299.02	416.504	329.912	353.547	397.592	434.327	439.482	154.659	176.21	162.465	327.809	224.092
350.072	400.714	333.616	289.834	320.421	356.882	292.361	484.386	472.623	406.182	463.441	366.679	341.644	302.608	416.978	333.098	353.65	397.524	430.816	436.908	160.304	177.54	162.821	329.337	223.423
350.404	400.955	333.474	287.839	321.053	356.873	290.583	482.744	471.363	405.512	463.839	365.083	340.106	304.514	416.418	332.314	354.046	397	431.61	437.991	156.478	176.68	161	325.386	222.471
348.991	401.17	332.626	284.033	319.211	356.393	286.939	483.06	471.893	403.862	461.924	364.725	335.167	302.514	415.251	328.018	353.042	393.429	430.221	437.277	156.957	178.66	162.333	326.854	219.843
348.451	400.196	332.787	282.844	319.316	356.161	285.857	484.688	473.478	402.547	462.314	362.147	336.966	302.23	414.216	329.361	351.804	394.984	432.934	439.735	155.739	177	161.103	323.93	218.423
347.855	399.125	333.161	281.095	319.737	356.034	284.287	484.405	475.59	403.586	461.008	361.459	332.527	302.311	413.207	325.911	351.388	394.968	430.515	439.904	154.13	176.78	160.846	326.143	219.01
347.404	397.089	332.322	281.431	320.579	354.78	284.665	481.158	474.555	402.389	460.068	362.257	337.03	299.405	413.101	328.793	350.621	394.016	428.779	436.3	156.348	177.94	161.385	325.295	219.522
347.157	399.339	332.166	280.474	319.316	355.458	283.683	483.005	474.738	401.02	461.051	360.872	339.072	300.446	412.947	330.615	351.717	396.968	430.5	436.082	155.326	176.64	161.59	325.021	219.8
347.191	397.295	332.45	282.455	320.105	354.935	285.565	485.228	475.913	400.596	459.814	361.523	339.061	299.892	412.617	330.485	350.183	394.159	430.537	435.828	155.5	177.54	160.769	324.283	217.261
346.791	398.381	332.551	279.349	318.048	355.377	282.546	489.043	474.881	403.893	461.784	363.739	337.847	301.253	414.705	329.835	351.515	395.76	434.411	439.311	155.258	177.775	160.241	326.495	217.809
347.999	398.452	332.139	280.439	317.838	355.133	283.528	487.09	476.033	404.809	463.174	361.721	337.715	298.131	414.459	329.048	354.269	399.189	435.139	438.409	155.867	180.075	161.01	327.084	219.935
347.029	396.836	332.224	278.738	318.154	354.628	281.994	485.778	476.277	405.873	462.606	363.051	339.601	299.672	414.802	330.859	354.915	400.141	435.897	439.052	155.975	176.835	162.292	324.89	219.447
346.923	398.345	332.466	278.098	318.048	355.309	281.398	487.68	475.576	406.262	463.453	364.886	338.681	302.509	416.124	330.761	356.011	397.903	435.926	442.965	156.454	178.335	162.702	327.787	220.414
345.948	397.425	332.892	278.529	319.154	355.269	281.885	485.336	474.945	406.252	463.598	366.262	338.646	302.009	416.859	330.625	354.269	399.173	434.367	442.412	155.823	176.435	162.215	325.398	220.946
350.774	399.55	333.049	279.269	317.575	356.108	282.433	486.025	474.613	408.395	463.513	367.73	336.112	304.144	417.52	329.113	354.773	398.681	433.191	441.757	156.367	179.775	161.6	326.735	220.705
349.314	400.997	331.854	285.795	316.838	355.829	288.359	483.42	474.699	407.257	463.572	365.968	341.366	300.807	416.705	332.486	355.432	397.728	435.647	437.904	154.584	177.175	160.292	325.856	221.457
351.804	401.024	334.627	286.25	318.996	357.65	288.955	486.387	474.848	407.4	464.123	367.73	337.412	301.834	417.837	329.622	355.848	399.173	438	441.627	155.41	178.435	159.907	327.504	220.948
350.868	400.696	333.318	289.697	320.211	356.681	292.217	481.86	472.052	404.197	462.593	366.477	339.379	302.27	416.441	331.254	352.217	397.841	433.728	439.501	156.391	177.3	162.026	326.413	219.944
351.613	400.795	333.64	284.815	320.632	356.926	287.774	483.27	473.021	405.369	463.008	365.752	336.735	306	416.308	330.006	353.1	395.762	432.75	436.844	157.043	175.6	161.128	324.954	219.762
346.949	399.116	332.474	282.133	318.737	355.582	285.157	485.716	474.097	400.734	460.729	364.945	336.557	302.365	414.736	329.071	350.621	393.492	431.029	436.041	156.217	177.06	161.538	324.799	218.514
347.736	398.679	333.493	277.166	320.684	356.096	280.761	486.163	474.023	402.261	459.458	361.927	335.318	300.459	412.626	327.686	350.075	394.444	433.676	440.664	155.826	176.14	159.231	324.441	217.448
347.506	399.518	331.517	282.213	318.211	355.096	285.187	486.93	471.551	403.892	462.034	363.092	341.386	300.5	414.524	332.435	350.288	391.762	433.522	438.352	157.087	177.54	160.333	326.198	221.608
346.655	397.964	331.967	281.863	319.316	354.851	284.957	488.116	473.049	403.118	460.873	366.266	338.273	302.608	415.445	330.465	350.704	392.524	434.426	440.204	156.717	176	158.821	324.547	219.484
347.298	397.679	331.91	278.284	319.158	354.715	281.661	485.814	473.225	403.236	461.61	362.899	339.727	300.608	414.211	331.163	350.421	393.19	431.632	434.256	155.891	177.96	162.41	325.836	219.03
349.098	402.473	334.796	284.062	321.474	358.263	287.152	486.098	476.204	404.039	464.864	363.725	338.295	302.676	416.3	330.497	352.133	394.476	432.61	437.275	157.196	177.46	162.077	327.091	222.559
349.478	401.68	333.732	280.752	319.255	357.293	283.933	484.077	475.083	407.356	463.044	365.011	335.679	302.001	415.971	328.306	352.727	396.554	432.898	441.706	155.913	177.974	164.185	328.018	223.703
349.788	399.716	333.401	280.429	318.255	356.396	283.555	482.105	473.767	404.868	462.984	365.259	338.728	302.326	416.059	330.758	353.406	397.268	430.104	438.983	157.609	175.174	160.749	327.315	223.991
351.061	400.734	334.832	282.595	320.097	357.684	285.694	481.291	473.965	407.267	463.188	364.36	335.323	302.528	415.733	328.143	355.186	399.966	431.825	437.315	155.804	176.874	162.262	325.711	221.93
350.725	400.145	332.292	283.866	317.15	355.82	286.616	483.612	473.304	406.11	465.51	366.644	338.808	301.731	418.037	330.69	355.131	398.681	433.487	436.271	156.326	177.114	160.878	326.774	223.141
348.457	400.064	332.965	283.984	318.676	356.232	286.851	482.17	472.963	406.587	463.128	364.974	336.736	300.569	415.997	328.818	355.881	401.141	435.494	438.205	154.304	176.254	160.878	324.762	220.171
347.256	399.252	332.761	285.605	317.834	355.817	288.268	481.537	472.988	407.474	462.95	365.452	338.05	300.718	416.134	329.877	354.148	398.823	433.744	436.077	155.131	178.374	161.467	326.869	219.875
350.614	399.18	332.77	282.794	318.518	355.798	285.746	483.956	474.959	404.292	460.493	363.919	338.099	299.191	414.121	329.581	353.631	397.442	435.398	438.397	155.435	176.874	159.724	325.796	217.806
349.444	399.243	332.837	281.444	317.676	355.863	284.437	484.472	474.664	404.223	461.773	362.754	338.194	300.339	414.226	329.906	353.611	398.236	434.59	442.971	157.087	177.834	162.544	326.486	219.224
349.766	396.348	332.682	280.479	319.895	354.759	283.735	481.033	475.996	402.138	460.119	362.743	337.307	301.257	413.361	329.414	352.225	397.873	430.257	438.158	155.978	176.76	161.333	325.818	220.091
348.426	400.589	333.246	277.934	319.526	356.598	281.37	482.693	473.711	402.877	460.864	362.303	335.739	301.757	413.537	328.299	351.85	398.857	431.824	438.684	155.609	177.46	160.821	326.094	218.451
346.323	398.786	331.602	284.569	318.842	354.898	287.4	480.312	470.196	405.118	462.636	362.826	340.58	300.757	414.709	331.861	352.417	393.556	429.691	434.746	156.739	178.52	162.308	326.076	219.625
346.923	399.08	332.355	284.957	320.105	355.492	287.861	483.205	470.79	403.621	462.534	365.514	339.375	302.162	415.947	331.228	351.621	394.413	431.324	434.263	157	177.36	160.641	324.489	218.19
345.251	396.17	330.991	281.232	319.316	353.591	284.378	482.177	472.515	404.31	461.661	362.569	338.265	300.892	414.079	330.083	350.788	394.889	430.941	430.485	156.761	177.34	161.41	326.535	220.901
345.102	396.527	331.251	280.308	319.579	353.885	283.552	483.247	474.068	403.167	461.22	363.239	338.159	300.824	414.172	329.985	350.312	392.397	428.471	432.114	155.935	176.54	163.436	326.131	222.208
344.74	395.92	331.242	280.754	319.316	353.669	283.939	487.451	473.301	403.571	460.831	362.982	338.72	301.23	413.846	330.512	351.542	393.238	433.14	440.265	154.978	177.48	160.897	325.729	220.468
344.932	395.911	331.744	280.938	318.842	353.994	284.07	490.428	472.532	402.67	461.407	363.055	339.527	301.73	414.181	331.251	350.517	390.238	433.551	440.371	157.087	177.86	162.077	326.267	219.152
347.661	399.977	332.299	280.875	319.606	355.767	284.075	490.833	472.213	405.856	462.434	364.006	340.028	301.952	415.171	331.692	354.775	394.68	435.807	442.414	155.736	176.232	161.844	326.544	219.933
349.712	400.138	333.588	282.833	320.185	356.664	285.918	488.074	473.145	404.886	463.112	365.62	338.391	304.033	416.298	330.87	355.57	398.14	432.197	438.832	156.366	178.052	164.715	326.267	219.474
349.121	399.352	334.014	285.34	320.553	356.671	288.249	485.972	473.951	406.191	464.316	365.675	343.543	301.642	416.95	334.37	356.037	400.331	434.168	440.588	155.018	177.172	162.305	325.866	219.953
352.027	401.906	334.218	288.463	319.869	357.689	291.057	488.2	474.087	406.29	463.596	368.685	341.3	305.29	418.021	333.417	356.549	399.077	436.565	443.242	154.845	175.992	163.408	326.936	219.079
352.291	399.951	333.289	289.193	319.448	356.404	291.692	486.684	474.896	405.999	461.757	366.565	342.213	303.844	416.047	333.813	353.82	397.505	433.829	439.446	157.149	177.112	160.331	327.632	221.231
351.41	398.308	332.394	283.553	320.027	355.25	286.566	487.805	477.182	403.915	462.562	363.648	338.853	303.412	415.065	331.095	353.816	397.712	433.543	440.176	155.236	176.372	161.28	327.419	222.13
349.099	399.076	332.403	280.979	319.659	355.522	284.175	485.628	474.949	403.177	461.74	362.758	337.554	302.209	414.21	329.816	353.149	398.077	433.307	440.102	157.018	179.232	163.869	327.535	220.55
349.861	399.156	332.318	281.804	319.501	355.494	284.918	485.661	473.782	404.211	461.638	364.4	340.986	301.358	414.946	332.31	353.487	397.14	432.785	438.64	154.91	177.232	162.895	326.425	219.705
351.915	400.464	332.028	281.213	318.632	355.759	284.304	484.442	478.969	405.153	464.585	366.229	333.057	303.176	417.357	326.515	355.092	401.016	433.478	441.151	154.783	176.28	162.692	326.511	219.808
349.723	401.589	334.123	283.896	320.684	357.517	286.935	488.06	475.305	406.833	464.347	369.128	338.822	305.73	418.626	331.577	354.225	396.857	434.39	441.192	155.826	177.46	162.154	326.009	220.471
347.434	398.312	332.706	287.37	319.842	355.455	290.052	487.963	474.687	403.675	462.466	364.936	345.25	302.122	415.634	335.808	352.554	392.778	432.5	439.318	155.978	178.36	164.564	325.991	219.871
348.864	402.259	333.1	287.867	320	357.081	290.522	485.493	477.12	406.271	464.339	362.899	342.227	299.595	415.63	332.893	352.254	392.095	432.662	438.714	157.913	177.54	165.615	325.07	222.273
346.711	399.92	333.09	278.645	321.579	356.263	282.191	482.251	477.008	403.286	460.449	362.982	332.72	302.851	413.648	326.18	352.362	396.794	435.199	438.84	154.891	176.46	164.333	325.535	223.109
344.323	396.705	333.455	274.261	321.211	355.387	278.139	478.921	471.66	399.695	458.169	357.395	332.398	299.216	409.78	325.133	349.621	395.476	431.831	435.217	155.37	174.86	160.256	324.264	221.078
347.757	402.134	333.801	278.033	320.737	357.495	281.561	480.702	472.932	405.498	465.975	361.174	335.742	300.135	415.652	327.947	354.025	396.54	433.669	440.851	154.87	177.24	159.59	325.009	221.02
350.613	402.482	334.602	288.782	320.053	358.139	291.365	481.679	469.903	406.699	464.542	371.211	337.405	306.405	419.727	330.618	351.904	394.492	432.647	441.474	155.848	176.12	159.692	325.988	222.273
348.179	398.131	331.44	283.004	319.134	354.565	285.989	480.894	467.994	403.076	458.558	367.523	333.376	302.825	414.845	326.688	350.516	394.581	430.944	434.907	156.279	173.492	161.432	325.658	219.621
345.703	396.31	329.725	275.141	317.397	352.813	278.632	484.178	468.528	401.776	458.134	359.331	336.444	302.123	410.691	328.931	352.42	395.597	432.481	432.859	154.279	175.232	159.894	326.023	219.049
346.298	394.453	330.241	277.72	318.503	352.506	281.089	482.834	471.622	402.293	457.558	359.863	339.774	299.393	410.647	330.934	351.774	396.661	432.253	435.649	155.258	175.452	160.329	326.458	217.512
346.839	397.515	332.545	280.364	320.082	355.073	283.645	481.62	472.921	403.859	460.55	362.734	342.133	297.42	413.58	332.345	351.783	399.359	433.569	434.495	156.453	175.092	162.483	325.576	216.495
346.86	396.042	332.393	282.952	318.661	354.463	285.902	481.196	474.901	405.189	461.829	363.707	339.168	301.636	414.713	330.951	352.483	398.074	432.253	431.939	155.758	178.452	167.022	327.701	219.882
347.073	398.605	331.398	287.942	318.503	354.701	290.467	484.894	475.041	405.864	461.795	364.065	341.997	302.366	414.867	333.321	355.274	396.423	433.496	436.836	155.953	179.032	164.842	329.819	222.545
349.95	399.319	334.696	286.056	321.819	357.104	289.011	487.192	474.21	407.771	463.863	366.725	341.308	303.258	417.219	332.978	355.903	399.518	436.179	437.669	156.432	178.732	164.124	326.014	223.439
350.137	401.426	332.957	286.274	320.24	356.698	289.08	484.95	472.369	406.736	465.194	365.753	340.467	305.19	417.444	332.744	355.533	396.201	432.826	438.003	157.084	177.692	165.253	328.421	222.414
349.813	399.723	332.602	288.483	319.684	355.876	291.061	484.8	473.019	406.901	464.39	366.743	339.879	303.662	417.502	331.95	354.196	396.333	433.338	438.078	157.065	177.74	161.282	325.307	220.367
351.226	401.045	334.355	285.303	321.526	357.48	288.296	488.953	473.313	406.123	465.093	367.872	337.655	303.554	418.41	330.189	354.038	395.921	432.529	441.556	156.261	178.14	160.718	325.836	220.757
349.413	398.848	332.436	281.981	319.316	355.464	285.065	487.749	472.957	403.419	461.847	364.752	338.14	303.851	415.225	330.633	350.212	390.714	430.816	439.961	156.609	179.14	160.385	327.067	220.972
348.757	398.054	332.877	280.246	320.526	355.477	283.574	489.433	473.608	404.015	462.754	362.78	340.576	301.811	414.749	332.089	352	396.222	430.618	440.265	155.761	178.16	160.795	325.076	218.838
348.081	400.062	333.251	283.967	320.421	356.418	286.978	489.47	477.507	402.931	463.136	363.367	340.614	302.419	415.229	332.251	354.054	397.032	431.993	440.979	155.326	178.06	161.769	327.119	220.01
345.545	397.143	331.09	284.735	317.632	353.994	287.452	486.195	473.72	402.025	460.856	363.55	344.011	300.608	414.132	334.509	352.546	395.714	428.36	436.874	155.391	176.76	162.974	326.921	219.739
348.438	398.357	331.844	280.507	318.842	354.907	283.674	484.507	472.957	403.552	461.11	362.743	341.159	300.689	413.877	332.299	353.4	396.302	431.816	439.856	158.413	178.86	163.436	325.587	221.861
344.796	396.179	330.384	282.569	317.684	353.198	285.47	482.563	469.837	402.069	459.373	360.624	342.716	299.743	411.956	333.308	351.992	393.73	429.75	436.984	156.174	177.28	163.744	324.271	220.856
347.302	397.08	333.559	274.611	318.684	355.585	278.252	478.307	464.784	405.158	459.636	357.202	331.542	301.257	410.449	324.911	350.296	387.683	417.478	427.297	154.543	177.42	165.026	326.675	228.081
345.162	397.071	331.791	277.687	318.789	354.427	281.083	471.572	460.751	403.877	459.907	356.064	332.473	298.973	410.044	325.139	349.837	388.444	417.632	423.297	156.543	176.6	165.667	325.456	227.284
342.547	395.999	329.473	274.419	315.017	352.542	277.772	466.453	460.605	400.033	460.798	354.967	330.956	296.148	409.98	323.335	349.96	385.04	415.679	422.477	153.504	177.111	166.181	325.917	228.481
345.006	396.383	330.985	276.646	316.543	353.662	279.941	469.183	465.234	401.348	461.925	354.077	328.293	296.027	410.138	321.229	352.485	390.548	420.944	427.113	157.156	176.331	165.745	326.719	230.919
344.249	396.24	331.113	281.073	317.122	353.696	284.05	469.16	465.587	400.895	459.62	354.691	327.96	298.648	409.235	321.542	353.581	392.246	427.871	430.836	155.96	177.391	167.232	321.996	230.393
347.313	398.526	331.473	276.186	317.385	354.724	279.589	470.513	466.789	401.776	461.772	352.59	333.744	298.608	409.346	326.051	354.902	393.484	427.304	431.438	157.895	178.091	169.309	322.266	225.041
341.176	395.035	327.269	268.675	313.543	350.768	272.38	465.187	462.609	398.17	458.221	349.783	333.831	297.027	406.152	325.773	351.614	388.183	422.363	424.113	154.2	175.391	161.873	321.513	221.851
342.483	393.58	328.378	268.13	313.911	350.987	271.911	466.913	462.651	398.111	458.433	350.398	330.85	294.162	406.557	322.818	350.064	386.437	418.525	420.726	156.243	176.611	161.873	322.321	221.117
343.547	394.883	328.208	275.978	313.122	351.328	279.046	465.267	461.391	398.382	458.306	350.545	333.789	294.486	406.561	325.184	349.585	385.929	418.113	420.855	155.243	175.231	162.976	324.595	221.238
341.24	392.178	327.089	272.106	313.227	349.659	275.502	459.708	458.731	394.796	456.171	346.343	331.687	291.243	403.434	322.832	349.206	389.008	415.201	416.521	154.547	173.831	161.719	323.373	222.874
338.421	391.5	326.133	267.033	313.105	348.799	270.839	459.716	456.796	394.424	454.712	345.395	330.367	295.973	402.22	322.837	348.5	386.762	411.728	413.03	153.174	173.74	161	320.286	219.205
339.877	391.786	327.232	269.597	314.105	349.616	273.274	461.726	458.12	393.892	456.534	345.523	332.841	293.946	403.229	324.325	345.913	386.317	412.5	415.423	155.457	175.92	162.282	323.137	221.962
337.745	391.723	326.318	267.28	313.789	348.997	271.122	463.34	458.132	393.611	457.466	343.716	332.826	294.162	402.846	324.361	346.429	381.841	411.338	412.59	154.152	173.36	164.615	321.614	220.843
342.885	396.045	328.763	276.735	315.842	352.093	279.965	467.665	462.184	400.286	460.627	346.596	336.413	293.284	405.872	326.97	348.017	387.159	415.588	415.961	154.87	174.36	162.333	324.401	225.094
344.991	398.027	331.175	284.777	318.789	354.356	287.587	470.474	466.157	400.621	462.271	352.312	334.689	297.608	409.471	326.571	348.083	386.651	417.147	422.124	156.674	176.42	164.231	326.018	225.851
342.694	396.991	330.455	278.469	318.368	353.526	281.765	468.107	465.819	398.123	459.322	350.028	333.845	295.77	406.841	325.509	349.638	388.587	419.566	422.3	155.304	174.82	164.103	323.514	225.757
341.264	393.134	329.322	270.782	316.684	351.449	274.574	465.753	463.594	397.256	457.093	349.78	330.761	297.932	405.564	323.574	347.013	384.714	414.426	418.506	156.217	176.9	163.897	325.492	223.965
341.613	394.83	328.929	274.071	315.368	351.78	277.483	466.758	464.414	398.384	458.822	350.514	332.337	296.216	406.815	324.429	348.25	384.667	414.897	416.535	154.696	176.3	162.359	322.602	222.962
341.802	395.08	329.506	272.46	314.666	352.243	275.947	468.249	461.435	398.189	458.144	350.369	329.419	294.77	406.394	321.833	348.883	387.001	421.067	424.478	155.029	175.511	164.566	325.525	227.782
343.624	394.776	330.459	273.304	316.035	352.76	276.834	467.969	460.278	398.603	460.153	351.562	331.279	296.176	408.011	323.594	351.063	386.16	418.339	424.569	154.072	177.711	164.438	327.504	226.641
343.364	395.258	328.937	276.01	314.666	351.934	279.204	467.021	462.128	399.834	459.127	351.589	329.196	294.716	407.491	321.647	351.558	391.287	422.722	425.86	156.029	176.511	162.746	323.479	224.722
345.011	392.83	329.108	277.11	314.929	351.203	280.234	468.625	461.897	400.908	459.763	355.103	331.003	297.527	409.509	323.674	351.213	390.08	420.677	424.521	156.681	175.911	163.823	326.415	226.446
343.309	395.821	329.468	277.446	315.456	352.476	280.586	466.262	459.647	400.834	460.093	353.489	332.294	296.878	408.905	324.54	351.279	388.795	419.898	421.576	154.616	176.191	165.31	324.227	226.446
342.241	394.615	330.094	274.844	315.245	352.466	278.182	463.514	459.629	401.49	458	352.085	330.469	296.514	407.143	323.035	350.954	389.509	417.986	417.802	155.072	176.111	162.643	324.549	225.595
342.653	394.178	328.881	275.915	313.35	351.522	279.008	467.109	462.918	401.618	461.331	352.58	332.268	297.054	409.112	324.558	352.821	388.652	418.317	420.473	155.485	176.511	165.592	324.403	227.603
345.394	395.535	330.44	274.693	314.245	353.011	277.96	468.258	468.421	397.544	458.814	351.782	331.605	295.878	407.42	323.783	352.983	391.414	422.869	425.441	155.007	175.171	162.438	322.382	223.666
345.264	394.741	330.555	274.592	317.474	352.811	278.135	467.33	464.705	397.759	457.814	351.716	332.617	298.608	406.868	325.172	351.154	387.032	417.846	424.197	155.13	176.5	164.949	325.346	224.289
344.574	396.009	330.109	273.782	317.158	352.96	277.365	467.623	461.19	398.241	459.297	351.349	332.356	297.973	407.463	324.828	348.85	386.968	418.765	423.668	155.109	175.86	164.667	321.784	222.818
341.868	395.616	329.692	278.943	316.947	352.551	282.083	464.712	459.959	397.227	458.068	352.459	332.595	296.919	407.357	324.784	348.112	386.587	416.353	419.311	155	177.62	163.179	323.413	222.438
344.46	396.161	329.517	279.284	316.947	352.625	282.396	466.223	460.866	399.911	460.686	351.908	332.856	297.662	408.454	325.151	350.454	386.048	414.294	414.158	156.413	176.78	165.179	323.237	225.01
344.545	397.339	332.085	280.417	318.474	354.712	283.561	468.884	460.757	400.089	460.415	354.881	331.633	296.946	409.74	324.038	347.612	388.127	416.691	420.016	155	174.98	164.231	324.699	225.025
341.557	392.929	327.251	274.057	314.684	350.025	277.413	469.512	458.569	396.251	457.525	348.688	333.17	296.027	405.264	325.038	346.471	383.73	413.779	418.876	157.326	176.22	165.692	325.739	225.716
340.119	391.25	327.972	268.81	316	349.913	272.709	466.684	459.647	394.571	455.263	345.119	330.091	292.716	402.374	321.908	346.033	385.651	416.61	419.968	155.022	173.56	163	322.043	222.625
340.098	392.58	327.578	268.82	314.368	350.118	272.583	464.656	458.647	396.074	457.619	346.413	332.231	294.608	404.22	323.994	345.392	383.81	412.11	417.382	154.152	175.72	164.256	324.559	225.749
342.208	396.975	330.4	273.16	316.064	353.485	276.705	464.492	464.446	398.44	461.99	350.248	331.874	294.795	408.334	323.756	349.022	388.17	415.413	421.886	156.256	176.152	162.872	321.553	224.896
343.647	396.528	330.281	273.781	315.643	353.253	277.239	465.399	463.036	400.337	460.854	349.697	333.469	296.132	407.48	325.294	349.914	389.344	417.531	420.184	155.408	178.772	162.026	324.163	226.628
342.519	394.609	329.129	268.961	315.433	351.835	272.8	465.887	465.446	400.529	459.786	352.156	332.999	298.727	408.105	325.495	351.472	387.582	416.531	423.598	154.973	176.532	163.743	325.072	223.967
340.706	396.243	328.665	271.577	314.38	352.098	275.113	465.627	461.223	400.071	460.363	349.321	334.124	293.673	407.044	325.268	351.502	388.82	421.06	422.973	155.386	174.852	160.949	321.091	221.55
343.285	394.716	328.092	271.032	314.117	351.194	274.592	464.329	461.211	399.519	458.439	349.202	331.427	296.241	405.986	323.723	351.91	385.344	418.377	418.955	156.147	175.952	162.974	324.331	224.375
343.319	396.939	330.158	275.97	315.485	353.315	279.235	466.827	462.269	401.317	460.125	352.523	330.832	295.132	408.458	323.016	351.56	387.662	417.752	420.381	156.604	176.452	163.743	323.966	223.689
343.144	395.787	329.983	277.496	315.275	352.801	280.618	467.068	463.24	401.342	461.93	351.991	336.006	295.578	409.14	327.155	351.531	388.265	420.406	421.68	155.756	176.332	162.692	320.525	223.258
344.076	395.841	331.106	278.714	316.591	353.553	281.844	466.552	464.254	399.869	459.769	354.174	333.374	295.538	409.066	325.09	351.448	387.154	417.105	422.177	154.213	177.352	163.615	324.595	225.712
343.979	393.705	328.791	276.175	316.263	351.3	279.487	464.94	460.882	398.837	457.347	352.202	332.947	296.27	406.859	324.917	349.358	388.476	415.809	418.011	154.848	175.12	163.897	321.325	222.532
343.881	397.125	329.066	275.284	315.947	352.666	278.643	463.065	459.278	397.522	459.441	351.743	332.424	298.284	407.727	324.95	348.821	388.587	417.272	419.215	154.935	175.38	162.923	324.532	223.765
345.234	397.866	332.469	278.9	319.053	355.146	282.217	465.995	461.977	400.335	460.805	352.642	331.36	298.851	408.868	324.243	346.958	387.317	413.897	418.176	156.674	175.44	165.026	325.65	224.435
342.664	395.804	330.137	278.995	316.789	352.907	282.117	467.781	462.722	398.128	459.22	349.211	334.477	296.689	406.396	326.204	347.404	388.841	418.522	421.208	155.196	175.86	163.769	324.629	226.795
341.877	394.214	329.047	273.839	315.895	351.644	277.313	467.256	459.833	397.739	457.932	351.972	331.845	298.581	407.053	324.562	347.367	385.984	414.544	418.858	156.174	176.28	165.205	327.362	226.276
342.545	395.152	329.299	275.45	316.105	352.133	278.809	467.284	461.73	397.823	459.237	349.037	332.201	294.689	406.322	323.988	347.388	385.746	415.897	419.13	154.326	176.6	164.128	321.66	222.109
339.957	392.464	327.284	271.024	314.526	349.885	274.617	465.512	462.262	396.044	458.314	348.385	331.295	298.203	405.529	324.05	348.304	384.524	418.449	419.54	155.891	175.02	163.308	324.067	223.868
341.562	394.402	329.009	270.844	315.368	351.684	274.522	461.433	459.819	397.305	457.475	349.596	331.277	295.054	405.674	323.346	347.817	382.936	410.14	413.897	154.87	175.68	163.692	323.474	224.291
341.357	394.292	328.863	271.841	313.956	351.551	275.32	466.132	462.445	396.996	458.819	348.605	331.131	294.779	405.898	323.172	348.422	388.851	417.544	417.706	155.844	174.251	162.284	323.872	226.853
344.136	395.542	331.091	275.386	316.272	353.44	278.764	467.402	462.169	399.247	459.167	352.825	330.074	296.103	408.105	322.636	349.343	387.042	415.397	417.431	158.148	178.131	164.899	325.194	224.808
345.425	396.212	330.427	275.907	315.535	353.238	279.181	466.755	462.831	399.819	460.421	351.312	333.108	294.441	408.03	324.642	351.927	391.026	421.257	424.051	155.757	175.531	163.438	320.604	222.833
343.804	394.792	329.906	272.907	315.903	352.406	276.459	469.048	462.012	397.794	458.396	352.798	330.559	297.09	407.691	323.231	349.66	387.391	418.846	424.989	155.974	177.971	162.951	325.629	223.312
344.731	395.658	331.65	273.4	317.377	353.845	277.033	467.053	461.833	399.287	459.294	349.77	332.062	294.549	406.704	323.849	350.568	387.359	419.515	424.939	153.974	176.491	162.771	321.215	222.494
344.799	398.578	331.058	278.424	317.588	354.471	281.659	465.9	462.29	400.124	461.896	350.679	335.066	295.874	408.492	326.485	351.327	389.169	421.75	422.161	155.322	176.971	161.335	321.279	220.636
345.906	397.846	331.37	278.135	316.061	354.421	281.268	465.83	461.371	401.883	462.709	352.963	333.097	298.32	410.012	325.483	353.268	385.772	416.243	421.591	155.583	177.271	164.207	325.455	225.633
347.536	397.81	332.171	280.485	316.798	354.932	283.486	467.221	460.451	400.966	461.938	353.789	334.377	297.563	410.008	326.317	351.468	389.819	418.647	421.875	154.518	176.291	163.951	325.157	227.314
344.379	393.857	328.744	274.175	316.526	351.322	277.674	468.223	459.932	399.099	458.542	353.239	331.727	297.297	407.978	324.189	348.696	386.587	412.272	417.327	155.478	176.94	165.103	327.228	227.187
342.06	392.893	328.123	272.763	315.105	350.582	276.261	461.465	460.375	400.32	459.119	350.257	331.777	295.257	406.846	323.781	348.538	386.921	415.118	419.613	154.848	175.06	162.846	321.705	224.635
339.974	394.071	327.45	275.109	313.632	350.551	278.291	464.112	459.247	399.581	461.085	351.633	332.098	297	408.529	324.414	348.021	385.064	412.559	413.59	155.261	175.94	165.205	326.508	230.567
339.906	392.661	329.251	274.455	316.842	351.238	277.957	463.972	463.439	398.739	459.653	351.367	330.409	298.054	407.656	323.325	347.388	386.079	412.25	410.773	153.978	175.14	163.103	323.66	226.2
338.323	393.661	327.355	273.081	314.579	350.347	276.509	466.209	461.963	398.557	458.737	350.11	335.136	296.162	406.577	326.604	350.308	386.556	415.596	416.135	155.087	176.2	162.359	324.465	225.147
341.115	395.036	328.791	276.82	316.474	351.762	280.096	470.167	462.128	399.522	459.551	353.156	334.186	296.797	408.463	326	349.608	385.333	416.787	423.751	155.435	176.5	164.128	323.416	224.284
341.728	394.616	330.194	275.379	317.263	352.533	278.839	468.67	461.711	397.773	458.525	352.817	331.163	296.973	407.767	323.678	347.942	387.222	420.007	426.378	155.478	175.52	164.359	321.331	221.922
339.272	393.214	327.464	272.45	315.211	350.263	275.983	468.572	459.796	397.911	457.28	350.257	332.583	297.365	405.89	324.873	346.562	382.873	416.449	421.286	155.783	175.9	164.974	324.547	224.78
341.101	394.875	330.932	273.532	318.652	353.103	277.26	467.495	463.038	398.782	459.165	351.369	331.632	296.173	407.404	323.869	349.187	387.607	418.087	420.731	155.345	175.552	163.646	322.164	222.379
344.241	397.197	329.41	275.414	316.283	352.914	278.79	466.983	462.516	398.546	459.122	351.02	335.363	296.349	407.215	326.822	349.675	387.845	418.344	418.688	154.236	175.652	163.902	324.197	224.819
343.216	397.206	329.652	277.575	317.652	353.075	280.886	467.676	463.248	396.526	457.597	349.91	333.284	297.43	405.889	325.435	350.783	388.02	416.727	421.31	155.953	176.252	167.748	323.985	224.629
344.68	393.384	329.666	275.319	317.073	351.76	278.768	465.718	462.912	397.186	457.292	349.69	333.227	296.511	405.625	325.189	351.108	389.877	418.366	422.07	155.801	173.252	163.697	323.371	223.222
343.561	393.786	328.382	273.333	314.967	351.06	276.773	466.672	461.607	397.684	457.233	351.149	333.454	296.497	406.294	325.364	350.917	386.591	416.587	420.42	155.627	177.152	166.082	325.267	224.885
345.407	396.197	329.624	274.196	316.02	352.707	277.651	467.095	460.297	397.797	459.944	348.626	332.689	295.308	406.492	324.506	349.671	385.48	418.043	423.498	154.279	176.032	165.159	323.146	223.017
344.59	395.598	331.548	279.276	317.704	353.756	282.451	466.137	460.887	398.27	459.809	348.635	335.556	297.079	406.426	327.133	350.992	386.417	419.535	421.385	154.932	175.772	166.159	324.048	224.865
343.688	394.938	329.884	277.997	316.599	352.441	281.186	467.993	461.009	398.817	459.987	348.442	336.049	297.011	406.426	327.503	350.358	386.591	415.521	420.832	156.627	176.912	167.697	326.468	226.184
343.494	393.875	328.275	278.735	314.632	351.022	281.7	466.037	464.738	399.236	458.585	349.899	336.591	295.392	406.396	327.571	349.888	389.762	418.162	419.771	155.196	175.02	163.769	324.261	223.357
342.515	397.062	330.09	267.104	318.316	353.313	271.335	461.763	461.26	401.177	461.136	349.624	324.996	300.459	407.59	319.624	350.175	392.794	424.846	426.842	154.63	176	163.077	323.93	220.544
344.638	399.598	330.815	277.076	318.684	354.666	280.513	464.237	459.507	400.926	462.508	350.183	337.061	297.324	408.573	328.361	350.929	385.222	417.169	419.641	155.348	178.54	162.718	323.498	222.127
345.111	400.723	331.664	281.687	318.105	355.61	284.696	465.679	460.28	400.296	463.178	352.138	337.701	300.946	409.859	329.654	351.033	386.81	416.294	417.654	155.457	175.16	164.359	321.632	222.565
344.443	396.964	332.417	277.645	319.368	354.799	281.091	465.967	459.734	401.099	461.017	355.523	333.701	298.257	410.361	325.941	349.325	384	412.353	416.348	155.87	177.36	165.359	323.565	223.068
341.281	393.679	327.716	273.417	315.053	350.588	276.857	462.358	460.089	396.744	456.737	350.495	332.992	295.77	405.722	324.843	346.85	383.841	415.14	417.721	154.761	174	163.692	322.346	225.02
338.766	389.893	326.777	269.649	314.632	348.663	273.365	461.94	458.322	394.251	454.576	347.853	329.095	294.108	403.33	321.435	346.879	385.333	410.301	413.973	154.935	175.22	164.795	324.164	226.311
340.83	392.804	328.322	270.469	315.474	350.681	274.187	462.935	461.482	397.133	457.814	347.422	329.792	295.365	404.806	322.254	348.167	387.064	414.882	418.293	155.348	175.5	161.692	322.626	225.825
343.81	395.33	330.918	276.727	318.495	353.253	280.178	467.431	461.293	399.84	459.801	354.971	331.233	297.412	409.464	323.829	349.822	386.715	415.324	418.662	155.518	176.352	165.711	326.41	229.16
343.236	396.383	329.113	279.083	316.916	352.439	282.208	470.38	463.458	401.456	460.361	354.282	333.904	299.007	409.424	326.264	351.488	388.095	415.963	423.065	154.736	175.132	165.737	322.644	225.105
342.419	394.24	328.677	275.599	315.232	351.411	278.873	468.976	463.592	398.525	458.09	351.594	332.252	298.872	406.953	324.944	349.297	388.064	414.449	420.106	154.997	175.032	165.788	325.565	228.829
340.819	392.499	328.914	272.301	317.179	350.962	276.008	467.892	464.196	398.796	458.479	349.989	331.551	296.007	406.385	323.77	348.938	387.635	414.169	417.659	155.366	177.372	166.711	326.413	227.659
341.521	392.213	327.814	272.244	315.126	350.144	275.786	469.52	462.885	397.097	458.242	349.842	330.964	294.683	406.191	323.021	348.98	385.794	416.169	416.849	154.432	177.532	164.711	323.471	226.553
343.087	394.428	329.809	275.035	316.337	352.216	278.447	471.464	461.349	398.609	458.462	351.824	332.737	295.71	407.257	324.631	349.413	386.953	419	419.261	155.953	177.652	164.404	324.915	225.657
344.078	394.071	331.416	277.438	318.442	353.141	280.825	473.05	463.796	400.205	460.369	352.402	334.335	297.926	408.526	326.364	352.201	387.651	419.368	419.868	155.018	176.572	165.404	325.368	225.578
342.078	394.133	328.999	276.983	316.389	351.584	280.238	466.71	462.483	398.683	459.437	351.759	334.021	297.723	407.733	326.075	351.655	389.826	422.919	422.991	154.975	174.572	164.378	324.647	223.717
341.817	392.679	329.284	274.749	316.368	351.266	278.187	462.995	460.305	396.049	458.229	349.862	333.583	296.716	406.194	325.512	349.558	387.952	414.191	417.854	156.022	176.02	165.513	325.012	224.777
343.357	393.866	328.218	274.213	315.158	350.981	277.596	464.423	458.911	396.926	459.178	348.67	336.379	295.203	406.115	327.364	348.346	387	418.699	419.652	155.587	176.1	164.359	322.76	224.18
344.489	398.714	330.166	276.45	316.263	353.935	279.739	465.088	461.285	401.222	460.678	352	334.216	299.095	408.493	326.527	347.737	386.365	416.588	418.089	157.326	176.1	163.487	323.927	222.881
344.021	399.232	332.237	281.351	319.421	355.467	284.496	466.293	459.219	401.192	463.424	351.138	336.011	297.365	409.507	327.55	351.075	387.508	418.978	420.973	154.435	175.74	161.231	321.884	220.84
344.689	400.607	331.147	282.218	317.737	355.232	285.152	465.888	458.406	401.463	461.992	354.018	335.485	298.473	410.145	327.382	350.321	385.571	417.787	423.208	156.261	176.68	162.692	322.763	222.068
341.949	396.179	330.664	276.649	317.842	353.381	280.052	465.353	456.86	398.025	460.22	351.972	334.049	295.514	408.242	325.612	347.517	383.064	415.426	421.789	155.696	176.72	164.513	323.003	222.957
340.719	392.741	326.654	274.194	314.158	349.57	277.496	464.33	459.029	397.596	456.542	347.972	332.152	294.973	404.41	324.012	347.233	386.73	417.471	421.645	154.522	174.56	162.692	323.046	223.911
340.553	392.661	327.938	274.701	314.632	350.381	278	466.66	459.713	398.015	458.5	350.165	330.405	295.946	406.48	322.861	347.938	385.127	415.132	423.037	153.978	176	164.59	324.365	223.443
340.449	392.963	327.936	271.821	316.072	350.485	275.476	467.41	458.755	399.088	459.065	351.085	331.344	297.117	407.216	323.851	349.371	384.859	416.538	423.777	155.541	175.832	164.41	324.048	224.04
343.976	394.642	329.548	275.688	316.545	352.12	279.063	466.442	462.786	399.561	457.811	350.663	333.639	296.644	406.361	325.54	350.337	387.097	420.369	422.763	154.867	174.932	167.025	323.474	224.946
344.3	394.347	329.026	275.83	315.966	351.677	279.145	467.414	464.39	398.413	457.938	352.488	334.011	298.995	407.304	326.345	350.45	386.589	415.633	422.026	155.737	178.952	167.872	327.146	226.478
343.738	394.071	329.837	272.768	317.809	352.11	276.489	466.48	467.697	399.167	458.946	348.314	331.192	298.252	405.824	323.981	352.696	390.78	417.729	420.823	153.889	174.892	165.051	323.404	223.554
344.308	395.606	330.846	273.295	318.651	353.302	277.041	464.605	465.031	396.127	460.252	350.598	334.041	296.347	407.599	325.789	351.729	390.367	418.611	418.722	155.889	175.192	165.923	325.334	224.729
342.815	394.187	330.278	270.536	318.177	352.439	274.471	466.805	464.38	398.58	456.904	348.763	333.798	299.063	404.978	326.194	351.5	387.018	414.31	419.962	155.519	176.892	167.384	325.468	226.123
344.908	396.919	331.344	277.399	317.44	354.083	280.706	467.159	463.825	400.462	460.514	350.075	333.412	297.604	407.485	325.573	350.733	390.082	417.942	420.77	155.954	176.172	165.564	322.833	224.03
345.806	397.24	331.32	280.797	317.493	354.179	283.828	469.117	461.796	400.733	460.955	354.488	337.295	299.779	409.833	329.081	351.541	386.796	417.089	422.527	155.846	178.312	167.256	326.283	226.311
344.064	393.884	328.536	277.81	315.158	351.195	280.896	463.856	463.285	398.054	457.924	349.569	330.39	297.324	405.894	323.151	347.996	386.778	413.419	419.092	156.696	174.5	163.692	323.502	225.623
341.753	395.196	328.209	272.607	314.737	351.437	276.087	464.126	458.668	397	459.144	351.083	332.568	298.473	407.255	325.104	349.212	386.73	416.118	416.027	156.109	176.58	166.026	323.416	226.582
341.438	395.205	328.242	271.204	315.684	351.461	274.878	464.456	457.555	397.345	455.839	349.826	330.14	296.054	404.934	322.678	348.479	384.841	413.846	413.238	154.109	175.96	163.231	322.714	224.732
340.86	393.848	329.104	271.72	316.211	351.554	275.396	464.865	462.169	397.828	458.856	351.028	329.341	293.784	407.079	321.556	349.967	387.048	416.963	416.215	154.826	176.04	162.436	321.21	221.018
343.315	398.089	330.81	276.791	317.842	354.139	280.183	466.112	464.538	400.808	462.966	351.073	336.913	296.959	409.238	328.166	349.612	386.778	416.853	414.961	155.565	176.68	166.179	324.632	226.167
342.162	396.652	329.645	276.872	317.474	352.879	280.226	465.879	459.715	397.473	459.11	348.844	333.159	295.459	406.163	324.905	344.462	384.317	416.647	420.249	154.478	175.16	161.897	323.076	223.089
338.83	392.295	326.706	267.896	314.474	349.449	271.743	465.535	456.666	395.734	456.737	345.523	333.784	293.514	403.335	324.967	346.9	385.683	416.654	417.426	154.739	175.12	162.462	323.666	224.309
342.153	395.571	329.645	275.649	315.526	352.505	278.943	465.549	459.792	398.99	459.619	351.018	332.913	297.784	407.471	325.222	348.425	385.841	416.338	418.224	155.435	175.84	163.026	323.137	224.076
342.537	396.226	330.939	277.23	318.232	353.578	280.617	468.342	459.372	399.469	460.999	351.545	333.519	296.242	408.442	325.358	349.226	384.16	417.403	420.204	154.91	175.792	164.957	322.548	223.765
343.362	394.584	330.489	277.32	318.232	352.714	280.7	469.025	462.417	399.996	459.576	353.509	333.072	296.539	408.644	325.074	350.805	389.065	418.631	421.3	156.475	174.972	164.726	323.621	225.968
344.405	395.691	329.864	280.202	316.705	352.689	283.217	469.942	463.042	401.336	461.169	353.628	336.288	298.107	409.53	327.929	351.518	389.366	417.072	423.339	155.279	177.232	165.88	326.794	227.927
343.379	393.878	328.954	277.524	317.495	351.466	280.826	468.184	463.06	400.464	460.16	352.995	331.512	297.823	408.701	324.136	351.317	388.017	418.94	423.664	155.823	175.332	165.111	322.63	224.388
342.767	394.825	329.072	274.714	315.389	351.872	278.073	466.663	460.491	400.326	459.931	352.683	331.326	298.134	408.433	324.059	351.23	388.588	416.565	420.286	155.279	175.232	166.342	325.162	225.14
343.571	395.726	329.342	277.614	316.442	352.361	280.821	468.891	461.091	402.311	461.381	353.096	335.023	299.08	409.384	327.153	352.309	388.874	415.933	423.108	154.888	176.352	167.188	325.387	227.393
344.996	396.003	329.698	280.334	317.074	352.689	283.369	466.397	463.815	401.479	460.525	351.931	334.652	297.728	408.38	326.568	350.734	388.811	419.138	425.714	154.997	175.892	164.932	322.369	222.717
343.128	392.441	329.304	276.273	316.389	351.197	279.587	464.593	463.141	398.484	457.245	352.518	333.027	297.958	406.957	325.349	351.584	386.922	414.146	416.142	156.236	176.732	167.573	326.949	226.633
342.804	393.098	329.256	275.853	316.895	351.393	279.243	464.605	459.924	398.005	458.924	349.679	333.03	297.919	406.467	325.343	349.975	386.587	412.162	415.828	155	177.58	165.795	322.38	224.61
342.094	394.268	329.72	276.806	316.737	352.102	280.104	466.423	460.301	398.089	458.915	350.651	333.758	298.986	406.93	326.145	348.388	385.508	416.235	419.261	156.152	175.58	161.308	323.818	222.965
341.609	392.786	329.659	272.199	316.526	351.548	275.861	467.456	458.379	395.246	457.492	350.358	332.924	296.257	406.048	324.896	346.617	383.968	414.86	421.927	157.435	176.58	162.974	326.356	226.248
340.264	393.92	328.033	272.645	315.368	350.879	276.174	464.907	456.161	394.335	457.568	347.605	331.758	295.108	404.767	323.734	347.775	384.206	417.529	420.908	152.652	177.06	164.256	322.535	223.861
343.298	395.143	329.218	274.517	315.579	352.077	277.909	465.716	459.245	395.335	458.153	348.569	331.754	294.757	405.533	323.654	345.296	386	416.449	420.931	154.065	176.02	163.538	323.116	221.529
341.506	394.143	327.289	270.659	315	350.471	274.322	466.791	462.381	396.754	458.534	345.844	333.902	292.338	404.423	324.802	346.467	386.302	417.507	419.519	155.413	176.38	163.949	325.86	225.891
342.208	395.125	328.957	271.133	315.632	351.901	274.809	464.926	464.602	395.941	457.297	348.963	331.25	297.932	405.278	323.956	349.6	385.952	417.353	417.584	156.043	175.8	164.154	325.839	224.724
341.698	394.429	328.744	271.076	315.684	351.52	274.761	464.93	460.454	395.906	458.5	349.092	329.633	294.568	405.965	321.956	347.458	383.508	417.993	419.323	153.761	176.06	161.615	322.982	222.018
343.137	397.31	329.849	275.007	315.535	353.24	278.354	465.641	462.459	399.292	460.517	351.173	333.915	295.376	408.012	325.478	351.226	389.344	421.321	418.153	155.972	176.372	162.443	324.2	225.31
345.971	399.408	332.252	276.419	317.64	355.538	279.824	467.209	465.202	403.475	462.729	354.357	331.748	298.673	410.691	324.507	351.968	388.09	418.637	422.597	155.82	177.932	165.161	324.191	224.662
345.907	397.623	332.195	280.391	317.114	354.881	283.424	467.451	465.431	403.036	461.238	355.347	333.669	297.862	410.391	325.83	354.039	390.868	422.085	425.32	155.69	175.732	163.827	322.929	223.277
342.592	394.73	329.29	276.708	315.114	351.98	279.88	467.102	465.507	401.637	458.195	354.549	332.608	296.619	408.426	324.729	351.343	390.154	418.284	422.659	156.951	176.432	164.135	325.306	224.551
342.988	395.685	330.555	274.993	315.851	353.138	278.367	466.948	464.344	401.573	459.331	352.907	330.385	296.687	408.228	323.007	351.327	387.455	414.497	420.894	155.625	177.252	164.725	322.981	224.176
345.515	396.06	331.465	274.552	316.851	353.863	278.045	465.841	463.115	401.736	461.983	350.751	330.369	297.038	408.572	323.072	352.185	387.551	416.755	422.231	158.103	175.312	163.135	321.55	223.32
345.188	397.399	330.887	277.395	315.272	353.949	280.524	465.218	462.035	401.677	460.907	352.366	333.604	294.308	408.788	325.001	350.839	390.297	417.225	421.224	155.038	174.292	163.648	322.556	223.232
345.63	397.516	331.176	277.822	316.167	354.179	280.989	466.404	461.117	401.022	461.077	354.613	333.623	296.903	409.955	325.584	352.21	386.598	414.49	419.05	155.885	177.852	163.904	324.203	226.216
343.94	396.571	329.005	276.171	315.737	352.433	279.439	465.335	459.583	399.557	459.712	353.505	336.049	296.027	408.714	327.287	347.712	387.27	418.728	419.686	154.63	174.12	161.231	321.429	223.572
341.949	397.009	329.085	275.768	315.947	352.638	279.087	466.172	457.548	396.458	459.814	350.321	334.277	299.554	407.238	326.675	345.192	384.524	414.125	418.394	155.717	177.68	164.897	323.824	223.678
340.715	394.786	327.63	272.701	314.737	350.916	276.174	463.879	459.489	395.108	456.339	344.33	335.167	295.108	402.555	326.396	346.379	385.286	415.419	417.373	154.891	174.46	161.59	321.274	222.053
340.017	394.911	330.081	271.891	317.737	352.56	275.678	465.167	462.351	397.33	459.661	347.303	335.208	298.108	405.709	327.086	347.638	386.873	413.897	413.657	155.196	174.56	165.359	323.945	225.41
342.821	396.768	330.957	278.303	317.947	353.777	281.578	467.177	463.773	399.64	460.39	352.174	331.996	300.257	408.427	325.047	349.308	388.46	414.897	417.677	155.391	176.8	164.282	323.395	225.772
341.366	392.196	328.256	271.749	315.947	350.427	275.4	465.642	460.61	394.635	456.661	349.872	329.621	293.135	405.383	321.633	346.817	388.841	418.044	423.343	154.978	176.24	162.538	321.128	221.554
338.596	391.679	327.028	268.986	314.474	349.446	272.743	465.409	461.351	396.463	457.669	347.422	332.689	297.122	404.731	324.902	348.825	384.619	416.36	418.627	155.826	176.32	164.026	324.997	225.633
342.243	394.348	329.389	272.033	316.368	351.913	275.696	465.507	459.676	398.241	459.322	350.119	330.273	295.581	406.885	322.678	348.138	385.397	415.404	419.08	154.5	174.02	165.308	324.109	225.871
343.129	395.256	329.097	273.838	315.48	352.038	277.278	466.726	462.231	401.841	462.494	353.864	330.44	294.602	410.332	322.594	348.415	388.868	418.045	421.395	154.473	176.789	163.434	323.41	226.737
342.338	395.452	329.717	275.952	315.796	352.512	279.243	465.819	461.618	401.782	460.477	352.754	331.581	296.278	408.751	323.851	351.269	386.471	415.413	418.289	157.126	177.369	163.639	326.896	231.545
344.074	392.702	330.111	271.952	315.323	351.815	275.535	464.27	459.581	398.807	458.536	354.451	329.891	296.602	408.557	322.603	350.44	386.789	412.508	415.459	155.126	176.389	163.613	324.121	226.423
341.836	393.032	328.528	270.9	314.217	350.896	274.478	464.801	459.913	398.009	458.002	349.607	329.52	293.224	405.954	321.573	350.561	388.328	415.229	418.072	155.452	175.289	162.306	321.629	224.694
342.308	392.14	327.784	271.34	313.901	350.1	274.856	464.968	457.932	397.334	458.273	348.46	329.603	292.278	405.544	321.431	348.103	385.725	415.038	417.472	155.299	176.869	163.613	325.689	226.818
342.618	395.086	328.727	272.501	312.533	351.738	275.809	465.54	461.521	397.654	459.867	348.048	332.213	295.251	406.174	324.121	347.865	386.392	416.016	419.896	156.908	176.749	163.818	324.811	223.884
346.189	399.157	332.338	278.762	316.796	355.509	281.904	469.303	463.115	401.703	462.579	349.543	332.709	296.102	408.302	324.695	351.036	389.027	421.905	424.461	156.582	177.649	162.485	324.361	224.167
345.955	397.836	331.964	280.606	317.007	354.806	283.613	472.536	465.855	401.654	461.765	355.057	333.565	298.711	410.526	325.934	352.015	388.439	421.795	425.896	155.843	177.009	164.383	326.723	225.122
345.255	396.214	330.483	281.507	317.947	353.276	284.517	467.512	466.969	398.887	459.381	353.486	331.652	297.162	408.533	324.101	350.304	389.73	418	423.762	154.609	175.24	163.179	323.635	222.253
342.264	394.357	328.085	279.706	315.211	351.065	282.639	467.014	462.882	398.616	458.585	350.266	334.197	294.824	406.573	325.577	348.683	387.508	417.596	418.057	155.522	175.08	163.692	325.055	224.471
342.813	394.554	328.9	273.455	315.737	351.666	276.948	468.233	459.33	397.355	458.449	349.532	330.795	297.595	406.15	323.527	347.538	384.936	415.125	419.803	154.043	176.24	162.333	327.055	224.704
340.826	390.411	330.019	275.711	317.789	350.96	279.187	461.54	459.357	395.286	451.161	348.706	328.511	296.23	401.965	321.444	348.946	388.095	420.831	423.961	155.587	177.5	162.513	321.24	221.165
345.213	401.58	331.953	278.081	319.579	356.096	281.509	469.265	460.375	401.468	466.771	353.963	341.973	299.176	412.604	332.604	353.221	386.365	422.154	426.043	154.522	177.2	167.256	318.836	217.878
346.638	400.661	332.095	279.261	318.421	355.87	282.496	468.637	462.819	402.606	462.602	357.11	337.496	301.514	411.947	329.618	351.2	384.857	420.64	422.721	155.761	176.26	168.487	325.866	224.982
344.732	397.652	330.062	274.664	316.842	353.498	278.148	467.414	462.47	399.542	460.831	353.807	335.091	298.041	409.441	326.979	350.013	384.683	419.419	421.73	155.217	176.2	162	323.252	224.043
341.898	396.143	329.175	272.583	316.316	352.396	276.196	467.921	463.478	398.571	459.881	352.385	332.845	299.027	408.264	325.441	347.075	386.873	415.794	425.197	154.957	175.76	161.718	323.292	221.843
341.105	393.303	328.037	272.846	313.24	350.667	276.184	463.923	461.696	397.036	457.391	350.544	331.837	293.296	406.086	323.399	346.696	386.687	417.024	423.908	155.268	174.952	160.9	323.517	220.592
338.097	389.964	327.35	269.448	313.609	349.061	273.097	461.198	458.564	395.79	455.272	347.296	331.549	293.526	403.425	323.225	349.467	384.83	412.597	415.915	154.485	173.432	161.72	323.641	223.432
339.046	389.785	326.137	268.121	311.872	348.206	271.736	463.258	460.362	394.943	455.374	346.479	329.719	292.485	403.086	321.568	348.163	388.275	411.818	413.432	154.876	174.652	161.772	322.422	222.062
339.79	392.892	327.402	271.913	312.609	350.11	275.275	464.974	463.288	397.258	458.179	347.369	332.102	292.053	404.971	323.334	351.742	390.211	417.803	416.686	154.637	174.452	162.31	325.061	224.437
343.654	394.928	329.98	280.259	314.503	352.5	283.088	467.891	464.795	400.411	459.442	351.828	332.575	297.039	407.768	324.796	350.471	389.799	417.406	420.661	155.898	176.692	163.951	328.289	228.468
343.765	393.883	329.791	279.14	314.872	352.014	282.092	466.388	463.387	400.83	458.094	352.011	332.655	295.85	407.156	324.598	352.429	388.783	417.81	421.604	155.616	176.512	162.951	325.775	225.961
343.305	394.437	329.634	275.548	315.345	352.104	278.836	465.826	461.797	399.352	460.433	351.443	331.852	295.066	408.099	323.799	350.979	388.576	418.869	421.496	155.289	173.732	165.207	322.924	228.738
344.718	395.919	330.8	269.662	316.082	353.38	273.497	468.993	463.308	401.307	460.586	353.021	319.333	297.931	408.936	314.648	352.946	387.386	417.935	420.203	155.724	178.372	170.079	323.815	233.204
345.851	398.455	330.052	276.213	319.579	353.771	279.796	468.493	467.252	400.419	459.407	343.248	326.758	289.986	403.63	318.707	351.771	395.667	429.772	423.302	158.283	178.68	168.949	319.346	233.256
346.519	401.875	332.417	280.886	318.684	356.502	284.009	467	467.047	403.926	463.263	356.963	339.136	301.527	412.22	330.902	352.175	391.524	421.162	423.929	155.174	176.06	167.872	322.93	225.446
343.847	397.759	331.199	275.654	317.368	354.279	279.1	465.856	460.697	399.261	460.246	352.358	334.034	300.622	408.441	326.719	348.962	385.175	415.051	420.43	156.696	176.06	162.256	320.708	218.846
341.528	394.241	327.716	271.047	314.789	350.783	274.661	461.707	457.023	396.217	455.89	348.945	332.182	295.108	404.537	324.065	346.192	385.492	410.64	412.686	153.826	174.78	160.436	321.295	220.172
336.945	390.723	325.024	264.038	312.158	347.805	268.013	461.721	458.808	392.764	452.076	346.798	326.939	293.135	401.524	319.538	343.504	384.397	406.772	411.799	153.174	173.44	161.077	323.407	222.251
337.702	390.25	324.493	264.204	311.737	347.294	268.13	464.233	459.695	392.251	455.466	344.431	330.784	292.338	402.15	322.367	343.212	383.429	408.691	413.57	155.174	176.38	163.077	322.553	221.995
338.864	390.009	327.858	266.697	315.474	349.409	270.726	462.623	459.728	394.261	457.678	345.991	332.856	291.676	404.048	323.84	345.683	384.683	413.132	417.54	155	174.82	159.462	322.112	222.352
341.421	393.964	330.867	275.417	318.526	352.746	278.978	467.679	461.468	397.291	461.424	349.101	338.121	298.959	407.489	329.547	348.775	386.064	413.316	418.449	154.5	175.88	164.821	326.957	228.258
346.662	399.562	333.478	276.904	319.492	356.393	280.422	474.099	464.069	402.025	464.111	350.333	335.867	298.608	409.478	327.71	354.46	388.146	426.406	434.753	155.399	177.092	166.387	329.797	236.059
346.892	397.473	331.885	281.567	317.019	354.628	284.496	477.248	467.725	402.562	461.247	358.048	330.488	300.31	411.694	323.881	352.477	386.924	421.627	430.543	156.334	179.112	167.618	328.466	228.323
346.56	397.821	331.165	280.676	316.282	354.278	283.617	475.234	467.826	403.271	462.255	355.094	332.764	299.986	410.799	325.588	354.035	391.813	429.987	435.797	156.03	176.972	165.182	326.335	223.53
343.385	393.178	328.828	276.373	314.334	351.142	279.509	466.732	458.077	398.059	458.493	354.415	332.359	298.162	408.517	324.872	350.852	387.828	423.943	427.728	154.312	175.232	162.31	324.436	219.705
342.1	392.58	327.843	271.558	313.65	350.291	275.035	464.867	455.925	396.936	456.383	350.8	330.757	294.094	405.685	322.73	349.877	384.733	420.671	420.323	156.138	175.232	159.72	321.278	219.039
342.585	394.437	327.563	273.814	313.387	350.752	277.083	463.88	456.405	397.542	457.357	351.14	329.923	294.77	406.354	322.227	349.11	384.892	417.421	418.279	155.03	175.392	160.695	322.743	219.125
341.487	392.705	327.871	274.984	313.703	350.353	278.183	463.225	459.224	398.089	457.476	348.268	328.344	291.27	405.037	320.227	350.094	387.908	418.127	418	155.051	174.452	162.182	323.74	220.075
341.368	392.66	327.397	275.932	311.598	350.028	278.878	465.704	463.228	399.222	458.306	349.993	332.745	292.243	406.297	323.878	351.544	390.384	420.803	422.225	153.856	174.892	162.464	323.472	224.315
343.443	394.312	329.744	279.237	317	352.133	282.357	465.326	462.068	401.192	460.025	350.789	332.966	296.649	407.573	325.015	350.075	389.413	416.551	420.208	155.37	175.92	164.359	326.082	223.648
343.757	396.205	328.744	281.962	314.895	352.136	284.683	462.102	463.375	400.345	458.008	353.092	333.727	295	407.63	325.249	349.321	389.667	419.14	418.368	154.935	178.04	164.205	323.799	225.139
341.566	395.554	328.782	276.209	315.789	351.935	279.478	466.288	459.784	398.158	459.025	352.073	334.792	296.419	407.67	326.391	350.008	386.302	416.647	416.54	155.717	175.82	162.641	324.526	224.63
343.732	397.188	330.318	278.114	316.895	353.505	281.317	468.972	463.697	398.719	459.415	352.936	333.417	297.351	408.286	325.521	348.788	386.587	414.176	420.673	156.587	177.38	164.667	325.477	227.699
341.681	395.268	331.218	279.962	319	353.427	283.187	465.2	466.874	398.182	459.661	350.872	333.394	297.986	407.423	325.642	351.458	387.81	415.096	417.611	155.152	178.04	164.282	323.298	225.648
341.515	392.759	329.081	270.82	316.789	351.161	274.617	464.744	467.12	397.305	458.195	348.807	332.712	296.351	405.67	324.751	347.525	387.476	412.706	413.931	153.913	173.48	163.513	323.483	225.365
339.792	392.554	328.204	268.72	315.158	350.517	272.557	464.488	463.872	395.517	458.432	348.358	331.477	296.554	405.577	323.831	348.071	385	410.537	413.833	154.478	177.06	166.256	321.772	225.248
342.421	394	330.806	270.303	317.947	352.718	274.239	466.786	462.588	397.266	458.729	348.67	330.674	298.757	405.881	323.686	347.808	386	414.743	416.748	155.978	173.96	165.59	322.644	226.653
347.57	396.964	330.502	284.246	316.947	353.548	286.948	470.135	458.763	400.847	461.475	352.046	337.606	294.095	408.93	328.08	349.075	387.111	411.507	422.38	157.304	175.24	164.769	320.477	226.732
347.574	396.741	330.592	284.929	317.368	353.529	287.609	462.74	455.151	401.685	460.568	352.395	335.803	293.73	408.626	326.592	349.087	386.302	408.632	420.547	156.217	176.14	164.462	318.517	222.567
345.531	394.264	328.339	280.627	314.814	351.199	283.451	462.291	451.13	397.864	459.399	351.933	332.111	293.017	407.796	323.553	347.062	381.446	406.991	419.138	153.258	174.872	164.204	318.532	221.282
343.603	393.353	328.15	277.224	316.34	350.759	280.456	458.947	451.472	398.785	457.941	349.171	333.676	290.396	405.712	324.201	347.42	382.16	406.145	414.952	155.714	175.232	162.768	319.006	223.5
342.003	392.827	328.633	283.395	315.656	350.892	286.06	460.379	452.252	399.574	459.187	351.538	334.562	294.247	407.496	325.736	349.016	384.636	404.939	415.14	154.084	176.192	167.896	319.353	227.581
343.965	395.612	329.619	283.258	316.603	352.502	286.012	461.198	454.023	400.844	460.738	354.868	334.748	294.653	409.902	325.97	349.883	386.176	409.307	422.394	155.584	175.892	164.717	318.517	224.7
346.327	396.077	331.159	286.258	318.971	353.67	288.96	461.495	453.009	401.569	459.763	354.382	338.168	293.463	409.162	328.381	349.25	385.16	410.388	418.332	155.562	176.972	165.332	320.635	227.052
340.824	393.327	323.633	280.011	308.708	347.8	282.382	457.03	444.062	396.416	457.763	343.318	335.551	292.112	402.809	326.041	346.57	384.033	411.439	420.057	153.214	173.692	160.281	315.705	223.897
344.092	394.702	327.87	281.433	313.814	351.044	284.108	462.351	450.491	399.485	457.941	350.281	340.373	294.301	406.245	330.287	348.241	379.16	404.454	413.211	154.41	175.192	168.383	320.839	225.074
345.731	394.273	330.126	277.021	316.971	352.369	280.321	456.077	447.817	399.125	458.305	352.749	335.085	291.869	407.62	325.624	345.65	378.684	408.52	408.987	154.605	176.392	163.358	320.134	205.748
342.962	390.589	328.531	269.564	314.684	350.05	273.291	454.247	445.004	396.232	456.475	351.33	331.322	293.365	405.987	323.012	343.263	377.492	399.338	402.876	156.978	174.5	167.615	318.909	226.997
341.157	389.812	329.057	265.687	315.684	350.124	269.817	453.405	445.68	395.207	456.042	348.982	331.644	293.081	404.634	323.201	342.858	376.175	397.331	401.78	155.217	175.4	170.923	318.009	207.018
340.191	390.473	326.796	266.673	313.158	348.876	270.513	454.907	445.252	394.709	457.093	346.67	330.697	291.135	404.07	322.035	341.142	379.524	401.404	405.851	153.804	175.34	167.615	321.459	228.618
342.545	390.946	328.336	271.801	315.789	350.046	275.435	459.609	446.614	395.685	457	347.807	333.439	292.973	404.568	324.58	343.067	377.667	400.713	409.165	154.196	174.32	164.487	321.398	229.689
342.596	391.366	329.422	273.592	314.737	350.901	276.991	464.442	449.534	396.616	456.695	352.468	331.496	295.365	406.648	323.586	343.7	378.81	401.176	412.529	155.826	176.62	167.615	322.517	225.41
339.285	389.321	327.071	270.289	314.421	348.656	273.935	454.256	448.742	394.961	456.042	347.202	333.091	291.743	403.78	324.038	343.513	378.016	400.485	414.577	154.891	173.08	164.41	320.435	224.942
341.583	391.17	327.564	269.687	313.579	349.619	273.313	455.702	449.542	395.98	456.356	349.459	333.432	291.919	405.026	324.343	343.2	377.905	394.544	404.073	153.761	176.12	166.974	320.432	225.99
342.204	391.964	327.441	268.531	313.263	349.814	272.226	457.144	446.489	396.645	456.881	348.083	329.985	292.689	404.639	321.82	344.288	379.794	399.596	407.609	154	175.72	165.41	317.687	226.02
340.039	391.97	327.666	272.079	314.122	349.964	275.553	461.776	447.777	394.8	457.401	347.568	333.824	292.218	404.661	324.716	345.793	380.356	401.816	413.529	157.998	174.532	162.189	318.394	228.5
343.32	392.819	326.97	274.97	313.07	349.803	278.118	464.469	452.037	396.889	459.113	348.999	336.684	293.664	406.238	327.266	347.472	382.087	402.941	415.17	156.672	175.772	169.6	318.88	229.355
343.099	392.408	327.406	272.306	314.333	349.945	275.779	465.023	452.163	398.248	457.867	349.449	333.369	294.624	405.807	324.887	348.581	384.594	408.441	418.438	154.911	175.392	168.01	316.972	216.978
344.588	393.47	329.661	274.482	315.754	351.787	277.892	460.66	449.876	398.125	458.35	348.109	333.324	294.583	405.415	324.843	348.047	383.198	409.64	415.502	156.106	176.112	163.959	316.248	222.198
345.533	395.256	330.107	280.714	317.122	352.698	283.722	460.781	449.219	400.549	460.545	349.65	335.888	296.867	407.296	327.346	349.322	380.848	403.941	409.561	154.433	175.812	168.446	318.735	224.702
346.026	394.542	330.472	277.889	317.491	352.688	281.161	460.418	449.516	399.036	459.435	348.889	333.975	296.299	406.353	325.727	348.947	382.991	406.97	412.712	156.041	174.792	166.805	320.2	222.712
344.881	393.72	330.462	275.61	316.701	352.397	279.005	459.492	450.105	400.603	458.24	350.962	335.699	295.11	406.727	326.813	348.889	382.69	407.963	413.326	155.367	175.432	164.702	318.227	227.176
342.958	392.738	329.098	276.174	316.333	351.165	279.492	460.488	448.775	397.554	457.689	352.595	336.021	294.57	407.225	326.946	347.389	381.023	404.912	412.838	155.628	176.632	167.753	319.728	224.581
342.889	393.134	328.844	272.455	316	351.136	276.052	456.251	450.472	397.246	458.373	348.716	330.958	292.635	405.718	322.568	346.504	382.429	407.096	413.545	154.478	173.42	163.436	318.605	220.937
340.626	391.991	327.829	275.626	315	350.077	278.878	455.6	450.505	396.079	456.847	348.661	334.303	293.527	404.899	325.376	345.904	382.079	404.735	411.38	157.478	176.68	163.769	317.705	228.392
341.736	392.33	328.455	275.28	315.053	350.604	278.565	458.567	451.014	396.03	458.458	348.798	333.943	294.203	405.802	325.243	344.483	381.698	401.426	408.144	155.022	174.74	166.179	319.635	223.344
343.434	393.705	328.573	278.412	315.684	351.158	281.491	459.647	450.136	397.31	460.576	348.211	333.678	291.392	406.621	324.42	347.117	384.508	412.36	419.478	154.5	175.48	162.308	319.799	220.16
344.23	395.661	330.09	277.981	317.158	352.827	281.217	462.679	452.12	397.768	459.975	350.083	336.22	295.892	407.207	327.391	346.979	377.651	406.779	418.279	156.109	177.28	166.436	319.587	222.395
344.323	395.196	331.047	278.294	317.789	353.291	281.557	463.047	453.231	399.901	459.669	352.239	332.788	295.311	408.084	324.583	346.567	380.508	408.353	419.114	155.5	175.64	163.821	317.641	218.684
341.77	392.795	327.299	278.057	314.211	350.009	281.043	460.981	450.915	396.749	457.203	351.532	333.542	292.095	406.463	324.467	343.696	380.81	406.324	420.556	155	174.38	162.974	317.106	223.537
342.323	392.973	327.1	275.142	314.316	349.941	278.378	459.865	452.551	396.867	457.805	348.358	334.307	292.257	405.251	325.101	342.408	379.778	400.956	416.135	152.848	176.14	166.436	319.198	220.995
344.317	393.922	329.171	275.165	313.749	351.623	278.353	458.641	451.702	398.693	459.041	349.345	331.716	290.098	406.367	322.605	346.067	380.818	409.777	420.482	154.493	175.752	163.508	318.908	218.29
344.854	394.324	329.323	278.118	313.538	351.862	281.044	459.236	450.757	398.698	458.295	353.63	333.978	293.233	408.037	325.057	347.471	380.104	403.248	414.755	156.711	176.672	166.431	319.094	222.097
345.654	393.887	329.043	272.976	314.064	351.527	276.37	457.836	448.731	398.856	459.405	351.621	329.853	291.747	407.649	321.51	346.287	384.39	406.807	414.663	154.471	174.912	165.456	321.005	217.186
343.743	393.297	330.835	276.099	315.275	352.493	279.335	457.097	448.211	399.757	459.897	351.391	331.311	293.868	407.794	323.114	346.496	383.993	406.005	411.807	156.254	176.732	163.841	319.708	228.938
343.13	391.387	328.565	277.099	313.328	350.348	280.092	458.259	448.813	399.255	459.473	352.611	333.519	291.693	408.16	324.362	345.333	382.231	399.799	406.965	155.667	175.712	166.738	321.86	227.844
343.202	392.315	328.522	274.507	313.801	350.642	277.753	455.231	446.784	398.689	456.769	350.602	331.716	290.625	405.79	322.72	345.479	382.184	403.792	410.221	154.341	174.512	164.636	319.613	224.627
343.015	389.869	326.432	273.966	310.538	348.428	276.988	454.706	443.409	396.492	456.642	349.437	330.33	288.49	405.164	321.17	343.883	379.771	399.343	407.821	156.058	174.132	165.251	320.121	228.492
342.351	391.529	327.844	272.815	313.275	349.927	276.157	456.887	449.683	397.62	457.007	349.116	333.8	291.72	405.2	324.587	345.971	380.898	398.248	406.157	153.776	176.552	165.405	320.364	224.634
343.77	392.339	327.365	277.692	313.105	349.895	280.617	457.065	450.885	398.03	459.415	350.284	336.405	293.405	407.013	326.991	348.404	383.302	403.75	409.586	154.37	174.36	163.795	317.796	224.676
343.919	391.688	330.393	276.185	316.474	351.647	279.513	460.809	442.082	397.813	458.517	352.78	333.693	295.216	407.745	325.269	346.354	380.968	397.221	403.435	153.87	174.5	167.564	324.374	221.982
338.362	391.705	323.905	263.976	310.368	347.415	267.809	460.414	449.503	392.892	452.508	342.11	330.068	291.189	399.498	321.556	342.142	379.317	409.353	419.032	153.652	173.92	163.513	316.991	218.777
341.294	391.875	327.607	269.005	313.579	349.892	272.687	458.753	449.705	394.542	455.059	346.927	333.883	291.027	403.137	324.5	344.358	375.825	402.265	407.947	155.957	175.6	161.564	317.292	223.286
341.889	391.652	327.412	266.929	313.421	349.687	270.77	461.084	448.039	396.123	457.356	345.908	333.561	293.149	403.841	324.713	346.671	378.429	403.272	406.391	156.109	175.9	164.718	314.024	223.463
342.745	394.116	330.09	269.649	316.947	352.291	273.557	461.195	452.202	398.793	457.89	349.468	334.057	295.068	405.828	325.521	345.304	379.317	405.853	409.19	157.217	174.84	164.974	318.553	227.711
342.038	394.571	329.37	273.417	315.158	351.978	276.865	460.66	453.115	397.591	458.305	350.67	336.269	294.405	406.621	327.104	344.496	381.635	407.838	413.664	156.587	176.18	162.769	317.982	222.957
342.74	394.348	329.768	277.341	316.842	352.161	280.604	465.019	451.47	397.645	461.339	351.147	334.814	294.986	408.427	326.095	346.212	382.587	405.243	417.046	155.978	178.2	166.538	318.426	222.868
344.459	394.22	329.918	272.145	314.689	352.215	275.66	461.651	451.941	398.041	459.898	349.49	334.996	291.388	406.883	325.448	346.523	383.153	406.744	420.406	154.846	175.876	163.507	318.297	220.789
343.897	393.104	328.44	273.302	313.952	350.862	276.66	457.809	450.054	398.997	459.093	350.206	334.314	292.888	406.808	325.244	346.253	380.899	402.244	413.756	154.324	175.396	167.02	318.902	224.629
345.544	394.64	329.321	276.297	313.321	351.97	279.355	458.539	450.931	400.278	460.076	351.692	331.473	293.321	408.033	323.119	347.278	383.661	406.56	418.619	154.607	175.396	163.814	318.133	222.92
343.144	394.032	327.933	278.695	313.952	350.852	281.608	458.721	448.494	398.15	458.72	351.27	333.931	293.55	407.125	325.09	348.599	383.454	405.7	417.36	156.955	175.756	165.507	318.893	226.062
345.246	394.345	330.724	279.534	315.215	352.784	282.482	455.73	449.415	396.874	459.424	350.6	331.878	292.158	407.169	323.182	347.053	382.788	403.435	415.335	155.759	175.136	164.532	318.48	222.232
345.225	393.648	329.487	281.126	314.11	351.735	283.851	457.586	450.03	398.1	458.017	351.261	332.2	294.537	406.755	323.954	348.165	380.962	402.707	408.752	155.259	175.436	164.276	318.753	227.275
345.02	393.39	330.639	277.733	315.847	352.397	280.882	459.302	449.896	398.884	459.322	351.829	331.931	293.577	407.707	323.534	345.128	380.677	404.692	412.903	156.107	174.396	163.302	320.477	225.523
343.063	391.256	328.7	273.368	314.373	350.391	276.755	460.744	448.454	398.416	457.474	349.82	331.946	290.969	405.781	322.975	345.219	380.661	405.155	416.129	155.672	175.656	164.891	319.705	222.611
341.757	390.045	327.156	270.678	315.105	348.963	274.348	458.716	448.363	396.187	456.763	347.743	331.883	291.743	404.414	323.095	344.792	383.46	405.809	413.998	155.304	174.9	163.462	319.033	223.544
341.46	391.777	329.052	273.024	316.105	350.802	276.583	457.74	451.649	396.596	457.415	347.817	334.473	293.257	404.789	325.45	345.171	380.873	404.191	410.565	156.587	174.44	162.205	318.693	223.385
344.055	396.214	330.654	273.858	318.316	353.387	277.53	460.707	452.938	399.695	461.814	347.073	333.269	296.257	406.718	325.166	347.263	380.667	404.86	411.458	154.348	176	166.487	316.073	208.744
344.157	394.661	330.171	275.09	316.105	352.533	278.478	461.902	455.577	400.64	462.119	350.817	331.227	297.243	408.674	323.787	347.192	380.81	406.301	412.714	156.109	175.24	170.974	320.033	223.018
345.745	395.812	331.204	278.242	317	353.607	281.443	460.688	452.81	401.005	459.898	354.33	329.439	296.068	409.207	322.133	345.354	378.46	405.743	412.286	156.043	177.62	167.59	321.681	229.8
341.043	391.759	326.749	274.071	312.842	349.291	277.274	456.986	445.311	393.739	455.5	348.266	333.981	290.446	404.009	324.45	344.913	381.143	405.346	416.199	154.674	174.98	161.923	316.441	223.241
339.609	389.027	326	271.341	312.368	347.854	274.73	455.749	444.206	391.64	452.975	345.404	331.803	290.892	401.322	322.846	341.417	378.794	400.728	408.934	155.478	175.86	163.154	320.608	224.97
339.485	389.732	326.498	269.062	312.421	348.424	272.643	458.13	446.056	393.793	452.678	345.972	328.409	289.932	401.441	319.985	341.992	380.127	402.581	409.792	151.5	173.96	161.436	318.65	222.365
338.732	389.428	324.577	270.03	309.734	347.064	273.31	460.836	450.604	394.577	453.924	346.782	333.057	287.639	402.477	323.113	345.552	381.262	408.437	415.906	154.143	174.775	162.798	321.149	225.105
343.188	389.758	327.411	272.277	311.734	349.03	275.536	459.715	449.897	398.686	458.093	350.213	331.496	291.545	406.292	322.749	347.14	381.198	404.9	413.883	156.339	174.575	165.798	320.821	224.25
344.273	392.33	326.506	272.31	310.418	349.33	275.458	459.925	451.107	396.735	456.746	351.388	332.773	290.045	406.155	323.417	347.773	385.944	408.989	415.991	155.252	173.855	164.26	319.298	224.63
342.694	392.035	327.847	275.642	312.155	350.104	278.658	461.762	451.307	396.449	456.805	349.993	336.583	292.099	405.516	326.844	349.035	382.674	407.981	415.826	153.665	175.655	162.926	320.31	222.819
346.579	395.66	330.402	279.372	315.734	353.03	282.376	462.585	451.155	399.71	460.627	352.434	334.538	292.315	408.675	325.293	348.344	384.516	410.378	420.83	156.556	177.795	164.849	319.371	221.341
345.256	397.017	331.193	279.656	315.418	354.017	282.61	462.445	454.635	402.08	462.568	351.956	334.151	295.193	409.455	325.622	349.694	386.341	411.136	418.016	156.535	177.355	165.542	320.286	225.503
348.8	400.169	330.956	285.964	316.523	354.955	288.489	458.594	456.01	405.296	465.924	353.057	335.822	295.801	411.728	327.059	351.623	387.436	411.253	419.135	157.6	177.275	170.798	318.201	222.017
348.256	397.803	332.487	280.86	317.681	355.135	283.902	460.39	451.01	404.764	463.822	357.544	335.057	296.869	412.79	326.696	349.881	384.802	410.121	420.862	155.317	175.795	168.747	321.337	227.326
344.46	394.938	329.867	277.398	315.474	352.43	280.543	457.158	451.043	400.266	459.966	352.972	335.049	296.392	408.59	326.586	348.083	384.413	402.118	413.78	154.565	174.08	166.077	318.134	223.635
341.306	390.946	326.915	272.54	312.526	349.118	275.843	455.553	450.641	396.877	455.534	350.321	334.095	291.446	405.013	324.757	343.712	379.54	400.338	411.291	153.413	175.4	163.564	317.131	221.289
339.745	389.491	325.019	271.436	312.737	347.375	274.848	454.916	444.371	392.507	450.822	346.835	331.75	289.419	400.89	322.482	340.717	375.492	395.154	406.039	153.891	173.18	163.641	316.663	220.471
336.217	387.223	323.877	263.768	311.263	345.842	267.691	454.381	445.891	390.857	452.102	342.945	332.33	290.122	399.687	323.089	341.383	374.81	395.574	404.796	154.022	172.7	162.564	315.903	221.056
338.834	388.107	325.559	265.237	312.526	347.248	269.143	455.665	446.509	392.744	453.864	343.45	330.549	289.176	400.846	321.491	341.292	375.746	398.221	404.897	154.87	173.46	160.026	316.103	219.83
339.638	387.107	326.256	268.758	312.789	347.356	272.396	458.614	446.074	393.941	455.059	343.56	333.788	288.446	401.52	323.861	343.479	376.857	399.191	406.641	155.543	174.74	163.256	319.237	225.83
340.804	387.893	329.227	270.687	316.526	349.57	274.474	460.814	446.503	393.97	455.5	347.596	332.121	290.865	403.687	323.089	342.817	378.016	399.625	405.128	152.739	174.38	165.333	319.602	227.225
341.528	391.875	328.076	272.986	315.053	350.198	276.461	463.642	449.856	395.571	457.398	347.954	333.379	291.027	404.846	324.107	345.638	381.333	407.074	411.311	154.543	175.28	165.769	318.948	225.448
342.879	392.187	327.772	274.916	311.878	350.107	277.97	469.079	453.659	397.249	459.28	348.782	333.489	293.404	406.221	324.713	346.316	382.613	409.395	419.242	156.53	175.433	167.873	320.937	226.456
345.504	394.74	329.629	275.172	314.036	352.206	278.383	468.135	453.456	399.495	460.059	351.883	329.349	293.877	408.115	321.583	349.516	382.343	409.814	423.784	154.812	177.173	164.412	319.788	222.249
344.096	393.982	329.028	276.698	314.351	351.55	279.809	461.879	450.349	399.914	459.11	351.544	333.512	292.012	407.459	324.426	348.399	385.137	408.917	422.45	155.66	174.813	164.078	321.396	225.208
345.934	394.83	329.828	281.067	313.667	352.367	283.761	458.024	450.362	400.427	458.814	352.149	333.853	294.499	407.596	325.237	348.874	382.819	405.785	412.594	156.638	175.913	164.206	320.396	224.173
345.789	392.026	329.762	278.584	315.088	351.352	281.6	459.693	446.896	398.328	458.543	352.984	334.731	294.431	407.856	325.908	348.904	381.137	406.101	411.434	154.943	175.933	165.412	319.302	219.646
343.841	392.169	328.018	270.423	314.036	350.262	274.026	458.331	446.607	396.732	457.602	346.8	327.118	293.229	404.397	319.698	348.245	384.613	409.366	416.862	155.247	174.373	162.386	318.007	221.104
343.475	393.74	331.596	264.091	317.246	353.144	268.483	457.228	448.238	399.013	459.729	348.663	320.069	297.918	406.397	315.219	348.545	385.454	413.145	416.983	157.225	177.033	166.283	323.123	224.391
343.496	392.196	327.843	273.034	313.141	350.157	276.348	460.549	458.164	396.673	455.737	345.782	328.644	290.877	402.939	320.376	349.616	386.613	417.939	419.232	157.182	176.473	169.206	320.618	238.325
344.587	395.402	329.175	278.474	315.789	352.139	281.557	458.33	454.557	397.941	459.907	350.651	333.955	293.757	407.445	325.154	347.892	387.651	410.816	415.485	155.457	177.52	169.59	314.964	220.266
343.617	395.464	327.858	276.147	314.474	351.3	279.313	456.065	450.895	396.685	456.89	349.165	335.602	291.851	405.163	326.024	344.75	378.667	402.551	410.762	152.848	174.26	164.641	321.024	220.149
339.362	392.759	327.351	268.512	314.789	350.031	272.335	455.037	446.895	396.276	455.576	347.881	334.89	291.392	403.863	325.367	342.717	376.302	397.838	407.719	154.935	174.8	161.128	318.863	217.866
340.46	392.027	328.379	273.844	315.316	350.449	277.27	457.274	450.687	396.261	458.627	347.477	333.523	291.351	405.255	324.29	344.258	380.571	401.757	412.751	154.826	174.42	163.744	318.459	223.501
342.549	392.036	329.592	277.232	314.947	351.245	280.348	458.651	454.103	398.547	457.246	351.284	335.42	294.068	406.366	326.367	344.95	381.19	404.11	416.604	155.587	174.64	164.308	318.714	223.932
343.157	394.857	328.962	276.033	315.053	351.811	279.257	460.498	452.74	397.404	459.212	352.67	334.955	295.149	408.053	326.24	344.854	379.651	403.176	416.368	156.37	175.88	163.487	317.766	224.623
341.323	390.625	328.673	276.597	315.105	350.155	279.778	459.986	452.864	396.478	458.169	350.954	338.64	295.77	406.687	329.254	345.479	378.936	402.316	413.174	155.761	174.26	161.949	317.836	222.532
342.996	393.964	328.436	278.839	313.789	351.158	281.726	459.535	449.144	398.128	459.314	351.385	333.75	293.527	407.489	324.944	343.729	380.064	402.529	412.618	154.239	174.36	168.179	317.836	221.134
343.664	394.446	327.61	278.337	312.358	350.785	281.147	460.497	453.526	399.006	460.212	350.103	337.249	290.445	407.341	327.002	347.547	382.659	408.827	417.798	154.508	176.414	165.771	318.722	222.553
345.872	395.16	329.814	276.228	314.306	352.472	279.373	461.223	453.346	399.986	460.076	352.773	333.132	292.135	408.553	324.156	348.767	382.722	406.981	415.263	153.964	174.554	165.642	319.188	222.968
346.357	392.044	328.331	276.294	312.358	350.423	279.273	459.93	449.777	398.912	457.695	351.562	330.477	292.189	406.733	322.094	346.913	384.722	405.886	414.457	153.704	174.174	164.155	320.37	221.525
341.851	390.821	327.231	275.981	312.148	349.28	278.969	459.962	448.668	396.375	456.593	349.828	332.723	291.391	405.328	323.674	347.463	381.802	402.842	412.647	156.29	175.994	163.053	319.373	224.059
340.064	389.16	326.468	271.237	313.516	348.206	274.73	458.023	444.443	396.991	455.373	345.663	330.405	287.702	402.694	321.055	345.334	379.325	404.908	415.684	154.964	172.814	163.335	318.449	222.507
342.332	388.651	326.573	270.166	311.832	348.098	273.608	458.483	445.639	397.154	454.848	345.856	329.666	289.391	402.513	320.848	344.117	381.532	403.275	411.688	155.682	176.014	162.745	319.361	223.578
342.081	390.482	326.62	270.977	311.937	348.763	274.36	461.283	449.251	397.336	455.034	346.222	331.397	289.648	402.786	322.256	346.501	381.182	405.503	412.762	153.486	176.374	166.104	318.522	225.406
343.089	390.544	327.525	272.067	312.516	349.376	275.408	460.343	449.299	395.71	456.949	348.213	331.261	289.391	404.738	322.094	346.892	385.182	406.224	413.37	155.464	174.114	164.488	319.449	225.32
343.23	392.75	328.664	279.038	314	350.885	281.926	459.758	449.318	397.483	458.585	352.183	334.644	293.122	407.493	325.553	346.004	380.127	404.081	412.05	155.304	177	166.205	321.286	226.403
343.579	391.938	329.076	275.299	315.421	350.873	278.613	458.526	447.693	395.65	456.924	351.119	332.447	293.973	406.119	324.024	346.038	382.46	404.441	409.57	154.391	174.42	165.872	320.492	222.491
340.289	391.589	327.967	267.853	315.263	350.028	271.77	458.884	446.369	395.266	455.788	345.991	334.583	292.176	403.066	325.299	345.038	382.175	407.699	411.057	154.196	176.3	163.077	319.726	222.192
342.06	394.455	328.436	272.289	314.526	351.328	275.778	463.228	448.874	396.867	459.093	349.193	333.538	296.514	406.322	325.432	346.092	379.825	406.64	414.005	155.261	175.42	168.41	320.03	223.724
343.885	396.884	330.038	277.374	316.526	353.217	280.609	462.86	452.148	400.384	461.669	350.321	335.386	294.23	408.203	326.376	346.888	381.143	410.176	418.984	156.457	175.1	164.103	319.821	224.051
345.443	395.366	330.744	279.133	317.368	353.152	282.291	462.437	451.293	400.887	461.805	355.945	332.333	296.486	410.974	324.485	347.892	380.286	402.713	413.584	155.152	176.58	168.462	319.079	223.142
341.298	390.616	327.512	268.242	314.947	349.393	272.1	460.526	449.021	395.099	457.356	347.505	329.439	295.459	404.608	322	344.779	382.429	406.309	414.67	155.348	174.14	164.256	319.65	225.273
339.604	391.304	326.782	269.673	314.053	349.155	273.339	454.819	447.779	395.562	455.593	345.615	332.833	292.23	402.784	323.944	344.438	380.794	403.044	412.803	154.696	175.88	161.744	318.389	222.38
342.924	392.696	329.061	272.861	313.62	351.126	276.229	456.624	450.015	398.156	458.737	349.929	331.087	291.317	406.49	322.38	347.115	379.707	404.64	411.284	155.333	175.832	164.772	317.568	222.042
345.145	393.66	329.369	275.994	313.462	351.661	279.09	458.043	454.696	398.52	458.958	351.122	331.295	288.75	407.177	321.98	347.744	384.152	407.294	415.975	155.224	174.232	163.772	318.605	225.103
344.073	390.267	326.293	274.264	309.988	348.476	277.216	461.201	453.587	396.624	454.254	350.323	332.045	293.061	404.349	323.51	346.832	381.056	403.051	411.932	155.724	175.092	165.489	320.964	226.875
341.681	388.553	327.099	269.023	313.146	348.407	272.668	459.206	450.832	396.683	455.229	347.222	330.625	288.655	403.367	321.436	345.465	381.596	406.684	415.911	155.137	173.872	165.618	318.696	222.187
340.894	390.178	327.52	268.378	312.83	349.246	272.051	458.136	449.434	396.259	453.653	346.599	330.515	289.047	402.248	321.436	345.894	384.041	408.507	414.934	153.833	174.492	164.438	315.511	218.66
342.136	392.856	327.933	272.696	312.672	350.445	275.999	458.038	450.958	397.658	458.551	346.397	333.253	291.169	404.697	324.039	346.244	383.437	406.993	410.966	156.072	176.572	165.182	318.772	226.759
346.656	397.249	330.445	279.956	315.041	353.609	282.855	463.443	453.613	399.56	461.975	353.911	334.723	296.858	410.085	326.433	349.323	380.231	404.904	411.14	155.42	176.132	165.592	318.954	227.46
345.779	394.901	330.283	278.269	315.356	352.689	281.333	463.643	453.409	399.614	458.661	353.58	331.659	294.061	408.204	323.427	347.715	381.644	407.5	419.98	153.724	174.432	165.361	320.225	222.118
342.932	392.33	327.844	275.09	314.158	350.204	278.317	454.219	452.394	396.788	455.941	347.89	333.962	292.257	404.057	324.831	344.862	381.746	404.471	415.577	154.326	175.36	164	317.863	222.499
339.74	392.598	326.63	275.455	312.789	349.505	278.539	456.884	450.691	396.138	456.983	347.789	335.254	294.878	404.551	326.414	344.154	377.143	398.176	409.114	156.652	175.48	168.051	319.377	224.291
342.672	394.839	329.602	277.934	317.263	352.223	281.183	456.749	449.252	396.714	458.542	348.11	332.689	293.865	405.515	324.189	346.046	381.603	401.25	413.325	157.087	175.24	164.128	317.492	222.197
341.749	391.473	329.123	273.218	315.526	350.743	276.713	456.66	449.596	394.167	456.941	348.688	332.205	294.243	404.96	323.893	345.879	380.984	403.684	415.197	156.935	175.08	163.051	318.055	224.58
341.983	392.375	327.526	277.114	313.526	350.012	280.122	459.172	448.412	395.616	457.924	348.395	335.083	292.892	405.33	325.846	345.429	377.778	402.507	411.227	155.283	175.64	167.103	319.83	226.805
341.617	392.723	326.678	276.479	313.316	349.579	279.522	460.526	445.179	395.522	457.949	346.578	333.451	290.5	404.471	324.047	342.604	379.317	407.493	415.975	155.109	173.94	165.026	318.529	220.625
341.485	393	327.441	271.493	313.737	350.173	274.983	458.6	444.73	394.867	456.992	346.624	333.652	294.581	403.996	325.098	341.225	378.873	402.669	410.165	154.739	175.84	162.051	319.83	222.392
345.685	394.071	332.427	274.555	318.632	353.802	278.196	465.493	450.598	398.074	460.356	352.927	334.352	297.865	408.771	326.364	347.346	387.889	409.25	411.915	156.239	177.04	164.333	326.106	225.423
346.459	396.934	331.101	279.66	316.316	353.929	282.689	461.94	452.691	400.17	461.607	352.027	335.281	293.975	408.989	326.238	349.334	385.282	412.047	418.613	155.433	174.534	163.949	318.492	221.719
347.408	396.943	331.698	280.409	315.21	354.322	283.284	461.559	453.636	402.604	462.497	356.119	335.008	295.367	411.417	326.33	349.75	383.218	405.709	413.238	155.194	176.014	162.692	319.686	222.924
344.736	391.791	327.717	274.949	311.894	349.935	278.002	463.708	451.31	400.589	459.488	351.935	329.659	290.286	407.844	321.04	348.621	383.504	407.996	415.261	154.889	175.614	165.154	317.583	218.851
341.983	390.577	326.916	266.978	312.737	348.99	270.758	458.201	447.772	398.564	456.412	349.862	331.156	288.826	405.249	321.889	344.78	381.298	408.989	419.698	153.672	174.234	159.82	315.914	218.276
341.919	390.274	328.248	269.926	313.473	349.755	273.523	458.74	447.764	396.993	457.548	350.899	333.542	291.867	406.337	324.418	345.017	379.377	403.275	414.72	155.085	175.434	164.872	320.136	222.572
344.042	392.72	328.546	274.793	313.316	350.799	277.976	459.382	450.015	401.333	458.573	351.706	330.637	290.515	407.258	321.853	346.263	382.79	402.834	411.119	154.781	175.534	166.487	319.012	223.567
341.855	391.916	327.968	272.693	312.526	350.142	275.984	458.438	451.135	400.427	457.937	348.449	331.909	289.934	405.364	322.72	348.017	384.647	407.261	418.293	155.259	175.354	162.538	316.902	222.615
342.421	390.898	328.399	271.755	312.263	350.071	275.102	456.424	450.228	398.619	457.378	350.385	333.463	293.286	406.003	324.667	346.784	381.853	403.099	411.945	155.107	175.374	165	320.416	225.403
342.494	391.688	328.502	275.991	315.737	350.412	279.274	456.777	447.478	399.084	457.195	351.404	335.038	292.486	406.396	325.722	345.788	379.476	399.934	407.055	155.413	175.98	166.872	318.906	225.213
342.115	391.223	328.028	274.104	315.316	349.941	277.509	455.884	448.208	397.123	457.924	347.395	334.58	291.486	404.85	325.145	344.404	380.651	403.978	411.954	155	173.42	165.744	318.046	225.443
342.077	393.071	328.834	276.047	315.421	351.108	279.3	455.298	446.74	395.921	457.856	351.183	333.992	293.041	406.634	325.027	343.925	377.159	399.934	407.316	156.196	176.06	164.436	319.723	226.4
342.472	392.688	327.09	278.199	313.211	349.836	281.091	459.33	446.905	396.911	457.449	349.697	334.106	291.973	405.709	324.882	344.3	379.587	401.662	407.982	154.826	175.44	167.744	319.456	226.147
341.119	393.018	326.82	271.972	313.895	349.774	275.435	461.67	448.649	392.197	456.144	346.422	330.955	292.568	403.458	322.55	344.35	380.333	408.081	413.522	155.261	175.12	165.872	317.453	222.668
342.315	393.643	327.839	274.043	314.158	350.656	277.357	462.526	449.006	396.369	456.559	346.853	332.045	292.446	403.881	323.376	343.092	380.778	402.949	411.712	155.413	176.54	167.564	320.711	225.547
343.038	394.5	329.867	274.972	316.526	352.279	278.404	458.637	449.507	396.675	458.847	350.881	333.015	293.081	407.004	324.272	346.492	381.159	403.647	413.327	153.826	175.58	164.256	317.872	222.304
343.604	394.473	329.18	278.128	315.737	351.82	281.235	455.372	450.402	397.305	459.864	350.165	334.352	291.419	407.189	324.953	345.188	381.143	403.066	411.265	154.957	175.72	161.128	316.675	220.889
345.074	393.962	330.082	278.086	314.324	352.232	281.08	458.182	452.685	398.193	459.564	353.158	336.349	295.628	408.47	327.434	347.646	379.724	400.58	408.846	156.3	177.492	166.727	320.322	227.652
344.529	393.667	328.926	271.802	314.376	351.375	275.319	462.275	452.289	397.129	458.377	350.662	329.652	295.087	406.655	322.085	347.922	381.74	402.536	411.768	156.67	176.292	163.958	319.513	220.609
343.248	391.828	328.656	270.053	313.85	350.56	273.671	456.912	450.048	396.464	457.411	346.699	332.159	290.885	404.25	323.123	347.855	382.486	404.316	415.335	157.04	175.272	162.804	315.562	220.999
345.12	394.926	330.329	271.176	314.587	352.728	274.762	460.572	451.65	397.656	459.123	348.855	331.444	296.02	406.175	323.689	346.23	380.423	404.426	410.102	157.692	176.352	164.881	320.534	227.052
343.976	394.48	330.504	274.811	315.85	352.687	278.201	461.024	450.776	397.838	459.343	350.57	331.963	293.952	407.113	323.641	347.221	381.359	406.088	415.885	155.714	175.892	164.342	318.176	222.715
343.448	391.891	329.225	270.996	314.85	350.954	274.619	459.823	450.428	396.395	456.089	348.194	333.985	294.655	404.281	325.375	343.771	380.883	407.014	416.113	153.322	175.712	162.932	319.227	224.472
342.325	391.185	327.661	272.247	312.429	349.687	275.567	460.242	450.894	398.833	457.064	347.827	332.527	292.682	404.611	323.804	345.805	380.724	403.72	412.04	156.453	176.572	165.522	321.06	225.543
344.205	392.935	329.201	272.939	313.692	351.3	276.306	462.382	452.296	400.346	459.674	351.038	329.205	291.033	407.51	320.848	348.742	385.01	407.985	417.177	154.474	174.252	164.701	317.483	219.176
343.047	392.607	327.962	274.63	314.842	350.378	277.952	460.712	452.423	398.113	458.398	351.45	332.754	290.095	407.044	323.414	344.883	383.714	410.721	420.801	155.543	175.64	163.462	317.757	221.238
341.064	392.259	326.649	273.692	312.842	349.399	276.926	458.628	450.348	396.345	456.669	347.972	334.989	291.378	404.476	325.441	345.237	380.81	406.096	417.924	155.783	174.62	164.103	320.033	224.418
341.523	392.321	327.905	272.403	315.158	350.241	275.935	458.177	446.105	394.67	457.034	345.789	331.568	293.378	403.617	323.207	343.913	380.508	402.963	409.975	157.065	174.76	165.051	320.517	223.433
343.353	393.036	329.682	274.649	316.211	351.65	278.083	458.042	447.151	399.167	459.017	349.835	334.129	293.797	406.59	325.299	344.521	380.651	404.36	411.183	154.13	175.14	163.59	318.216	219.048
342.506	394.339	329.976	279.844	316.316	352.294	282.857	456.042	449.285	399.65	459.941	351.807	338.996	295.338	408.018	329.438	345.246	380.714	404.743	411.382	155.717	173.22	163.026	319.052	224.653
345.349	397.679	331.668	285.147	317.684	354.557	287.835	458.316	450.981	401.039	461.229	355.495	338.462	299.203	410.458	329.867	347.654	380.016	401.713	407.908	153.717	175.7	167.256	320.003	225.628
344.298	395.714	330.493	283.36	316.105	353.108	286.065	457.298	448.058	398.961	459.398	353.156	333.856	294.446	408.383	325.228	346.517	380.936	405.625	412.318	155.652	174.9	163.051	317.398	221.354
340.736	390.143	327.043	272.294	313.105	348.923	275.665	457.442	448.548	392.409	455.314	345.202	334.125	291.703	402.441	324.837	340.737	378.556	402.088	410.95	154.674	176.7	166.846	320.271	225.504
343.083	392.092	328.921	270.248	315.016	350.826	273.946	460.131	450.507	398.151	460.881	347.077	333.881	293.744	406.235	325.094	346.753	380.723	402.694	411.391	154.453	175.692	169.359	319.407	224.942
345.576	395.584	329.878	278.196	316.542	352.662	281.363	462.368	450.782	401.855	461.508	352.526	334.813	292.933	409.178	325.645	349.845	384.183	409.275	417.467	154.649	177.172	166.641	318.158	223.856
345.755	392.985	328.874	280.229	315.648	351.104	283.154	463.484	451.559	399.988	458.432	355.645	332.741	293.406	409.077	324.13	350.945	381.929	405.326	414.62	155.975	176.112	166.923	321.511	224.595
342.623	390.334	326.575	276.139	312.7	348.683	279.159	461.661	448.128	399.269	457.085	354.535	329.874	293.325	407.843	321.872	348.486	380.516	404.87	416.455	155.432	175.252	167.462	319.395	223.04
339.887	388.691	326.035	268.167	313.121	347.761	271.881	459.433	448.367	397.175	455.957	349.856	330.855	293.19	405.011	322.609	346.711	383.849	407.554	418.004	154.301	174.612	164.231	317.027	221.359
340.61	391.128	326.779	270.982	312.806	349.092	274.437	457.14	445.963	395.018	455.008	347.223	334.268	290.514	403.253	324.689	345.536	380.119	402.988	413.295	154.475	173.712	167.257	319.89	224.01
344.274	392.842	329.134	276.622	315.279	351.225	279.815	457.326	447.755	398.865	457.144	348.655	334.673	292.906	405.05	325.529	347.386	380.786	401.9	407.988	153.301	175.992	168.846	319.088	222.167
343.61	392.664	328.134	275.414	315.332	350.51	278.711	457.368	450.538	396.825	458.169	348.37	333.093	291.15	405.447	323.911	345.49	382.564	403.4	407.714	154.105	175.292	167.718	319.422	222.807
342.736	393.143	328.972	272.739	316.474	351.223	276.352	459.084	449.435	397.68	458.653	348.679	332.947	293.905	405.846	324.399	346.079	383.984	404.287	410.204	155.935	174.48	165.205	318.337	222.691
342.868	391.402	328.408	275.777	315	350.251	279.017	457.921	447.542	396.015	456.847	350.908	336.443	292.878	405.978	326.905	344.5	379.81	404.419	413.86	154.174	175.66	164.333	318.426	220.187
339.077	387.741	324.213	268.957	311.474	346.241	272.47	457.251	444.449	390.301	452.008	341.56	334.102	288.162	398.974	324.044	339.279	377.476	402.941	412.961	155.326	174.4	163.513	318.742	223.139
338.051	388.116	325.412	264.668	312.789	347.155	268.643	458.456	448.862	392.044	453.263	338.404	332.633	288.973	398.11	323.074	341.808	378.508	401.463	411.481	155.261	174.06	165.051	319.249	225.954
344.055	394.607	329.73	272.915	315.947	352.226	276.47	461.302	448.623	399.158	459.39	348.33	332.962	295.932	406.062	324.855	345.654	379.762	401.316	411.446	155.261	175.12	165.564	319.301	225.438
346.37	398.384	332.479	282.403	318.474	355.331	285.383	464.074	454.082	403.03	464.186	355.578	338.458	298.919	412.035	329.802	348.467	383.968	408.691	415.535	157.043	176.46	165.051	320.17	227.043
349.285	399.732	333.071	287.512	318.316	356.186	290.057	462.363	453.043	403.434	463.28	360.321	337.489	299.324	413.841	329.133	348.425	381.587	403.919	412.831	155.674	176.92	166.128	321.067	225.711
344.987	396.214	328.408	279.948	315.474	351.919	282.883	459.586	453.792	398.039	459.271	355.11	331.943	293.473	409.255	323.521	345.946	382.111	406.875	417.465	155.261	174.76	163.308	318.726	222.656
341.721	392.559	328.317	272.812	314.758	350.592	276.277	458.351	452.212	395.832	456.727	350.505	333.146	294.909	405.722	324.775	346.765	378.831	402.513	411.263	155.171	176.252	165.96	322.828	229.133
342.512	392.889	326.629	275.816	313.126	349.605	278.899	461.369	450.772	397.62	457.21	347.872	333.737	292.842	404.709	324.784	348.91	380.767	403.69	410.883	155.323	177.072	168.422	318.934	223.682
342.606	392.746	327.999	272.627	314.495	350.45	276.086	461.169	448.925	396.639	457.456	347.992	331.135	292.261	404.894	322.624	346.74	381.323	407.337	415.956	155.301	174.612	164.447	317.278	216.963
340.389	389.461	327.35	272.575	314.547	348.886	276.042	455.862	448.028	392.836	457.032	343.45	335.309	290.801	402.493	325.565	345.231	380.862	407.035	413.908	156.062	174.712	165.14	315.928	222.697
338.627	390.255	325.719	269.93	313.126	348.097	273.499	457.337	447.356	395.487	456.075	343.34	332.563	290.004	401.942	323.245	344.902	379.434	400.741	407.027	155.279	176.192	167.909	320.192	225.021
345.376	394.657	331.004	274.902	317.811	353.075	278.447	459.551	450.843	400.295	459.541	351.423	333.601	294.842	407.625	325.115	349.144	384.592	403.366	413.146	154.953	175.492	165.729	316.764	222.639
343.504	391.791	329.819	275.93	315.916	351.307	279.234	459.513	451.597	397.167	457.888	352.496	332.862	296.45	407.282	324.89	346.256	380.275	400.947	411.167	156.605	174.312	169.55	321.913	227.535
346.644	394.3	330.501	274.736	317.337	352.623	278.255	460.672	450.488	400.664	460.041	352.616	332.942	295.828	408.458	324.816	348.202	382.72	406.94	413.524	156.562	173.932	165.294	318.582	222.393
341.826	392.714	328.137	278.251	315.211	350.529	281.304	456.888	446.711	396.507	457.017	350.33	337.53	292.73	405.789	327.722	344.425	379.556	406.566	411.622	154.022	175.2	161.949	318.398	225.041
341.447	389.357	327.019	270.844	313.632	348.635	274.378	457.06	445.291	395.32	455.568	346.798	333.917	292.581	403.339	324.867	342.267	376.556	400.331	408.398	154.413	174.66	166.846	318.964	222.471
343.255	393.5	329.844	274.322	316.211	351.916	277.783	458.814	448.718	399.207	459.992	346.55	333.303	293.27	405.52	324.538	346.658	384.032	405.485	410.709	154.435	174.84	166.282	318.389	224.122
346.762	396.196	331.289	281.668	317.211	353.796	284.604	461.53	452.056	401	462.661	354.505	335.22	299.054	410.727	327.302	348.663	379.81	404.191	411.492	155.435	176.48	166.487	320.523	225.041
346.026	396.75	330.445	281.46	316.579	353.437	284.361	461.558	449.784	400.956	459.983	355.817	333.125	295.865	409.965	324.967	347.258	382.127	405.132	416.97	155.348	175.68	165.282	318.851	219.997
341.285	391.652	328.071	273.024	314.842	350.118	276.478	459.679	448.944	395.626	455.958	352.275	331.455	293.919	406.172	323.237	344.192	381.159	408.779	417.918	154.109	175.28	165.359	318.064	219.638
338.77	388.795	325.493	270.787	311.947	347.443	274.187	456.395	446.965	393.429	454.788	347.477	332.886	291.514	403.26	323.828	343.621	380.064	403.265	413.467	154.457	175.9	164.205	320.757	222.443
341.251	391.152	326.611	270.223	312.632	348.991	273.726	457.935	445.637	396.778	456.983	345.239	332.636	291.649	403.326	323.663	344.025	380.619	404.544	415.497	154	175.06	164.974	319.106	220.504
344.983	392.018	327.095	285.218	314.632	349.607	287.648	465.167	447.297	397.148	457.975	349.817	337.981	290.73	406.04	327.636	344.962	382.032	406.963	421.517	157.087	175.44	167.205	320.571	227.114
339.557	384.67	323.63	274.431	312.632	344.796	277.587	453.358	442.282	391.049	451.297	344.101	331.439	287.459	399.824	321.811	339.058	375	397.118	412.005	154.609	175.3	170.897	320.726	226.514
338.013	381.284	323.121	267.894	309.154	343.29	271.303	452.99	439.34	390.707	450.805	341.397	325.863	286.139	398.27	317.166	340.704	378.934	403.242	414.269	154.399	174.153	165.205	318.842	222.814
337.966	385.239	323.505	268.368	309.996	344.912	271.807	453.395	437.46	392.599	454.093	342.929	331.294	287.855	400.715	321.784	344.946	379.03	405.683	416.32	153.834	174.193	165.795	317.03	221.326
338.639	387.097	325.268	276.174	311.575	346.708	279.098	451.316	443.217	393.949	453.627	344.369	334.961	287.382	401.164	324.545	344.709	376.664	401.426	412.217	154.943	173.293	167.616	321.565	228.837
343.285	391.088	327.733	279.525	313.154	349.702	282.303	451.781	444.969	395.599	457.754	346.342	334.87	292.044	404.256	325.494	346.05	377.982	400.198	409.704	154.638	174.493	169.975	321.41	227.526
342.656	392.695	328.23	285.292	313.628	350.584	287.633	453.386	444.899	397.722	459.975	348.525	337.734	290.017	406.459	327.287	346.188	381.474	404.889	411.951	155.464	173.133	166.359	320.021	225.11
343.396	391.355	327.932	285.809	314.47	349.924	288.177	454.465	445.363	397.372	457.492	350.305	336.31	287.463	406.023	325.616	345.534	381.141	405.514	413.654	156.312	175.973	169.282	322.991	226.736
341.319	388.525	324.036	277.122	310.733	346.398	279.898	453.609	443.349	394.855	454.924	345.544	330.098	284.517	402.402	320.119	344.4	380.157	403.11	414.207	153.899	174.593	167.487	321.258	223.824
339.298	384.963	325.268	272.255	312.47	345.968	275.577	447.032	443.305	393.471	446.534	350.195	328.817	291.166	400.274	320.574	345.875	380.649	405.492	413.828	154.204	174.773	165.282	316.951	224.738
340.119	392.062	325.545	273.564	312.211	348.61	276.757	450.005	440.897	395.232	457.737	346.468	332.439	292.311	404.308	323.654	343.808	376.524	399.971	408.638	153.739	175.3	168.538	318.368	207.276
343.349	393.732	329.91	273.346	317.211	352.04	276.97	456.158	443.478	399.975	461.712	349.294	329.799	298.662	407.731	322.982	348.204	377.476	401.272	408.966	157.348	177.48	173.385	320.346	232.253
342.034	390.339	327.938	273.123	315	349.576	276.583	454.154	441.047	396.714	456.305	349.89	332.996	293.905	405.207	324.438	345.462	375.556	398.809	412.586	155.239	175.58	169.026	321.924	224.415
341.485	387.938	327.981	267.1	315.947	348.771	271.135	450.758	440.272	394.084	453.39	350.055	330.477	290.73	403.771	321.775	340.25	373.254	396.551	406.307	153.457	174.4	170.103	320.644	223.529
340.706	386.679	325.649	265.057	312.263	346.811	268.957	451.219	438.142	391.197	450.78	345.899	324.758	287.986	400.418	316.707	339.621	371.571	399.684	406.398	155.804	173.38	165.769	319.535	220.891
335.523	382.696	321.649	263.389	310.211	342.817	267.257	445.181	434.297	390.365	448.924	342.697	327.337	286.581	397.916	318.414	339.337	373.016	396.404	403.915	153.783	173.16	164.872	317.125	222.248
335.872	381.357	325.682	265.104	314.368	344.988	269.174	446.363	437.792	390.537	452.424	344.284	334.14	289.919	400.498	324.459	340.071	370.571	390.265	402.824	154.174	174.24	168.692	319.857	224.314
338.332	384.812	327.18	266.981	315.895	347.164	271.022	450.247	438.404	392.488	453.619	340.706	330.92	288.649	399.401	321.666	340.654	373.825	394.676	402.954	154.13	172.92	168.923	319.161	222.081
340.407	388.4	325.81	268.629	311.4	347.513	272.162	453.109	440.896	393.606	453.585	341.689	327.294	285.322	399.856	318.105	341.589	375.932	401.758	411.086	154.725	175.637	169.539	321.527	225.035
342.824	388.427	326.241	271.515	312.821	347.804	274.927	453.896	443.762	393.448	454.5	345.781	328.786	286.619	402.296	319.554	345.001	381.107	402.802	411.022	155.617	177.597	169.308	321.123	229.247
343.432	389.757	326.952	276.089	314.4	348.729	279.253	456.789	445.797	396.33	456.687	348.781	331.017	290.092	404.873	322.057	346.597	381.186	402.28	411.494	155.551	175.317	171.949	320.962	229.708
343.249	389.454	327.227	275.875	313.347	348.804	278.97	455.765	444.834	397.557	455.382	349.102	328.476	291.173	404.349	320.309	344.209	377.17	403.25	414.443	154.921	174.437	170.923	321.992	225.303
342.407	389.275	326.217	276.904	312.137	348.082	279.814	454.375	442.886	398.256	455.314	348.433	330.358	289.47	403.992	321.406	344.464	378.472	404.236	415.649	154.051	174.077	166.052	321.01	222.997
342.334	390.32	324.781	278.454	310.611	347.506	281.11	454.263	442.214	396.798	455.229	348.157	332.377	287.795	403.816	322.617	344.88	377.25	404.898	415.02	154.182	175.377	169.205	320.275	225.933
342.194	388.9	326.573	278.477	313.032	348.185	281.331	453.04	441.962	395.428	453.78	349.258	331.532	287.808	403.591	321.96	343.951	375.599	400.067	411.056	155.247	173.357	170.308	319.603	228.131
340.773	388.963	325.8	275.866	311.768	347.702	278.831	450.737	441.257	395.394	454.11	347.754	330.741	289.106	403.041	321.625	344.697	377.012	402.728	410.889	154.073	173.077	167.462	321.831	222.604
339.915	388.295	325.573	275.791	313.368	347.322	278.896	447.656	437.781	394.793	455.169	346.248	329.894	291.297	402.868	321.444	342.658	377.206	398.471	407.577	152.848	176.06	168.231	318.574	224.937
339.838	388.679	326.739	275.46	314.053	348.217	278.648	451.274	438.707	394.074	455.229	346.22	333.311	291.311	402.885	324.115	343.092	375.571	398.669	410.199	155.587	175.32	167.41	320.152	226.884
340.149	389.393	327.028	274.512	314.737	348.653	277.835	450.019	438.592	393.586	454.203	345.514	334.83	290.27	402.013	325.074	342.458	374.46	397.029	408.128	153.522	174.46	167	322.343	225.937
339.315	387.536	324.659	271.635	312.895	346.461	275.043	453.316	439.864	392.138	455.331	341.018	334.015	289.23	400.441	324.21	341.95	377.016	399.022	403.86	156.5	175.58	170.538	319.419	226.071
341.413	389.527	326.787	274.171	313.789	348.542	277.443	453.651	443.511	396.143	456.771	345.633	333.879	290.662	403.405	324.417	344.837	380.429	402.25	407.716	155.261	174.9	168.872	319.62	222.678
344.009	391.446	328.896	280.289	316	350.585	283.239	456.102	444.27	397.517	457.517	350.578	337.098	292.919	406.167	327.426	344.792	377.667	401.713	412.906	154.87	176.98	169.128	319.799	225.896
341.706	387.286	327.441	274.716	315.526	348.192	278.087	455.019	443.602	394.271	455.508	349.468	330.883	291.689	404.59	322.302	342.421	377.238	401.272	414.146	155.043	175.48	168.385	320.152	222.924
339.013	386.321	324.725	272.28	312.684	346.084	275.617	453.433	442.711	394.148	454.873	347.734	329.352	288.338	403.427	320.373	343.342	376.286	403.404	416.492	156.217	173.88	166.538	320.346	222.111
339.482	388.448	326.876	268.164	312.648	348.225	271.839	449.717	443.123	393.996	454.016	348.38	329.927	289.514	403.292	321.079	343.877	377.246	401.449	411.523	155.563	175.628	165.43	319.753	225.303
341.49	387.823	325.416	272.377	311.543	347.055	275.613	451.866	440.099	393.651	453.202	345.83	332.003	287.541	401.644	322.269	343.952	377.897	401.008	411.139	155.476	175.808	167.686	320.057	224.733
339.733	385.591	325.383	270.624	311.701	346.259	274.017	451.243	439.383	392.592	452.584	344.499	330.594	288.649	400.684	321.411	342.848	376.198	400.294	411.232	154.476	174.328	169.763	318.863	223.044
338.592	385.385	325.288	270.448	311.069	346.126	273.804	449.833	438.225	389.833	452.719	340.554	328.602	287.609	398.86	319.627	341.523	375.77	399.383	409.763	155.15	174.208	168.532	319.115	222.829
337.639	385.618	325.255	264.448	312.175	346.185	268.391	450.075	437.971	391.508	453.973	341.417	328.874	287.798	399.926	319.881	341.419	376.183	398.456	409.075	154.542	173.108	168.814	319.844	221.292
344.235	390.671	328.317	270.301	313.754	349.938	273.891	454.108	441.985	398.089	456.694	348.912	327.939	290.231	404.939	319.683	344.814	378.944	403.471	412.246	155.389	174.428	167.02	319.908	219.553
343.618	390.564	327.734	275.093	312.754	349.52	278.204	453.126	441.812	398.262	456.728	352.38	331.564	289.825	406.622	322.425	344.618	377.627	401.736	413.134	156.259	176.428	165.507	319.464	224.748
339.069	385.769	324.393	269.282	310.964	345.674	272.726	449.996	442.781	391.267	451.728	345.995	330.011	288.46	400.957	320.914	339.827	376.246	397.964	410.754	154.911	177.688	169.686	320.069	225.386
336.128	383.884	322.962	266.649	310.895	344.087	270.304	448.479	439.524	389.039	450.042	337.358	330.364	285.676	395.934	320.58	337.592	375.238	394.743	405.719	153.978	171.52	168.59	319.799	224.547
339.328	386.982	326.341	269.559	314.316	347.368	273.257	450.335	439.992	394.443	454.186	343.963	333.795	290.486	401.26	324.314	340.642	373	396.632	404.579	153.913	175.7	168.718	319.225	226.592
342.702	391.277	328.36	277.46	315.632	350.176	280.613	451.702	441.963	397.059	457	349.45	335.648	294.027	405.357	326.535	343.538	374.222	396	405.325	154.435	175.38	169.872	319.307	225.808
345.404	395.741	331.199	284.398	318.263	353.579	287.196	452.595	444.006	398.266	461.161	350.982	339.845	296.135	408.255	330.275	345.475	376.873	395.485	403.089	154.761	176.26	167.282	320.067	226.248
345.694	391.562	329.507	282.758	317.474	351.025	285.626	450.391	443.573	398.517	460.381	350.028	336.996	296.149	407.392	328.053	347.542	378.46	399.176	402.085	154.152	173.96	166.564	321.292	221.463
342.723	390.589	328.82	281.754	316.632	350.238	284.635	448.093	440.911	399.074	458.847	347.982	337.242	294.351	405.612	327.852	346.146	376.873	399.691	404.757	154.043	174.24	166.487	319.465	227.01
343.617	391.839	328.232	283.905	315.789	350.288	286.539	452.93	443.722	400.271	459.975	353.312	335.333	296.405	408.758	326.811	348.092	375.841	395.346	404.62	154.457	177.1	172.436	320.228	227.965
344.123	392.589	327.545	282.54	315.263	350.099	285.243	452.921	443.6	398.611	457.263	351.963	331.739	289.081	406.7	322.399	346.388	382.222	406.176	413.936	155.848	175.1	168.179	320.833	222.98
342.569	390.743	326.784	272.619	312.483	348.962	275.912	452.986	440.863	396.379	453.811	351.585	327.148	288.012	404.724	318.58	344.045	374.74	402.395	413.752	156.324	176.31	169.477	320.501	226.819
341.122	387.939	326.257	270.662	311.483	347.646	274.034	454.716	439.927	395.621	452.896	349.961	325.818	287.647	403.468	317.462	343.554	376.692	399.152	411.109	154.585	176.55	170.016	320.218	224.976
339.22	386.403	324.656	268.231	312.22	346.067	271.864	451.023	439.485	391.118	452.641	344.566	325.371	284.134	400.746	316.344	342.1	375.819	403.329	415.315	154.607	175.49	164.682	320.051	221.247
338.616	386.68	325.547	268.013	312.483	346.745	271.686	451.711	437.543	394.217	452.557	345.502	326.102	286.607	401.151	317.456	342.254	373.343	397.365	410.958	155.411	174.31	167.169	320.501	223.389
341.288	386.493	325.859	269.378	311.22	346.884	272.834	453.27	439.951	396.34	452.989	347.695	325.034	285.85	402.428	316.456	341.708	375.01	398.645	408.569	156.911	174.93	169.708	320.246	224.358
340.156	386.207	323.935	268.913	310.536	345.528	272.351	453.312	440.223	394.039	451.845	345.75	326.913	283.391	400.9	317.385	340.954	376.248	403.667	413.464	155.042	173.77	167.58	319.701	222.222
337.927	385.243	322.888	264.288	310.062	344.51	268.069	451.595	437.417	390.03	451.091	342.713	327.587	284.715	399.05	318.202	336.325	374.502	401.086	412.203	153.955	175.11	164.913	319.489	223.156
335.51	381.787	323.561	258.079	310.273	343.751	262.39	448.846	439.094	387.709	448.735	335.741	326.238	283.58	394.477	316.9	338.033	373.343	399.586	408.281	153.976	172.79	168.733	321.297	224.371
337.336	385.714	324.995	265.204	312.368	346.05	269.1	452.623	440.715	392.251	453.39	340.119	332.466	288.905	399	322.929	341.688	374.317	395.772	402.906	154.478	175.52	172.436	318.845	229.397
343.562	392.946	329.09	276.768	315.789	351.232	279.991	452.833	440.447	396.926	460.305	350.046	331.799	292.892	407.361	323.281	346.029	377.921	402.426	410.691	155.783	174.38	170.256	323.018	221.932
341.579	390.438	327.436	282.645	315.211	349.282	285.335	450.279	437.206	394.148	456.593	346.495	341.087	291.946	403.727	330.328	345.079	380.413	406.294	416.039	153.326	175.86	165.718	318.38	231.329
337.204	383.277	323.578	269.384	311.579	344.279	272.87	453.423	442.701	388.232	448.822	338.826	330.89	290.5	396.004	322.047	340.921	376.397	397.257	410.899	154.217	176.84	170.795	320.267	222.205
339.63	386.688	326.981	269.687	314.842	347.684	273.417	453.251	441.765	393.286	455.178	342.835	333.246	290.676	401.233	323.926	341.379	376.81	401.154	413.654	155.283	175.3	167.179	319.988	221.524
340.506	389.411	327.313	277.27	315.526	348.845	280.43	448.795	440.351	396.808	458.551	348.56	337.125	293	405.736	327.465	343.492	377.492	399.669	407.204	155.87	174.8	166.974	318.976	224.089
343.889	392.277	329.521	284.341	315.789	351.282	286.939	451.447	441.955	398.98	459.364	352.56	338.545	295.554	408.079	329.133	345.246	376.778	397.441	404.295	156.413	175.22	168.256	320.471	225.073
346.017	393.661	331.55	289.09	318.526	353.087	291.522	453.921	444.039	401.123	463.178	356.385	338.492	299.649	411.899	329.988	347.763	378.936	397.772	408.959	155.457	176	170.744	320.696	225.035
346.507	393.134	331.72	285.341	319.448	353.015	288.158	450.348	445.056	400.548	461.547	357.16	338.575	301.124	411.423	330.376	347.236	378.024	398.868	413.12	152.627	174.412	168.812	319.229	227.754
342.928	392.661	326.999	283.384	314.711	349.768	285.971	453.045	443.792	398.523	460.352	351.362	339.173	295.894	408.018	329.698	347.524	376.532	396.611	409.138	155.997	175.532	171.915	321.518	227.319
344.694	390.947	327.118	277.877	314.922	349.251	280.937	455.72	444.322	397.016	454.835	349.857	331.045	290.678	404.428	322.207	345.928	378.786	400.993	408.99	156.018	175.052	170.915	320.688	222.061
342.49	388.054	325.265	272.744	313.08	347.037	276.076	458.31	441.633	395.435	451.936	349.38	327.772	287.935	402.692	319.05	343.736	377.929	404.78	414.498	154.323	174.272	168.684	318.174	220.182
336.609	384.911	322.506	263.905	311.185	344.145	267.811	452.185	438.876	388.917	449.292	341.288	326.643	287.584	397.432	318.092	340.516	376.58	402.728	413.271	156.388	174.572	166.864	317.861	220.124
333.877	380.107	321.99	257.517	310.974	342.142	261.932	448.422	439.14	385.691	447.377	335.224	327.476	284.192	393.524	318	339.37	370.897	397.338	406.07	153.301	174.812	168.838	319.87	223.451
336.694	383.259	323.89	261.209	312.659	344.477	265.458	450.673	439.175	389.912	451.326	339.059	330.166	286.313	397.419	320.565	341.724	372.976	394.53	404.189	155.54	174.732	174.171	320.056	227.491
341.055	390.054	326.767	276.602	314.501	348.712	279.732	450.143	439.928	395.159	453.877	341.38	333.143	283.732	399.859	322.325	344.732	378.548	403.052	406.843	152.692	174.092	169.043	320.153	227.387
345.162	393.312	329.479	278.773	316.421	351.613	281.883	453.949	444.161	400.429	458.458	349.202	334.886	293.176	405.996	325.754	344.096	377.952	399.787	406.789	154.217	175.54	170.103	323.106	226.248
344.694	393.116	327.578	279.602	313.842	350.303	282.43	452.112	444.821	398.261	459.72	351.624	334.64	294.243	407.815	325.796	344.725	379.19	399.39	406.439	156.652	176.68	168.128	320.538	228.129
342.736	390.009	327.687	280.223	315.211	349.297	283.113	452.967	441.066	396.808	456.542	352.991	334.367	293.878	406.819	325.503	344.9	376.651	396.316	406.629	154.783	174.64	171.795	319.854	223.094
340.889	387.339	325.754	273.701	313.684	347.108	277.004	451.353	438.829	395.089	454.89	349.248	327.231	289.351	404.163	318.938	342.229	374.778	400.787	412.963	155.174	172.62	167.538	320.386	218.496
338.494	386.196	325.118	273.005	312.895	346.297	276.3	450.572	437.103	393.271	452.254	347.303	331.341	287.635	401.859	321.772	342.85	372.698	401.662	411.579	154.543	174.2	164.667	318.517	225.8
336.443	383.286	324.185	271.308	312.842	344.678	274.739	448.302	435.278	389.591	448.534	343.725	329.561	285.392	398.207	319.891	339.271	370.921	394.868	407.471	155.587	175.06	168.179	319.663	224.03
334.583	381.384	322.071	262.73	311.684	342.638	266.774	446.865	436.082	386.67	446.466	337.321	326.28	285.014	394.057	317.246	336.788	372.921	392.971	402.018	155.326	173.86	170.128	320.863	223.347
335.506	383.696	325.038	261.924	313.632	345.378	266.196	447.47	437.909	391.365	451.271	337.716	328.871	286.365	396.745	319.565	340.396	375.762	398.265	405.432	152.978	175.62	169.744	320.535	223.357
343.965	390.074	329.221	276.564	316.333	350.321	279.849	454.137	441.077	399.08	458.57	350.734	334.515	292.814	406.789	325.385	346.048	376.296	397.649	406.995	156.498	176.992	171.34	320.517	228.703
345.621	394.127	329.359	283.602	315.017	351.817	286.197	457.444	442.832	401.459	461.841	354.239	335.572	293.247	410.172	326.305	347.635	379.344	403.429	414.963	153.998	175.052	170.007	320.827	223.982
341.582	390.475	326.79	276.697	315.964	348.872	279.941	453.193	440.081	394.883	455.545	348.413	331.015	289.693	404.102	321.968	343.664	378.455	408.326	417.814	154.693	174.052	169.827	322.705	223.66
341.54	388.306	324.88	276.038	312.28	346.872	279.032	451.416	441.609	394.676	454.324	346.734	332.144	292.017	402.661	323.358	345.66	377.851	401.451	412.276	156.259	176.372	169.699	321.89	225.62
339.153	385.859	324.326	272.484	312.175	345.662	275.763	448.974	438.593	391.375	451.824	341.349	332.477	289.382	398.776	323.042	342.114	375.629	399.37	409.073	154.585	174.112	170.109	319.052	224.058
339.88	387.457	326.018	267.474	314.333	347.321	271.345	453.514	441.059	393.198	453.417	343.055	331.837	290.382	400.424	322.761	342.089	374.947	400.745	409.567	154.28	173.672	170.237	318.766	220.169
342.361	390.654	327.766	276.92	314.859	349.572	280.054	453.29	442.444	397.892	458.621	347.487	336.932	294.436	405.256	327.628	346.123	376.613	397.627	405.146	154.237	175.412	174.34	321.608	233.665
347.485	395.163	332.174	283.498	319.122	354.015	286.441	458.318	445.028	403.848	463.917	354.193	335.019	296.828	411.23	326.657	349.094	379.185	403.826	413.237	154.628	174.832	174.878	323.577	227.156
348.443	397	330.531	289.517	317	353.579	291.787	457.423	448.118	403.887	463.136	359.587	336.383	296.054	413.414	327.553	348.9	381.841	403.257	417.652	154.891	176.02	166.128	318.064	226.84
345.783	393.054	327.218	285.024	314.947	350.046	287.496	456.042	444.963	399.192	457.542	357.605	335.28	293.851	409.555	326.21	344.679	379.254	398.912	414.586	154.87	175.54	168.667	321.164	225.878
340.115	386.045	325.142	274.156	313.316	346.26	277.391	453.433	439.247	391.532	451.373	346.385	327.534	289.959	400.96	319.308	341.404	376.206	400.838	412.931	156.587	174.2	167.256	319.337	220.071
334.672	381.964	323.55	263.37	311.368	343.805	267.335	448.642	436.81	386.778	447.864	337.56	329.78	285.27	394.899	320.035	336.583	372.159	399.368	408.979	154.239	174.24	167.333	317.477	223.575
334.319	381.366	323.133	261.076	312	343.325	265.283	445.219	437.188	386.227	449.559	337.064	330.367	286.514	395.542	320.766	338.642	372.698	396.941	403.265	154.478	173.84	165.051	317.763	221.484
337.626	385.848	325.066	265.1	313.632	346.142	269.109	447.535	437.322	390.202	452.339	339.706	332.064	289.851	398.255	322.822	341.417	374.921	394.515	402.33	154.5	175.34	169.744	321.216	226.078
341.362	389.893	329.578	273.047	317.316	350.492	276.704	453.205	441.777	395.66	456.593	344.413	333.489	294.446	402.727	324.941	343.775	376.746	397.338	404.011	153.957	175.28	170.744	321.565	222.261
342.626	392.375	328.261	278.64	315.421	350.492	281.678	453.791	444.951	397.547	458.941	350.165	336.818	292.946	406.709	327.213	346.842	379.778	399.941	408.652	156.913	174.58	167.744	319.362	226.473
342.972	390.632	327.53	281.767	314.653	349.411	284.483	452.835	441.729	396.284	456.37	351.736	336.742	291.206	406.128	326.773	345.876	374.658	398.339	408.579	153.997	176.272	171.241	319.981	226.475
339.627	385.248	322.909	272.606	311.074	344.525	275.783	451.588	436.009	391.683	452.828	346.718	330.345	291.273	401.877	321.791	343.551	372.071	397.464	404.318	156.388	174.852	172.164	320.856	223.458
336.946	384.195	323.762	261.601	311.495	344.717	265.722	452.026	443.296	391.136	451.777	340.204	327.473	288.638	398.203	318.971	340.768	378.706	402.008	408.778	155.91	173.592	170.882	318.889	224.82
343.41	390.873	327.572	274.511	314.337	349.522	277.8	457.323	444.329	399.003	457.735	348.589	333.727	289.706	405.326	324.089	346.234	378.658	400.891	410.103	156.062	176.832	170.933	321.017	226.609
344.946	391.829	328.956	279.018	316.337	350.757	282.1	456.737	443.389	399.673	458.446	352.406	331.579	291.354	407.529	322.773	346.468	380.134	405.648	417.428	154.41	175.412	168.908	322.376	221.787
342.819	389.382	326.681	281.018	315.811	348.423	283.892	452.467	439.898	398.052	454.836	351.901	331.727	287.327	405.41	322.007	343.409	378.642	403.714	419.515	156.236	174.572	167.42	318.263	222.946
339.555	384.686	323.672	276.165	312.284	344.829	279.148	448.807	440.459	390.855	450.735	348.773	333.598	285.895	401.775	323.155	341.438	375.96	399.927	412.721	154.888	174.952	170.215	320.297	226.174
336.908	383.739	323.174	266.757	311.968	344.175	270.492	448.733	435.991	387.225	447.997	340.809	328.735	285.043	396.529	319.169	336.08	372.293	395.221	406.865	153.214	174.612	169.369	319.51	221.528
334.617	382.643	322	260.318	310.158	343.028	264.435	447.795	437.986	388.946	449.22	334.725	331.201	286.027	394.242	321.311	339.325	372.873	396.066	404.899	153.565	173.62	167.59	318.459	221.248
339.119	384.661	326.014	267.062	313.842	346.35	270.926	449.791	437.616	394.591	454.364	340.459	329.962	289.284	399.67	321.056	344.358	375.587	396.176	401.471	153.87	172.66	168.41	320.122	222.861
343.306	390.786	328.431	276.398	315.316	350.053	279.613	451.107	440.882	397.749	457.831	345.872	331.83	292.892	404.07	323.305	345.45	379.111	402.853	410.291	155	175.1	168.615	321.131	225.603
344.255	393.857	329.445	284.744	316.526	351.78	287.37	452.842	443.33	399.793	459.559	349.596	337.345	293.284	406.758	327.698	345.771	374.667	398.456	409.309	154.978	176.24	168.205	320.498	229.466
344.906	394.839	329.431	288.175	316.105	352.111	290.483	454.302	440.194	400.897	459.763	354.56	334.947	292.946	409.247	325.751	344	375.016	400.294	410.902	155.326	176.22	171.359	322.198	226.02
337.613	386.964	324.303	276.303	312.737	346.031	279.313	450.223	438.546	391.532	452.025	346.193	330.095	288.919	401.207	321.08	342.017	378.206	403.169	415.6	155.391	173.86	169.308	319.641	220.871
336.855	383.679	324.209	262.555	313.158	344.83	266.735	447.433	438.901	390.187	449.059	339.826	329.045	287.527	396.608	319.956	340.142	373.921	396.713	407.533	155.087	175.2	166.308	319.663	224.478
339.596	387.071	326.853	268.232	314.842	347.734	272.083	450.154	441.6	394.143	453.102	344.239	331.356	292	400.828	322.74	341.733	374.476	394.684	403.38	155.087	174.94	170.615	320.271	227.071
343.485	390.668	329.163	274.316	316.704	350.489	277.817	452.624	440.992	396.8	457.395	348.111	332.005	293.231	404.919	323.516	345.981	376.933	399.856	406.619	154.453	173.332	171.273	322.814	223.486
342.868	392.061	329.087	278.083	316.652	350.923	281.269	452.215	441.703	395.849	457.353	347.928	332.13	295.569	404.809	324.126	346.768	378.488	402.349	410.284	153.866	174.572	169.324	318.9	225.874
340.664	388.721	325.793	276.316	313.494	347.613	279.387	450.861	444.101	392.751	456.158	347.845	337.244	293.204	404.149	327.602	345.735	374.838	398.679	406.197	154.801	174.532	169.811	320.389	229.917
339.655	387.382	325.471	277.425	312.915	346.938	280.356	451.443	439.47	392.386	454.692	347.056	333.49	292.231	403.008	324.457	344.56	374.203	393.29	402.584	154.062	174.232	170.119	321.508	225.362
341.221	389.9	326.907	275.908	313.915	348.749	279.047	451.982	439.926	395.859	456.692	347.203	334.505	291.731	404.118	325.141	345.327	378.409	402.275	407.259	154.149	174.932	168.478	320.331	227.008
343.234	390.311	329.874	280.842	317.652	350.83	283.882	457.396	442.249	397.869	460.861	351.157	337.27	296.42	408.184	328.327	345.881	377.663	398.363	407.923	154.388	178.032	173.581	322.863	231.043
350.225	396.846	332.992	287.918	319.336	355.133	290.513	462.801	447.196	405.795	465.056	358.341	336.501	299.555	413.814	328.413	349.872	379.457	406.04	414.948	155.823	177.312	174.247	323.249	225.205
349.064	397.882	332.097	290.339	318.494	354.907	292.665	461.843	447.536	404.229	463.192	359.9	336.353	295.487	413.594	327.407	347.735	379.711	407.201	420.477	157.279	176.572	171.35	320.957	225.248
345.885	391.42	325.109	280.265	312.316	348.102	282.913	458.805	445.101	399.163	454.602	354.165	331.458	289.595	406.374	322.293	345.533	378.873	402.213	414.172	156.543	176.82	171.462	319.264	223.324
341.383	387.634	325.72	266.697	315.105	347.189	270.696	456.488	445.167	393.522	450.636	351.982	324.83	288.216	403.264	316.814	340.946	379.444	405.684	421.162	155.804	173.24	166.051	318.237	218.716
337.115	385.411	322.076	267.118	310.421	344.037	270.696	451.846	438.546	390.749	452.025	343.945	329.977	284.811	400.128	320.089	339.925	374.841	399.14	414.231	156.087	175	168.462	318.684	222.119
337.728	385.143	324.043	264.592	312.158	345.229	268.522	449.209	436.107	391.897	450.941	343.881	325.208	283.486	399.533	316.074	339.808	374.238	398.824	411.89	154.304	174.42	168.462	319.164	217.235
333.783	380.714	320.071	263.199	309.474	341.099	267.022	441.944	431.61	385.222	445.178	337.128	327.629	279.784	393.295	317.154	334.454	373.381	399.397	408.879	153.609	174.1	162.667	315.836	222.028
330.762	377.179	319.033	254.777	308.421	339.195	259.209	444.405	435.037	381.562	441.941	332.11	325.792	280.703	389.203	315.92	335.487	372.413	391.044	400.686	155.5	174.04	168.641	318.854	222.689
335.813	382.634	325.076	258.422	313.053	345.034	262.935	446.553	437.408	388.315	448.585	336.954	325.33	285.797	394.982	316.675	338.571	373.175	394.801	401.721	154.804	173.6	167.974	319.669	221.542
336.443	382.045	323.915	264.1	313.053	344.071	268.143	446.577	437.718	391.98	451.559	338.862	331.716	286.622	397.445	321.843	338.242	375.936	401.154	408.151	155.239	174.28	164.923	319.243	224.278
336.721	380.937	323.527	262.182	309.91	343.434	266.125	449.825	438.195	392.615	452.566	338.64	331.69	287.492	397.862	322.013	341.05	376.468	400.057	409.18	155.41	174.629	166.435	320.595	224.598
338.061	386.883	323.323	266.741	309.332	345.363	270.26	450.09	439.195	393.335	454.964	341.576	332.539	286.749	400.518	322.513	341.538	375.563	398.799	406.542	154.845	173.649	165.845	318.167	226.415
341.274	391.017	327.101	270.149	312.437	349.264	273.643	449.109	439.184	393.679	455.642	343.751	332.145	291.519	401.914	323.25	342.904	373.198	393.299	402.048	153.671	175.089	170.64	319.796	223.679
341.972	390.946	329.447	276.841	314.489	350.772	279.951	450.625	439.384	397.758	460.871	345.062	334.167	291.465	405.262	324.818	345.479	377.436	402.049	405.467	153.954	175.269	168.486	320.513	225.375
344.601	395.392	332.034	285.348	317.963	354.004	288.043	452.951	443.32	402.202	463.786	352.622	338.512	295.384	410.408	329.069	348.108	379.913	400.652	408.737	155.954	176.949	171.973	320.875	231.489
349.495	397.285	333.802	292.718	318.91	355.815	294.882	457.755	448.351	405.576	467.854	358.686	338.058	299.506	415.434	329.617	349.575	380.198	398.674	408.695	155.606	176.809	170.281	322.553	226.615
349.019	395.205	333.228	291.869	319.068	354.719	294.117	453.709	449.904	402.246	462.922	355.457	338.319	297.127	411.32	329.3	350.525	382.008	405.564	415.352	156.149	172.209	166.307	321.17	227.993
346.989	394.633	329.513	291.623	312.963	352.094	293.386	452.811	448.013	397.113	458.659	354.182	338.762	297.587	408.491	329.747	347.829	377.055	397.586	409.581	157.128	176.189	168.076	320.853	227.631
343.353	389.848	327.232	283.531	313.895	348.944	286.039	450.274	441.763	393.158	452.28	347.917	332.523	293.041	402.167	323.879	346.554	377.651	401.36	408.137	151.217	175.22	168.026	322.325	219.709
337.268	387.08	325.63	272.991	314.263	346.938	276.4	453.753	439.458	390.325	451.441	343.358	334.102	294.527	399.542	325.438	344.183	375.508	396.287	405.81	153.087	174.02	171.026	320.726	231.876
342.932	391.518	328.28	274.398	315.842	350.207	277.822	457.051	439.34	397.241	457.441	347.523	329.905	294.027	404.661	322.05	346.742	376.651	400.735	409.224	155.826	176.06	170.564	320.815	223.947
343.634	391.732	327.379	278.564	315.526	349.694	281.617	456.921	442.934	397.394	456.517	352.119	330.508	289.635	406.388	321.559	344.183	377.444	402.294	416.776	156.696	174.38	168.513	320.073	226.43
342.153	388.107	325.559	273.616	313.158	347.248	276.883	453.712	440.423	394.98	453.737	350.862	330.591	289.162	404.339	321.521	341.904	376.571	399.331	412.497	154.435	176.28	169.282	319.657	224.046
340.247	386.393	325.678	271.564	313.789	346.731	275.052	451.809	441.981	394.36	452.466	347.541	329.803	287.203	402.084	320.476	341.121	378.698	403.993	415.039	154.913	173.1	167.718	321.456	219.549
338.8	385.839	322.701	269.389	311.368	344.594	272.857	449.6	440.049	392.222	451.517	345.33	328.326	285.919	400.529	319.041	339.9	374.079	398.904	410.613	154.304	175.52	167.923	318.362	223.028
336.979	384.973	323.379	264.54	311.263	344.737	268.4	450.051	437.668	391.143	450.627	345.853	328.686	285.959	400.317	319.331	338.538	372.079	398.904	408.416	156.652	176.36	169	318.061	222.261
337.586	386.213	325.095	264.129	312.021	346.287	268.085	452.125	439.727	392.406	452.631	342.265	327.391	282.765	399.636	317.621	340.955	375.07	402.136	412.008	154.673	173.093	164.321	319.455	220.946
341.995	388.24	325.223	267.347	311.179	347.074	270.968	452.451	442.257	395.332	454.199	346.944	326.975	284.346	402.698	317.641	341.193	375.229	397.084	407.934	155.89	175.733	167.296	319.233	223.644
340.455	388.918	326.081	269.745	312.6	347.869	273.285	453.786	442.704	395.366	454.292	349.448	329.047	287.954	403.949	320.05	343.297	377.229	399.798	411.781	154.412	175.473	169.09	318.686	220.546
340.65	388.007	325.573	267.394	311.968	347.222	271.076	451.26	439.807	396.317	453.588	346.971	328.611	286.4	402.394	319.369	343.014	377.118	403.636	416.509	153.912	174.973	169.065	320.425	221.194
339.859	386.588	325.502	268.93	311.126	346.684	272.416	449.693	441.481	397.327	454.775	348.43	330.157	288.562	403.711	321.05	341.53	374.261	397.195	409.04	154.564	177.673	166.834	318.747	225.206
340.672	389.043	326.446	272.039	312.494	348.151	275.381	448.939	438.079	396.248	456.504	347.32	326.657	288.102	404.077	318.215	342.955	378.721	398.761	405.193	154.564	175.333	169.398	320.148	225.062
341.246	388.74	327.891	272.731	313.915	348.99	276.133	451.451	438.364	394.248	456.326	347.302	329.854	290.359	403.975	321.207	342.893	379.054	402.04	408.804	156.369	174.053	167.09	319.632	224.28
339.629	387.865	327.204	270.745	313.863	348.238	274.307	449.865	436.927	390.75	453.944	341.861	331.717	290.386	400.125	322.668	340.926	372.15	399.173	405.655	156.021	175.433	164.911	318.394	224.996
337.298	384.661	324.441	269.18	312.263	345.322	272.739	451.135	439.637	388.788	451.729	338.982	331.174	288.824	397.59	321.902	339.388	373.556	396.559	400.657	156.652	176	169.872	320.052	226.894
341.081	389.375	327.398	274.1	315.737	348.889	277.539	453.581	443.072	396.483	457.492	344.872	332.03	292.338	403.414	323.34	345.55	380.143	400.632	408.069	155	175.48	168.051	321.191	225.949
341.043	388.545	328.27	277.986	316.368	349.17	281.157	449.251	440.573	394.818	455.746	346.294	333.894	291.608	403.189	324.636	345.221	376.905	400.897	411.014	154.717	176	169.974	320.319	226.446
338.545	384.098	325.81	272.668	313.895	346.022	276.074	445.609	440.227	391.635	452.653	342.339	335.39	290.527	399.683	325.568	340.942	375.778	398.015	407.421	153.217	172.58	167.205	319.216	227.316
337.111	383.08	324.27	268.507	312.421	344.663	272.135	449.023	440.951	391.271	451.432	341.193	333.742	292.649	398.498	324.746	341.513	374.302	395.794	404.119	155.935	173.82	169.128	319.939	226.413
339.809	388.67	325.412	273.919	312.684	347.347	277.122	451.493	438.419	392.961	454.39	345.972	336.008	291.473	402.33	326.257	344.225	376.968	395.279	398.465	153.783	173.88	170.872	321.508	224.547
341.336	389.598	327.773	276.09	314.895	349.211	279.296	453.591	443.46	397.158	456.847	348.688	335.269	292.689	404.912	325.947	346.058	379.73	399.375	410.231	153.174	173.24	168.026	322.049	224.767
343.681	392.089	330	282.555	316.526	351.529	285.361	454.353	444.282	400.611	461.61	351.44	339.966	296.824	408.709	330.521	347.25	378.825	397.662	409.213	154.087	176.28	171.359	322.565	231.096
348.899	398.017	331.947	288.669	316.765	354.856	290.99	457.724	444.689	403.965	464.942	355.644	335.448	295.7	412.46	326.746	350.755	381.338	406.409	415.661	154.051	174.371	169.308	323.151	223.777
350.818	397.964	331.312	292.086	316.397	354.423	294.094	457.106	447.097	403.038	461.806	358.103	337.786	293.781	412.011	328.151	348.605	382.656	408.107	419.853	156.204	176.371	167.821	320.382	223.863
344.69	390.285	324.975	278.36	311.134	347.621	281.068	457.134	447.056	396.354	452.908	352.69	327.005	289.943	404.786	318.891	344.305	377.529	402.328	417.1	155.508	177.191	168.128	319.592	224.423
342.197	388.071	324.317	268.711	310.45	346.423	272.159	456.329	441.897	393.989	452.806	347.406	323.884	286.632	402.196	315.728	343.23	378.703	406.975	422.043	156.073	174.831	166.334	318.722	218.998
338.227	384.83	323.606	268.578	310.45	344.835	272.038	454.455	439.452	392.24	450.806	343.663	327.289	284.443	399.359	317.909	341.834	376.068	404.24	419.704	156.421	175.031	168.898	318.057	221.557
339.027	384.839	324.364	267.465	311.029	345.333	271.064	453.152	437.765	390.782	450.323	344.58	326.017	285.186	399.548	317.077	341.114	372.386	399.225	415.196	154.377	173.091	167.334	318.054	221.714
336.648	383.008	322.065	263.749	309.029	343.197	267.49	449.678	438.588	386.807	447.789	338.305	327.619	283.321	395.218	317.921	338.547	374.084	397.806	408.736	153.53	174.491	168.667	318.786	222.263
332.929	380.624	321.587	254.891	309.871	342.058	259.433	450.478	440.815	384.497	444.874	333.406	325.346	282.713	391.35	316.012	340.539	371.735	400.813	409.466	152.334	173.051	166.257	319.501	219.071
336.574	384.348	324.242	262.891	312.158	345.084	266.961	449.279	439.922	391.719	451.975	338.257	330.648	286.541	397.37	320.991	341.467	375.254	399.64	407.725	155.022	174.5	166.359	318.337	225.595
343.102	391.161	327.791	276.924	315.316	349.765	280.096	451.223	440.922	398.222	459.059	349.349	333.867	291.27	406.379	324.541	344.538	376.095	395.993	406.371	155.217	176.8	170.231	321.909	228.043
345.255	392.634	330.123	283.185	317.526	351.799	286.022	450.288	443.414	398.936	459.619	354.211	332.557	291.73	409.004	323.618	342.871	377.032	400.662	408.577	155.522	175.12	168.667	320.93	226.458
341.128	390.143	325.886	279.057	313.105	348.167	281.87	451.465	444.115	396.182	457.127	349.385	335.011	291.595	405.392	325.506	343.296	376.794	399.324	406.357	156.457	175.52	170.385	319.821	231.319
339.783	387.589	326.777	276.64	313.474	347.864	279.683	450.726	441.777	393.207	453.254	350.505	334.292	291.716	403.916	324.97	342.908	375.429	395.493	405.787	155.87	173.54	171.179	320.45	227.233
338.017	385.723	324.398	269.938	312.632	345.663	273.465	448.465	438.835	391.123	451.797	341.596	331.076	288.176	398.881	321.683	340.913	374.476	398.559	404.185	154.543	174.7	167.462	319.626	224.106
336.528	384.491	325.474	269.682	313.632	345.938	273.313	448.512	439.027	391.759	451.568	339.165	330.121	289.649	397.595	321.26	342.642	379.048	398.353	404.689	153.935	173.48	169.308	321.03	225.982
339.511	386.464	326.915	271.73	314.105	347.563	275.23	448.381	441.192	393.581	454.72	346.119	333.201	292.027	402.573	324.186	344.875	378.032	397.588	402.762	155.783	174.26	166.974	320.559	226.033
341.273	390.936	327.392	276.221	312.672	349.426	279.232	453.349	441.475	396.085	457.695	349.03	333.672	291.859	405.516	324.518	348.263	376.845	400.063	405.431	154.854	176.074	169.206	322.829	224.799
342.451	391.391	326.786	276.141	313.462	349.188	279.223	453.796	443.11	399.336	457.856	347.791	330.384	288.116	405.005	321.13	348.346	380.861	405.034	412.817	154.462	174.054	168.745	321.692	221.399
343.358	387.605	326.904	276.235	313.251	347.952	279.293	453.061	442.873	398.888	456.246	352.8	329.467	289.17	406.574	320.645	346.125	377.845	402.953	413.092	154.984	174.794	165.771	319.063	223.379
342.822	388.025	325.672	274.316	312.251	347.293	277.449	458.47	440.615	397.745	455.119	351.966	327.494	288.845	405.587	319.033	343.567	376.353	402.482	413.083	154.049	175.374	170.335	319.808	222.452
341.23	388.766	325.824	270.084	311.725	347.649	273.523	453.884	441.285	397.045	454.254	348.507	328.323	287.818	403.477	319.456	343.609	379.956	406.806	419.044	154.136	174.394	167.078	320.16	222.551
341.579	387.472	326.753	273.458	312.672	347.807	276.697	451.768	442.134	394.902	453.983	347.516	331.785	287.143	402.86	322.012	343.105	377.718	403.512	414.808	154.506	175.354	168.771	319.914	227.837
340.924	387.882	326.449	270.562	312.146	347.751	273.997	453.847	440.483	392.011	453.797	343.378	328.259	289.007	400.776	319.666	341.276	376.909	401.313	412.454	154.375	175.834	171.488	321.683	223.981
341.141	387.168	325.871	267.316	312.62	347.126	271.058	453.619	441.976	395.306	455.026	342.415	329.429	287.697	400.953	320.293	344.705	379.829	407.24	417.55	153.723	175.554	168.95	320.324	222.822
342.323	390.768	326.427	276.379	313.895	348.737	279.478	454.084	441.685	396.458	456.237	349.963	330.992	292.149	405.207	322.488	343.612	377.619	401.316	414.272	155.761	175.72	169.179	319.173	225.111
342.434	389.571	325.848	276.175	313.526	347.944	279.261	453.595	439.365	395.542	453.907	351.339	331.496	291.581	404.656	322.757	340.388	371.619	397.743	410.503	154.543	175.74	169.538	318.407	220.316
339.387	387.018	325.645	269.607	315.632	346.926	273.409	450.27	436.033	391.434	450.568	343.385	328.53	286.986	399.101	319.435	337.946	376.079	402.154	411.842	154.065	173.9	166.179	318.809	220.739
337.617	385.438	324.687	265.645	312.105	345.752	269.483	448.46	440.54	388.857	450.61	338.945	331.508	289.959	396.991	322.411	339.596	374.111	396.853	405.158	155.283	173.7	164.641	318.851	225.694
338.077	386.223	325.043	269.038	313.737	346.257	272.73	450.363	441.499	389.704	453.042	341.064	332.822	289.635	399.273	323.367	340.629	373.603	394.287	401.67	155.174	176.76	171.821	320.508	228.18
342.026	389.08	328.256	275.365	315.105	349.347	278.648	451.688	443.056	393.69	455.347	344.954	334.299	292.986	402.339	325.254	344.279	376.905	396.537	406.65	156.478	175.42	169.513	321.617	225.99
343.979	391.929	329.194	279.265	316.158	350.947	282.313	454.456	445.662	398.202	461.458	349.872	337.25	294.73	407.877	327.941	346.829	377.587	397.809	410.931	156.63	174.18	167.949	321.149	226.919
341.545	390.786	328.038	285.213	315.105	349.796	287.683	453.679	443.913	397.685	459.551	350.046	338.848	296.284	406.969	329.53	347.733	379.857	397.066	408.638	155.435	173.2	166.154	318.942	227.377
350.085	400.188	332.915	288.204	318.421	356.241	290.7	464.67	453.159	405.108	466.619	361.046	340.689	299.905	415.925	331.76	350.758	379.984	405.625	417.568	155.848	176.34	168.205	321.112	214.846
346.17	392.804	327.649	282.573	314.263	350.241	285.191	456.972	448.208	400.739	460.11	355.376	336.205	292.176	409.819	326.565	345.083	376.683	401.162	410.606	155.413	174.84	166.564	318.146	214.385
341.966	387.722	326.107	275.57	313.808	347.472	278.729	452.589	444.144	396.345	456.296	348.525	334.881	286.541	404.547	324.299	342.828	374.391	402.506	412.166	154.105	173.032	165.869	318.514	213.088
339.587	387.133	325.031	272.461	313.176	346.565	275.825	450.868	442.808	392.084	455.923	344.268	331.359	286.082	402.309	321.446	342.974	376.582	402.675	408.978	153.953	174.392	169.766	321.979	231.589
339.192	387.053	324.368	274.907	312.65	346.103	278.025	449.891	444.922	393.389	454.093	344.259	334.294	284.96	401.353	323.494	343.362	374.296	401.175	406.36	154.258	173.512	169.254	316.684	212.29
339.885	386.535	324.363	269.618	311.808	345.921	273.103	450.31	444.05	392.177	452.66	340.855	330.643	284.109	398.974	320.455	342.758	374.978	403.05	409.2	152.214	172.392	166.536	317.638	209.523
340.685	387.106	325.42	265.442	312.965	346.809	269.368	447.184	443.689	391.838	454.22	342.02	329.65	284.771	400.344	319.825	343.191	374.439	401.866	408.294	153.953	174.272	166.356	317.711	211.262
342.4	390.008	325.799	269.096	313.018	348.063	272.725	449.598	444.588	395.074	455.694	344.984	329.612	287.663	402.534	320.429	343.095	375.613	399.881	404.953	153.714	174.712	170.1	318.143	212.518
343.962	389.535	325.481	270.802	313.281	347.691	274.312	453.529	445.672	394	455.287	345.406	327.768	287.501	402.525	318.952	344.728	373.756	401.543	406.322	153.084	174.852	167.202	317.298	212.194
340.983	385.508	327.036	264.177	315.229	347.311	268.394	448.626	443.819	393.655	453.991	344.947	327.287	288.19	401.631	318.728	341.316	373.55	399.175	404.708	154.453	174.092	169.69	324.508	232.078
340.591	387.304	325.204	268.607	313.211	346.737	272.291	446.47	441.575	391.66	455.678	340.055	333.451	284.568	400.159	322.749	340.812	372.54	396.419	399.295	151.783	172.1	168.282	318.444	214.623
341.732	389.134	326.218	264.635	313.368	348.034	268.661	451.428	439.872	396.995	456.949	345.046	329.902	287.662	403.216	320.654	340.212	368.492	394.382	398.636	154.913	176.78	165.256	318.188	214.296
341.294	386.527	328.72	271.82	315.158	348.765	275.4	447.102	438.897	393.818	453.788	351.881	332.367	300	404.855	325.281	342.054	367.936	392.022	398.698	153.652	177.42	170.41	320.739	214.704
335.911	388.491	315.464	309.569	300.526	340.786	308.822	462.777	444.089	389.872	452.831	348.908	367.133	288.095	402.93	349.828	346.788	373.714	402.926	422.153	152.717	174.22	161.051	322.474	260.192
337.115	386.402	318.043	302.905	303.947	341.746	302.991	454.837	444.151	390.512	454.025	354.138	361.977	287.378	406.062	345.645	347.263	374.159	401.015	413.144	157.37	175.72	158.667	318.119	227.215
337.97	388.196	321.536	276.209	309.684	344.65	278.974	451.823	445.155	390.882	453.102	345.073	339.803	287.811	401.229	328.42	345.267	373.556	399.721	410.314	153.891	172.2	162.923	312.343	218.858
335.906	386.009	321.436	275.64	309.421	343.827	278.43	445.814	441.773	390.734	453.008	343.734	339.553	286.932	400.537	328.033	342.979	370.492	395.868	404.176	152.935	171.34	162.872	311.596	214.061
337.481	387.545	324.118	280.365	311.526	346.111	282.939	448.66	444.266	393.03	455.678	347.229	338.625	288.162	403.604	327.577	345.317	371.349	392.574	401.872	154.609	173.74	164.949	312.644	213.63
340.859	388.892	325.115	283.538	312.908	347.23	285.964	448.949	445.903	393.945	454.763	347.327	337.985	285.926	403.176	326.588	345.521	374.967	400.208	407.084	153.04	172.692	166.414	313.141	213.221
342.008	392.062	323.731	287.978	310.171	347.425	289.812	452.531	445.948	398.467	458.162	351.63	343.318	290.94	407.008	331.851	350.175	375.316	398.635	408.123	153.605	172.812	167.414	313.813	216.659
341.144	390.196	324.224	286.888	312.118	347.1	288.973	449.442	443.932	398.521	458.611	352.318	341.417	289.994	407.572	330.158	349.9	375.459	399.951	415.915	152.845	173.772	170.081	316.633	214.32
342.514	389.008	323.978	286.031	311.013	346.528	288.095	451.712	445.705	397.817	459.119	353.098	343.261	289.197	408.211	331.425	348.875	376.729	398.495	408.029	155.736	174.912	168.799	316.752	218.142
343.761	391.508	325.229	286.566	312.697	348.212	288.725	456.656	443.431	397.452	459.23	351.96	341.087	290.994	407.722	330.12	348.1	374.887	400.679	409.814	156.649	175.692	169.414	319.621	218.502
345.837	394.99	327.144	289.159	314.276	350.67	291.234	464.303	442.617	400.556	462.441	352.731	339.292	292.953	409.761	329.147	350.183	377.76	406.76	415.805	152.823	175.272	167.44	320.566	219.585
347.876	394.91	332.073	279.936	318.276	353.862	283.103	462.991	452.243	398.708	459.958	356.419	335.841	296.521	410.242	327.232	345.971	375.887	402.171	408.256	152.953	174.232	168.85	319.226	219.365
343.467	389.41	327.3	278.604	314.539	348.837	281.573	453.335	445.957	394.329	454.958	349.171	329.576	288.697	404.162	320.626	343.567	375.157	401.024	405.457	153.888	173.992	170.953	320.448	219.887
344.643	390.812	328.161	275.232	315.789	349.885	278.583	452.879	442.652	394.744	457.169	349.862	329.735	290.486	405.643	321.142	342.604	374.746	401.096	403.185	152.391	173.88	164.974	318.669	219.461
338.677	385.277	324.351	271.024	311.368	345.477	274.357	446.047	443.103	391.517	452.839	344.376	328.576	288.216	400.758	319.74	340.229	371.048	395.676	405.094	153.696	173.72	164.974	316.596	218.02
340.345	386.75	324.787	268.142	311.526	346.272	271.726	452.042	441.361	392.434	453.881	344.615	328.693	287.797	401.414	319.74	339.487	371.302	394.75	406.508	153.696	174.52	168.077	317.48	219.944
340.694	388.67	323.237	270.948	309.421	345.926	274.126	449.465	445.412	392.542	453.932	346.202	333.178	289.338	402.203	323.58	340.821	373.079	396.25	407.27	154.391	173.28	164.513	316.979	220.296
339.238	387.134	323.796	272.412	311.158	345.759	275.613	446.972	442.13	392.01	453.017	346.22	335.239	287.703	401.736	324.831	340.021	368.286	391.324	401.938	153.522	171.68	165.513	316.802	218.646
337.787	385.223	322.332	267.412	310.526	344.139	270.974	449.191	439.482	390.064	451.805	339.569	333.14	284.338	397.912	322.456	340.279	373	397.007	406.224	153.435	172.76	164.718	316.915	216.387
338.757	387.339	324.114	272.185	311.895	346.037	275.465	449.414	441.769	391.404	453.22	342.395	336.125	285.284	400.004	324.994	341.346	371.54	396.699	405.73	152.761	174.24	166.128	317.757	218.765
344.149	393.107	326.336	285.697	311.895	349.489	287.861	451.865	444.957	396.897	461.051	347.991	340.314	287.216	406.762	328.689	344.471	375.095	401.934	411.412	154.87	174.9	164.615	318.672	217.041
345.288	393.351	326.231	283.847	310.545	349.505	286.053	450.258	447.178	398.349	460.719	347.821	342.014	285.098	406.509	329.553	346.079	375.69	404.149	412.844	153.496	173.43	164.384	319.224	217.991
342.522	388.583	325.311	279.828	310.545	347.251	282.366	452.128	447.547	395.772	457.346	349.234	338.207	288.504	405.434	327.326	346.216	375.262	402.421	407.549	154.8	176.35	165.178	319.665	221.227
340.263	388.565	325.046	278.639	311.335	347.071	281.34	452.235	447.104	394.753	457.075	348.308	335.866	287.112	404.848	325.192	346.483	376.436	402.259	406.6	153.561	175.01	167.178	318.425	221.295
339.663	388.574	324.311	279.923	310.545	346.595	282.453	450.784	446.45	394.674	455.007	348.491	336.877	286.436	403.861	325.834	346.079	376.976	405.877	410.906	155.996	173.75	165.768	317.981	222.543
340.901	389.422	326.359	279.07	312.229	348.226	281.809	452.235	447.778	394.383	456.126	349.583	335.275	288.585	404.967	325.053	345.491	373.722	400.744	409.597	155.127	174.99	165.896	318.261	221.609
341.642	389.369	324.98	283.345	310.44	347.307	285.583	451.979	446.562	393.787	455.592	349.491	333.491	287.49	404.645	323.42	345.354	374.262	402.619	410.423	154.453	173.81	167.922	319.452	221.13
340.327	388.708	324.714	282.17	310.387	346.904	284.501	449.137	444.37	396.649	456.778	349.473	335.858	288.355	405.253	325.459	345.483	375.516	401.016	411.522	154.105	174.19	163.384	317.112	225.548
342.212	388.315	325.757	278.463	311.387	347.449	281.183	458.291	446.698	397.762	457.439	353.886	337.718	293.207	407.716	327.973	345.979	373.341	395.002	405.97	152.605	177.09	167.281	319.027	221.905
341.715	389.188	324.218	276.299	310.842	346.746	279.152	456.116	451.664	395.773	455.246	349.752	336.322	289.432	404.59	326.056	346.379	379.46	402.596	414.62	154.609	174.38	162.462	315.97	226.57
340.562	388.286	322.858	277.455	310.053	345.545	280.148	453.977	445.474	392.69	454.653	348.679	338.538	287.23	403.767	327.305	345.646	375.81	402.463	411.217	154	173.84	164.769	317.076	217.486
338.626	386.643	321.384	276.057	309.316	344.012	278.804	448.358	437.86	391.36	452.466	342.89	339.86	284.865	399.85	327.82	341.962	370.476	400.184	406.586	153.348	173.52	164.641	315.252	223.742
338.089	387.375	322.355	273.512	308.789	344.901	276.426	450.353	437.179	391.586	453.068	343.615	339.58	286.959	400.511	328.059	343.083	368.286	397.154	403.849	153.761	173.2	162.59	313.924	199.425
338.349	386.241	322.63	273.943	309.421	344.687	276.874	448.791	438.163	391.975	455.619	342.844	338.258	288.419	401.467	327.346	342.004	371.286	394.294	401.476	153.978	174.26	164.538	314.018	205.959
340.881	389.652	325.493	282.555	312.526	347.74	285.03	452.288	441.936	395.138	457.356	349.853	341.898	291.135	405.736	330.784	344.533	372.127	394.235	401.966	154.174	173.18	166.974	314.538	205.577
341.157	390.723	326.46	286.597	313.211	348.743	288.796	454.53	445.039	394.916	457.415	349.761	342.758	288.311	405.722	330.837	343.167	373.54	398.89	408.705	155.413	174.52	166.821	317.647	208.643
340.911	388.759	325.232	275.953	312.789	347.26	278.996	453.795	444.567	393.232	455.364	346.807	336.924	288.973	403.238	326.426	342.917	373.19	397.14	406.689	154.283	174.54	165.308	316.754	228.19
339.729	387.982	321.711	275.031	307.122	344.691	277.682	449.369	443.452	393.333	455.45	347.056	336.781	286.243	403.402	325.716	343.717	371.308	397.422	405.89	154.626	174.75	166.716	317.762	225.894
342.47	389.669	324.664	275.817	310.227	347.205	278.66	448.276	441.285	394.535	456.543	348.551	335.342	287.594	404.688	324.888	346.884	373.086	397.9	403.693	153.713	173.67	165.741	316.522	220.264
343.363	391.571	325.943	281.287	311.28	348.7	283.765	450.36	443.846	396.761	457.823	349.744	336.081	288.378	405.926	325.636	345.876	374.943	398.216	408.128	154.517	174.49	164.024	318.866	228.21
342.912	389.982	326.057	283.623	311.333	348.223	285.913	448.36	447.454	395.618	457.738	349.973	336.387	288.757	405.992	325.959	344.784	373.801	396.929	407.512	152.865	173.59	167.049	320.984	226.881
341.359	389.312	325.105	278.822	311.754	347.369	281.543	451.239	446.162	394.229	456.45	348.524	334.088	287.527	404.626	323.894	345.026	375.769	397.444	406.366	153.017	173.87	165.536	319.41	224.702
342.151	389.491	326.825	276.879	311.859	348.555	279.769	449.188	446.116	395.5	455.577	350.863	334.232	288.513	405.296	324.222	344.172	376.023	396.694	405.075	152.604	174.43	165.1	319.355	227.524
343.423	389.901	324.536	279.419	309.964	347.202	281.943	453.323	446.393	395.919	456.713	350.322	335.902	288.77	405.626	325.583	345.347	374.864	400.069	406.86	154.495	173.99	168.024	318.844	226.129
342.572	390.473	327.706	280.163	312.806	349.471	282.86	452.379	448.122	398.54	458.958	350.955	336.637	288.648	407.098	326.13	347.276	376.626	404.885	413.881	154.473	174.85	166.383	317.86	200.57
342.889	390.098	325.863	280.517	311.895	348.136	283.109	453.112	449.872	396.857	456.72	352.165	336.216	290.919	406.515	326.299	346.521	374.73	399.118	410.973	154.804	174.82	166.513	318.532	224.408
342.8	391.152	325.294	278.915	312.368	348.13	281.678	457.8	446.489	394.527	456.932	351.147	335.864	291.581	406.137	326.169	344.404	374.048	397.941	407.892	156.065	175.9	168.205	316.818	221.757
339.8	389.661	325.246	277.18	313	347.582	280.139	452.758	441.868	393.34	454.415	344.596	335.492	286.932	401.683	324.861	342.167	373.349	402.456	412.018	152.174	171.96	163.846	315.769	206.714
342.911	390.304	326.445	280.133	313.421	348.588	282.883	451.493	443.81	396.227	458.525	348.266	337.371	290.257	405.582	327.056	345.167	374.873	399.544	406.421	154.543	174.02	163.256	318.103	219.101
343.481	390.679	328.389	284.72	315.421	349.988	287.257	456.186	443.4	396.507	459.932	351.229	335.867	291.5	407.736	326.154	345.45	372.746	400.757	407.911	154.043	174.82	166.205	318.286	220.554
340.047	389.098	325.014	278.289	312.526	347.235	281.117	450.874	440.307	394.212	455.297	346.908	335.121	286.703	403.251	324.521	341.429	375.444	404.941	413.272	153.478	172.82	163.436	314.571	214.094
340.43	387.92	324.227	274.621	311.579	346.313	277.674	451.209	441.487	391.852	453.788	345.587	333.72	287.73	401.833	323.651	341.013	371.365	397.103	404.197	153.543	174.52	165.667	316.292	220.833
337.668	385.857	321.161	273.63	308.368	343.594	276.5	452.06	441.07	389.611	452.068	339.174	335.356	285.081	397.859	324.349	339.367	371.762	401.382	408.062	153.391	173.64	166.205	313.924	216.481
338.258	386.579	323.254	268.732	309.175	345.211	272.074	452.325	442.285	391.469	453.204	340.533	331.203	284.407	399.102	320.958	343.397	374.754	402.582	411.399	154.249	172.915	165.745	318.25	218.177
343.977	391.775	326.32	280.187	311.122	349.016	282.743	451.869	447.112	396.4	456.992	348.488	335.168	287.272	404.891	324.682	347.122	376.278	403.052	410.113	155.401	174.435	163.412	318.688	219.936
341.939	389.123	323.368	282.235	309.333	346.168	284.474	456.613	448.273	395.513	456.534	349.855	335.316	287.853	405.309	324.925	347.189	375.309	403.861	412.937	150.966	174.195	166.412	316.87	219.205
340.313	387.329	323.439	272.785	309.701	345.592	275.835	452.385	444.992	394.011	453.373	346.277	335.979	286.056	401.948	325.049	345.256	376.103	405.574	417.957	153.379	172.735	162.232	315.949	214.05
339.632	386.043	322.207	272.718	308.28	344.341	275.657	451.562	445.132	393.794	454.085	347.01	335.941	286.164	402.671	325.043	346.276	373.103	401.883	412.456	153.771	173.615	163.078	317.448	221.564
341.266	387.302	324.979	279.581	310.175	346.589	282.109	452.957	448.275	394.213	456.314	349.992	338.79	288.137	405.261	327.7	345.822	375.357	398.707	408.285	153.727	175.195	167.129	319.864	223.582
341.134	388.793	324.06	280.254	309.754	346.505	282.691	453.604	448.91	394.321	455.704	349.919	338.017	287.61	404.908	326.981	346.372	378.674	400.655	407.992	153.836	173.475	164.668	319.19	220.098
340.93	387.552	323.652	276.856	308.438	345.809	279.465	451.153	448.792	394.799	454.263	349.423	335.475	287.448	403.922	324.961	346.685	376.547	398.376	407.033	152.379	174.835	165.745	320.256	222.876
338.417	387.536	322.664	280.318	309.211	345.158	282.704	449.567	448.423	393.291	453.314	348.78	340.057	290.108	403.119	329.121	344.175	373.936	394.353	403.382	153.696	174.34	166.769	316.392	224.542
337.843	386.482	322.687	283.896	310.684	344.808	286.109	446.805	446.52	391.542	453.593	344.495	340.439	285.392	401.207	328.388	343.225	372.143	398.801	408.78	151.261	172.82	167.026	316.663	202.557
341.63	388.536	324.479	282.038	310.947	346.69	284.426	448.926	444.179	392.35	456.364	348.468	342.864	288.324	404.555	330.923	343.521	371.587	392.287	403.41	154.457	174.3	165.282	320.954	230.185
335.966	383.973	320.147	275.72	307.789	342.279	278.37	443.874	443.369	390.744	451.822	343.771	338.417	284.581	399.938	326.63	340.546	370.778	399.419	399.817	155.196	173.46	168.051	321.96	219.299
339.821	387.339	322.63	276.943	309.474	345.068	279.63	451.688	438.544	394.177	456.568	345.835	335.587	286.257	403.396	324.787	345.021	372.19	397.25	405.176	155.065	175.06	166.179	315.672	223.486
340.519	387.857	324.355	274.232	312.158	346.375	277.365	454.265	441.905	394.153	456.576	347.092	335.303	289.784	404.004	325.337	343.904	371.857	397.132	402.4	156.283	175.4	167.615	317.188	223.727
342.796	391.375	327.555	273.218	315.368	349.684	276.7	455.019	444.396	397.049	459.161	350.046	335.511	293.568	406.767	326.328	344.013	371.905	398.853	407.682	154.913	175.1	167.513	319.641	230.309
339.557	387.848	323.085	274.479	311.316	345.542	277.522	449.53	442.115	392.419	453.983	345.156	336.883	285.878	401.727	325.716	343.608	370.921	395.36	404.224	154.283	174.78	164.872	315.796	225.109
341.873	389.034	326.548	276.112	311.844	348.215	279.064	455.255	444.159	395.049	456.229	349.397	338.487	287.755	404.93	327.38	345.479	372.91	399.359	407.814	154.073	175.394	168.9	315.137	212.616
345.583	395.061	328.989	284.079	313.528	351.9	286.511	460.604	446.928	399.625	459.831	354.525	339.374	290.66	409.265	328.708	349.745	379.339	407.984	414.606	154.812	173.594	168.182	316.809	206.277
348.392	397.123	329.813	289.458	315.528	353.154	291.611	461.488	448.47	400.182	461.737	352.076	340.688	289.471	409.08	329.474	347.941	380.498	410.051	420.792	152.856	173.474	167.361	319.711	209.707
343.366	392.409	327.107	283.463	313.055	349.751	285.907	453.734	447.083	396.039	457.67	351.158	333.756	290.674	406.525	324.323	345.57	374.482	404.205	412.645	153.138	170.754	160.413	315.921	205.58
342.285	390.677	326.804	278.615	312.107	348.952	281.381	449.046	444.901	394.443	455.17	348.828	329.332	288.309	404.107	320.35	345.441	377.133	407.227	411.352	152.421	173.254	164.772	315.526	207.026
337.153	385.605	320.695	270.909	305.844	343.203	273.794	446.934	440.206	391.463	454.229	341.305	328.366	287.403	400.005	319.397	346.137	376.149	404.043	409.359	152.986	173.434	165.105	319.629	229.046
338.183	384.498	320.88	275.188	306.739	342.94	277.794	450.116	441.726	391.202	451.526	345.122	326.286	285.714	400.433	317.403	343.854	371.99	398.279	411.089	153.312	172.974	167.925	319.651	223.487
341.762	388.266	325.363	277.046	309.949	347.175	279.764	450.706	441.322	394.291	453.28	347.204	332.48	288.038	402.345	322.749	343.437	371.006	396.359	411.741	154.204	174.194	163.079	314.875	225.778
339.63	385.429	322.341	275.962	309.263	344.217	278.713	448.479	438.546	392.389	451.466	344.67	335.595	286.824	400.185	324.917	342.279	374.048	393.566	405.272	152.652	172.5	163.923	316.116	226.258
338.387	385.732	322.237	277.332	310.316	344.254	280.057	444.572	438.967	393.148	452.78	343.009	336.97	283.716	400.07	325.311	344.054	373.936	398.949	405.545	151.348	172.52	166.59	317.994	227.641
339.809	388.589	325.118	277.199	312.632	347.127	280.126	448.144	445.784	393.453	455.551	349.055	339.269	289.095	404.414	328.284	343.958	372.54	390.39	399.625	153.804	174.9	167.256	319.085	237.423
341.128	389.723	324.009	282.602	310.737	346.796	284.926	454.465	447.437	393.138	456.729	350.349	340.742	287.311	405.648	329.044	343.167	376.381	398.949	405.59	154.826	175.2	163.308	317.714	215.785
341.319	387.679	323.611	279.645	309.895	345.827	282.143	460.395	449.239	393.217	455.966	350.651	340.447	290.554	405.396	329.524	345.017	374.127	400.684	411.403	154.761	175.38	162.436	316.696	210.795
343.021	391.795	326.654	280.313	313.421	349.241	283.048	458.121	450.876	397.389	458.847	351.596	343.519	292.108	407.348	332.263	345.25	373.73	399.654	408.389	154.717	175	160.974	316.979	207.276
344.281	392.536	327.346	287.82	313.947	349.95	289.978	457.033	450.755	398.773	460.712	350.725	343.92	290.014	407.899	332.118	344.087	374.27	403.25	409.426	155.739	173.56	160.103	312.717	203.337
342.843	392.554	325.72	287.81	313	348.895	289.891	455.572	447.829	396.453	458.305	349.009	340.977	286.878	405.824	329.133	342.862	374.54	403.191	412.311	152.957	172.94	167	314.116	216.268
338.119	386.24	322.78	271.826	308.362	344.785	274.845	454.477	444.296	391.541	453.509	344.865	332.523	285.533	401.34	322.235	344.302	375.33	408.604	412.052	153.032	174.077	167.591	314.922	202.43
340.213	388.106	324.32	266.561	309.941	346.438	270.145	454.966	447.516	393.319	455.076	345.406	332.466	286.196	402.415	322.336	347.339	374.822	403.427	413.971	153.836	174.017	165.719	318.509	234.562
340.566	388.856	324.259	277.779	309.731	346.658	280.419	453.635	446.56	395.472	455.365	347.745	332.197	286.155	403.688	322.117	346.785	377.108	403.935	419.374	152.314	172.897	165.642	322.299	227.276
342.064	387.339	325.5	273.788	311.257	346.943	276.884	449.612	448.36	394.339	455.576	349.305	330.3	289.493	404.547	321.366	345.935	375.425	397.31	410.781	154.706	174.277	168.565	322.065	228.534
339.902	385.955	322.278	272.367	308.257	344.358	275.332	448.361	446.222	393.161	452.754	344.681	332.803	283.655	400.86	322.043	343.781	374.87	400.251	409.392	153.771	172.777	165.155	319.497	224.792
338.528	382.16	322.382	269.646	309.257	343.11	272.919	445.556	445.304	391.063	451.475	344.222	331.686	283.682	399.975	321.176	342.948	374.298	397.354	404.054	152.14	173.317	168.771	319.588	226.843
339.579	385.535	323.23	272.755	308.731	344.835	275.728	451.905	444.131	392.669	453.788	346.278	334.33	287.844	402.164	324.153	343.885	374.044	399.339	404.157	154.162	175.297	169.976	316.615	220.261
341.111	387.106	323.387	277.665	308.257	345.482	280.193	452.226	444.566	393.398	454.22	347.305	335.163	285.128	402.882	324.209	346.156	375.632	399.736	412.328	152.879	173.397	167.283	317.342	223.154
338.949	386.348	322.749	281.626	310.368	344.802	284	447.609	441.769	391.217	453.475	347.44	336.826	288.851	402.559	326.322	344.896	374.921	396.603	406.048	154.804	174.52	169.128	319.419	225.377
337.681	388.348	322.232	280.607	310.105	345.158	283.043	443.665	440.524	393.453	453.822	344.138	338.504	286.689	401.154	327.16	343.254	374.222	400.875	404.799	153.348	173.2	164.359	317.541	203.914
342.638	390.938	325	284.223	312.263	347.864	286.539	451.195	442.464	396.867	460.737	349.431	339.436	292.108	407.291	329.074	344.558	370.81	396.154	399.632	156.283	176.8	172.41	320.632	226.157
343.983	394.036	325.185	291.308	312.421	349.059	293.052	453.27	442.052	397.246	458.534	347.165	343.186	287.568	405.057	331.009	345.167	371.413	401.75	408.824	154.609	172.04	161.949	318.389	202.762
344.664	397.214	329.194	293.654	317.105	352.78	295.591	457.186	442.8	400.867	463.78	350.505	348.261	294	409.388	336.382	347.962	373.413	402.676	407.934	155.217	175.96	167.744	320.049	205.694
347.374	395.045	328.896	286.445	315.947	351.833	288.883	454.07	446.293	399.044	461.39	355.477	338.443	293.784	410.533	328.666	345.421	372.048	401.199	404.316	153.63	175.3	172.051	322.647	224.251
341.349	387.562	324.559	277.806	310.053	346.406	280.47	456.065	444.559	392.734	452.424	352.835	337.174	293.203	404.604	327.547	340.783	370.889	395.537	398.998	153.022	174.64	167.205	317.119	231.167
336.349	384.464	321.583	264.166	308.895	343.387	267.861	450.395	442.278	388.803	449.754	343.587	330.708	285.784	398.775	320.873	340.058	371.048	401.794	411.746	154.63	173.2	159.282	311.289	224.451
334.796	382.275	320.695	257.311	306.909	342.047	261.408	449.565	439.957	388.079	449.177	338.277	327.643	282.837	395.926	317.834	341.195	371.958	399.298	410.463	152.638	171.556	159.516	313.809	216.136
336.843	384.302	322.913	264.529	308.803	344.199	268.186	448.361	440.788	389.502	450.957	342.258	330.291	283.864	398.763	320.126	343.249	372.768	399.629	405.781	151.377	172.816	161.978	314.155	215.053
337.915	385.989	322.861	270.6	308.224	344.75	273.708	450.547	443.198	393.32	453.813	343.515	334.935	282.607	400.851	323.479	345.437	375.006	400.033	407.01	152.595	172.276	161.106	314.477	215.455
341.907	389.132	325.979	283.174	310.751	347.877	285.452	454.123	448.083	397.187	457.677	349.827	340.59	287.567	405.891	328.982	349.249	380.228	399.923	411.948	154.269	175.276	165.644	317.562	220.597
344.622	391.355	326.809	286.145	312.119	349.19	288.291	455.858	450.928	398.473	457.787	354.084	338.253	289.769	407.992	327.638	350.241	381.18	404.812	415.133	152.943	173.756	165.029	317.918	219.663
344.549	392.052	325.799	283.169	310.593	348.772	285.434	454.989	450.65	397.379	457.813	351.726	337.776	287.567	406.873	326.783	347.845	379.815	405.092	416.172	153.334	174.536	164.619	317.769	220.709
342.741	388.373	325.112	280.06	310.698	347.047	282.591	455.333	449.547	395.064	456.897	349.277	335.817	289.526	405.221	325.683	346.07	377.958	400.746	413.323	152.16	174.236	166.362	318.009	220.805
343.098	390.704	326.159	278.923	312.119	348.54	281.665	455.328	448.048	393.867	456.364	348.827	333.416	287.107	404.728	323.277	346.42	374.895	404.408	413.976	154.986	172.796	164.516	315.809	216.924
342.962	391.125	326.104	281.275	313.684	348.65	283.952	453.698	446.297	394.463	456.186	347.413	337.341	289.784	403.956	326.929	344.892	375.27	399.184	411.355	156.652	174.16	166.821	317.511	217.309
342.383	391.982	325.957	281.73	313.211	348.851	284.33	451.786	441.291	395.941	457.602	349.055	336.102	289.027	405.48	325.796	344.75	373.508	397.875	410.847	153.022	173.16	166.897	315.936	215.714
340.83	389.732	324.28	282.55	311.421	346.975	284.935	450.572	443.342	394.635	455.966	349.11	336.341	288.905	404.656	325.956	343.475	372.921	399.272	409.428	154.152	173.7	163.897	317.9	218.478
340.962	388.375	323.156	279.934	310.632	345.771	282.47	451.721	441.794	393.951	456.788	349.706	338.133	288.622	405.37	327.293	342.567	369.873	395.794	403.723	154.109	174.18	168.846	318.669	219.752
339.583	387.634	324.507	279.047	311.474	346.396	281.726	451.358	441.889	393.872	454.703	347.761	333.587	288.324	403.352	323.678	343.233	369.762	396.11	406.574	152.87	173.36	163.821	316.289	218.329
336.349	385.312	321.668	274.483	309.263	343.737	277.357	451.186	442.313	392.074	455	345.431	336.633	289.284	402.388	326.266	342.121	371.825	397.353	405.069	153.674	173.4	164.615	317.705	219.375
340.106	388.42	323.19	279.611	310.263	345.808	282.143	452.33	441.831	393.867	456.364	347.422	338.439	287.432	404.053	327.272	342.067	370.857	396.949	405.549	153.957	176.1	165.615	317.489	220.182
339.528	388.089	325.133	279.213	311.895	346.963	281.913	453.581	444.59	394.709	454.788	348.963	337.803	289.716	403.974	327.275	342.304	373.683	398.581	409.359	152.913	172.44	165.308	317.951	219.79
338.725	386.462	322.991	277.898	308.387	344.999	280.417	451.02	444.226	395.195	454.804	348.282	337.449	287.2	403.655	326.448	343.708	373.039	400.141	409.339	154.428	175.666	166.511	317.948	219.989
340.436	386.944	324.081	277.202	309.756	345.879	279.891	452.029	445.547	394.382	456.406	348.53	338.04	286.551	404.606	326.767	344.979	372.34	400.376	406.607	153.471	175.266	166.921	319.145	221.913
342.074	390.176	325.204	278.083	311.598	347.733	280.851	451.745	446.669	394.84	456.346	346.658	337.271	284.078	403.677	325.625	345.183	374.801	403.818	407.977	154.493	173.766	165.665	319.598	221.48
343.266	388.658	326.232	279.301	311.545	347.879	281.965	449.387	449.205	394.638	455.736	347.209	335.752	287.037	403.624	325.087	345.071	377.007	398.921	406.831	153.645	174.066	169.562	319.106	220.971
344.976	391.533	325.526	276.846	310.703	348.414	279.643	449.075	447.168	394.279	457.355	345.906	333.846	288.456	403.84	323.909	346.016	376.705	400.141	408.343	154.667	173.286	166.152	317.647	219.52
343.934	389.712	325.616	277.235	311.229	347.841	280.043	450.726	447.096	392.845	453.999	345.649	333.623	287.091	401.972	323.436	343.675	374.277	401.009	404.254	154.124	173.826	167.665	318.264	220.834
344.457	390.944	326.237	277.178	311.598	348.674	280.021	451.652	446.675	394.323	456.372	346.521	335.543	285.97	403.624	324.69	343.721	374.134	400.884	405.936	154.841	175.366	166.767	319.665	222.956
341.398	387.274	325.067	274.154	310.492	346.637	277.156	449.317	445.925	394.372	454.058	346.31	331.551	287.848	402.32	321.983	344.308	376.308	400.487	408.774	152.993	173.066	163.254	319.033	223.037
338.37	387.491	323.408	276.825	310.211	345.628	279.583	449.349	444.491	392.951	453.958	346.11	339.383	285.865	402.172	327.666	344.721	376.651	400.632	406.652	154.935	174.26	165.308	317.006	221.681
338.587	387.054	324.024	273.355	311.211	345.879	276.483	451.526	445.447	395.172	454.153	347.431	339.167	288.378	402.908	328.047	346.158	375.587	398.956	405.934	154.043	174.78	167.256	319.833	222.106
338.604	390.25	322.384	278.555	309.579	345.916	281.117	449.8	440.88	393.872	456.458	343.138	337.398	285.108	402.044	325.95	344.538	375.317	403.059	411.993	154.326	173.88	167.308	318.523	221.871
344.991	395.455	329.147	283.583	316.421	352.139	286.296	452.907	443.662	401.084	463.627	356.422	340.364	296.176	412.15	330.689	347.129	375.587	399.426	405.744	155.283	174.36	169.359	318.328	220.251
343.821	394.634	327.384	288.502	313.105	350.703	290.535	451.67	442.311	396.645	460.576	354.339	342.811	294.135	409.564	332.154	343.879	371.064	394.794	402.263	155.478	176.2	161.795	314.441	208.737
339.187	390.571	324.19	283.014	311.421	347.207	285.361	452.586	440.148	392.828	457.127	345.908	338.928	287.5	403.722	327.669	341.817	369.222	399.706	406.805	153.457	174.58	162.513	313.745	205.924
340.745	387.518	325.09	275.303	312.526	346.737	278.378	457.033	442.282	394.039	456.449	348.706	333.924	288.73	404.714	324.03	342.379	370.254	397.618	407.968	155.913	174.16	162.615	314.933	207.797
340.153	388.509	324.431	277.005	311.263	346.65	279.835	456.27	445.93	394.025	453.669	349.771	334.208	288.149	403.78	324.124	343.496	373.524	400.169	413.316	152.739	174.36	161.385	314.714	209.276
340.766	387.758	324.496	275.222	310.547	346.432	278.14	453.364	446.019	395.459	455.258	349.982	335.778	287.596	404.707	325.229	345.319	373.642	402.251	414.152	153.514	174.269	164.264	313.921	220.782
339.702	387.49	324.354	273.445	310.547	346.246	276.51	451.136	443.809	393.365	455.487	348.661	334.698	289.786	404.191	324.865	345.381	372.61	397.347	408.456	154.318	173.869	167.341	317.341	221.724
340.634	386.936	324.439	274.317	309.758	346.11	277.244	449.82	442.692	395.158	455.064	347.606	331.903	288.299	403.464	322.356	345.177	373.816	397.001	406.077	153.296	172.189	164.29	315.35	219.544
339.664	387.445	323.832	274.113	310.021	345.89	277.079	447.918	442.05	394.178	455.081	345.294	335.532	286.61	402.363	324.821	345.077	373.531	396.751	404.752	154.753	174.249	164.316	317.809	223.02
341.395	387.329	325.254	279.416	310.126	346.779	281.953	453.011	444.902	394.099	457.326	349.184	334.998	287.705	405.398	324.643	346.302	373.642	397.383	405.367	154.623	175.609	165.777	318.131	224.554
340.51	388.132	323.946	279.288	309.705	346.203	281.801	452.857	445.023	393.572	454.758	348.524	335.456	287.042	403.746	324.856	345.248	375.674	400.413	411.699	154.079	174.249	166.418	318.699	220.919
340.187	387.293	323.676	277.359	309.337	345.735	280.001	454.359	444.522	392.449	455.292	347.212	338.607	284.975	403.394	326.865	343.768	375.991	399.604	409.168	153.796	174.409	167.11	317.973	223.073
340.361	388.356	324.88	277.236	310.863	346.89	280.014	454.885	443.333	391.784	453.682	344.579	335.339	285.988	401.293	324.534	343.985	375.324	398.935	409.907	153.036	174.089	164.213	317.906	214.964
340.03	386.938	323.545	280.393	310.474	345.526	282.878	453.935	445.126	393.566	454.788	346.789	337.807	287.716	402.93	326.84	345.542	376.016	399.331	411.007	154.022	174.52	165.487	317.061	221.557
342.183	389.67	326.033	282	312.684	348.099	284.535	451.549	447.856	393.97	456.102	349.697	341.348	290.257	405.009	330.163	345.462	376.175	397.654	406.613	153.674	174.48	167.333	318.723	223.223
344.353	392.491	328.327	282.028	316.211	350.576	284.852	450.972	445.181	396.015	456.839	349.486	336.621	291.338	405.291	326.707	344.288	373.492	399.912	408.517	153.174	172.4	164.846	318.611	220.656
344.889	392.295	325.431	284.318	311.842	348.616	286.591	450.302	442.528	397.823	457.856	348.321	342.095	289.351	405.26	330.547	341.833	374.286	397.603	406.59	155.935	173.2	164.564	317.918	221.311
344.336	391.643	324.844	284.711	311.316	348.006	286.909	447.409	442.037	399.172	458.508	349.605	341.254	287.459	406.216	329.476	341.763	372.905	397.301	404.252	152.065	172.74	166.462	317.86	219.886
342.536	392.616	325.047	281.517	312.105	348.477	284.043	445.842	441.979	397.281	458.847	348.835	341.258	288.108	406.022	329.621	342.854	372.73	397.007	406.096	151.826	172.96	165.179	316.726	220.354
339.583	388.205	323.635	278.55	310.211	346.025	281.165	444.484	442.417	392.709	454.864	346.248	338.822	287.459	402.709	327.577	344.883	374.683	397.985	404.373	152.87	171.8	165.897	317.578	220.889
342.157	388.804	325.142	279.91	311.526	347.217	282.522	450.879	444.417	392.099	456.169	348.101	333.788	288.392	404.278	323.849	343.396	371.032	397.265	402.018	153.783	175	165.282	317.517	217.696
337.494	385.43	321.605	270.821	308.855	343.736	273.963	453.375	446.724	392.15	454.087	344.88	327.082	290.953	401.648	319.172	345.29	375.38	402.792	402.766	154.367	175.452	170.495	319.446	218.723
337.013	385.921	324.008	270.949	312.171	345.476	274.354	456.538	448.713	392.356	455.544	345.357	334.4	288.143	402.635	324.273	344.019	370.571	402.189	411.038	153.998	173.412	168.803	315.817	221.564
340.133	389.465	323.847	277.613	310.329	346.6	280.315	453.51	445.913	393.12	454.298	345.228	337.688	286.386	401.925	326.456	345.552	372.714	404.101	413.498	153.737	173.812	164.598	317.339	217.404
342.716	390.885	325.923	280.442	311.855	348.448	283.037	455.068	447.258	394.756	455.739	348.871	336.768	289.697	404.423	326.462	344.927	372.92	402.109	409.219	153.628	176.412	167.675	318.078	215.834
342.32	389.59	324.686	282.793	312.592	347.191	285.254	456.784	449.579	397.844	456.807	350.926	339.62	290.318	405.965	328.826	347.461	376.031	404.175	412.571	156.889	175.072	169.085	319.485	218.409
343.226	390.751	327.629	283.617	314.75	349.516	286.189	457.765	444.979	397.12	457.163	353.054	338.866	292.899	407.172	328.802	347.223	373.476	401.042	409.251	153.259	174.552	169.546	319.26	220.437
343.916	390.805	326.71	283.94	314.381	348.934	286.454	457.128	446.674	397.529	459.044	353.311	337.01	289.737	408.274	326.66	345.232	375.952	404.366	412.226	155.759	176.212	167.162	318.44	217.267
345.724	392.751	327.425	290.475	315.697	350.077	292.559	455.668	447.874	398.696	461.663	352.082	340.703	291.602	409.044	329.953	348.957	378.237	402.594	415.766	156.28	174.952	165.854	316.285	205.237
343.553	392.795	326.692	286.512	313.789	349.613	288.765	450.028	450.039	398.498	459.415	351.688	337.705	290.135	407.687	327.29	347.9	378.302	400.471	411.105	154.826	175.76	168.667	319.93	223.815
341.506	388.839	324.45	276.175	311.526	346.777	279.096	449.86	439.99	393.586	456.144	347.376	334.557	289.649	403.916	324.725	343.538	374.857	398.706	407.247	152.891	172.82	168.282	318.641	222.352
337.072	384.929	323.934	271.1	311.211	345.084	274.413	448.735	442.992	390.345	452.161	344.697	333.121	287.824	400.559	323.204	339.696	371.222	395.221	405.027	153.261	172.48	168.154	317.271	222.514
336.779	384.929	321.607	274.227	309.158	343.563	277.113	446.823	442.008	389.03	451.297	344.67	335.826	284.419	400.097	324.571	340.117	369.873	392.39	403.87	155.109	175	165.667	315.79	223.754
335.115	383.268	320.611	268.777	308.316	342.337	272.043	447.721	438.48	387.34	449.525	342.147	335.689	285.446	397.965	324.689	339.754	369.159	392.779	403.757	152.826	171.98	165.41	316.799	219.962
338.774	385.08	322.934	271.919	310.474	344.483	275.104	447.4	436.115	392.68	454.339	341.541	337.027	285.784	400.176	325.808	342.312	369.571	394.441	401.398	155.065	174.3	163.769	316.711	219.805
335.196	383.509	319.749	272.09	308.368	341.858	275.087	446.614	438.309	388.975	452.085	339.119	339.049	282.338	397.841	326.633	341.946	372.635	400.654	403.533	153.913	171.74	162.282	317.848	221.433
338.362	386.286	322.825	272.1	310.368	344.83	275.261	452.902	441.915	392.532	453.466	344.505	340.144	287.851	401.145	328.695	343.167	371.46	393.963	402.796	153.174	173.94	165.821	317.884	217.98
342.805	391.345	326.971	274.389	313.748	349.292	277.64	456.906	443.078	397.692	459.844	350.764	341.829	293.412	407.467	331.229	348.01	374.141	398.184	404.476	153.802	175.472	161.091	317.057	201.346
345.456	392.595	329.762	280.37	316.327	351.549	283.34	456.948	442.998	396.929	458.946	351.589	336.454	293.033	407.396	326.947	346.981	372.776	396.926	405.242	154.889	174.152	166.937	318.71	220.885
343.142	391.194	325.412	280.588	312.011	348.221	283.184	452.911	441.212	396.732	455.302	350.562	339.912	289.898	405.009	328.962	345.014	373.824	399.25	408.968	153.846	174.372	169.193	317.02	224.667
343.925	391.819	326.478	281.939	313.59	349.134	284.553	454.064	445.672	397.269	459.251	350.479	337.655	288.925	407.022	326.986	347.322	379.951	404.691	413.011	153.628	173.872	167.398	316.655	223.065
340.478	388.872	323.625	281.152	310.853	346.249	283.606	451.227	448.047	395.16	455.802	347.929	338.139	288.669	404.004	327.308	345.864	375.998	399.971	409.513	152.693	174.192	166.296	317.531	220.979
341.588	388.72	324.862	279.915	312.59	347.004	282.614	451.018	446.55	392.806	454.251	348.277	334.946	289.088	403.365	324.906	346.131	374.3	399.037	405.632	152.128	172.772	168.783	315.85	219.447
341.55	389.854	324.791	279.176	311.59	347.351	281.853	450.544	444.682	393.436	453.514	346.094	336.431	287.669	401.934	325.755	344.414	375.03	400.147	408.691	152.367	173.112	167.347	316.567	217.179
341.776	390.408	324.98	283.043	311.801	347.667	285.419	452.976	444.612	395.806	456.988	348.241	339.12	290.061	404.771	328.379	345.939	373.252	399.309	410.21	152.693	174.172	169.501	316.972	218.893
342.251	390.009	325.673	287.047	312.737	347.981	289.17	452.023	444.235	394.956	456.263	350.22	338.761	289.324	405.344	327.938	345.179	373.54	398.279	409.57	152.435	175.08	167.282	318.985	220.132
339.923	389.312	322.659	285.758	310.421	345.771	287.796	450.084	446.986	393.02	454.839	347.44	341.504	285.905	403.269	329.331	345.071	377.016	402.11	409.039	152.717	172.96	164.179	317.313	220.073
339.183	387.554	323.991	281.602	310.895	346.031	284.022	447.54	446.033	394.315	456.364	347.716	335.973	289.459	404.194	325.79	346.346	373.365	400.61	404.801	154.652	173.46	162.974	316.131	217.587
343.957	393.089	327.256	289.024	313.158	350.084	291.017	453.163	444.353	399.468	460.881	353.881	340.307	290.824	409.502	329.473	344.667	372.206	404.544	407.67	155.022	173.64	164.538	317.234	218.635
344.809	392.92	326.73	291.36	312.211	349.681	293.083	454.633	446.355	399.217	460.585	353.193	341.295	289.5	409.018	329.956	343.767	372.032	403.051	411.888	156.674	175.36	166.615	317.55	221.516
343.851	391.17	326.204	283.72	312.895	348.731	286.13	456.488	447.616	397.626	458.72	353.853	337.803	293.689	408.366	328.145	343.767	372.794	396.566	411.995	156.891	175.28	166.667	319.021	219.914
342.698	389.036	325.711	276.659	313	347.669	279.661	454.93	445.54	394.793	455.814	349.404	331.405	292.216	404.718	322.825	343.867	374.064	398.39	412.776	152.891	174.46	167.897	320.018	221.223
338.719	384.402	322.175	270.351	309.421	343.752	273.578	453.981	445.171	390.251	452.805	343.972	332.068	288.73	400.546	322.58	341.467	372.73	394.706	408.195	155.87	175.8	169.256	318.353	221.724
338.596	390.5	324.213	283.332	310.211	347.198	285.552	458.419	447.944	392.916	454.915	344.505	348.182	290.581	401.899	335.571	342.471	372.333	402.5	409.705	153.957	174	163.359	340.483	183.094
335.723	388.857	323.602	275.246	310.684	346.229	278.174	454.54	449.449	388.916	453.458	343.459	344.576	289.378	400.639	332.491	343.117	371.841	397.625	405.833	152.543	172.34	162.154	343.271	185.628
336.651	388.428	323.837	275.516	309.531	346.234	278.326	454.786	447.691	390.35	454.839	339.873	339.944	287.048	399.635	328.363	343.335	373.373	404.49	409.968	152.228	170.998	161.361	349.404	188.553
337.974	388.723	322.444	279.706	308.584	345.426	282.091	453.902	449.787	392.714	453.898	342.845	341.657	288.548	400.574	330.029	345.794	374.817	404.357	413.931	155.511	174.438	161.951	353.76	189.672
339.221	390.249	323.406	281.829	309.321	346.584	284.1	448.516	450.87	396.887	454.204	347.662	341.437	287.102	403.045	329.541	346.944	374.405	402.453	411.057	155.337	173.298	163.413	357.711	193.082
338.54	388.482	323.529	281.696	308.584	346.051	283.917	450.084	449.709	394.788	454.873	346.277	341.429	287.345	402.728	329.588	348.606	377.436	405.821	414.744	154.902	173.798	162.259	363.918	197.449
342.37	388.919	322.742	286.232	312.373	345.689	288.391	438.958	443.862	395.813	448.365	344.341	353.316	271.345	398.415	335.369	347.243	376.071	394.468	404.442	152.728	170.838	163.951	333.042	120.125
345.689	395.223	326.088	293.421	311.268	350.061	294.895	402.237	390.35	405.177	453.924	351.322	349.721	260.642	404.657	330.218	349.277	356.119	348.379	363.11	148.663	169.658	174.207	274.27	111.573
344.472	391.669	329.017	270.914	315.742	350.742	274.617	428.428	443.713	400.601	454.365	356.249	336.657	297.372	407.252	328.056	343.627	370.325	410.776	402.277	152.467	173.038	168.515	217.957	47.4114
350.906	398.348	334.842	269.488	321.005	356.863	273.743	433.553	438.245	403.803	455.39	356.02	328.505	296.385	407.675	321.473	344.423	370.23	403.666	400.366	154.207	174.038	171.489	220.48	49.2924
346.86	395.295	331.531	276.526	317.474	353.641	279.909	432.316	434.07	400.645	456	357.083	329.261	301.973	408.502	323.287	341.846	371.444	397.537	394.114	150.674	172.08	177.077	219.845	50.4911
346.655	394.071	330.839	278.72	318.421	352.765	282	428.549	436.458	401	455.72	357.505	326.871	299.595	408.559	320.899	340.121	371.254	395.86	391.883	151.174	171.3	174.821	222.96	51.4076
346.638	395.232	332.488	278.678	320.632	354.245	282.143	428.214	436.268	399.266	453.619	356.174	325.398	295.878	406.828	318.935	339.925	367.857	391.066	388.677	150.783	171.54	173.59	222.784	52.0051
343.536	393.446	329.455	271.365	315.053	351.644	274.974	429.73	437.998	397.33	453.907	351.147	325.087	298.176	404.564	319.195	342.654	370.095	391.728	390.446	153.217	172.64	171.615	222.593	52.0203
340.272	388.143	324.957	285.592	312.842	346.867	287.843	431.828	433.633	394.906	454.839	347.927	333.75	289.405	403.502	324.041	338.913	372.921	390.213	389.597	153.152	170.18	170.282	230.562	51.7924
345.187	395.295	329.668	291.199	316.947	352.424	293.326	439.935	437.398	400.384	457.534	353.018	334.386	293.257	407.348	325.382	342.621	373.413	394.985	398.185	153.217	173.04	167.154	227.93	55.0658
344.766	394.241	329.934	285.82	319.158	352.232	288.574	440.065	439.287	400.118	457.805	352.211	338.686	292.554	407.101	328.586	343.921	372.429	399.309	401.275	155.022	173.08	165.026	248.936	70.0051
343.966	393.732	330.123	281.957	317.053	352.18	284.857	441.126	440.885	399.699	456.729	352.716	341.133	295.527	406.784	331.148	344.763	373.016	398.75	401.352	154.348	172.9	169.692	221.228	51.8481
343.41	393.821	329.568	278.231	314.71	351.847	281.244	443.187	437.031	400.643	456.576	351.343	338.704	291.719	406.046	328.418	345.625	373.153	400.161	403.672	154.877	170.717	167.821	217.191	54.9809
344.146	394.035	329.629	282.506	316.078	351.962	285.279	442.192	439.4	403.333	460.322	353.737	340.488	295.571	409.143	330.654	348.242	374.978	399.764	404.983	151.66	172.737	168.667	216.373	68.1657
347.363	396.598	330.99	287.506	316.341	353.739	289.887	450.75	449.258	403.904	462.331	358.159	335.677	295.625	412.31	326.909	350.017	379.613	406.014	415.072	153.508	173.797	173.052	341.522	128.816
346.933	394.856	330.677	281.254	315.394	352.931	284.074	452.22	452.341	403.318	460.017	353.655	326.408	296.381	408.945	319.835	349.896	380.597	409.661	420.889	153.877	174.637	172.128	339.401	126.105
339.716	388.044	325.843	273.563	313.447	347.411	276.857	445.434	445.386	394.707	452.661	346.113	339.696	291.679	401.5	329.184	345.242	372.835	400.014	406.18	153.117	173.417	167.077	317.662	119.839
342.541	393.142	326.336	274.425	312.92	349.5	277.605	436.629	438.726	397.767	453.475	346.279	342.052	285.827	402.002	329.743	344.192	372.724	394.485	399.214	152.921	171.517	166.487	318.428	121.097
342.831	392.508	326.862	279.828	312.657	349.624	282.54	433.359	434.079	398.363	455.297	349.315	338.958	287.3	404.407	327.648	342.526	369.454	389.706	395.312	149.66	171.657	164.205	309.416	119.346
341.712	390.839	325.236	283.103	311.289	347.983	285.431	434.922	434.652	396.264	452.882	346.719	335.34	285.76	401.905	324.486	340.85	367.311	390.992	394.271	151.356	170.537	166.539	306.945	115.71
337.426	386.42	323.64	272.408	312.316	345.409	275.704	430.609	429.981	393.882	449.466	343.844	332.898	284.851	398.749	322.379	340.121	367.079	386.574	389.217	153.522	169.96	164.359	299.018	112.408
338.494	387.759	324.791	270.787	312.316	346.625	274.217	431.614	432.101	392.793	450.364	343.44	333.095	285.676	399.022	322.713	339.142	364.524	386.507	388.348	151.261	169.24	164.718	297.438	109.334
337.494	386.607	321.256	275.417	308.211	343.916	278.126	429.605	431.963	391.749	450.356	342.596	336.333	281.716	398.612	324.376	339.375	364.619	389.478	389.943	154.043	171.72	166.821	292.571	106.337
338.626	385.759	321.668	281.095	309.684	343.892	283.457	431.553	433.827	392.808	452.025	343.972	338.405	281.338	400.141	325.911	341.096	362.444	388.721	396.6	154.804	174.36	165.051	279.745	100.129
339.098	388.875	324.085	286.1	310.789	346.551	288.139	431.916	439.367	393.621	450.669	343.147	340.136	283.135	399.04	327.657	345.154	365.984	401.463	403.137	155.63	173.88	166.282	269.41	98.8557
345.677	396.116	329.796	280.806	317	352.793	283.796	446.986	446.175	399.764	458.415	356.56	342.466	296.162	409.507	332.328	345.779	375.27	404.618	403.423	156.022	175.68	171.205	280.31	97.7165
343.898	392.571	328.991	271.806	316.789	351.037	275.522	443.637	443.159	397.069	454.424	351.055	334.341	292.635	404.789	325.21	345.562	371.841	400.706	401.405	152.87	172.72	168.974	270.897	90.7342
343.391	394.857	329.389	273.673	317.632	352.09	277.304	447.391	443.373	398.384	458.339	351.339	343.17	295.986	406.96	332.84	346.196	370.587	401.581	400.256	154.587	175.16	167.026	270.851	88.4127
346.495	397.311	331.215	279.033	316.424	354.134	282.121	446.967	444.409	401.654	457.983	354.555	343.381	293.655	408.319	332.494	344.515	374.815	397.272	400.224	153.908	172.791	169.07	263.705	84.5594
346.146	395.99	330.499	282.445	315.792	353.208	285.199	442.148	442.362	402.541	458.339	355.94	339.619	294.71	409.169	329.787	345.84	376.244	396.242	400.918	153.147	173.931	169.942	264.286	83.729
346.231	395.874	331.206	283.436	317.108	353.629	286.217	437.343	439.013	403.058	458.348	357.179	340.036	293.223	409.769	329.787	344.44	376.165	391.875	400.815	154.408	173.671	168.224	259.003	82.2151
344.818	392.865	329.755	279.611	315.213	351.639	282.551	433.953	434.465	401.122	454.678	353.06	336.297	291.115	405.883	326.405	344.082	374.657	391.309	396.016	152.039	171.411	165.275	260.274	79.9391
343.274	392.356	328.443	281.369	314.266	350.605	284.086	434.111	433.43	400.063	456.127	352.867	336.267	291.696	406.544	326.509	344.473	372.038	391.411	395.945	152.56	171.271	168.942	256.681	79.1138
343.988	393.517	327.978	282.038	314.95	350.704	284.756	434.232	437.178	399.536	455.373	350.665	335.528	287.669	405.095	325.05	341.419	372.196	397.514	399.712	151.582	171.491	170.531	256.611	78.8126
343.601	389.4	327.58	279.161	312.792	349.016	281.938	433.078	437.052	397.812	454.882	351.078	331.415	288.466	405.037	322.012	343.011	373.498	396.75	398.783	152.321	172.411	166.865	255.003	78.3113
342.58	390.874	327.642	277.095	313.792	349.568	280.125	433.678	435.805	396.482	453.992	348.803	332.256	288.939	403.482	322.772	343.569	371.45	398.61	400.449	152.147	171.571	169.378	254.857	78.2202
340.936	391.696	327.63	278.588	316.579	349.845	281.726	431.851	436.159	397.951	454.339	348.642	331.879	291.203	403.586	322.973	343.704	372.651	394.89	398.618	151.174	172	167.718	255.31	75.5291
341.928	390.464	327.787	276.664	315.474	349.52	279.87	433.851	437.287	396.276	453.686	350.826	330.723	290.959	404.295	322.018	342.263	370.333	395.64	397.833	152.152	170.88	166.359	257.122	76.1392
341	388.946	327.227	273.393	315	348.628	276.83	437.791	440.32	395.626	453.11	346.899	332.602	289.662	402.11	323.201	342.954	370.095	395.794	397.165	151.891	171.46	166.641	258.818	77.1367
342.979	392.277	328.526	279.384	315.579	350.632	282.374	436.735	436.476	399.182	455.805	349.881	333.417	292.135	404.943	324.379	342.983	367.746	397.39	399.563	154.261	172.6	168.154	263.532	79.4177
343.54	396.429	330.142	288.194	317.526	353.127	290.617	439.349	436.728	401.483	457.89	353.67	340.5	296.568	407.846	330.882	344.408	369.603	392.221	394.613	153.543	174.32	169.897	265.751	79.9696
345.957	395.509	329.763	289.763	316.579	352.56	291.978	438.753	441.693	400.719	459.492	353.881	338.261	295.541	408.78	328.908	346.475	371.857	397.485	397.643	154.543	174.56	166.718	266.322	80.0937
345.826	396.491	330.754	287.408	318.158	353.548	289.948	438.451	437.967	401.419	460.271	353.917	340.807	293.351	409.203	330.417	344.271	368.349	392.809	397.192	155.152	171.68	169.154	269.216	84.7342
347.57	397.295	328.261	287.284	314.842	352.198	289.561	436.074	437.249	402.626	458.356	352.881	341.519	291.797	407.709	330.633	342.904	370.444	392.338	395.412	152.652	171.3	168.333	272.125	87.681
347.307	397.077	329.411	283.748	314.432	352.874	286.283	434.182	437.122	403.416	459.263	355.807	340.541	290.924	409.586	329.679	342.693	369.546	394.276	395.389	153.144	173.684	165.221	274.186	89.2658
343.941	395.318	326.857	279.861	312.221	350.595	282.535	437.591	437.135	400.78	457.017	352.532	339.874	291.33	406.845	329.247	345.509	373.879	395.548	397.956	152.514	172.644	167.939	277.408	90.8506
343.417	391.907	327.596	278.24	313.59	349.896	281.161	439.838	439.558	398.49	454.941	350.064	336.329	289.695	404.581	326.119	344.843	373.704	396.504	401.553	153.036	172.904	167.221	274.283	89.157
342.822	391.318	328.662	279.61	314.379	350.388	282.483	439.28	441.774	395.938	454.721	350.477	334.473	291.424	404.665	325.048	344.784	373.911	395.93	399.734	154.84	173.664	171.221	281.11	91.6051
343.247	390.675	329.07	276.529	315.274	350.431	279.73	439.284	440.982	395.436	452.992	349.431	334.318	287.37	403.264	324.039	341.967	371.657	395.371	402.469	153.796	173.704	169.58	280.022	94.2481
342.341	390.354	326.994	273.582	313.432	348.964	276.874	440.038	439.374	393.982	452.78	346.541	334.662	287.343	401.766	324.303	343.168	372.752	395.835	403.247	154.949	170.524	169.503	282.098	94.7671
343.354	393.068	328.165	275.525	314.695	350.67	278.761	440.461	439.43	397.588	456.788	348.495	336.378	290.316	404.788	326.294	343.943	369.704	396.658	401.83	154.34	174.264	167.939	282.435	96.1747
345.503	395.434	329.402	282.956	314.642	352.298	285.574	441.447	442.263	401.199	456.822	351.981	338.98	291.816	406.48	328.655	344.48	373.276	397.761	400.833	152.775	172.384	168.631	283.447	98.1671
343.115	391.75	328.137	281.773	315.737	350.195	284.578	440.637	441.049	400.167	455.331	352.936	336.288	293.973	406.163	327.024	345.117	372.619	395.868	400.801	155.174	173.76	169.026	279.152	97.1468
341.243	389.786	326.829	276.905	313.789	348.659	279.952	438.935	437.419	397.02	454.347	349.899	338.598	291.108	404.194	328.201	341.558	369.635	394.581	399.245	153.413	172.12	168.051	281.611	96.562
341.072	390.08	326.351	278.194	314.053	348.449	281.157	436.767	435.623	397.374	454.424	347.661	338.11	288.797	403.159	327.314	341.112	370.175	394.257	396.73	152.63	172.58	167.41	277.462	95.6734
340.774	391.25	327.081	278.123	314.789	349.331	281.152	435.851	436.86	397.626	454.398	348.798	336.735	291.405	403.692	326.811	343.321	370.857	393.993	396.14	153.13	173.08	165.821	276.377	95.6025
339.651	390.491	326.521	277.995	314.105	348.703	280.978	434.842	435.718	395.98	453.161	348.018	339.568	287.473	402.674	328.163	344.396	369.714	394.375	398.494	154.065	171.8	165.897	275.641	93.6886
339.366	389.018	325.047	272.512	313.421	347.229	275.891	436.042	436.256	396.276	452.492	348.908	336.943	288.23	402.753	326.278	344.517	370	391.934	393.611	153.652	172.28	166.385	274.386	91.6152
340.74	389.455	326.555	275.128	314.474	348.365	278.378	433.995	435.845	396.315	453.364	348.954	337.527	288.581	403.229	326.811	342.575	368.778	393.074	394.254	152.109	173.88	166.359	271.72	91.2051
340.991	392.375	326.246	278.341	314.632	349.176	281.339	437.898	435.52	395.241	454.814	348.266	339.485	289	403.652	328.432	343.321	369.286	395.684	396.549	152.717	172.66	166.718	270.924	90.5139
340.674	393.248	327.622	275.548	315.493	350.378	278.848	437.516	435.68	398.403	454.144	350.274	337.202	290.914	404.268	327.068	343.473	368.905	394.603	397.628	153.106	172.213	170.049	268.657	89.6411
342.542	392.659	328.105	275.306	316.598	350.489	278.718	437.809	436.569	397.511	455.593	350.1	337.115	292.535	404.938	327.355	344.24	369.286	394.838	397.054	153.715	171.933	172.075	271.147	90.0411
346.419	394.436	329.968	281.008	317.966	352.322	284.061	440.837	440.552	400.526	456.932	353.045	338.126	291.914	407.048	328.009	345.232	372.619	396.441	399.486	152.519	172.453	169.075	269.326	87.8537
345.159	393.186	328.607	282.87	315.756	351	285.587	438.349	439.484	399.836	456.762	349.293	339.41	292.454	405.158	329.13	345.094	373.254	398.632	399.42	151.954	172.713	168.767	267.594	86.4866
345.436	393.632	328.584	283.472	315.44	351.139	286.113	435.86	439.26	399.669	456.229	350.109	337.236	292.644	405.273	327.473	343.661	371.111	397.58	399.267	153.998	170.853	170.434	268.171	87.4056
345.074	392.73	329.124	283.491	316.914	351.18	286.252	435.958	437.301	400.861	456.449	351.779	336.732	292.779	406.189	327.109	344.19	372.286	394	397.212	151.954	172.213	170.485	265.341	85.5524
342.479	390.686	327.347	282.174	315.493	349.31	284.926	435.33	434.973	398.541	454.237	352.366	337.649	290.806	405.321	327.393	343.307	371.207	395.014	397.511	152.998	171.913	171.46	265.381	84.9499
343.815	392.293	327.92	283.136	315.177	350.242	285.783	437.028	440.697	399.669	455.059	352.357	334.603	291.225	405.744	325.106	344.582	372.762	395.978	399.299	152.193	172.633	171.844	266.913	85.4613
343.37	391.955	327.313	284.332	314.263	349.728	286.804	438.4	443.918	399.103	456.288	351.844	336.458	292.176	406.137	326.763	344.388	372.286	395.941	400.291	154.304	172.84	167.744	264.678	83.6608
344.119	391.83	327.365	280.687	314.263	349.718	283.461	434.73	442.571	398.34	453.78	351.972	335.549	292.311	404.894	326.083	343.075	373.429	395.397	400.993	153.609	172.02	167.385	265.532	81.9899
342.596	392.884	328.152	278.218	315.368	350.598	281.287	434.019	433.342	397.384	453.576	348.872	336.318	290.73	403.3	326.337	341.225	369.381	397.301	400.048	154.63	171.92	168.205	264.599	83.0911
343.766	396.241	328.962	286.322	316.316	352.291	288.8	435.288	434.586	398.719	458.178	351.266	339.364	291.595	406.841	328.905	342.15	369.46	396.243	398.236	151.935	172.5	166.462	266.292	82.4532
345.515	397.777	330.692	290.227	318.579	353.954	292.57	436.619	438.468	399.148	459.415	356.413	340.129	295.662	409.956	330.393	344.471	371.127	397.691	398.732	153.065	173.24	169.538	265.286	81.9468
346.851	395.286	332.611	292.313	319.105	354.344	294.526	437.949	440.967	401.315	459.28	357.688	340.86	296.041	410.498	331.047	345.046	370.46	396.14	398.167	153.478	171.64	168.436	267.623	83.2405
347.706	395.179	331.071	294.171	317.579	353.3	296.104	444.079	440.528	402.818	458.568	354.385	338.712	295.392	408.542	329.228	345.671	374.873	391.456	398.162	154.478	173.54	170.462	269.599	85.6861
343.179	394.991	328.905	281.45	316.421	351.82	284.339	441.312	438.969	397.828	457.381	348.183	338.125	292.73	404.947	328.186	344.833	371.079	392.279	400.888	152.152	171.94	169.769	267.787	84.8987
344.003	394.325	329.318	276.691	317.128	351.859	280.032	442.592	437.076	399.231	454.826	349.036	336.745	293.691	404.028	327.319	345.698	370.396	396.567	399.183	153.454	172.273	169.904	267.12	83.8683
342.237	391.762	327.232	275.54	315.602	349.608	278.85	438.523	435.804	399.324	454.783	351.449	336.313	292.38	405.164	326.695	346.044	372.952	398.634	400.792	152.433	174.013	167.289	275.181	86.0227
341.637	391.012	325.763	275.407	313.76	348.388	278.576	440.146	434.291	397.285	454.605	348.926	338.31	288.961	403.86	327.506	343.286	370.206	393.317	396.089	154.106	172.093	172.571	269.215	86.4354
342.228	391.405	325.924	274.308	314.023	348.629	277.589	439.118	435.87	398.206	454.487	349.302	337.711	290.11	403.979	327.29	343.177	369.38	396.126	396.064	152.324	171.993	168.135	273.19	86.8531
341.501	391.057	324.815	273.952	312.444	347.784	277.132	438.178	438.476	397.861	454.317	348.559	336.355	290.461	403.534	326.307	344.948	371.19	396.854	398.233	152.346	174.173	167.648	274.856	89.4759
340.854	389.075	326.166	273.407	314.391	347.979	276.793	438.011	440.072	397.772	454.436	349.494	338.991	289.394	404.045	328.133	344.036	370.587	391.273	395.716	153.389	171.833	170.75	274.348	90.3848
342.326	390.709	326.777	277.573	314.97	348.945	280.663	434.695	441.074	397.043	454.682	347.43	338.423	288.164	403.182	327.42	343.923	370.618	390.84	396.428	152.998	171.953	170.93	277.674	91.5746
342.611	388.691	328.261	278.957	315.97	349.215	282.015	435.457	441.185	396.748	452.563	348.816	337.503	289.461	402.746	326.985	343.469	372.46	394.038	399.538	153.476	172.893	170.237	277.026	93.4683
342.57	391.268	328.962	285.569	317.105	350.567	288.174	438.293	438.491	396.522	453.924	350.642	337.58	289.919	404.33	327.145	343.342	371.841	394.25	398.101	154.065	173.08	170.385	276.027	94.0633
342.877	391.241	326.853	280.299	314.105	349.18	283.091	435.87	437.2	397.212	455.314	348.679	338.731	288.689	404.11	327.775	343.746	371.413	396.772	401.522	153.022	171.5	165.949	276.061	92.7089
342	390.929	327.185	274.592	314.947	349.288	277.926	437.381	436.396	396.502	453.788	349.982	336.78	290.716	403.943	326.695	341.75	369.81	394.426	400.249	153.152	172.94	166.846	277.091	93.8051
339.4	391.295	326.569	272.602	315.105	349.012	276.113	436.023	439.625	396.158	452.119	346.853	337.197	289.257	401.573	326.701	342.104	369.317	394.331	398.263	152.696	170.48	169.077	276.799	92.7392
341.268	391.964	328.081	276.218	314.263	350.232	279.361	436.66	438.468	397.882	454.085	350.257	335.902	291.608	404.229	326.204	342.871	369.841	395.618	397.531	152.87	174.06	166.59	277.277	93.7291
341.732	393.018	328.327	279.592	315.789	350.759	282.583	439.66	435.548	397.522	455.153	349.798	338.019	292.284	404.564	328.006	342.8	369.238	396.471	395.696	155	172.02	168.026	275.049	94.0127
341.349	392.518	326.199	276.123	313.474	349.195	279.209	436.628	435.002	397.778	455.11	348.587	336.568	290.568	403.96	326.497	341.667	368.619	395.5	398.812	153.957	172.7	168.769	275.581	93.4228
342.536	393.107	327.791	278.844	314.789	350.44	281.813	435.144	435.784	399.675	456.72	350.817	337.299	292.581	405.868	327.509	343.767	368.936	395.132	394.826	152.717	173.14	168.333	276.112	93.7975
346.857	396.365	330.41	288.62	317.493	353.281	291.006	436.051	435.333	400.57	458.181	352.407	341.069	291.745	407.391	330.271	344.795	370.89	396.181	396.995	152.715	172.952	167.401	273.512	92.5193
343.117	391.365	328.875	285.947	316.177	350.544	288.445	439.716	438.904	400.668	457.096	353.627	339.811	293.529	407.413	329.679	346.178	373.795	395.77	400.219	153.824	171.392	169.324	273.591	92.2788
344.925	394.008	328.804	284.364	316.914	351.414	287.053	438.205	439.102	399.929	457.503	353.416	338.092	293.57	407.523	328.345	345.012	374.255	397.549	401.503	152.15	173.452	169.375	274.227	91.8231
344.938	392.41	328.278	285.284	316.072	350.516	287.827	437.191	436.537	397.594	454.782	352.59	337.247	292.907	405.713	327.54	343.47	370.351	396.115	396.137	153.389	173.012	170.17	271.482	90.7218
342.878	391.285	325.984	280.942	314.124	348.627	283.684	437.758	436.714	398.949	453.842	352.306	337.914	292.894	405.087	328.058	345.262	370.049	396.52	396.553	152.737	172.432	169.324	270.351	89.5876
343.406	391.624	327.718	283.487	315.914	349.878	286.166	440.233	436.788	400.427	455.401	350.985	337.63	290.759	405.263	327.369	343.324	370.938	396.806	399.654	153.606	171.792	170.862	270.09	88.7117
343.806	392.535	328.036	282.957	316.861	350.401	285.758	441.423	439.471	400.619	455.96	350.058	337.058	291.691	405.109	327.126	344.491	371.89	396.373	402.35	154.302	172.252	172.529	267.148	85.737
344.865	392.597	327.898	285.459	315.493	350.333	287.94	439.6	440.166	397.57	455.02	352.801	335.649	292.718	405.937	326.25	344.966	374.589	397.233	402.432	152.172	172.672	169.657	265.479	84.8611
343.396	391.509	326.749	279.948	314.579	349.204	282.809	434.656	439.831	395.99	453.992	349.248	335.837	290.919	403.696	326.003	344.75	372.794	394.544	397.728	153.717	172.58	167.821	264.897	83.043
343.911	393.179	327.701	279.237	315.421	350.406	282.226	434.488	440.551	397.596	454.305	349.945	336.015	290.257	404.194	325.997	342.342	372.381	394.059	395.444	152.609	171.98	167.974	264.264	81.5013
341.562	391.804	327.512	275.588	315.632	349.805	278.896	436.34	442.977	396.187	454.347	347.211	334.833	289.838	402.903	324.982	343.112	369.365	396.544	400.92	152.217	170.98	168.385	263.249	81.7823
341.111	390.545	327.905	273.256	315.053	349.625	276.709	435.493	439.049	396.621	453.373	348.128	336.83	289.662	402.837	326.503	343.075	366.143	397.449	403.238	153.848	172.88	167.872	263.033	81.8
344.026	396.991	328.621	284.209	315.158	352.328	286.765	437.674	434.466	400.429	458.864	350.431	344.538	288.5	406.797	332.269	344.667	371.413	390.897	397.08	152.913	171.98	165.692	266.684	81.719
344.63	397.446	331.213	288.408	317.684	354.18	290.826	437.205	442.07	401.039	457.847	355.248	342.708	295.189	408.582	332.305	343.792	373.524	391.757	396.627	152.174	173.16	169.333	266.696	83.3595
343.123	393.571	327.488	276.427	314	350.402	279.53	437.628	439.594	398.35	455.924	350.991	337.727	291.041	405.537	327.506	342.633	371.936	394.735	394.927	154.37	173.26	167.282	267.79	84.1063
342.115	391.679	328.659	276.161	316.526	350.511	279.496	438.512	436.157	397.355	455.814	349.624	339.439	290.419	404.824	328.707	343.929	370.936	392.875	393.998	152.261	171.68	168.667	268.663	84.5013
346.95	397.497	331.417	286.828	317.497	354.33	289.361	440.983	437.679	401.949	460.348	354.368	339.944	293.93	409.46	329.871	345.6	371.063	395.886	395.364	152.976	172.773	173.354	271.803	86.2501
346.167	395.229	331.218	289.023	318.497	353.414	291.457	441.086	438.819	401.047	458.408	354.827	339.562	293.633	408.671	329.507	345.6	373.602	395.43	399.225	154.715	174.173	169.507	270.852	87.1007
345.588	392.551	327.848	281.544	315.181	350.284	284.322	437.858	437.034	400.481	456.306	353.304	337.259	293.606	406.847	327.702	345.746	370.983	395.606	399.668	152.019	173.353	169.071	272.284	87.1741
342.145	391.533	327.005	279.696	315.444	349.38	282.648	439.053	437.83	399.476	453.755	351.974	336.524	290.633	404.882	326.477	343.48	371.364	393.9	400.668	153.693	172.213	171.071	272.469	88.526
342.409	391.185	328.227	278.193	315.655	350.058	281.288	439.741	435.889	397.87	454.653	351.689	333.982	292.647	405.213	324.933	345.209	370.634	394.856	402.138	152.259	173.313	171.225	272.183	87.9716
343.316	390.961	328.204	279.506	316.076	349.965	282.527	440.048	437.733	398.013	455.831	350.441	336.255	292.376	405.226	326.649	344.25	371.237	397.437	400.337	154.367	172.593	171.43	275.15	89.1032
340.92	391.069	326.73	280.961	314.497	349.039	283.731	438.825	438.673	398.067	454.119	350.625	337.293	292.093	404.424	327.397	344.83	372.396	396.636	398.117	152.606	171.673	170.123	272.758	91.845
340.584	390.095	326.829	276.776	315.497	348.767	279.974	436.258	437.271	397.21	452.636	347.139	334.846	292.444	401.979	325.563	344.017	369.936	395.055	399.774	154.085	173.073	168.789	275.159	91.5817
338.804	388.982	323.896	275.45	312.474	346.464	278.509	433.633	435.656	393.852	450.415	344.725	335.061	288.378	399.665	324.84	342.154	370.651	396.235	396.135	153.978	172.22	167.487	274.322	92.4835
340.953	388.116	324.697	272.033	312.421	346.687	275.37	435.098	436.371	394.138	451.305	344.505	335.057	288.905	400.022	324.953	340.9	368.651	393.199	396.142	153.065	171.28	167.051	275.076	90.8835
339.545	390.518	325.725	274.27	314.632	348.192	277.604	434.679	436.122	395.512	453.661	346.587	336.799	288.811	402.247	326.293	340.608	371.905	395.301	397.158	153.478	173.44	166.769	275.608	91.4127
341.566	392	327.905	280.318	315.684	350.13	283.239	437.433	439.078	397.67	454.983	348.193	337.193	289.946	403.705	326.849	342.871	370.302	396.301	403.167	153.891	172.86	167.487	277.14	92.6937
344.009	390.759	327.36	277.521	314.737	349.344	280.596	437.363	437.142	399.192	455.61	350.119	339.5	291.689	404.956	329.033	343.875	370.651	393.882	401.227	154.304	171.4	168.949	275.094	91.9646
342.732	390.009	327.156	274.597	316.105	348.95	278.026	434.493	435.68	396.02	455.271	348.881	337.061	290.203	404.185	326.802	342.612	370.429	394.316	393.627	154.174	171.08	166.564	274.869	91.9013
343.345	394.527	328.123	281.104	314.474	351.149	283.861	435.902	436.307	401.118	457.636	349.982	339.879	290.73	405.943	329.118	343.058	367.587	392.713	396.863	152.826	171.84	169.282	274.356	92.1696
347.702	398.286	333.104	291.536	319.947	355.706	293.883	439.647	439.794	405.049	460.28	355.541	346.739	294.473	409.987	335.296	346.233	370.429	396.522	397.407	153.587	173.28	167.538	275.739	93.6101
348.687	397.668	329.681	293.205	314.365	353.256	294.953	437.049	438.63	404.241	460.005	356.613	340.284	292.051	410.359	329.724	344.049	370.355	395.412	397.6	152.929	172.267	168.325	271.879	91.2451
344.372	393.704	327.913	283.536	313.944	350.726	286.049	438.287	439.584	400.177	455.7	352.145	336.617	290.105	405.976	326.434	344.186	371.815	397.353	398.246	153.668	172.927	167.71	275.9	92.2754
343.159	393.526	329.449	273.176	315.47	351.667	276.671	439.161	440.619	397.645	454.861	352.934	330.837	294.308	405.919	322.839	345.174	371.292	398.081	398.582	152.929	171.667	167.043	275.158	92.3868
341.878	392.633	328.226	273.56	313.365	350.559	276.849	440.58	437.89	396.571	454.302	350.769	333.382	287.984	404.588	323.443	342.761	373.117	396.176	398.268	153.712	174.227	168.171	272.693	90.8501
343.04	392.374	327.548	276.252	313.47	350.026	279.327	439.975	440.38	396.211	453.319	350.09	334.553	288.227	403.751	324.41	343.744	372.339	397.669	399.431	153.081	173.287	166.351	267.818	87.1944
342.342	390.151	326.98	276.418	312.47	348.884	279.397	439.528	440.708	393.95	453.37	348.787	333.905	287.254	403.152	323.691	343.128	373.514	398.037	400.484	152.668	172.907	165.069	269.408	86.3109
340.567	389.82	327.003	275.788	313.628	348.785	278.914	435.714	440.405	397.014	452.412	347.696	334.359	289.443	402.13	324.525	343.523	372.895	396.228	399.909	152.212	173.347	167.761	268.113	86.8248
341.721	389.293	327.401	276.773	313.102	348.862	279.775	435.603	438.867	396.782	451.853	349.751	336.803	287.768	402.826	326.067	343.89	372.466	394.059	392.868	152.103	171.527	167.761	266.748	86.0122
341.957	392.205	326.801	280.796	314.263	349.48	283.561	434.4	439.472	395.611	455.593	350.257	336.848	290.162	405.013	326.627	343.958	370.556	393.868	394.659	153.196	173.86	168.821	268.55	86.5494
344.021	396.268	330.275	287.46	317.895	353.158	289.974	437.488	440.866	401.118	458.788	352.569	341.864	290.851	407.784	330.695	345.217	372.794	394.654	402.016	155.152	172.2	168.538	268.985	88.238
348.919	396.866	330.991	293.706	316.947	353.833	295.626	437.665	437.831	404.374	463.034	356.128	344.227	294.162	411.7	333.266	345.079	370.952	392.478	403.545	153.109	173.72	166.385	267.368	86.4076
349.221	396.786	328.981	290.36	315.947	352.492	292.474	438.395	438.59	406.36	460.22	354.651	342.515	293	409.529	331.675	344.833	369.968	396.61	402.751	153.348	171.42	170.256	268.912	87.1418
345.213	394.089	328.483	284.687	315.947	351.232	287.27	438.716	438.291	400.576	458.11	352.954	340.28	292.068	407.617	329.725	342.775	370.746	392.507	397.789	151.717	173.02	168.333	268.912	85.162
340.149	390.634	328.924	276.431	317.368	350.322	279.813	436.265	439.025	395.483	453.254	349.064	332.917	290.703	403.225	323.675	341.233	369.159	394.316	399.57	152.696	171.32	168.231	268.386	84.6329
341.306	391.545	327.915	276.071	315.368	349.978	279.317	437.13	436.266	396.458	453.381	351.532	333.958	293.351	404.476	325.068	342.804	370.556	395.412	399.558	153.565	173.06	170.564	268.55	86.1595
339.728	391.991	326.104	275.777	314.368	348.95	278.965	439.786	436.025	395.079	454.042	347.147	334.996	291.662	402.714	325.509	343.163	370.222	394.309	396.341	153.5	171.66	168.923	267.459	85.3797
342.475	393.098	328.543	272.833	315.012	350.927	276.317	436.714	434.961	397.738	454.175	349.497	331.214	290.613	403.911	322.326	345.234	372.085	395.336	396.395	153.146	172.785	167.09	266.746	84.9318
343.777	392.187	327.917	275.013	313.17	350.202	278.165	437.882	436.132	397.728	455.124	350.873	336.301	290.208	405.065	326.21	344.355	373.149	396.447	397.951	154.559	174.145	167.193	268.621	85.3217
343.65	393.437	328.069	279.226	314.064	350.735	282.104	438.054	437.75	398.309	456.607	351.506	337.014	290.64	406.14	326.861	345.001	373.038	395.219	396.493	154.038	171.125	169.09	267.612	84.0584
344.522	393.392	329.31	281.899	315.275	351.531	284.656	438.859	438.245	401.078	457.014	351.571	335.601	292.789	406.382	326.228	344.284	372.673	398.917	402.498	154.69	173.305	168.296	270.102	85.6483
345.067	393.464	329.367	284.378	316.012	351.593	286.991	439.417	439.983	402.166	456.759	353.552	338.385	291.87	407.201	328.201	343.988	370.704	394.711	402.901	154.885	172.385	167.783	269.381	85.0939
343.939	391.839	327.993	280.108	313.538	350.131	282.869	437.18	439.367	400.014	455.887	351.818	336.911	289.857	405.915	326.61	343.288	373.165	394.682	400.31	152.842	172.085	166.347	271.564	86.7572
343.122	392.625	328.325	277.235	314.591	350.62	280.321	438.914	438.058	398.821	455.59	349.809	336.669	291.411	404.796	326.761	342.784	371.736	396.035	397.276	154.364	172.085	169.142	270.527	87.1572
342.058	390.768	327.168	276.804	312.906	349.221	279.787	436.849	441.014	398.462	454.827	347.323	336.995	288.667	403.206	326.414	344.972	371.673	396.778	396.727	151.712	172.845	166.885	271.415	87.1192
343.809	390.259	327.355	279.801	314.263	349.167	282.648	433.521	439.553	398.916	453.737	350.44	337.379	290.041	404.137	327.015	343.375	372.317	393.206	393.915	151.978	173.3	166.718	272.149	87.362
343.132	393.205	327.313	281.275	314.526	350.161	284.022	436.795	438.882	399.03	454.958	350.183	337.803	291.216	404.648	327.604	343.779	370.429	394.125	395.16	152.978	173	168.846	274.216	90.4861
343.953	393.696	329.209	279.725	316.737	351.57	282.783	437.051	438.487	399.015	456.636	351.055	337.409	291.703	405.938	327.402	343.896	369	393.375	395.725	153.587	171.94	169.487	273.134	89.762
346.119	394.777	328.863	283.749	316.105	351.718	286.422	435.149	435.425	399.527	458.085	354.605	337.561	293.5	408.396	327.914	343.583	369.587	396.066	398.126	154.087	173.26	166.872	274.769	90.6709
340.715	392.17	327.36	279.393	315.263	349.833	282.357	433.926	434.06	396.158	454.508	347.991	338.17	291.635	403.361	327.982	341.575	368.778	392.985	395.735	154.587	171.72	167.103	273.486	90.9975
340.54	389.491	326.133	275.014	314.158	348.102	278.248	436.13	437.462	395.399	451.703	345.156	335.765	286.892	400.542	325.065	340.375	367.127	394.382	397.707	151.565	171.54	167.795	273.824	90.8405
341.336	391.009	327.18	275.199	314.684	349.313	278.461	437.698	436.247	395.65	454.169	347.45	335.595	289.162	402.925	325.429	341.942	368.524	395.25	400.032	153.065	173.2	167.308	275.526	91.962
342.421	393.812	328.1	278.943	315.895	350.885	281.996	437.874	438.087	396.685	455.22	348.193	338.826	290.284	403.828	328.198	343.708	370.111	394.912	397.586	152.13	172.68	165.41	276.374	93.1316
342.62	392.464	327.933	276.288	313.137	350.308	279.333	437.18	439.353	397.143	454.992	350.158	335.53	288.611	404.653	325.258	344.363	371.67	399.9	399.326	153.055	172.797	169.565	276.075	92.701
343.488	390.714	326.345	277.156	312.295	348.664	280.059	439.673	440.083	397.768	454.017	350.782	335.5	289.354	404.446	325.397	344.838	374.369	400.002	403.184	153.142	173.037	167.488	277.108	94.0276
341.859	390.785	327.16	279.791	313.084	349.222	282.542	439.845	442.118	398.586	453.907	349.608	337.11	290.179	403.825	326.835	346.001	372.924	396.451	401.532	152.381	171.317	169.104	275.904	92.4174
342.012	391.124	327.298	280.298	313.505	349.429	283.042	442.245	442.846	397.783	455.204	350.534	334.773	288.395	404.944	324.619	344.917	373.258	399.966	404.075	153.36	173.277	167.335	276.214	94.8073
344.952	391.499	327.378	278.568	313.189	349.612	281.429	441.403	439.976	398.847	454.153	353.067	333.159	290.111	405.613	323.734	344.251	373.893	400.98	405.363	152.294	172.937	168.053	275.926	95.6833
341.463	391.276	325.871	279.175	312.611	348.55	281.937	439.445	437.71	397.961	452.407	351.424	336.466	290.057	403.917	326.305	343.834	373.956	397.951	402.351	151.403	171.297	166.386	275.765	93.7845
341.646	390.437	327.137	279.236	313.505	349.085	282.068	437.808	441.489	396.547	452.161	349.727	335.394	286.665	402.975	324.726	344.267	374.75	396.238	402.523	153.36	171.097	167.232	271.953	90.5719
342.373	390.606	325.8	276.658	311.768	348.271	279.559	437.282	440.846	396.867	453.424	349.011	334.966	287.8	403.287	324.64	345.205	373.924	397.554	404.01	153.621	173.037	168.54	272.336	90.2326
342.966	392.92	328.853	283.417	315.737	351.068	286.087	437.977	436.794	399.532	456.102	353.028	339.951	290.635	406.608	329.154	344.108	371.317	394.654	397.007	153.609	172.78	168.103	270.049	90.6051
344.081	392.464	327.706	283.308	314.316	350.161	285.87	437.344	435.843	398.167	456.119	350.972	338.871	292.554	405.63	328.731	341.312	371.333	393.169	397.302	152.565	172.66	169.205	268.28	87.0962
341.634	393.812	328.336	279.28	315.947	351.04	282.309	436.502	434.526	398.222	456.831	348.092	336.568	292.743	404.617	326.973	343.608	369.079	395.243	397.794	154.457	172.02	168.821	267.76	86.9367
344.928	396.929	330.024	285.19	318.211	353.223	287.917	438.572	438.023	400.887	459.542	352.45	338.826	294.284	408.119	329.074	345.346	369.524	393.221	394.087	153.674	172.78	168.949	266.663	84.2481
347.672	398.634	331.81	292.152	319.105	354.981	294.378	437.819	440.52	404.099	461.763	357.578	341.716	296.635	411.736	331.846	348.621	372.413	394.838	393.13	153	172.94	170.077	267.447	84.2886
346.208	395.464	330.611	288.28	317.947	353.099	290.73	440.335	442.948	401.261	459.559	355.532	339.852	293.77	409.608	329.763	345.879	371.302	395.426	397.009	153.652	172.4	166.462	265.793	83.8203
340.145	390.143	324.991	277.502	312.316	347.582	280.378	435.405	434.697	397.719	453.492	347.303	338.246	289.784	402.502	327.636	341.183	367.27	392.897	395.094	153.609	170.58	166.59	263.274	81.7418
341.817	391.509	327.374	276.976	315.632	349.613	280.17	436.447	436.734	398.768	455.958	349.119	337.36	291.108	404.656	327.234	341.996	368.54	394.118	395.06	154.283	173.68	168.179	267.532	83.2253
341.603	390.919	328.786	277.37	315.506	350.33	280.52	438.045	440.766	398.573	455.373	348.856	333.7	288.067	404.226	323.71	343.29	371.985	394.87	399.818	151.943	171.615	170.36	266.216	83.5525
343.761	391.919	327.397	275.55	312.664	349.77	278.616	437.561	441.219	398.056	453.585	350.608	334.287	288.202	404.137	324.198	346.198	374.509	396.437	400.145	153.073	172.135	166.155	265.769	82.3525
344.676	391.928	328.321	277.033	313.664	350.376	280.059	437.742	439.831	398.179	453.704	350.406	332.34	288.958	404.102	322.843	347.323	374.493	398.951	404.685	153.638	173.295	167.514	267.538	82.5398
343.042	392.178	327.26	279.289	313.296	349.77	282.098	439.533	439.741	398.327	454.365	349.305	337.677	290.134	403.917	327.269	344.248	372.54	397.665	405.658	152.638	171.635	171.258	268.456	83.6082
345.646	392.41	328.435	277.242	313.98	350.618	280.277	439.575	438.976	397.534	453.11	349.828	333.283	289.377	403.516	323.671	344.665	373.398	399.826	406.363	152.29	172.335	167.899	266.486	82.874
343.569	390.732	327.028	276.749	312.612	349.116	279.711	436.831	438.57	397.421	453.39	350.644	333.443	290.364	404.054	324.012	343.177	372.651	400.495	405.001	153.377	172.535	168.36	270.465	85.4259
344.144	390.651	326.919	277.308	312.717	349.017	280.233	436.747	438.578	396.913	453.559	348.7	334.943	289.445	403.208	324.982	343.098	370.985	396.613	397.983	151.704	171.715	169.335	269.903	84.8208
342.459	391.74	327.535	277.298	313.769	349.798	280.311	437.235	439.357	398.14	454.712	349.489	334.291	289.445	404.186	324.473	343.589	372.048	398.672	399.001	153.921	172.715	168.924	273.696	87.4082
344.043	392.866	328.005	279.232	315.842	350.495	282.257	434.33	438.047	397.557	454.432	350.055	335.371	291.243	404.313	325.71	343.962	372.286	396.537	397.883	151.087	171.5	167.436	272.562	89.4532
342.515	392.634	326.18	278.72	313.632	349.223	281.604	436.414	438.553	397.473	453.093	349.725	337.693	291.216	403.458	327.518	341.337	371.825	395.449	398.595	154.804	171.48	167.744	269.094	87.0684
341.098	391.902	326.659	277.54	314.474	349.282	280.591	436.935	436.951	396.438	454.492	349.532	336.322	291.351	404.092	326.476	341.592	371.952	394.743	395.19	154.652	173.18	167.59	272.805	88.8127
339.949	390.277	327.739	277.981	314.789	349.424	281.022	436.214	435.804	396.655	453.737	348.734	338.402	290.905	403.317	328.003	341.975	369.349	394.949	394.432	153.109	173.2	168.538	273.337	92.0734
341.843	392.545	328.076	278.863	315.737	350.43	281.909	438.367	436.612	398.128	455.008	349.917	337.856	292	404.546	327.817	341.817	367.413	391.338	395.49	152.826	173.52	169.538	272.444	92.4354
339.502	389.732	326.261	278.654	313.789	348.269	281.557	437.619	432.443	397.887	454.017	348.954	338.205	291.905	403.568	328.068	343.129	368.381	393.654	397.009	151.174	172.94	164.205	272.413	92.6608
340.587	390.286	326.919	280.531	313.526	348.892	283.257	438.107	433.625	398.714	454.831	350.56	340.045	292.284	404.762	329.589	342.967	369.81	391.662	396.037	152.913	172.1	168.923	272.65	92.8203
341.574	393.348	328.142	279.72	315.579	350.752	282.683	436.679	438.303	399.241	455.975	352.734	335.636	291.108	406.401	325.888	345.421	372.46	395.221	396.522	155.152	172.98	167.821	272.514	94.2734
