# Supplementary material for: A Normalization Framework for Emotional Attention
Source: PLoS Biol. 2016 Nov 21;14(11):e1002578. doi: 10.1371/journal.pbio.1002578 (PMC5117559; doi:10.1371/journal.pbio.1002578)
Supplement: S10 Data — (ZIP) [file pbio.1002578.s010.zip › S10 Data/IndividualSubjectRawData/SUBJECT7/subject7.txt]

<header>
NrOfVOIs: 26
NrOfVTCs: 6
VTC-File-1: 	NrOfVolumes: 194	FileName: "RUN1_3DMCT_LTR_THP0.0150Hz_TAL.vtc"
VTC-File-2: 	NrOfVolumes: 194	FileName: "RUN2_3DMCT_LTR_THP0.0150Hz_TAL.vtc"
VTC-File-3: 	NrOfVolumes: 194	FileName: "RUN3_3DMCT_LTR_THP0.0150Hz_TAL.vtc"
VTC-File-4: 	NrOfVolumes: 194	FileName: "RUN4_3DMCT_LTR_THP0.0150Hz_TAL.vtc"
VTC-File-5: 	NrOfVolumes: 194	FileName: "RUN5_3DMCT_LTR_THP0.0150Hz_TAL.vtc"
VTC-File-6: 	NrOfVolumes: 194	FileName: "RUN6_3DMCT_LTR_THP0.0150Hz_TAL.vtc"
</header>

"Rface" "RDNV1" "RVNV1" "RDFV1" "RVFV1" "RNV1" "RFV1" "RPPC" "RDLPFC" "RFEF" "Lface" "LDNV1" "LVNV1" "LDFV1" "LVFV1" "LNV1" "LFV1" "LPPC" "LFEF" "LDLPFC" "RPUL" "LPUL" "RAMY" "LAMY" "RMOFC" "LMOFC"
354.632	408.129	313.316	381.628	298.869	340.785	353.659	308.98	482.292	371.942	333.336	368.639	297.227	379.409	309.66	359.397	368.873	335.659	384.599	460.682	141.236	166.434	197.727	189.613	237.629	181.876
349.737	400.774	311.671	378.473	296.18	337.486	350.662	306.173	477.917	370.467	328.067	365.926	290.023	377.11	302.28	356.103	365.807	329.906	379.127	455.794	139.384	161.394	195.338	187.603	236.402	180.465
350.586	400.175	308.876	376.436	294.81	335.328	348.851	307.632	475.143	370.121	326.196	364.663	289.167	378.715	302.902	354.892	367.262	330.847	378.925	456.005	139.62	160.706	195.825	187.638	235.349	178.808
349.714	399.691	307.468	376.591	292.367	334.187	348.128	306.343	473.818	367.73	323.905	363.811	286.439	374.661	299.362	353.798	363.286	329.576	378.62	455.238	139.991	162.756	195.321	188.554	234.814	180.659
348.421	399.336	308.824	374.114	293.794	335.047	346.97	305.251	473.725	367.896	324.397	364.484	285.189	374.686	297.642	354.221	363.048	327.659	376.808	454.752	138.134	161.271	195.167	187.356	236.194	179.296
346.955	396.175	307.534	373.516	291.605	333.215	345.835	307.591	474.216	369.971	323.502	361.375	284.053	372.177	296.822	351.368	360.794	329.129	379.305	454.612	138.093	161.837	195.052	187.227	235.035	178.566
347.842	398.723	305.916	373.051	291.384	332.804	345.452	306.043	472.837	366.18	321.808	360.757	283.303	371.512	295.682	350.733	360.057	329.8	379.417	455.248	137.157	162.999	194.441	185.953	235.686	179.292
347.729	397.4	307.429	373.365	292.015	333.496	345.873	306.053	474.703	366.788	323.517	359.96	281.78	371.341	295.182	349.842	359.836	327.506	375.782	456.631	136.055	161.877	195.492	185.833	237.28	180.776
347.819	397.465	306.889	372.641	290.794	333.131	344.981	305.434	471.197	368.146	321.897	360.305	284.485	369.882	296.162	350.492	358.746	326.906	378.229	456.07	138.074	162.463	195.817	187.762	236.912	182.207
346.519	396.433	305.85	372.319	291.769	332.094	345.098	306.033	470.981	370.071	322.323	360.183	284.326	370.064	295.882	350.365	358.857	327.529	381.564	454.566	137.745	164.403	195.505	187.1	234.768	178.788
347.579	398.742	305.526	373.004	290.164	332.533	345.008	303.294	472.484	369.625	323.276	360.551	286.477	370.63	298.46	350.965	359.728	326.647	377.995	453.327	137.472	161.061	195.709	187.488	236.494	180.066
345.135	399.613	305.553	372.828	289.623	332.804	344.709	304.147	467.957	367.983	320.209	362.098	282.568	370.174	294.38	351.806	358.725	326.553	377.797	455.561	137.458	160.899	195.509	188.014	234.915	181.058
342.436	395.613	304.171	370.874	288.803	330.664	343.139	303.964	471.047	369.525	321.03	360.081	281.977	369.612	294.16	349.974	358.215	324.965	376.086	453.935	135.403	163.99	195.261	186.298	235.331	179.251
346.571	396.774	306.776	371.448	290.213	332.85	343.994	303.147	472.942	368.292	322.597	360.584	286.273	370.893	297.62	350.968	359.825	324.929	375.462	450.579	138.315	162.152	195.855	186.493	234.984	177.306
342.91	394.935	305.132	372.561	288.992	331.15	344.319	301.97	471.267	367.3	321.119	360.672	284.273	371.032	295.88	350.785	359.68	326.459	375.157	453.972	138.213	162.323	194.436	186.688	233.981	176.725
345.955	399.355	304.263	374.444	288.107	331.813	345.266	301.716	473.61	367	322.784	361.243	284.136	370.616	294.72	351.265	359.151	327.8	376.31	455.449	136.944	158.576	193.983	185.953	234.876	177.849
346.256	396.935	306.039	374.117	290.115	332.374	345.729	302.345	473.274	368.15	321.993	361.493	285.091	370.694	295.82	351.606	359.384	329.141	378.152	458.729	138.162	160.354	193.35	186.646	233.224	177.173
345.12	393.355	304.539	371.197	288.238	330.271	343.161	302.873	472.625	367.075	322.246	359.973	284.659	369.125	294.9	350.226	357.912	326.294	377.142	457.701	137.194	160.879	195.457	185.815	235.058	178.861
348.748	398.477	307.502	375.634	292.175	333.859	347.429	306.949	474.082	371.278	323.799	362.071	286.448	373.405	299.14	352.285	362.187	330.662	380.849	458.898	137.872	161.26	194.62	186.204	235.335	181.806
350.161	404.477	311.647	379.68	295.511	338.541	351.235	308.787	475.461	374.853	326.284	365.487	289.107	376.751	302.74	355.602	365.571	332.58	382.118	456.664	139.261	162.25	196.24	187.366	235.275	179.755
353.259	403.993	309.752	380.098	295.601	337.055	351.542	308.152	478.685	372.011	330.448	366.068	292.994	378.744	305.34	356.611	367.655	332.133	379.869	454.832	137.631	161.553	195.791	187.535	237.24	179.886
350.537	401.413	309.344	379.391	293.437	336.018	350.343	308.462	473.653	371.203	325.858	364.733	288.994	376.48	302.24	354.932	365.266	331.074	378.539	454.655	138.094	164.483	196.522	188.026	236.191	181.31
348.973	398.058	305.16	374.772	289.65	332.074	346.005	306.446	474.433	370.078	323.754	363.203	285.039	373.555	297.02	353.088	361.994	329.544	377.544	454.776	140.955	163.715	196.27	187.683	235.226	179.347
347.5	399.348	306.489	374.697	291.904	333.392	346.717	307.7	472.599	368.328	323.194	362.193	283.084	372.331	295.44	351.955	360.716	329.733	377.356	455.44	138.335	161.917	195.471	187.211	235.206	180.714
348.139	398.477	307.883	375.701	291.831	334.13	347.357	306.33	473.364	369.936	324.142	361.379	285.698	371.544	297.8	351.585	360.405	328.309	380.955	455.842	137.645	161.796	194.42	186.345	235.876	180.203
349.921	402.671	308.949	377.998	294.429	336.102	349.756	307.741	476.7	372.161	326.567	363.879	287.539	374.288	299.42	353.999	362.979	330.062	381.341	454.785	138.654	162.755	194.71	186.878	236.348	179.719
347.872	400.258	308.434	374.946	293.598	335.037	347.454	307.426	475.199	367.892	324.269	362.932	286.818	374.459	299.36	353.082	363.115	328.365	378.142	452.402	139.097	162.172	195.026	187.27	235.985	180.952
348.18	398.516	307.184	374.017	291.738	333.645	346.211	304.995	471.96	369.6	322.478	363.936	286.159	374.217	298.4	353.871	362.764	327.447	379.117	453.916	138.685	160.899	195.457	187.718	234.797	177.949
346.586	398.29	304.395	372.929	289.115	331.598	344.604	300.985	472.834	367.158	322.418	360.834	283.568	370.473	295.02	350.835	359.076	325.859	374.893	455.963	135.968	160.465	196.333	187.315	236.336	181.367
344.12	397.968	304.934	372.444	289.746	331.888	344.496	303.015	469.567	366.633	321.007	359.963	283.705	368.516	294.68	350.094	357.363	326.941	375.051	455.467	137.565	162.323	194.718	187.378	235.224	181.008
343.135	394.097	302.842	369.326	286.918	329.28	341.476	302.706	470.567	364.308	320.813	359.963	281.977	369.278	293.38	349.871	357.813	328.388	375.066	456.308	137.111	164.455	196.094	186.664	235.522	178.392
346.737	396.355	306.908	371.954	291.492	332.822	344.762	301.553	471.206	365.142	322.754	360.443	284.205	371.025	296.82	350.576	359.816	325.882	373.868	455.505	137.819	162.121	194.568	185.488	236.318	180.548
344.248	395.29	305.579	370.385	289.311	331.57	342.986	301.416	468.538	366.825	321.097	359.98	282.75	370.004	293.96	349.985	358.517	326.012	376.284	457.252	137.662	161.242	194.474	186.063	234.927	180.199
344.654	395.935	306.803	371.536	290.508	332.626	344.152	300.898	472.964	368.933	322.806	359.439	284.5	369.402	295.44	349.741	358.23	326.2	377.939	454.935	136.449	160.869	194.88	186.087	235.25	178.842
347.293	395.999	307.367	372.13	291.229	333.046	344.79	305.959	472.217	371.426	322.531	360.962	285.908	371.009	298.004	351.249	359.981	326.894	379.494	453.939	135.87	160.597	193.967	186.347	235.387	178.767
346.85	397.257	307.052	373.277	290.975	333.186	345.463	304.934	471.499	369.634	321.636	361.992	283.704	372.002	297.104	351.861	360.688	330.082	379.996	451.921	137.463	161.476	194.984	187.247	235.625	180.426
347.376	398.257	306.762	373.817	291.508	333.27	346	306.386	471.658	367.993	322.158	360.958	284.885	370.959	296.304	351.114	359.682	327.847	378.737	454.033	137.528	162.577	195.941	186.993	235.082	177.655
347.579	399.451	305.854	374.34	289.114	332.971	345.538	305.127	470.9	368.809	322.904	362.134	285.113	372.752	297.404	352.167	361.37	327.529	378.113	452.22	136.861	162.254	195.873	187.453	235.307	179.283
347.677	396.709	305.552	371.185	288.294	331.962	343.172	305.401	472.665	365.843	323.3	360.485	285.135	368.955	295.644	350.734	357.881	326.012	375.971	454.35	138.171	162.911	195.031	187.15	235.584	178.946
345.85	400.58	306.591	372.386	290.934	333.821	344.859	305.025	470.961	365.601	323.285	360.685	282.613	369.816	294.644	350.581	358.461	326.224	378.377	453.519	138.333	161.678	193.941	186.049	236.229	180.801
347.188	398.322	309.21	374.741	293.213	335.027	347.189	305.533	474.351	369.384	324.904	361.469	286.658	370.841	299.004	351.787	359.99	328.071	380.311	454.575	138.088	160.921	194.578	185.737	237.019	179.822
350.263	398.451	310.446	375.737	295.401	335.943	348.588	306.553	475.178	370.859	325.912	362.455	289.181	373.151	300.324	352.973	362.15	327.706	380.519	454.743	139.139	161.921	195.958	187.181	236.576	180.37
350.023	401.419	308.566	376.69	292.672	335.467	348.296	304.914	475.913	370.783	325.396	364.193	289.614	374.544	301.14	354.541	363.456	328.2	378.543	457.757	139.926	160.737	196.915	188.296	235.701	180.604
348.534	400.484	306.566	375.757	290.893	333.776	347.078	304.665	475.116	368.825	325.052	363.5	285.25	374.078	298.08	353.374	362.598	326.6	376.589	457.458	137.356	162.98	195.97	188.322	236.067	180.211
344.729	397.258	304.092	372.757	288.992	331.084	344.449	303.685	474	370.917	322.933	361.787	285.955	371.786	296.94	351.974	360.48	326.647	376.335	452.935	137.31	160.586	195.671	186.967	235.105	179.115
343.203	396.516	302.289	370.285	286.295	329.589	341.9	302.35	469.755	368.367	319.418	359.084	282.75	368.833	293.78	349.206	357.495	326.071	375.244	449.449	137.139	163.121	195.248	187.085	234.275	177.392
342.925	397.355	303.868	370.975	287.295	330.953	342.695	303.863	470.776	368.542	321.955	359.598	283.023	367.295	293.48	349.688	356.145	326.447	377.426	450.318	138.546	162.697	194.338	186.885	235.945	179.278
347.113	400.226	307.447	374.448	291.262	334.327	346.335	303.736	470.26	365.892	321.313	359.926	286.909	369.125	296.98	350.476	358.227	328.212	377.929	454.776	139.213	160.838	193.466	186.216	234.803	179.211
347.293	398.032	307.368	373.335	290.27	333.636	345.263	302.01	471.155	366.65	322.881	361.551	285.364	371.114	297.02	351.691	359.921	327.8	376.635	457.794	137.157	160.303	193.748	186.15	234.217	179.326
344	397.161	303.816	373.552	288.467	330.86	344.798	304.036	471.393	368.725	320.672	360.358	283	371.804	294.56	350.347	360.136	329.506	376.716	456.402	136.532	160.465	194.256	187.073	235.003	179.842
345.572	396.289	305.867	371.511	289.647	332.064	343.845	305.264	472.411	370.126	320.098	360.624	282.181	369.411	293.944	350.473	358.011	327.588	378.595	456.657	136.94	160.729	194.279	185.693	235.068	179.067
349.76	399.096	308.473	376.745	293.032	334.728	348.455	305.848	476.559	372.834	325.836	364.428	287.272	374.058	299.464	354.443	362.79	330.706	379.626	456.554	136.671	162.547	195.766	186.669	237.483	180.346
351.331	401.451	308.499	378.436	294.008	335.429	349.903	306.853	473.064	372.843	325.807	365.594	290.249	376.397	302.504	355.843	365.234	329.412	378.859	456.105	138.125	161.87	195.617	186.35	235.588	180.816
349.188	400.612	307.315	375.315	291.376	334.345	346.948	304.056	471.237	367.984	324.344	365.286	286.113	375.977	298.324	355.04	364.247	328.671	377.778	451.825	138.639	164.264	195.031	187.399	235.199	179.016
345.459	394.289	306.499	371.98	290.098	331.934	344.308	303.959	469.696	366.818	320.918	361.388	282.09	372.4	294.184	351.125	360.585	327.294	375.849	449.993	138.014	161.436	197.189	187.146	235.998	179.94
346.098	396.999	306.223	372.298	290.426	332.522	344.629	303.838	468.894	366.234	322.292	361.114	283.704	369.158	295.004	351.096	357.956	326.165	377.758	450.75	137.676	161.628	194.45	186.397	234.483	180.089
347.963	396.741	305.973	373.319	290.622	332.27	345.371	301.604	470.526	365.459	323.15	360.374	285.34	370.005	296.584	350.664	358.914	326.706	376.545	450.33	137.903	162.042	195.262	185.472	236.042	179.329
344.865	397.096	304.933	370.934	289.598	331.635	343.446	303.797	470.486	365.009	321.956	359.317	283.067	369.582	295.224	349.449	358.349	325.988	376.418	452.545	137.375	161.577	195.467	187.66	236.438	182.009
344.165	393.548	305.724	369.649	289.287	331.168	342.49	303.096	473.004	367.017	320.172	360.209	281.182	368.801	293.04	349.982	357.357	325.212	378.371	454.841	137.551	163.737	194.966	186.577	234.603	178.808
347.165	396.839	306.684	371.623	290.992	332.804	344.374	303.904	471.166	368.417	324.843	361.213	286.364	371.801	297.38	351.526	360.559	324.788	376.371	453.748	136.444	162.576	196.709	186.697	235.935	179.195
344.286	396.548	307.5	370.732	291.377	333.299	343.914	304.64	471.386	367.858	321.313	360	283.932	369.185	296.54	350.156	358.211	327.059	377.431	455.159	138.884	160.99	194.474	186.892	234.62	178.862
345.218	396.516	307.461	372.946	291.262	333.262	345.341	304.299	474.487	366.725	322.254	361.223	284.773	371.224	296.76	351.329	359.976	328.647	376.97	457.85	137.5	160.626	194.607	185.296	235.898	178.815
347.023	399.903	306.605	374.025	290.852	333.636	345.917	305.132	472.289	368.567	323.388	360.831	286.341	370.167	297.92	351.191	359.254	330.412	377.619	460.514	138.097	160.313	194.679	186.082	234.902	179.896
347.256	399.258	305.289	372.699	289.836	332.514	344.695	304.893	473.184	368.333	322.657	360.345	284.75	371.295	296.44	350.562	359.988	330.141	377.812	461.308	137.551	160.96	194.62	186.523	235.924	181.16
345.887	399.774	305.211	374.64	288.762	332.607	345.618	303.873	473.578	369.692	323.634	360.334	284.273	370.69	295.46	350.491	359.326	328.506	379.421	459.935	136.968	162.586	195.56	187.289	236.2	181.565
347.707	400.903	306.513	374.828	290.836	333.86	346.443	304.893	474.7	371.575	324.358	363.027	286.409	372.865	297.4	353.112	361.465	326.647	377.34	456.224	138.375	163.707	194.291	187.587	234.608	179.859
349.019	399.805	308.284	376.042	292.236	334.8	347.719	305.259	478.173	373.303	323.602	362.858	288.118	375.026	299.638	353.186	363.638	327.329	378.045	452.827	139.012	162.694	196.245	188.163	236.863	179.346
348.5	400.676	309.297	377.05	293.662	335.772	348.869	305.152	474.306	370.92	324.132	363.892	288.618	373.781	300.378	354.151	362.692	328.353	378.599	452.033	139.928	161.654	195.596	188.35	236.496	180.283
350.636	401.321	307.837	376.084	291.891	334.921	347.631	304.112	472.043	370.545	325.744	363.081	289.345	373.613	300.658	353.539	362.593	327.541	378.335	449.304	138.78	161.735	195.245	186.86	234.713	178.324
346.312	397.45	305.429	372.544	289.629	332.089	344.523	306.213	469.963	367.562	323.632	360.315	284.618	369.67	297.178	350.519	358.72	327.6	377.132	453.435	137.104	161.725	194.835	186.104	235.536	179.655
345.124	397.805	304.534	371.678	288.637	331.557	343.614	304.838	471.321	367.412	321.676	359.828	280.731	368.044	293.078	349.592	356.72	327.059	377.457	452.678	136.132	164.119	196.536	187.139	233.95	177.399
347.726	398.224	307.666	373.461	292.006	333.903	345.933	303.985	473.346	368.537	324.318	361.365	285.64	371.012	297.638	351.566	359.928	325.682	377.421	453.369	136.544	164.321	194.638	187.376	236.475	178.877
347.696	398.514	307.35	374.218	290.465	333.762	345.913	303.457	472.335	367.553	323.647	362.132	285.868	371.994	297.858	352.263	360.795	328.235	377.183	455.033	140.178	162.785	195.968	187.883	236.183	180.239
347.959	398.998	307.547	374.117	291.686	334.043	346.26	302.558	473.006	367.062	323.348	362.794	286.868	372.863	297.358	352.969	361.457	327.494	378.741	453.154	139.225	161.139	196.562	186.834	235.853	180.203
345.203	397.387	306.447	373.339	290.885	332.794	345.474	304.802	472.134	367.425	322.485	361.649	285.614	370.605	297.16	351.809	359.511	326.718	379.599	454.579	136.921	160.616	194.278	187.932	235.907	179.793
345.842	397.677	305.25	372.887	290.107	332.028	344.911	303.65	472.04	366.383	322.298	363.706	284.273	372.302	295.92	353.426	360.764	326.906	379.127	455.897	137.185	159.99	194.585	186.514	233.934	177.085
347.707	396.032	305.974	372.573	290.074	332.065	344.693	305.183	470.206	367.233	323.224	361.196	283.705	371.114	295.2	351.168	359.647	326.165	376.553	455.879	135.894	161.97	195.329	185.704	233.08	178.445
346.045	397	306.882	372.071	290.107	332.991	344.371	304.619	473.953	368.067	321.381	359.622	284.636	369.21	295.16	349.918	358.024	325.953	378	456.495	137.903	163.455	195.098	186.472	236.265	180.387
346.917	398.452	308.816	373.619	293.336	334.785	346.488	306.046	473.097	371.167	323.03	362.726	286.455	371.875	297.9	352.856	360.701	328.482	379.071	457.224	140.19	162.232	194.662	187.117	235.257	180.484
348.962	398.839	308.947	375.874	293.385	334.991	347.997	305.553	475.087	370.925	324.269	365.517	288.455	375.231	300.8	355.544	363.988	327.8	377.508	454.374	139.519	162.929	195.782	187.43	235.154	179.304
348.789	400.613	308.053	377.096	292.23	334.869	348.416	303.02	473.495	368.342	323.448	364.111	287.455	375.181	299.98	354.191	363.822	329.6	376.797	454.121	139.162	161.424	194.556	187.46	235.771	180.467
346.767	399.484	305.645	374.397	289.664	332.832	345.762	299.964	472.321	365.392	323.157	362.723	284.432	373.598	295.14	352.591	361.746	327.624	376.838	453.523	138.593	160.626	196.12	186.561	234.581	178.418
344.453	394.351	302.112	372.024	286.947	328.835	343.272	303.086	469.671	367.576	321.121	359.703	282.547	370.765	293.634	349.718	359.113	327.718	375.604	453.238	136.675	161.766	194.97	186.341	235.352	180.527
344.588	397.125	302.783	371.037	286.93	330.116	342.613	301.269	469.335	366.851	319.353	359.277	284.002	368.761	294.674	349.535	357.57	326.6	376.949	451.603	137.786	161.766	195.286	186.283	234.306	178.583
345.461	396.319	306.073	371.861	289.799	332.218	344.128	302.619	470.84	367.51	323.345	360.092	284.911	369.541	296.694	350.362	358.536	325.753	376.507	449.696	136.864	163.827	195.264	186.595	235.562	179.057
343.709	395.964	304.757	370.966	289.488	331.181	343.43	305.233	469.144	368.068	321.912	358.852	282.616	369.131	294.474	348.985	357.854	327.906	378.218	454.117	137.739	163.443	195.166	186.67	235.48	179.508
347.957	398.287	306.77	373.217	290.258	333.284	345.181	304.594	472.404	368.718	324.129	360.456	283.025	369.761	294.754	350.435	358.431	325.635	377.863	457.687	138.952	162.645	196.064	186.107	233.996	177.291
346.897	396.706	307.888	373.309	291.209	333.62	345.563	305.112	471.685	368.668	324.36	360.331	283.684	370.256	296.414	350.412	359.101	327.365	378.436	458.893	138.777	162.706	195.076	187.536	233.826	178.428
346.694	397.867	310.138	373.196	293.193	335.555	346.159	305.584	476.292	370.21	323.032	360.781	286.638	370.085	298.094	351.185	359.21	326.847	378.193	459.556	137.786	160.978	195.209	186.689	235.848	180.393
347.431	398.416	309.494	373.167	293.037	335.256	346.087	309.168	475.447	373.068	322.412	360.953	286.206	371.21	298.534	351.28	360.231	330.294	379.441	459.556	138.212	162.352	194.457	185.94	235.789	181.361
349.496	399.419	309.776	374.172	294.131	335.748	347.122	307.858	475.523	372.375	324.537	364.199	289.523	374.605	301.38	354.535	363.544	330.8	380.284	457.645	137.074	162.434	195.513	187.61	235.937	180.272
351.075	401.387	306.895	377	292.557	334.271	348.463	306.168	477.318	368.775	324.567	365.101	290.545	377.402	302.3	355.453	366.057	328.235	377.31	453.85	137.944	161.545	196.41	188.981	237.509	181.956
348.135	402.903	305.513	375.657	289.582	333.729	346.568	305.01	474	369.542	322.284	365.196	286.068	375.915	297.7	354.956	364.1	328.988	375.112	450.206	137.634	162.283	194.594	188.265	235.799	180.919
344.143	397.419	303.961	372.477	288.246	331.037	344.011	300.157	470.845	366.808	322.119	361.399	282.023	371.527	294.52	351.126	359.894	326.376	373.934	450.972	138.398	163.131	196.615	187.984	233.743	177.591
345.053	398.065	305.368	373.879	289.648	332.224	345.413	303.015	471.52	367.375	322.336	359.247	281.545	367.605	293.22	349.191	356.369	326.671	377.127	452.121	138.449	160.333	196.282	185.455	235.571	180.307
349.053	401.903	306.908	375.962	291.369	334.43	347.374	302.538	472.152	367.267	324.836	361.561	284.136	369.957	295.76	351.541	358.749	327.541	376.98	455.14	137.352	160.747	195.201	185.082	235.825	178.861
346.038	398.613	304.934	373.661	289.672	332.075	345.277	303.665	469.69	365.725	323.09	360.639	284.818	370.733	295.28	350.826	359.335	327.059	377.888	458.29	136.472	161.687	194.15	186.704	234.225	179.299
345.368	395.677	305.882	371.808	289.328	331.897	343.934	302.838	473.177	367.442	322.702	358.764	285.136	369.395	296.02	349.235	358.311	328.047	379.396	458.692	136.208	160.879	194.278	186.5	236.669	180.61
348.06	399.055	308.125	373.768	292.897	334.47	346.438	303.929	471.555	370.976	322.659	363.629	289.412	372.38	299.816	354.025	361.419	328.706	380.508	458.632	138.103	162.111	195.553	187.992	234.663	179.501
350.947	401.99	309.138	378.881	292.389	336.04	349.652	306.98	476.49	372.293	326.405	364.423	289.344	375.942	300.016	354.707	364.473	329.365	380.102	455.688	138.631	163.676	195.856	187.564	236.362	179.819
350.218	402.41	307.125	377.354	292.496	334.731	348.677	305.929	474.793	370.493	327.084	365.535	290.503	375.369	302.156	355.825	364.31	326.671	379.189	453.94	140.316	164.585	196.438	188.827	237.273	180.513
348.353	400.732	307.533	375.63	291.258	334.535	347.117	304.579	472.884	369.118	325.853	363.423	288.367	373.248	299.236	353.71	362.068	326.294	376.676	453.464	141.08	163.838	196.232	186.992	235.754	178.581
347.316	395.958	306.783	371.618	291.184	332.619	344.436	304.579	471.725	367.493	322.659	361.501	283.071	371.373	295.836	351.351	359.962	326.153	376.645	453.314	138.371	161.737	195.083	187.806	235.774	180.369
344.962	397.281	306.98	372.25	291.422	333.143	344.934	303.746	471.075	365.785	322.069	360.998	283.367	369.899	295.776	350.951	358.703	325.506	377.849	453.838	138.561	162.596	194.279	185.891	234.426	178.185
344.714	395.765	305.27	372.915	289.66	331.488	344.779	302.518	472.097	364.81	322.636	360.586	284.003	370.839	295.456	350.675	359.452	325.612	377.625	452.819	135.918	159.818	194.579	186.839	236.025	179.292
344.97	394.055	306.665	368.651	290.586	331.984	342.269	304.107	468.783	366.935	319.688	360.586	282.457	369.554	294.656	350.475	358.24	327.741	377.158	449.361	137.839	163.666	196.814	186.961	235.413	181.389
344.353	395.129	304.329	370.029	287.959	330.636	342.294	303.041	471.625	366.525	320.164	358.564	282.977	367.377	293.7	348.782	356.248	326.082	378.406	451.813	137.38	163.818	195.175	187.481	235.033	178.469
346.624	397.613	307.197	373.163	291.016	333.393	345.402	303.35	472.578	366.2	322.127	359.554	284.886	369.73	296.66	349.891	358.692	326.553	377.254	452.28	135.778	162.222	194.838	186.493	236.466	179.36
345.932	394.613	307.289	370.632	290.492	332.589	343.548	303.645	470.256	367.942	322.045	360.824	282.818	370.242	295.7	350.729	358.982	326.718	377.056	454.72	139.903	162.687	195.197	185.185	233.591	177.643
344.842	399.484	307.961	374.163	291.107	334.477	346.094	304.437	472.812	369.783	320.291	359.608	284.136	369.872	296.16	349.841	358.737	325.718	377.041	456.636	137.731	161.273	194.239	185.552	234.545	180.501
345.752	398.161	307.829	374.201	291.328	334	346.194	304.305	473.733	370.175	322.702	361.091	284.341	370.794	295.96	351.159	359.489	328.541	379.107	459.626	136.917	161.374	194.077	186.066	234.679	178.779
348.278	397.419	307.263	373.954	291.959	333.383	346.244	306.203	475.357	370.642	324.112	363.426	288.614	374.548	300.52	353.744	363.366	330.412	376.817	457.065	138.444	160.02	193.598	186.951	234.442	179.219
346.376	396.226	303.118	372.703	288.926	330.093	344.391	304.487	470.188	368.067	320.925	361.517	283.318	372.345	295.94	351.397	360.804	328.576	374.777	452.916	137.514	161.232	195.94	187.484	232.927	176.087
345.301	391.935	302.605	368.749	286.639	328.486	341	303.832	469.957	367	320.493	359.791	283.318	368.231	293.88	349.894	357	326.929	376.371	456.178	135.037	161.949	196.235	188.324	232.143	177.504
346.421	399.631	307.805	373.855	291.663	334.409	346.079	304.269	473.533	368.835	323.304	362.13	284.091	371.203	295.432	352.031	359.758	328.682	376.65	454.939	139.642	161.194	195.922	187.051	235.549	181.068
347.489	400.372	309.516	373.927	293.499	335.838	346.746	305.178	474.652	371.101	323.498	363.07	287.227	372.527	298.452	353.255	361.338	328.365	380.01	455.21	138.41	163.74	196.247	186.755	235.217	179.058
351.361	405.437	311.082	380.533	294.63	338.418	351.503	305.594	476.24	372.535	327.505	365.36	290.182	376.983	301.152	355.631	365.528	328.882	379.198	455.042	140.308	161.962	195.696	187.297	237.802	180.827
353.797	406.437	308.384	381.069	293.138	336.792	351.353	304.421	473.93	368.86	328.759	366.617	292.364	377.171	303.732	357.008	366.078	329.941	378.005	455.21	141.229	162.902	196.525	188.875	236.165	180.601
348.662	402.243	306.148	377.035	291.335	333.988	348.073	303.223	474.02	368.568	327.072	363.992	288.364	375.075	299.772	354.205	363.701	326.141	377.604	455.724	138.47	161.871	195.085	187.894	236.076	179.365
346.113	397.243	303.858	372.889	287.622	330.913	344.073	304.112	471.854	371.285	321.893	360.678	282.545	371.52	293.112	350.567	359.676	327.071	378.015	454.631	136.757	161.609	195.64	187.201	236.015	180.596
347.376	396.889	304.687	372.044	288.892	331.399	343.943	305.198	471.164	368.276	322.378	361.026	283.886	370.161	294.992	351.043	358.806	327.788	378.467	453.528	137.271	163.619	195.991	186.513	234.069	178.002
347.331	395.985	307.121	371.801	291.13	332.867	344.539	303.178	473.446	368.043	322.58	361.053	285.227	371.242	297.332	351.24	360.078	326.447	378.716	453.5	137.484	163.023	195.67	186.337	234.932	178.711
344.015	396.226	305.618	370.782	288.934	331.869	343.122	304.477	473.148	367.733	322.007	360.203	282.841	367.786	294.44	350.191	356.707	325.788	376.893	455.243	137.116	161.677	194.278	185.139	236.163	179.71
347.639	400.032	308.684	374.418	292.139	335.15	346.612	305.249	475.433	371.517	324.448	360.064	286.159	369.498	296.24	350.5	358.432	326.529	379.249	457.636	137.361	161.091	194.363	186.639	237.305	181.655
347.797	399.71	308.5	374.9	293.508	334.925	347.393	305.995	475.285	373.133	323.761	361.861	286.114	372.548	298.78	352.059	361.405	330.165	379.178	458.981	138.394	162.121	195.346	186.535	236.525	181.367
345.729	397.29	304.303	372.343	289.328	331.243	344.288	303.904	473.079	366.883	321.239	359.875	285.636	370.893	297.98	350.268	359.879	327.565	375.655	458.439	137.583	162.879	195.081	186.5	235.225	178.781
342.729	395.129	304.355	372.042	289.016	330.654	343.983	304.832	472.928	366.95	321.866	359.949	282.977	369.046	294.34	349.988	357.761	327.894	376.772	454.813	137.069	162.273	195.88	188.139	237.492	183.375
346.556	395.968	306.605	371.841	290.828	332.495	344.463	304.914	470.148	365.167	321.418	362.99	283.909	372.085	296.66	352.756	360.692	327.012	376.782	456.121	139.523	163.212	196.359	186.96	234.293	178.886
345.722	399.935	305.645	375.874	289.32	332.963	346.623	303.482	470.751	365.883	322.44	362.267	284.091	373.523	295.6	352.15	361.752	328.447	376.518	450.047	138.648	160.586	194.299	187.167	236.002	182.769
347.887	400.387	306.026	376.234	289.418	333.364	346.895	303.386	468.04	366.858	322.328	362.426	284.091	371.317	294.86	352.288	359.767	328.824	377.832	450.598	138.31	160.869	193.073	186.143	234.572	177.846
346.415	397.289	305.986	373.332	289.983	332.438	345.164	304.091	469.347	365.435	322.852	361.11	285.863	372.055	296.744	351.373	360.679	326.765	375.22	450.021	135.293	160.022	194.818	185.153	236.075	180.189
344.309	397.451	307.17	373.161	290.86	333.326	345.347	304.137	470.806	367.127	322.031	360.8	283.704	368.841	295.684	350.823	357.79	325.965	377.778	453.161	136.918	162.436	194.985	187.509	236.4	181.184
346.738	397.644	307.683	373.947	291.598	333.747	346.117	304.533	471.275	368.16	323.703	361.006	285.613	370.788	296.684	351.249	359.594	325.718	379.215	455.759	136.64	164.527	194.336	187.202	236.006	180.288
351.377	399.354	310.144	373.801	294.163	335.99	346.887	304.132	473.466	369.494	325.367	362.79	289.181	372.777	300.744	353.264	361.896	326.718	378.377	453.077	138.738	161.416	195.182	187.214	236.913	179.799
350.325	400.902	309.144	375.567	293.442	335.728	347.812	304.244	470.567	367.377	324.673	364.401	289.544	374.002	301.724	354.714	363.083	328.012	378.925	454.909	138.895	162.082	194.994	187.92	233.447	175.654
344.798	395.547	305.604	370.073	289.991	331.663	343.009	303.959	473.268	371.794	321.024	359.938	283.84	370.816	295.924	350.09	359.503	325.459	377.184	455.161	137.867	160.335	196.263	186.31	236.084	179.381
345.693	395.87	305.42	369.78	290.36	331.625	342.939	303.924	471.56	368.777	320.636	358.938	284.272	369.208	295.524	349.275	358.077	326.553	377.306	455.694	137.798	160.638	194.28	186.458	234.682	178.739
346.588	398.676	305.117	372.362	288.958	332.223	344.175	303.883	472.394	367.185	323.822	359.992	284.84	368.82	297.144	350.267	357.993	327.659	378.539	450.096	137.409	163.971	196.425	186.385	235.571	177.782
344.767	394.903	304.474	369.887	288.303	330.673	342.316	301.711	470.43	366.65	323.328	360.642	283.614	369.093	295.46	350.674	357.97	326.553	376.381	452.364	136.384	162.96	195.521	187.387	232.177	175
345.03	392.645	305.579	369.406	289.533	330.804	342.413	305.777	472.599	368.242	324.202	360.169	284.341	369.004	295.84	350.356	357.952	326.953	376.355	453.467	139.435	160.99	195.56	186.148	234.587	178.706
345.714	395.871	305.908	370.268	290.361	331.972	343.263	304.964	473.484	367.425	320.813	360.517	281.932	369.552	293.92	350.347	358.127	325.529	376.909	454.776	137.144	160.303	194.893	186.789	235.807	180.148
345.789	397.419	307.487	371.841	291.148	333.542	344.571	304.695	475.144	371.775	321.687	360.155	286.568	370.498	297.04	350.632	359.402	327.482	379.284	458.159	136.19	161.283	194.406	186.779	236.674	180.813
349.376	400.258	310.368	375.51	294.902	336.411	348.269	307.35	473.437	371.05	324.358	363.486	286.477	375.555	298.78	353.521	363.958	330.729	380.741	458.439	138.375	162.697	196.081	187.063	235.617	180.421
350.188	403.484	307.197	378.929	292.82	335.093	349.828	302.173	475.762	371.7	326.843	365.615	289.682	378.039	301.82	355.788	366.526	329.753	375	455.467	137.616	161.545	196.15	187.718	236.188	179.492
346.579	400.097	304.592	377.795	288.451	332.262	347.601	300.995	472.776	369.15	322.896	363.963	285.977	376.135	298.32	353.871	364.381	326.988	376.066	452.654	140.19	160.374	196.278	186.378	235.795	181.01
342.977	396	304.158	373.427	287.09	330.766	344.249	301.629	471.69	368.533	321.045	360.743	280.409	368.093	291.46	350.347	356.517	326.776	376.934	455.897	138.282	161.192	195.214	187.331	233.698	177.267
345.639	393.676	303.538	371.427	287.105	329.653	342.931	305.599	470.501	368.434	321.307	359.786	284.408	367.069	295.044	350.031	356.189	326.871	377.067	454.292	137.437	160.021	194.141	186.296	233.219	178.977
345.654	397.676	303.657	373.264	286.859	330.896	344.064	304.589	470.739	367.626	320.889	359.124	280.84	367.937	292.644	348.993	356.564	327.694	377.473	455.059	136.057	163.97	193.885	185.629	234.938	179.768
345.752	397.999	307.025	373.013	290.007	333.382	344.962	306.964	473.465	368.509	321.284	359.742	284.499	368.959	294.644	350.005	357.733	328.341	377.991	456.218	137.886	161.879	194.727	185.545	239.089	184.994
348.346	400.967	309.762	374.649	294.244	336.186	347.477	308.218	474.494	371.409	323.635	363.1	288.908	372.108	299.304	353.499	361.111	329.506	382.407	457.208	138.571	162.516	194.099	186.683	237.449	182.384
351.684	403.87	310.407	379.515	295.269	337.485	351.045	306.614	476.288	370.218	325.202	365.134	291.544	378.478	303.284	355.611	367.12	329.224	378.768	455.124	139.053	162.344	196.116	188.188	238.952	182.52
351.143	403.418	307.196	378.457	292.408	335.074	349.377	304.452	470.873	368.134	326.001	365.692	288.204	376.767	299.904	355.664	365.156	329.529	377.788	453.928	139.27	161.99	195.564	188.859	236.279	180.663
348.188	399.805	303.196	375.026	288.228	331.186	345.693	302.34	472.912	367.343	324.15	361.094	283.476	371.329	295.344	351.049	359.851	326.612	376.133	452.031	135.668	158.627	194.705	186.585	237.311	180.023
344.203	395.902	304.183	370.658	287.826	330.756	342.665	303.183	469.154	368.009	321.403	360.151	281.499	368.29	293.284	349.973	356.96	326.459	376.981	452.489	137.539	161.97	196.231	187.146	235.55	180.559
345.902	398.742	305.579	371.615	289.828	332.57	343.975	302.528	471.596	363.133	323.104	360.541	283.568	368.078	294.14	350.579	356.909	324.341	376.558	454.664	137.491	162.121	194.88	185.913	234.964	178.012
344.857	393.161	307.868	368.368	292.074	332.579	342.584	304.558	470.166	366.283	321.687	359.581	284.477	368.719	297.1	349.862	357.9	326.129	375.898	451.467	136.347	161.556	194.132	186.507	234.462	177.788
344.797	392.839	307.289	368.674	290.762	332.075	342.343	302.782	467.686	366.192	321.321	358.743	284.318	369.37	296.54	349.112	358.369	325.624	375.878	451.776	136.245	162.848	195.735	185.716	231.455	174.462
345.639	393.484	305.513	371.159	289.123	331	343.435	305.472	470.079	368.867	322.821	359.689	284.273	369.74	296.56	349.929	358.686	328.647	378.838	454.112	137.495	161.717	195.88	186.338	231.754	178.148
345.421	397.968	308.842	372.519	292.426	334.664	345.452	305.995	473.339	368.667	323.037	361.936	285.477	371.548	296.48	352.041	360.208	328.824	378.675	454.187	137.773	163.485	195.09	187.66	236.158	181.25
348.226	399.903	309.513	374.728	294.262	335.701	347.535	305.924	474.249	370.542	323.522	364.115	287.136	374.128	298.42	354.153	362.692	329.318	380.401	456.075	139.926	161.535	194.167	186.845	237.484	182.44
349.053	401.387	310.105	377.816	294.967	336.551	349.817	305.701	473.986	369.792	324.47	364.939	289.5	376.765	300.66	355.176	365.269	328.8	378.716	457.103	139.162	162.414	195.047	186.167	235.852	179.029
349.173	404.355	305.487	377.452	290.869	334.131	348.191	301.98	473.661	368.142	325.216	363.686	288.886	376.263	300.98	354.006	364.891	327.976	374.746	456.262	136.375	160.606	195.248	186.819	235.604	178.806
345.622	398.12	301.991	374.059	287.436	329.842	344.785	303.675	473.14	370.148	321.788	362.801	281.959	373.56	295.235	352.34	361.729	329.236	376.156	456.576	138.741	161.27	193.766	186.82	235.764	181.47
344.998	394.475	304.017	371.297	288.837	330.225	343.43	304.675	470.526	369.664	323.594	360.382	282.8	370.489	294.855	350.343	359.064	329.283	378.989	452.604	137.843	164.644	195.723	186.813	235.252	178.066
347.464	397.249	306.478	373.645	290.887	332.776	345.677	304.127	474.706	370.223	324.02	360.963	284.823	370.842	298.455	351.11	359.907	326.142	377.699	452.548	136.852	163.543	196.163	186.057	236.152	178.169
346.847	396.733	305.135	373.921	289.55	331.674	345.408	304.507	471.945	367.431	322.609	360.585	282.664	369.201	295.495	350.502	358.067	327.777	379.674	455.632	139.903	160.644	195.437	187.59	234.167	178.305
349.682	400.604	309.951	374.574	293.206	336.216	347.075	305.563	474.562	368.714	323.878	360.358	285.255	370.938	296.615	350.64	359.71	327.765	379.369	456.155	136.843	162.654	196.116	186.602	237.368	181.103
348.186	400.185	309.596	375.088	293.419	335.842	347.488	307.563	475.392	369.481	323.967	361.423	287.527	372.03	299.035	351.86	361.003	330.283	379.862	456.903	138.278	160.967	195.937	188.257	236.078	182.094
349.69	398.539	310.688	375.615	294.223	336.141	348.109	307.868	474.562	370.789	323.661	361.696	288.845	372.959	301.355	352.269	362.142	330.565	380.527	458.912	138.278	163.927	196.035	187.553	236.722	180.434
350.862	402.088	308.491	378.808	294.444	335.608	350.297	307.096	477.822	370.073	326.818	363.139	289.686	374.781	302.855	353.634	363.916	327.389	377.776	459.053	138.139	161.099	195.92	187.846	237.128	179.599
346.466	398.226	303.316	375.397	288.779	330.813	346.125	304.477	471.881	367.375	322.978	362.084	285.227	372.235	296.52	352.138	360.798	326.471	376.147	455.533	137.597	162.081	196.526	186.744	236.816	182.165
345.098	396.484	304.75	371.987	289.279	331.327	344.036	303.396	473.137	367.983	321.873	361.669	281.955	371.544	292.84	351.353	359.656	325.682	376.914	451.187	137.56	161.747	195.107	187.629	235.169	177.261
346.436	397.806	305.066	372.954	289.18	331.935	344.643	303.503	473.433	367.308	322.903	360.76	283.568	369.662	294.98	350.771	358.381	327.494	376.218	456.103	137.208	161.667	194.517	186.143	231.88	175.798
345.496	395.742	305.592	372.285	289.221	331.71	344.213	304.614	473.393	368.7	322.015	360.189	283.636	369.032	294.78	350.282	357.816	327.906	377.919	455.271	137.991	160.434	194.842	185.986	233.944	180.284
344.947	398.129	306.75	371.833	291	333.224	344.515	305.832	473.534	370.167	321.851	359.682	283.886	368.324	295.48	349.874	357.32	326.824	377.695	455.71	137.162	161.04	193.799	186.258	235.611	178.611
347.737	400.581	308.118	374.385	292.344	334.907	346.659	305.416	473.906	371.275	324.321	363.358	287.364	373.737	299.38	353.524	362.505	328.659	380.188	456.505	137.579	162.414	194.679	187.554	235.865	179.163
347.812	397.419	308.579	375.13	292.59	334.318	347.235	304.431	471.993	369.467	323.5	363.747	287.705	374.509	300.1	353.906	363.269	330.941	379.954	453.897	138.245	164.343	196.017	187.174	232.229	175.834
346.098	395.742	305.132	374.444	290.025	331.383	345.914	304.508	474.007	371.058	322.03	363.358	285.614	375.53	299.46	353.297	364.039	330.824	377.792	455.645	139.509	159.616	196.158	186.549	234.767	180.761
348.383	399.548	308.582	375.597	293.521	334.937	347.86	306.811	472.354	370.464	323.32	364.169	285.996	376.321	296.666	354.053	364.289	331.993	380.389	459.508	138.117	161.47	195.185	188.445	236.013	180.798
347.692	399.322	309.121	375.836	293.742	335.254	348.093	307.44	473.588	370.839	324.163	364.004	286.632	376.279	299.146	353.991	364.627	332.252	380.368	459.677	137.584	161.218	195.835	186.98	237.805	183.245
350.421	401.161	308.148	375.769	293.177	335.096	347.857	307.4	473.44	368.214	323.693	363.615	290.041	374.542	300.846	354.094	363.409	329.828	378.779	454.209	138.399	164.349	195.104	186.09	234.683	179.224
351.624	403.031	308.279	377.907	293.8	335.731	349.483	304.836	473.422	368.531	325.828	363.858	288.723	375.492	301.346	354.135	364.292	328.687	375.617	450.069	136.931	163.006	195.023	186.67	237.357	180.883
348.631	401.128	306.74	376.049	291.521	334.086	347.483	304.516	472.083	367.206	324.574	362.76	284.405	373.677	298.086	352.62	362.258	328.828	377.932	451.125	138.589	162.834	195.326	187.52	235.872	181.666
347.413	397.612	306.003	374.083	289.808	332.544	345.603	304.303	471.971	366.847	324.626	362.037	280.973	371.279	294.406	351.547	359.666	327.216	376.252	452.284	137.913	161.703	194.724	185.999	235.674	177.905
345.338	401.193	303.134	375.267	288.89	331.544	346.076	302.562	472.35	369.397	324.454	360.767	283.723	369.902	294.786	350.797	358.554	326.675	379.028	453.602	139.283	160.824	194.805	186.442	233.931	179.737
346.917	398.644	306.042	375.037	291.136	332.871	346.683	305.973	474.382	369.131	324.089	360.703	285.177	369.763	296.326	350.929	358.669	328.052	377.876	454.069	136.876	162.349	193.878	187.034	237.803	181.114
346.511	399.419	308.171	373.9	292.41	334.607	346.36	305.944	471.668	369.758	323.448	360.517	285.977	369.897	297.4	350.871	358.946	327.624	378.457	453.664	137.773	163.434	194.291	187.204	237.194	182.323
349.677	400.871	307.632	375.226	290.664	334.645	346.648	305.919	471.791	365.658	323.172	362.206	288.977	373.214	299.58	352.729	362.091	326.035	376.868	457.598	138.713	163.121	196.654	186.477	234.279	178.823
347.609	399.935	307.487	375.423	292.18	334.271	347.291	303.99	471	367.7	323.545	362.486	284.886	373.612	298.12	352.444	362.208	327.212	377.35	454.822	139.838	161.919	196.15	187.444	233.146	177.367
344.195	390.484	304.158	367.41	288.189	329.168	340.637	303.934	472.141	368.958	319.91	358.291	282.523	369.758	294.78	348.485	358.432	326.129	376.096	455.234	136.38	160.111	194.868	186.361	236.303	180.217
344.421	394.677	306.355	369.87	290.361	331.944	343	305.325	471.321	370.05	321.343	361.47	282	369.676	294.26	351.185	358.284	327.447	378.736	454.907	136.759	162.101	195.517	187.049	235.922	179.754
345.677	396.387	306	371.126	289.5	332.187	343.54	303.69	475.26	368.717	322.396	360.091	286.364	370.594	296.84	350.55	359.453	327.706	376.67	458.916	136.065	162.626	195.855	186.986	235.488	177.267
344.135	395.484	304.908	372.109	289.221	331.15	344.097	302.98	474.177	367.958	321.157	360.564	283.682	368.879	296.1	350.615	357.885	329.282	378.233	459.196	139.315	162.525	195.154	186.373	234.586	178.199
345.887	395.065	305.803	372.36	290.492	331.664	344.693	303.36	476.736	367.7	324.082	360.524	287.614	370.071	298.3	351.088	359.23	329.094	377.563	461.178	136.088	161.414	196.214	187.322	236.96	180.329
350.256	399.065	309.329	378.556	294.951	335.327	350.302	304.736	476.552	368.342	329.388	366.041	292.068	376.669	303.68	356.468	365.643	333.2	382.919	456.243	138.681	164.374	197.009	187.535	232.23	179.256
349.609	400.226	309.039	378.703	293.189	335.458	349.803	302.868	470.78	368.892	327.888	365.361	289.523	374.63	301.4	355.547	363.568	328.271	379.579	455.196	140.106	163.475	196.111	186	231.223	179.553
348.383	400.255	307.13	381.095	292.675	334.11	351.213	302.665	470.446	365.369	327.182	366.375	289.6	377.684	300.465	356.439	366.02	330.2	379.661	454.397	139.901	163.38	196.256	188.247	232.978	180.548
348.676	398.772	308.13	376.982	292.273	334.391	348.354	303.452	470.764	365.477	325.921	364.686	286.668	375.31	298.005	354.589	363.633	325.894	378.767	451.117	139.299	162.562	195.252	186.604	233.692	179.555
348.082	398.352	311.328	377.522	294.322	336.54	349.404	304.315	468.54	367.302	324.832	362.983	287.645	373.855	299.405	353.234	362.609	325.671	376.493	451.846	139.206	162.956	197.623	187.712	235.524	179.876
347.172	397.868	307.104	376.798	290.396	333.4	347.598	306.259	471.738	366.244	324.6	362.432	283.168	372.001	296.145	352.175	360.542	326.882	374.793	452.799	139.771	160.845	197.833	187.625	235.78	181.548
347.353	399.32	305.591	376.957	290.003	332.746	347.57	305.711	472.226	366.419	324.138	362.649	285.123	372.168	295.765	352.616	360.627	324.647	375.894	456.154	138.697	162.734	196.465	187.968	236.802	181.5
346.691	396.481	305.683	375.97	289.634	331.989	346.792	304.01	469.886	364.827	324.526	360.916	285.918	371.958	295.585	351.21	360.422	325.012	375.696	454.435	137.137	161.36	196.435	187.165	235.484	180.271
344.458	394.191	305.367	373.493	289.732	331.101	345.185	304.624	468.269	365.927	323.951	361.686	283.759	371.478	295.645	351.601	360.023	323.776	375.28	452.108	137.614	161.249	196.337	186.902	235.347	180.543
343.751	393.933	305.841	375.166	289.322	331.363	346.155	302.944	469.514	364.652	323.682	361.311	284.191	372.339	294.845	351.331	360.633	325.894	374.59	455.538	136.239	160.552	195.803	186.708	236.085	180.086
343.782	393.645	306.711	373.059	289.697	331.897	344.886	303.792	467.274	364.617	323.582	360.703	287.523	371.438	297.8	351.232	360.314	325.576	375.442	457.224	137.778	161.404	196.658	187.453	234.969	181.674
345.015	391.968	307.053	372.653	290.434	331.654	344.867	303.137	467.188	364.825	323.045	360.024	286.364	371.345	297.1	350.491	360.13	324.929	376.914	457.224	137.56	162.03	195.953	186.021	233.429	178.601
346.045	393.129	308.053	373.109	291.91	332.701	345.668	302.975	469.235	366.567	325.03	362.557	286.864	372.879	297.52	352.762	361.495	324.647	375.98	453.131	135.532	162.545	195.47	187.404	235.328	178.029
344.729	392.581	307.421	371.862	291.689	332.093	344.767	303.523	469.542	365.8	324.739	361.568	287.432	371.616	298.08	351.974	360.508	324.518	377.381	456.85	137.917	164.525	196.312	186.908	233.518	178.034
345.782	393.419	308.684	374.218	291.623	333.234	346.305	305.03	469.819	366.083	322.784	362.662	284.364	373.21	295.3	352.529	361.441	325.894	377.274	456.869	137.931	161.667	194.902	186.77	235.266	179.156
346.586	394.968	308.605	375.063	292.459	333.626	347.147	307.426	471.242	365.925	324.537	362.054	283.977	372.904	296.32	351.95	361.335	327.682	379.513	458	138.426	160.556	196.829	186.345	234.118	179.885
348.684	402.161	308.763	379.95	293.787	335.822	350.831	305.893	473.116	370.058	326.955	366.24	290.818	377.306	301.18	356.479	365.807	329.024	376.772	458.14	137.31	161.02	196.214	187.131	233.787	178.18
346.85	399.097	304.329	380.017	289.557	331.785	349.446	303.513	470.058	371.158	324.097	363.149	289.841	375.918	300.64	353.662	364.547	330.882	378.173	454.85	138.097	160.323	195.893	187.913	234.118	178.693
345.543	396.157	305.439	376.637	289.053	331.722	347.038	303.959	469.482	369.195	324.735	363.156	283.986	374.872	294.884	352.91	362.789	326.447	377.336	453.734	137.094	161.988	195.358	187.801	234.595	179.795
347.927	398.479	308.873	378.026	292.529	334.834	349.133	301.701	468.154	367.587	326.071	363.433	287.1	372.577	298.024	353.554	361.315	328.106	375.295	456.267	140.552	161.918	195.858	187.402	234.126	181.917
348.746	396.931	308.584	376.854	292.635	334.18	348.393	301.305	468.099	364.712	327.608	363.179	286.759	371.441	298.504	353.289	360.424	325.812	374.727	455.238	140.099	161.675	196.521	186.522	232.155	176.838
345.528	395.576	306.505	374.051	289.848	332.311	345.595	301.853	466.789	368.562	323.317	360.365	283.918	371.797	295.104	350.472	360.212	325.753	376.894	453.93	138.992	161.12	195.888	186.895	232.309	179.712
345.002	393.35	307.492	373.7	291.234	332.367	345.831	302.695	470.385	367.337	323.773	360.494	284.032	370.338	294.964	350.598	358.952	323.729	377.402	454.267	137.469	163.362	195.828	187.355	233.854	180.223
346.626	394.447	309.373	373.377	292.75	334.021	346.13	303.508	469.709	365.712	325.101	361.825	286.441	373.221	298.324	352.069	361.907	324.059	377.046	456.136	136.747	163.726	194.88	187.606	234.16	179.308
347.641	396.705	309.413	375.223	293.258	334.703	347.523	305.284	470.782	365.128	324.773	364.298	289.554	374.392	300.604	354.625	363.245	326.094	377.925	454.21	139.626	164.473	196.645	186.825	233.37	177.203
349.829	396.931	311.15	376.403	295.365	336.002	349.016	303.548	471.796	366.72	327.728	364.896	290.1	376.609	302.564	355.216	365.424	326.447	375.006	450.883	138.58	160.443	197.192	188.031	233.358	178.384
346.789	395.806	306.5	375.079	289.926	332.374	346.302	305.391	470.43	367.383	322.291	362.155	284.545	370.103	296.06	352.112	358.918	328.906	377.721	454.72	138.616	160.232	197.41	187.561	232.982	178.603
345.789	396.355	307.053	375.444	290.377	332.925	346.695	304.269	470.592	366.108	323.806	361.068	287.227	371.698	297.32	351.512	360.462	325.588	375.112	458.084	137.644	160.556	195.906	187.432	233.87	176.963
344.977	396.581	304.342	375.887	288.598	331.065	346.388	303.523	470.415	363.433	323.478	363.159	283.795	372.306	293.92	352.888	360.465	326.588	377.711	458.084	137.273	163.061	196.466	186.014	236.002	182.053
346.436	395.806	307.908	376.092	291.885	333.374	347.634	303.843	471.224	365.292	325.209	363.372	285.727	372.587	296.5	353.324	361.094	326.212	376.706	455.28	137.412	162.616	195.658	186.737	235.723	180.284
348.91	400.129	308.118	380.582	292.377	334.776	350.773	303.518	471.09	366.508	327.134	365.551	290.205	375.918	300.16	355.8	364.474	329.506	378.411	452.29	138.63	161.01	196.321	186.519	233.584	179.961
346.571	396.903	306.303	375.335	290.279	332.551	346.59	304.817	472.455	367.942	325.597	362.601	284.886	373.79	296.66	352.544	362.139	327.094	375.096	454.131	136.023	160.879	197.017	188.249	235.241	181.508
346.113	397.581	306.066	375.13	289.238	332.579	346.102	304.325	469.607	365.408	323.246	362.071	285.75	372.1	296.66	352.194	360.704	326.365	377.152	455.598	137.981	161.687	196.491	188.415	235.168	181.676
344.398	393.903	304.789	374.264	289.77	330.607	345.709	302.487	465.762	364.042	324.172	361.22	285.091	372.374	295.78	351.368	360.804	326.812	373.964	454.168	138.218	162.111	197.205	186.469	234.009	179.036
344.933	395.386	306.025	375.746	289.221	331.915	346.504	299.142	464.322	363.577	324.778	361.634	285.067	373.037	295.944	351.725	361.392	327.318	373.382	451.361	137.326	161.393	194.76	186.545	234.007	178.423
344.166	394.418	306.144	375.048	289.631	331.719	346.18	301.269	465.452	365.427	321.875	360.749	282.999	371.204	293.644	350.687	359.488	326.729	376.26	453.781	136.923	159.323	195.884	186.024	232.291	177.927
344.053	392.805	307.42	373.445	290.598	332.158	345.446	305.396	468.676	366.902	322.427	360.972	285.204	372.514	295.044	351.167	360.811	327.8	377.585	453.622	137.252	161.212	195.623	185.641	234.8	179.98
345.384	393.515	309.604	375.784	294.442	333.915	348.294	306.183	469.961	368.185	323.367	362.904	287.363	373.553	298.764	353.128	362.256	327.365	380.012	456.417	137.691	163.798	195.905	186.7	235.805	180.423
349.827	398.096	309.973	377.972	295.057	335.504	349.95	306.36	473.835	368.219	328.785	364.35	291.544	376.215	302.884	354.928	365.138	325.8	378.311	456.323	138.789	163.323	196.491	187.188	237.394	181.893
351.504	399.289	310.999	379.554	294.655	336.578	350.862	305.563	471.004	368.944	327.74	366.357	291.294	376.621	303.324	356.643	365.549	325.882	377.281	454.697	140.215	161.141	196.845	187.707	236.578	182.896
349.09	400.741	308.381	377.654	292.196	335.139	348.773	303.198	472.376	366.019	326.345	363.827	287.09	375.482	299.024	353.896	363.932	324.824	376.641	452.585	138.219	160.696	196.696	188.056	237.015	182.066
346.948	394.225	307.815	373.642	291.352	332.849	345.831	305.32	469.795	367.385	324.658	361.472	286.249	372.002	297.724	351.737	360.781	325.612	375.854	451.753	138.201	159.696	195.726	187.671	236.065	181.964
344.353	392.935	304.789	370.69	289.164	330.327	343.139	304.797	468.505	366	323.388	361.061	283.864	370.032	295.64	351.071	358.795	324.729	376.426	451.841	139.134	162.828	196.996	186.397	234.61	179.27
344.872	394.387	304.053	372.381	288.607	330.224	344.069	302.807	469.072	366.075	324.381	359.703	286.205	370.05	297.34	350.191	359.066	323.894	375.914	452.804	136.972	161.657	195.466	186.514	234.711	178.871
343.594	393.645	303.158	370.339	286.402	329.374	341.972	303.071	467.267	365.35	321.493	358.777	283.023	368.331	293.34	348.974	357.003	325.247	377.635	454.383	136.87	162.939	195.436	186.897	231.18	174.733
344.353	392.581	306.605	371.628	290.639	331.514	344.258	303.777	469.628	367.05	322.381	359.929	282.114	369.078	293.06	349.859	357.595	325.988	377.132	454.037	137.204	159.939	195.923	186.531	233.696	179.874
343.684	394.258	307.842	374.046	291.369	332.879	346.105	304.107	470.538	368.725	323.149	361.348	283	370.31	294.16	351.209	358.807	326.141	378.452	459.336	138.273	161.788	193.816	186.026	233.618	178.399
348.09	397.548	310.079	377.088	294.689	335.421	349.241	303.792	473.711	369.125	325.44	363.787	287.136	374.363	298.76	353.868	362.943	327.235	377.289	460.963	137.62	161.848	195.312	186.575	235.038	180.075
348.797	400.29	307.934	380.464	293.951	334.692	351.227	304.467	470.722	367.858	328.343	365.807	290.25	375.968	301.76	356.029	364.758	329.4	375.594	460.673	138.963	160.899	195.872	188.002	234.591	181.514
346.857	398.355	305.368	379.82	290.475	332.308	349.626	302.533	470.585	366.908	324.276	364.243	288.636	376.288	299.44	354.459	364.68	326.624	375.401	456.093	138.227	162.465	196.949	186.312	234.213	179.185
344.377	394.515	304.578	375.203	288.426	330.635	345.877	304.249	465.513	367.452	323.016	362.404	284.976	374.995	296.264	352.384	363.103	328.388	375.641	454.049	135.696	160.776	195.897	187.528	233.874	180.103
344.828	393.483	307.157	374.495	290.762	332.167	346.198	303.284	465.607	363.885	323.203	362.411	285.658	372.64	296.744	352.478	361.175	326.188	376.468	452.264	138.039	162.665	196.183	187.772	233.985	178.762
345.776	395.225	308.749	376.157	291.639	333.803	347.594	301.025	466.715	363.619	325.733	362.624	287.635	372.789	298.724	352.92	361.601	324.306	375.184	449.862	137.33	161.746	194.422	186.47	234.817	178.298
344.971	394.354	306.512	375.039	289.934	331.962	346.278	302.056	467.787	364.219	325.084	360.685	284.613	370.152	295.864	350.84	358.93	325.988	377.001	454.021	137.858	160.504	196.516	186.556	233.426	178.318
346.219	392.031	307.591	372.659	290.631	332.055	344.938	302.645	469.672	365.577	324.979	359.043	283.999	368.906	293.644	349.331	357.538	325.176	377.275	454.04	135.363	159.635	195.23	186.634	235.007	178.858
347.535	397.483	307.841	377.491	291.36	333.812	348.384	304.893	467.711	365.444	324.031	362.668	287.794	372.586	298.184	352.978	361.347	327.729	377.443	454.526	136.64	162.685	195.948	187.754	234.316	181.758
348.49	398.322	308.025	377.094	290.778	334.186	347.924	305.015	467.838	364.302	325.472	364.11	286.704	375.711	297.424	354.093	363.885	325.271	376.905	451.947	138.015	162.211	197.093	187.082	232.928	177.093
347.873	400.322	307.881	378.207	291.114	334.663	348.774	304.081	470.931	364.86	327.084	363.854	286.635	375.622	297.944	353.861	363.888	326.706	376.118	455.507	139.326	161.524	197.098	187.791	231.26	177.439
346.917	398.935	309.184	377.41	292.287	335.187	348.643	304.812	471.603	367.358	326.425	364.057	285.409	373.826	295.44	353.879	361.985	325.882	375.584	456.15	137.139	161.626	196.393	187.782	234.878	179.078
347.391	395.516	309.461	373.49	293.869	334.393	346.582	305.706	467.794	369.167	325.022	361.747	289.5	373.043	300.58	352.397	362.097	328.329	375.614	455.056	138.106	160.242	197.03	187.122	233.078	177.647
345.241	391.806	306.671	370.782	291.721	331.336	344.064	304.553	470.57	366.983	320.328	361.963	286.386	371.883	298.78	352.182	360.84	326.718	378.31	455.346	139.171	161.404	196.107	185.554	232.99	176.964
344.744	393.323	303.461	372.816	287.566	329.495	344.006	303.137	471.823	367.692	319.948	359.152	284	371.068	295.24	349.426	359.613	326.929	375.371	458.383	138.245	162.091	195.799	186.361	235.378	181.852
344.571	393.355	308.197	373.912	292.016	332.869	346.235	305.137	471.801	366.75	322.761	361.564	283.818	371.085	295.76	351.503	359.707	325.318	377.325	457.804	137.106	161.99	196.333	186.66	236.472	181.503
347.917	396.677	308.789	375.678	292.664	334.252	347.623	303.376	471.87	366.225	327.246	365.514	288.409	374.701	298.88	355.535	363.248	328.765	375.508	457.336	137.949	161.081	197.034	186.77	237.179	183.246
347.188	397.129	307.132	377.469	291.385	333.206	348.377	302.34	467.318	364.533	325.843	363.889	288.773	374.648	300.08	354.168	363.384	327.141	374.492	454.009	138.694	161.03	195.474	187.7	232.79	178.453
345.218	396.742	303.474	376.071	287.156	330.495	346.022	300.325	468.188	366.55	323.425	362.426	283.568	371.847	294.74	352.221	360.199	329.976	376.558	451.28	138.542	160.808	196.282	187.258	234.332	180.138
346.387	395.389	306.38	376.808	291.439	332.168	347.957	304.595	472.476	368.693	324.752	362.531	284.104	371.717	294.979	352.382	360.125	328.071	378.369	453.03	138.203	163.493	195.903	187.023	235.911	182.505
347.169	396.389	307.63	377.658	292.374	333.346	348.835	306.102	472.4	369.351	326.162	362.264	286.4	373.575	298.719	352.447	362.267	326.848	379.263	455.983	139.304	161.988	195.198	187.204	236.521	182.752
347.921	399.067	310.63	379.047	295.39	336.252	350.774	307.894	472.061	371.809	326.438	364.382	289.581	376.478	302.159	354.702	365.251	329.424	380.77	454.226	139.013	161.674	195.95	186.307	235.357	180.445
352.409	401.938	310.854	382.202	297.013	337.243	353.411	308.493	475.58	368.118	331.363	367.041	293.468	379.514	304.879	357.52	368.239	329.142	377.984	454.32	139.434	162.099	195.908	188.765	238.084	181.657
350.447	400.131	308.262	380.997	294.103	334.879	351.63	307.3	470.649	368.893	329.774	366.359	290.741	378.834	302.799	356.573	367.348	327.354	378.456	453.712	138.221	160.957	197.403	187.908	237.01	182.545
348.079	396.228	306.473	377.775	291.546	332.477	348.633	304.478	468.555	365.484	324.595	362.822	286.309	375.407	298.019	352.92	363.717	327.989	378.217	453.46	136.527	162.382	196.04	187.962	233.418	179.606
343.733	391.002	305.354	372.147	290.357	330.168	344.506	304.245	469.436	366.243	323.229	360.893	284.65	373.009	296.499	351.026	361.451	324.695	377.476	453.133	137.832	162.028	196.741	187.251	234.696	178.88
347.079	394.68	308.354	373.662	291.898	333.365	346.029	305.199	468.263	362.768	325.334	362.426	284.331	372.404	296.219	352.32	360.895	324.612	375.425	454.881	138.411	162.533	196.19	185.875	231.416	175.786
346.045	398.774	306.132	374.682	289.566	332.972	345.917	302.508	468.643	366.175	325.298	359.22	284.273	369.157	294.36	349.521	357.858	325.518	376.102	456.692	137.171	160.061	196.244	184.974	233.528	179.754
343.466	394.871	306.329	373.469	290.32	331.981	345.368	304.741	470.884	365.1	323.552	360.003	283.409	369.096	295.2	350.091	357.934	323.176	377.497	457.542	137.079	163.051	194.778	186.34	234.395	180.104
345.226	392.484	307.947	373.402	291.164	332.439	345.609	303.721	470.162	367.608	323.642	360.213	285.955	370.523	296.56	350.603	359.35	326.176	378.777	458.178	136.44	163.071	196.081	187.216	235.235	180.289
347.699	397.613	309.447	377.121	293.467	334.991	348.85	303.619	471.96	368.133	325.784	363.936	287.568	374.043	299.86	354.053	362.837	329.4	377.294	456.785	140.056	163.273	195.415	186.65	235.055	180.886
347.113	399.29	308.145	379.448	292.41	334.551	350.033	300.117	469.173	366.817	325.896	364.605	290	377.619	301.18	354.95	366.073	325.459	372.665	454.766	138.412	162.04	197.094	188.11	232.146	176.961
344.812	396	305.013	374.87	288.287	331.374	345.609	303.345	469.43	364.467	321.873	361.493	284.25	372.616	295.26	351.497	360.931	326.529	377.137	456.364	137.843	160.818	196.662	187.62	231.275	174.559
344	391.871	305.737	372.703	289.262	330.692	344.504	304.64	468.567	364.617	321.776	360.422	284.364	370.569	293.8	350.579	358.973	326.165	374.731	456.056	136.176	159.636	195.419	186.883	233.459	177.801
344.075	391.806	306.355	373.494	290.328	331.112	345.388	304.761	468.184	365.183	321.321	361.101	284.636	371.174	295.48	351.206	359.74	325.976	376.797	457.411	136.856	161.303	195.991	187.049	234.865	180.418
349.66	396.053	311.257	379.475	296.08	335.824	351.292	307.543	470.274	367.555	327.041	365.726	288.948	377.033	301.504	355.791	365.624	328.848	378.045	456.074	138.557	163.271	195.561	186.377	233.885	177.474
350.074	400.085	309.402	380.505	293.293	335.674	351.032	304.238	469.071	368.872	327.884	366.216	290.198	378.823	301.984	356.379	367.216	329.413	379.807	457.345	138.386	161.847	196.894	188.758	231.758	177.058
349.201	398.343	305.652	377.739	290.252	332.506	348.173	305.558	471.537	368.055	325.362	363.149	285.607	375.51	298.524	353.114	363.881	329.354	377.665	457.112	137.256	160.251	195.996	188.439	234.4	180.561
347.607	398.053	306.231	378.467	290.621	332.833	348.78	307.624	468.999	370.397	325.75	363.041	285.289	373.243	295.404	352.979	361.485	331.672	379.959	458.065	137.775	160.484	196.847	187.765	235.53	182.075
346.735	396.795	308.731	377.128	294.326	334.244	349.145	306.989	470.364	371.122	326.966	363.824	287.584	375.318	299.304	353.958	363.835	329.742	379.68	458.691	138.201	164.079	196.445	186.324	236.522	180.997
350.322	397.956	311.77	379.325	296.351	336.739	351.284	307.01	473.537	372.347	328.877	364.385	291.448	376.813	303.844	354.947	365.79	328.178	378.309	456.747	139.793	161.473	196.8	186.798	236.963	182.094
351.224	398.891	309.757	379.655	294.728	335.581	350.954	304.827	472.465	368.255	327.086	365.949	288.13	377.802	301.144	355.879	366.222	327.719	377.035	457.355	138.941	160.837	196.266	186.936	235.04	180.888
349.878	399.214	309.138	380.061	292.9	335.235	350.605	305.401	473.97	366.339	327.317	364.99	288.88	377.254	299.624	355.141	365.527	326.284	375.934	452.28	137.793	161.15	196.77	186.934	235.348	178.909
343.248	391.742	304.039	370.485	287.336	329.449	342.385	301.898	468.668	364.192	322.702	361.412	282.432	370.612	293.92	351.191	359.027	325	375.244	448.402	137.921	161.455	196.436	187.923	235.233	182.056
341.857	390.839	303.776	369.025	288.369	329	341.767	302.64	468.57	363.783	321.321	358.916	282.932	368.879	293.54	349.082	357.499	323.694	374.193	451.14	135.523	163.303	197.017	187.07	231.071	175.302
345.534	396.065	305.368	373.803	289.27	331.645	345.235	303.472	468.809	365.067	321.769	359.311	283.25	367.103	293.96	349.468	356.054	326.929	376.589	452.262	139.333	162.444	195.979	185.615	231.871	178.436
344.053	394.097	308.145	373.51	292.008	333.047	345.967	303.919	472.798	363.292	324.321	360.686	284.5	369.733	295.88	350.826	358.577	325	374.914	452.654	138.065	160.202	195.098	186.735	235.364	180.029
344.594	396.903	307.395	375.657	291.713	333.327	347.288	306.01	470.588	365.608	324.843	362.132	286.955	371.153	298.74	352.403	360.215	329.012	377.386	458.047	138.454	161.141	195.855	186.117	234.898	181.739
347.436	398	310.079	376.653	294.459	335.551	348.875	304.142	469.014	365.2	326.202	363.689	289.773	374.456	301.46	354.124	363.429	327.353	374.604	459.346	138.926	162.687	195.906	188.493	233.16	177.316
346.534	398.226	306.289	379.159	290.221	332.925	349.102	300.893	467.621	366.317	325.582	363.348	287.318	375.221	297.92	353.509	363.544	327.518	376.594	457.224	137.713	160.525	195.872	187.826	234.654	181.292
346.564	397.387	307.289	377.975	291.369	333.393	348.706	302.03	468.791	365.842	325.522	363.946	287.955	374.413	297.96	354.112	362.864	326.471	377.233	453.776	138.231	162.323	195.244	187.575	234.987	180.424
348.438	396.424	309.39	378.652	293.029	334.606	349.716	304.447	469.874	367.082	324.178	363.606	284.412	376.613	296.698	353.357	364.541	331.44	376.681	454.018	139.467	161.656	197.163	187.281	232.61	178.943
349.325	398.746	308.022	377.38	292.193	334.307	348.591	305.167	474.26	368.057	325.775	362.609	286.162	375.048	297.378	352.716	363.315	329.945	378.27	456.551	137.369	159.272	195.381	186.544	234.544	178.386
346.912	396.843	308.127	377.61	291.635	333.831	348.555	303.903	472.098	367.174	325.962	362.511	286.003	372.542	297.278	352.61	361.173	329.463	379.813	457.084	138.258	161.596	196.325	186.192	235.483	180.783
346.701	394.714	309.483	375.075	293.791	334.176	347.605	306.117	471.657	368.074	325.962	363.184	289.503	375.065	300.378	353.649	363.783	327.969	378.691	454	137.318	163.929	195.744	187.206	236.775	181.408
350.483	397.843	310.627	379.079	295.324	335.896	350.774	308.188	471.614	369.216	328.813	365.488	290.457	376.912	302.638	355.778	365.692	330.381	383.869	456.897	139.286	164.687	196.42	187.103	236.368	182.37
351.258	399.94	310.64	380.941	297.25	336.513	352.657	308.949	473.589	370.282	330.335	367.069	292.093	379.638	305.158	357.366	368.387	327.769	380.955	457.168	138.402	164.818	197.249	188.38	235.526	180.488
351.694	400.004	309.443	380.748	295.078	335.681	351.796	306.457	473.365	369.549	328.186	365.748	290.912	379.318	303.758	356.063	367.904	325.992	378.366	454.542	138.092	161.07	197.163	188.199	236.631	180.309
347.348	396.94	306.798	377.233	291.398	332.915	348.225	304.934	470.372	365.341	324.544	363.643	285.434	376.934	297.918	353.522	364.998	324.734	377.376	453	138.179	161.242	196.137	187.669	233.471	178.488
342.722	393.903	307.026	371.126	290.131	332.196	343.753	303.548	468.978	367.625	322.336	360.578	281.886	370.975	293.42	350.394	359.26	323.494	375.056	454.037	137.065	159.101	195.991	186.465	233.984	179.9
342.323	389.226	304.592	370.561	288.434	329.112	342.806	304.822	466.022	367.05	321.619	359.885	282.5	367.555	293.62	349.871	356.387	323.506	375.162	455.084	136.759	160.192	195.286	185.688	234.294	179.241
345.752	395.258	306.026	374.895	290.533	331.879	346.385	304.371	469.361	367.875	324.53	360.899	287.205	371.822	297.46	351.362	360.589	323.965	374.909	455.832	135.588	163.192	195.615	186.423	234.824	177.783
345.609	395.548	305.553	374.264	289.303	331.626	345.551	303.624	467.491	365.308	323.507	361.128	285.114	371.384	296.76	351.291	360.112	324.8	374.665	457.467	139.329	164.697	196.141	187.667	232.614	176.806
344.842	398.032	305.039	375.368	289.525	331.981	346.357	303.528	469.607	364.767	324.306	361.932	283.909	372.972	294.74	351.835	361.154	324.788	375.371	457.766	138.324	160.576	197.188	187.559	234.086	182.426
344.752	392	307.474	373.285	291.459	331.963	345.632	305.467	467.787	366.7	321.724	361.003	283.568	370.68	296.28	350.982	359.441	327.612	376.721	456.346	137.736	159.687	195.88	186.622	234.828	181.234
347.376	393.871	306.987	375.184	290.23	332.159	346.474	304.985	469.155	365.908	324.104	362.399	287.136	373.235	298.16	352.659	361.894	327.118	376.335	457.888	137.528	162.01	196.325	186.261	237.064	181.795
348.383	397.29	305.763	377.962	290.525	332.28	348.413	304.371	468.996	367.85	325.739	362.99	290.25	373.206	300.32	353.576	362.196	329.953	375.518	454.449	139.431	163.869	195.444	186.082	235.205	181.45
347.296	396.585	304.031	378.856	289.557	330.845	348.678	303.764	470.554	365.322	325.933	362.851	288.372	375.457	300.071	353.211	364.07	328.447	375.564	454.87	138.283	162.911	196.804	188.407	232.696	177.376
346.371	395.907	304.663	375.613	288.639	331.098	346.22	302.165	468.391	365.105	323.732	363.503	281.236	372.934	292.851	352.855	360.837	327.294	375.473	455.692	138.677	161.082	196.381	187.379	230.698	175.415
347.273	396.23	306.202	375.852	289.868	332.284	346.794	303.236	469.691	366.897	324.806	360.574	285.099	371.407	295.531	350.805	359.946	328.435	375.107	454.711	136.607	160.628	196.095	187.01	231.75	174.352
346.438	400.198	308.715	378.638	291.852	335.219	349.309	303.449	470.525	366.972	324.948	360.628	285.872	371.372	296.291	350.953	360.031	330.129	379.285	455.253	137.617	160.143	195.954	187.008	230.36	175.822
346.055	395.004	312.334	377.781	295.95	336.284	350.126	304.064	473.023	367.488	325.821	362.229	287.531	373.279	299.811	352.561	362.182	328.223	380.915	456.029	137.075	162.022	195.197	187.189	234.823	180.873
348.341	397.391	312.636	379.55	296.36	337.191	351.437	304.668	474.348	370.797	326.202	363.793	287.349	375.478	299.551	353.9	364.01	329.659	382.915	455.973	138.482	160.86	196.868	186.893	236.686	183.35
351.551	401.036	313.202	380.676	298.507	338.649	352.907	307.657	474.712	370.663	329.329	367.006	290.668	381.243	303.431	357.126	369.49	332.835	382.087	458.618	139.242	163.618	196.599	188.264	235.038	179.537
353.754	399.94	312.768	382.827	297.466	338.023	353.979	310.206	473.207	369.113	329.508	369.107	293.622	383.848	306.251	359.338	372.127	332.847	376.94	459.758	137.302	160.608	197.244	188.919	237.054	183.46
347.421	395.032	307.408	375.732	290.607	332.794	346.964	306.792	469.112	364.858	325.127	366.385	287.886	377.132	299.82	356.226	365.453	327.188	375.513	452.495	140.231	163.929	196.402	188.371	235.265	180.718
344.737	394.871	306.276	372.632	290.09	331.944	344.737	301.655	468.686	363.958	326.403	361.892	284.591	373.505	296.54	351.888	361.879	324.494	374.98	451.589	136.718	161.182	197.167	187.244	235.632	177.104
341.564	393.71	304.118	370.603	289.082	330.075	343.053	301.508	467.412	364.9	320.567	358.858	282.455	367.359	292.58	348.971	356.063	325.4	374.563	454.318	137.694	159.232	196.124	188.192	230.165	172.812
343.692	396.161	304.053	371.531	288.402	330.738	343.438	304.025	468.314	366.058	322.313	359.196	282.068	366.623	293.54	349.215	355.583	325.306	375.655	453.729	138.667	158.414	195.889	186.326	232.599	178.102
343.707	392.613	306.276	370.126	290.008	331.29	343.05	303.919	466.054	364.675	321.522	359.324	283.273	367.537	294.24	349.482	356.465	325.447	375.944	455.252	135.843	163.303	195.449	186.312	232.062	178.294
343.759	394.323	309.013	376.18	292.23	333.729	347.809	303.056	473.094	367.008	323.776	361.111	282.273	370.125	294.32	350.909	358.674	325.176	378.827	457.57	138.458	161.717	194.615	185.84	236.322	183.862
348.143	398.355	311.921	377.594	295.361	336.963	349.803	305.964	471.852	366.675	325.821	364.554	288.318	374.947	299.54	354.688	363.556	326.6	378.472	460.991	139.588	162.636	196.389	186.441	234.853	180.837
350.602	399.323	310.934	380.603	295.705	336.542	351.911	305.68	475.235	369.542	328.067	367.024	292.227	379.758	303.42	357.344	368.227	328.153	379.284	457.29	139.625	161.96	196.564	186.93	237.145	182.599
348.935	398.644	307.104	379.37	292.483	333.625	350.007	305.162	470.127	367.209	326.22	366.462	289.84	379.255	302.305	356.546	367.631	327.294	375.291	453.898	138.745	160.454	195.102	186.972	235.72	181.828
348.22	395.902	305.538	377.328	290.737	331.719	348.065	302.746	470.903	366.543	326.698	364.708	288.704	376.401	299.645	354.873	364.806	322.306	374.286	451.328	136.231	162.252	196.815	187.366	237.785	181.82
346.852	396.838	304.604	377.382	289.213	331.326	347.586	303.67	468.213	366.918	324.951	361.644	287.499	370.853	297.025	352.049	359.701	326.118	376.047	449.973	137.736	162.111	196.264	186.493	237.11	182.706
347.265	395.612	304.565	374.299	289.106	330.943	345.508	303.838	467.314	364.468	325.272	361.742	287.431	371.956	296.725	352.125	360.592	324.941	373.94	450.272	136.754	163.242	195.687	187.57	233.709	179.989
343.897	394.418	302.815	373.479	287.147	329.354	344.303	303.01	469.589	363.993	322.914	359.344	282.522	369.611	294.165	349.402	358.214	324.506	376.027	451.692	139.148	163.646	196.132	185.977	236.633	183.59
346.889	396.193	307.46	375.194	290.827	333.167	346.683	302.609	468.477	365.534	324.824	361.847	286.499	372.479	296.305	352.096	360.973	325.412	378.666	452.001	137.222	162.282	195.662	186.333	234.581	179.741
345.95	392.386	305.999	372.173	289.221	331.027	344.14	303.203	467.015	365.659	322.802	360.776	284.204	370.846	295.505	350.867	359.465	326.529	376.56	452.094	138.018	161.111	196.32	187.432	233.943	179.49
344.092	390.902	305.986	371.998	288.45	330.588	343.763	303.228	466.192	366.793	323.004	360.634	283.704	369.839	295.105	350.678	358.55	324.988	378.144	452.776	136.875	161.05	195.277	186.293	233.713	178.977
346.594	395.484	308.092	376.059	290.811	333.411	347.249	303.462	468.809	368.817	324.478	360.99	285.227	371.342	295.54	351.185	359.891	324.212	376.523	455.374	135.898	162.99	195.744	186.946	235.531	180.963
348.789	397.839	309.211	377.728	292.615	334.888	348.964	305.274	468.144	370.2	325.5	362.527	289.545	373.932	300.3	353.082	362.81	327.471	380.284	458.131	138.755	162.475	196.632	185.969	231.97	176.153
346.481	396.065	307.105	374.494	291.664	332.879	346.501	304.497	471.029	368.567	325.194	361.486	286.386	373.534	298.6	351.768	362.215	328	377.797	458.065	136.699	160.727	195.932	188.404	234.103	178.087
344.414	393.419	306.013	374.636	290.811	331.336	346.307	304.888	469.664	368.383	322.604	362.75	283.955	371.957	295.82	352.553	360.456	328.8	376.898	457.178	139.338	161.02	196.201	186.88	235.469	181.667
345.023	396.968	307.908	377.146	291.508	333.71	348.205	302.254	467.769	365.575	324.836	361.696	287.182	372.601	297.8	352.053	361.302	327.835	374.574	456.271	137.815	159.909	197.115	187.54	233.841	177.036
344.684	396	305.592	373.749	289.492	331.785	345.274	302.919	466.458	365.033	322.09	361.392	284.932	372.861	296.26	351.497	361.29	327.4	374.533	453.869	137.523	161.152	196.449	187.27	232.003	175.83
345.466	394.935	306.039	373.816	290.254	331.794	345.576	302.964	469.671	365.492	324.769	361.27	285.114	371.523	296.36	351.415	360.169	325.6	374.503	455.355	136.773	157.96	195.641	188.129	233.443	178.521
345.195	396.581	305.737	374.318	290.221	332.056	345.898	302.599	469.058	362.833	324.075	362.115	285.455	372.416	295.86	352.194	360.852	327.118	375.401	458.215	137.481	163.899	195.004	187.291	231.515	176.07
345.94	398.257	307.802	374.332	291.926	334.008	346.482	303.061	470.324	366.427	324.979	362.32	284.681	373.005	296.464	352.273	361.443	325.906	374.814	458.411	136.841	160.552	195.876	185.812	233.898	179.246
344.105	396.031	307.262	375.316	291.172	332.98	346.878	303.188	467.808	366.21	323.076	360.496	283.817	369.621	295.004	350.573	358.349	325.588	376.067	457.056	138.419	161.128	196.235	187.289	234.068	179.652
346.805	393.741	307.723	376.391	291.27	332.644	347.624	302.767	469.685	367.785	325.494	362.502	288.794	371.927	298.844	352.964	360.887	326.188	377.778	455.841	138.151	159.865	194.547	185.446	236.177	180.85
348.436	398.322	309.552	377.646	293.688	335.27	349.272	305.99	470.909	366.91	325.039	364.381	288.113	374.482	299.964	354.511	363.225	327.859	378.565	453.831	138.882	162.219	196.274	187.434	232.97	177.083
350.331	399.515	309.815	378.064	293.049	335.803	349.333	304.797	472.458	366.994	327.188	363.776	287.613	374.916	299.484	353.92	363.521	329.153	376.204	451.729	137.433	160.522	196.47	187.812	233.384	177.709
345.782	394.967	308.907	374.646	291.639	333.84	346.593	305.64	469.88	363.427	323.561	363.529	283.817	373.489	295.104	353.214	361.648	327.341	377.692	454.084	138.864	161.451	197.855	188.763	231.51	174.567
346.82	397.709	308.854	375.491	291.647	334.597	347.155	304.589	470.602	364.719	324.778	361.07	284.976	372.788	296.164	351.223	361.213	329.094	377.184	453.373	136.396	159.431	197.017	187.986	234.545	183.205
344.331	392.289	307.078	373.299	289.647	331.765	345.028	305.721	468.714	364.785	323.084	363.148	285.067	372.578	296.204	353.043	361.041	326.953	378.291	451.644	136.479	164.199	194.91	184.977	235.762	182.117
346.887	394.613	310.026	375.059	293.426	334.533	347.471	305.233	469.935	366.817	326.515	363.946	288.114	375.235	299.68	354.132	363.822	326.353	380.467	454.925	138.032	163.859	194.919	186.336	237.429	183.759
347.895	395.677	311.408	377.096	295.385	335.822	349.482	306.787	471.57	369.75	326.806	365.503	289.977	376.537	300.94	355.729	365.118	328.435	380.447	454.28	139.917	163.606	196.718	186.509	237.462	183.214
350.887	397.387	308.303	378.967	294.623	334.112	350.463	304.883	472.83	367.592	328.963	366.568	292.705	379.694	304.22	357.009	368.293	324.294	376.635	454.318	139.773	160.697	196.103	187.631	237.831	182.409
346.872	397.774	304.645	376.603	290.18	331.626	347.396	303.178	470.61	365.9	323.791	364.767	286.932	375.359	298.86	354.694	363.804	322.929	374.589	453.897	138.046	160.768	195.778	188.192	235.714	181.932
345.286	393.484	305.145	373.883	290.189	330.738	345.598	301.701	469.52	368.308	322.216	361.145	285.364	371.719	296.08	351.338	360.293	324.012	374.228	452.393	137.796	161.636	196	186.901	236.129	180.761
345.075	393.774	302.724	374.657	287.475	329.103	345.194	301.431	469.061	369.117	324.119	361.5	285.136	369.399	295.18	351.618	358.187	324.153	372.782	452.953	137.727	162.556	195.974	186.859	236.287	181.672
343.248	391.484	301.868	372.113	285.984	327.832	343.006	300.264	468.917	365.458	320.687	358.284	283.068	367.633	293.22	348.55	356.393	322.847	374.31	454.551	137.579	162.263	195.645	185.977	232.377	178.209
343.451	396.742	304.737	374.674	288.967	331.393	345.709	299.152	465.823	366.617	323.806	360.26	281.409	369.786	292.98	350.056	358.184	325.671	374.929	454.206	136.542	162.616	195.41	186.824	231.519	178.158
344.951	398.379	306.308	374.844	289.2	332.983	345.901	301.832	466.037	364.41	324.593	359.679	282.201	368.637	292.57	349.652	357.147	326.153	374.298	452.939	137.502	159.065	196.665	186.676	231.673	175.98
346.169	399.315	307.229	376.761	290.733	333.908	347.688	301.863	467.304	363.776	325.064	360.459	287.111	369.644	296.23	350.967	358.555	325.576	376.334	455.444	137.308	162.681	195.853	186.035	232.605	178.272
346.349	394.799	308.493	375.61	291.888	333.497	347.317	304.264	467.557	366.018	322.847	361.108	287.133	371.142	297.93	351.534	360.083	328.118	378.273	456.098	136.567	159.691	195.533	186.8	233.83	180.587
348.019	397.476	309.072	377.162	292.978	334.684	348.713	306.68	470.513	369.843	326.347	363.3	289.497	374.882	299.91	353.749	363.558	328.718	380.674	459.117	137.896	164.702	195.614	186.821	234.365	179.786
352.628	399.444	311.072	379.556	294.716	336.674	350.885	306.299	473.748	368.676	328.392	367.219	291.929	378.793	302.87	357.476	367.325	330.776	379.572	459.435	140.067	162.469	197.387	188.957	236.37	180.727
351.394	402.25	309.019	381.255	292.421	336.029	351.234	306.193	469.994	366.926	328.646	366.321	289.315	379.651	301.55	356.355	367.854	329.918	377.603	454.893	138.437	162.974	198.789	188.352	235.604	180.832
346.184	394.412	307.006	373.062	290.437	332.328	345.139	304.65	471.376	364.46	325.265	363.229	285.474	374.872	298.33	353.167	363.31	326.165	376.354	451.883	139.331	162.358	197.661	187.777	233.391	177.672
344.973	393.218	307.401	374.133	290.708	332.263	345.94	304.482	472.676	365.01	324.101	361.871	285.156	372.758	296.19	351.943	361.192	327.271	375.973	455.117	138.831	161.843	195.87	187.852	236.069	180.93
346.075	393.806	308.921	373.167	292.467	333.514	345.895	305.112	468.953	365.033	324.642	361.986	285.227	371.324	296.12	352.053	359.964	325.2	376.954	454.664	138.727	161.01	195.991	185.793	234.685	179.739
347.135	398.097	309.934	375.218	293.893	335.477	347.734	306.071	471.35	366.567	325.515	363.527	288.614	373.598	299.96	353.832	362.474	324.953	376.284	455.037	137.486	161.162	195.812	186.857	235.842	179.548
347.226	397.065	308.645	376.054	292.943	334.262	347.967	305.939	470.458	370.017	325.239	363.76	287.273	374.082	299.88	353.862	362.873	326.965	377.036	458.514	138.588	161.798	195.927	186.437	234.377	179.747
344.602	392.548	303.053	372.799	287.328	328.981	343.914	302.756	467.639	364.467	322.231	360.226	283.455	371.089	296.04	350.291	359.752	326.329	375.36	457.467	136.981	161.909	195.697	187.512	230.127	173.499
341.617	391.613	303.763	372.607	287.451	329.215	343.828	301.396	467.523	366.358	322.567	359.355	281.909	368.794	292.28	349.332	357.236	325.753	375.914	456.028	138.194	160.869	195.863	186.16	231.159	177.584
344.203	394.806	307.605	374.975	291.475	332.869	346.756	302.843	470.697	366.208	323.836	361.314	284.795	371.089	295.24	351.412	359.631	324.8	376.472	455.103	137.292	160.869	196.675	186.439	234.365	179.295
346.714	395.581	310.145	376.13	294.115	334.897	348.413	303.888	469.588	367.542	324.978	363.02	287.023	373.21	297.54	353.185	361.779	327.753	379.254	452.561	139.241	162.051	195.372	186.519	233.339	179.584
348.15	398.677	309.053	378.636	293.918	335.019	350.006	300.995	470.993	368.017	324.985	364.091	289.068	375.662	300.44	354.382	364.299	326.776	377.462	452.019	136.523	163.04	195.051	187.702	235.534	180.407
345.99	397.51	305.578	378.559	290.463	332.213	348.787	301.264	469.749	366.402	324.304	364.809	286.69	376.757	298.883	354.699	364.994	325.8	375.335	451.312	139.007	162.905	196.892	187.916	234.028	180.489
344.539	395.736	305.038	374.713	288.651	331.316	345.629	303.188	466.294	366.119	322.401	362.711	284.508	374.067	295.103	352.59	362.139	325.988	375.147	451.901	136.701	162.733	196.186	187.806	234.302	178.717
346.9	394.898	307.288	374.575	291.66	332.671	346.555	303.391	469.46	366.719	325.812	361.539	287.394	372.86	298.583	351.943	361.64	325.882	376.071	454.023	138.433	161.844	196.879	188.677	234.85	178.623
344.501	391.994	306.17	372.918	290.004	331.035	344.898	302.208	469.366	366.036	323.342	361.275	282.94	370.188	295.323	351.137	358.879	325.659	376.254	456.237	139.196	160.167	195.883	186.686	233.879	179.995
347.606	396.51	308.209	374.73	290.881	333.792	346.394	304.579	469.395	365.244	324.446	362.4	284.212	371.8	295.683	352.282	360.302	323.447	376.934	456.004	136.9	161.844	196.092	186.712	234.128	179.9
346.787	396.672	307.367	376.337	291.496	333.241	347.665	305.868	470.522	366.636	326.036	362.559	286.576	372.284	297.003	352.726	360.912	327.165	378.076	458.424	137.845	161.096	196.114	186.7	234.769	179.948
347.622	396.317	308.485	375.316	292.348	333.933	347.278	306.787	472.565	366.527	326.379	362.805	288.235	373.426	298.923	353.155	362.172	326.306	376.868	459.63	138.321	163.197	196.084	187.327	235.797	180.844
348.599	399.93	308.157	377.379	293.045	334.746	348.879	305.645	471.767	366.244	327.819	364.528	290.644	373.868	301.003	354.967	362.861	328.282	379.101	461.294	139.396	162.389	197.31	187.726	234.353	180.639
349.038	397.935	307.329	375.921	292.402	333.579	347.695	302.741	469.57	365.325	325.575	364.115	289.977	374.94	300.54	354.521	363.701	327.035	376.569	456.916	137.986	163.242	196.521	188.603	233.688	178.336
348.925	394.968	308.645	375.264	291.91	333.654	347.094	303.122	470.022	367.183	324.791	362.243	285.591	373.569	297.54	352.324	362.085	327.482	377.178	451.991	139.241	161.071	196.671	187.587	235.138	181.379
348.075	397.161	309.342	376.54	292.557	334.785	348.158	304.751	470.957	366.8	324.403	362.892	284.682	373.619	296.3	352.771	361.94	326.6	375.127	452.243	139.273	161.03	195.585	186.911	234.55	179.997
346.023	397.839	310.184	378.121	292.41	335.579	349.155	305.629	470.607	367.35	325.806	363.128	286.068	373.367	296.98	353.156	361.828	328.471	376.025	454.131	138.56	160.758	194.778	185.676	234.673	180.171
347.722	398.194	309.724	378.971	292.557	335.355	349.767	305.812	470.072	367.133	325.545	363.28	288.5	373.064	298.28	353.603	361.767	326.329	376.487	455.626	136.509	162.667	194.761	185.702	235.685	179.818
345.489	396.129	305.368	377.435	289.467	331.664	347.706	302.924	467.895	367.408	323.769	362.662	286.545	372.698	297.24	352.812	361.299	329.424	377.305	453.72	137.69	162.293	197.538	187.836	234.58	180.917
344.105	395.29	305.197	376.159	290.131	331.299	347.086	302.533	470.682	366.292	324.455	362.206	286.318	373.028	296.94	352.385	361.535	326.212	375.188	452.093	137.287	161.364	197.214	186.869	232.05	177.428
344.677	397.065	305.855	375.736	289.664	332.28	346.648	303.076	468.773	367.8	325.082	362.889	283.955	373.47	294.62	352.674	361.559	325.4	378.716	452.336	137.472	161.333	196.974	187.075	234.049	181.056
355.534	409.871	312.947	390.038	297.393	341.028	358.729	311	479.971	371.442	335.843	369.416	296	382.299	306.46	359.915	370.843	335.906	382.98	464.757	140.532	166.687	197.889	188.791	231.778	177.453
354.594	406.839	313.105	387.314	296.984	340.262	356.787	308.528	474.928	369.308	331.918	368.044	294.455	381.096	305.7	358.521	369.707	331.812	380.345	460.421	140.199	165.768	196.821	188.009	230.07	176.265
352.983	406.869	311.643	388.228	297.315	339.233	357.504	306.117	471.619	367.067	332.019	368.861	292.021	382.288	304.102	358.917	370.478	327.634	379.127	456.792	137.442	165.863	197.13	189.139	229.181	173.874
352.292	402.804	308.341	386.596	294.151	335.709	355.354	306.061	470.641	367.042	329.183	367.284	290.043	380.167	302.142	357.287	368.381	325.858	379.243	456.007	137.932	164.924	195.566	188.127	230.747	174.499
348.803	401.192	307.604	383.68	292.438	334.719	352.845	305.741	471.623	368.976	327.69	366.26	286.952	376.338	298.902	355.996	364.641	328.199	380.71	459.4	139.877	163.974	197.156	187.35	231.473	177.796
350.269	400.901	306.828	382.023	290.372	334.083	351.05	306.863	472.013	366.442	327.795	365.297	287.543	375.833	298.842	355.234	364.203	327.717	378.335	457.858	139.951	163.277	196.856	187.195	229.99	175.699
350.743	400.159	307.985	380.772	292.897	334.691	351.075	307.153	471.139	368.392	325.758	363.811	289.066	374.847	299.522	354.137	363.469	327.281	378.284	458.447	137.979	160.883	197.309	188.008	228.974	173.594
348.412	400.579	307.683	380.985	291.692	334.597	350.809	305.127	468.998	365.392	325.004	363.78	285.839	373.762	297.362	353.693	362.221	327.752	378.67	455.428	138.701	160.712	197.228	186.801	230.604	176.363
346.081	399.772	305.288	380.266	290.323	332.663	349.87	304.939	470.157	366.092	325.586	362.567	282.771	372.99	294.082	352.24	361.07	327.964	378.873	453.68	137.979	161.621	196.997	186.686	231.166	176.004
347.6	396.869	307.485	379.671	292.29	333.382	350.141	306.655	468.72	367.709	325.907	361.929	285.952	372.53	297.162	352.096	361.145	327.599	379.766	457.895	137.682	161.974	195.45	187.353	230.648	177.264
347.429	396.419	306.829	377.205	290.648	332.785	347.953	304.888	468.004	364.775	322.567	360.26	286	370.135	295.58	350.65	358.873	325.329	378.462	458.28	135.509	163.061	195.893	186.599	228.836	173.771
347.677	401.548	305.434	381.598	290.27	333.28	350.734	303.411	470.361	364.125	326.858	362.456	286.523	371.886	296.52	352.629	360.501	323.776	375.878	456.037	135.736	160.717	196.979	187.308	228.036	170.937
344.602	396.29	304.25	379.632	288.254	330.916	348.751	302.274	466.765	364.175	322.716	362.01	281.955	372.52	292.4	351.65	360.417	324.729	376.183	454.757	135.31	162.717	197.457	187.556	226.533	168.995
345.053	397.935	308.171	380.314	291.098	334.178	350.163	303.218	471.69	366.342	325.313	362.203	284.318	372.868	294.4	352.124	361.015	326.271	376.523	455.084	136.639	162.414	196.991	187.566	228.552	172.19
345.083	397.806	307.118	380.209	290.902	333.393	350.028	303.635	469.924	360.992	325.388	362.774	286.273	373.153	296.8	352.874	361.619	325.271	375.67	458.458	137.083	159.949	195.397	186.861	226.724	170.404
343.729	396.516	305.776	379.766	289.713	332.065	349.332	303.249	470.581	364.9	323.843	361.514	284.909	372.036	296.28	351.6	360.592	327.565	378.142	460.346	136.417	161.586	196.141	186.655	227.013	173.667
346.316	398.742	307.158	378.967	290.918	333.692	349.211	304.822	471.44	367.175	325.396	361.649	284.864	370.673	295.68	351.712	359.344	326.882	379.081	462.234	136.708	161.788	195.551	186.458	228.168	173.898
348.684	403.903	307.789	384.979	293.057	335.636	353.914	307.589	474.596	371.983	327.179	365.375	288.614	375.754	298.98	355.441	364.157	331.576	381.117	461.206	137.431	162.758	196.38	187.174	229.018	174.175
355.161	406.829	309.182	388.235	295.654	337.472	356.947	307.28	475.488	372.209	329.969	368.796	292.005	380.999	304.463	358.859	369.438	332.809	381.362	462.215	138.507	164.677	195.698	187.906	230.218	174.924
351.876	406.603	309.708	390.599	296.137	337.78	358.675	307.894	476.113	370.909	331.148	369.458	291.459	381.97	304.203	359.364	370.223	329.22	379.098	461.028	140.998	161.172	197.797	188.586	231.919	174.998
351.627	403.151	307.998	386.252	292.711	335.566	354.639	306.239	472.838	369.85	328.67	366.475	288.186	378.223	299.963	356.344	366.401	327.197	378.941	459.009	139.558	161.94	197.373	188.568	230.389	175.829
350.199	400.313	306.419	383.126	290.875	333.622	351.95	306.29	473.427	370.309	328.454	364.62	285.414	375.369	295.903	354.37	363.365	328.22	379.377	458.066	136.799	162.031	196.51	186.699	231.592	175.053
350.454	404.829	307.827	385.373	291.973	335.93	353.808	307.026	471.268	370.384	328.059	365.134	287.777	374.863	298.163	355.123	363.277	327.962	380.418	455.897	138.049	163.294	195.685	186.481	230.415	176.036
349.297	399.442	305.787	381.892	291.277	332.921	351.268	306.503	469.055	367.334	329.529	364.211	286.936	374.828	298.783	354.211	363.341	326.668	377.865	457.168	136.29	165.677	197.023	187.946	230.514	173.988
346.815	397.958	304.8	381.482	290.022	331.79	350.573	304.142	470.791	364.109	326.454	362.755	283.277	373.543	294.963	352.47	361.673	325.597	376.748	456.037	137.743	162.718	196.591	186.305	230.881	177.222
348.417	402.603	307.879	382.611	292.957	335.323	352.312	306.183	470.322	364.967	326.402	363.792	284.914	374.009	295.863	353.585	362.205	326.256	379.626	456.486	137.428	164.718	197.207	188.056	229.6	174.046
347.519	398.097	310.75	378.418	294.008	336.056	349.892	304.081	469.545	363.725	326.604	363.098	290.818	374.658	300.7	353.744	363.486	326.588	377.264	454.449	138.069	161.556	197.564	187.758	229.285	173.74
347.143	396.677	308.934	378.954	293.205	334.355	349.975	305.284	469.545	365.017	326.022	361.818	288.091	373.52	298.96	352.276	362.257	325.859	377.254	455.72	139.306	161.101	196.791	187.242	227.057	172.815
347.812	398.484	308.066	380.611	291.066	334.262	350.349	305.31	471.986	367.017	326.933	363.054	288.136	375.043	297.5	353.359	363.329	325.706	376.173	456.028	137.301	160.596	196.167	187.73	229.648	173.637
347.564	399.484	307.513	381.477	291.721	334.159	351.144	304.843	469.502	366.325	325.388	365.439	290.136	375.078	300	355.694	363.737	327.576	377.233	457.374	138.255	163.889	196.983	186.667	228.892	173.623
347.624	399.323	304.697	379.912	288.779	332.112	349.114	301.883	467.892	361.833	323.761	364.041	285.25	375.117	296.4	353.844	363.227	324.035	374.396	458.766	135.63	163.394	196.256	186.859	228.599	172.285
344.812	398.032	304.895	378.163	289.369	331.879	348.155	300.33	469.469	364.842	323.291	361.051	282.432	370.007	292.96	350.876	358.369	328.729	377.563	456.607	140.449	161.535	195.38	187.38	228.604	174.063
344.737	397.742	305.737	378.172	289.361	332.393	348.158	303.954	468.415	366.742	325.888	361.054	284.727	370.107	294.4	351.176	358.671	326.588	377.797	458.654	136.162	162.192	195.816	187.744	229.179	173.645
347.211	400.194	306.118	381.485	290.385	333.374	350.698	302.954	469.827	365.4	326.44	361.544	286.682	370.861	296.58	351.856	359.64	326.624	377.396	456.234	137.722	162.071	196.017	186.58	229.422	175.73
345.941	402.934	307.117	381.604	291.786	334.878	351.251	303.726	468.739	367.035	324.831	363.888	287.567	374.108	298.544	354.011	362.694	326.188	379.473	454.339	135.535	164.929	196.064	187.732	230.259	176.293
350.716	400.87	309.433	383.445	293.286	335.924	352.976	305.807	472.071	370.694	326.488	364.61	288.294	377.365	299.544	354.734	365.609	327.435	380.524	455.33	135.387	164.121	196.504	187.216	232.221	176.972
352.106	405.483	309.96	384.931	295.163	337.635	354.594	307.635	473.074	370.46	328.719	368.009	291.544	378.147	303.224	358.114	366.83	329.635	380.6	457.507	140.929	165.272	197.906	187.599	231.166	176.181
352.528	405.515	307.262	386.642	292.754	335.728	354.913	306.492	472.489	365.719	329.182	366.779	291.135	379.414	301.804	356.99	367.691	326.635	375.9	459.348	138.97	160.838	197.812	188.819	230.237	173.582
347.888	400.805	303.394	382.194	288.327	331.616	350.472	304.005	469.363	366.227	326.338	363.516	281.954	373.881	293.044	352.961	361.669	324.965	376.479	456.19	138.419	160.676	197.03	187.427	229.507	176.207
346.821	398.096	304.157	378.504	288.311	331.373	348.023	303.584	467.587	366.16	325.122	363.202	283.84	371.809	293.684	352.931	360.008	325.412	378.666	458.274	137.188	162.07	196.009	187.272	227.642	172.427
344.708	395.064	304.565	377.889	288.081	330.784	347.539	304.878	468.843	365.827	325.943	361.158	283.976	371.457	293.804	351.17	359.727	324.953	377.905	456.507	135.248	162.06	195.966	187.359	229.635	173.224
345.648	397.257	306.025	378.102	288.868	332.457	347.946	303.396	469.89	363.969	324.764	361.499	283.272	369.539	293.364	351.375	358.032	323.365	377.118	458.461	137.804	161.222	196.462	186.066	228.526	172.2
347.729	398.452	310.408	380.586	293.311	335.916	351.091	303.919	468.538	367.217	324.724	361.801	286.432	371.466	297.84	352.047	360.344	327.059	378.467	459.402	137.398	161.434	196.705	186.516	226.358	171.543
347.256	399.903	309.776	380.406	292.975	335.888	350.859	306.482	469.581	367.017	326.269	362.713	286.591	372.491	296.82	352.862	361.06	324.894	378.975	460.458	136.875	161.596	196.239	186.101	227.197	171.849
346.195	401.032	308.947	382.494	293.025	335.626	352.258	307.193	472.971	369.1	326.381	362.159	287.909	372.406	298.78	352.55	361.284	326.612	379.416	461.897	136.162	164.313	195.893	186.336	231.534	176.015
349.85	404.645	308.487	384.49	292.402	336.346	353.368	308.995	476.04	370.417	327.493	365.422	290.727	375.406	300.48	355.756	364.088	330.647	382.406	459.907	137.991	164.152	196.047	188.012	232.081	176.472
353.654	404.71	310.105	388.326	295.23	337.514	356.864	307.426	477.621	372.9	329.104	368.902	291.409	380.74	302.16	358.874	368.87	330.4	378.411	458.439	138.731	161.596	196.132	187.897	231.898	175.849
348.759	402.71	303.908	384.205	289.516	332.533	352.205	302.36	473.357	364.867	326.955	367.733	287.409	378.975	299.34	357.338	366.946	326.671	373.848	456.626	137.977	160.515	196.483	187.784	231.049	175.951
346.03	398.355	304.934	380.167	288.902	332	349.324	302.619	471.744	365.033	324.798	363.324	284.705	373.221	294.74	353.15	361.366	324.388	376.416	454.43	137.565	161.111	195.697	187.653	231.009	174.311
345.805	399.258	303.632	381.117	288.377	331.336	349.776	302.904	470.607	366.558	326.493	361.804	284.455	371.046	294.48	351.794	359.48	325.541	376.081	451.57	137.472	161.788	196.457	186.765	230.14	175.623
345.128	399.741	303.538	379.981	288.278	331.41	348.99	301.269	468.401	363.535	324.794	362.286	285.454	370.592	295.164	352.343	359.198	324.435	375.864	452.982	136.989	163	194.261	187.103	228.223	172.731
345.827	395.193	305.446	378.018	289.36	331.448	348.057	302.645	464.224	365.96	323.943	360.942	282.954	371.076	294.064	350.849	359.443	326.059	376.895	451.355	134.54	162.838	195.992	186.711	229.426	174.134
347.737	397.064	306.828	376.454	289.958	332.971	347.223	305.447	465.159	363.235	325.182	361.482	284.067	371.361	294.364	351.464	359.73	327.188	378.235	452.449	136.493	164.212	195.718	186.566	227.489	171.786
347.557	394.418	310.565	376.244	294.024	334.859	348.458	303.97	469.018	364.902	325.719	362.35	286.204	372.93	297.624	352.496	361.555	327.635	378.22	452.411	137.345	161.595	196.735	187.58	228.915	172.446
345.985	395.483	306.394	377.65	290.794	332.205	348.298	303.731	465	360.052	325.42	363.746	284.908	374.585	294.784	353.543	362.53	326.518	376.722	456.944	139.266	161.555	197.321	187.981	227.204	172.672
346.955	400.483	307.21	382.801	290.835	334.233	351.722	303.249	466.632	364.827	326.219	363.256	285.817	373.226	296.964	353.234	361.706	326.847	379.966	456.785	137.336	159.585	197.363	186.883	229.823	175.954
348.451	402.483	309.065	382.09	292.852	336.13	351.932	304.223	469.094	367.952	327.249	364.239	290.204	374.325	299.664	354.658	363.047	329.624	379.032	459.729	138.984	164.313	196.74	187.284	229.665	174.171
351.692	404.096	308.723	386.069	293.458	336.354	354.771	306.858	471.22	367.777	330.1	365.131	291.976	376.051	302.304	355.664	364.911	327.341	378.849	458.43	137.688	162.777	197.791	187.775	231.155	175.945
350.436	404.548	308.645	382.904	292.934	336.43	352.499	304.741	469.491	364.317	326.187	365.061	289.5	374.804	300.6	355.282	363.595	327.753	377.817	457.729	137.801	163.374	197.573	188.052	228.818	174.357
346.158	396.484	303.974	379.075	288.672	330.776	348.524	303.675	469.184	363.292	327.604	362.554	285.114	374.434	295.82	352.532	362.559	323.682	374.98	457.477	136.403	163.152	196.188	188.535	228.657	174.287
345.481	397.323	304.829	379.874	290.344	331.626	349.618	304.137	472.664	367.283	324.91	362.507	284.477	372.644	294.72	352.409	360.873	325.812	378.741	458.673	138.546	162.798	197.397	187.967	230.239	174.754
348.714	401.065	308.289	381.238	292.492	335.168	351.247	304.924	472.552	368.333	326.015	364.537	288.477	374.427	298.32	354.694	362.931	325.082	379.239	459.065	138.796	162.879	195.667	187.007	229.392	174.739
348.331	400.839	308.737	382.28	292.926	335.421	352.083	303.751	472.188	369.867	326.94	363.068	288.614	374.217	299.92	353.432	362.994	325.306	377.198	458.364	136.81	161.798	195.991	187.385	230.675	174.713
345.647	398.516	305.724	381.477	289.352	332.607	350.343	302.467	471.347	368.5	323.56	362.014	284	372.263	295.2	351.918	360.622	323.612	375.132	460.841	138.019	161.03	195.675	185.732	228.643	173.448
344.722	397.323	303.553	378.151	287.598	330.72	347.548	303.487	472.801	367.542	323.403	361.753	282.614	370.854	293.84	351.512	359.221	324.518	376.746	459.523	136.856	163.081	196.034	187.176	227.615	171.633
348.263	400.387	305	380.799	288.68	332.636	349.668	303.132	472.675	368.575	327.03	362.334	287.409	372.698	295.84	352.638	361.088	326.635	376.391	459.598	136.056	163.465	197.201	186.087	228.828	175.014
347.99	402.191	307.69	382.253	291.347	335.069	351.531	305.472	473.775	367.436	327.957	365.986	287.779	374.951	297.695	355.865	363.282	324.706	377.903	460.903	138.024	163.673	196.01	188.313	230.249	175.329
349.479	405.546	309.256	386.462	293.028	337.153	354.886	307.447	472.974	370.327	327.218	366.854	288.574	377.745	299.575	356.724	365.937	328.824	381.817	460.641	137.538	163.34	196.518	187.961	231.533	175.548
351.411	404.191	309.782	383.696	294.741	337.134	353.634	308.924	470.129	370.327	327.501	367.05	292.938	378.649	303.315	357.459	367.269	329.965	381.578	454.744	140.654	164.32	197.168	187.409	231.094	176.774
352.118	403.997	308.506	385.144	292.929	336.172	353.98	305.904	470.454	366.411	329.569	367.739	289.438	379.795	300.835	357.606	367.868	328	376.558	454.155	139.135	162.986	197.207	187.79	229.929	174.337
348.697	401.578	306.308	382.968	291.536	333.91	352.069	305.259	470.703	366.519	324.36	362.58	285.324	373.791	296.855	352.583	362.17	326.812	378.99	453.211	139.436	160.865	198.198	187.041	229.181	174.191
346.148	398.868	306.124	379.366	289.913	332.994	349.135	304.056	470.396	364.344	325.464	363.077	283.324	372.396	292.775	352.756	360.369	326.388	376.944	456.445	137.052	164.118	197.283	188.987	229.366	174.487
349.238	399.868	306.729	381.584	291.093	333.714	351.002	303.345	470.169	364.502	327.554	363.178	287.642	372.201	297.615	353.403	360.934	325.353	377.431	455.539	137.594	162.592	195.895	187.412	228.055	172.067
347.749	397.03	305.44	379.86	289.577	331.975	349.349	303.299	468.548	364.727	326.3	361.138	283.779	371.855	294.995	351.127	360.245	324.729	377.238	453.669	136.367	163.683	196.916	188.353	228.013	172.295
346.474	399.774	307.789	381.828	291.598	334.439	351.335	305.01	471.357	366.967	324.157	362.919	284.182	371.619	294.1	352.729	359.909	324.294	377.563	455.71	137.296	162.051	196.056	185.702	231.596	175.83
347.18	400.581	310.289	381.138	293.918	336.449	351.662	305.523	471.069	367.542	326.261	363.132	286.045	372.712	298.6	353.156	361.517	326.847	379.893	458.598	138.444	162.253	195.56	186.782	231.332	175.993
352.015	403.355	310.289	382.95	294.484	337.252	353.053	305.64	472.253	367.775	328.619	365.527	288.864	375.922	299.46	355.606	364.372	327.153	379.904	455.654	137.667	160.98	196.077	186.732	229.012	172.042
345.489	398.065	304.697	379.556	288.869	331.748	348.909	303.594	469.78	365.783	325.828	361.905	289.341	372.843	298.68	352.515	361.64	326.835	378.574	458.121	137.454	161.879	195.923	187.406	228.141	172.194
344.714	397.742	304.987	381.113	289.131	331.86	350.028	305.858	470.91	366.033	324.739	361.554	285.523	371.562	295.06	351.715	360.006	325.071	377.701	458.056	134.255	162.687	196.085	188.096	229.361	173.958
347.444	398.452	305.947	379.176	290.623	332.748	349.249	303.787	467.704	361.508	326.224	363.051	284.614	370.754	295.54	352.9	359.393	327.176	376.061	457.776	136.602	163.96	196.342	187.566	226.765	172.178
346.827	398.935	305.724	380.741	289.934	332.729	350.053	300.122	468.942	364.133	326.478	363.696	286.75	373.473	297.38	353.738	361.979	328.812	373.706	457.019	137.255	160.828	196.504	187.106	229.395	174.74
345.308	397.161	304.75	377.536	289.254	331.523	347.701	301.233	467.776	363.542	324.858	363.892	287.159	373.263	296.4	353.962	361.653	326.459	376.569	456.514	137.481	160.475	196.265	186.5	226.677	171.604
345.962	400.186	308.598	382.741	292.029	335.132	352.085	304.437	470.023	365.484	325.87	363.278	285.687	373.949	296.316	353.237	362.222	327.165	378.086	459.36	138.787	162.352	196.645	187.435	229.847	175.151
348.383	400.928	309.243	382.895	292.381	335.805	352.307	304.513	469.643	366.075	325.997	364.586	285.119	375.607	295.716	354.302	363.539	326.918	379.335	458.51	135.903	164.625	196.525	187.553	230.176	175.657
351.045	403.444	309.94	383.624	293.315	337.029	353.105	306.269	470.116	367.159	328.326	365.005	289.3	376.565	300.116	355.208	365.017	327.953	381.066	459.117	139.5	164.564	197.252	187.4	230.25	175.161
351.617	400.734	308.94	382.866	293.479	335.534	352.659	306.736	471.77	367.625	329.803	366.356	289.459	378.052	301.436	356.405	366.479	327.412	376.091	457.724	140.486	164.696	197.589	188.816	228.699	173.768
351.195	400.412	306.072	380.921	290.479	333.403	350.357	302.558	470.319	367.675	328.162	365.126	288.209	376.23	300.156	355.173	364.739	326.894	377.487	455.276	138.811	161.16	197.072	188.046	229.533	174.693
343.519	398.541	303.69	377.105	287.619	331.17	346.864	303.335	469.138	366.192	323.744	361.701	284.482	371.586	293.996	351.708	359.866	322.8	378.183	456.631	136.88	163.261	198.106	187.092	226.174	171.516
345.211	398.186	305.256	378.77	289.438	332.179	348.581	303.523	468.773	366.525	324.408	361.566	284.528	371.387	295.376	351.596	359.905	323.906	378.568	457.491	136.755	163.241	197.008	187.658	228.06	173.105
348.632	400.928	309.993	384.293	293.93	336.338	353.756	306.487	473.745	366.85	326.363	364.366	286.3	375.244	297.056	354.264	363.434	326.212	378.32	459.098	138.084	161.514	195.393	187.353	230.593	176.43
348.699	401.968	309.211	382.134	293.049	336.084	352.028	307.152	472.44	370	326.739	365.892	287.091	375.712	298.76	355.694	364.088	326.541	381.487	460.159	139.347	162.939	197.209	188.249	230.666	175.032
353.962	405.548	311.658	387.23	295.574	338.86	356.255	307.345	476.798	369.908	330.254	366.517	291.477	379.249	302.18	356.806	367.607	327.6	379.848	457.86	139.625	162.747	197.252	187.871	232.476	176.484
349.617	404.871	306.447	386.033	292.861	334.963	354.546	306.457	472.141	369.492	327.396	366.926	290.068	379.057	301.4	356.979	367.326	327.282	375.97	454.766	138.704	162.424	196.321	188.31	232.126	175.971
344.925	396.097	304.513	377.987	289.59	331.047	348.114	304.168	470.899	366.267	323.231	362.77	286.023	373.779	297.56	352.838	362.266	325.447	374.198	455.71	134.866	165.848	197.423	187.5	228.743	173.097
342.925	397.194	304.553	377.251	287.516	331.393	346.925	301.249	468.819	368.008	322.537	361.443	283.295	370.456	293.12	351.329	358.773	328.035	375.447	455.178	138.625	162.97	196.252	186.005	226.334	172.374
347.534	397.806	303.171	378.741	287.393	330.589	347.87	302.665	469.224	366.642	325.194	362.716	285.114	370.972	293.54	352.674	359.275	324.859	375.802	455.159	136.606	160.232	196.269	186.585	228.178	173.822
345.932	401.258	306.987	381.841	291.902	334.299	351.446	303.173	469.895	366.175	327.022	361.449	286.955	370.993	296.5	351.809	359.74	325.235	378.543	457.794	137.838	161.667	196.201	185.589	230.52	175.477
348.444	398.645	307.118	379.987	291.484	333.636	350.078	305.406	471.527	365.942	326.791	362.034	288.773	371.267	297.74	352.553	360.16	326.459	379.467	460.664	139.403	164.596	195.128	185.974	228.188	173.027
350.569	402.091	307.482	384.666	291.615	334.893	353.219	302.832	470.966	365.301	328.949	364.472	289.962	374.843	300.319	354.83	363.585	326.8	376.701	462.063	135.806	163.04	197.768	186.968	230.208	174.436
346.358	401.801	306.496	381.834	291.303	334.108	351.239	303.772	470.439	366.51	324.576	363.391	284.69	372.636	295.999	353.206	361.059	326.576	378.28	458.717	139.01	162.565	197.097	189.229	230.086	175.314
350.185	402.317	308.706	385.7	292.319	335.828	354.142	304.294	471.489	366.076	327.069	364.699	285.803	374.675	296.199	354.488	362.82	326.553	380.59	454.736	137.816	163.484	195.973	189.095	231.332	174.572
350.659	403.156	309.351	384.553	293.688	336.529	353.845	305.279	470.208	366.493	328.039	365.601	289.053	374.512	299.599	355.694	363.195	327.129	379.62	457.409	138.149	162.686	195.298	186.982	230.158	174.329
348.659	399.446	305.877	382.708	288.975	332.987	351.031	305.355	471.237	363.785	327.591	363.148	283.326	373.053	295.379	352.818	361.319	326.118	377.574	457.11	135.732	161.282	197.212	187.442	228.758	172.11
345.554	396.994	303.338	378.888	287.426	330.473	347.978	304.624	470.428	365.935	324.651	362.33	282.167	371.156	292.319	351.956	359.246	325.741	376.31	457.287	136.908	161.929	195.327	186.409	226.106	170.679
347.494	396.962	306.443	378.633	289.36	332.669	348.463	305.726	470.15	366.368	325.636	361.709	287.894	373.081	297.079	352.156	361.6	324.6	375.849	456.54	135.116	163.494	196.144	187.485	230.82	175.777
347.351	399.575	310.851	379.323	294.016	336.557	350.494	306.127	469.056	365.701	325.494	363.675	287.622	373.17	297.599	353.833	361.754	327.906	378.61	458.624	138.811	161.474	196.498	187.226	229.947	175.051
350.023	403.323	310.632	383.389	294.754	337.486	353.435	307.604	472.278	366.808	327.791	365.392	289.295	377.851	299.9	355.544	366.076	326.259	379.985	457.439	138.389	163.182	196.47	187.427	231.781	175.806
353.511	405.032	310.684	385.879	295.344	338.019	355.283	307.528	472.574	368.717	329.955	369.034	289.773	380.263	302.14	358.776	368.462	329.812	379.31	455.804	140.838	161.939	197.812	188.695	230.434	176.228
349.053	400.613	306.566	381.188	292.295	333.813	351.147	305.041	470.166	365.6	326.739	366.068	285.523	378.036	297.74	355.644	365.906	326.553	376.949	457.336	137.801	162.768	196.944	189.141	228.58	172.694
345.722	400.484	304.789	379.176	288.566	332.514	348.554	300.655	469.469	367.35	323.515	362.186	285.273	373.694	295.72	352.232	361.915	327.894	375.782	456.729	136.833	162.475	196.799	188.481	229.217	174.224
343.06	393.935	304.039	375.469	288.295	330.084	346.008	300.873	467.783	365.075	322.104	359.497	286	367.705	294.76	349.985	356.686	325	376.751	455.364	137.495	163.253	197.034	186.397	225.474	170.662
347.338	398.806	308.303	377.063	291.205	334.523	348.047	302.233	466.523	367.167	325.104	362.122	285.273	371.388	296.36	352.176	360.054	325	377.467	455.832	136.671	161.141	195.769	186.761	225.545	170.464
345.053	398.355	307.658	381.335	291.566	333.935	350.997	304.65	471.148	367.95	325.97	362.287	287.159	372.146	297.16	352.565	360.819	326.388	379.711	457.065	137.435	162.859	195.201	185.387	229.679	176.779
348.06	401.903	308.289	383.167	291.762	335.411	352.277	305.66	470.523	366.908	326.418	364.216	289.205	375.402	298.96	354.509	363.855	326.412	380.528	456.654	136.255	164.788	196.397	186.751	230.322	174.211
350.914	402.548	310.313	385.454	295	337.035	354.884	307.147	473.005	368.143	330.538	366.644	288.894	378.081	300.361	356.583	366.341	328.318	379.403	457.651	140.746	164.617	198.906	187.76	230.714	176.736
350.485	405.386	307.063	386.081	293.205	335.549	354.693	304.178	470.352	366.601	328.142	368.239	289.531	380.302	300.941	358.053	368.314	328.224	377.753	456.567	138.982	162.738	197.201	188.866	230.651	176.019
350.936	401.903	305.827	383.88	291	333.662	352.491	303.731	471.135	365.51	328.426	365.516	286.849	377.284	298.541	355.336	365.389	324.094	375.916	457.221	139.126	161.162	197.923	188.802	230.838	174.569
344.673	394.999	304.498	380.215	288.401	330.718	349.186	304.848	469.294	363.118	324.433	362.509	283.099	372.067	293.701	352.233	360.229	328.4	376.778	458.66	137.325	163.293	196.547	187.908	227.593	170.821
347.327	399.419	305.774	380.194	288.975	332.905	349.366	303.716	471.356	365.035	326.702	361.249	285.053	369.992	294.741	351.388	358.625	324.353	376.012	456.576	134.996	161.475	197.039	186.903	227.001	170.571
345.215	398.515	305.84	375.767	288.787	332.69	346.372	303.807	469.836	364.751	324.806	361.607	284.303	368.871	294.761	351.603	357.676	326.565	377.276	457.66	138.918	163.94	196.629	186.173	226.647	171.316
345.523	399.322	305.471	381.864	289.639	332.662	350.696	303.959	472.128	364.993	326.336	362.526	286.44	371.761	295.721	352.68	360.274	326.729	378.088	458.679	137.76	161.263	196.522	186.108	230.567	176.503
346.305	396.838	309.511	379.776	292.434	334.811	350.258	306.411	471.327	367.618	325.702	363.019	286.826	372.419	297.561	353.159	361.111	326.882	378.921	459.511	138.209	163.172	196.398	186.824	229.612	175.432
351.248	403.29	311.184	385.502	294.877	337.869	354.875	305.173	473.296	370.033	327.933	365.01	289.682	377.178	299.8	355.262	365.489	326.776	381.964	460.187	137.463	163.242	197.137	187.399	232.063	177.029
349.752	403.419	307.842	384.297	293.885	335.533	353.742	306.162	470.603	371.558	327.634	366.713	290.409	377.751	301.68	356.838	366.26	329.647	382.751	459.673	138.741	163.606	196.645	187.986	231.165	176.886
351.782	406.258	305.447	386.854	291.221	334.654	354.535	305.345	473.653	368.358	328.813	367.605	290.091	378.957	301.26	357.574	367.221	326.071	377.315	457.85	136.935	163.465	196.278	188.441	231.266	175.781
347.421	402.839	305.658	382.72	290.164	333.813	351.44	304.183	472.274	366.908	324.791	365.159	285	374.573	296.46	354.785	362.773	324.282	374.198	458.533	138.181	162.889	196.209	187.765	230.827	174.985
346.173	397.645	306.25	377.397	290.77	332.729	348.122	302.233	470.978	366.858	324.448	362.365	282.955	371.11	293.76	352.088	359.426	323.494	374.178	455.523	138.708	163.081	195.081	186.66	228.987	172.813
345.632	396.806	306.105	379.013	289.754	332.383	348.848	300.477	471.336	364.517	324.149	359.774	284.5	369.993	294.68	350.032	358.616	325.282	374.233	454.374	136.62	160.909	196.752	186.885	229.79	175.034
343.15	395.258	303.882	376.699	287.754	330.355	346.64	301.518	467.191	363.1	322.963	360.405	283.545	368.399	292.64	350.459	356.955	324.694	375.096	453.299	135.949	161.253	194.791	187.58	227.537	171.34
345.752	396.742	304.513	375.615	287.656	331.234	345.889	302.807	466.054	364.292	324.037	358.861	282.886	367.936	293.68	349.029	356.719	322.824	376.041	456.813	136.213	161.455	195.308	187.484	225.667	170.645
345.594	398.612	304.92	380.667	289.277	332.064	349.781	304.178	468.698	365.119	324.867	360.469	283.681	371.069	293.904	350.531	359.413	324.071	376.651	456.441	135.741	162.607	194.923	186.133	230.071	174.796
348.278	397.773	308.828	378.784	292.507	334.597	349.626	307.305	468.29	368.01	325.793	363.347	287.385	372.756	297.144	353.517	361.334	325.929	379.418	458.703	138.431	163.283	196.868	186.741	229.831	175.45
352.241	402.967	311.67	384.784	296.154	338.12	354.831	306.863	470.607	369.01	329.673	367.073	291.522	378.119	302.684	357.296	366.724	328.529	381.585	459.058	138.375	162.819	197.039	188.436	230.6	174.784
351.527	401.902	309.565	383.968	293.662	336.317	353.449	306.65	468.387	366.985	328.778	365.465	291.84	378.147	302.644	355.937	366.742	329.647	378.306	457.506	137.731	161.566	198.265	188.29	227.373	170.193
347.88	402.031	305.552	383.767	289.302	333.504	351.842	305.289	468.615	367.627	326.509	364.779	287.294	376.471	296.344	354.752	364.367	329.329	378.783	459.544	137.833	161.112	197.479	186.985	227.452	174.402
347.887	403.031	307.841	384.475	290.941	335.42	352.865	304.888	471.867	365.927	327.472	365.29	287.249	376.073	296.824	355.19	364.102	325.812	378.712	458.684	135.759	164.142	196.342	187.344	230.683	175.969
350.278	405.87	310.288	386.362	293.367	337.98	354.934	307.437	471.272	369.285	327.278	367.134	288.158	379.016	298.084	356.914	366.79	327.765	380.874	457.787	139.148	162.364	196.428	185.75	232.023	177.75
350.639	403.193	310.407	383.931	294.146	337.289	353.588	306.533	472.03	370.01	329.516	367.1	290.385	378.293	300.724	357.173	366.576	328.518	380.621	455.403	139.38	164.708	196.009	186.832	231.312	175.416
353.865	403.645	308.263	383.728	293.09	335.897	353.097	304.878	473.332	366.858	331.873	366.48	290.318	377.947	302.92	356.624	366.613	327.776	377.122	454.131	138.639	162.808	196.902	188.523	230.787	174.312
348.692	399.129	304.684	378.787	289.402	332.047	348.579	303.67	468.31	365.75	326.642	363.439	287.545	374.52	298.54	353.618	363.042	327.047	377.431	454.402	137.606	163.333	196.974	188.791	227.506	171.389
343.767	398.032	303.276	375.556	287.467	330.729	345.787	304.173	471.646	365.975	323.246	361.902	281.659	370.847	292.32	351.518	358.985	326.447	377.056	454.252	136.565	162.273	196.132	188.653	230.285	175.57
344.571	397.742	306.092	377.766	290.926	332.645	348.418	303.33	470.206	365.1	323.06	362.233	282.386	369.63	293.76	351.9	358.169	325.353	377.888	458.393	137.94	160.364	196.321	186.601	230.553	175.301
346.85	397.613	309.066	381.515	293.295	334.72	351.701	303.924	472.996	364.2	326.313	360.807	288.091	370.58	297.68	351.397	359.568	326.376	377.401	457.187	137.468	163.242	197.239	186.535	230.123	173.718
346.444	399.71	305.842	380.628	291.803	333.037	350.609	301.751	468.332	362.133	323.075	362.233	286.5	372.587	298.18	352.432	361.347	327.518	376.569	456.682	138.389	163.758	195.658	186.279	228.233	172.168
345.857	397	303.408	382.222	288.32	330.523	350.488	302.188	469.993	363.875	323.358	362.024	283.091	373.1	294.88	351.809	361.284	326.082	376.792	457.019	135.236	163.424	197	187.709	230.328	175.92
344.038	396.194	305.447	378.808	289.582	331.738	348.654	304.614	466.733	364.608	323.44	363.095	283.227	371.125	293.32	352.759	359.372	326.235	377.396	457.43	138.694	161.061	196.88	187.209	230.009	175.577
347.384	399.386	306.854	380.763	290.155	333.663	350.142	304.259	469.569	366.377	326.755	363.624	285.385	374.076	295.984	353.499	362.28	325.894	375.808	453.281	136.209	163.102	195.555	188.451	230.105	175.146
346.978	399.612	303.96	382.378	288.557	331.672	350.671	304.315	471.291	367.594	325.808	362.678	286.044	372.329	296.644	352.761	360.896	326.706	377.133	450.926	137.51	160.799	196.153	187.521	230.287	174.087
345.474	397.128	304.21	377.29	288.942	331.13	347.432	303.604	469.407	365.635	323.382	362.624	283.522	371.126	294.184	352.387	359.503	324.129	377.27	453.917	136.528	162.273	194.811	186.786	228.225	171.476
345.895	399.064	304.565	378.726	287.729	331.943	347.973	304.381	470.49	365.31	325.86	362.154	284.863	370.553	294.864	352.152	359.12	323.718	377.372	455.3	135.389	160.738	195.277	187.134	227.24	172.365
345.481	397.289	306.078	375.759	288.581	332.504	346.297	305.416	467.862	365.11	324.442	360.141	284.794	368.521	295.224	350.39	357.449	321.824	377.169	456.795	136.871	163.384	196.465	185.829	226.973	172.571
348.083	399.709	309.604	383.675	292.376	335.709	352.82	304.178	473.761	367.802	325.83	361.388	284.454	371.073	294.824	351.431	359.555	324.882	378.59	460.421	137.927	161.778	196.623	186.34	230.543	175.927
348.857	400.644	310.683	381.424	294.631	336.747	352.092	305.264	470.161	369.044	326.972	362.793	287.885	372.984	298.904	353.099	361.793	325.012	379.702	464.645	138.204	161.92	197.315	186.592	228.635	173.061
352.662	407.225	310.078	386.069	293.483	338.223	354.779	305.102	469.28	368.919	331.039	365.894	293.567	377.069	302.864	356.534	365.86	328.035	380.453	465.374	138.371	158.96	196.939	186.833	228.882	174.462
350.06	398.484	307.868	380.69	291.893	334.121	350.681	304.437	469.116	367.1	327.821	364.912	289.705	375.751	300.04	355.179	364.314	328.506	377.645	462.523	136.361	161.596	196.987	188.117	227.546	172.241
346.992	399.677	308.816	381.439	293.148	335.14	351.601	306.919	470.264	369.133	327.485	365.818	289.045	377.288	298.98	355.882	365.459	330.059	379.868	460.57	137.574	162.687	197.081	187.279	230.2	174.713
348.564	401	310.066	384.23	293.582	336.411	353.596	305.411	471.209	369.775	328.821	365.878	289.455	378.132	299.1	355.988	366.193	328.824	379.721	459.692	137.463	161.747	196.312	186.27	231.941	178.081
348.872	401.581	308.987	382.481	293.861	335.813	352.532	305.371	472.823	370.383	327.41	367.139	290.705	380.011	301.04	357.247	368.082	330.8	380.893	457.869	138.69	163.111	196.068	186.606	230.953	175.628
351.489	404.645	307.145	388.343	293.295	335.393	356.222	304.482	474.509	369.683	330.022	367.618	290.455	380.441	302.04	357.632	368.598	328.741	377.249	458.019	138.463	163.03	195.906	188.662	230.42	174.779
350.188	402.065	304.566	382.238	290.943	332.813	351.385	302.797	469.025	365.55	325.5	365.709	287.591	376.826	299.38	355.6	365.127	326.282	374.65	457.028	138.444	163.96	197.419	187.751	229.748	174.98
347.173	399.516	303.237	381.531	287.467	331.131	349.742	301.716	468.643	364.192	323.627	362.483	284.182	373.128	293.98	352.35	361.172	324.165	373.34	453.374	136.097	164.535	196.786	188.322	229.927	174.57
346.977	398.484	304.382	378.649	288.869	331.645	348.307	304.33	468.224	364.317	324.694	362.345	283.227	371.491	293.68	352.106	359.737	323.424	374.589	454.505	138.625	162.919	195.175	187.946	229.781	174.654
347.876	399.169	305.29	382.241	289.974	332.489	351.059	305.855	473.866	365.845	325.883	363.781	285.08	374.75	295.773	353.596	362.82	325.74	378.612	452.647	137.758	162.991	196.155	186.927	230.747	175.242
348.921	402.394	307.093	383.496	291.679	334.704	352.466	304.586	473.216	365.753	324.659	363.22	286.49	372.989	297.513	353.29	361.588	326.387	378.541	453.338	139.152	163.607	195.022	187.511	230.44	174.782
348.237	399.685	308.685	381.274	293.728	335.05	351.688	306.48	471.061	366.037	326.294	362.122	285.694	372.53	298.293	352.231	361.316	325.787	379.104	452.161	137.346	162.061	196.296	188.969	229.445	172.105
347.057	401.104	306.882	381.751	290.474	334.181	350.904	305.998	470.822	367.445	327.159	362.602	285.512	373.149	295.653	352.625	361.443	327.858	379.176	456.366	137.689	161.688	198.236	186.84	231.458	175.614
348.169	398.104	307.567	378.015	292.335	333.798	349.059	306.302	470.209	367.103	325.928	363.636	284.74	373.747	296.713	353.425	362.11	329.74	379.49	457.263	138.536	163.991	198.108	188.915	227.098	171.886
348.673	400.265	307.211	380.743	291.597	334.171	350.616	304.779	467.956	365.912	326.928	363.707	286.353	374.537	297.993	353.696	362.974	329.681	380.47	456.058	137.207	163.142	197.296	186.361	227.199	172.361
348.335	402.523	309.817	384.144	293.671	336.676	353.568	307.124	472.035	365.628	329.018	363.72	287.08	374.256	298.033	353.801	362.742	329.011	377.993	457.927	135.906	162.768	196.202	188.169	228.474	173.39
350.102	402.62	310.356	387.266	295.203	337.087	356.153	307.013	472.848	366.503	328.145	364.572	288.262	376.014	300.453	354.696	364.6	328.234	379.231	459.506	137.865	162.415	196.33	187.631	230.002	174.259
349.586	400.581	309.75	383.142	293.893	336.065	352.981	306.437	470.26	367.208	326.433	364.659	289.659	375.48	301.04	354.953	364.236	328.553	380.426	460.187	138.148	162.737	196.932	186.725	230.293	175.908
351.241	404.161	307.882	386.142	292.582	335.776	354.524	307.183	473.819	368.95	327.91	365.206	290.091	375.726	300.62	355.485	364.381	328.4	379.883	459.477	138.634	162.576	197.167	187.563	230.881	175.818
347.617	401.226	306.553	382.87	291.721	333.981	352.066	305.431	470.235	368.425	326.746	365.689	287.591	378.11	298.26	355.582	366.048	326.8	378.934	459.776	138.278	161.02	196.846	187.798	229.574	175.304
343.248	395.355	301.763	377.703	286.057	328.879	346.731	304.371	470.585	367.142	324.351	363.622	283.227	374.498	294.04	353.218	362.344	322.847	376.563	455.682	135.806	164.778	197.085	188.319	229.305	172.718
343.88	394.581	304.421	375.929	287.467	330.542	346.033	303.665	469.776	365.258	322.903	360.905	281.614	369.16	291.86	350.644	357.483	326.306	376.777	454.981	138.593	162.02	196.624	187.082	227.802	171.457
345.165	396.613	305.947	377.385	289.934	332.215	347.831	302.888	469.845	366.092	325.216	360.963	284.727	368.559	294.68	351.097	357.399	324.376	376.325	458	135.426	161.343	194.979	186.204	228.853	173.64
347.639	399.71	306.816	381.029	290.033	333.729	350.277	304.233	472.516	366.467	327.373	361.983	286.091	370.63	296.04	352.162	359.363	326.671	376.822	459.72	137.569	161.788	195.722	185.96	229.131	174.677
348.436	399.226	307.145	380.331	290.951	333.822	350.125	304.269	469.921	365.825	325.612	361.76	290.295	372.014	298.6	352.512	360.924	326.659	376.442	463.963	137.306	161.848	195.893	187.2	227.997	172.253
349.168	397.558	308.404	381.41	294.076	334.233	351.895	306.5	469.454	367.757	327.387	364.326	289.736	375.654	301.061	354.674	364.385	329.241	379.593	465.456	137.099	162.646	196.3	187.917	228.037	173.574
348.957	403.332	312.009	387.435	295.428	338.467	356.341	305.673	474.566	369.916	328.141	366.519	287.327	378.971	299.741	356.271	367.002	328.864	381.689	465.203	139.173	161.07	196.133	186.781	231.545	177.552
350.98	402.848	310.654	385.351	296.158	337.364	355.208	306.378	472.447	368.057	329.701	367.637	287.509	379.462	300.101	357.268	367.473	329.735	380.237	459.96	138.15	161.818	196.548	186.603	230.634	175.847
354.288	406.074	309.233	389.531	294.601	337.289	357.449	308.14	473.137	370.124	331.671	368.336	289.827	381.045	301.261	358.177	368.993	331.746	380.364	455.437	138.052	161.586	196.642	187.361	231.085	176.642
352.814	403.396	307.456	384.623	293.568	335.252	353.851	306.586	471.447	365.657	328.88	367.968	288.463	381.127	301.361	357.68	369.077	328.346	377.928	454.4	138.965	163.969	197.847	188.716	230.119	175.017
351.123	402.171	305.18	382.51	290.904	333.28	351.552	303.937	471.985	364.916	327.432	363.188	289.509	376.469	300.641	353.653	365.014	325.746	377.385	453.951	135.312	161.424	197.565	187.586	227.135	171.795
345.807	397.783	305.088	377.991	289.51	331.944	348.089	304.551	470.473	366.574	323.589	361.391	282.259	370.732	294.021	351.151	359.144	328.099	377.248	456.381	138.798	164.717	196.616	186.732	226.197	171.472
348.085	400.041	308.93	382.677	294.133	335.327	352.754	305.668	473.079	368.082	326.947	362.715	287.009	373.654	298.321	352.918	362.274	328.052	379.131	456.157	136.511	162.212	196.8	187.345	231.571	175.764
346.143	401.29	307.868	381.402	292.926	334.935	351.501	302.99	468.087	367.267	326.403	363.179	287.205	372.292	298.08	353.347	361.082	326.812	380.127	459.925	138.56	161.525	196.479	185.629	230.244	174.847
348.496	401.871	308.868	382.176	293.967	335.813	352.366	306.036	471.921	368.433	328.246	366.105	290.591	376.32	301.06	356.332	364.952	326.776	378.756	457.019	139.843	164.485	196.748	188.876	230.871	173.873
349.361	403.71	305.066	384.565	291.336	333.645	353.058	305.096	472.134	370.025	327.396	366.449	289.341	376.968	299.26	356.471	365.23	328.247	378.305	454.533	138.81	160.374	196.385	188.364	230.576	175.497
347.526	397.774	304.197	379.096	287.943	331.308	348.291	303.924	470.614	365.242	325.276	363.635	283.25	374.028	294.4	353.232	362	323.859	374.924	454.935	136.324	166.505	196.727	188.998	229.217	172.536
345.805	399.194	306.461	381.967	288.623	333.327	350.421	304	470.48	366.517	323.888	361.736	285.795	371.765	294.72	351.909	360.127	326.141	375.934	453.804	140.194	161.485	196.632	187.528	230.369	176.071
346.504	399.194	307.711	379.799	290.311	334.215	349.557	303.827	466.877	364.017	324.567	362.706	284.455	372.612	294.2	352.579	360.767	324.035	374.117	456.112	137.009	163.525	195.889	186.819	226.96	171.689
346.233	399.032	307	380.167	288.377	333.664	349.147	302.924	467.462	363.833	323.776	361.736	285.114	371.363	295.26	351.821	359.867	324.812	375.878	458.121	136.102	163.263	196.214	187.261	228.424	172.783
346.383	400.161	305.789	383.025	290.852	333.131	351.875	305.706	472.44	367.792	326.463	362.652	285.023	373.391	294.96	352.606	361.544	325.282	379.939	458.682	134.796	163	195.679	187.122	231.224	175.569
350.549	403.161	307.829	383.059	292.697	335.449	352.521	305.528	470.386	370.233	329.866	367.382	291.614	375.712	302.5	357.576	364.653	330.035	383.472	458.785	137.644	163.747	196.094	189.333	229.696	175.832
347.752	399.839	308.539	377.837	291.746	334.991	348.742	303.772	466.227	367.867	326.798	363.912	287.773	371.537	299.48	354.059	360.653	326.4	380.843	454.879	137.565	162.515	196.197	187.61	229.066	177.445
349.132	398.029	309.327	377.959	293.016	335.025	349.252	303.98	466.737	368.369	326.143	365.093	286.779	373.9	298.322	354.958	362.483	322.918	377.895	453.379	136.75	163.308	196.803	188.256	228.748	176
348.485	398.964	308.116	381.135	292.074	334.436	351.036	304.69	467.329	365.577	324.867	363.028	286.21	372.526	298.122	353.087	361.287	322.741	379.586	453.958	136.996	165.045	195.76	187.66	229.776	177.964
348.508	398.158	306.748	379.206	290.221	333.231	349.133	304.279	465.181	367.852	324.046	364.407	284.71	372.917	296.422	354.093	361.362	322.424	379.641	454.201	136.524	165.075	196.081	188.832	228.878	177.336
349.222	401.351	308.919	383.068	292.197	335.698	352.358	304.756	469.51	366.077	325.188	365.316	284.279	375.088	296.802	354.829	363.262	322.459	379.21	456.089	136.866	162.398	196.602	188.58	229.68	176.823
348.628	397.674	307.103	380.503	290.639	333.343	350.133	305.35	465.875	365.619	324.889	363.532	283.96	372.611	295.902	353.235	361.024	327.682	379.743	458.93	135.843	162.712	194.918	188.057	229.304	176.947
347.951	396.9	307.8	380.093	290.59	333.614	349.845	305	466.813	364.711	325.166	363.701	284.733	373.544	295.842	353.482	361.806	323.635	379.855	459.08	135.297	162.136	195.448	187.214	229.633	176.944
348.215	398.9	305.695	380.625	288.893	332.698	349.624	303.797	461.687	365.327	324.845	363.478	285.029	372.398	296.402	353.326	360.918	322.812	379.611	457.369	136.264	161.277	196.559	188.353	227.902	175.818
345.598	397.029	305.945	378.055	290.451	332.333	348.449	302.589	464.535	364.519	323.725	363.437	283.37	371.345	294.622	353.076	359.755	323.4	379.504	456.687	135.463	163.409	196.123	188.118	227.516	174.538
344.18	395.065	304.961	377.711	288.189	331.065	347.457	304.325	464.195	363.95	324.127	361.72	281.75	369.199	292.74	351.371	357.65	324.859	378.497	456.439	134.912	162.556	195.641	188.026	229.422	177.71
344.917	395.065	305.618	377.385	288.082	331.533	347.205	306.213	464.733	365.758	324.239	362.557	283.841	369.918	292.64	352.371	358.245	327.271	380.848	460.477	135.204	162.384	195.564	186.873	228.142	176.292
348.256	401.065	307.066	381.623	289.91	334.299	350.629	304.853	467.412	365.717	329.403	364.074	291.205	373.829	299.72	354.644	362.634	326.082	380.594	459.187	134.704	161.768	196.919	186.993	227.515	173.998
345.699	398.839	307.605	382.008	290.156	334.037	350.967	306.533	465.199	366.567	325.903	364.574	285.341	375.125	296.98	354.321	363.32	325.447	381.335	458.785	133.565	164.04	196.56	189.127	229.692	177.66
347.895	400.645	307.632	383.82	290.344	334.579	352.23	305.051	468.155	367.492	326.418	366.645	283.545	376.085	296.1	355.891	364.003	325.965	381.203	461.533	135.898	163.293	195.466	189.408	230.237	177.701
348.511	401.097	308.934	385.243	292.705	335.636	353.97	305.477	467.177	370.017	326.358	366.811	287.273	377.918	297.48	356.518	365.767	324.835	381.599	457.14	136.366	163.242	195.453	188.15	229.09	177.061
351.331	402.452	308.487	384.31	292.148	335.71	353.163	302.274	469.079	368.083	328.067	366.358	287.727	376.929	299.46	356.182	365.227	323.824	377.685	450.57	136.792	163.303	195.179	187.413	229.289	176.494
347.18	400.484	307.079	382.238	290.795	334.14	351.335	303.807	465.426	366.65	323.478	364.034	287.227	375.096	299.44	354.094	363.668	322.153	375.619	454.43	136.301	161.414	197.038	187.261	228.318	175.822
344.695	396.03	306.732	377.804	290.072	332.603	348.155	304.492	464.867	367.801	321.995	362.903	282.983	371.073	295.201	352.561	359.612	324.094	380.025	453.594	135.385	164.214	195.599	189.15	228.411	175.678
348.65	399.804	307.206	380.821	290.908	334.033	350.435	304.919	466.622	367.468	325.891	364.623	285.756	373.71	296.881	354.417	362.104	324.224	381.325	449.145	135.524	162.587	195.398	187.347	229.045	174.871
345.574	396.449	306.232	377.428	290.227	332.37	347.958	303.807	462.932	365.885	324.189	362.697	284.006	370.692	296.361	352.514	359.464	323.188	378.594	449.996	134.783	165.062	196.804	186.298	227.499	174.396
345.311	395.191	306.285	378.428	289.154	332.043	348.257	304.284	466.654	368.268	323.092	361.116	280.733	369.788	292.741	350.714	358.15	323.024	380.66	450.173	135.158	162.456	196.227	187.601	229.213	177.077
346.687	397.094	307.272	376.875	289.719	333.295	347.421	305.299	465.232	366.76	323.331	363.113	282.301	370.867	294.501	352.655	359.331	322.506	380.482	454.369	136.663	162.618	196.009	187.302	229.05	175.557
348.86	401.159	307.93	382.26	291.752	334.94	351.673	305.817	468.481	365.751	327.309	363.498	288.824	372.674	298.861	353.835	361.524	323.353	378.848	455.547	135.7	162.557	195.992	187.453	229.776	176.494
347.665	398.772	306.43	381.277	290.276	333.183	350.523	305.477	465.069	366.826	325.204	362.451	285.301	371.671	297.501	352.467	360.467	325.682	381.619	458.351	136.279	162.991	195.906	187.657	229.967	177.768
348.635	397.126	307.075	377.93	289.367	333.164	348	304.579	467.842	366.235	325.48	364.741	285.256	372.272	296.621	354.455	360.844	323.953	380.238	457.93	136.311	164.85	196.21	189.091	228.365	175.364
345.985	398.226	305.553	380.18	288.795	332.402	349.296	305.157	466.282	367.808	323.515	362.47	284.864	371.648	294.44	352.426	359.985	323.965	379.34	457.084	135.273	162.626	196.556	187.361	229.842	177.368
347.797	397.355	309.947	378.393	292.213	335.271	349.269	305.929	469.924	367.142	325.552	365.47	284.864	373.897	296.44	355.038	362.196	325.047	380.635	457.748	135.481	163.364	195.65	187	231.086	177.946
348.278	399.387	308.368	382.146	291.934	334.738	351.659	307.528	468.469	367.025	325.664	365.486	287.364	374.274	299.9	355.376	363.039	325.812	383	461.187	136.051	163.505	195.885	188.413	230.021	176.066
349.278	399.258	307.184	380.038	290.311	333.86	349.715	304.096	468.307	369.925	327.739	365.936	287.886	375.057	298.68	355.835	363.52	326.835	381.624	462.234	135.898	161.273	195.821	187.284	228.545	175.723
346.023	399.129	307.105	382.134	289.984	333.766	350.992	305.457	466.823	368.892	325.918	364.284	286.159	375.064	295.52	354.174	363.048	324.812	379.878	460.589	133.213	160.404	196.829	188.765	229.706	177.993
347.248	397.645	306.066	377.406	288.607	332.598	347.396	304.726	467.278	367.133	323.127	364.274	284.295	372.577	295.54	353.924	360.94	326.376	380.315	456.869	135.486	162.566	196.205	188.108	228.206	176.041
345.835	396.516	305.289	379.1	288.262	331.72	348.402	302.756	463	364.242	325.679	363.274	285.182	373.712	295.5	353.168	361.897	324.635	377.848	455.383	134.639	164.646	195.62	188.11	229.197	176.806
345.496	399.419	304.684	379.816	288.295	332.131	348.886	300.335	462.491	362.125	326.575	364	281.682	372.206	293.32	353.347	360.29	324.588	376.97	454.14	137.366	162.01	196.218	188.23	226.965	173.535
345.241	399.967	305.657	380.575	289.794	332.98	349.895	300.437	461.526	365.01	324.876	361.958	285.726	370.585	295.304	352.093	359.213	324.541	379.626	455.538	136.577	161.414	194.872	186.574	226.694	174.122
348	398.193	308.749	381.784	293.172	334.663	351.837	304.914	466.06	366.56	326.435	364.587	286.613	373.831	297.324	354.496	362.274	326.588	381.331	455.193	134.975	160.191	195.671	187.978	229.433	177.217
348.587	402.838	309.446	384.349	292.786	336.504	353.405	306.66	465.32	367.919	326.42	364.526	287.84	374.624	298.684	354.602	363.153	325.141	382.397	453.23	136.882	163.424	195.744	187.778	230.751	179.931
350.263	400.967	310.249	383.541	295.221	336.532	353.693	307.67	469.594	369.869	326.062	366.982	287.59	376.809	300.984	356.708	365.355	323.212	380.814	453.277	136.141	164.909	195.671	188.004	231.032	178.481
352.218	402.225	307.275	384.931	291.385	334.784	353.316	306.553	466.833	366.285	327.07	366.438	287.044	377.589	299.484	356.164	365.79	322.341	378.479	455.221	134.766	163.525	196.252	189.342	231.223	177.814
347.647	394.87	305.802	375.705	289.508	331.606	346.574	304.807	464.219	363.427	323.219	363.29	283.522	371.674	296.104	352.967	360.259	325.659	380.047	454.641	136.683	163.787	196.423	187.731	228.585	175.363
345.827	398.58	306.999	379.428	289.385	333.532	348.998	303.102	464.306	364.827	322.428	362.651	281.135	371.404	292.204	352.102	359.44	322.812	379.184	454.548	134.85	160.959	196.103	187.945	228.988	176.166
345.519	394.386	307.328	377.165	289.68	332.55	347.599	304.482	464.165	367.369	324.562	361.019	283.317	368.599	293.664	350.964	357.28	323.341	379.666	457.043	134.466	161.505	194.603	186.274	229.436	177.643
347.444	397.452	307.329	380.448	290.566	333.439	350.072	305.142	466.466	365.833	325.187	362.557	285.068	371.228	296.52	352.529	359.943	324.294	378.614	456.075	134.667	163.596	194.346	186.859	230.456	178.747
348.361	397.452	308.447	379.46	292.123	334.234	349.945	305.147	463.202	366.833	326.075	364.243	286.795	372.281	298.26	354.221	361.1	325.671	380.193	452.28	136.171	163.677	195.765	187.434	229.086	176.528
347.707	400.323	306.355	381.757	289.295	333.579	350.51	304.888	465.101	365.367	326.179	364.861	287.159	374.822	298.44	354.806	363.284	326.294	377.904	453.598	134.065	164.606	195.927	188.627	226.465	174.363
344.782	399.581	306.355	380.159	288.5	333.364	349.183	303.132	464.996	366.483	324.56	363.328	283.977	371.925	294.94	353.059	360.296	323.106	377.239	458.355	135.81	161.273	196.329	187.664	226.765	172.667
344.932	394.839	304.803	378.318	288.598	330.888	347.997	304.162	471.314	367.267	322.798	361.368	283.682	370.925	293.68	351.315	359.257	323.882	379.107	457.131	134.829	161.333	195.782	187.974	229.825	176
345.632	397.387	305.447	378.038	289.344	332.084	348.064	304.599	465.794	367.067	324.485	362.503	284.636	370.185	295.8	352.426	358.949	322.671	380.543	455.963	136.097	160.919	195.346	187.859	230.615	177.577
346.474	396.774	306.553	378.531	290.238	332.692	348.693	304.096	465.072	368.675	324.679	363.145	283.75	372.046	296.42	352.871	360.622	323.271	380.086	453.822	134.356	165.414	195.308	187.383	229.418	176.345
347.188	399.161	305.5	380.95	288.262	332.636	349.626	303.025	465.097	367.433	326.448	364.669	286.045	372.117	296.92	354.494	360.758	324.647	379.396	456.486	137.338	163.293	195.269	186.742	229.16	176.778
346.302	400.193	307.131	381.073	289.942	334.092	350.276	302.548	465.327	365.11	324.98	363.827	283.772	374.204	294.884	353.467	362.222	323.647	379.595	456.685	134.054	160.705	196.12	187.329	227.057	173.249
348.024	401.676	305.92	382.713	288.59	333.663	350.904	304.767	463.626	366.819	325.697	364.938	285.249	374.706	295.084	354.625	362.679	325.294	381.768	458.9	134.984	161.189	196.124	187.052	226.879	173.826
346.159	396.096	307.341	379.228	290.376	333.055	349.201	304.386	467.244	366.677	324.316	363.344	284.749	372.827	295.784	353.173	361.189	323.894	382.448	455.236	133.378	161.008	195.329	187.742	230.129	177.801
346.061	396.967	307.407	379.403	290.286	333.354	349.287	305.767	465.265	367.66	324.786	364.29	285.249	372.841	297.144	354.061	361.407	325.859	383.743	455.33	135.341	164.745	196.321	188.19	231.166	179.251
352.482	399.193	310.565	381.801	293.606	336.242	351.996	307.497	470.363	370.01	326.503	366.533	289.885	377.151	299.704	356.614	365.452	326.447	381.281	453.479	136.429	164.674	196.5	187.836	231.983	179.957
352.512	400.064	309.117	383.085	292.885	335.466	352.602	306.746	466.107	367.919	326.988	366.874	289.363	376.859	301.864	356.843	365.53	326.165	379.428	451.021	137.989	162.381	197.291	188.711	232.232	178.996
347.685	398.16	305.433	378.684	289.68	332.298	348.605	305.964	464.605	365.577	325.368	364.58	283.613	372.888	296.104	354.102	361.289	321.894	376.423	452.554	135.429	160.432	196.201	187.671	229.824	176.983
342.761	392.741	303.881	376.014	287.221	329.625	346.007	305.254	464.507	365.527	321.189	361.766	280.294	370.763	292.144	351.223	358.887	323.129	378.824	454.33	134.646	162.018	196.975	188.146	230.195	177.295
344.06	397.161	304.75	374.674	288.057	331.523	345.402	304.533	465.321	363.475	322.493	360.709	282	367.032	292.88	350.524	355.831	323	379.122	456.542	133.954	163.818	195.949	187.817	227.352	175.462
344.504	394.065	304.947	375.808	287.336	330.766	345.909	302.594	465.44	364.983	322.91	359.818	283.023	367.865	292.8	349.879	356.526	322.588	380.173	458.215	134.903	164.222	195.154	186.427	230.004	177.823
345.15	394.839	308.355	377.582	290.615	333.411	348.191	305.787	467.134	366.942	324.702	363.274	282.864	371.128	295.16	352.868	359.653	324.8	380.213	459.626	135.495	164.01	194.727	187.009	228.753	176.922
349.436	403.774	310.276	384.598	292.811	337.364	353.579	305.01	467.188	367.892	327.866	365.537	285.955	374.648	297.5	355.238	362.994	326.282	380.888	459.047	136.981	161.919	195.308	188.528	224.815	171.45
349.135	402.226	309.947	384.707	292.533	336.682	353.557	303.787	469.451	368.65	326.933	364.794	285.727	376.228	296.26	354.562	364.148	327.753	379.706	457.318	135.259	160.313	196.038	188.833	226.539	172.616
346.09	401.355	307.908	382.699	291.434	334.981	351.856	304.741	468.011	368.767	324.724	363.733	287	374.673	298	353.803	363.091	325.482	381.371	460.785	135.519	162.323	195.641	187.932	228.952	175.185
348.947	400.097	307.408	383.318	291.221	334.262	352.194	305.736	467.347	368.092	325.97	364.777	285.864	374.804	296.88	354.565	363.033	325.671	381.629	459.308	134.407	164.566	196.056	188.843	230.502	178.183
348.692	401.097	307.592	381.82	291.615	334.682	351.335	302.919	464.534	366.775	326.067	366.264	289.545	376.79	299.98	356.335	365.187	327.118	379.655	455.85	137.625	164.879	196.432	187.035	229.564	177.497
351.507	403.208	308.102	384.765	294.309	335.656	354.196	305.142	468.267	368.044	327.651	367.123	288.62	378.4	300.249	356.963	366.595	327.796	379.307	453.472	135.956	161.781	195.634	188.446	230.136	177.256
348.432	400.724	306.22	383.865	290.784	333.6	352.409	306.908	465.347	365.719	328.113	365.792	288.052	375.514	299.509	355.731	364.033	324.891	381.312	454.547	137.202	161.276	196.019	187.286	230.626	178.894
349.424	398.111	306.707	379.962	291.513	333.189	350.071	305.853	463.484	365.26	326.763	364.13	285.007	372.674	297.589	353.89	361.332	325.314	378.937	455.379	136.382	162.62	196.348	188.598	229.033	176.437
350.176	399.853	306.615	382.937	291.899	333.628	352.171	305.751	465.253	365.41	326.233	363.792	286.575	373.748	298.609	353.799	362.398	324.467	379.328	452.78	134.447	161.812	195.797	188.941	229.196	176.578
350.191	399.272	308.891	382.171	293.128	335.077	352.08	307.025	462.708	367.827	326.531	364.62	285.461	373.503	297.969	354.375	362.093	325.644	381.449	454.397	136.216	161.62	195.604	187.232	228.218	177.096
350.033	398.53	307.786	383.426	292.005	334.077	352.531	306.685	468.412	369.46	327.419	364.235	289.007	374.247	300.549	354.499	363.114	325.502	381.15	455.64	136.396	161.61	194.724	188.53	229.506	177.352
346.319	398.401	306.234	380.062	290.563	332.936	349.816	305.609	466.487	368.552	327.263	365.87	284.552	374.805	297.049	355.346	363.06	325.561	380.84	458.874	136.942	165.145	196.297	187.511	229.728	176.419
344.191	394.627	304.734	377.97	288.317	330.777	347.672	303.888	466.56	367.577	325.121	363.302	282.757	373.328	295.149	352.878	361.519	327.091	380.729	459.865	134.243	162.68	196.506	186.636	228.717	176.14
345.699	396.774	305.618	378.623	287.148	332.028	347.709	305.538	468.722	366.325	324.679	363.264	283.795	372.367	292.8	352.979	360.347	322.8	378.579	453.29	134.046	163.121	195.85	186.531	229.83	176.204
343.647	395.226	304.645	378.017	288.246	330.888	347.679	304.533	466.036	366.192	323.567	362.152	283.364	369.74	294.38	351.956	358.357	323.329	379.807	457.168	134.88	165.566	196.598	187.54	229.007	175.866
346.248	396.742	307.618	379.213	291.025	333.439	349.41	305.127	467.939	366.017	323.127	364.375	284.091	372.712	295.72	353.985	361.082	323.659	380.203	459.664	134.699	163.232	195.286	187.657	230.141	177.183
348.12	400.419	307.882	381.849	290.992	334.692	351.144	304.68	468.588	366.192	325.082	364.598	285.386	373.705	297	354.347	362.118	323.953	381.274	458.738	136.148	163.333	196.769	187.197	231.726	179.82
348.526	399.516	310.316	381.063	292.869	336.159	351.258	304.558	468.422	366.1	325.433	364.909	287.023	374.256	299.28	354.829	362.931	323.529	381.274	455.72	135.935	162.939	195.406	187.636	229.926	177.881
349.293	400.806	309.289	382.958	292.598	335.804	352.421	304.99	466.256	366.242	325.052	364.99	286.955	377.021	299.78	354.891	365.353	325.376	379.335	452.757	134.88	161.919	195.56	189.11	229.01	175.358
345.511	395.903	306.066	377.665	289.189	332.093	347.765	302.909	463.762	365.658	322.052	361.709	282.841	370.327	294.86	351.503	358.927	325.988	378.376	453.383	136.329	164.364	195.85	187.984	225.975	173.346
345.992	398.774	305.961	377.653	288.016	332.85	347.36	304.365	462.166	366.542	324.836	361.689	282.386	370.331	292.66	351.426	358.598	323.588	378.883	455.598	134.894	162	195.483	188.38	225.637	173.581
345.436	397.815	307.151	381.119	292.215	333.417	351.073	307.048	467.481	367.043	325.869	363.502	284.487	372.896	295.827	353.277	361.254	324.118	379.371	457.864	134.971	162.06	196.159	187.651	229.344	176.866
347.075	396.75	307.598	380.541	291.748	333.427	350.533	307.221	466.629	368.243	325.026	362.641	281.85	371.989	296.267	352.186	360.551	325.447	380.879	458.499	135.587	161.697	196.142	188.01	229.623	177.399
352.677	400.944	310.387	383.629	294.289	336.623	353.436	308.231	468.676	369.484	328.907	365.684	287.441	376.512	300.067	355.559	364.964	327.765	382.676	457.92	137.443	162.606	196.137	187.867	229.423	176.258
350.571	401.428	308.203	384.884	292.469	335.212	353.652	307.038	466.416	369.168	327.362	365.874	288.168	376.665	300.247	355.818	365.122	329.294	382.838	458.649	135.165	161.969	197.103	188.688	228.156	174.829
348.428	398.557	306.177	383.202	290.362	332.941	351.827	306.079	468.388	369.009	325.855	364.759	284.168	376.783	295.647	354.33	364.526	327.4	380.777	456.387	133.869	163.434	196.787	188.799	229.841	177.47
347.391	398.976	307.861	380.173	291.043	334.258	350.051	307.744	467.149	368.318	326.078	365.238	286.532	373.946	296.687	355.053	362.276	327.059	383.28	458.135	136.364	161.838	196.749	187.465	230.58	178.754
350.15	398.718	309.874	383.006	294.239	335.614	353.007	307.317	468.976	368.468	326.564	367.276	287.691	377.167	299.007	356.977	365.36	328.118	381.518	458.938	137.133	164.515	195.808	189.066	228.525	176.674
351.849	405.331	308.519	384.968	292.592	336.567	353.749	308.317	470.135	369.359	327.31	366.076	288.191	375.854	300.427	355.998	364.46	327.871	380.28	460.079	137.059	164.323	195.8	187.207	227.788	173.638
345.729	399.548	304.961	381.063	288.033	332.364	349.623	306.061	469.217	365.475	325.246	363.642	286.614	373.708	296.26	353.674	362.009	321.506	378.457	457.561	134.472	161.98	196.175	187.908	230.132	177.698
344.534	396.355	304.803	378.891	288.361	331.327	348.296	305.914	465.791	364.308	324.045	364.274	283.068	372.875	294.62	353.765	361.054	321.882	380.137	459.084	135.551	163.879	196.171	187.573	231.207	177.435
348.835	400.161	308.921	381.745	292.664	335.355	351.64	304.964	467.473	368.475	325.567	364.78	287.591	373.9	298.02	354.791	362.438	325.012	380.091	457.093	135.639	164.293	196.124	187.23	230.568	177.25
348.677	401.355	307.224	381.255	292.107	334.495	351.127	301.472	465.451	367.35	325.396	365.145	287.023	374.883	298.2	355.035	363.299	325.847	380.02	453	136.333	162.071	195.611	188.685	226.855	173.457
346.511	399.935	304.461	381.523	287.975	332.121	349.909	301.112	463.729	364.792	326.254	362.824	285.023	372.409	295.58	352.756	360.804	325.082	379.812	454.785	136.25	160.596	195.316	187.65	227.376	175.284
345.165	396.903	306.658	378.87	289.008	332.804	348.501	302.858	465.278	365.75	324.112	362.797	285.295	372	295.84	352.768	360.495	323.6	377.284	453.897	133.093	163.061	196.427	188.77	229.555	176.511
348.459	400.258	308.105	382.481	291.402	334.804	351.701	303.853	466.87	365.142	325.761	364.794	285.477	374.758	296.6	354.529	362.952	326.682	379.67	453.065	137.069	161.273	196.389	186.617	228.194	175.44
346.376	399.355	307.921	381.406	290	334.411	350.515	302.736	463.809	366.108	325.142	362.932	283.841	371.989	294.74	352.697	360.32	324.318	378.65	452.43	135.861	161.404	194.342	186.12	227.439	175.672
346.835	396.912	307.906	379.667	291.021	333.692	349.709	305.349	465.778	369.017	323.303	362.637	284.786	371.941	297.319	352.562	360.669	325.475	382.289	458.089	135.838	164.201	194.76	187.219	230.261	178.018
349.64	395.945	308.669	380.717	293.078	333.954	351.099	307.892	470.29	371.517	326.363	364.644	286.718	374.414	299.079	354.559	363.035	326.722	383.934	455.332	134.018	165.282	194.974	188.339	232.362	179.544
350.52	399.558	309.906	381.537	293.373	335.879	351.742	309.75	468.893	368.908	327.527	365.211	288.536	375.19	301.999	355.289	364.135	327.18	384.33	455.725	137.62	165.999	196.483	187.811	231.696	181.079
352.768	401.654	309.05	384.487	294.513	335.879	354.08	308.308	468.55	367.75	328.423	367.941	289.286	379.535	302.659	357.762	367.923	327.133	380.832	455.93	138.175	163.079	196.871	189.719	229.982	177.981
350.993	402.3	308.3	383.282	292.898	335.533	352.737	304.511	465.096	366.658	329.072	366.748	287.854	376.824	300.499	356.539	365.295	325.722	379.106	455.669	137.027	160.978	196.88	188.311	227.904	174.881
344.572	396.654	303.787	378.227	287.988	330.692	347.731	304.938	465.312	367.617	323.027	362.191	281.968	370.685	293.079	351.809	358.962	323.745	379.36	457.8	134.537	161.11	195.658	188.459	228.209	175.402
344.948	394.945	304.879	379.181	289.193	330.973	348.77	306.542	467.146	365.408	325.035	362.562	283.9	371.784	295.259	352.383	360.225	324.075	380.624	460.089	132.152	163.847	196.5	188.341	230.27	176.478
348.693	397.912	306.156	379.19	290.25	332.739	349.133	307.024	464.128	367	325.878	364.549	283.831	373.155	296.279	354.103	361.542	324.322	380.507	457.734	137.078	164.746	195.765	186.729	230.566	178.602
347.662	397.323	307.803	380.021	291.451	333.738	350.089	305.523	465.39	366.133	327.037	364.821	285.227	374.826	296.28	354.521	362.961	322.141	378.33	455.692	134.778	161.566	195.585	187.507	230.787	177.932
347.805	399.387	306.855	380.887	290.025	333.664	350.18	305.731	465.033	366.108	326.694	365.27	284.955	374.217	296.54	354.876	362.483	324.929	379.792	459.757	135.565	161	194.748	188.981	226.972	174.18
347.466	399.355	305.132	382.201	288.68	332.43	350.596	303.503	467.747	365.95	326.239	362.24	284.182	371.548	295.3	352.138	360.03	324.671	379.655	459.589	132.912	160.848	196.372	187.441	225.132	171.329
343.158	395.355	303.987	378.255	287.721	330.458	347.659	303.457	466.404	365.725	322.791	361.101	280.432	368.434	291.6	350.662	356.828	322.753	378.812	460.187	134.759	163.949	196.162	187.387	227.027	175.124
342.91	395.645	307.368	377.828	290.107	332.944	348.183	304.239	467.235	366.867	322.791	361.463	281.727	369.021	292.6	351.144	357.477	324.294	379.929	458.449	136.727	162.566	194.491	187.244	230.954	179.059
348.82	397.774	310.382	380.707	293.09	335.701	351.097	305.32	467.931	366.683	325.806	365.247	285.841	374.078	296.62	354.971	362.378	326.565	381.162	453.561	135.444	163.465	195.735	188.075	231.361	180.643
348.827	401.806	310.013	384.121	294.123	336.607	353.706	306.614	467.704	367.508	325.694	365.514	291.182	376.153	302.88	355.894	365.085	327.565	379.102	456.551	136.782	162.545	195.782	187.93	230.17	177.416
347.579	398.677	306.829	380.795	290.631	333.439	350.324	303.264	465.715	365.108	323.276	364.331	286.977	374.402	299.1	354.321	363.027	325.447	375.447	457.907	134.56	163.636	197.453	187.669	228.361	175.846
345.961	399.588	304.863	381.701	289.017	332.307	350.378	302.362	469.122	367.197	323.915	363.82	282.409	374.008	294.324	353.285	361.971	324.704	379.209	452.113	134.721	162.517	197.353	188.631	229.148	175.312
346.119	398.523	306.455	380.057	289.82	333.13	349.561	305.855	463.667	365.814	324.818	363.529	280.818	372.012	293.444	352.826	360.144	327.081	381.229	452.178	135.624	163.072	196.605	188.328	225.508	172.378
350.871	403.265	309.837	383.76	292.074	336.905	352.774	305.662	466.314	366.064	326.564	363.485	285.068	374.08	297.124	353.338	362.455	326.61	381.778	455.645	137.267	161.547	195.738	188.03	225.316	170.66
348.63	400.556	310.324	384.58	293.418	336.466	353.772	306.55	464.963	367.122	326.497	365.523	287.227	376.087	298.104	355.391	364.307	327.575	381.97	456.814	135.934	161.79	196.43	187.147	224.968	171.948
346.096	401.91	310.784	381.601	293.107	337.186	351.694	307.266	467.902	369.839	325.803	363.928	285.727	374.443	297.684	353.808	362.847	325.763	383.92	458.701	135.212	163.709	194.746	187.185	229.662	177.308
351.013	400.878	310.916	383.283	293.976	336.98	353.101	309.895	470.534	371.772	327.422	366.61	290.113	378.891	300.344	356.711	367.026	326.586	385.478	459.748	135.337	166.476	196.755	187.549	231.214	178.779
354.374	403.298	313.074	385.877	296.648	339.214	355.722	310.225	469.808	373.505	330.071	368.171	290.909	379.229	303.504	358.173	367.79	329.739	386.123	458.898	139.712	166.79	197.396	188.335	231.931	179.779
355.254	405.491	309.126	389.057	295.705	337.045	357.508	308.849	471.801	371.122	331.616	371.901	292.522	385.532	304.724	361.629	373.325	329.375	382.173	457.384	137.452	163.335	197.678	189.248	232.009	179.349
350.962	400.516	305.316	382.577	290.082	332.897	351.319	305.431	466.159	368.517	326.94	368.047	289.432	378.883	299.9	357.874	366.952	323.965	380.041	457.271	137.708	161.434	196.453	187.157	231.424	179.365
347.955	396.355	304.118	378.996	287.533	330.841	348.086	305.832	466.74	368.158	323.052	363.284	285.909	372.423	296.22	353.271	360.912	322.553	380.822	458.056	135.259	162.616	195.761	188.207	230.854	178.363
346.759	393.097	304.487	376.674	288.32	330.159	346.814	304.132	467.455	367.592	323.067	363.014	283.182	371.52	295.3	352.682	360.006	322.071	378.274	455.907	135.282	160.172	194.179	187.2	230.675	178.065
342.075	393.323	300.961	374.423	285.246	327.72	344.285	302.142	464.527	367.392	320.515	360.334	281.455	367.577	293.44	350.126	356.378	322.918	377.518	453.131	133.069	163.465	194.791	187.507	229.887	177.57
343.519	394.484	301.355	376.209	285.779	328.336	345.648	302.574	467.509	362.458	323.493	360.378	280.955	368.214	292.58	350.1	356.789	321.271	375.858	451.168	134.056	163.293	194.444	187.913	230.643	177.618
345.466	396.581	306.105	377.774	288.607	332.318	347.64	301.665	462.758	362.433	324.739	362.257	283.295	369.737	293.94	352.038	358.287	325.541	375.787	450.897	136.019	162.727	194.786	187.988	226.825	175.032
346.331	399.258	306.737	380.05	290.123	333.542	349.659	301.345	461.859	364	325.993	362.601	283.409	370.573	294.28	352.353	359.048	326.271	378.853	450.981	135.431	160.182	195.701	187.38	226.728	174.192
344.962	397.645	306.224	378.364	288.139	332.71	347.873	302.898	463.607	362.558	324.47	361.605	285.205	369.591	295.64	351.718	358.42	321	378.193	455.907	134.394	161.556	194.705	188.174	228.512	176.871
345.933	396.386	307.894	380.483	290.786	333.532	350.169	303.883	466.376	365.819	324.83	363.124	283.999	370.784	294.544	352.884	359.268	322.2	378.479	454.919	132.855	164.233	195.172	187.842	229.936	176.892
347.692	398.644	310.802	381.387	294.245	336.251	351.937	306.35	464.769	368.069	324.852	364.127	285.158	371.866	298.284	353.908	360.751	327.988	382.418	458.685	135.049	164.314	196.275	188.26	230.075	175.737
349.151	399.289	307.341	380.742	292.016	333.98	350.757	304.822	467.206	368.185	327.837	365.171	287.044	375.329	298.404	355.061	363.709	325.282	381.798	458.919	135.387	161.465	196.215	189.046	227.918	174.598
345.557	396.967	306.091	379.767	289.835	332.42	349.374	305.431	467.397	368.002	324.837	362.11	282.181	370.827	292.724	351.767	359.029	323.576	380.413	462.227	135.906	161.253	196.266	187.943	230.464	177.539
347.045	396.709	307.025	377.721	290.049	333.008	348.092	305.827	469.527	368.285	325.718	362.857	286.113	370.66	296.524	352.925	359.461	322.847	382.26	459.049	136.091	160.566	195.493	186.896	231.634	180.082
347.827	400.386	306.367	379.776	289.491	333.606	349.263	307.391	463.22	366.26	327.845	365.212	284.499	373.055	296.524	354.767	361.494	326.188	381.133	456.629	135.771	163.283	196.283	186.544	230.343	177.237
346.286	399.612	304.657	378.11	287.909	332.167	347.626	303.228	462.506	364.644	323.479	363.127	282.499	371.873	293.984	352.693	360.108	323.353	378.803	452.442	133.151	164.172	195.565	188.788	226.62	173.065
344.128	394.451	304.433	376.788	287.45	330.513	346.596	305.041	463.78	364.794	322.375	362.056	282.363	370.318	293.024	351.743	358.642	325.871	379.94	452.853	135.48	163.001	196.625	186.673	225.266	173.191
346.917	398.387	308.579	383.247	292.434	334.598	352.557	304.66	465.856	368.775	324.836	363.196	285.659	373.488	295.84	353.162	361.758	323.459	379.838	456.308	135.708	161.323	196.543	186.768	228.363	176.419
347.135	401.806	310.079	384.155	292.508	336.654	353.183	305.518	466.61	368.592	325.455	365.551	283.977	374.149	295.04	354.994	362.199	324.824	380.233	458.533	135.532	162.434	195.949	187.768	228.95	176.26
349.436	402.355	311.842	384.481	294.402	338.065	354.039	306.376	467.043	363.392	327.403	366.459	289.136	378.473	301.74	356.453	366.882	326.082	379.178	461.093	134.606	163.283	195.842	187.847	228.955	177.02
349.18	401.677	306.368	382.661	289.975	333.981	351.338	302.558	465.047	364.5	325.097	365.189	289.955	376.954	301.58	355.453	365.568	326.929	377.716	460.505	136.241	163.404	195.735	188.296	228.048	175.329
348.053	395.806	307.5	378.636	288.779	333.084	348.269	303.061	464.303	367.558	324.202	365.064	286.25	374.085	297.16	354.865	362.465	325.165	380.883	457.224	138.681	164.424	195.709	188.861	227.129	175.027
347.812	400.806	310.079	384.937	293.451	336.364	354.019	305.503	469.043	368.925	326.858	365.784	287.659	377.149	298.26	355.674	365.233	325.329	379.98	456.234	136.324	161.212	196.372	187.336	230.605	177.26
347.586	400.065	311.803	382.117	294.311	337.374	352.443	306.34	465.513	367.825	326.06	366.179	287.182	375.16	299.5	355.956	363.731	324.388	381.721	452.925	135.94	162.929	195.667	188.474	230.393	177.557
350.617	400.516	307.895	383.611	292.27	334.729	352.742	303.305	469.531	365.408	327.082	365.53	288.341	376.292	300.16	355.541	364.792	322.588	377.792	452.327	136.773	162.505	196.06	188.385	230.173	176.691
347.326	398.676	305.486	379.278	290.409	332.485	349.245	302.584	462.814	363.977	325.197	364.597	285.976	372.675	298.644	354.423	361.492	326.235	380.123	451.205	135.693	164.524	195.573	187.661	230.553	179.227
347.055	397.87	305.802	378.081	289.68	332.476	348.206	305.005	465.948	368.485	323.734	362.431	283.317	371.415	294.904	352.193	359.858	324.435	380.519	448.99	134.193	163.19	195.094	187.508	232.34	179.142
347.649	396.322	304.71	378.998	287.893	331.251	348.209	305.919	465.143	369.46	324.928	362.313	283.954	370.906	294.164	352.173	359.314	326.071	380.555	454.261	136.846	161.594	196.338	188.105	229.584	176.48
346.198	395.483	305.696	374.943	287.934	331.709	345.539	303.325	466.8	368.51	321.219	359.516	281.158	369.405	292.064	349.375	357.722	321.282	377.737	453.373	137.045	163.978	198.137	187.483	229.205	177.04
347.22	394.483	303.775	375.194	287.073	330.055	345.414	302.188	466.399	366.227	324.607	362.06	281.226	369.291	292.544	351.599	357.698	323.588	379.854	452.756	133.642	160.019	194.902	186.189	229.491	176.354
345.333	395.676	302.604	375.332	285.942	329.569	345.123	303.396	463.349	365.435	323.405	361.013	282.726	367.433	293.144	350.881	356.211	321.459	379.209	454.046	132.305	163.039	194.599	187.311	227.333	174.271
344.491	397.58	306.986	378.646	289.45	333.233	348.503	305.497	465.674	366.885	324.547	362.333	284.181	370.707	293.884	352.22	359.103	322.353	379.6	456.859	135.767	162.029	194.902	185.959	229.096	176.129
346.822	399.128	307.394	381.738	290.54	333.971	350.918	306.909	465.89	365.685	325.562	363.283	285.113	371.874	296.744	353.167	360.525	323.576	379.443	457.392	135.471	161.908	194.851	187.548	228.929	176.366
348.669	401.71	307.539	384.184	290.344	334.822	352.471	306.558	466.581	370.092	325.754	365.176	286.886	374.338	297.62	355.044	362.749	326.047	380.162	456.766	135.139	162.929	196.107	188.484	228.594	175.805
346.278	398.935	305.579	380.833	289.852	332.626	350.086	307.503	465.682	369.575	324.866	364.703	284.364	374.626	295.68	354.306	362.701	324.012	381.188	456.598	134.787	161.97	195.132	188.394	228.333	174.976
344.992	395.323	302.658	378.305	286.131	329.505	347.155	306.482	465.856	366.375	323.037	364.213	284.682	373.915	293.92	353.921	361.831	324.8	381.472	455.215	134	163.111	196.303	188.354	228.262	175.652
346.173	398.677	307.447	382.573	290.369	333.879	351.413	306.442	472.011	367.342	325.522	364.233	283.273	373.053	294.54	353.756	361.193	326.224	380.508	457.925	136.551	163.263	194.889	188.744	231.13	177.932
347.797	398.387	308.145	379.653	292.328	334.29	350.141	304.614	466.888	365.558	323.515	364.439	285.341	372.221	296.82	354.203	360.831	326.2	381.325	459.897	135.157	162.939	196.38	187.361	229.54	176.903
348.677	399.806	307.105	382.766	291.852	333.963	352.042	302.898	467.827	366.508	328.246	365.791	288.818	376.249	299.26	355.829	364.619	326.647	379.99	460.318	135.153	162.111	196.034	187.824	230.496	178.153
344.624	396.129	306.237	376.908	290.689	332.28	347.77	303.437	462.52	364.992	323.157	363.017	284.841	371.189	297.86	352.9	360.112	325.141	380.315	456.701	133.366	163.354	195.829	188.3	228.535	176.84
347.368	399.484	307.842	382.615	291.795	334.393	351.922	302.772	467.242	363.983	326.007	363.243	285.909	372.879	297.46	353.235	361.486	322.894	378.944	455.86	136.088	162.848	196.406	187.878	229.983	177.424
349.574	400.642	311.168	380.319	294.123	337.09	351.189	303.056	461.004	363.484	325.299	365.554	288.004	373.556	299.978	355.519	362.443	325.694	379.214	457.902	138.047	163.48	197.406	188.531	227.303	174.971
349.544	397.867	309.418	380.607	291.549	335.044	350.511	301.914	465.373	363.825	326.568	363.328	284.708	373.453	296.538	353.154	361.835	323.176	379.843	456.603	135.089	162.753	195.359	187.738	227.778	174.993
346.853	398.287	307.194	380.771	288.697	333.586	349.655	303.772	462.322	367.4	325.635	363.865	284.572	373.468	295.378	353.604	361.672	325.647	380.285	457.341	136.168	163.359	196.825	186.174	227.253	175.027
346.883	398.577	307.852	380.118	290.27	334.137	349.754	304.939	464.921	366.45	326.53	364.419	285.163	372.88	296.138	354.163	361.289	325.165	379.757	456.323	135.084	164.197	196.449	188.792	228.967	176.935
346.815	399.835	307.905	381.118	291.057	334.539	350.682	306.797	468.427	368.867	328.038	363.919	285.549	374.297	296.758	353.778	362.585	325.918	381.63	459.313	137.515	164.319	196.355	188.428	230.707	178.424
350.056	400.577	310.26	382.306	293.139	336.427	352.173	306.812	469.394	369.442	328.359	367.845	288.822	376.275	299.978	357.619	364.751	325.706	381.539	455.631	138.367	164.531	195.364	188.512	231.091	177.616
351.101	401.803	307.352	384.164	292.401	334.717	353.153	304.487	471.019	368.059	328.135	366.031	290.095	376.994	300.958	356.204	365.509	321.694	377.244	453.453	137.135	160.319	196.086	188.17	230.622	177.654
348.244	399.609	306.47	380.9	291.164	333.455	350.574	303.695	466.239	368.125	324.157	363.973	286.208	373.204	298.418	353.91	361.908	321.671	379.585	453.323	136.395	162.218	196.261	188.541	230.061	178.268
347.113	400.161	306.539	380.573	290.279	333.664	350.058	304.34	466.628	364.242	325.172	363.689	283.409	371.883	295.12	353.3	360.287	322.376	377.102	450.607	135.653	160.808	195.846	187.81	230.159	176.861
347.218	398.194	306.882	378.72	289.303	333.336	348.501	303.513	463.892	365.242	323.052	364.257	283.182	372.359	294.32	353.765	360.571	323.459	378.853	449.72	134.523	162.879	194.073	186.092	226.377	173.168
346.632	395.516	306.737	379.682	289.557	332.458	349.224	304.898	465.159	366.958	325.202	362.689	286	373.406	296.46	352.765	361.782	323.506	378.756	453.262	133.255	163.808	196.222	187.758	225.88	171.672
343.835	394.871	305.75	375.531	288.59	331.57	346.15	304.467	464.704	367.633	322.918	359.74	283.477	368.577	294	349.871	357.311	323.447	379.66	455.785	136.292	163.121	196.406	187.493	227.156	175.338
344.947	398.484	303.934	380.054	288.287	331.327	349.042	303.746	465.646	368.317	322.44	362.155	281.091	369.399	292.38	351.665	357.764	324.165	379.878	458.86	136.144	162.071	195.47	186.021	230.24	179.005
347.88	398.903	308.211	380.393	291.074	334.486	350.208	305.274	465.426	366.525	325.567	362.652	284.227	370.936	295.36	352.503	359.52	323.494	380.812	457.991	134.972	163.343	195.667	187.324	229.216	177.859
347.812	400.194	306.776	382.904	289.844	333.841	351.454	305.371	467.542	365.717	325.403	364.574	285.636	373.359	298.14	354.359	361.997	327.294	380.802	458.991	135.94	163.04	196.38	189.361	228.777	177.253
346.88	396.452	305.237	378.51	288.934	331.664	348.238	302.569	463.679	364.333	323.963	363.52	284.227	373.292	296.14	353.259	361.637	324.753	379.005	458.318	134.611	163.121	195.748	188.07	227.231	175.419
346.055	395.604	306.638	378.617	289.544	332.414	348.515	303.345	462.693	366.192	323.84	365.109	282.546	373.572	293.996	354.425	361.551	326.459	380.529	457.296	137.59	161.147	196.589	187.271	225.843	173.061
348.077	400.185	308.638	383.467	290.61	335.161	352.085	305.31	465.375	367.875	326.399	364.407	285.251	375.54	295.876	354.163	363.506	327.082	381.168	456.735	134.108	163.773	195.687	187.367	227.237	174.127
345.521	399.637	308.02	380.885	290.413	334.563	350.31	303.579	465.982	367.934	323.825	363.441	282.774	372.682	293.956	353.001	360.79	325.118	382.59	456.744	134.9	165.753	196.038	189.247	230.286	178.495
349.213	401.443	311.296	381.692	293.019	337.414	351.725	306.421	469.895	369.975	325.616	366.525	287.092	375.967	297.636	356.245	364.135	326.565	383.539	455.127	135.502	164.531	195.944	189.273	231.321	177.966
350.092	404.637	311.823	385.136	295.339	338.713	354.789	308.178	469.588	368.542	328.884	367.893	289.524	377.949	301.296	357.751	366.37	327.271	382.194	458.053	137.849	164.925	196.957	188.31	231.302	178.46
351.017	401.475	307.494	383.483	292.388	334.722	352.697	307.635	470.993	368.225	328.213	367.981	289.751	378.739	300.976	357.857	366.993	323.271	380.097	457.866	137.4	162.723	196.444	189.118	231.239	178
349.461	399.83	306.454	382.061	290.437	333.507	351.096	305.34	468.469	368.467	327.011	366.157	289.887	376.081	300.816	356.286	364.712	321.741	378.031	456.202	135.117	160.208	195.965	188.843	230.82	177.618
347.626	395.766	304.691	376.931	288.323	331.077	346.986	305.761	466.801	366.225	323.787	362.376	285.137	369.404	296.016	352.381	358.319	322.753	378.574	456.249	135.247	163.571	196.247	188.214	230.436	178.149
346.023	397.032	303.579	379.619	288.148	330.654	348.706	303.761	466.072	365.55	323.336	361.578	283.455	371.064	294.74	351.468	359.535	321.165	376.173	453.972	134.532	164.293	195.752	188.146	230.169	175.214
344.902	394.903	305.684	376.205	289.377	331.533	346.861	304.071	462.967	363.867	324.157	361.709	282.227	368.918	293.68	351.424	357.553	324.459	378.066	452.43	136.394	162.697	195.808	187.986	227.525	174.594
344.038	393.871	304.316	377.059	286.393	330.262	346.418	302.812	467.329	365.625	324.687	362.324	282.523	370.409	293.78	351.997	358.834	324.188	379.888	452.112	135.634	159.667	194.966	186.739	227.791	172.893
344.91	394.839	303.842	374.828	286.959	330.206	345.133	303.061	464.888	363.417	323.403	362.132	282.886	368.868	291.98	351.876	357.254	323.741	379.376	455.271	134.083	160.869	194.487	186.129	226.998	175.282
345.805	396.387	304.355	379.084	287.328	331.019	348.075	303.706	464.715	366.358	324.754	361.747	283.636	370.224	294.46	351.638	358.779	324.082	381.203	458.421	135.491	163.01	196.385	186.519	228.049	175.626
346.556	397.29	308.816	380.749	292.172	334.449	350.814	305.487	467.534	366.2	324.985	362.297	283.182	372.039	295.32	352.059	360.45	323.294	379.335	459.355	133.042	163.727	195.504	186.873	229.614	177.475
347.564	400.935	310.316	382.054	292.902	336.57	351.925	304.629	466.274	369.358	326.418	364.936	286.045	373.665	297.82	354.726	362.208	325.365	383.056	460.355	136.472	164.354	196.607	187.577	230.139	178.53
349.256	402.161	311.395	382.967	295.664	337.692	353.463	304.812	464.628	368.008	327.746	367.858	290.341	379.004	302.62	357.826	367.465	326.224	379.787	454.533	136.597	163.04	196.111	189.817	230.313	179.127
352.075	402.71	309.553	381.824	292.91	336.542	351.776	305.35	466.296	367.333	330.351	367.26	290.523	375.349	303.38	357.329	364.477	329.471	384.701	457.598	136.273	164.323	195.269	186.92	227.814	179.197
349.383	398.032	307.671	378.883	291.59	333.85	349.382	305.122	463.863	364.8	327.306	365.872	288.455	374.093	299.84	355.853	362.876	324.659	379.898	450.131	135.255	161.677	193.41	187.162	226.71	177.02
350.397	399.716	307.852	382.427	292.948	334.467	352.188	308.037	460.775	366.071	327.26	365.977	286.39	376.298	299.448	355.677	364.689	325.712	379.826	450.868	134.56	161.797	195.512	187.291	225.22	174.137
348.758	399.006	306.813	380.569	292.579	333.523	350.833	307.636	462.707	365.088	326.394	366.416	286.163	375.505	299.328	356.03	363.998	325.724	382.08	451.111	134.463	162.938	194.328	186.64	226.733	174.49
349.435	398.619	305.589	381.904	289.85	332.542	350.794	308.037	464.216	365.946	325.67	364.443	283.072	375.081	294.908	353.912	362.97	323.877	380.704	452.298	134.476	164.807	195.926	187.436	227.354	176.329
346.713	395.232	305.102	377.008	289.415	331.215	347.407	308.692	461.367	367.729	322.991	362.987	282.026	372.476	295.068	352.51	360.783	323.971	382.126	453.551	134.768	163.231	194.247	186.542	225.917	174.546
348.405	397.458	305.931	381.987	290.21	332.448	350.972	308.194	461.775	365.988	326.588	363.869	282.481	373.046	294.748	353.336	361.218	325.041	381.41	452.065	132.49	162.978	193.93	186.591	227.5	176.541
346.427	395.555	304.378	378.753	289.104	330.794	348.456	307.007	460.053	366.571	323.947	362.744	281.776	371.316	295.008	352.265	359.789	324.23	381.552	453.513	133.754	162.443	193.653	186.941	226.562	175.375
346.202	395.297	306.839	376.695	290.997	332.467	347.733	307.854	460.158	364.796	325.469	363.977	280.685	372.433	293.648	353.198	360.532	324.335	380.638	454.139	133.291	162.746	194.554	187.694	225.808	175.561
344.645	394.329	305.181	375.05	288.981	331.009	345.963	307.484	459.472	365.663	325.118	362.94	283.935	372.736	295.528	352.715	361.073	324.23	380.263	454.681	133.731	161.675	193.798	186.239	225.323	174.984
343.338	393	304.868	373.172	287.131	330.402	344.094	305.538	461.105	365.942	323.239	361.524	283.295	369.06	292.98	351.4	357.568	323.294	380.442	452.336	133.532	160.101	194.876	186.268	225.26	175.338
343.03	394.258	304.632	374.657	288.32	330.598	345.479	306.183	460.56	366.892	322.313	361.111	281.295	369.473	292.78	350.782	357.888	323.871	380.518	454.822	132.565	162.121	194.932	185.995	225.383	174.582
346.955	395.839	308.539	376.904	289.902	333.832	347.501	306.777	461.26	366.733	325.164	364.743	286.409	372.619	297.28	354.606	361.239	325.118	382.878	454.065	132.097	163.384	194.876	186.338	224.879	172.992
345.639	395.484	306.053	378.213	288.287	331.963	347.823	305.792	461.365	367.875	322.724	362.456	283.477	372.651	294.34	352.235	360.822	324.776	382.279	457.626	133.634	163.374	195.15	186.34	225.793	175.379
344.737	395.097	306.855	377.808	289.459	332.421	347.95	307.447	463.733	363.667	325.716	362.757	283.136	371.808	293.72	352.453	360.012	325.576	380.574	459.935	135.306	161.889	195.103	187.796	226.286	175.032
344.677	396.516	306.039	378.381	289.385	332.252	348.305	304.858	459.845	366.05	325.866	364.193	284.75	372.409	295.4	353.912	360.776	326.306	380.574	461.308	134.995	161.798	195.415	186.2	223.924	173.465
344.767	396.065	303.197	377.414	286.508	330.103	346.693	304.081	462.162	363.5	325.493	362.226	283.023	370.445	293.14	351.976	358.767	324.976	379.807	454.28	133.949	163.182	195.577	186.453	225.354	175.098
343.008	396.71	304.474	376.515	288.73	331.196	346.848	306.533	458.563	364.6	324.918	362.466	283.136	370.922	293.98	352.2	359.299	324.035	379.665	456.224	132.519	165.434	194.782	186.826	225.406	173.949
346.957	399.357	306.988	380.555	290.522	333.749	350.128	309.969	463.657	367.521	326.302	364.73	283.784	375.113	295.035	354.255	363.017	329.015	384.038	456.501	132.371	163.58	194.82	186.179	227.797	177.391
349.927	398.583	311.554	380.04	294.022	336.767	350.97	310.725	464.227	371.929	328.504	366.092	289.693	377.035	301.135	356.205	365.57	328.921	386.328	459.155	136.269	163.692	195.23	186.783	227.473	177.075
353.092	402.389	310.409	383.446	295.62	337.057	353.765	311.202	466.53	371.529	331.28	369.477	291.761	381.017	304.235	359.42	369.419	327.885	384.074	459.118	136.426	161.954	195.983	187.637	226.974	176.299
349.746	400.841	306.554	385.367	291.956	333.87	353.799	308.527	465.158	365.479	327.295	369.261	286.716	380.64	299.755	358.579	368.422	327.262	380.018	454.632	136.861	161.358	197.534	188.346	228.625	178.518
347.904	398.454	306.343	381.71	290.997	333.029	351.054	307.304	459.22	365.196	325.787	366.551	281.852	376.045	295.955	355.591	363.947	325.097	380.713	448.127	133.81	161.257	193.619	187.294	226.193	177.732
351.453	401.744	306.843	384.003	290.981	334.338	352.566	306.197	462.18	365.213	326.362	366.095	284.148	375.803	296.775	355.491	363.866	323.215	381.206	450.744	133.486	162.55	193.607	187.616	226.363	176.469
348.611	397.357	306.501	380.078	291.153	332.824	350.026	306.639	459.227	365.496	323.526	364.791	285.284	373.045	298.275	354.502	361.751	323.956	381.526	455.006	134.523	162.883	193.85	185.893	226.609	175.839
348.664	397.809	305.672	378.701	290.383	332.366	348.854	307.106	460.956	366.054	324.452	364.859	281.898	374.583	295.555	354.123	362.645	322.779	382.008	450.866	133.204	164.308	194.974	186.867	225.187	175.689
345.91	396.484	304.895	378.251	287.598	331.43	347.615	304.305	458.079	364.692	324.313	361.416	283.045	370.69	295.22	351.274	359.29	324.871	380.03	450.131	133.931	164.404	194.876	185.779	224.429	172.873
344.797	395.516	306.539	376.121	290.074	332.318	347.042	304.538	463.588	364.458	323.44	362.419	282.045	370.274	293.56	352.018	358.686	322.765	380.787	450.411	134.542	161.141	193.842	186.38	227.593	175.764
344.805	395.806	305.75	377.092	289.869	331.841	347.615	307.726	463.516	365.667	326.336	362.946	284.318	371.683	295.86	352.771	360.23	325.247	380.68	454.355	133.306	161.061	194.321	187.887	225.246	173.058
345.008	394.71	304.5	375.448	288.057	330.636	345.914	306.325	460.195	367.375	324.978	361.922	284.455	370.431	294.42	351.897	358.949	323.859	381.218	453.785	134.602	161.404	194.479	185.897	225.581	175.771
343.782	393.903	303.132	375.828	286.131	329.43	345.515	308.02	459.718	365.725	322.702	361.706	281.386	370.836	291.64	351.312	358.873	324.329	380.909	454.065	132.468	161.859	194.705	188.277	226.969	177.287
347.684	395.645	305.013	375.527	287.852	331.271	345.898	305.888	460.094	363.583	324.619	363.639	284.068	371.181	294.72	353.341	359.631	324.776	378.898	453.935	133.454	163.889	195.355	187.547	226.365	176.01
344.797	396.839	305.197	376.979	288.459	331.748	347.064	303.127	458.455	363.917	327.067	363.105	284.705	370.708	296.26	352.959	359.462	325.341	379.147	453.738	136.718	164.616	195.372	186.258	226.008	175.058
343.782	394.29	305.316	377.46	288.049	331.093	347.244	304.609	460.87	363.492	324.052	364.105	283.068	373.228	292.58	353.618	361.045	322.506	379.777	452.439	133.264	161.061	194.987	186.768	226.575	176.638
345.692	396.322	306.802	378.454	289.834	332.737	348.504	305.503	458.648	366.094	325.293	364.783	283.885	373.247	295.164	354.314	361.452	325.035	380.778	452.7	133.273	162.586	194.334	186.223	226.441	176.373
348.76	398.289	308.775	378.91	292.318	334.709	349.646	306.756	459.341	367.002	324.464	365.354	285.999	374.856	298.604	355.084	363.337	325.129	381.052	453.775	133.445	162.314	193.368	185.993	226.385	176.093
349.887	398.612	307.078	378.759	290.654	333.597	348.984	305.442	461.449	365.377	327.464	366.036	286.385	375.034	298.024	355.728	363.401	323.988	381.509	454.345	134.079	163.081	194.291	187.099	226.884	175.366
344.812	394.805	304.696	376.006	288.466	330.803	346.421	306.482	460.222	364.852	323.412	363.337	283.976	372.464	295.784	353.067	360.881	323.965	382.062	450.831	134.028	163.061	193.996	187.242	226.365	175.546
343.444	393.805	304.696	374.751	287.957	330.513	345.419	307.264	460.045	366.335	323.449	361.583	281.613	369.197	293.284	351.234	357.73	322.965	381.712	451.672	131.482	162.667	195.312	187.193	225.587	174.613
346.121	396.128	307.946	375.428	291.195	333.494	346.962	306.416	459.605	365.344	325.718	363.631	282.249	370.592	294.324	353.099	359.071	325.365	381.666	450.906	134.815	161.596	195.154	185.702	224.277	173.297
346.301	397.257	304.473	377.968	287.933	331.354	347.54	304.624	462.258	364.81	324.531	362.435	282.044	371.012	292.564	352.031	359.162	323.118	379.017	454.224	134.01	160.546	195.607	186.228	226.028	175.028
343.391	393.773	305.46	375.617	288.351	331.046	346.125	307.878	461.883	367.085	323.106	361.705	281.135	369.261	292.104	351.278	357.606	324.447	382.301	455.149	133.519	160.324	194.923	185.667	226.353	176.755
347.571	397.419	306.158	379.113	289.869	332.598	348.953	308.533	464.09	368.008	324.716	363.226	286.227	372.057	296.9	353.262	360.704	324.659	383.213	452.654	133.773	162.808	195.671	185.324	227.678	177.1
348.992	396.194	306.553	378.665	291.262	332.523	349.127	310.076	463.372	369.55	326.679	364.622	288.068	374.05	299.98	354.715	362.861	327.318	382.299	457.925	136.069	162.697	195.222	186.779	225.83	175.048
347.744	398.516	305.474	379.619	288.656	332.43	348.878	305.03	463.632	366.642	325.731	363.916	286.159	372.573	297.34	353.853	361.208	324.847	381.442	457.551	132.972	164.01	195.282	186.979	227.237	174.874
343.12	393.677	304.816	375.833	286.689	330.561	345.706	305.284	460.78	364.758	323.373	362.125	281.409	370.993	292.44	351.679	359.127	323.035	380.741	456.636	133.819	163.051	193.761	186.545	225.778	174.868
345.857	396.903	307.197	378.841	289.77	333.187	348.74	307.36	462.859	365.25	325.351	363.419	281.909	371.947	293.18	352.871	360.048	323.024	381.274	457.411	134.454	162.131	194.744	187.08	227.132	176.008
347.18	395.484	308.303	376.941	291.459	333.561	348.053	306.898	459.91	365.108	324.858	363.757	286.25	372.06	297	353.726	360.722	324.624	379.599	452.832	133.315	162.929	193.658	186.371	226.558	176.854
347.511	396.097	306.382	379.485	290.27	332.374	349.335	304.289	460.347	362.367	326.978	365.429	285.864	374.142	297.62	355.132	362.583	321.788	376.655	452.234	134.704	164.081	194.389	186.646	226.624	177.428
344.955	395.129	303.566	376.188	287.877	330.093	346.343	304.741	456.78	363.5	323.44	365.118	284.068	373.569	296.18	354.629	361.879	322.235	377.152	452.71	133.199	163.04	193.816	187.824	224.334	175.192
344.421	395.773	302.486	377.332	285.826	329.513	346.408	303.599	457.571	363.585	322.502	362.252	282.522	372.325	293.504	351.934	360.42	323.082	378.935	450.989	132.398	162.088	194.266	186.703	226.689	177.262
345.542	396.934	305.052	376.834	287.63	331.672	346.687	304.827	458.112	366.652	325.748	362.925	281.772	370.155	292.684	352.423	358.453	326.235	381.22	453.092	135.57	160.937	195.044	185.999	225.514	174.922
345.489	398.709	306.604	379.228	289.564	333.289	348.926	305.061	457.419	364.36	324.793	364.266	282.931	373.468	294.784	353.74	361.583	326.082	380.215	450.765	133.662	162.856	195.394	186.71	224.047	173.401
347.639	403.644	307.078	381.65	289.13	335.055	350.383	305.411	459.657	366.252	324.8	365.083	283.044	373.528	293.144	354.467	361.387	324.447	382.108	452.391	133.986	161.351	194.467	185.424	222.793	171.603
346.677	398.483	306.617	377.562	288.916	333.233	347.604	306.964	458.564	367.035	323.972	362.178	280.908	372.436	291.484	351.661	360.208	322.776	382.169	452.353	133.385	161.998	194.463	186.236	225.356	174.684
346.902	397.676	307.867	378.345	291.408	333.887	348.964	309.02	460.946	366.127	325.128	364.323	284.476	373.51	295.764	353.99	361.767	324.318	381.534	454.895	131.699	163.503	194.194	187.926	228.891	177.325
346.594	396.967	307.696	378.299	291.433	333.56	348.942	309.152	461.802	368.635	326.427	365.046	286.476	375.119	297.344	354.878	363.371	325.671	384.199	454.353	135.898	162.967	194.783	187.438	227.728	178.114
350.73	399.805	307.407	381.504	292.187	334.177	351.319	309.274	465.961	368.544	328.315	367.11	289.158	376.731	300.864	357.023	365.272	324.635	382.397	451.456	135.287	161.806	195.608	187.71	228.958	177.739
350.211	398.71	305.671	381.611	291.418	332.626	351.13	306.599	463.469	368.442	327.776	368.591	288.614	376.833	300.2	358.241	365.257	324.906	382.457	455.514	134.963	160.677	196.128	187.805	228.226	178.161
345.534	392.613	305.342	376.163	289.115	330.626	346.745	306.949	461.025	367.05	324.112	365.057	284	373.662	296.76	354.568	362.045	323.6	382.919	455.393	135.079	161.737	195.427	186.932	227.158	177.464
344.519	391.29	304.382	373.615	287.639	329.561	344.56	305.665	462.408	366.083	322.179	363.588	283.045	371.851	294.68	353.165	360.193	323.4	381.269	452.944	133.875	162.576	193.679	186.88	227.58	177.085
342.752	394.774	302.395	375.803	284.795	329.159	345.047	304.635	460.83	364.475	322.873	360.672	279.227	367.79	291.2	350.132	356.221	321	377.782	453.234	133.981	161.879	194.65	185.542	225.202	174.258
340.985	392.742	302.026	372.941	285.246	328.308	343.305	303.168	458.31	363.767	321.522	358.436	277.75	365.779	289.7	347.994	354.287	321.882	377.396	452.514	131.028	164.111	193.846	186.127	223.826	172.672
343.398	394.871	304.395	375.121	287.328	330.607	345.452	305.431	460.112	365.133	323.537	359.676	281.864	367.406	292.4	349.606	356.076	323.294	379.239	454.925	133.898	162.414	193.094	186.838	224.83	173.9
345.594	395.065	306.579	375.485	289.451	332.215	346.41	305.015	461.079	360.658	325.343	362.226	284.114	369.502	294.34	352.118	358.148	323.588	379.096	452.916	133.394	162.444	194.081	186.284	226.234	174.905
347.451	399.548	308.487	379.414	291.123	334.869	349.576	305.558	459.693	362.142	325.687	363.047	285.455	372.085	297.38	353.006	360.801	327.459	381.386	451.047	133.519	163.434	195.111	186.5	224.828	174.647
346.537	396.964	308.669	379.515	291.769	334.249	349.861	304.767	459.021	364.124	325.455	362.889	286.662	373.018	297.098	353.024	361.549	328.2	381.677	450.602	135.448	161.653	196.007	185.592	223.671	173.783
346.063	395.48	306.09	377.222	289.228	331.988	347.484	305.711	462.273	363.299	325.268	364.497	285.957	374.232	296.278	354.333	362.456	327.071	380.834	453.48	133.031	165.229	195.528	187.884	227.062	177.021
347.364	396.674	305.879	379.728	289.859	332.184	349.357	306.99	461.775	367.308	328.014	365.764	286.071	374.349	296.738	355.45	362.625	326.176	381.606	455.079	134.707	162.815	195.887	187.635	226.947	175.894
349.71	398.029	307.8	378.849	291.982	333.941	349.493	309.071	460.916	367.283	327.656	366.433	285.662	375.627	297.538	355.98	363.83	323.765	381.438	454.181	135.55	163.693	194.913	186.884	226.59	176.318
351.582	398.964	307.603	379.234	291.237	334.072	349.495	305.619	461.789	365.966	325.955	364.879	286.23	373.826	298.238	354.7	362.407	321.976	380.317	451.303	134.29	162.976	194.456	187.107	226.076	176.41
346.041	398.964	305.116	375.858	288.614	332.305	346.374	303.533	458.8	366.908	323.402	364.352	282.457	371.324	293.978	353.753	359.64	322.706	380.85	451.191	133.841	162.36	195.785	186.426	223.56	172.581
343.101	396.383	304.748	375.146	287.253	331.296	345.443	304.391	458.522	364.733	322.432	361.521	282.821	368.908	293.338	351.335	357.492	323.082	381.646	454.041	134.503	162.764	194.379	186.87	225.1	172.734
346.559	396.867	307.656	377.95	290.564	333.502	348.418	307.35	463.909	367.124	326.149	364.288	283.639	373.481	294.658	353.85	361.574	323.271	382.012	455.49	134.212	162.502	194.443	187.053	227.579	177.255
346.654	397.161	307.447	379.218	291.295	333.439	349.504	308.518	462.614	368.675	326.239	365.831	285.864	374.925	297.32	355.482	363.202	325.059	383.274	458.766	134.287	162.697	194.325	185.744	227.953	177.438
349.256	398.129	308.039	380.577	292.754	334.14	350.898	309.797	463.711	368.933	327.261	367.554	288.364	376.925	300.42	357.306	365.369	326.412	384.02	454.879	135.421	161.626	194.821	187.19	228.078	177.615
351.857	399.613	306.263	382.916	290.689	333.308	351.748	307.02	465.527	366.567	326.716	366.72	286.273	376.918	298.36	356.309	365.051	323	379.888	454.636	134.583	162.374	194.568	186.824	227.305	176.523
345.18	397.581	303.039	378.498	286.402	330.43	347.374	304.569	459.827	365.025	322.515	362.253	281.682	372.046	294.2	351.826	360.287	321.682	378.081	452.71	133.579	163.697	195.085	188.103	224.632	173.691
342.541	398.774	305.053	377.644	286.754	332.206	346.928	305.949	457.946	362.658	322.56	362.01	280.591	367.943	290.48	351.474	356.242	324.459	378.853	454.009	135.931	162.141	195.641	187.291	223.406	172.574
345.008	394.419	306.658	376.075	289.238	332.084	346.729	304.787	459.993	363.3	324.276	362.547	281.045	370.989	292.88	352	359.19	323.082	379.569	454.71	133.954	161.798	193.47	186.092	225.284	175.66
344.173	393.097	307	376.544	290.049	331.944	347.313	306.34	459.596	365.842	323.537	362.074	282.795	371.886	293.76	351.815	360.085	323.776	380.289	455.561	133.023	163.545	193.923	186.04	226.889	176.273
344.165	394.516	306.618	377.038	289.557	332.084	347.474	306.096	460.051	364.5	324.5	363.784	282.955	372.733	295.04	353.324	360.997	326.435	380.782	456.196	133.389	163.727	193.897	186.5	224.507	175.025
345.675	395.924	304.509	380.063	288.43	330.993	349.095	304.817	461.569	366.634	325.602	363.626	284.544	374.567	295.654	353.392	362.647	322.553	377.276	453.435	132.873	163.028	195.338	187.02	225.647	174.137
344.269	393.666	303.561	376.64	286.774	329.666	346.27	307.213	461.187	368.675	325.893	364.282	283.703	371.001	294.174	353.854	359.396	323.694	381.474	454.248	133.062	161.048	194.967	187.024	227.094	177.65
345.93	393.892	305.509	376.879	289.004	331.115	347.181	308.924	463.598	367.1	324.408	364.795	284.294	372.795	294.634	354.378	360.989	323.447	382.667	454.08	134.262	162.543	195.736	188.179	227.776	177.427
349.126	398.343	307.667	379.699	291.168	333.937	349.78	307.675	461.49	368.609	327.438	365.427	287.272	375.613	298.714	355.313	363.998	324.624	382.489	452.547	134.16	163.654	195.193	187.358	227.056	177.436
349.615	400.956	307.364	381.034	291.332	334.479	350.719	307.071	461.537	366.009	326.721	366.701	287.703	376.471	299.434	356.478	364.834	325.388	380.276	452.566	134.609	163.25	195.693	185.541	224.162	173.601
345.833	396.053	303.825	377.276	287.471	330.544	346.926	304.868	459.912	363.917	325.214	363.035	282.999	371.3	294.634	352.678	359.72	321.435	380.966	452.865	134.053	163.442	195.83	187.071	227.076	175.41
345.404	396.053	305.456	374.557	288.037	331.703	345.317	306.299	458.844	363.784	322.811	361.346	280.794	369.674	292.334	350.922	357.992	323.247	381.469	454.089	132.632	164.634	195.078	187.557	224.883	174.3
344.186	395.214	304.68	374.54	288.201	330.909	345.361	305.371	459.587	364.034	321.938	361.214	279.658	369.019	292.034	350.66	357.39	321.047	381.027	453.538	134.734	164.199	194.907	186.168	226.444	175.927
345.444	394.548	306.421	374.883	289.107	331.953	345.895	306.381	459.303	366.242	324.298	361.912	279.659	368.302	291.78	351.268	356.743	323.894	381.558	451.944	133.019	163.101	193.778	187.228	225.389	175.62
347.977	401.387	306.934	379.427	289.484	334.299	349.03	305.127	458.57	363.8	324.858	362.848	284.432	370.331	295.2	352.7	358.982	327.353	380.614	452.486	135.458	162.444	195.192	186.549	223.094	172.981
345.985	397.903	304.75	379.272	287.361	331.738	348.211	304.731	462.798	364.375	324.918	362.47	283.25	371.431	293.84	352.218	359.71	324.706	380.584	452.925	133.861	160.343	194.611	186.709	225.663	173.711
344.857	399.29	305.171	380.05	288.41	332.439	349.08	306.03	459.671	363.183	325.537	363.071	283.386	371.178	294.46	352.759	359.589	327.706	381.335	457.187	134.403	162.354	194.987	186.721	223.767	171.236
347.977	399.484	309.632	379.695	292.287	335.664	350.155	305.777	463.155	364.35	327.254	364.966	285.727	373.957	296.54	354.712	362.263	324.953	381.853	456.019	134.079	163	194.427	186.528	226.929	176.044
346.714	397.032	310.592	379.745	294.164	335.636	350.823	304.401	462.448	367.008	327.276	366.419	286.614	375.085	298.92	356.091	363.58	327.247	383.787	454.804	135.287	162.051	195.389	188.143	227.64	179.11
351.338	399.935	311.039	381.381	295.18	336.794	352.249	307.213	465.614	369.142	329.291	368.23	291.409	379.37	302.26	358.288	367.722	328.259	385.284	456.748	135.889	161.273	195	187.77	228.898	178.516
351.195	400.065	306.224	382.849	292.008	333.411	352.15	307.548	463.621	368.233	328.575	369.574	291.159	381.555	303.32	359.426	369.737	327.553	381.36	453.794	137.685	161.354	193.658	186.918	227.988	177.518
348.288	397.448	303.508	380.349	289.165	330.724	349.533	306.543	465.227	367.136	327.952	369.506	289.511	380.408	300.628	359.154	368.357	324.494	379.311	450.715	134.727	161.83	193.655	187.18	227.842	177.901
344.491	394.674	303.745	376.006	287.779	330.088	346.189	305.878	458.404	366.427	323.497	364.057	283.829	372.443	295.148	353.675	360.768	323.365	379.875	449.435	133.931	164.729	195.061	187.258	226.684	175.212
344.882	391.351	303.613	371.742	286.911	329.032	343.073	305.624	458.198	364.677	322.572	361.472	280.965	367.799	292.168	351.054	356.375	322.447	378.575	447.5	134.176	162.638	195.753	186.802	225.783	175.693
345.845	397.061	306.218	375.88	288.763	332.537	346.438	304.401	457.975	364.294	323.669	361.776	281.034	369.404	293.008	351.328	357.865	321.965	376.85	449.192	133.875	162.456	195.441	185.288	224.615	173.584
343.198	391.093	303.403	371.634	286.689	328.808	342.926	305.497	458.874	363.352	319.213	359.935	278.875	368.283	290.328	349.445	356.508	320.635	380.2	451.584	132.732	162.991	194.958	186.986	224.976	174.487
343.694	393.577	303.692	376.299	286.952	329.733	346.103	306.01	461.841	363.777	324.139	361.59	281.875	368.703	292.668	351.275	357.218	321.388	380.306	453.696	133.676	163.537	194.778	185.427	225.517	174.424
346.063	394.577	306.179	375.993	289.976	331.789	346.923	308.726	458.787	366.227	325.049	361.861	282.67	369.579	295.228	351.613	358.348	323.647	382.621	455.201	133.079	166.598	194.689	185.558	225.753	174.99
349.469	400.771	309.192	381.818	291.599	335.724	351.328	306.254	463.585	365.994	328.392	364.901	285.852	372.468	298.348	354.672	361.272	322.976	381.921	455.07	133.774	162.486	195.484	188.809	225.574	174.589
346.797	398.323	306.632	378.372	288.41	333.196	347.97	303.594	460.267	364.2	323.888	364.611	280.886	371.947	292.32	353.776	359.918	324.588	379.594	456.187	134.338	162.232	193.953	187.331	223.317	172.333
345.805	397.452	305.434	378.435	287.443	332.093	347.684	305.447	459.592	364.108	324.291	363.189	283.75	372.484	292.58	352.909	360.414	324.106	379.904	456.794	132.236	161.646	194.778	186.655	224.126	172.195
344.008	397.839	309.513	378.975	290.73	335.103	349.152	307.254	461.646	366.683	323.343	361.49	283.523	371.224	294.7	351.4	359.665	323.376	381.071	457.804	133.565	162.556	194.88	187.049	225.78	176.345
347.932	395.323	308.513	378.218	291.516	333.664	348.917	308.508	463.588	367.167	325.858	364.466	285.773	373.559	296.9	354.282	361.979	325.012	382.396	459.421	131.875	164.202	194.641	186.131	228.49	178.739
347.842	398.774	307.934	381.841	292.361	334.252	351.601	308.665	462.072	369.583	325.91	366.172	287.25	376.936	299.36	355.959	365.218	326.071	382.619	462.271	136.505	163.03	194.85	185.707	227.267	177.217
348.256	398.71	305.408	382.117	290.336	332.439	351.1	307.162	464.516	368.633	327.53	368.946	287.682	379.249	298.7	358.429	367.082	323.918	379.883	455.738	134.324	163.657	195.077	186.85	227.464	178.309
345.722	397.161	302.355	378.276	286.631	329.822	347.305	305.416	462.531	365.933	323.806	365.061	283.114	374.267	295.22	354.456	362.326	323.165	378.015	450.57	134.213	160.99	195.966	188.089	227.715	176.789
343.383	393	301.382	374.13	285.533	327.925	344.188	305.35	460.061	363.083	321.097	360.524	280.273	368.975	292.82	350.138	357.471	321.059	378.685	450.121	133.644	163.798	193.564	186.397	226.118	175.222
344.417	391.535	300.711	374.514	285.448	327.024	344.413	303.736	458.14	363.384	322.163	360.584	280.541	368.394	292.47	350.226	356.925	320.988	378.25	451.153	133.147	162.795	195.116	187.05	226.02	176.073
343.59	392.696	302.146	374.28	285.743	328.38	344.358	305.188	458.147	365.759	324.044	361.219	281.587	368.042	292.43	350.914	356.62	323.847	381.828	450.836	134.901	161.735	193.539	186.109	226.756	175.825
344.552	393.728	306.29	374.221	289.3	331.623	345.521	306.533	458.919	365.575	324.118	363.311	281.791	371.821	293.27	352.761	359.955	325.059	381.732	447.518	133.258	162.321	194.061	186.975	224.928	175.032
346.883	397.244	306.817	379.003	290.005	333.015	348.926	306.386	462.028	364.967	325.573	363.388	284.132	372.686	295.13	353.131	360.97	323.459	382.498	451.63	134.675	161.937	194.625	187.111	224.871	174.416
345.447	395.083	306.843	376.317	288.792	332.408	346.738	306.731	459.013	364.275	324.775	362.959	280.791	369.518	293.31	352.326	358.007	325.541	383.371	454.462	134.489	161.735	195.791	185.982	223.537	173.884
347.47	402.406	307.224	381.731	289.718	334.8	350.635	304.848	459.894	365.334	328.29	363.8	285.246	371.654	293.97	353.634	359.919	327.482	383.102	456.331	135.425	160.674	196.325	187.104	223.839	172.611
346.049	401.341	306.711	379.016	289.276	334.127	348.688	305.675	457.779	365.4	326.036	363.736	282.7	370.753	293.45	353.249	359.076	325.835	380.849	455.892	133.309	164.008	194.133	187.968	222.109	170.512
345.876	399.051	310.948	378.154	293.415	336.473	349.516	305.284	463.901	367.534	326.775	364.75	284.564	372.913	295.67	354.373	361.245	324.541	381.635	458.125	134.443	162.755	194.706	186.252	226.482	175.122
347.835	397.516	312.645	379.117	295.082	337.234	350.717	308.056	464.697	367.842	327.769	365.111	288.386	375.1	299.02	355.182	363.607	326.082	384.36	457.065	135.718	163.03	194.496	188.031	228.157	177.862
350.414	399.355	310.763	380.958	293.77	336.43	351.493	308.797	462.718	367.167	328.194	367.118	290.25	377.427	302.14	357.171	366.054	327.765	385.117	458.72	134.787	163.232	195.855	185.824	227.512	177.277
352.977	403.774	308.303	385.444	292.746	335.963	354.116	309.655	464.462	367.958	331.142	371.47	291.545	382.854	302.42	361.126	370.704	329.212	383.244	456.551	135.37	162.566	196.902	188.326	228.147	177.842
350.414	402	304.5	383.715	289.205	332.748	351.776	306.162	462.513	365.992	327.933	369.47	288.636	380.338	300.14	359.009	368.224	328.129	380.492	451.589	135.343	162.364	195.021	187.401	228.11	176.805
346.338	396.613	303.039	377.456	286.803	330.15	346.82	304.508	459.61	363.375	322.955	365.753	284.75	375.847	296.46	355.271	363.855	323.765	377.548	450.495	132.625	163.606	194.936	188.07	226.564	176.053
344.571	394.387	304.526	375.402	288.467	330.561	346.022	303.168	458.964	364.725	323.358	362.666	280.773	369.972	292.82	352.068	358.317	322.4	377.015	449.888	135.347	163.081	194.368	187.296	226.087	176.076
345.534	394.161	305.355	374.552	289.631	331.084	345.853	305.213	460.495	363.675	322.888	361.551	282.159	369.544	294.28	351.276	358.175	320.706	377.563	449.421	134.454	162.394	194.658	186.566	225.835	176.241
345.571	397.032	304.882	377.013	287.975	331.579	346.922	303.655	460.148	365.967	322.858	362.456	283.159	370.338	294.4	352.194	358.867	322.741	379.802	448.981	134.745	161.263	192.936	185.901	226.012	175.971
344.993	394.096	305.038	376.357	288.195	330.84	346.563	305.376	460.335	365.46	322.367	361.175	283.181	369.45	294.884	351.081	358.186	321.259	378.265	450.78	132.554	163.596	193.583	185.054	226.156	175.687
346.519	395.709	304.381	377.056	288.072	330.84	346.984	307.665	462.335	365.419	322.822	361.306	284.908	370.486	294.624	351.42	359.026	323.553	380.9	453.5	133.628	164.102	193.878	186.068	227.081	175.387
344.715	392.418	302.894	374.056	287.056	328.831	344.654	308.401	458.956	365.452	321.263	361.333	281.204	368.279	293.224	350.964	356.941	324.153	381.727	450.911	133.878	164.849	193.656	186.279	225.137	174.562
345.286	390.418	302.71	374.567	286.834	328.12	344.917	303.711	461.223	362.169	325.091	360.901	278.522	369.179	291.164	350.24	357.395	321.576	378.509	452.257	130.98	162.91	195.647	188.293	225.521	173.699
342.233	391.967	303.999	373.094	286.99	329.485	343.995	305.741	457.075	365.444	323.158	361.732	279.885	368.162	291.564	351.14	356.591	321.6	380.743	453.303	134.591	160.526	194.331	187.524	225.286	174.986
345.572	395.805	307.473	377.73	289.982	333.064	348.075	307.239	460.837	364.677	324.531	363.519	282.976	372.621	293.344	353.096	360.645	323.235	381.032	452.845	132.684	161.354	194.827	185.585	227.718	177.893
346.053	396.451	308.328	377.391	290.793	333.859	348.125	307.431	458.613	367.027	323.33	363.208	285.385	372.24	297.644	353.137	360.972	323.447	382.575	453.836	133.221	160.829	194.224	185.38	227.517	176.976
347.624	395.257	309.525	379.269	291.875	334.363	349.734	308.898	461.483	367.919	326.651	365.675	284.135	375.268	297.604	355.123	363.537	327.141	382.265	453.93	133.267	163.172	194.789	187.136	227.368	177.064
347.481	397.323	305.632	381.268	289.59	332.196	350.285	306.959	465.942	366.333	327.627	364.838	285.727	373.74	297.74	354.6	362.26	326.529	381.665	456.243	134.639	163.273	195.705	186.84	225.942	174.998
345.083	394.903	302.539	375.715	285.336	329.299	345.172	304.269	459.718	365.583	323.694	362.875	281.977	371.843	292.16	352.406	359.807	321.471	379.061	457.327	131.463	163.192	195.179	186.592	225.022	173.672
343.226	394.548	303.513	375.506	287.254	329.888	345.681	304.898	461.253	365.183	323.873	361.861	281.659	368.979	290.38	351.482	357.106	321.529	379.487	457.869	133.972	161.687	195.227	186.683	226.41	175.839
345.654	396.903	306.289	377.452	289.328	332.542	347.67	304.244	460.195	363.842	325.209	363.703	283.659	371.224	294.98	353.344	359.707	323.741	380.655	455.243	134.481	161.424	194.154	185.469	223.575	173.243
345.158	401.032	306.118	378.678	289.525	333.617	348.548	306.157	456.307	366.233	326.06	364.78	284.636	372.399	295.48	354.409	360.779	326.612	380.614	453.29	134.569	161.192	193.902	185.303	223.254	172.355
346.023	398.226	304.447	378.816	288.393	331.617	348.258	305.513	457.747	367.008	325.142	363.368	285.523	372.356	295.04	353.294	360.677	321.153	381.213	453.972	132.116	162.949	194.654	186.772	223.794	173.503
345.015	397.387	307.526	376.197	289.41	333.561	346.867	305.127	463.159	367.275	323.142	364.216	284.886	373.651	294.76	353.95	361.734	321.506	381.726	453.178	135.231	162.303	195.256	186.782	228.87	179.28
346.451	396.032	308.329	377.577	290.852	333.738	348.269	306.645	462.841	365.717	326.336	364.601	286.886	375.406	297.62	354.544	363.656	325.706	381.883	455.664	134.176	163.535	194.756	187.11	229.016	178.643
348.588	398.418	307.025	380.382	291.352	333.504	350.294	308.355	460.587	364.252	326.6	366.962	285.976	377.768	298.904	356.481	365.855	327.494	381.677	457.639	135.364	162.058	194.591	187.737	228.739	178.185
347.385	393.354	304.907	377.42	289.139	330.532	347.585	307.193	460.67	366.719	326.823	363.925	284.749	373.28	297.164	353.678	361.782	327.235	381.235	453.359	134.975	161.412	195.565	186.782	228.404	178.294
347.896	398.902	304.828	379.228	287.311	332.083	348.164	304.939	461.273	365.244	324.264	362.431	281.704	370.732	293.704	351.984	359.096	325.518	382.595	448.443	134.123	161.503	194.369	187.843	225.235	174.963
345.595	397.354	304.275	377.056	287.581	331.242	346.817	306.508	459.219	364.327	323.323	362.067	281.476	367.593	292.224	351.637	356.208	324.694	380.839	450.779	133.396	161.856	194.189	186.847	223.157	171.981
346.964	398.547	305.183	377.889	288.36	332.233	347.632	305.731	459.15	365.21	324.95	362.452	282.249	369.924	292.444	352.073	358.22	323.871	380.732	451.069	133.466	162.604	194.202	186.305	223.924	173.647
344.34	395.967	307.433	378.42	289.54	333.083	348.383	306.569	460.056	366.385	323.928	361.573	282.158	370.679	293.324	351.296	358.994	323.165	380.24	452.312	132.767	162.462	194.3	186.035	227.525	175.628
345.798	395.805	306.591	376.32	290.557	332.438	347.335	309.015	461.345	366.56	325.114	362.148	285.476	371.953	296.924	352.225	360.619	325.729	382.418	452.929	133.054	164.179	194.057	186.96	228.036	178.582
349.106	397.386	308.315	380.018	291.942	334.12	350.252	306.685	461.786	367.002	326.1	365.695	286.135	374.298	298.904	355.399	362.909	326.2	382.072	454.303	134.934	163.664	194.946	187.221	228.744	178.822
350.293	399.742	308.461	379.611	291.82	334.907	349.942	307.34	463.668	364.775	327.784	366.838	286.773	375.694	299.54	356.476	364.19	325.588	378.624	453.28	135.704	163.061	196.158	188.045	226.24	175.869
348.677	400.839	305.526	379.531	289.23	333.14	349.014	305.954	459.809	366.133	323.933	365.22	282.932	373.249	295.46	354.571	361.499	327.071	378.807	452.916	133.995	160.081	194.628	187.094	222.447	172.08
344.158	395.581	304.013	376.259	286.705	330.542	345.994	305.675	460.682	362.717	323.798	364.142	281.795	373.078	291.6	353.485	360.77	324.012	380.056	453.477	132.218	162.576	195.085	187.359	222.294	170.28
342.316	394.226	305.895	376.084	288.574	331.486	346.51	306.533	457.542	364.308	323.694	363.49	280.818	370.915	291.94	352.791	358.985	323.718	380.259	456.009	134.042	162.313	195.564	186.667	223.954	172.326
342.316	396.806	307.066	379.356	290.131	333.065	349.202	305.497	461.325	364.942	322.791	364.304	283.114	371.89	295.02	353.797	360.278	323.882	381.096	456.766	134.532	162.566	193.773	185.42	227.386	176.961
347.549	398.452	308.816	379.121	292.057	334.785	349.698	305.929	463.357	368.217	326.112	364.905	287.318	375.185	298.32	354.865	363.574	326.329	383.635	457.178	134.259	162.899	194.444	186.303	227.186	177.608
348.368	397.968	306.276	381.285	290.623	332.841	350.645	304.888	464.264	366.992	327.351	366.128	288.523	377.359	299.48	356.085	365.595	325.871	381.35	456.364	136.093	163.141	194.915	186.35	227.728	177.036
347.421	396.71	303.921	380.297	289.213	330.804	349.515	304.802	462.585	365.417	327.112	366.682	288.591	377.32	299.32	356.576	365.538	323.435	378.518	450.234	132.995	164.899	195.244	187.209	228.337	177.424
346.119	394.26	305.026	376.853	290.427	330.879	347.645	306.077	460.934	366.548	325.587	365.59	285.617	374.581	297.785	355.241	362.98	322.764	381.604	452.14	135.921	162.559	195.599	187.626	226.623	174.544
348.705	396.131	306.947	379.857	291.509	332.785	349.999	307.65	463.327	365.523	326.408	363.756	283.867	374.033	295.865	353.417	362.225	321.964	380.665	450.991	133.986	162.579	194.697	187.582	228.541	177.799
347.848	395.938	306.592	377.301	290.968	332.477	348.124	307.767	459.352	368.323	326.132	362.712	284.844	371.865	297.465	352.635	360.627	322.964	383.269	451.028	135.662	162.68	194.402	186.537	226.518	176.116
348.239	393.422	304.329	376.113	289.418	330.14	346.814	307.412	460.573	366.298	326.222	363.432	284.276	372.638	297.545	353.188	361.294	322.47	382.284	452.094	133.584	163.529	194.398	186.145	227.464	177.49
345.968	395.389	305.421	376.615	289.009	331.486	347.008	307.706	460.06	366.531	324.64	363.695	282.185	371.385	294.985	353.147	359.844	322.999	381.751	453.486	131.843	161.155	194.236	185.093	226.369	175.538
346.893	392.002	303.697	374.121	287.156	329.28	344.731	306.432	460.367	363.923	323.319	361.982	280.549	370.307	292.865	351.444	358.609	324.94	380.507	452.122	131.917	163.216	194.061	186.408	225.284	176.415
345.863	394.68	306.316	376.556	289.32	331.916	347.074	305.858	460.287	364.181	323.162	362.394	283.299	372.114	294.605	352.159	360.406	325.964	379.863	453.608	135.111	160.792	195.172	187.037	225.191	175.991
343.525	393.744	304.908	375.008	289.033	330.645	345.952	308.036	460.334	364.873	323.341	362.053	280.231	370.954	291.805	351.464	358.998	325.54	382.005	456.206	133.158	160.893	194.313	186.495	225.947	176.256
344.105	397.258	304.974	378.615	288.656	331.71	348.213	305.787	460.989	366.442	324.813	360.963	283.432	369.352	293.9	350.929	357.955	324.588	382.249	456.626	132.185	162.545	194.855	186.857	227.15	176.915
346.782	397.806	305.434	377.904	287.943	332.196	347.501	310.015	462.791	367.525	323.813	363.53	284.25	371.726	295.52	353.271	360.215	326.859	382.518	458.262	133.949	164.747	194.547	187.148	226.307	176.124
350.534	398.677	305.645	380.527	289.672	332.598	349.823	308.467	466.134	367.025	327.104	366.395	285.932	376.224	297.94	355.982	364.399	325.482	381.909	457.178	132.829	163.505	195.03	186.338	227.519	177.131
345.654	397.355	305.487	379.916	289.336	332.103	349.305	307.777	462.661	365.483	325.119	364.054	282.455	372.794	295.06	353.494	361.051	326.235	380.249	455.355	134.648	161.04	195.786	186.77	225.369	174.445
343.226	395	304.934	377.126	286.434	331.028	346.476	305.985	461.368	364.908	323.239	363.081	281.523	370.523	292.2	352.526	358.692	323.871	379.228	454.664	132.759	161.071	193.179	186.296	225.04	175.253
343.466	398.419	305.579	378.485	288.049	332.477	347.922	306.081	457.509	365.558	323.851	361.26	281.568	367.932	292.74	350.947	356.574	327.624	379.279	455.86	135.236	162.061	195.632	186.657	222.03	170.458
346.88	400.29	306.75	379.669	289.664	333.85	349.252	303.731	459.668	364.35	325.224	362.919	283.045	371.278	293.66	352.582	359.553	323.012	378.701	454.514	132.667	163.576	194.256	187.993	221.852	170.034
345.729	400.548	309.237	378.381	291.139	335.692	348.898	303.305	459.22	364.442	325.597	364.132	283.273	371.69	294.42	353.668	360.018	322.694	379.041	453.364	133.556	161.859	195.329	186.61	223.378	171.452
347.569	402.594	310.633	382.938	292.938	337.276	352.523	304.733	458.778	368.32	326.163	363.384	283.808	373.744	295.477	353.086	361.921	325.677	381.818	456.494	134.64	161.666	194.535	186.55	223.211	171.837
349.171	399.078	312.633	381.026	295.692	337.678	352.187	309.504	464.572	368.578	327.731	364.533	286.694	375.506	299.237	354.459	363.985	327.077	383.716	454.597	134.39	162.646	196.454	187.555	227.483	177.869
350.457	399.142	310.923	383.353	294.552	336.481	353.343	311.961	463.792	370.978	329.567	365.81	289.444	378.381	301.217	355.927	366.725	329.407	386.371	455.728	134.918	165.161	195.915	186.217	228.417	177.771
353.554	402.045	310.791	384.696	296.208	337.229	354.791	313.291	468.005	368.37	331.156	371.428	292.376	383.677	305.477	361.198	371.864	330.783	386.072	457.074	137.108	164.909	195.18	188.29	228.711	178.649
353.9	404.562	306.87	388.591	293.798	335.173	356.556	310.611	464.991	365.678	331.201	373.948	292.421	386.744	304.677	363.398	374.347	329.113	382.036	455.401	137.538	161.08	195.966	187.261	229.664	178.01
349.133	397.271	304.778	380.842	289.331	331.575	349.916	308.393	462.944	365.987	327.417	367.695	286.217	378.929	298.517	357.151	366.782	326.724	380.64	452.27	135.038	162.252	196.65	187.759	227.985	177.589
348.111	395.336	305.068	378.545	289.667	331.22	348.509	306.256	461.969	365.145	326.477	365.428	284.171	374.282	296.997	354.912	362.607	323.36	382.463	454.354	134.223	162.384	194.424	186.947	227.33	177.17
346.472	394.013	304.107	376.424	289.175	330.154	346.938	306.296	460.85	367.012	323.604	364.164	282.717	371.719	296.317	353.624	360.329	324.219	384.26	453.728	134.825	163.091	195.069	187.266	226.547	175.9
345.805	394.968	301.855	376.188	286.492	328.832	345.875	304.157	461.574	366.033	325.082	363.564	282.023	371.189	292.96	353.012	359.372	322.247	380.112	451.963	131.787	164.121	193.842	186.85	227.214	176.525
344.571	394.742	304.434	373.439	288.057	330.598	344.584	305.914	460.007	367.375	323.104	362.122	284.159	369.491	295.18	352.032	358.266	321.647	381	453.28	134.824	162.505	192.97	185.648	227.678	177.175
342.203	390.323	304.487	373.515	288.443	329.355	344.765	304.066	461.614	366.058	320.619	360.476	280.932	368.936	293.04	350.182	357.471	321.906	379.447	449.72	133.181	159.747	193.53	185.549	225.873	176.024
341.015	392.161	304	371.82	286.172	329.542	342.875	304.716	457.274	363.733	319.612	358.568	279.318	366.206	290.18	348.312	354.722	323.8	377.609	449.346	132.884	162.949	194.355	187.312	223.899	173.805
342.256	392.129	301.697	373.992	284.77	327.897	343.839	304.244	461.686	364.067	322.433	359.659	280.295	366.238	290.42	349.388	354.785	321.224	379.782	452.252	132.449	162.768	194.551	187.052	226.716	175.846
344	393.806	302.882	374.41	286.287	329.224	344.629	307.213	457.495	361.883	323.007	362.267	281.591	369.79	292.42	351.826	358.103	325.435	380.67	455.187	132.894	163.192	194.124	186.235	224.276	173.925
347.218	398.774	306.934	379.105	290.066	333.542	349.014	303.518	460.487	363.5	325.896	364.264	285.136	374.459	295.86	354.024	362.586	325.224	380.492	456.636	133.75	162.96	194.355	186.69	225.947	175.913
343.541	394.323	306.303	375.192	289.557	331.804	346.252	306.132	457.036	364.167	324.06	362.72	282.909	371.829	294.42	352.391	360.136	326.306	379.02	457.019	134.157	162.949	195.872	186.768	225.575	176.216
351.669	401.387	307.895	381.682	293.221	334.981	351.787	310.685	465.733	371.525	331.44	368.054	291.045	378.335	304.58	358.088	367.193	329.365	382.152	462.43	134.963	164.889	195.175	188.012	227.683	180.051
346.323	399.032	303.697	379.255	288.025	331.318	348.424	307.203	459.264	369.925	325.366	364.736	285.977	375.146	298.06	354.544	363.501	326.506	381.32	455.785	133.287	163.788	195.051	188.62	226.123	176.688
347.633	395.931	306.635	377.179	288.641	332.506	347.258	307.538	457.688	368.127	325.103	363.877	284.368	372.706	296.499	353.588	361.195	327.035	382.083	452.724	133.28	163.836	195.469	188.638	222.011	171.49
345.49	400.221	309.149	377.714	289.953	335.534	348.056	305.68	455.956	368.419	323.961	362.344	282.39	370.073	293.779	351.997	358.548	329.176	381.55	450.351	135.498	163.22	194.622	187.06	220.808	169.852
347.7	401.028	308.346	377.501	290.527	335.198	348.108	306.701	462.035	367.411	324.61	361.867	282.981	369.593	293.799	351.659	358.144	326.482	379.804	451.201	134.118	161.331	194.939	187.088	221.215	170.818
347.257	402.157	308.714	378.208	291.322	335.786	348.845	305.005	463.104	369.477	324.103	361.884	283.663	370.927	295.339	351.762	359.509	328.847	382.646	453.631	134.627	163.694	195.857	187.246	223.295	172.301
346.67	400.995	309.28	377.568	291.764	335.852	348.571	306.056	459.562	367.252	325.364	362.415	283.868	372.151	294.439	352.25	360.412	327.682	380.718	453.79	132.586	163.886	195.105	187.438	221.142	170.018
346.114	399.253	312.491	376.514	293.928	337.628	348.604	305.452	461.732	368.594	323.566	362.418	284.118	371.82	294.799	352.286	360.186	326.718	381.489	454.51	135.882	163.129	195.251	188.067	225.049	174.843
348.091	399.447	312.885	377.534	295.641	337.964	349.859	310.147	464.082	370.702	325.028	363.685	287.663	374.813	298.939	353.847	363.352	330.541	383.514	454.379	133.701	162.462	195.904	187.257	227.132	177.806
350.986	401.415	310.57	380.413	294.068	336.889	351.233	313.558	461.244	372.361	325.931	365.719	289.822	376.564	301.599	355.897	365.24	331.541	385.261	458.379	135.812	163.098	196.524	187.544	226.932	176.724
351.955	403.677	305.803	383.201	291.336	334.159	352.155	311.64	463.816	370.733	328.037	370.213	289.773	382.463	301.12	359.803	370.175	326.753	380.457	454.449	135.231	161.333	195.449	187.822	228.64	180.177
350.12	400.935	303.421	379.686	289.033	331.673	349.05	308.274	459.318	368.792	325.716	367.27	286.455	377.381	298.3	356.812	365.435	324.965	378.431	453.729	134.806	163.182	196.068	187.209	228.111	178.531
348.662	398.484	305.421	376.519	289.811	332.383	347.216	306.802	461.773	369.708	323.276	365.149	284.114	373.584	295.82	354.662	361.837	324.365	377.122	452.963	133.444	163.222	194.393	186.784	227.642	178.727
345.774	397.581	304.961	375.762	289.77	331.794	346.701	305.173	459.852	368.933	322.672	362.378	284.864	370.327	296.18	352.347	359.127	322.918	376.127	455.86	133.667	160.626	195.073	186.58	226.119	177.192
344.985	397.742	303.987	375.431	288.156	331.15	345.936	306.081	459.271	366.958	321.955	362.764	286.295	369.288	296.7	352.868	358.323	322.576	378.147	452.159	133.616	162.828	193.795	186.347	225.843	177.584
344.857	396.548	302.908	375.046	287.656	330.037	345.512	306.269	457.079	366.992	321.627	360.53	282.841	369.456	294.68	350.476	358.16	323.929	377.193	456.879	133.699	163.778	194.987	187.101	225.166	175.494
344.444	394.581	301.526	372.498	286.074	328.486	343.291	305.878	458.375	369.35	321.067	361.145	283.295	369.544	295.52	351.071	358.363	323.129	377.305	454.019	132.065	163.899	194.825	187.338	225.733	176.234
343.977	396.161	303.513	374.201	288.533	330.355	345.249	304.807	458.809	369.6	322.224	360.753	284.068	368.836	295.84	350.829	357.81	322.988	378.015	454.411	135.792	161.606	194.009	186.284	225.151	175.328
346.832	397.733	306.412	376.347	290.395	332.87	347.299	305.279	458.497	368.019	323.299	363.136	284.865	371.357	296.675	353.006	360.076	322.894	379.087	449.753	134.532	163.456	194.826	188.055	224.657	176.383
347.598	398.895	307.28	379.857	290.568	333.823	349.681	307.437	459.075	366.519	323.284	362.747	285.501	372.681	297.495	352.75	361.324	325.012	378.686	452.435	134.398	162.284	195.809	187.661	224.392	174.41
348.689	399.54	307.767	377.049	291.207	334.356	348.039	307.117	457.663	368.144	324.919	364.051	285.615	372.834	297.095	353.9	361.393	326.565	381.285	451.435	133.505	161.244	195.1	187.461	225.072	175.774
348.809	400.346	307.754	379.836	292.445	334.58	350.302	308.431	459.306	368.127	324.128	363.747	284.592	373.169	296.955	353.503	361.656	325.706	381.168	451.715	133.435	161.739	195.463	187.74	225.079	174.682
348.132	399.056	308.57	376.15	292.641	334.785	347.928	306.949	458.273	368.352	324.09	362.984	285.865	372.069	298.915	353.003	361.019	325.929	380.062	452.36	133.94	164.224	195.361	187.905	225.658	176.449
348.102	396.895	306.964	379.405	291.051	333.019	349.546	306.086	460.688	368.186	323.777	363.639	284.637	372.969	296.515	353.415	361.421	323.212	379.153	453.631	134.171	164.648	195.062	187.715	225.724	176.344
347.11	397.798	307.03	376.685	290.133	333.327	347.435	308.437	458.371	366.561	323.277	363.068	284.046	371.254	296.835	352.841	360.013	324.165	380.219	454.089	135.5	163.446	195.271	187.949	225.824	176.407
346.523	398.669	307.504	376.84	289.805	333.916	347.426	308.071	461.013	369.736	324.135	362.497	282.842	371.204	295.155	352.188	359.717	325.776	380.483	452.481	133.935	162.931	194.318	187.82	225.771	176.509
348.474	397.581	308.684	375.531	291.607	334.439	347.169	307.569	459.318	370.225	325.59	363.733	284.773	371.658	296.9	353.515	360.366	327.388	382.827	451.757	133.981	161.616	195.41	186.805	224.072	175.329
348.97	399.677	308.329	379.46	290.598	334.794	349.429	308.264	462.43	372.117	325.552	362.459	283.932	372.609	295.68	352.297	360.988	325.388	382.371	452.935	133.435	165.263	195.534	187.65	226.368	177.183
345.82	397.871	307.079	377.079	289.607	333.383	347.518	311.046	460.426	372.808	324.448	365.949	284.682	374.836	295.32	355.432	362.825	329.024	384.904	456.86	135.935	163.97	195.291	187.995	225.371	174.674
346.278	398.548	307.013	378.008	290.27	333.533	348.357	309.31	462.744	370.233	324.97	364.794	285.75	374.512	297.52	354.565	362.882	328.141	383.198	453.991	135.333	164.101	194.171	187.359	224.555	174.684
345.083	400.097	305.829	378.23	289.246	333.14	348.158	307.604	459.657	369.425	324.896	365.693	284.795	374.609	295.52	355.224	362.662	327.071	380.701	452.458	133.199	161.727	194.85	186.786	224.165	174.521
345.286	397.71	307.921	376.197	290.844	333.935	347.352	307.426	463.076	367.6	323.552	363.172	285.182	372.698	296.32	353.079	361.16	326.282	378.325	452.813	132.083	160.747	194.876	187.251	225.743	175.793
348.466	399.452	308.882	375.883	291.779	335.121	347.46	307.061	460.242	367.65	322.59	363.456	284.341	371.569	296.52	353.218	360.233	326.788	378.482	455.645	133.375	164.071	194.004	186.692	225.771	175.331
349.06	401.032	308.447	379.774	292.533	335.271	350.291	304.929	461.126	367.717	326.097	365.848	288.477	375.836	300.66	355.835	364.48	327.741	378.533	456.701	134.551	162	194.846	187.127	225.692	175.946
346.431	398.386	305.499	376.671	289.721	332.41	347.287	305.371	456.946	368.244	324.876	363.036	284.499	373.205	297.625	352.873	361.788	325.188	379.666	455.413	133.758	162.191	194.476	187.202	225.914	177.626
345.927	397.483	304.367	376.554	289.254	331.345	347.051	308.492	460.874	369.21	324.182	363.367	285.249	372.572	296.585	353.258	361.093	328.341	380.479	454.432	133.855	160.696	194.762	187.549	227.886	178.482
349.694	399.547	305.381	376.018	289.335	332.663	346.724	309.228	459.152	370.594	324.547	362.82	283.772	372.017	296.105	352.59	360.55	326.318	382.215	451.048	134.197	163.767	194.937	187.007	226.147	177.811
348.393	398.967	306.17	378.822	290.278	333.055	348.899	307.614	462.304	369.894	325.271	363.29	283.522	372.938	296.225	352.967	361.35	326.494	380.783	451.777	131.429	162.454	196.39	188.73	226.164	175.27
344.972	395.902	304.999	373.746	287.934	331.335	344.746	307.695	458.759	367.735	320.585	360.371	281.522	368.084	293.225	350.167	356.776	324.035	379.341	452.908	134.068	161.292	195.416	187.404	226.318	175.59
345.378	397.709	307.407	376.328	290.098	333.569	347.187	306.284	459.322	367.977	322.391	361.763	281.272	368.825	293.185	351.346	357.399	323.565	380.24	452.488	132.952	162.656	194.061	186.897	224.048	174.47
347.589	403.354	307.144	378.554	290.598	335.018	348.83	307.64	458.055	368.869	322.279	361.36	284.113	370.8	295.605	351.364	359.441	326.153	380.037	454.74	133.771	162.393	194.719	186.146	222.301	172.12
346.183	402.289	305.696	377.232	289.598	333.681	347.616	306.157	461.398	369.052	322.973	362.894	283.499	372.593	293.885	352.62	360.704	324.882	379.209	454.217	134.646	160.989	194.835	186.352	224.435	174.39
344.173	396.161	304.724	375.628	289.205	331.215	346.421	306.594	460.404	366.283	321.955	360.99	285.432	369.078	296.5	351.212	358.115	324.988	379.756	456.112	133.644	162.667	195.227	186.204	226.247	175.165
347.91	397.645	308.395	377.393	292.377	334.252	348.662	308.822	460.765	368.425	324.634	363.625	287.614	372.929	298.34	353.788	361.662	327.141	381.041	455.636	134.106	162.566	194.517	187.376	227.388	179.134
347.556	400.065	307.053	379.159	291.131	334	349.41	307.066	456.736	366.842	324.187	365.307	287.659	375.794	299.26	355.259	364.233	327.176	378.371	455.364	135.343	163.182	195.504	187.169	225.587	176.418
349.85	399.387	306.737	377.816	290.943	333.579	348.457	307.599	460.224	366.883	326.575	365.324	288.068	375.712	300	355.326	364.275	325.706	377.883	451.243	134.968	162.333	195.564	187.66	226.022	178.219
346.556	394.968	304.105	374.268	289.41	330.43	345.59	307.132	455.924	367.508	322.373	363.652	287.318	373.676	298.42	353.774	362.308	323.706	375.675	454.542	134.375	163.434	195.368	187.634	226.846	176.166
346.165	396.355	305.329	376.812	289.377	331.701	347.263	306.315	457.365	369.125	322.515	362.193	282.386	370.431	295.34	351.865	359.088	324.706	377.675	451.682	132.157	165.364	195.385	187.878	226.351	179.228
346.128	396.968	305.039	373.849	289.197	331.673	345.241	307.147	456.607	368.558	322.597	362.682	284.409	369.954	295.3	352.553	358.677	323.047	377.741	450.916	135.648	161.293	194.654	187.714	224.402	174.812
347.662	398.71	307.395	378.983	290.221	333.85	348.986	306.34	463.256	369.425	324.619	364.054	285.682	372.523	296.92	353.912	361.103	323.965	380	449.944	133.634	161.172	193.175	186.392	226.046	177.273
349.272	398.096	306.67	377.031	290.45	333.158	347.77	305.761	460.218	372.193	323.897	364.134	286.544	372.518	298.084	354.093	361.274	325.518	380.951	452.461	133.143	162.192	193.545	186.261	225.319	176.563
347.467	401.451	306.42	379.073	289.835	333.952	348.914	308.421	458.817	370.493	324.524	364.641	285.522	373.204	297.044	354.402	361.7	326.647	381.961	450.751	133.291	161.627	194.519	187.474	225.191	173.866
348.001	398.547	306.538	377.864	289.868	333.195	348.125	308.386	458.221	371.601	323.636	363.506	285.635	372.194	297.584	353.428	360.923	325.553	382.555	450.414	133.189	164.9	195.25	187.639	225.386	177.245
347.851	396.515	308.078	377.738	292.401	333.7	348.898	308.355	459.42	370.276	324.658	363.138	284.408	372.774	297.904	352.949	361.464	325.965	381.844	452.816	132.944	162.455	195.942	187.514	225.099	174.04
346.655	397.773	307.21	376.215	291.081	333.448	347.444	307.071	459.611	368.518	324.113	362.644	283.954	371.162	296.644	352.461	359.905	325.224	382.473	452.087	133.953	164.9	194.87	187.437	226.549	176.614
347.099	399.193	308.315	377.613	291.663	334.644	348.565	307.015	459.593	367.493	323.225	362.985	283.522	372.229	296.164	352.702	360.739	325.788	380.545	452.405	134.314	162.162	194.571	186.634	226.199	175.992
348.046	397.547	306.657	375.613	289.155	332.99	346.394	307.066	460.279	367.284	324.673	363.452	282.704	371.895	294.924	353.002	360.268	323.812	380.479	452.985	134.402	161.697	194.771	186.439	226.505	176.861
345.941	398.999	305.499	377.027	288.614	332.588	347.147	307.289	458.741	369.059	322.979	361.013	281.317	369.852	293.364	350.699	358.298	327.329	379.631	454.527	133.652	161.253	195.84	186.925	226.064	176.636
345.015	398.742	305.421	375.431	288.459	332.458	346.039	307.67	460.653	368.133	322.097	361.432	282.341	370.648	293.34	351.197	358.97	325.765	381.797	455.869	133.037	162.899	195.526	186.465	225.261	176.491
346.278	398.097	305.197	377.632	288.557	332.112	347.529	307.685	461.473	368.858	324.582	362.953	285.182	372.416	295.7	352.888	360.828	327.753	381.467	456.084	132.847	163.465	194.718	188.244	224.159	174.341
344.549	395.258	306.921	373.54	289.385	332.514	345.1	307.426	460.242	368.475	323.5	362.899	284.091	371.078	296.04	352.7	359.743	326.706	381.041	454.813	134.278	161.202	194.739	188.984	223.589	172.919
346.805	397.581	307.934	377.322	291.459	333.907	348.305	306.975	462.375	368.342	325.239	363.233	285.5	372.662	296.18	353.174	361.109	326.071	378.599	454.15	133.509	159.859	194.786	187.8	224.798	174.345
344.639	398.581	308.105	375.799	290.852	334.318	347.091	309.041	459.199	369.35	323.03	362.416	284.364	371.701	296.08	352.315	360.278	326.353	380.086	455.29	134.176	162.192	194.483	187.176	226.124	174.981
347.338	398.968	308.947	377.904	292.385	335.028	349.003	308.609	460.505	368.467	325.269	362.926	286.091	372.199	297.74	352.982	360.952	326.212	380.081	455.963	134.472	163.848	195.727	187.354	226.122	176.443
348.774	401.968	309	379.649	291.844	335.935	349.975	310.386	459.928	368.825	326.366	365.436	288.364	374.178	300.62	355.462	363.066	328.929	381.472	458.86	133.81	164.717	195.594	186.498	226.048	177.255
351.594	405.097	306.816	382.866	291.861	335.29	352.111	307.563	462.657	369.967	326.455	368.071	289.5	378.954	301.96	357.903	367.323	327.976	380.239	457.617	134.218	163.768	195.876	187.789	226.934	178.484
350.662	403.412	307.047	383.148	293.147	334.966	352.732	309.518	460.999	369.403	325.063	367.05	287.847	378.753	301.02	356.8	367.011	328.53	379.05	453.729	136.664	163.335	195.014	187.87	226.769	177.077
349.609	401.703	307.363	381.779	291.991	334.695	351.435	307.853	462.562	370.144	325.376	365.743	283.711	376.066	296.58	355.126	364.06	327.106	379.7	451.402	134.655	162.941	195.351	187.347	227.266	178.269
347.594	397.477	305.837	375.436	290.745	332.387	346.815	306.848	458.894	371.678	325.205	363.939	284.916	373.526	296.64	353.712	361.912	326.977	380.121	450.982	135.062	162.84	194.496	187.575	226.053	175.911
345.512	393.993	304.074	373.185	289.343	330.125	344.851	307.056	459.966	367.628	323.16	362.496	282.484	372.344	295.6	352.141	360.752	326.012	380.208	451.907	133.007	162.567	194.21	187.03	226.021	177.395
346.632	397.735	304.916	377.043	289.237	331.808	347.369	308.33	461.125	366.794	321.153	360.956	282.075	371.561	294.84	350.747	359.972	325.377	379.375	454.159	132.072	162.719	194.59	187.481	225.328	175.639
344.895	396.864	304.982	373.574	289.966	331.602	345.319	309.021	459.497	368.594	322.018	361.057	282.507	368.554	294.92	350.891	357.431	324.212	380.67	453.253	133.368	161.689	194.206	185.504	225.283	176.183
348.872	398.735	307.916	379.043	292.548	334.228	349.812	307.315	461.634	368.703	325.302	363.692	284.234	372.981	298.14	353.409	361.676	325.577	380.055	454.58	133.498	163.84	195.492	187.896	224.723	176.531
346.451	395.412	307.061	375.733	292.286	332.658	347.532	310.203	459.764	371.336	322.906	361.652	284.87	371.611	297.88	351.715	360.474	325.895	383.086	451.094	132.78	162.093	194.804	187.007	224.999	176.072
345.519	394.903	304.895	375.556	289.123	330.972	346.346	308.264	462.144	369.675	322.06	361.605	283.182	369.804	294.72	351.456	358.462	325.247	380.66	452.299	133.657	160.636	194.312	186.622	225.066	176.165
346.564	398.226	304.868	375.669	287.975	331.916	346.033	310.777	457.292	369.8	324.746	362.101	284.727	368.224	295.64	352.088	357.26	328.482	381.35	453.196	134.569	163.818	195.308	186.636	222.853	172.599
349.579	403.065	308.829	381.921	290.984	336.131	351.188	308.477	461.065	369.108	327.798	364.932	285.75	372.964	295.9	354.685	361.323	328.471	381.919	454.533	135.023	161.455	195.949	188.085	223.095	172.935
346.023	400.29	308.342	377.431	292.705	334.981	348.798	307.716	457.552	370.117	324.433	363.605	283.864	374.37	296.2	353.285	362.562	326.647	381.797	456.318	133.44	162.182	194.534	186.202	225.465	175.441
349.564	399.935	307.908	378.749	290.82	334.57	349.033	306.538	464.967	369.625	325.634	364.179	289.318	374.979	299.26	354.491	363.541	327.788	380.508	457.178	133.532	163.455	195.718	186.829	227.429	177.328
351.459	402.29	309.618	380.59	293.123	336.467	351.03	307.198	458.736	369.908	325.634	366.601	290.818	375.822	303.06	356.794	364.831	329.224	379.832	460.598	135.13	165.03	196.568	187.385	225.268	175.616
350.323	404	307.934	383.707	292	335.766	352.715	304.416	460.805	367.9	326.642	366.517	289.205	378.26	300.72	356.512	366.547	327.318	378.066	457.598	135.769	162.818	195.611	188.897	225.497	175.778
346.639	398.226	306.053	377.243	289.902	332.757	347.726	307.015	458.144	370.392	321.597	363.591	284.295	373.769	296.32	353.329	362.069	324.682	380.005	455.533	133.273	161.556	194.949	187.812	226.41	177.402
349.987	401.006	308.44	382.333	292.955	335.258	352.128	307.891	460.414	369.229	326.124	366.328	287.129	378.792	299.408	356.079	366.8	326.041	379.379	452.004	133.659	164.1	194.624	188.162	226.897	176.441
348.1	399.845	309.835	378.475	293.504	335.913	349.759	308.439	458.341	368.812	325.333	366.25	286.379	374.511	299.548	355.914	363.187	327.018	378.953	448.798	137.117	163.978	196.226	188.258	225.082	175.407
347.37	396.393	305.782	376.572	290.783	332.034	347.579	308.368	461.179	368.262	323.684	362.156	284.243	371.803	297.608	352.073	360.595	324.347	379.08	451.013	132.881	160.615	195.077	185.826	226.024	176.661
347.776	397.716	306.993	377.333	291.816	333.277	348.433	311.104	459.998	371.037	323.893	362.561	284.743	372.372	297.088	352.491	361	326.747	382.872	453.284	133.45	162.564	194.107	188.173	225.843	175.692
349.393	399.135	307.322	376.484	291.201	333.922	347.662	312.358	461.966	372.495	324.624	362.774	283.856	371.874	296.988	352.561	360.562	327.171	382.298	451.49	133.422	163.221	194.303	187.657	226.156	177.804
346.205	398.813	304.361	377.141	288.603	331.726	347.219	310.221	462.471	369.879	323.363	361.399	284.311	372.365	296.668	351.423	360.93	325.912	381.78	455.163	133.487	162.322	196.218	187.671	226.076	175.904
345.889	397.748	307.387	376.505	290.668	333.567	347.496	307.744	461.276	368.354	323.415	363.406	280.47	372.29	293.108	352.673	360.329	326.488	382.1	455.705	134.422	163.271	195.5	187.868	225.227	175.488
348.453	399.426	308.032	379.613	292.513	334.511	350.178	308.779	462.767	368.479	326.52	364.497	284.424	373.707	298.028	354.135	362.274	326.959	381.968	453.163	134.182	162.958	194.072	187.842	225.694	175.753
345.135	398.323	306.263	376.778	289.721	332.935	347.357	307.706	459.065	368.625	322.261	360.946	283.409	370.018	295.28	350.912	358.728	325.918	380.746	452.131	133.56	163.313	194.727	186.469	224.174	173.756
344.075	395.323	306.395	374.845	289.672	332.159	346.061	306.472	461.191	366.858	322.097	361.115	283.432	370.363	294.54	351.062	358.909	325.365	378.736	454.71	131.741	163.283	194.372	187.059	225.997	176.823
344.917	395.935	306.605	375.297	290.303	332.486	346.573	308.442	458.397	367.825	323.522	363.584	283.864	371.47	296.14	353.268	360.091	327.965	380.36	455.701	134.556	162.283	194.154	186.202	225.842	176.401
347.677	401.645	306.618	379.163	290.451	334.15	349.183	308.086	462.35	368.5	324.53	364.311	286.636	373.633	299.2	354.259	362.39	326.753	379.259	455.86	134.157	161.576	194.688	187.275	225.448	177.158
344.947	398.452	304.474	377.594	288.508	331.701	347.488	306.528	458.964	368.6	320.836	362.314	282.636	369.715	295.16	352.003	358.453	328.859	380.426	453.963	133.69	162.212	196.756	187.345	223.146	171.946
345.414	399.129	304.171	376.795	287.73	331.682	346.695	305.629	462.509	367.892	323.216	361.372	282	370.801	292.62	351.1	358.991	327.435	378.985	453.636	132.139	162.758	195.432	187.627	223.964	174.65
346.805	398.581	308.421	376.586	291.664	334.542	347.886	308.782	461.354	369.25	325.702	364.297	284.727	372.367	296.68	354	360.934	327.529	379.898	458.262	134.912	163.323	195.239	186.521	226.6	176.005
350.323	400.258	308.829	379.184	292.639	335.318	349.936	308.883	463.206	373.108	326.149	366.463	288.841	376.214	299.36	356.418	364.604	325.459	382.274	459.178	135.912	163.636	193.179	187.462	228.589	181.334
353.131	401.915	309.303	382.813	295.397	336.135	353.271	310.886	462.351	373.253	329.636	369.025	290.3	380.278	303.386	358.837	368.663	328.857	383.253	460.575	136.879	162.446	195.614	187.772	227.675	178.101
351.77	400.98	306.54	381.219	293.118	333.901	351.446	310.439	463.726	371.887	329.009	369.069	290.186	380.912	303.586	358.861	369.231	327.257	381.253	452.995	134.046	164.941	195.413	187.593	226.715	179.189
349.913	398.238	308.422	379.796	293.249	334.443	350.548	308.586	461.17	370.403	326.188	365.816	287.414	378.022	301.246	355.669	366.424	325.045	381.599	450.135	134.328	162.769	195.67	187.887	226.178	176.264
350.935	398.754	307.895	375.386	291.724	334.219	347.113	307.946	459.098	368.487	322.382	362.583	281.755	371.588	295.786	352.122	360.137	326.41	379.497	453.303	134.361	161.84	195.264	186.974	224.947	174.05
345.695	400.141	305.461	377.85	289.077	332.892	347.85	306.058	457.228	367.453	323.658	360.86	282.414	370.104	293.906	350.708	358.594	324.21	381.898	453.294	134.18	162.628	195.802	186.422	224.227	173.679
344.454	397.722	303.974	375.394	289.388	331.135	346.329	309.053	459.308	367.562	323.412	362.461	282.891	371.257	294.906	352.163	359.724	326.716	380.715	451.014	132.555	162.8	194.161	186.997	226.573	177.019
347.341	400.077	306.672	379.913	291.495	333.733	350.033	310.49	460.394	369.853	324.322	364.076	284.664	373.588	296.586	353.799	361.956	327.092	381.685	454.603	134.699	164.163	194.755	187.366	224.802	175.158
350.349	402.819	308.29	380.557	291.864	335.677	350.584	309.525	459.369	371.378	324.889	364.427	285.641	375.517	298.606	354.231	363.899	329.657	382.228	455.789	134.171	161.921	194.187	186.868	225	175.331
347.526	398.258	305.75	378.707	288.443	332.551	348.202	308.168	455.827	369.492	323.224	362.142	285.318	372.302	295.7	352.2	360.731	325.729	379.995	450.14	133.153	160.97	195.658	188.89	223.853	174.806
346.812	396.097	306.145	376.858	288.926	332.206	347.141	306.462	461.455	369.592	322.119	361.193	283.682	371.441	294.76	351.162	359.858	325.118	379.31	451.654	131.028	163.414	195.705	189.014	225.889	176.813
347.556	397.935	309.237	375.77	292.361	334.935	347.582	308.274	459.953	368.183	323.425	363.088	282.682	370.409	296.32	352.682	359.218	326.906	379.391	453.523	135.449	162.606	195.957	187.246	225.534	175.399
347.835	399.71	308.776	376.469	291.869	335.121	347.878	305.812	461.83	367.058	324.104	362.044	285.523	370.053	297.5	352.141	359.094	326.612	378.64	453.458	134.694	162.889	193.927	186.969	225.957	177.479
344.895	397.548	306.829	376.075	290.221	333.112	347.061	305.711	457.682	365.692	323.179	361.277	285.386	369.199	296.94	351.456	358.284	325.2	378.178	454.019	133.019	162.606	195.419	185.35	225.024	175.054
345.12	395.774	306.368	377.757	290.303	332.271	348.202	305.797	458.726	367.008	322.925	362.297	286.75	371.295	297.86	352.521	360.202	324.8	377.437	454.336	131.171	163.273	194.081	187.108	226.02	175.443
347.699	398.903	308.079	377.36	291.352	334.393	348.294	306.416	459.751	369.492	324.493	364.713	286.659	373.231	298.32	354.612	361.915	327.188	379.188	451.972	134.38	163.434	194.214	186.854	224.822	175.574
348.113	402.29	306.066	379.347	290.959	333.944	349.476	305.482	459.794	368.5	325.784	365.152	284.114	374.267	296.72	354.665	362.553	326	380.213	453.505	135.866	161.586	194.727	188.124	222.437	173.132
345.504	397.501	304.624	376.077	288.855	331.532	346.6	309.856	463.345	370.599	323	361.539	281.423	371.346	293.751	351.171	359.625	327.519	380.949	454.036	134.546	161.726	195.26	188.97	224.117	174.581
347.181	398.34	306.072	379.328	291.724	332.804	349.722	309.237	462.493	370.232	323.5	364.205	284.423	374.669	295.951	353.88	362.779	329.307	382.238	456.26	132.254	162.655	196.427	187.686	223.999	173.941
345.482	399.501	308.848	379.232	293.027	335.112	350.099	310.151	460.844	370.157	324.097	363.873	284.923	373.36	296.851	353.657	361.803	327.354	383.03	458.531	134.509	162.302	195.483	187.101	224.779	174.84
348.557	399.404	309.703	378.918	293.888	335.691	350.182	310.161	463.1	373.265	327.575	365.559	289.673	376.41	300.491	355.739	364.942	330.813	383.781	456.102	134.453	161.908	195.782	186.531	227.756	178.565
351.233	401.888	310.901	380.969	296.002	337.261	352.254	312.684	461.808	372.965	326.344	366.799	291.219	378.136	304.271	357.018	366.978	330.319	383.152	457.102	136.013	163.615	195.538	187.404	227.703	176.531
352.955	402.662	307.98	381.893	292.871	335.411	351.808	312.582	464.761	368.874	327.814	367.779	289.651	379.961	302.751	357.668	368.299	328.507	380.837	454.831	134.37	164.585	196.551	187.364	228.068	179.175
349.429	401.082	304.453	379.676	289.314	332.448	349.138	307.308	461.468	367.565	325.956	366.34	285.446	376.947	299.091	355.871	365.187	326.542	380.177	456.709	134.893	162.605	195.662	188.033	225.935	174.939
345.88	396.953	304.795	376.19	288.724	331.495	346.631	309.186	461.974	366.782	323.306	363.049	281.446	372.232	294.751	352.489	360.528	324.66	379.421	453.12	133.717	161.059	194.47	187.637	226.042	175.902
343.985	397.968	307.316	375.992	290.213	333.579	347.003	307.533	458.35	369.492	321.478	361.044	283.636	370.317	294.98	351.026	358.937	324.518	378.223	454.047	133.366	162.576	195.09	186.7	225.944	176.739
348.263	399.419	307.645	377.741	289.787	334.234	348.017	309.558	461.422	368.3	325.649	363.193	284.25	373.456	295.6	352.976	361.695	324.4	381.558	455.252	133.681	162.838	194.598	186.27	226.629	178.492
348.195	400.323	309.539	378.9	292.779	335.841	349.795	310.025	459.495	372.275	325.873	363.919	285.5	373.039	298.76	353.771	361.819	325.118	383.244	455.271	134.343	165.899	195.094	186.211	226.725	177.146
350.85	399.774	307.224	378.812	291.582	334.037	349.332	308.797	462.639	371.4	326.239	366.527	287.386	375.135	300.2	356.285	363.816	323.306	382.259	456.86	135.861	164.657	194.239	188.831	227.719	180.217
347.669	398.032	302.934	377.331	288.205	330.486	347.211	305.208	461.874	368.692	323.463	364.446	283.932	372.904	296.7	354.026	361.393	324.624	380.772	455.729	134.505	162.596	195.244	187.392	226.481	176.277
347.226	395.581	303.539	374.967	287.607	330.206	345.443	305.883	460.661	368.8	322.231	363.044	285	371.246	295.68	352.944	359.831	323.271	379.091	450.355	133.894	163.667	195.282	187.46	226.506	177.62
346.038	396.419	302.987	376.481	287.262	330.056	346.33	305.102	457.7	366.633	322.112	362.047	280.568	369.986	293.96	351.503	358.501	324.941	377.386	449	133.944	162.101	195.021	187.096	226.111	176.489
344.466	393.097	303.789	371.874	288.623	329.664	343.74	304.563	457.433	366.358	322.134	360.274	281.432	368.135	294.28	350.071	356.979	324.435	376.843	449.794	131.62	163.949	193.107	188.063	224.878	177.058
342.421	395.418	304.46	373.051	287.68	330.812	344.2	304.162	453.097	367.885	320.964	358.948	280.885	364.806	291.544	348.846	353.739	325.788	378.611	449.975	133.544	160.289	194.075	186.757	222.394	172.865
345.805	401.87	306.552	378.084	288.557	334.167	347.829	304.772	456.458	366.827	323.942	361.06	281.249	368.542	292.404	350.731	357.041	325.906	378.387	449.844	132.896	160.592	194.878	186.281	222.064	171.394
344.887	401.386	306.644	378.047	289.77	334.092	348.214	307.482	456.548	367.402	322.897	360.198	283.794	368.261	293.704	350.311	356.999	326.906	379.956	451.312	132.095	164.057	194.716	186.83	222.097	171.571
344.872	396.934	308.762	375.156	292.688	334.307	347.286	307.853	460.472	369.31	324.136	362.823	284.385	373.279	295.624	352.673	361.549	325.988	380.321	453.209	133.924	160.734	195.707	187.731	225.288	174.204
346.948	395.902	309.631	376.645	293.319	334.625	348.485	308.883	461.873	370.385	323.27	363.381	284.113	372.197	296.504	353.123	360.763	325.671	382.732	454.779	133.655	160.613	193.639	187.508	227.033	178.327
349.105	398.741	309.604	378.716	293.286	335.429	349.845	311.411	461.985	373.652	324.673	364.783	287.363	375.589	299.864	354.764	364.15	329.165	385.113	454.414	133.109	162.491	196.053	187.511	226.858	177.634
351.128	400.451	307.696	379.193	292.237	334.569	349.806	312.909	459.49	372.344	325.158	366.421	287.363	377.945	300.644	356.19	366.268	330.729	382.479	452.891	134.928	162.502	195.113	187.825	227.683	177.844
352.895	403.838	308.249	382.679	291.54	335.943	351.878	307.365	460.429	368.294	326.837	366.428	288.84	377.009	300.824	356.387	365.5	327.553	379.671	452.265	133.076	162.572	195.336	187.513	226.234	176.493
347.699	402.258	307.421	378.385	289.902	334.897	348.482	305.919	461.264	368.875	322.575	364.459	285.091	373.498	294.82	354.188	361.613	326.118	380.426	454.766	134.352	161.374	195.167	186.854	223.717	173.747
347.368	398.613	307.737	377.787	290.762	334.065	348.377	306.335	461.26	367.467	324.5	364.399	285.932	373.94	296.5	354.244	362.242	326.776	378.142	454.28	133.991	160.626	194.876	187.033	225.791	175.521
346.429	398.903	308.105	376.657	292.393	334.411	348.18	307.061	459.986	368.625	324.522	364.486	286.659	373.875	298.9	354.415	362.55	327.929	379.893	454.617	132.486	163.525	196.141	186.453	226.27	177.75
346.564	400.032	307.553	378.197	290.992	334.346	348.726	305.386	458.895	366.3	324.455	364.611	288.045	373.811	299.12	354.703	362.529	326.776	378.675	454.121	134.102	164.758	194.812	188.207	225.224	175.487
344.556	398.613	307.474	376.607	291.344	333.879	347.792	304.949	458.141	365.75	323.157	361.595	283.136	369.751	294.84	351.441	358.435	325.541	377.695	454.187	133.935	161.727	194.966	187.376	223.139	172.572
343.789	397.742	304.382	376.054	287.811	331.43	346.233	304.294	460.372	366.667	322.179	361.132	284.25	370.171	294.42	351.182	358.728	323.706	378.599	455.505	134.588	161.313	195.799	187.512	225.039	175.046
346.692	396.645	306.132	374.54	288.943	332.355	345.612	306.503	459.949	366.042	322.858	360.956	285.295	370.598	296.5	351.165	359.405	326.365	378.827	454.738	134.931	163.354	194.944	187.207	225.038	175.8
345.248	396.903	304.882	375.339	288.459	331.542	345.978	308.457	458.874	366.942	323.642	362.959	285.5	371.587	297.08	352.935	360.332	325.835	377.228	456.065	134.458	166.404	195.474	186.331	225.385	174.579
346.842	395.902	306.131	375.445	290.508	332.139	346.74	307.67	462.351	369.519	324.009	364.313	285.044	373.055	297.044	354.055	361.573	324.765	381.184	451.694	134.211	163.397	194.509	186.817	227.884	179.53
346.918	397.128	307.052	377.412	291.622	333.149	348.419	308.33	459.145	372.252	324.166	364.026	286.022	373.023	298.144	353.931	361.712	323.847	381.986	452.274	134.809	163.104	195.295	186.425	227.689	178.433
350.572	398.128	306.933	376.299	291.278	333.354	347.565	310.137	460.279	372.119	326.77	365.215	286.363	374.187	298.184	355.011	362.706	323.635	382.473	451.844	134.16	163.397	194.863	186.782	227.861	179.348
348.143	400.128	303.631	379.11	288.991	331.588	348.654	311.345	459.348	370.66	324.561	364.563	285.09	373.738	297.504	354.278	362.222	322.706	381.712	453.498	133.304	161.215	194.214	187.383	227.049	177.819
347.812	394.87	301.828	372.985	286.68	328.784	343.817	311.208	459.543	370.952	322.024	361.404	282.317	370.418	295.444	351.17	359.092	323.741	380.397	453.489	131.679	162.599	193.765	187.575	227.1	177.737
347.391	396.515	305.407	375.721	288.991	331.803	346.41	307.279	461.203	369.619	323.21	361.705	282.454	370.244	295.084	351.449	358.89	324.059	379.768	452.208	133.799	160.588	194.261	186.84	225.917	176.669
345.098	396.709	304.67	375.232	288.278	331.335	345.845	305.858	457.358	366.994	322.434	361.58	280.544	368.76	292.324	351.093	357.213	322.859	378.362	451.722	132.785	161.296	193.902	186.411	223.509	174.69
345.669	401.644	305.223	378.675	289.368	333.158	348.493	306.355	455.564	367.81	323.39	361.138	283.294	368.5	293.804	351.064	357.216	326.235	381.671	454.479	135.04	160.993	194.603	186.723	222.724	172.207
345.361	398.161	306.987	376.176	289.648	333.402	346.934	308.325	460.942	369.833	321.672	361.361	282.432	369.562	294.24	351.147	358.184	324.624	378.599	451.561	131.88	163.96	195.534	187.934	226.272	176.061
347.782	400.161	309.158	378.69	292.27	335.523	349.485	307.69	460.415	367.35	325.075	363.297	286.727	371.135	299.08	353.388	360.251	325.8	380.898	454.542	135.713	162.141	195.632	186.864	225.695	175.27
346.549	402.839	308.303	381.092	291.443	335.692	350.795	304.467	460.307	368.05	325.239	363.568	284.25	372.836	297.42	353.303	361.444	327.482	381.32	454.636	135.306	163.081	194.756	188.218	226.332	177.487
347.346	400.065	305.763	380.456	288.59	333.084	349.41	306.579	457.661	369.508	324.321	364.22	286.091	373.804	296.66	354.109	362.151	326.765	380.655	455.841	134.13	162.636	195.115	188.531	224.248	175.392
348.481	399.871	309.908	380.067	292.057	335.972	350.324	307.944	463.758	369.825	326.015	365.149	286.909	376.473	297.5	355.024	364.544	328.706	379.934	453.43	134.069	162.869	195.201	188.153	226.896	176.84
348.195	401.129	309.447	378.201	291.516	336.009	348.906	307.848	459.393	368.708	323.119	366.051	285.545	374.904	297.64	355.632	363.233	328.765	378.706	454.458	134.528	161.838	196.098	187.772	224.401	173.399
348.797	401.323	307.211	377.908	291.369	334.477	348.662	305.376	461.509	366.5	324.149	363.868	284.364	376.249	297.26	353.579	364.317	327.153	378.68	453.421	132.912	162.909	195.081	187.655	225.006	175.323
343.714	394.516	304.368	371.134	288.107	330.486	343.075	305.863	456.682	367.25	320.351	361.706	281.5	369.53	293.14	351.326	357.991	326.659	380.071	452.43	132.116	165.354	195.487	186.946	223.908	174.73
344.365	396.634	307.097	375.893	289.895	333.038	346.83	306.269	461.645	369.01	324.55	362.907	285.156	371.84	295.17	352.845	360.257	327.365	380.3	453.882	134.981	163.013	195.088	186.875	226.39	176.123
347.944	397.375	310.281	376.997	294.576	335.514	349.143	307.157	460.627	370.751	325.901	364.671	286.815	373.989	299.53	354.595	362.741	326.694	382.98	451.611	133.902	163.275	194.571	187.004	227.028	178.643
352.004	401.311	310.189	380.83	294.756	336.589	351.741	309.614	460.569	370.56	327.796	367.992	288.747	379.156	300.91	357.736	367.336	326.553	383.417	449.583	135.134	162.497	196.165	187.974	226.658	177.813
349.614	396.504	305.623	376.382	291.059	331.954	347.547	308.325	459.909	369.151	325.453	365.164	287.497	374.391	299.81	355.113	363.124	325.8	379.305	454.069	135.999	163.8	194.793	187.143	225.765	175.618
348.696	399.021	305.057	377.211	289.453	332.281	347.553	305.462	460.548	367.301	323.475	362.948	285.997	371.662	298.63	352.989	360.629	324.776	378.326	449.163	133.717	163.154	194.618	188.584	225.024	176.675
345.952	395.698	304.557	372.098	288.436	330.963	343.824	305.97	456.002	368.01	320.386	360.204	280.974	366.801	293.41	349.951	355.714	322.259	378.392	449.761	134.12	162.689	194.157	186.145	222.484	172.903
344.343	397.343	303.768	375.993	288.256	330.879	346.342	306.431	458.952	367.71	322.886	362.843	283.52	371.221	294.03	352.578	359.56	323.024	378.513	452.873	133.286	160.891	195.584	187.192	223.717	174.154
346.403	394.956	306.176	374.303	290.707	331.898	346.051	308.208	459.97	370.71	323.871	362.985	284.474	371.277	296.77	352.825	360.022	325.706	381.001	454.537	132.268	162.942	194.639	185.45	226.44	177.448
347.985	397.194	306.895	377.435	290.344	333.056	348.003	309.025	462.31	369.9	324.724	361.99	285.25	371.555	297	352.059	360.293	325.471	379.477	455.916	133.579	163.323	194.128	186.333	227.332	178.316
349.188	399.484	308.013	375.879	291.41	334.514	347.332	309	459.881	367.917	323.604	361.936	288.182	370.135	299.82	352.391	359.514	326.6	380.157	452.85	132.255	164.636	194.979	186.646	225.063	174.861
346.489	401.677	305.763	379.941	289	333.551	349.208	308.025	461.231	370.583	324.254	362.338	284.386	370.74	295.14	352.25	359.32	324.553	379.259	455.981	135.977	160.475	196.132	188.099	224.666	173.574
343.511	395.065	304.408	374.444	288.41	330.673	345.368	308.188	461.931	369.133	320.269	361.993	283.705	371.431	294.16	351.862	359.758	325.071	379.584	455.43	134.088	161.323	195.051	187.878	226.169	177.496
346.436	402.387	306.934	380.632	289.426	334.589	349.809	308.036	460.986	368.45	324.104	362.733	285.341	371.904	296.2	352.718	360.468	326.529	380.416	459.308	134.426	161.455	195.124	187.486	226.213	175.832
346.241	399.032	306.697	377.322	290.303	333.449	347.914	306.299	458.014	366.892	324.067	362.959	284.409	372.181	294.8	352.794	360.492	327.988	379.137	457.617	133.866	163.98	195.731	187.73	224.701	175.555
346.256	399.839	308.224	378.017	291.926	334.766	348.922	305.68	458.863	366.467	324.567	364.682	284.045	372.32	296.5	354.247	360.867	325.847	378.65	457.981	134.769	162.687	194.863	186.737	223.825	175.273
346.444	399.935	307.211	380.611	290.025	334.075	349.997	306.772	458.451	367.242	324.582	363.047	282.409	372.007	294.34	352.612	360.275	325.882	380.492	458.047	133.292	161.677	195.299	187.162	224.158	173.489
347.085	399.803	308.877	378.701	291.989	335.22	349.397	309.254	461.981	369.368	324.55	363.021	285.476	373.968	297.773	352.985	362.458	327.247	380.762	456.342	133.451	163.254	194.994	187.793	227.464	177.774
350.776	401.222	308.088	379.948	291.284	335.071	349.984	309.305	461.125	369.968	326.863	366.909	287.431	375.452	299.353	356.624	363.956	327.729	383.29	453.632	135.025	165.598	195.259	186.591	227.56	178.433
352.694	402.512	309.232	380.408	293.038	336.258	350.881	310.31	463.064	370.351	327.938	367.696	291.044	378.257	302.413	357.777	366.799	327.859	380.965	450.193	135.812	165.395	195.733	188.408	227.064	178.321
350.431	403.803	306.588	381.081	291.612	334.753	350.845	306.706	459.432	369.31	327.094	368.031	288.794	378.701	300.313	357.777	366.86	325.612	380.361	450.585	136.822	162.032	196.755	188.807	225.132	175.214
346.491	398.674	304.982	375.349	289.39	332.127	346.3	305.67	458.93	369.276	322.505	363.581	285.817	372.936	297.433	353.518	361.53	325.071	381.067	448.894	133.72	163.81	195.725	188.575	224.483	173.64
344.882	396.609	303.588	375.002	286.53	330.538	345.103	304.848	458.66	369.635	323.176	362.2	278.772	370.979	291.593	351.403	358.987	324.659	381.001	449.735	135.442	162.234	194.853	187.103	223.52	172.618
345.769	395.964	304.496	374.755	287.89	330.996	345.399	304.574	458.237	368.893	320.602	360.575	280.931	367.844	292.113	350.268	356.403	322.941	379.366	450.744	132.479	161.375	195.571	187.295	222.11	172.45
344.408	396.867	308.825	375.044	291.784	334.332	346.906	307.863	457.23	369.36	322.4	360.869	284.181	369.531	295.553	350.944	358.355	323.718	378.483	454.838	133.854	164.355	194.827	187.403	223.93	173.946
348.647	398.516	309.079	376.598	292.467	334.991	348.166	308.152	461.397	369.8	324.455	361.943	286.045	371.278	298.5	352.121	360.284	325.271	382.624	454.533	133.181	164.636	193.479	186.678	227.323	178.983
348.669	399.032	309.513	377.837	292.762	335.449	349.086	310.584	459.982	371.367	324.784	363.74	288.477	372.676	300.38	354	361.755	326.059	382.365	457.065	134.755	165.141	194.462	187.728	226.571	177.411
352.316	400.129	308.5	379.577	293.787	335.047	350.584	310.086	465.819	372.117	327.784	367.48	289.932	378.221	302.38	357.444	366.764	326.906	380.873	451.832	135.347	162.475	195.021	187.641	229.434	180.715
348.248	399.065	305.737	376.841	291.467	332.776	347.989	306.269	460.762	367.733	323.485	366.111	288.25	375.349	301.52	356.035	364.196	323	375.959	451.411	135	160.818	196.162	186.373	228.5	177.896
344.038	391.613	301.421	372.808	286.148	327.551	343.521	305.645	460.664	366.6	321.328	361.777	281.5	370.616	294.08	351.388	359.054	324.894	377.959	451.841	132.245	161.788	194.577	187.197	226.249	177.808
344.639	398.774	304.684	376.301	288.246	331.944	346.543	305.558	456.545	366.933	323.149	362.591	282.068	370.758	293.04	352.171	359.018	326.106	378.355	450.888	133.241	161.414	195.41	187.019	226.422	178.224
341.97	395.032	303.618	373.623	287.861	330.103	344.64	304.431	458.48	365.925	320.612	358.818	280.795	366.783	292.02	348.721	355.489	324.588	379.046	450.505	130.856	163.545	192.872	187.43	222.725	174.404
346.955	399.903	307.342	379.05	289.246	334.159	348.701	306.051	460.632	366.783	322.888	362.858	281.477	370.858	292.24	352.326	358.982	326.188	379.34	453.467	134.148	160.707	194.227	187.174	222.443	172.289
