# Supplementary material for: A Normalization Framework for Emotional Attention
Source: PLoS Biol. 2016 Nov 21;14(11):e1002578. doi: 10.1371/journal.pbio.1002578 (PMC5117559; doi:10.1371/journal.pbio.1002578)
Supplement: S10 Data — (ZIP) [file pbio.1002578.s010.zip › S10 Data/IndividualSubjectRawData/SUBJECT8/subject8.txt]

<header>
NrOfVOIs: 26
NrOfVTCs: 6
VTC-File-1: 	NrOfVolumes: 194	FileName: "RUN1_3DMCT_LTR_THP0.0150Hz_TAL.vtc"
VTC-File-2: 	NrOfVolumes: 194	FileName: "RUN2_3DMCT_LTR_THP0.0150Hz_TAL.vtc"
VTC-File-3: 	NrOfVolumes: 194	FileName: "RUN3_3DMCT_LTR_THP0.0150Hz_TAL.vtc"
VTC-File-4: 	NrOfVolumes: 194	FileName: "RUN4_3DMCT_LTR_THP0.0150Hz_TAL.vtc"
VTC-File-5: 	NrOfVolumes: 194	FileName: "RUN5_3DMCT_LTR_THP0.0150Hz_TAL.vtc"
VTC-File-6: 	NrOfVolumes: 194	FileName: "RUN6_3DMCT_LTR_THP0.0150Hz_TAL.vtc"
</header>

"Rface" "RDNV1" "RVNV1" "RDFV1" "RVFV1" "RNV1" "RFV1" "RPPC" "RFEF" "RDLPFC" "Lface" "LDNV1" "LVNV1" "LDFV1" "LVFV1" "LNV1" "LFV1" "LPPC" "LFEF" "LDLPFC" "LPUL" "RPUL" "RAMY" "LAMY" "RMOFC" "LMOFC"
372.689	272.714	372.486	256.186	389.165	363.532	294.567	363.568	434	348.87	560.491	549.511	394.94	493.436	380.038	508.182	468.62	429.73	351.411	278.722	178.877	192.587	239.786	179.456	181.996	140.825
376.646	269.357	380.542	257.403	396.329	370.564	297.501	363.664	428.663	346.657	558.908	548.409	400.6	489.099	386.342	508.888	466.612	422.941	342.161	275.526	178.467	192.378	241.857	176.835	183.037	139.692
381.637	269.929	379.986	256.949	396.196	370.109	297.139	366.244	425.635	349.559	565.978	550.23	398.24	494.358	383.69	509.591	470.139	419.498	340.173	270.744	178.37	192.038	237.988	178.937	185.655	139.253
377.308	268.357	377.113	257.218	393.614	367.353	296.585	370.032	422.587	349.947	564.373	549.095	395.9	492.773	383.905	508.134	468.948	420.266	339.631	272.805	178.059	190.911	241.667	179.431	186.261	139.142
373.692	262.214	376.655	255.142	392.955	366.385	294.918	364.073	422.827	347.375	565.145	549.077	395.05	490.595	385.323	507.893	467.557	421.562	340.119	273.201	177.87	191.505	239.452	179.165	185.261	140.294
374.363	259.643	374.211	253.495	387.39	363.929	292.141	357.909	422.923	345.832	562.719	545.478	387.28	486.517	377.298	503.179	462.616	416.764	338.321	274.331	176.665	192.617	239.952	178.975	183.945	139.482
369.448	261.357	368.866	253.307	381.519	359.218	290.312	355.025	419.538	344.032	560.566	544.19	379.46	483.113	371.045	500.144	458.588	416.714	338.095	272.466	177.624	192.096	241.202	178.988	182.64	139.096
356.649	264.714	365.824	253.522	381.996	356.75	290.602	354.827	418.279	346.118	560.754	542.215	381.17	481.84	370.146	499.155	457.397	413.813	337.357	270.592	178.608	191.077	240.274	179.292	182.547	139.128
354.027	263.786	360.697	253.412	375.831	352	288.745	352.217	420.452	344.709	557.991	539.018	373.17	479.688	364.158	494.674	454.405	414.372	339.363	272.471	177.395	190.143	240.56	180.254	179.41	137.122
358.729	264.071	365.965	254.801	381.131	356.821	291.263	354.073	420.077	345.864	558.145	540.018	379.32	481.425	369.146	497.051	456.854	418.632	338.423	272.692	176.788	190.803	240.631	180.494	179.659	137.588
359.262	261.714	369.289	253.122	380.947	359.635	290.015	354.219	419.962	345.622	554.149	541.759	380.57	480.465	368.278	498.66	455.914	412.721	337.327	271.787	177.574	190.44	240.821	180.608	178.762	134.842
365.323	262.571	371.697	253.759	379.953	361.904	290.182	352.596	421.423	345.495	551.868	540.934	377.29	480.862	366.949	497.179	455.934	411.29	338.518	271.243	176.779	191.351	238.679	178.595	177.502	136.344
352.884	266.929	368.535	255.716	382.129	359.417	292.202	353.774	419.846	343.87	551.987	541.051	383.28	480.624	369.861	498.866	456.385	416.284	338.768	271.361	177.033	189.301	237.964	178.949	179.026	136.852
356.415	268.643	371.789	256.057	383.282	362.532	292.778	352.582	419.808	346.641	552.57	541.204	384.23	481.84	371.089	499.233	457.604	416.639	338.399	273.043	177.836	190.019	239.321	179.405	178.706	136.544
359.354	264.857	370.528	255.599	382.353	361.045	292.183	355.589	418.24	345.927	552.737	541.639	382.19	481.582	369.468	499.005	457.047	419.503	337.232	270.857	177.057	190.849	239.75	178.949	179.268	136.227
360.549	263.571	366.324	253.988	377.553	357.103	289.652	355.247	422.288	344.73	555.667	545.5	374.84	485.567	365.051	499.869	459.194	413.036	336.5	271.774	176.434	191.367	241.321	178.57	177.067	136.833
362.341	265.286	366.761	255.506	377.259	357.654	290.647	356.192	418.327	343.146	553.482	543.668	374.97	481.816	364.886	498.561	456.227	415.902	339.458	271.235	176.393	191.066	240.429	180.506	178.955	138.012
354.177	267.143	367.296	254.711	379.5	358.308	290.728	353.021	418.865	345.616	551.351	541	379.98	480.234	365.696	497.947	455.169	417.244	339.351	270.717	177.836	190.027	239.5	178.228	177.829	136.233
360.206	265.5	368.176	256.277	382.157	358.962	292.608	357.391	418.385	345.014	556.884	539.569	381.26	481.574	369.643	497.241	457.08	421.497	336.744	273.87	177.78	189.809	240.699	179.686	178.214	136.549
359.859	266.286	364.338	256.64	379.734	355.538	292.167	357.089	418.933	347.09	559.406	540.704	378.15	482.613	368.2	497.241	457.575	420.757	339.506	271.987	176.608	190.531	240.199	178.939	180.548	138.193
368.157	264.214	368.739	255.594	382.951	359.359	292.352	358.795	420.846	347.394	562.362	543.161	381.82	484.212	371.048	500.021	459.448	417.375	336.881	270.27	177.854	192.184	239.664	178.914	180.708	137.924
374.785	262.786	372	257.611	384.604	362.199	294.264	361.254	421.942	346.75	563.064	543.953	382.51	485.102	373.022	500.786	460.575	417.904	338.083	270.857	177.878	192.848	238.199	178.04	180.493	137.678
364.968	268.286	367.613	256.575	386.104	358.699	293.96	362.226	423.548	345.556	560.533	543.785	385.16	484.957	375.428	501.372	460.988	418.597	339.488	271.413	177.805	190.906	238.878	178.686	180.311	139.76
369.389	269.571	373.106	256.516	388.981	363.814	294.748	363.158	422.894	346.56	561.91	544.106	390.03	486.304	375.503	502.909	462.057	419.395	339.393	272.152	177.952	191.736	240.092	180.749	179.868	138.324
368.548	267.429	370.937	256.294	387.704	361.647	294.221	363.062	421.635	347.036	562.016	545.299	387.77	487.581	376.541	503.179	463.282	420.26	341.637	274.104	176.608	192.497	239.842	177.167	179.872	138.641
374.017	265.214	373.775	255.53	387.41	364.032	293.593	360.651	420.462	345.972	563.748	546.095	387.38	488.769	377.288	503.658	464.373	419.635	339.435	275.078	176.116	191.79	240.092	180.851	180.061	139.585
370.11	263.571	372.775	254.766	384.265	362.974	292.143	357.678	421.529	346.263	557.561	546.949	384.02	485.78	373.443	503.385	461.197	413.988	339.81	274.278	177.057	191.351	243.143	179.165	181.442	137.713
360.03	267.143	366.683	253.549	382.524	357.75	290.774	355.164	422.673	343.064	555.539	545.23	382.96	483.443	372.557	501.842	459.177	412.563	339.952	275.252	177.77	190.93	238.607	178.924	181.431	139.15
361.146	269	370.683	254.291	383.394	361.558	291.553	353.253	422.433	344.81	554.544	544.026	385.62	483.33	372.329	501.671	459.039	416.066	339.893	271.935	177.311	191.606	238.964	178.684	179.84	138.829
361.122	265.571	372.246	253.58	384.153	362.673	291.267	353.904	421.163	344.006	555.408	544.839	385.89	484.039	374.177	502.34	459.997	416.319	341.589	274.561	178.516	192.015	238.929	179.076	178.773	137.406
359.835	263.571	367.563	254.449	379.147	358.231	290.44	349.719	419.856	343.61	553.789	544.234	377.89	484.326	367.481	499.757	458.756	416.108	337.399	271.522	177.902	190.645	238.857	179.835	179.926	132.673
362.482	262.214	369.204	253.289	380.741	359.603	290.075	353.616	421.962	345.133	556.211	544.982	379.08	483.918	368.899	500.623	458.748	415.579	336.512	271.6	176.877	191.533	240.25	178.177	177.599	136.635
364.994	263.571	368.359	252.745	379.241	358.955	289.255	353.384	421.683	344.248	553.513	543.325	377.73	482.23	366.987	499.048	457.011	411.723	337.125	272.43	177.484	191.22	240.607	180.886	180.327	138.192
357.976	266.286	370.049	253.73	384.2	360.737	291.387	353.925	421.096	344.502	552.583	541.763	385.41	482.184	369.924	499.957	457.618	416.477	338.482	270.539	178.631	191.089	239.536	176.81	180.944	137.504
353.768	261.649	363.14	253.184	378.6	354.031	289.382	355.514	418.394	344.639	551.654	539.578	376.398	481.493	365.38	495.947	456.083	418.685	340.31	272.479	176.541	190.076	239.504	179.256	180.97	138.348
357.622	262.221	368.252	254.442	381.571	358.736	291.134	351.986	419.587	345.068	550.382	537.275	379.438	480.755	369.962	495.072	456.51	417.595	339.845	272.053	177.459	189.953	238.397	179.155	181.628	137.538
362.665	260.221	368.717	253.649	380.888	358.98	290.374	353.788	421.096	347.401	554.781	540.194	378.268	481.238	367.038	496.898	456.247	415.274	336	270.357	176.713	191.13	240.218	176.598	184.112	138.873
356.671	265.221	364.752	254.263	380.012	355.82	290.557	354.068	422.192	346.846	554.026	539.837	378.668	480.252	367.734	496.743	455.629	411.411	337.006	269.37	177.344	190.918	240.254	178.687	180.606	138.133
358.64	267.078	367.266	257.091	380.947	358.275	292.839	355.836	421.24	347.169	554.031	539.41	381.528	479.855	368.367	497.195	455.457	412.28	337.821	269.823	177.705	190.52	241.504	178.079	180.193	136.759
359.22	264.792	369.069	256.036	383.906	359.711	292.942	357.021	421.577	347.033	555.64	540.771	384.038	481.631	373.608	498.864	457.992	415.207	339.56	271.423	178.319	191.204	239.254	179.003	179.967	137.106
362.006	263.221	370.435	255.165	383.529	360.813	292.214	355.719	421.365	347.188	555.281	541.249	383.438	483.092	371.797	499.053	458.737	415.184	339.345	272.64	177.524	191.779	239.004	179.092	181.145	137.661
365.159	261.506	369.196	255.06	381.676	359.531	291.604	352.856	421.606	346.265	555.662	542.019	379.688	484.177	368.785	498.615	458.925	414.878	339.167	273.41	176.959	190.648	241.075	179.066	181.446	137.204
357.543	266.429	367.852	254.916	383.353	358.75	291.986	353.089	420.26	345.032	552.715	542.288	384.66	482.34	371.62	500.142	458.111	414.595	340.012	273.378	176.451	190.467	239.571	179.519	181.985	138.76
362.287	267.071	370.331	255.842	383.229	361.064	292.609	354.226	422.231	350.102	555.373	543.993	386.97	480.489	373.177	502.008	457.006	414.086	338.327	267.674	179.238	190.973	241.429	181.797	175.093	135.552
363.915	264.357	373.901	252.993	386.524	364.071	291.533	356.493	420.51	342.752	555.982	545.482	388.76	484.071	375.823	503.578	460.382	414.947	341.357	275.904	177	191.498	239.571	178.747	178.989	138.598
361.793	263.643	370.93	254.301	383.718	361.301	291.654	355.507	421.087	345.521	554.513	544	383.04	484.578	371.709	500.963	459.878	412.537	337.054	273.474	176.516	190.799	239.286	180.076	178.312	136.837
361.89	268.143	372.796	255.936	385.941	363.404	293.458	359.829	420.76	345.517	554.785	544.839	386.87	486.181	373.025	502.602	461.418	417.246	340.637	272.596	177.803	191.178	240.714	180.165	178.859	136.733
365.945	265.571	372.563	255.535	386.412	362.962	293.309	361.575	418.913	345.952	555.32	545.46	388.72	486.418	375.19	503.551	462.078	418.359	338.244	272.239	178.361	190.9	240.536	179.962	180.952	137.494
372.055	268.429	374.754	255.542	385.347	365.212	293.007	357.993	419.394	344.594	555.346	546.044	386.06	486.5	374.532	503.267	461.997	420.845	337.375	272.557	177.893	191.764	238.821	178.101	179.476	137.921
367.317	265	369.732	253.685	380.288	360.333	290.226	355.705	420.404	343.8	553.281	543.766	378.63	484.121	369.089	499.612	458.947	416.595	338.726	272.53	176.156	192.544	239.071	178.709	177.517	137.263
355.976	265.797	361.528	253.893	375.394	352.937	288.961	354.692	421.481	343.806	550.632	539.303	371.245	481.323	363.975	494.368	455.643	412.76	337.756	271.365	176.997	191.557	241.29	179.649	178.257	137.638
352.835	265.369	363.57	253.425	378.529	354.758	289.533	354.007	422.26	344.854	553.197	538.402	377.475	479.624	365.81	495.374	454.717	414.52	338.101	271.456	178.251	190.819	237.754	178.459	180.071	139.148
362.043	265.297	368.57	254.847	383.524	359.303	291.986	356.753	420.096	345.381	555.14	540.723	383.855	482.05	373.747	498.78	458.349	415.812	340.054	273.878	177.767	191.789	237.54	179.193	177.614	137.173
366.457	264.797	369.345	254.89	382.841	359.963	291.82	356.788	419.067	345.299	556.215	542.011	382.875	481.83	371.937	499.462	457.781	418.401	339.881	273.582	176.702	192.375	240.075	178.864	179.123	138.979
363.652	264.297	368.169	253.465	381.535	358.847	290.43	354.644	421.462	344.626	556.781	541.343	378.565	480.067	370.43	497.82	456.075	415.016	338.179	273.104	176.447	192.399	239.54	177.94	177.592	137.084
364.787	265.154	367.387	253.852	379.965	358.213	290.251	353.13	421.75	344.759	556.772	541.953	378.995	480.94	370.734	498.382	456.823	414.168	339.619	271.987	175.972	192.163	238.79	178.395	178.357	136.415
357.726	263.654	366.634	253.728	382.253	357.392	290.823	351.041	421.692	346.546	555.785	539.61	382.555	479.021	370.772	497.617	455.332	410.612	340.5	272.573	177.685	190.588	239.54	177.813	183.677	138.804
363.744	264.44	368.155	254.718	381.653	358.847	291.355	352.904	420.731	346.568	555.711	541.329	381.465	482.436	370.722	498.585	457.989	412.72	339.53	271.26	177.726	191.206	240.611	179.649	179.975	137.415
360.957	265.071	367.754	254.821	380.312	358.538	291.041	354.438	419.163	343.876	554.531	543.223	379.96	481.699	368.354	499.57	456.895	411.059	336.464	270.722	178.09	190.251	239.893	178.013	180.234	137.558
361.463	261	371.021	254.439	382.359	361.147	291.36	353.233	420.654	344.568	551.491	540.985	382.24	480.372	369.468	498.54	456.102	412.707	335.381	270.752	176.459	191.104	239.429	178.519	184.23	138.337
359.591	262.357	364.838	256.1	376.212	355.641	290.767	355.76	423.875	344.635	554.088	543.029	371.96	482.564	361.152	497.289	455.994	413.086	335.917	270.839	177.238	190.734	238.571	180.203	182.807	137.735
358.421	264.286	369.099	253.537	384.712	359.692	291.397	354.945	421.702	342.673	552.991	543.723	385.22	484.032	370.291	501.342	459.141	414.411	339.304	269.178	176.746	190.884	240.429	178.823	179.907	135.908
356.037	264.357	367.965	252.045	380.853	358.667	289.222	352.082	419.875	345.127	550.079	541.858	382.04	486.316	367.658	499.126	460.349	414.458	340.542	271.77	177.738	189.649	240.036	178.532	177.279	135.431
353.189	262.929	365.352	253.463	378.476	356.16	289.545	350.918	416.962	345.022	550.202	539.672	377.57	481.167	364.835	496.329	455.709	416.359	339.036	273.739	179.189	189.602	238.643	179.025	178.918	136.077
356.262	263.143	364.937	255.248	379.376	355.801	291.075	352.295	419.163	347.235	553.978	543.81	377.43	483.333	363.722	499.324	457.158	415.948	338.655	271.913	176.918	190.301	238.786	178.329	183.528	139.117
362.835	266.071	372.19	256.286	383.294	362.667	292.944	356.808	421.029	346.927	552.232	542.865	382.21	483.674	370.367	499.909	458.878	421.121	339.405	272.03	176.279	190.965	239.429	178.038	179.933	137.171
360.987	266.75	368.482	256.114	382.967	359.353	292.727	356.495	421.173	347.051	559.574	544.142	381.387	487.025	369.1	500.625	461.218	418.735	340.369	272.971	177.226	190.907	240.817	179.87	181.579	139.312
366.243	267.179	370.651	257.184	383.655	361.366	293.686	358.297	420.346	349.508	562.452	546.777	385.227	488.057	373.429	503.582	462.972	418.386	340	273.367	179.447	191.888	239.996	178.756	180.825	138.76
368.932	264.536	371.525	255.248	384.714	361.923	292.615	357.968	422.173	348.346	562.82	545.263	385.127	485.823	373.366	502.446	461.213	417.679	339.196	274.458	177.57	192.065	240.889	179.123	180.167	137.685
373.67	266.893	373.165	256.482	384.767	363.629	293.508	357.112	423.385	346.568	563.627	545.168	384.787	483.717	375.834	502.285	460.108	417.762	339.417	273.332	177.439	192.482	241.496	179.465	178.063	137.207
370.256	268.75	373.912	256.246	388.649	364.475	294.46	357.769	424.058	346.514	562.583	544.482	391.547	484.805	378.581	503.59	461.559	417.504	339.929	273.41	178.562	190.973	239.567	178.806	181.516	138.943
370.615	263.893	374.025	254.597	388.779	364.141	293.324	359.708	422.442	347.645	563.241	544.657	390.987	484.263	379.733	503.569	461.387	414.482	338.482	274.441	177.767	191.718	241.282	180.123	182.081	138.195
373.103	265.679	375.567	255.348	387.932	365.706	293.615	357.29	421.875	347.108	562.745	544.467	388.517	484.568	377.303	502.769	461.094	415.573	338.476	273.289	177.767	191.571	238.674	180.54	180.453	138.107
362.109	264.393	367.644	255.074	383.085	358.379	292.021	355.119	420.423	346.172	562.219	543.27	382.027	481.408	371.834	500.157	457.429	415.517	339.173	272.971	177.75	191.888	241.532	179.097	183.643	140.241
361.97	266.429	369.31	255.375	382.741	360.077	292.136	353.541	423.058	345.425	555.132	543.427	385.22	482.674	371.772	501.126	458.404	414.99	336.857	271.37	177.311	191.903	238.964	180.544	181.569	137.733
363.97	263.571	374.007	252.277	385.776	364.096	290.808	355.397	420.606	345.359	552.478	541.858	387.43	481.489	374.278	500.567	458.028	412.83	338.25	271.904	176.287	190.297	240.357	179.709	182.175	139.46
353.628	262.786	366.472	252.442	379.324	357.167	289.063	350.966	417.49	343.464	552.228	540.595	379.14	478.855	367.747	497.425	454.54	410.476	338.571	271.826	176.475	190.085	239.714	180.127	175.587	134.321
351.439	270	366.57	257.797	380.718	357.904	293.275	353.753	417.01	345.695	553.513	542.456	378.79	481.844	368.316	498.695	457	418.976	340.369	272.013	176.295	191.077	238.071	180.873	175.546	136.729
353.835	267.714	365.296	255.501	381.494	356.538	291.866	357.267	422.529	346.362	555.724	544.741	378.2	483.649	367.658	500.211	458.266	415.728	337.964	273.857	177.426	191.355	240.036	180.595	180.357	138.254
370.884	274.643	377.88	258.993	392.447	368.615	297.511	362.007	421.99	345.39	557.404	547.5	396.09	488.152	381.101	507.016	464.726	422.463	340.488	273.004	178.074	191.166	238.714	179.734	176.506	135.656
371.36	268.143	377.225	255.363	389.729	367.436	294.144	362.795	423.471	349.432	558.741	549.383	393.04	489.855	383.165	507.58	466.507	412.138	338.125	270.683	179.189	191.942	240.607	179.506	180.621	138.331
368.732	260.929	373.324	252.8	384.824	363.237	290.905	361.212	422.673	348.819	556.89	547.27	387.33	487.613	375.114	504.505	462.994	414.833	337.827	271.53	178.451	191.938	239.821	178.329	186.465	142.377
371.708	265.032	370.793	254.82	382.037	361.302	291.538	361.812	421.452	346.285	559.605	543.967	382.35	486.731	372.915	500.753	461.824	419.34	340.577	273.951	178.403	191.523	241.103	177.162	179.809	138.416
369.055	267.818	368.047	254.631	378.954	359.052	290.514	357.373	421.654	344.266	559.667	542.35	376.4	483.958	367.51	497.978	458.475	419.138	339.75	274.173	176.493	192.438	238.21	177.934	177.192	137.491
375.568	262.104	369.716	252.679	378.872	360.058	289.102	353.695	419.269	343.673	561.04	543.021	377.54	482.138	366.699	498.775	456.877	418.31	342.625	274.355	177.37	193.5	239.782	178.326	178.348	137.306
370.775	261.032	365.343	252.075	373.578	355.981	287.144	352.49	418.096	343.822	558.605	540.426	370.05	479.146	360.294	494.871	453.137	415.175	337.881	274.064	175.698	191.847	240.532	177.491	181.865	138.729
349.324	264.675	357.554	253.703	373.543	349.218	288.292	349.065	417.058	341.346	555.079	537.678	368.84	477.656	361.003	492.534	452.129	413.98	336.696	270.573	176.149	191.013	239.567	178.579	177.597	135.383
357.994	264.889	364.906	254.848	379.207	355.93	290.742	348.127	416.644	343.647	557.614	540.587	379.11	480.642	365.94	497.411	455.542	411.317	336.488	271.403	178.927	189.894	238.532	178.276	178.381	135.427
355.824	264.818	364.85	256.199	378.319	355.872	291.447	348.682	417.654	344.758	556.917	539.561	376.16	480.277	364.953	495.871	455.04	413.017	339.935	272.368	178.034	190.952	240.424	178.428	175.549	133.491
355.36	261.032	363.624	255.242	378.854	354.417	290.92	348.428	420.269	346.368	556.834	539.255	376.23	479.284	362.193	495.665	453.661	410.84	335.75	271.525	176.665	190.311	239.46	178.896	185.612	140.235
352.463	259.929	366.697	254.442	380.565	357.115	290.844	351.007	421.029	346.794	552.469	540.471	379.47	480.163	364.722	497.422	454.9	411.218	336.054	271.835	176.148	190.398	240.5	179.253	184.743	139.704
354.933	263.929	364.373	256.842	378.929	355.359	292.08	351.527	423.942	347.844	554.636	542.044	375.68	481.085	362.81	497.561	455.202	414.181	337.72	271.9	176.73	190.83	238.607	180	180.253	136.981
361.409	267.929	371.824	256.222	387.971	362.5	294.248	356.767	423.904	348.368	556.509	545.332	390.18	486.046	373.823	503.848	461.488	413.851	338.042	271.239	178	190.305	239.679	177.418	181.171	139.033
371.951	267.786	376.317	256.024	390.306	366.577	294.781	360.329	423.077	348.076	559.39	548.544	393.5	487.309	378.468	507.088	463.49	412.999	338.667	270.657	177.549	190.32	240.393	180.354	178.955	137.81
375.982	267	376.12	255.033	386.1	366.327	292.862	360.692	423	347.003	557.645	547.255	386.73	487.05	375.051	504.334	462.54	414.603	338.363	272.443	177.934	190.919	239.429	179.456	177.796	134.969
361.415	262.786	368.634	253.928	383.071	359.135	291.202	357.747	420.375	346.394	554.386	544.566	384.17	484.826	372.177	501.679	460.175	413.766	338.054	271.509	177.721	191.224	239.214	178.608	185.167	141.104
360.177	266.929	371.035	255.069	383.747	361.692	292.209	355.274	418.76	345.667	554.364	544.551	386.64	483.965	373.633	502.329	459.82	419.852	339.768	271.439	177.828	191.293	239	179.127	180.524	136.017
355.963	264.857	368.838	254.967	381.694	359.506	291.543	357.26	419.856	346.162	553.232	542.23	382.47	482.876	370.823	499.513	458.355	418.494	340.679	273.483	177.475	191.147	241.679	179.101	182.082	138.16
362.678	263.249	370.685	255.861	384.696	361.043	293.046	357.155	420.202	348.183	560.594	543.992	383.917	485.816	373.469	501.192	461.23	420.578	339.613	274.439	176.179	191.552	241.606	178.846	185.306	140.816
369.031	268.321	372.079	258.317	382.955	362.768	294.291	358.573	422.587	346.241	561.537	545.273	381.317	487.292	372.912	501.435	462.261	422.152	340.839	276.07	177.237	191.811	240.856	179.846	179.975	138.932
362.757	268.392	371.523	255.782	386.273	362.268	293.445	357.778	422.279	344.952	560.322	544.244	385.287	485.746	375.76	501.742	461.676	421.553	341.024	274.731	177.032	192.15	240.356	181.049	179.6	137.603
359.245	267.249	369.403	256.62	384.137	360.236	293.425	358.319	420.683	346.828	559.599	543.149	384.127	483.263	375.165	500.63	459.607	419.836	338.012	275.383	180.319	191.517	241.106	180.91	182.897	139.891
371.647	268.535	374.656	255.775	389.279	365.133	294.308	359.566	425.173	348.583	563.204	545.63	389.057	486.933	377.71	503.766	463.031	419.72	341.643	275.413	178.106	191.108	238.82	179.441	179.786	138.816
373.483	266.392	376.354	253.508	392.232	366.486	293.547	360.593	424.76	347.942	564.822	547.948	393.177	487.058	381.684	506.566	463.997	417.739	340.589	271.439	178.565	192.108	239.57	179.542	181.369	139.582
374.903	271.321	376.445	256.565	390.32	367.011	295.17	361.545	422.298	346.822	563.822	546.028	393.977	486.77	382.52	505.373	463.956	420.299	341.292	272.531	178.557	191.243	239.57	178.96	177.392	138.384
375.074	265.964	376.163	253.677	387.996	366.274	292.445	356.689	421.875	346.749	564.235	545.926	390.977	485.71	379.267	504.496	462.416	416.128	341.048	274.965	178.655	192.34	240.463	179.391	180.195	138.526
366.445	263.643	371.07	253.511	381.259	361.429	290.382	353.678	421.769	345.168	555.816	544.124	383.81	482.521	373.114	501.259	458.579	413.648	339.839	270.804	176.984	191.664	240.464	179.051	179.078	139.048
367.957	265.357	371.901	253.425	380.8	362.34	290.188	350.582	419.99	342.816	554.873	542.843	383.13	483.06	372.253	500.139	458.812	414.624	340.19	272.835	176.574	191.471	237.179	178.266	173.848	130.602
363.055	259.357	368.437	250.554	379.176	358.647	287.677	350.733	421.712	344.149	554.189	542.354	377.4	480.571	365.658	498.249	455.424	410.19	336.179	270.474	175.361	192.772	240.25	179.456	176.468	132.25
359.152	263.071	363.662	253.131	376.812	354.635	288.829	352.116	418.788	344.121	553.167	541.938	373.99	479.89	362.076	497.032	454.108	410.75	336.464	269.587	174.926	191.753	239.5	180.405	175.275	135.648
353.75	265.143	361.479	252.625	377.812	352.833	288.757	352.493	417.635	343.838	553.057	542.996	375.89	480.645	362.709	498.316	454.837	410.405	336.393	270.083	178.205	191.035	239.893	179.316	178.13	136.544
350.659	261.857	364.19	254.036	379.512	355.006	290.251	351.925	416.615	346.371	550.254	538.588	378.6	477.617	364.937	495.81	452.958	405.42	331.042	271.048	177.189	189.178	239.714	176.734	187.059	143.106
349.939	264.714	363.472	256.322	375.665	354.609	290.767	352.877	416.635	346.34	548.504	538.029	375.36	479.411	362.076	494.535	453.734	411.387	336.405	270.574	176.779	190.456	238.25	177.418	182.085	136.154
353.89	265.143	365.887	255.947	378.865	356.846	291.424	353.966	419.788	343.479	551.105	539.901	377.61	481.479	365.278	496.508	456.05	414.799	340.595	273.804	178.951	189.958	240.071	177.342	176.442	136.825
362.05	262.749	369.331	256.72	383.968	359.766	293.447	356.466	419.894	348.621	558.925	541.25	382.284	482.634	369.486	498.746	457.873	414.855	338.19	273.359	177.986	191.356	240.925	179.464	186.241	141.7
369.648	267.607	371.161	258.455	382.332	361.868	294.209	355.274	419.74	345.945	560.377	544.502	380.304	487.17	370.512	500.599	461.64	417.424	339.137	274.163	176.543	191.001	240.854	179.451	178.717	137.021
359.867	265.821	365.239	255.488	380.685	356.317	291.623	358.356	420.346	347.713	560.004	542.575	379.094	482.219	368.081	498.863	457.242	417.181	338.327	273.172	178.674	191.491	239.568	180.362	182.457	139.604
370.812	268.678	372	256.522	385.879	362.727	293.858	363.521	420.942	346.916	563.351	546.859	387.064	486.641	375.334	504.133	462.283	421	339.917	272.828	177.256	190.661	240.925	179.907	178.832	137.111
369.587	264.035	370.838	253.039	383.015	361.253	290.554	357.301	420.548	347.374	562.522	544.578	383.704	484.099	372.993	501.564	459.784	418.61	338.869	272.385	177.609	192.12	241.354	178.983	180.996	138.034
369.166	261.821	369.901	255.242	381.015	360.202	291.544	354.171	423.221	344.758	561.083	544.137	378.364	484.691	367.929	499.813	459.139	417.709	338.22	273.08	176.732	191.561	240.425	179.261	187.044	141.55
363.026	266.749	365.549	258.393	378.115	356.682	292.948	354.979	421.942	346.037	559.645	542.918	374.214	483.155	365.752	497.81	457.463	418.984	340.583	273.363	177.002	191.676	237.247	179.995	179.353	138.388
360.849	267.964	367.211	257.059	383.662	358.304	293.6	355.11	422.587	348.291	562.535	544.717	383.384	484.145	371.347	501.58	459.46	419.043	340.268	273.976	179.83	191.472	239.747	178.223	180.762	137.64
371.305	266.857	377.359	257.024	390.694	367.442	295.604	356.726	426.558	347.759	557.943	547.117	393.2	485.936	377.759	505.963	462.263	417.557	340.375	272.93	178.566	191.151	240.357	178.203	182.717	140.312
377.268	263.857	378.303	254.625	388.5	368.032	293.265	357.514	424.279	345.422	557.658	547.912	390.94	487.287	377.519	505.941	463.266	417.421	341.494	272.578	177.361	192.9	239.607	177.063	180.937	138.687
364.61	265.357	372.225	253.771	383.506	362.635	291.216	356.945	420.615	344.013	552.921	543	386.09	483.195	376.304	501.045	459.803	414.065	338.833	270.439	177.057	191.239	241.071	180.063	177.546	135.49
352.951	263.929	365.148	251.663	377.853	356.064	288.085	352.747	419.25	343.657	550.202	539.409	377.89	480.543	365.392	496.222	455.343	412.421	338.167	271.313	177.27	190.768	239.143	179.038	178.528	136.138
352.537	261.143	367.373	251.69	380.365	357.84	288.829	349.952	418.077	345.432	551.737	539.358	381.05	479.443	369.329	497.029	455.346	412.034	337.667	271.752	176.803	189.668	237.464	178.848	180.108	136.31
353.22	265.429	366.401	254.243	381.059	357.34	290.845	351.089	418.115	346.156	554.592	542.974	377.96	482.528	365	498.853	456.809	413.536	337.53	271.178	177.156	190.305	239.964	179.785	178.959	135.781
364.915	266.5	371.852	254.916	383.712	362.397	292.09	353.616	419.683	345.289	553.518	543.347	382.94	484.585	369.81	500.457	459.468	415.049	337.107	273.522	177.992	191.514	240.107	179.684	179.171	137.229
355.963	267.5	365.746	255.064	381.029	356.929	291.421	355.644	419.365	344.035	554.079	543.442	378.43	482.872	368.139	499.321	457.765	415.109	339.036	272.504	176.066	190.826	240.679	179.633	177.197	135.258
361.085	266.216	371.291	255.819	387.512	361.86	293.829	357.253	420.404	347.149	554.996	542.8	387.816	484.358	374.278	501.361	460.269	414.46	336.708	272.547	177.185	190.91	239.183	178.433	181.278	138.782
356.787	267.001	365.65	255.926	380.824	356.796	291.975	359.11	419.981	345.727	554.868	541.41	379.676	481.954	371.051	498.166	457.684	414.931	337.982	272.847	178.513	190.578	239.433	179.737	180.156	137.098
367.396	267.073	370.537	255.041	384.329	361.251	292.357	359.247	423.433	346.419	558.07	544.654	383.686	485.628	371.823	501.615	460.723	416.593	340.429	273.547	178.087	191.122	238.325	180.104	177.71	136.705
370.25	265.144	374.114	253.42	389.271	364.335	292.63	358.39	425.875	347.426	558.289	544.935	391.786	485.734	379.709	503.987	462.532	417.984	340.881	273.269	178.079	193.412	239.433	179.319	181.018	140.167
368.902	266.644	371.509	253.687	385.194	362.098	291.643	357.342	423.635	345.181	557.728	544.158	389.386	483.826	379.532	502.776	461.003	418.568	339.839	271.326	177.767	191.984	239.147	178.484	179.405	139.211
366.872	261.359	372.445	253.795	385.029	362.476	291.672	354.747	422.529	345.806	554.811	539.833	388.076	482.223	376.367	499.257	459.058	414.747	340.006	272.852	178.357	191.547	241.29	177.649	183.721	139.284
359.506	265.573	367.769	254.905	379.688	358.598	290.92	350.932	418.183	344.327	553.224	539.3	380.536	481.011	373.038	496.851	457.382	416.645	340.44	273.06	176.111	190.462	240.468	179.687	177.691	135.067
356.506	261.787	365.706	253.05	378.824	356.38	289.351	349.349	421.433	345.467	553.368	539.804	376.706	482.011	367.19	496.196	456.884	414.014	339.417	273.752	177.972	190.964	239.111	178.712	181.267	138.596
365.409	264	371.993	253.742	382.247	362.301	290.832	352.849	423.202	344.883	553.807	541.887	381.25	480.709	370.215	498.936	456.529	414.898	339.208	270.583	176.418	191.402	241.071	179.329	178.881	137.513
365.86	264.643	371.014	254.957	384.006	361.468	292.204	355.253	422.596	346	555.421	545.109	383.08	484.234	370	501.786	459.235	415.32	340.56	270.526	177.467	191.324	240.571	179.418	181.1	137.696
354.073	265	365.099	254.258	380.906	356.115	290.812	356.452	419.625	347.175	554.079	542.449	381.59	481.33	369.278	499.439	456.809	414.17	337.631	271.609	177.787	190.417	240.571	177.861	182.197	138.779
351.037	266.286	362.261	254.78	376.218	353.647	289.83	354.438	419.413	345.708	553.202	541.201	374.52	477.894	363.886	496.634	452.945	415.714	338.435	271.857	177.246	190.232	239.964	179.076	178.078	136.363
362.817	264.286	369.415	254.115	382.888	359.981	291.282	355.418	421.663	344.717	555.636	544.686	382.71	483.794	368.342	501.377	458.529	413.649	339.577	270.778	178.262	191.907	238.964	180.051	178.472	137.619
366.951	265.286	371.746	254.695	382.647	362.192	291.625	358.568	417.817	344.257	555.557	546.215	383.18	485.22	371.19	502.623	460.266	417.522	338.613	270.109	177.164	190.51	239.321	180.165	176.338	134.129
359.951	261.286	367.042	254.05	377.459	357.551	289.669	352.959	419.808	344.349	552.754	543.204	373.35	483.564	363.076	497.789	457.197	411.42	336.405	270.857	176.639	191.208	238.786	179.152	179.212	135.015
358.335	263.786	366.859	254.592	378.771	357.609	290.433	352.952	417.471	344.251	551.689	541.526	377.69	481.262	365.684	497.719	455.97	411.707	336.488	270.587	176.951	190.027	240.107	179.051	181.197	139.021
359.421	263.016	367.646	255.179	381.394	358.256	291.608	356.356	415.981	346.515	550.952	537.524	380.019	480.142	367.911	495.41	455.582	414.399	335.815	275.114	177.58	191.013	240.433	177.788	180.487	138.247
361.256	263.802	366.836	256.088	380.871	357.589	292.104	355.801	421.452	345.614	552.618	539.86	378.179	482.709	366.38	496.629	457.252	413.145	336.321	272.91	177.489	192.156	239.218	179.383	182.915	140.02
363.5	265.445	368.885	256.408	383.688	359.602	293.144	356.658	419.76	345.62	555.373	542.414	382.689	485.23	371.848	499.707	460.418	416.461	338.929	272.34	176.916	192.403	239.111	179.611	178.855	137.336
363.671	263.374	372.202	254.926	385.082	362.435	292.492	355.438	423.471	343.487	552.219	539.443	386.949	482.472	374.962	498.669	458.945	413.312	338.548	272.362	177.67	191.851	240.04	179.497	180.242	137.362
363.488	265.088	371.35	254.332	383.271	361.814	291.547	353.425	419.125	346.293	551.746	537.834	384.209	479.748	372.481	496.758	456.274	412.088	336.714	272.049	176.047	190.237	240.611	178.876	183.212	139.48
355.213	260.731	364.012	254.828	378.071	354.743	290.399	354.651	419.952	347.338	551.07	537.765	375.969	481.174	363.203	494.504	455.357	415.234	336.935	267.436	176.752	190.261	238.361	179.497	184.476	139.451
360.427	264.802	364.927	257.045	378.529	355.942	292.109	356.575	420.827	345.63	555.645	541.754	373.689	481.174	362.671	496.816	455.241	414.881	341.149	275.584	178.268	191.156	240.361	179.421	178.42	136.682
360.348	266.016	365.984	254.89	383.335	357.012	291.963	360.39	425.558	348.173	555.789	542.305	382.259	482.709	370.696	499.512	458.197	415.991	340.798	272.553	178.867	191.608	238.683	178.168	181.223	138.034
372.47	271.143	376.507	256.802	391.171	367.051	295.584	362.788	423.885	344.835	560.579	548.347	394	486.915	379.684	507.078	463.449	420.065	342.679	275.257	178.057	191.741	239.929	177.937	178.985	138.683
372.256	268	376.035	253.067	390.853	366.34	292.835	359.137	424.327	346.254	559.724	549.686	394.24	488.284	381.165	508.123	464.842	416.849	341.262	272.909	177.607	191.776	241.143	179.468	178.152	137.144
369.665	268.429	373.887	252.871	386.206	364.423	291.355	356.384	421.808	342.187	557.636	546.303	390	483.777	379.354	504.511	460.925	417.899	339.411	269.883	177.434	193.405	239.393	178.177	177.628	136.933
358.055	266.357	367.549	251.747	378.988	358.468	288.472	351.678	420.538	344.314	554.487	542.536	381.09	480.582	371.937	499.369	456.806	415.483	340.143	273.97	176.336	190.822	237.929	179.101	178.041	135.808
354.287	262	365.232	251.516	376.759	355.968	287.664	348.651	420.423	344.14	552.311	539.971	377.91	479.546	366.81	496.639	454.875	414.059	338.78	272.304	178.172	189.668	240.464	176.747	180.301	136.54
357.384	266.643	365.782	254.258	376.159	356.885	289.441	346.479	417.76	343.286	552.469	540.974	376.09	480.457	364.886	496.888	455.166	415.741	339.232	272.122	176.885	190.073	240.607	178.203	175.703	134.029
348.055	262.5	362.07	253.403	375.094	353.135	288.526	344.945	419.894	344.6	552.697	540.755	373.12	480.309	362.81	495.933	454.596	412.32	338.625	271.048	177.959	189.637	238.464	177.797	176.911	136.921
353.53	262.786	365.606	254.411	378.947	356.378	290.355	348.959	419.26	347.003	554.105	542.215	376.85	482.11	365.582	498	456.609	412.805	337.054	272.27	177.557	191.019	238.536	178.861	182.706	138.408
362.839	262.714	369.768	256.447	384.231	360.16	293.329	355.459	420.962	346.878	558.788	542.832	381.24	486.476	370.427	499.626	461.081	418.531	336.792	273.348	176.305	190.331	241.376	180.864	181.727	138.817
361.211	264.857	369.803	256.507	382.554	360.385	292.888	357.542	422.644	345.897	559.608	544.153	378.41	486.381	370.477	499.837	461.017	420.062	340.452	272.343	176.911	190.821	240.09	180.459	177.303	135.294
360.718	266.5	368.676	256.478	385.783	359.506	293.799	361.453	421.875	347.122	561.384	544.901	384.4	486.778	372.857	501.987	461.848	422.675	338.637	272.074	179.616	191.03	239.84	179.915	181.705	139.717
372.87	267.5	376.092	256.041	393.101	366.346	295.601	367.089	423.144	347.862	565.248	548.172	393.47	489.71	381.958	506.807	466.131	421.549	340.06	272.126	177.616	192.223	240.055	180.485	181.694	139.137
380.016	267.214	377.303	255.946	390.925	367.423	294.905	366.035	421.231	347.437	564.349	546.861	392.04	488.611	381.401	505.465	465.15	419.178	338.518	270.056	177.042	190.999	241.305	181.358	182.735	138.35
378.035	263.214	373.796	255.256	384.236	363.872	292.483	360.322	422.452	346.237	560.81	543.303	383.92	484.526	373.566	500.687	460.244	418.396	337.321	271.821	175.985	191.323	239.805	178.383	180.932	139.127
370.254	262.071	371.831	255.096	384.183	361.981	292.354	356.692	419.49	346.729	557.718	539.354	381.53	479.898	370.908	497.155	456.048	419.087	337.452	274.021	174.993	191.605	238.805	179.307	183.705	139.175
360.26	264.5	366.352	256.149	383.325	357.212	292.855	357.37	419.365	347.332	557.63	539.876	382.42	482.994	369.756	497.775	458.214	417.773	336.423	271.561	178.182	190.296	240.697	177.852	182.973	138.889
362.939	266.929	372.486	255.391	385.259	363.013	292.874	357.555	419.106	345.292	551.855	540.938	388.81	482.248	374.684	500.262	458.709	414.466	338.637	271.974	178.811	191.776	240.071	179.443	176.532	134.869
352.195	263.643	366.042	254.339	379.612	356.853	290.496	356.678	419.798	345.498	550.614	540.036	380.24	480.078	368.405	497.31	455.64	414.647	339.893	273.1	176.713	189.737	240.893	180.823	178.703	136.556
355.341	264.786	369.373	255.661	383.047	359.987	292.428	356.027	422.99	345.867	554.425	544.099	381.68	482.362	369.342	500.671	457.629	416.815	339.363	273.287	176.541	190.961	239.75	179.038	180.613	138.844
358.817	269.071	368.289	256.22	385.676	359.385	293.584	360.411	423.942	345.803	557.991	547.405	384.29	485.489	371.127	503.791	460.463	417.565	341.875	273.009	178.344	191.768	240.643	178.975	182.123	139.802
370.378	269.429	373.5	257.186	386.876	364.16	294.618	362.671	423.029	345.59	558.154	547.993	389.3	486.681	375.506	505.561	462.352	417.566	340	270.848	178.172	192.05	240.143	178.038	181.301	139.519
370.5	268.357	373.225	253.874	384.347	363.814	291.531	360.74	421.038	343.756	558.772	548.522	387.4	487.574	374.291	505.441	462.784	415.649	340.768	270.117	178.049	191.93	238.964	179.025	177.457	135.629
369.927	264.143	370.775	253.547	379.8	361.205	289.986	353.911	421.231	344.521	556.311	545.434	379.22	484.457	368.114	500.992	458.997	413.961	338.565	274.313	178.467	191.741	240.893	179.506	181.39	138.55
363.415	267.143	367.12	254.086	377.765	358.147	289.783	351.466	417.51	341.086	552.561	542.23	378.25	483.436	368.177	498.385	458.213	417.688	340.464	273.483	175.525	190.583	239.214	178.139	175.781	133.823
351.396	261.786	362.542	254.023	376.596	353.5	289.401	352.087	419.202	345.775	557.336	538.266	374.76	479.661	366.465	494.548	454.889	417.577	337.673	272.16	177.984	189.914	239.77	177.762	179.436	137.657
360.072	263.429	365.394	256.265	379.214	356.244	291.75	354.567	420.087	347.683	558.143	540.248	377.38	482.451	367.44	496.701	457.282	416.277	335.97	271.847	177.181	191.018	240.163	179.838	181.961	138.746
373.56	264.357	373.246	255.625	384.008	363.474	292.679	356.354	420.087	346.734	561.739	543.942	380.98	485.32	370.667	500.369	460.229	416.622	336.857	270.386	177.476	192.427	241.306	179.787	178.819	136.58
362.414	262.357	366.423	253.844	381.614	357.083	290.722	356.573	419.173	345.455	559.007	540.474	381.3	481.224	369.971	497.914	456.878	415.283	336.845	271.725	178.156	191.114	240.877	177.851	180.317	137.29
361.835	266.286	368.345	256.498	383.261	359.186	293.085	354.505	418.942	345.118	557.862	540.336	383.28	481.189	372.06	498.342	457.307	416.171	338.19	273.069	176.418	191.474	239.806	179.104	179.756	136.298
363.091	263.143	367.894	255.773	382.743	358.494	292.419	356.751	418.75	346.988	559.454	542.033	380.48	484.505	369.047	498.837	459.238	415.569	336.97	274.969	177.41	189.925	239.377	179.737	182.548	139.238
373.152	265.5	373.43	257	385.69	363.744	294.143	358.45	419.067	346.626	562.033	544.212	383.47	485.519	372.515	501.233	460.789	417.111	336.583	271.699	177.369	192.3	240.52	181.066	180.823	137.963
370.274	265.929	370.014	256.233	384.361	360.673	293.214	358.395	419.817	344.524	561.086	543.584	380.9	484.054	369.655	500.086	459.019	417.05	337.685	271.617	175.828	191.199	239.056	179.357	183.109	139.94
357.28	263.5	367.627	253.573	382.118	358.282	290.674	353.849	422.654	345.352	553.785	542.296	383.61	480.989	370.101	499.866	456.723	412.25	337.131	269.578	177.074	190.514	238	178.658	179.454	139.596
357.457	267.143	369.331	255.916	381.488	360.16	292.16	354.979	421.048	345.419	554.018	542.65	381.29	481.887	369.456	499.505	457.283	419.645	340.351	274.091	176.369	190.1	238.679	178.228	176.42	134.692
351.988	265.071	364.986	253.678	380.447	356.019	290.267	354.603	424.038	347.197	556.553	544.5	377.16	481.309	366.595	499.757	456.205	417.155	341.006	273.004	176.984	191.015	239.536	180.19	180.182	139.571
363.348	269.857	370.415	255.573	386.618	361.391	293.396	359.253	426.779	345.851	558.632	548.328	385.7	487.071	373.646	504.845	462.249	421.812	342.97	272.391	177.303	190.324	240.25	178.392	178.186	136.256
365.97	266.857	373.204	254.095	386.724	363.66	292.375	360.048	424.413	346.343	555.566	545.953	389.83	487.954	377.646	504.209	463.814	421.022	342.202	272.522	179.148	190.822	239.464	177.62	180.071	137.277
362.03	265.643	371.049	253.351	383.1	361.59	290.8	355.603	423.048	344.333	554.864	545.558	385.53	487.305	374.772	502.77	462.679	419.218	341.065	271.983	177.893	191.876	239.714	178.823	178.465	136.512
353.622	261.857	367.07	252.033	379.188	357.628	288.733	350.836	421.702	345.384	549.974	539.416	379.32	482.312	369.051	496.61	457.526	418.818	340.137	272.23	177.262	190.432	240.607	178.165	183.126	138.96
348.189	260.714	364.472	250.728	378.247	355.16	287.533	350.5	421.356	344.622	549.211	538.372	377.65	480.571	367.481	495.398	455.823	419.387	341.821	271.617	177.68	190.347	238.536	178.266	179.245	137.237
380.951	268.429	386.211	257.532	395.835	375.641	297.45	360.021	423.019	351.892	560.004	550.12	400.87	485.791	386.557	510.214	464.075	418.562	338.935	274.426	179.098	191.606	239.393	181.823	187.524	145.977
374.043	270	380.563	257.926	391.824	370.641	296.572	356.418	420.221	346.762	557.075	547.325	395.91	483.936	382.468	506.84	461.731	410.543	336.756	272.13	179.23	190.351	239.893	181.684	185.435	144.71
385.049	270.61	383.073	258.968	392.727	372.98	297.574	357.85	416.942	345.517	564.612	547.452	395.526	483.53	383.727	506.83	461.689	409.513	334.333	272.324	178.233	191.643	242.104	181.546	183.041	143.505
372.519	271.324	376.777	259.404	388.627	367.313	296.702	357.933	415.096	343.901	561.656	545.492	390.426	481.586	381.538	504.031	459.692	409.585	335.411	270.51	178.602	191.724	240.818	182.825	181.732	141.599
366.988	268.752	371.221	258.612	383.18	362.025	294.566	356.474	413.625	345.726	557.954	540.799	384.956	476.25	376.373	499.13	454.393	405.828	334.929	271.063	178.446	190.469	240.64	182.774	179.104	139.787
373.281	268.538	376.531	258.14	386.645	366.839	295.23	355.857	415.298	347.221	560.607	542.649	387.876	477.335	377.652	501.266	455.52	403.856	332.738	270.784	177.921	192.585	240.425	181.42	182.621	142.283
379.507	266.395	378.657	259.66	385.616	368.582	296.014	351.796	413.606	346.564	561.384	544.196	386.376	479.03	375.145	501.999	456.296	402.54	335.976	271.615	177.626	192.828	241.354	182.103	182.178	142.237
366.775	266.252	372.974	257.393	384.374	363.396	294.043	350.94	415.048	344.079	560.112	542.795	385.686	477.242	375.943	500.788	455.074	403.282	336.548	271.371	178.929	191.511	241.068	183.015	181.03	141.197
366.098	269.538	372.277	258.316	382.051	363.057	294.029	350.857	416.798	345.834	559.656	541.926	384.306	476.54	374.841	499.782	454.285	406.119	336.613	271.041	179.921	189.967	238.675	180.509	179.439	139.245
365.555	266.681	373.171	258.07	383.874	363.614	294.381	350.392	416.692	347.504	558.458	540.686	384.806	476.235	373.158	499.007	453.678	403.819	335.887	270.632	179.241	190.407	239.675	181.306	182.424	142.887
365.994	264.857	377.613	256.797	385.982	367.494	294.083	349.774	416.558	347.029	552.601	540.106	390.66	475.131	376.266	500.147	453.496	403.559	334.351	268.791	178.451	190.68	239.786	181.835	185.517	143.812
373.488	266.5	383.134	258.465	388.9	372.667	296.112	350.295	420.404	344.93	548.614	537.916	393.59	475.085	379.949	499.326	454.266	405.375	334.78	268.865	177.533	190.483	240.464	180.734	180.55	141.612
372.689	268.571	383.415	260.098	391.576	373.109	298.046	354.308	419.115	344.994	551.294	540.617	395.82	477.706	380.392	501.901	456.41	404.218	335.488	269.739	178.492	190.618	239.429	180.671	181.941	141.223
381.445	271.571	390.451	262.413	397.929	379.782	301.526	361.082	418.75	346.311	551.368	542.015	405.18	480.333	389.873	505.428	460.537	406.767	336.571	270.57	177.672	190.595	239.786	180.582	180.911	140.667
374.915	270.071	382.162	259.072	388.776	372.103	296.508	362.144	415.106	343.752	546.175	537.135	395.5	474.872	383.835	499.265	454.95	404.201	335.976	270.035	177.139	190.259	240.893	182.532	178.465	140.91
360.482	268.571	373.81	256.768	382.4	364.365	293.029	353.281	416	344.994	548.026	536.931	384.24	471.77	374.861	496.104	450.562	402.743	334.655	268.409	178.279	188.764	239.5	182.468	178.989	139.831
371.079	270.143	375.845	258.511	384.188	366.359	294.784	353.062	417.548	346.435	552.404	542.464	383.37	477.933	370.316	499.925	454.382	402.797	334.405	267.409	179.057	190.992	239.071	180.608	179.435	139.144
369.848	266.929	376.239	257.947	386.441	366.429	295.034	355.637	417.971	346.032	549.338	540.577	388.45	477.014	376.354	499.901	454.986	404.068	336.536	268.448	176.82	190.718	239.75	181	181.993	142.665
367.52	275.465	374.352	261.822	385.09	365.477	297.4	356.581	415.298	344.062	556.265	539.611	388.411	476.493	379.008	499.184	455.16	411.699	339.696	271.992	179.596	190.497	240.532	180.989	177.625	139.656
376.971	270.393	380.014	260.693	390.737	370.175	298.227	355.794	416.798	348.205	561.677	544.859	393.331	481.305	379.768	504.344	459.085	405.253	334.417	270.645	179.137	191.875	241.71	179.685	183.268	143.152
388.666	272.608	385.014	260.435	391.972	374.925	298.4	353.403	417.356	346.344	563.866	546.071	394.711	481.142	382.464	505.601	459.548	408.7	338.702	270.858	178.85	192.798	240.246	179.761	178.48	140.575
372.794	267.25	375.154	258.039	387.254	365.47	295.334	350.513	418.442	345.024	560.633	543.381	389.781	478.805	379.084	502.312	456.983	407.979	336.131	271.397	178.366	191.454	242.317	181.419	184.067	143.381
370.111	268.179	375.978	257.693	386.36	366.304	294.83	348.787	418.76	346.894	559.291	540.991	389.851	475.837	378.147	500.579	454.459	403.7	335.893	271.358	179.243	190.474	240.639	179.887	181.889	141.625
382.611	273.822	382.028	260.836	390.796	372.317	298.346	352.568	417.192	346.424	561.743	544.783	394.191	480.5	381.261	504.518	458.783	408.052	336.637	270.145	177.546	191.435	239.924	181.596	180.201	142.202
388.696	269.179	384.478	260.388	390.878	374.131	298.051	350.801	419.26	347.57	564.704	547.045	393.631	482.458	381.679	506.026	460.404	403.631	336.268	269.392	177.817	193.099	240.496	180.634	183.298	142.968
380.367	270.036	379.528	259.087	387.76	369.701	296.226	351.835	417.087	346.887	561.454	543.925	392.361	478.589	381.553	503.4	457.354	404.169	335.536	269.249	179.62	191.532	238.853	180.951	181.51	141.583
368.482	266.214	377.345	257.833	385.412	367.372	294.655	351.527	418.067	346.219	552.439	540.774	391.53	475.333	379.646	500.869	454.393	403.815	336.202	269.087	179	190.429	239.929	180.924	180.394	140.696
369.055	269.429	378.268	257.542	386.347	368.5	294.718	349.644	416.644	344.813	550.11	538.296	390.78	473.344	377.367	498.853	452.341	402.098	335.893	269.804	177.689	189.973	239.607	181.215	179.242	138.677
368.793	267.286	377.606	257.196	386.447	367.705	294.501	353.171	414.962	345.679	551.873	541.248	389.57	477.057	374.57	500.693	454.629	402.908	336.768	268.93	178.574	189.78	238.929	180.646	180.955	141.673
366.268	268.643	377.458	257.136	386.429	367.692	294.453	349.979	417.087	345.848	551.825	541.369	388.52	476.408	376	500.5	454.435	400.532	335.214	269.165	176.992	189.788	239.5	181.481	180.576	140.023
375.543	266.357	381.303	257.279	387.806	370.987	294.952	351.897	413.654	345.184	552.412	542.186	389.1	478.688	375.911	501.254	456.197	404.249	334.946	270.352	178.066	190.811	239.643	181.709	180.409	142.113
361.134	267.143	370.338	257.329	381.6	361.077	293.197	352.582	414.433	343.511	550.382	540.723	381.84	476.489	371.354	498.241	453.482	403.297	335.226	267.757	178.041	190.301	239.393	181.101	178.688	140.792
352.75	265.357	368.324	255.642	380.882	359.083	291.789	351.521	414.452	343.933	549.715	539.42	381.95	473.961	372.506	497.316	451.759	401.737	334.869	268.7	177.967	189.004	240.464	179.709	180.952	141.619
356.476	265	373	256.365	382.265	363.308	292.703	355.952	415.721	346.162	549.158	538.391	385.21	473.872	373.772	497.433	451.967	404.997	335.732	271.635	180.016	189.687	240.679	182.456	181.695	140.727
361.848	271.083	372.825	259.234	383.318	363.694	295.048	359.863	414.894	344.75	551.882	538.339	384.549	474.191	374.076	497.219	452.283	408.264	336.679	270.459	178.771	189.233	240.04	180.914	179.823	141.606
369.348	264.94	377.423	257.535	390.529	367.329	295.92	356.747	418.74	345.528	555.697	542.799	391.839	478.667	379.709	502.435	457.011	408.004	335.387	270.316	177.591	191.241	240.968	180.319	182.54	142.779
377.341	271.154	381.571	260.014	391.629	371.662	298.002	360.541	415.731	344.572	555.382	542.857	396.799	478.812	385.633	503.804	458.421	408.329	335.554	271.529	178.46	190.739	240.754	180.459	179.276	140.089
373.976	264.44	379.522	257.01	387.765	369.194	294.749	357.329	414.913	342.931	552.987	539.762	393.489	476.869	381.81	500.652	456.066	406.759	334.72	270.059	177.484	190.511	239.897	182.231	183.745	142.277
366.476	263.154	374.339	256.372	382.635	364.361	292.815	347.075	416.26	341.353	549.355	535.412	384.699	472.745	375.152	495.114	451.388	405.694	334.226	270.886	177.845	191.098	240.754	182.94	184.005	140.575
363.915	263.797	372.142	257.907	383.153	362.419	294.056	349.356	418.442	342.223	549.447	536.2	384.549	473.784	373.886	495.652	451.922	405.447	334.351	269.986	177.107	191.89	241.504	182.623	184.261	143.156
365.012	263.297	375.536	257.945	387.324	365.464	295.287	349.849	418.202	341.83	549.14	535.904	391.119	472.801	377.886	497.192	452.03	406.461	334.429	272.446	178.435	191.585	238.611	180.56	184.455	141.077
364.909	268.44	374.452	261.902	385.165	364.938	297.479	350.808	415.798	342.731	550.07	537.357	387.299	474.844	375.228	497.235	453.044	408.697	336.833	272.438	177.197	190.774	241.433	182.725	180.429	140.248
375.049	268.643	381.711	259.091	389.5	371.564	296.73	352.205	418.394	340.851	553.702	543.438	392.83	479.613	377.886	503.168	457.352	405.407	333.845	272.926	177.32	191.432	241.893	182.418	179.082	138.265
384.012	268.357	384.542	259.556	389.747	374.115	297.132	352.199	415.798	339.762	558.184	548.358	391.61	484.514	379	506.447	461.424	403.128	330.851	271.709	177.516	192.996	243.071	183.241	178.595	137.092
365.988	273.143	374.88	262.136	384.259	365.75	297.384	349.384	416.625	352.8	549.539	539.146	385.45	475.865	374.304	498.051	453.64	400.059	335.393	268.704	179.443	190.162	235.964	178.241	184.323	146.071
366.427	272.214	374.824	259.375	384.4	365.615	295.46	352.753	416.76	348.657	550.162	539.387	387.02	476.032	374	498.647	453.704	403.665	338.256	268.639	180.27	188.988	239.571	180.835	176.483	140.808
377.22	275.286	381.887	259.084	389.388	372.321	296.693	356.37	420.76	350.883	558.184	548.036	393.93	483.149	380.443	506.832	460.673	404.69	335.429	270.074	179.697	189.629	238.571	180.468	181.338	142.973
375.36	276.071	379.704	259.444	386.924	370.404	296.238	356.993	417.673	348.975	553.206	542.766	391.4	477.443	380.544	502.294	456.238	404.277	338.857	264.926	179.631	190.178	238.857	178.899	178.74	141.619
372.537	270.929	379.099	257.384	388.571	369.391	295.248	360.842	418.01	350.359	554.175	542.391	392.68	476.876	380.747	502.361	455.839	404.194	339.595	267.452	178.828	191.591	240	179.329	180.286	142.444
380	267.714	383.331	256.492	389.794	372.955	294.966	359.39	419.577	348.59	553.93	544.007	393.8	479.89	381.468	503.845	458.352	404.095	337.048	267.83	178.025	190.938	238.964	179.025	179.513	141.038
376.427	266.572	377.291	256.652	384.018	367.354	293.413	353.979	417.375	347.94	552.504	539.262	383.875	476.348	374.734	497.715	454.111	400.819	337.952	267.414	177.105	190.74	240.468	182.218	179.213	140.88
367.311	270.572	374.066	258.594	385.953	364.777	295.353	352.863	417.49	345.01	553.053	539.824	387.935	476.319	378.19	499.212	454.845	404.2	337.976	267.832	178.146	190.516	239.075	181.421	179.105	140.149
369.89	269.358	377.213	258.931	387.988	367.534	296.18	352.705	418.606	345.594	554.592	539.397	390.675	474.78	379.709	499.632	453.975	402.728	336.935	268.08	178.638	190.594	240.325	181.737	181.124	141.974
378.811	268.858	383.221	258.695	392.618	372.957	297.348	351.651	419.942	348.052	557.066	542.324	395.705	477.301	383.532	503.121	456.781	405.93	337.917	272.662	178.974	193.107	239.79	183.206	181.045	141.924
388.646	269.429	386.418	258.773	394.006	375.918	297.805	351.226	419.567	345.213	556.566	542.623	397.435	477.869	386.101	503.803	457.787	405.101	338.446	270.527	178.359	192.906	239.111	181.155	180.391	140.486
378.683	268.358	380.706	257.768	390.953	370.623	296.209	348.651	415.154	342.88	555.171	541.24	395.185	476.472	384.367	502.188	456.316	403.951	336.185	268.275	178.327	191.706	239.147	180.851	179.417	140.547
375.878	266.429	380.763	260.418	389.841	370.502	297.772	351.39	413.01	342.042	552.605	540.218	395.795	476.422	383.038	501.603	455.986	402.073	332.196	267.975	177.753	191.277	241.075	180.13	184.573	141.466
366.061	263.929	373.897	257.079	382.765	364.027	293.355	348.685	413.413	340.871	547.509	535.061	386.075	473.631	374.975	495.226	452.042	400.93	332.607	268.558	177.04	189.4	241.897	179.649	178.451	138.618
355.945	263.786	372.676	256.778	382.218	362.904	292.983	345.493	413.135	341.146	542.89	532.876	385.23	469.582	372.266	493.398	448.285	404.091	332.988	268.248	177.443	189.143	238.429	180.418	179.736	140.827
355.762	266.643	371.211	256.477	381.288	361.827	292.501	345.308	415.663	342.244	549.386	536.88	381.53	471.45	367.329	495.342	448.665	405.177	333.78	269.074	177.598	189.645	240.786	181.127	180.134	140.304
356.713	264.857	369.261	256.134	380.588	359.891	292.054	349.623	413.885	342.968	548.697	538.464	381.76	473.681	368.494	496.564	450.662	407.43	335.577	270.083	178.189	190.71	242.429	180.873	179.063	139.254
357.232	265.357	372.486	256.179	381.182	362.872	292.258	351.87	415.106	345.21	548.737	537.65	385	473.429	373.329	496.834	451.524	403.346	334.839	271.43	178.648	190.104	240.536	181.203	180.461	139.937
360.47	267	375.979	258.255	385.629	366.199	295.019	354.986	412.615	345.152	549.561	539.858	389.26	475.745	376.342	499.591	453.992	405.624	336.512	271.009	178.541	190.467	239.964	182.405	180.688	141.563
361.841	263.143	373.472	256.854	382.959	363.571	293.251	350.418	417.885	345.432	551.956	541.073	383.15	477.408	370.608	498.848	454.036	407.507	336.542	273.083	177.254	189.749	240.179	180.051	183.253	141.846
364.256	265.714	373.056	257.033	383.865	363.423	293.64	355.623	414.981	343.822	552.132	542.726	386.08	479.564	374.506	500.842	456.573	407.33	337	270.874	178.32	190.907	240.179	180.873	182.401	143.162
361.36	264	373.676	256.819	384.512	363.833	293.674	356.836	417.394	344.917	553.044	542.42	387.33	478.262	375.886	500.952	455.859	405.378	336.774	273.03	178.139	189.147	240.357	182.316	184.323	142.704
370.458	270.643	375.852	261.621	388.328	366.41	298.192	363.559	417.519	343.662	561.105	545.412	389.58	481.972	378.97	503.746	459.432	413.331	335.101	273.558	176.715	189.496	239.379	180.706	183.638	143.009
377.025	266.286	378.852	260.153	388.01	368.75	297.056	354.785	418.837	341.646	563.219	547.237	387.44	484.402	378.628	504.511	461.254	410.316	335.321	273.223	177.452	190.252	240.843	180.744	184.139	141.381
376.543	268.714	378.542	260.793	390.546	368.686	298.243	360.703	418.375	342.402	564.092	547.719	393.22	484.43	383.198	506.409	462.276	410.844	336.196	270.363	178.919	189.388	240.629	181.566	183.05	142.831
381.598	271	382.056	260.578	390.628	372.09	298.114	363.73	416.327	344.507	561.789	544.956	396.26	482.841	384.603	505.198	461.343	408.594	333.607	271.493	179.436	190.6	240.593	182.604	181.433	140.331
371.787	268.357	377.852	258.807	388.928	368.026	296.364	360.004	415.971	344.662	559.763	542.412	389.52	480.121	378.882	501.532	457.966	408.62	333.667	270.376	177.592	189.847	240.308	184.199	176.433	140.479
377.366	270.071	376.493	259.175	386.281	366.942	295.861	357.881	418.106	348.059	557.96	540.661	386.44	477.972	373.59	499.425	455.13	404.531	331.815	270.802	178.878	191.538	238.558	181.415	181.612	142.979
382.257	278.429	381.31	262.81	392.587	372.077	300.267	364.374	420.356	351.253	561.403	542.85	396.46	478.27	385.337	503.709	457.933	409.533	335.321	267.097	181.518	191.971	240.415	180.491	181.887	142.777
389.476	277.571	388.514	261.607	397.663	378.558	300.876	366.463	421.221	352.754	561.272	542.471	402.85	477.458	390.73	505.139	458.479	411.446	336.679	267.867	180.141	192.882	240.522	179.87	183.749	143.819
386.396	275.571	386.923	259.007	391.888	376.929	297.36	355.164	421.125	348.505	554.452	541.624	397.09	474.844	385.354	502.979	455.26	402.816	336.815	267.696	177.893	192.089	240.857	178.835	178.978	140.158
383.567	269.857	383.338	257.594	386.935	373.154	294.925	351.808	418.712	346.051	552.522	539.839	390.96	473.181	379.886	500.032	452.765	400.651	336.298	267.052	177.385	191.83	241.321	180.57	175.822	139.162
378.622	267.786	381.824	258.074	386.165	371.59	295.044	344.945	418.212	346.251	551.285	540.423	389.57	475.716	377.203	500.088	454.158	398.491	338.101	267.457	176.992	192.027	239.536	182.165	179.528	139.863
372.055	266.786	376.732	257.947	380.488	366.865	293.316	340.192	415.212	344.425	547.289	536.533	383.13	472.358	371.772	495.516	450.346	401.595	336.964	267.643	176.23	191.112	237.571	182.519	177.405	139.862
355.433	263.714	368.676	256.857	381.482	359.256	292.827	343.555	414.971	344.159	548.342	536.682	381.4	471.628	369.468	495.163	449.271	405.02	337.679	266.922	177.27	189.788	238.286	182.203	181.844	141.681
363.409	268.643	374.085	259.358	383.906	364.622	295.306	347.603	413.788	344.168	550.741	539.577	388.35	475.255	375.709	499.142	453.471	404.358	337.167	267.622	178.008	190.324	239.714	181.114	180.915	139.95
364.628	268.429	376.732	258.396	385.782	367.013	295.163	346.644	412.519	345.083	549.171	539.237	390.21	476.312	377.304	499.39	454.645	405.382	337.369	269.635	177.934	190.583	240.643	181.684	180.019	139.975
363.201	265.643	377.704	258.177	386.194	367.647	295.126	347.979	413.875	345.905	549.224	538.65	390.1	475.993	377.253	498.93	454.385	407.486	337.065	270.63	178.885	190.486	240.714	182.443	180.149	139.073
363.198	267.929	375.127	260.205	387.848	365.506	297.045	354.669	415.644	345.202	557.422	540.927	387.17	478.383	376.786	499.816	456.15	411.845	336.304	270.408	177.953	190.199	240.309	180.655	181.747	142.438
377.741	271.929	381.401	262.097	392.801	371.577	299.821	354.326	416.731	346.145	562.312	546.54	392.4	482.944	379.951	505.326	460.405	411.334	335.673	270.269	177.412	190.423	239.63	181.529	180.07	140.461
383.028	270.571	383.5	260.634	394.977	373.365	299.409	363.066	418.51	345.291	563.483	547.223	398.79	483.355	386.217	507.535	462.098	407.383	335.655	269.282	178.896	190.821	239.666	181.187	183.286	142.484
376.235	265.071	380.19	257.21	390.871	369.859	295.787	366.723	419.077	346.18	560.347	543.526	396.33	481.387	384.976	504.168	460.289	404.413	335.161	272.416	178.675	190.076	240.273	180.01	181.829	142.519
373.637	269.143	378.669	258.766	388.63	368.84	296.247	359.833	416.115	343.513	556.584	539.405	391.67	477.731	381.521	499.904	456.677	406.723	336.071	270.682	178.707	190.246	241.773	182.313	180.851	140.413
370.461	270	376.141	260.474	387.718	366.615	297.2	359.881	416.837	346.008	559.382	543.15	388.03	480.259	375.976	501.674	457.438	410.173	335.679	272.729	178.47	190.477	240.38	180.136	182.621	143.755
373.662	265.143	375.937	257.992	389.301	365.994	295.891	360.032	417.49	345.132	560.68	544.562	389.98	481.908	378.027	503.23	459.175	407.388	332.762	270.49	177.281	191.636	239.987	180.288	182.033	142.274
379.455	270.5	379.303	259.926	390.301	369.538	297.555	365.607	417	344.249	559.948	543.818	393	481.366	381.66	503.492	459.547	408.588	334.94	272.503	179.019	190.767	240.88	180.136	182.491	142.89
372.268	263.714	378.169	255.759	386.365	367.897	293.455	356.644	417.24	342.749	552.846	541.931	392.46	478.117	379.81	501.965	456.604	403.519	336.435	269.674	178.566	190.297	241.393	179.62	179.903	141.2
365.305	264.286	376.838	256.527	384.529	366.737	293.472	346.212	415.558	343.479	550.246	538.263	388.4	473.585	377.089	498.193	452.468	403.918	334.756	269.813	176.934	189.552	239.036	181.266	181.112	140.754
364.939	266.357	377.042	257.165	383.782	367.109	293.71	346.548	416.356	344.346	550.711	538.511	385.38	473.674	374.241	497.567	451.914	405.815	336.155	270.413	177.508	189.842	239.571	181.329	179.9	140.687
364.585	265.5	374.93	256.501	384.724	365.109	293.509	351.623	419.385	342.949	551.443	539.803	386.68	475.238	374.291	498.861	453.147	404.751	337.351	270.17	177.311	190.819	241.179	182.19	183.16	142.648
361.506	270.643	375.345	258.019	383.818	365.949	294.328	354.747	416.01	344.565	548.64	537.496	388.58	472.319	379.532	497.679	452.014	409.085	337.494	270.43	178.795	188.938	240.143	180.43	181.68	140.315
358.549	266.571	372.585	257.057	382.865	363.071	293.368	354.76	415.798	346.21	553.575	540.982	383.68	473.901	372.557	498.922	451.723	408.944	335.333	271.643	178.41	189.266	239.821	181.57	181.699	142.427
378.506	270.714	381.282	259.871	389.159	371.359	297.187	353.685	416.327	344.933	555.846	545.551	390.65	479.504	377.063	504.134	457.086	409.806	334.589	270.657	177.869	191.517	238.821	180.304	179.673	141.085
371.957	269.143	378.056	257.993	388.088	368.282	295.542	357.596	417.99	343.216	553.961	544.982	392.64	480.723	378.797	504.249	458.418	406.184	335.946	269.678	179.303	190.737	241.429	180.949	182.48	142.21
371.645	271.5	372.641	260.232	381.845	363.564	295.333	354.389	417.452	344.778	559.238	543.927	384.82	481.339	376.11	501.385	458.311	410.926	335.839	268.449	177.379	190.095	240.917	181.488	180.771	139.967
368.371	272	372.817	259.586	382.998	363.769	295.205	352.642	415.875	346.553	558.444	541.208	382.65	477.445	373.236	498.813	454.64	408.03	334.958	270.197	178.502	191.269	240.238	182.614	178.031	139.917
377.279	271.929	377.887	260.056	388.675	368.378	297.178	357.56	415.962	345.565	561.483	544.088	388.91	479.378	377.338	502.596	457.047	409.933	333.827	268.154	179.019	191.192	241.56	182.488	179.972	141.432
384.919	271.786	382.908	260.963	392.08	372.936	298.806	355.43	419.067	347.391	564.137	546.821	393.98	480.864	381.54	505.955	459.128	404.339	334.143	267.341	178.371	191.867	237.952	178.601	180.466	142.317
383.133	271.643	382.099	260.168	391.169	372.186	297.978	357.389	416.644	346.997	560.238	541.883	394.86	478.364	383.274	502.572	457.554	403.252	335.726	268.797	178.314	191.311	240.524	182.044	179.823	141.106
378.828	270	382.042	260.275	390.886	371.987	297.973	355.081	416.779	347.029	559.251	540.599	396.1	477.258	384.933	501.963	457.053	406.614	335.625	270.38	179.24	191.504	238.167	181.374	182.853	141.267
374.163	265.5	378.331	259.395	387.339	368.205	296.322	350.464	415.163	345.895	554.843	535.839	391.65	474.633	380.565	497.286	454.047	403.871	335.345	270.836	177.535	191.018	240.024	182.348	179.868	139.279
372.139	268.857	377.211	259.948	386.769	367.487	296.552	350.327	414.183	346.429	553.396	535.609	388.97	473.208	377.439	496.401	452.25	406.496	336.042	269.775	176.994	190.454	238.845	182.158	179.347	138.548
366.927	267.143	377.57	258.458	387.524	367.66	295.71	348.548	417.356	345.016	548.675	537.398	390.24	474.362	375.544	498.051	452.737	402.062	334.399	268.378	177.016	189.764	240.321	182.949	181.048	141.908
376.268	267.357	380.296	259.291	387.294	370.16	296.236	351.747	417.077	345.521	550.118	540.033	388.41	476.684	374.418	499.492	454.305	405.694	337.476	268.722	177.689	191.367	241.143	180.519	181.331	140.781
370.28	270.143	376.908	258.878	384.835	367.327	295.233	353.158	414.721	344.632	551.482	541.898	387.21	476.908	375.43	500.537	454.701	405.976	336.81	269.113	176.303	192.413	240.321	180.519	179.108	139.371
355.439	264.929	370.31	257.263	380.3	360.853	292.774	351.753	418.087	345.086	549.732	538.383	382.23	473.365	371.797	496.631	451.139	402.3	336.238	270.304	179.09	188.564	240.607	179.747	181.881	142.133
369.506	270.786	380.43	259.592	390.312	370.59	297.321	359.185	417.144	346.876	553.351	543.23	393.86	479.621	380.025	503.291	457.825	406.264	336.952	269.917	178.23	189.807	238.071	182.861	182.569	142.273
376.561	267.214	384.451	257.554	391.465	373.929	296.204	354.5	419.394	345.968	554.281	544.796	395.12	482.433	382.468	504.775	460.557	404.473	337.762	271.483	177.189	190.846	241.5	181.316	182.595	142.358
370.232	268.286	379.775	259.286	388.812	369.769	296.671	358.795	418.048	345.01	551.219	542.566	392.52	481.121	382.608	502.447	459.562	407.951	338.476	270.904	178.205	190.533	241	181.342	182.227	143.16
364.323	266.714	376.556	258.692	386.141	366.699	295.477	358.822	417.125	344.524	553.456	542.336	390.52	477.245	379.886	501.743	455.939	408.315	335.732	272.143	180.803	190.413	240.357	181.228	181.468	141.669
380.157	273.286	381.352	261.625	391.736	371.654	299.178	363.284	415.567	346.325	561.354	545.785	393.01	483.099	382.116	504.936	460.999	410.472	334.708	271.117	178.429	190.562	242.129	181.932	180.719	142.494
378.815	269.643	380.5	259.11	392.248	370.551	297.536	359.688	417.192	344.474	562.144	544.967	394.93	482.106	384.647	504.85	460.778	410.105	334.315	268.339	178.199	190.566	240.7	182.59	183.641	142.994
374.529	266	378.049	257.363	389.348	367.994	295.457	358.134	417.663	345.461	559.758	542.595	393.6	478.726	382.66	502.757	457.703	407.903	334.595	269.574	178.666	191.578	239.165	180.235	180.261	141.29
375.181	268.286	379.5	257.327	388.371	369.519	295.149	355.284	415.606	346.017	556.455	538.661	392.3	475.432	380.977	499.527	454.761	406.527	335.976	270.639	178.519	191.613	239.486	180.438	180.343	141.304
361.37	263.5	371.627	257.074	384.283	361.923	293.789	351.497	417.019	346.744	556.863	538.022	383.31	474.031	372.432	496.655	451.797	404.59	334.702	269.891	177.183	190.674	241.379	181.058	179.194	140.407
374.864	268.643	378	260.105	387.866	368.186	296.979	354.887	416.106	346.195	558.938	542.438	386.9	479.407	375.128	500.85	456.587	408.044	335.494	269.591	176.453	190.427	238.486	180.438	180.919	141.346
367.291	266.571	374.218	259.489	386.824	364.558	296.241	355.873	418.202	344.258	556.192	538.796	387.09	475.241	376.382	498.233	453.606	410.379	337.393	270.191	178.683	189.508	240.272	181.602	182.325	143.432
376.102	272.571	379.81	261.399	391.889	370.186	299.061	360.456	417.49	347.525	561.977	545.186	393.01	481.166	381.306	504.497	459.313	412.245	337.929	270.021	180.207	190.763	239.486	180.691	180.614	142.188
385.701	271.857	386.866	259.53	394.118	376.545	298.375	355.014	420.125	345.038	558.794	547.938	398.42	481.085	384.127	507.96	459.867	406.786	337.423	270.587	177.893	191.734	241.143	180.646	180.327	142.237
376.463	273.143	379	258.305	389.041	369.5	296.039	353.61	417.962	343.159	557.171	546.062	395.56	478.238	383.557	505.821	457.518	406.455	337.024	270.522	180.811	189.703	241.286	180.342	179.368	141.062
376.549	272.571	380.662	257.907	387.4	370.962	295.282	351.76	416.471	344.146	556.421	545.453	394.42	479.539	381.658	505.07	458.119	407.25	338.625	271.27	178.213	190.224	239.464	179.291	177.16	140.154
369.268	268.143	378.38	257.558	384.953	368.487	294.328	349.952	415.269	343.117	551.816	541.182	391.32	479.092	378.557	501.112	457.091	407.912	338.256	269.583	177.811	191.479	239.679	180.608	183.9	141.762
368.25	271.286	374.683	258.523	381.106	365.404	293.903	348.014	415.625	343.667	551.623	540.128	384.23	475.202	372.139	498.444	452.648	406.45	334.798	268.287	177.689	191.085	238.071	181.443	179.249	138.021
377.945	268.214	378.768	257.186	383.306	368.846	293.587	349.897	414.76	344.276	553.083	541.544	385.06	476.628	371.848	499.703	453.698	401.302	333.399	269.591	177.434	190.506	239.25	181.354	180.294	139.194
365.659	265.714	371.697	256.368	380.612	362.186	292.228	349.486	414.173	342.994	549.456	539.657	383.1	475.454	371.848	497.797	452.781	401.012	332.065	268.104	176.566	190.208	240.643	181.392	181.401	140.513
353.628	266.214	367.676	256.248	377.382	358.571	291.211	347.479	416.077	343.524	547.149	535.788	379.44	469.539	368.734	493.984	447.479	400.818	333.464	267.348	178.697	190.869	240.25	181.19	179.993	139.631
359.884	261.864	371.374	256.921	382.906	361.547	293.284	354.548	415.635	344.602	548.632	534.959	384.452	473.567	372	494.717	451.341	401.805	333.423	270.613	178.721	189.563	241.218	182.307	182.017	140.337
358.207	266.721	371.754	257.764	382.635	362.329	293.805	356.685	414.625	345.352	548.193	534.616	383.992	472.326	374.101	494.342	450.831	401.522	335.512	269.944	178.754	190.15	239.861	182.737	178.704	139.608
362.232	264.078	373.092	256.506	384.653	363.31	293.492	351.678	416.962	344.634	550.342	536.244	384.022	473.465	373.405	495.543	451.568	400.822	333.286	270.326	177.614	189.926	239.433	181.775	182.296	141.306
366.183	265.221	374.74	258.499	385.759	364.912	295.229	350.37	416.308	344.882	551.048	538.518	386.042	475.84	375.658	497.749	453.917	404.162	334.827	270.67	176.729	191.115	242.325	181.876	180.861	140.208
364.805	270.078	374.423	259.845	386.041	365.06	296.268	351.486	416.798	345.885	552.171	538.718	387.752	475.199	377.747	498.353	453.873	404.887	336.155	269.474	178.262	190.026	239.968	180.75	180.615	142.121
374.811	267.578	382.184	260.547	392.482	371.899	298.626	355.459	417.25	348.269	554.105	540.664	395.732	477.624	383.57	501.912	457.042	405.384	335.613	269.996	176.631	191.335	240.683	180.978	183.53	142.483
377.39	265.721	381.606	259.857	389.906	371.207	297.392	353.712	419.49	347.244	551.158	538.094	393.632	476.145	382.481	499.468	455.648	404.721	336.03	269.413	177.426	190.478	238.861	181.332	183.281	141.781
375.732	267.292	380.494	259.971	387.241	370.335	296.705	351.801	417.913	347.002	550.518	537.828	389.042	475.429	378.722	498.045	454.266	407.876	336.982	270.3	177.86	191.126	239.575	178.699	183.507	143.331
363.604	267.857	374.613	259.32	384.329	365.032	295.401	349.274	418.51	344.435	552.746	541.237	388.13	474.933	375.329	500.299	453.136	406.102	337.851	269.909	179.787	189.815	238.321	182.063	181.03	141.167
379.652	275	385.62	260.778	393.712	375.692	299.146	358.473	416.606	346.283	554.825	544.726	398.56	481.082	383.456	505.644	459.717	407.167	337.821	271.439	178.344	191.579	239.393	181.861	181.193	141.621
387.384	272.286	386.57	258.344	391.1	376.314	296.66	356.555	416.625	345.673	557.079	547.172	395.04	482.461	382.886	506.495	460.67	400.92	334.548	271.461	178.295	191.32	239.5	178.823	178.257	142.808
373.646	273.5	378.944	259.122	386.759	369.481	295.961	353.815	415.394	343.194	553.43	543.814	390.39	479.053	378.709	502.791	457.094	405.757	335.827	267.061	178.516	191.178	240.857	182.899	174.546	139.198
364.348	267.214	377.056	258.263	388.494	367.199	295.851	353.247	418.048	345.813	552.702	541.073	390.72	475.84	376.544	500.872	454.111	403.359	336.613	270.661	178.795	190.865	240.107	181.266	182.249	143.338
372.665	267.929	379.887	258.866	392.171	369.84	297.341	356.897	418.077	346.248	554.886	545.949	394.92	480.869	380.228	505.567	458.845	408.353	337.399	268.874	178.213	190.819	241.071	182.127	182.955	143.496
375.293	273.571	381.887	259.943	391.059	372.167	297.786	360.151	417.769	344.841	554.583	545.46	395.88	481.5	382.81	505.465	459.903	404.937	337.446	270.57	179.238	192.073	241.5	182.937	178.539	139.885
378.244	269.643	381.401	258.859	389.218	371.372	296.484	355.842	415.933	346.095	554.461	544.693	393.9	481.082	381.139	504.374	459.211	406.72	337.107	269.709	176.951	191.815	240.214	180.873	179.903	141.398
368.884	265.707	374.742	256.914	384.776	364.957	293.818	354.096	417.24	345.724	552.053	540.241	389.644	478.035	380.608	499.975	456.715	406.816	334.274	269.369	179.399	190.232	240.468	180.851	181.44	141.31
363.957	264.207	373.206	255.27	382.894	363.425	292.105	349.842	417.279	344.683	550.399	536.726	385.374	474.61	375.19	496.258	452.853	404.813	334.738	269.887	179.498	190.714	240.397	179.611	183.277	143.271
364.579	266.207	373.34	256.955	382.512	363.727	293.194	346.74	416.875	344.368	551.961	537.518	382.364	473.933	373.873	496.034	452.036	405.253	335.286	269.704	177.916	192.1	238.647	182.459	180.117	140.467
366.933	266.421	375.249	257.575	386.359	365.483	294.745	351.158	416.317	344.048	552.697	538.701	389.004	475.021	377.861	498.676	453.759	404.211	337.589	269.609	179.94	190.394	239.468	179.573	180.437	140.302
375.067	265.064	379.263	257.761	389.4	369.015	295.756	355.034	416.538	346.136	553.535	540.5	392.644	477.578	379.987	500.967	456.222	402.309	336.708	268.513	179.203	190.668	240.79	180.054	183.467	141.158
371.622	269.778	377.157	258.792	385.9	367.521	295.479	353.671	416.663	345.327	551.763	537.839	388.164	473.865	377.076	497.82	452.684	404.579	336.976	270.113	178.522	190.398	240.933	180.054	179.92	139.271
368.189	267.635	374.939	257.95	385.041	365.31	294.632	348.719	417.856	345.416	552.588	539.222	384.234	475.248	372.861	497.782	452.842	403.328	337.452	271.556	178.055	191.409	239.433	181.687	181.046	140.323
372.604	272.921	377.685	260.475	389.241	368.284	297.64	357.103	418.462	345.07	553.886	541.263	391.564	478.22	379.81	501.237	456.684	408.828	337.22	268.774	179.006	190.54	240.147	182.041	179.682	140.81
374.366	269.429	378.768	257.353	387.024	368.955	294.779	360.822	419.683	344.641	554.807	543.949	392.89	477.465	377.747	503.559	455.643	401.394	336.107	269.809	177.459	190.166	239.321	180.823	180.093	140.937
371.238	268.071	377.465	255.709	384.159	367.647	292.783	352.418	415.731	344.187	552.763	540.894	390.03	474.798	378.57	500.556	453.74	403.21	334.917	268.348	178.336	189.653	239.179	181.241	178.204	139.642
357.28	264	371.549	254.869	379.888	361.897	290.952	344.288	414.375	343.46	548.553	535.485	382	470.213	370.861	494.447	448.471	402.319	334.369	269.922	176.844	189.046	240.143	179.962	179.517	140.037
355.927	264.643	368.366	254.647	377.6	359.058	290.134	345.219	413.337	343.067	549.478	537.752	377.84	472.599	367.063	494.995	449.504	403.444	335.208	269.704	176.279	188.378	238.107	180.722	178.877	138.942
361.165	265.143	372.261	258.229	381.159	362.647	293.71	347.397	413.529	344.178	551.254	539.15	380.95	472.89	367.696	496.85	449.87	404.885	334.565	271.483	176.533	190.097	240.786	180.114	182.643	142.413
363.238	268.357	375.437	259.647	387.118	365.827	296.438	352.651	417.375	344.413	552.127	541.168	390.34	475.383	376.886	500.84	453.828	405.056	335.685	269.713	179.943	190.757	240.964	180.278	181.803	142.569
373.89	269.929	382.049	260.203	391.841	371.987	298.197	355.705	416.356	346.108	554.145	544.485	396.51	480.621	381.367	504.92	458.9	404.843	334.321	269.517	178.295	190.324	241.536	182.418	183.056	142.396
384.768	269.929	386.056	259.115	391.635	375.635	297.363	357.986	416.51	343.879	555.224	546.022	397.4	481.95	385.608	506.283	460.867	402.809	332.774	269.522	176.934	190.811	238.464	180.013	179.922	140.748
375.549	269.324	375.139	260.772	381.273	365.643	295.552	351.855	415.019	344.572	554.872	539.108	382.647	477.77	374.625	497.273	455.199	402.821	332.429	271.263	177.374	191.273	238.815	180.379	183.188	142.506
368.287	268.967	374.118	259.383	384.138	364.681	295.391	350.609	416.288	343.96	556.209	539.414	387.457	477.16	377.169	498.784	455.279	406.446	334.726	270.28	179.645	190.435	240.494	182.151	180.682	140.182
373.458	270.538	380.435	260.452	389.915	370.573	297.819	351.869	416.615	348.347	557.885	541.9	393.687	479.263	381.599	502.27	457.891	405.995	335.577	267.837	177.702	190.829	240.28	181.708	183.103	142.056
378.141	270.395	381.52	259.19	388.444	371.547	296.496	353.424	417.712	347.395	560.293	543.422	391.197	479.656	381.232	502.72	458.118	406.481	335.119	269.415	178.276	191.763	241.387	182.721	178.314	140.381
369.281	269.467	374.865	259.863	386.162	365.406	296.316	353.671	419.067	345.334	557.521	540.659	388.347	477.036	378.106	499.934	455.387	406.732	336.369	272.328	179.415	191.96	239.672	180.569	183.939	142.977
377.848	268.967	381.766	261.565	392.291	371.643	299.296	358.013	419.663	346.48	560.459	543.491	394.797	480.472	381.321	503.733	458.775	407.275	334.869	270.767	180.35	193.481	240.887	182.176	183.277	142.825
383.873	268.252	383.322	259.319	391.52	372.996	297.476	355.794	418.24	348.858	561.008	543.903	394.017	480.047	382.789	503.827	458.764	406.445	334.935	269.558	178.891	191.852	240.53	182.759	181.668	143.369
376.671	270.895	378.639	261.395	389.368	368.97	298.331	352.157	416.279	347.087	557.56	540.531	390.837	476.788	378.333	500.506	455.243	406.192	336.81	271.115	178.587	191.794	239.28	180.366	181.136	142.9
371.457	270.643	380.317	259.01	391.894	370.474	297.363	354.582	416.346	345.225	552.575	542.091	394.96	476.855	379.443	502.751	455.537	404.343	337.589	271.522	179.41	191.452	240.536	181.519	176.918	137.725
373.36	267	380.782	257.549	390.212	370.571	295.839	352.959	416.538	345.26	551.553	540.843	394.7	475.511	380.405	501.767	454.698	404.004	338.518	271.004	177.68	190.066	239.786	180.848	180.238	141.054
363.689	265.071	376.035	256.408	384.241	366.077	293.304	350.932	417.606	346.162	548.934	538.361	388.05	473.504	375.646	498.171	452.089	406.621	337.685	270.535	176.492	190.042	240.179	179.81	180.699	141.36
364.89	266.214	374.211	257.625	385.776	364.519	294.613	351.603	417.933	347.165	552.412	541.369	386.75	476.383	374.759	500.027	454.144	407.293	337.631	270.665	178.369	189.923	239.5	182.19	182.056	141.785
372.396	273.429	378.57	259.377	387.094	369.135	296.239	358.171	415.327	344.883	555.768	545.376	391.9	480.631	379.797	504.34	458.565	408.201	337.708	271.339	178.754	190.61	240.679	183.19	179.822	140.019
371.768	268.5	379.514	258.382	387.906	369.551	295.766	362.897	415.846	346.051	553.908	543.734	392.5	479.986	380.177	503.297	458.144	405.506	336.911	269.917	177.836	190.776	241.143	182.316	185.104	143.14
366.463	267.5	377.303	256.94	384.882	367.449	293.868	358.116	415.673	345.635	552.513	542.496	388.73	478.007	377.658	501.382	456.047	402.537	337.232	269.861	177.131	189.054	239.571	181.987	179.61	141.892
368.5	264.286	377.232	256.916	383.947	367.096	293.581	353.247	416.433	345.6	553.079	542.657	384.9	476.851	373.62	500.476	454.26	404.879	334.881	269.304	177.77	190.32	241.643	182.646	182.565	141.417
368.382	267.749	375.788	258.986	386.016	366.093	295.65	356.395	417.875	347.142	557.443	541.292	385.789	477.121	375.188	499.713	454.814	405.912	334.185	270.94	179.073	190.631	241.535	180.851	183.785	143.144
377.68	273.678	380.267	259.664	390.616	370.702	297.46	359.758	417.644	345.634	561.43	544.438	393.989	480.103	381.062	504.21	458.428	403.226	336.643	272.179	179.13	190.704	240.177	181.902	181.766	142.477
386.424	272.892	384.035	258.876	391.798	374.061	297.241	355.69	419.894	346.453	563.82	546.398	395.289	480.248	382.758	505.994	458.913	406.527	336.964	268.223	179.302	191.619	238.749	180.699	178.164	139.742
378.266	270.607	380.281	258.58	391.122	370.439	296.835	354.594	417.538	345.936	560.57	542.945	396.289	478.816	384.872	503.732	458.257	405.308	336.583	269.514	179.917	191.646	241.713	179.763	182.458	143.383
376.308	268.249	380.056	258.714	388.798	370.023	296.26	353.628	416.5	345.25	559.5	541.697	393.319	478.408	381.796	502.023	457.265	402.619	334.946	269.301	179.966	191.67	242.356	180.408	183.703	143.202
378.187	270.535	379.485	258.471	386.451	369.709	295.409	347.923	416.394	344.707	558.474	540.292	389.669	476.731	378.91	500.018	455.323	402.958	334.125	268.501	177.958	191.434	237.142	178.472	178.209	140.031
371.284	268.321	375.253	258.85	384.951	365.657	295.246	344.245	414.981	345.45	556.917	538.865	387.139	475.731	376.606	498.296	454.038	404.052	334.095	268.057	178.229	190.38	240.213	180.155	180.12	141.135
370.363	271.035	374.366	259.616	384.598	365.093	295.689	348.183	415.692	345.45	556.649	539.81	386.719	476.77	375.669	498.876	454.645	406.637	334.488	270.323	178.688	191.156	238.927	182.737	178.681	139.835
370.872	266.571	379.894	258.401	388.829	369.724	296.046	346.671	418.654	344.952	554.022	542.584	392.52	477.22	378.658	502.46	455.651	404.756	333.798	270.504	178.025	191.266	239.107	180.608	181.773	142.294
372.116	268.643	378.732	258.57	388.129	368.853	295.964	347.808	417.606	344.714	551.991	541.719	392.47	476.645	380.506	501.813	455.607	406.812	337.119	269.361	176.828	191.405	239.786	180.62	179.576	140.392
369.732	270.429	377.345	258.549	385.912	367.75	295.309	350.932	416.577	344.181	551.912	540.861	390.03	475.656	377.658	500.532	454.211	406.151	338.619	271.478	179.426	192.32	240.607	180.392	179.253	140.171
371.494	268	378.93	258.687	387.112	368.974	295.754	354.349	415.606	345.479	552.404	541.759	390.29	477.089	376.405	501.259	455.055	405.249	336.44	271.396	177.393	190.112	240.214	180.81	181.498	141.871
373.713	265.786	377.718	256.995	383.312	367.673	293.453	354.26	416.99	343.378	551.417	541.606	385.21	478.11	372.165	499.789	454.925	408.241	337.28	271.539	178.148	188.815	239.857	181.266	180.929	138.937
357.72	265.714	370.077	258.284	380.006	360.712	293.416	350.753	416.788	343.822	549.105	538.303	383.25	473.613	372.696	496.845	451.529	405.432	334.911	267.974	177.656	188.614	239.893	180.19	180.881	138.802
359.793	265.929	375.507	257.881	384.218	365.673	294.345	353.205	414	345.533	547.886	537.161	387.22	472.273	375.797	497.07	451.161	402.624	332.018	268.439	176.787	189.915	240.5	181.329	181.19	140.202
354.226	267.357	370.317	258.086	380.976	361.077	293.555	355.212	414.471	345.337	548.298	537.036	380.74	471.77	369.203	495.246	449.324	399.33	332.905	269.722	177.238	190.351	239.143	181.785	180.658	140.529
374.061	272.071	382.113	260.807	390.959	372.237	298.372	360.212	419.721	349.924	554.64	543.759	396.9	482.266	382.316	504.492	460.393	413.478	340.012	275.487	180.082	192.347	242.036	182.177	186.085	143.485
372.549	273.786	377.866	259.993	386.035	368.526	296.372	358.192	415.798	347.01	554.079	544.35	391.56	482.011	377.101	503.497	459.053	408.036	337.768	273.6	179.262	190.807	241.75	179.392	183.502	141.2
378.061	271.643	379.148	259.906	388.041	369.5	296.888	356.539	415.923	345.068	560.069	542.288	390.87	481.526	379.013	501.802	459.092	412.299	335.28	272.299	178.593	190.296	241.667	181.334	181.17	140.43
378.585	269.714	377.338	259.092	386	367.679	295.72	358.326	415.577	343.719	560.525	543.259	386.98	480.476	375.773	501.473	457.563	412.2	338.012	270.782	176.929	191.512	241.488	179.65	181.092	140.061
367.902	265.429	373.507	258.837	385.947	363.808	295.523	361.141	415.154	345.192	558.569	540.602	388.61	478.09	377.33	499.963	456.039	409.103	336.262	270.665	179.47	190.825	244.702	179.144	183.709	142.35
373.878	267	379.549	260.615	390.282	369.449	298.039	364.669	414.808	345.51	558.727	541.391	394.51	479.934	382.393	502.118	458.588	408.437	337.155	271.599	178.322	191.755	242.31	180.587	182.412	140.928
374.914	266.357	380.127	260.693	390.235	369.917	298.082	361.765	416.519	345.205	558.472	540.62	394.35	480.157	382.203	501.511	458.721	408.192	336.262	271.369	178.781	191.134	243.488	179.194	182.616	140.388
373.42	264.5	378.077	259.691	389.006	367.885	297.014	359.511	415.317	344.008	557.143	539.693	392.43	478.267	381.482	500.318	457.087	406.914	334.667	270.16	177.855	191.941	242.202	180.498	183.482	142.178
368.926	268.071	374.831	260.488	385.265	365.25	296.501	360.998	416.587	342.9	556.016	537.745	389.15	476.26	380.482	498.013	455.3	407.581	333.565	269.76	178.15	190.721	241.881	178.27	182.571	139.95
367.756	264.857	375.444	260.145	386.806	365.519	296.702	361.402	412.644	342.091	554.639	536.471	389.43	475.48	378.013	497.155	454.15	406.887	336.024	270.182	177.716	190.419	242.988	179.372	184.229	139.342
360.299	264.786	372.739	259.31	381.747	363.051	294.649	356.493	411.635	342.724	546.654	534.343	385.01	471.035	373.278	494.414	449.643	402.115	332.911	268.226	176.574	189.154	242.464	178.671	183.368	139.673
362.598	263.214	375.423	260.019	384.394	365.353	295.917	354.473	416.135	340.638	546.807	534.172	386.21	471.436	373.228	494.61	449.945	401.254	332.036	267.73	176.484	190.846	242.143	178.759	181.561	138.629
355.037	265.571	368.732	264.728	382.288	359.474	298.659	351.39	406.048	343.178	546.5	535.062	381.12	472.652	368.861	493.901	449.939	406.236	335.917	265.957	176.254	189.819	243.214	179.418	185.439	140.685
360.756	272.071	368.106	261.014	378.082	359.487	294.803	357.418	419.135	343.311	554.07	543.263	379.31	478.046	366.494	499.425	453.634	402.842	332.458	273.983	179.311	189.795	241.536	181.506	187.45	141.079
367.238	270.357	372.768	259.05	382.335	363.577	294.633	357.39	412.76	343.921	554.855	543.19	384.59	478.461	370.038	500.783	454.734	397.286	331.405	272.635	179.09	190.402	241.321	178.57	184.981	142.475
372.915	273.429	375.063	259.518	382.476	365.942	295.007	354.322	413.183	345.337	554.487	543.219	384.9	478.592	369.823	500.888	454.789	400.188	333.327	271.004	178.098	191.44	241.464	179.595	180.862	141.246
364.909	269.571	369.338	257.42	379.941	360.385	292.783	351.301	415.51	345.6	551.43	541.157	381.2	477.716	368.443	498.388	453.803	399.113	333.565	268.443	177.107	190.849	242.5	179.696	179.751	139.594
360.299	267.714	368.282	257.8	378.976	359.256	292.774	354.055	415.375	346.692	551.11	539.715	382	475.84	368.81	497.545	452.418	402.928	334.506	267.578	179.41	189.946	241.571	179.38	181.19	141.119
369.348	267.929	373.894	259.105	384.501	364.385	295.298	360.791	414.385	345.569	556.907	539.522	386.63	477.925	374.354	498.642	455.26	406.911	336.97	269.369	180.306	191.25	242.31	179.372	180.056	140.094
367.623	265.857	371.239	259.778	382.495	361.782	295.197	354.497	415.115	346.429	556.833	538.237	382.5	477.127	371.556	496.596	454.025	405.148	335.024	270.148	177.388	190.435	244.417	179.751	183.61	142.055
371.623	267.571	373.746	260.599	386.825	364.218	297.031	357.935	416.731	346.81	558.039	540.088	388.5	478.819	376.873	499.556	456.51	408.436	335.065	270.735	177.65	190.725	241.845	179.992	182.584	142.134
372.044	267.786	375.211	260.966	387.689	365.571	297.542	364.312	417.125	347.397	559.71	540.536	390.76	478.652	378.367	500.489	456.706	407.239	336.06	269.126	178.101	189.964	243.417	178.397	184.428	141.286
374.245	266.786	376.077	260.16	386.789	366.269	296.708	363.373	416.615	346.197	559.986	541.051	388.98	479.046	377.43	500.39	456.809	405.594	333.226	268.413	176.625	191.667	241.167	180.005	183.309	141.423
373.397	266.5	373.711	259.997	383.372	364.09	295.607	359.805	413.923	343.648	557.969	538.27	382.37	476.329	372.911	496.586	453.698	402.722	333.03	269.848	179.224	190.983	240.952	178.941	182.851	141.565
369.385	269.286	371.225	261.258	382.86	362.077	296.355	359.01	414.115	343.486	558.386	539.46	383.12	477.248	371.835	497.658	454.18	405.14	333.565	268.874	178.691	191.686	243.595	180.042	182.625	141.03
367.989	265.571	374.197	260.017	385.948	364.449	296.364	361.168	415.144	343.474	557.236	539.558	388.68	478.109	376.139	499.217	455.795	406.427	336.274	271.908	178.379	191.087	242.845	180.903	182.915	140.055
361.311	266.5	373.979	259.148	383.359	364.333	294.998	354.568	415.25	342.835	547.952	536.628	387.84	473.408	375.215	496.845	451.92	403.211	335.958	270.683	178.393	190.444	244.5	180.43	180.621	139.027
364.866	268.357	376.528	259.878	385.659	366.821	296.182	353.479	415.163	344.283	551.053	539.613	388.93	475.784	374.241	499.324	453.562	404.981	335.25	270.483	178.352	190.347	242.036	180.684	183.052	138.933
368.207	268.5	376.268	260.895	386.435	366.596	297.129	357.63	416.442	344.384	552.276	541.628	391.46	477.578	376.873	501.476	455.54	406.966	337.792	271.739	180.336	191.12	241.036	178.278	184.294	141.485
373.774	269.071	384.014	260.52	392.429	373.699	298.593	362.849	414.067	344.489	552.018	542.799	399.36	481.67	385.962	504.447	460.726	409.092	337.321	272.37	177.426	190.637	243.357	180.278	185.305	140.971
364.268	264.643	380.479	258.594	389.229	370.083	296.299	358.562	414.5	343.692	549.417	539.281	395.05	477.738	383.823	500.717	457.186	409.812	338.446	274.122	177.582	189.645	241.964	178.532	187.078	142.765
367.817	269.571	378.901	259.909	387.429	369.09	296.715	353.959	415.548	343.083	552.088	542.062	390.34	479.316	378.456	501.495	457.244	408.013	338.56	271.517	176.525	190.969	242.214	180.582	181.613	138.919
370.543	269.929	377.613	260.453	388.194	367.949	297.323	360.658	414.885	343.47	554.14	544.168	391.52	480.777	378.684	503.353	458.435	408.789	335.881	272.409	178.639	191.483	242.321	180.354	185.431	141.773
370.402	271.143	380.239	262.186	389.765	370.449	299.008	362.582	414.019	345.041	553.583	543.675	395.06	480.599	382.291	503.939	459.086	400.625	333.113	271.048	179.074	190.375	241.929	181.203	183.532	141.054
380.665	269.558	381.542	260.461	390.724	371.492	298.058	362.5	416.673	346.678	554.855	543.223	393.77	482.064	380.063	503.262	459.742	403.425	334.685	270.228	177.155	191.895	242.075	180.737	181.775	140.899
369.829	266.344	373.873	259.088	384.518	364.223	295.29	362.808	416.933	343.92	553.246	539.026	388.79	477.156	377.354	498.856	455.316	406.045	335.75	270.337	179.647	191.798	242.754	177.623	184.407	140.301
370.909	266.844	375.056	258.131	383.988	365.345	294.457	357.452	415.615	343.212	552.421	537.438	387.37	475.234	374.532	497.313	453.197	405.915	336.268	269.728	176.787	191.594	240.718	179.206	183.641	141.743
369.018	261.415	373.366	256.279	380.635	363.319	292.171	352.404	415.154	344.107	550.763	534.927	382.46	472.553	370.848	494.16	450.296	405.853	335.262	267.902	177.852	190.91	244.111	178.319	185.429	141.347
353.848	265.201	361.859	256.523	373.376	353.185	290.25	350.87	416.125	341.71	548.039	531.416	372.36	468.138	364.241	488.888	445.402	401.879	334.94	268.741	178.893	190.234	242.504	178.876	183.83	142.203
353.671	267.486	363.211	257.69	376.941	354.621	292.109	351.082	413.76	342.535	548.114	533.781	375.21	470.755	366.342	491.382	447.906	401.131	332.613	268.28	177.205	190.675	242.111	179.522	179.86	138.915
356.14	266.701	366.472	259.487	380.129	357.518	294.307	353.836	415.019	345.793	550.224	535.285	380.23	472.72	367.43	493.826	449.679	398.602	333.161	270.363	180.09	190.126	241.968	178.092	182.05	140.682
371.043	268.272	375.43	260.609	387.218	365.813	297.151	358.925	412.51	345.875	552.654	539.073	388.29	477.064	373.468	498.757	454.393	400.205	333.304	269.458	177.655	191.35	241.111	181.408	181.247	140.895
373.543	265.214	377.366	260.169	384.453	367.301	296.041	355.014	416.596	344.629	552.259	540.35	388.33	477.422	374.367	499.703	454.87	398.599	330.185	266.596	176.844	191.529	242.036	181.608	181.29	140.367
366.732	271.643	372.366	260.959	381.588	363.327	295.776	350.226	411.942	343.584	550.364	539.416	384.45	476.677	372.278	497.981	453.831	397.902	332.077	267.578	176.869	189.969	241.536	180.101	179.093	137.796
355.994	266.071	367.831	258.876	378.282	358.699	293.34	348.226	412.558	343.162	550.189	538.416	381.53	473.865	370.468	496.468	451.238	400.318	333.339	268.448	177.5	189.27	242.286	178.139	182.859	140.058
361.354	267.786	370.789	260.174	381.106	361.545	295.078	353.808	413.529	342.838	551.386	539.401	383.18	475.457	368.835	497.631	452.125	399.336	333.702	268.752	177.197	189.946	242.679	179.975	181.572	140.473
363.707	270.786	370.19	260.377	379.112	361.269	294.647	353.37	413.808	347.333	552.105	541.318	380.43	477.323	367.177	498.299	453.219	396.951	332.929	267.909	177.664	190.618	241.714	178.506	179.498	138.89
366.323	266.857	371.197	259.869	378.712	361.833	294.17	354.938	412.462	344.219	551.031	539.566	379.04	475.883	365.937	496.644	451.823	399.907	333.613	271.222	177.492	190.587	241.357	179.266	185.145	142.217
362.579	268.357	371.19	260.539	381.324	361.962	295.401	355.473	413.558	343.546	547.518	536.745	384.6	473.897	372.367	496.064	451.679	403.412	334.274	270.457	179.352	190.112	242.071	179.063	181.104	139.958
362.982	265.786	375.155	260.033	386.765	365.34	296.611	360.993	415.683	344.867	550.39	538.511	389.56	475.972	372.911	498.684	453.418	404.376	335.702	272.278	179.23	191.232	241.857	181.19	183.81	141.887
368.848	265.008	374.612	259.482	385.188	364.776	295.764	358.158	412.875	345.691	549.781	536.93	387.122	475.911	374.316	496.874	453.679	404.188	335.149	270.308	177.901	190.992	243.218	178.332	183.154	141.397
364.482	264.508	371.337	258.002	382.782	361.751	294.017	354.082	414.971	344.412	548.346	535.167	383.132	474.461	371.696	494.516	451.972	408.283	337.298	271.821	180.377	191.757	243.004	178.535	183.86	142.265
361.866	265.151	371.429	258.024	384.194	361.892	294.44	358.603	414.413	344.078	551.768	537.645	386.432	475.294	374.975	497.214	453.341	408.451	336.702	271.895	179.565	191.112	241.718	180.813	184.429	140.595
369.915	268.437	378.527	259.353	388.912	368.648	296.747	358.247	416.981	344.078	555.184	541.488	392.512	480.213	380.772	501.655	458.452	408.641	337.357	269.678	178.491	191.131	242.075	180.218	183.288	140.705
369.604	267.151	377.281	257.389	387.853	367.398	295.044	356.644	418.375	344.431	553.474	539.941	391.312	479.174	382.076	500.2	457.925	406.351	338.375	270.078	177.893	190.946	243.433	179.471	184.18	140.532
363.537	265.366	373.837	257.661	384.8	364.103	294.357	359.959	418.808	344.866	550.465	535.996	389.372	474.812	379.089	496.791	453.864	404.175	336.488	269.795	179.401	191.332	242.468	179.092	185.381	141.961
366.537	268.723	375.471	260.196	386.382	365.892	296.616	359.459	417.115	345.018	551.575	536.361	389.802	474.043	377.392	497.173	452.892	405.53	337.095	272.4	177.811	191.71	241.968	178.244	181.76	139.761
372.018	265.794	377.71	259.914	388.929	367.667	297.151	354.527	418.5	344.91	553.478	539.707	390.552	478.309	376.38	499.826	456.003	406.022	337.036	272.778	178.45	191.035	242.147	179.155	182.265	140.295
376.232	273.286	382.035	262.394	393.206	372.276	300.149	363.26	416.019	345.137	554.693	543.398	399.32	479.429	385.291	504.874	458.828	406.249	337.75	269.748	179.287	190.946	242.714	179.823	182.435	140.023
383.884	270.357	387.81	259.943	395.5	377.269	299.068	363.856	417.779	346.844	556.877	546.201	402.83	482.617	387.557	507.866	461.814	407.106	336.054	269.948	177.238	190.286	242.679	178.646	185.353	141.254
368.817	267.714	376.014	258.974	383.859	366.295	295.019	356.493	416.077	342.448	552.346	542.091	387.87	479.071	376.873	500.856	456.706	398.155	334.048	271.135	177.59	189.776	240.786	178.848	182.725	140.344
362.22	268.214	369.408	258.685	378.935	360.327	293.392	355.788	412.442	341.698	551.684	541.303	380.98	477.518	369.62	498.436	453.906	400.977	333.863	270.587	177.795	192.197	242.464	179.684	185.007	141.425
355.177	268	367.993	259.685	378.418	359.019	293.954	354.123	414.385	342.743	549.575	537.27	380.66	472.926	369.253	495.396	450.238	401.339	334.452	272.087	178.59	189.873	243.179	179.785	181.294	139.412
369.037	270.857	376.296	260.516	385.776	366.833	296.669	360.637	412.635	343.841	552.846	541.818	390.46	478	376.595	501.348	455.809	403.82	336.155	268.957	179.279	191.054	241.857	182.595	181.874	140.763
363.884	263.857	373.338	257.716	382.547	363.513	293.745	356.151	415.115	344.657	550.68	539.157	384.24	476	372.785	497.735	453.413	401.072	332.065	268.743	176.639	189.78	240.357	178.873	183.082	140.942
368.11	264.429	373.62	258.155	381.271	363.821	293.689	355.274	413.548	344.133	550.996	540.172	382.4	476.216	371.354	497.987	453.269	400.782	334.143	270.539	177.148	191.042	240.75	180.709	182.87	140.581
365.176	268.892	370.195	261.384	380.571	361.103	295.784	355.1	413.337	345.326	555.819	538.732	381.387	476.125	369.762	496.661	452.849	403.771	333.232	271.033	179.769	191.625	243.141	178.304	182.806	141.758
372.164	268.392	376.927	261.331	389.153	367.186	298.224	360.949	415.202	344.888	560.802	542.243	391.887	478.671	376.054	502.041	456.215	405.913	333.81	271.372	178.703	191.316	243.891	180.469	186.345	143.074
383.475	265.892	382.631	260.305	391.524	372.154	298.178	360.531	416.856	345.008	562.043	544.535	395.927	481.135	381.522	504.8	459.337	404.397	333.685	269.733	176.957	191.957	242.926	180.317	185.267	142.814
379.378	269.392	378.251	259.971	385.13	368.481	296.095	354.573	413.5	346.405	556.867	539.527	389.857	478.288	378.636	499.509	456.481	405.789	331.673	267.729	178.08	191.309	241.069	179.646	186.426	143.905
360.926	269.392	367.075	260.964	378.73	358.308	294.954	350.703	413.481	345.18	553.626	535.472	378.257	473.621	367.547	493.437	450.409	401.522	332.601	269.716	176.883	190.521	242.926	179.785	182.248	140.67
368.237	268.892	373.793	261.42	385.73	364.379	297.299	355.709	413.115	344.446	556.907	539.334	387.477	478.029	373.8	498.731	455.22	404.791	334.631	271.642	179.777	190.448	241.855	179.114	182.984	139.839
371.591	265.964	374.293	260.248	383.277	364.571	295.757	355.942	412.25	345.199	555.854	538.702	386.667	477.596	373.762	498.052	454.874	407.515	334.417	270.176	177.252	192.019	242.534	178.355	184.988	141.308
368.579	268.464	371.483	261.379	380.2	362.238	295.674	352.6	414.788	343.91	554.521	537.056	380.867	475.518	370.585	495.295	452.556	403.399	333.143	268.555	176.539	190.923	242.641	181.165	180.021	140.622
355.518	266.571	365.472	258.277	375.788	356.596	292.194	349.082	414.077	343.902	548.197	536.084	376.19	472.897	364.089	493.332	449.086	401.559	333.732	268.817	176.943	191.228	243.107	177.747	181.606	139.533
352.567	266.429	365.873	258.368	377.271	356.949	292.686	350.623	412.827	343.873	548.632	535.766	379.08	470.582	367.013	493.872	447.917	401.233	335.774	269.891	180.533	189.494	241.107	179.114	178.361	133.585
358.03	264.143	371.246	257.539	382.647	361.635	293.649	352.945	414.702	345.924	550	536.985	384.61	472.018	369.886	496.243	449.668	402.17	335.881	270.557	178.607	189.386	242.393	179.241	183.558	141.85
363.226	268.5	373.113	259.358	383.565	363.724	295.207	353.466	415.452	345.022	549.237	536.726	383.79	472.145	370.443	495.834	449.889	403.263	336.024	271.387	176.549	190.568	241.536	179.203	181.881	139.896
367.128	271.5	374.211	259.58	385.635	364.994	295.963	359.068	415.923	343.337	550.763	540.241	389.76	476.45	373.886	500.005	454.006	403.809	337.929	268.339	179.033	190.537	241.536	179.506	181.554	140.042
368.043	270.071	375.218	260.048	384.571	365.782	295.988	360.925	416.76	344.511	550.447	539.825	389.94	476.748	376.823	499.749	454.881	404.174	336.119	269.487	177.975	189.44	242.107	178.975	182.186	139.287
362.018	268	372.577	259.42	381.5	363.192	294.655	360.281	416.462	345.698	548.496	537.989	384.68	475.979	371.633	496.997	453.144	400.276	336.202	272.4	178.746	190.521	242.571	179.962	183.175	142.269
363.701	267.786	373.57	259.033	382.041	364.077	294.536	356.87	413.856	347.194	551.596	541.401	383.75	477.918	372.203	499.249	454.784	399.813	335.839	268.9	177.648	191.583	243.25	181.278	180.781	140.677
369.753	266.823	374.089	260.382	385.256	364.463	296.424	359.113	413.433	346.134	559.014	541.594	386.258	478.493	374.829	500.06	455.807	405.006	335.78	270.712	179.057	190.777	242.538	179.229	183.993	142.67
376.436	268.037	380.899	261.511	392.433	370.771	299.298	363.229	416.702	346.598	562.979	545.601	395.748	482.894	382.727	505.533	460.973	406.63	336.28	272.594	180.261	191.7	243.18	179.47	187.971	145.38
381.601	268.323	382.955	261.585	393.256	372.668	299.589	364.298	417.183	345.363	563.501	547.171	399.328	484.533	387.019	507.64	463.192	405.364	334.607	271.064	179.319	190.958	240.645	181.837	184.978	142.016
376.18	265.68	381.202	258.776	392.138	370.835	297.268	363.935	415.462	345.754	561.553	543.353	398.118	480.018	384.462	504.519	459.106	406.012	335.429	272.955	180.212	191.985	241.395	179.659	185.536	142.801
375.503	268.823	380.35	259.227	389.138	370.341	296.723	358.085	416.99	344.779	559.531	541.656	394.768	479.298	382.867	502.38	458.195	406.294	333.315	272.96	178.614	191.916	243.573	179.318	185.48	142.083
371.253	267.68	375.871	260.079	386.756	366.162	296.641	356.435	417.087	343.738	559.435	541.594	388.498	479.164	376.031	500.659	456.594	406.923	334.815	271.386	178.548	191.746	243.538	180.697	184.373	142.037
371.534	269.18	377.286	261.318	388.85	367.585	298.127	361.305	417.462	346.598	559.093	541.109	393.868	479.791	382.284	501.739	458.453	405.013	334.435	270.738	179.909	190.445	244.466	179.305	185.22	140.447
375.851	267.109	379.371	260.678	389.015	369.296	297.719	360.229	418.144	346.166	559.944	543.43	392.618	480.745	380.816	503.105	458.876	406.73	334.101	272.794	177.073	191.8	242.609	178.305	187.168	141.61
373.354	267.286	376.12	256.561	382.1	366.353	292.795	353.075	416.327	342.616	551.254	538.347	384.93	474.72	373.139	497.326	452.49	402.214	335.905	271.804	177.607	190.749	242.893	179.57	181.037	137.927
354.701	268.643	364.768	258.248	376.594	356.141	292.406	351.945	412.635	343.556	547.768	534.015	377.53	469.734	367.962	492.174	447.463	405.204	336.518	269.957	177.877	189.846	240.571	177.924	180.981	137.452
358.738	267.929	370.859	259.881	382.753	361.622	295.345	354.829	414.798	344.914	552.057	539.646	384.49	474.546	370.785	498.16	451.839	404.159	336.446	272.574	178.033	190.714	243.214	178.861	182.387	139.713
375.183	270.429	380.993	260.986	391.259	371.071	298.586	355.952	414.75	344.257	554.732	544.35	394.82	481.174	378.835	504.369	458.778	400.792	335.101	270.096	177.533	191.807	241.964	180.316	181.699	139.854
381.799	274.286	381.958	263.475	387.776	372.295	299.351	358.288	413.115	343.619	552.167	542.106	391.94	480.55	378.722	501.955	458.266	406.149	337.083	268.535	177.254	190.996	241.393	180.038	184.401	143.508
363.433	267.143	372.542	261.274	384.276	363.083	296.776	356.575	412.913	342.502	551.864	540.066	387.02	476.461	374.354	499.144	454.116	404.174	335.185	269.887	178.721	191.104	243.393	178.949	184.364	143.294
375.146	271.5	380.359	261.578	389.747	370.59	298.57	363.459	412.24	343.422	554.026	544.08	394.49	480.879	378.481	504.083	458.471	403.994	335.369	267.33	177.426	192.143	240.714	179.734	181.695	140.283
374.384	266.357	377.57	258.845	384.947	367.59	295.241	356.562	415.577	343.143	552.561	542.113	390.58	479.606	376.43	501.596	457.028	404.335	332.262	268.313	176.73	190.629	242.25	180.899	181.996	139.85
367.924	267.965	368.303	257.941	375.596	359.298	291.899	349.899	418.298	344.451	551.728	534.857	376.642	475.358	367.945	492.554	451.852	400.089	333.637	270.874	177.587	190.35	240.536	179.242	180.71	140.971
358.906	262.679	366.782	257.187	375.714	357.439	291.396	349.338	412.798	345.807	550.175	532.163	375.572	470.336	366.768	490.294	447.672	403.72	331.589	270.105	176.792	190.694	242.428	179.495	184.647	142.436
355.18	267.465	365.5	260.046	376.138	356.702	293.553	349.05	412.885	346.327	553.127	534.557	375.992	471.429	364.591	492.161	448.049	403.242	333.655	269.335	179.677	189.794	241.75	180.913	184.814	141.794
361.119	265.893	370.74	258.294	382.744	361.33	294.213	356.831	415.077	345.33	556.964	539.119	385.362	476.609	371.502	498.008	453.608	404.075	337.119	271.548	180.374	190.18	242.857	179.583	183.985	142.478
364.851	264.179	373.958	259.28	384.202	364.106	295.335	356.92	412.625	346.899	554.464	536.813	387.412	475.294	375.236	496.866	453.398	405.119	333.774	270.909	178.022	189.678	242.036	181.229	185.045	140.876
364.022	269.608	370.029	261.559	379.82	361.016	295.692	353.927	412.298	346	556.513	538.696	379.192	475.358	368.616	496.048	451.999	402.448	334.369	269.096	177.161	189.852	242.428	179.444	178.985	138.121
367.418	268.608	372.31	262.022	384.991	363.003	297.513	357.468	415.087	345.483	557.447	540.638	386.142	476.96	373.451	499.329	454.309	403.349	333.714	269.583	178.784	190.663	241.964	179.254	185.573	140.486
374.083	268.536	377.705	262.934	388.738	367.907	299.244	361.317	414.635	346.175	561.153	543.565	391.732	479.4	377.16	502.968	457.027	404.3	334.048	271.3	178.604	191.335	242.714	180.191	185.339	142.061
372.732	266.643	377.599	257.663	384.688	367.641	294.326	355.452	416.058	345.165	554.772	542.391	388.99	477.004	375.873	501.374	454.873	400.583	333.536	270.535	175.73	191.954	243.036	180.228	182.175	139.658
360.482	265.286	367.908	258.683	375.282	358.699	292.336	351.616	415.692	344.092	549.022	536.15	376.09	472.142	365.886	493.353	448.889	397.355	334.28	271.422	178.828	191.147	243.5	176.975	183.26	140.852
356.793	269.286	366.085	258.94	377.994	357.397	293.302	357.123	411.769	343.8	550.601	539.007	378.54	475.152	365.519	496.102	451.161	400.362	335.304	268.291	177.779	191.1	244.071	178.886	180.48	140.044
354.945	265.214	370.479	259.162	384.612	361.032	295.37	362.788	413.212	347.092	549.132	537.347	386.14	475.709	370.38	496.917	452.659	403.238	334.786	271.296	179.639	189.838	244.107	177.975	185.078	141.296
369.421	268.929	379.542	261.862	391.624	369.615	299.314	363.082	414.885	345.6	553.07	542.734	394.32	478.369	379.076	503.051	456.64	406.421	335.405	271.257	178.893	189.78	242.607	180.443	184.208	141.521
378.476	273.571	383.099	261.554	394.994	373.269	300.068	363.863	416.24	343.67	553.518	543.153	398.95	479.67	383.456	504.596	458.615	405.042	338.524	272.139	179.082	191.317	241.143	180.38	177.019	138.873
377.323	270.143	382.5	259.587	394.188	372.417	298.436	367.308	415.462	343.876	555.066	545.321	400.61	481.23	386.747	506.628	460.554	405.997	335.446	269.726	179.32	190.977	241.964	179.506	184.758	140.296
376.683	269	382.056	258.475	390.306	371.91	296.525	361.664	418.308	343.448	554.07	542.755	398.5	480.106	382.19	504.184	458.679	407.172	335.089	271.491	179.049	190.386	241.536	179.392	182.625	139.883
375.311	267.11	378.898	259.177	386.863	368.865	296.031	353.751	418.596	345.036	559.201	541.901	392.018	479.948	381.094	501.826	458.315	407.736	336.982	272.142	179.101	191.287	240.999	178.365	183.952	141.455
372.671	269.61	374.644	259.173	384.621	365.218	295.381	352.614	418.981	345.011	559.473	541.927	388.188	480.069	377.258	500.82	457.57	407.748	337.869	271.716	178.551	191.635	240.999	179.036	181.25	141.469
374.427	267.824	378.18	259.34	387.392	368.276	296.299	355.991	416.875	346.001	561.073	542.077	391.248	479.239	380.321	501.748	457.592	404.618	336.423	270.751	179.338	192.897	240.499	182.353	182.848	141.926
376.988	265.967	379.56	259.163	388.08	369.365	296.372	354.984	416.538	345.839	560.183	541.993	391.698	479.7	380.625	501.807	458.019	403.304	332.982	268.86	177.814	192.43	242.677	178.732	185.707	142.594
371.335	267.538	375.109	259.655	384.598	365.455	295.717	352.559	415.779	346.195	558.03	540.033	387.588	477.636	377.094	499.272	455.634	403.57	333.464	268.49	177.215	192.168	244.749	179.644	186.398	142.8
366.549	267.252	371.18	257.939	381.004	361.853	293.459	353.854	414.615	344.3	557.275	538.507	384.128	475.455	374.828	497.229	453.434	403.416	335.726	271.351	178.174	191.125	242.927	179.846	182.053	140.459
362.335	264.967	370.63	259.161	381.457	361.147	294.459	353.052	413.644	344.246	555.819	536.296	382.218	472.721	371.018	495.098	450.465	404.21	335.393	272.194	177.699	191.442	242.856	180.239	186.852	142.834
365.226	265.252	371.039	258.724	381.18	361.545	294.069	353.525	414.337	344.677	555.648	536.865	381.678	474.941	370.094	495.371	451.997	404.867	335.024	271.416	177.781	190.361	242.785	179.821	184.889	141.667
360.5	266.357	369.958	259.532	381.8	360.66	294.822	354.685	416.74	342.902	548.978	537.299	382.57	473.897	370.076	495.928	451.177	406.372	334.845	270.5	177.09	190.598	241.679	179.494	186.059	141.6
367.512	274.143	375.69	265.103	385.524	366.577	299.859	356.801	415.952	345.038	550.022	537.945	389.32	474.163	375.975	498.206	452.676	407.293	334.732	271.017	179.951	188.653	241.107	179.127	181.743	140.85
377.652	272.5	381.725	262.413	390	371.923	299.238	359.842	415.663	344.765	553.118	542.861	393.84	480.748	378.633	503.016	458.402	403.82	335.256	271.848	178.762	190.93	241.5	178.443	180.74	140.267
372.03	269.143	377.077	261.776	386.324	367.391	297.723	362.384	411.875	345.883	551.553	541.569	389.88	479.39	377.038	501.011	456.992	402.624	336.256	269.026	177.025	190.529	242.679	179.544	182.781	141.083
365.677	267.714	372.683	259.757	380.929	363.263	294.73	362.137	411.221	343.441	550.662	541.602	385.54	479.17	372.949	499.874	455.925	401.984	335.488	270.452	178.377	190.031	242.929	178.266	183.628	140.131
356.628	265.571	367.894	259.1	376.429	358.712	292.964	356.918	409.269	344.343	549.785	539.339	378.36	476.241	366.152	496.297	452.15	400.112	332.952	269.487	177.516	190.297	242.5	181.165	180.658	138.067
355.146	266.857	369.028	258.592	379.188	359.859	293.399	355.788	412.587	344.092	549.316	538.215	379.52	475.039	365.62	495.783	451.094	401.805	333.137	268.77	178.861	189.448	241.929	179.62	183.439	140.487
364.494	265.5	371.479	258.391	380.529	361.968	293.643	354.829	417.173	344.003	550.719	540.168	380.15	477.206	366.481	497.382	452.975	399.976	333.53	270.522	175.943	191.888	242.25	180.329	183.364	140.083
364.561	270.938	369.444	260.89	381.982	360.603	295.84	357.911	411.5	344.092	550.408	539.102	382.019	479.124	370.633	497.101	455.382	400.213	333.637	268.557	177.915	191.178	241.718	180.003	183.309	141.201
356.756	265.867	370.437	258.876	383.259	361.052	294.776	355.514	413.058	346.118	548.82	534.474	384.609	472.355	373.911	494.403	450.812	397.991	333.435	270.736	179.111	190.776	242.111	179.193	182.699	140.809
373.933	266.652	376.549	260.043	386.529	366.687	296.55	355.123	417.144	345.94	553.82	539.927	388.029	477.844	373.165	499.312	454.936	402.052	333.476	268.488	178.718	192.232	244.79	177.699	183.145	140.701
374.311	267.652	377.908	259.086	389.441	368.014	296.71	359.747	416.423	343.368	554.882	540.175	395.389	477.174	382.177	501.462	456.385	404.366	336.351	270.253	179.038	191.533	242.54	180.231	184.249	142.536
375.037	266.652	377.725	257.883	386.041	367.757	294.873	355.404	415.865	343.426	553.469	537.222	391.839	473.848	379.608	498.35	453.224	405.509	335.44	270.762	178.366	190.969	241.325	179.433	181.015	139.443
372.415	264.652	376.591	256.294	383.859	366.546	293.112	350.582	414.337	343.553	549.281	534.518	387.669	471.709	377.228	495.253	451.033	405.592	333.375	269.205	176.939	191.695	242.111	179.433	181.458	138.497
357.756	263.081	369.197	258.253	382.618	359.674	294.148	350.932	413.942	345.276	548.404	534.222	382.349	472.543	371.987	493.614	450.537	403.356	335.649	268.953	176.874	189.583	242.325	179.623	183.052	140.926
360.073	266.152	369.429	259.594	382.971	360.161	295.204	355.034	414.904	343.464	551.154	537.032	385.259	475.415	372.342	496.451	452.859	405.079	334.595	270.379	179.275	189.822	242.254	178.687	184.194	142.813
364.78	267.429	376.331	260.675	387.1	366.558	297.165	356.226	418.76	344.39	553.39	541.318	389.54	476.365	375.468	500.735	454.285	404.052	335.25	271.657	178.451	191.351	243.179	178.557	182.275	140.71
377.213	269.571	381.768	261.134	391.347	371.699	298.716	362.39	418.808	345.289	555.404	544.609	396.81	480.34	380.696	505.091	458.535	407.009	336.018	269.404	178.303	191.27	242.036	178.772	185.691	142.942
376.256	271.286	380.655	259.912	387.912	370.84	296.856	363.068	418.567	342.448	552.662	542.255	394.67	479.177	380.759	502.794	457.64	400.175	336.542	269.4	178.779	190.892	242.286	178.367	179.011	137.208
365.024	267.071	375.585	258.122	383.106	365.846	294.195	352.952	414.625	345.168	550.575	538.996	386.44	475.518	375.658	498.206	453.665	402.032	334.982	267.97	176.451	190.274	241.464	178.165	181.569	138.371
358.884	264.857	368.275	256.862	376.876	358.994	291.501	349.966	414.49	343.27	551.114	538.464	374.95	474.184	364.063	494.743	450.086	403.523	336.125	271.326	176.451	191.251	243	179.43	183.654	140.558
355.896	269.214	364.887	259.749	375.612	356.301	293.19	354.089	415.481	343.159	550.25	539.164	377.9	475.312	366.848	496.045	451.576	406.341	335.607	269.143	178.164	189.961	241.143	180.494	181.532	139.165
357.652	267.5	369.556	258.048	378.765	360.397	292.89	356.027	413.587	344.346	549.421	538.004	381.84	474.252	369.899	496.249	451.416	407.157	335.935	270.374	178.951	190.104	240.393	178.165	180.041	139.442
356.567	265.643	371.662	259.391	383.094	362.147	295.095	356.568	411.788	345.356	547.75	535.872	385.34	472.121	371.671	495.623	450.139	405.586	333.56	269.178	179.057	191	241.857	181.203	183.528	142.031
366.5	267.008	372.583	259.995	387.4	363.109	296.767	357.514	415.067	346.926	552.939	539.664	388.289	477.943	374.468	499.189	455.299	403.835	333.881	269.638	178.311	191.431	242.075	181.712	184.708	141.332
375.951	270.008	379.478	261.637	391.124	369.654	299.01	365.103	416.692	343.964	553.496	541.014	396.849	481.142	383.38	502.467	459.748	401.046	334.506	270.382	180.45	190.875	241.683	179.13	186.321	142.04
369.195	269.151	375.323	259.702	385.394	365.795	295.98	361.336	414.779	343.589	550.132	537.331	389.839	476.791	378.987	497.895	455.388	402.075	336.006	271.338	178.336	189.964	243.718	181.471	180.496	139.08
362.518	266.366	371.344	258.511	382.282	361.923	294.234	355.274	416.615	345.624	552.092	537.477	383.979	475.447	372.658	496.435	452.953	401.24	337.661	270.495	177.475	191.142	242.218	179.016	184.395	142.565
368.39	270.151	374.013	260.155	383.676	364.692	295.806	357.151	415.548	344.364	553.553	540.123	385.579	478.855	373.734	498.801	455.85	403.404	336.923	272.834	178.573	190.574	242.504	179.155	181.068	141.084
362.555	265.366	371.119	259.162	384.594	361.628	295.365	356.295	415.106	344.364	552.026	537.857	385.309	475.681	374.43	497.069	453.524	402.504	335.768	271.255	179.36	190.111	242.504	179.927	184.979	143.18
371.634	268.366	378.33	260.692	390.841	368.461	298.256	361.596	414.096	345.821	555.075	540.806	393.959	478.546	380.025	501.542	456.986	403.139	335.839	271.995	180.647	191.57	242.29	179.547	184.347	141.595
380.744	265.651	382.407	261.01	391.888	371.929	298.784	359.438	413.644	345.774	556.175	543.164	395.579	482.734	382.139	503.702	460.72	402.391	331.262	270.855	175.991	192.122	243.254	179.864	186.046	142.049
385.634	268.5	382.394	259.737	384.912	372.173	295.866	352.555	415.981	342.502	554.092	543.153	389.78	481.106	378.038	502.144	458.551	400.149	334.411	269.948	177.311	191.363	244.071	179.949	179.546	139.423
366.512	267.071	371.894	256.998	376.247	362.487	291.416	348.301	413.577	343.229	544.868	532.734	378.22	470.667	369.392	491.42	448.504	400.851	335.387	268.504	176.656	190.88	241.036	178.81	182.743	140.948
348.695	265.714	364.056	258.964	376.606	355.231	292.919	350.747	413.077	344.057	548.039	534.223	376.33	469.465	364	492.005	446.385	403.259	332.97	270.343	178.631	190.587	241.321	178.532	183.948	140.075
373.128	267.571	379.972	261.303	389.235	369.885	298.228	356.534	416.394	343.724	553.333	542.307	391.69	479.5	375.481	502.035	456.737	404.823	333.827	270.891	176.475	191.73	242.357	178.671	183.42	141.069
369.726	267.286	375.676	260.181	384.782	365.949	296.144	360	414.683	341.59	551.149	539.142	389.37	474.574	376.468	499.096	453.105	404.254	332.679	268.352	178.959	190.938	243.036	179	184.435	140.219
354.317	267.929	364.803	257.375	376.688	356.109	291.812	352.144	414.721	342.565	546.842	535.938	379.17	473.55	368.013	494.021	450.454	400.362	332.512	270.009	179.32	189.784	241.214	177.367	182.866	138.992
352.018	266.857	365.352	258.415	376.576	356.513	292.52	350.041	412.173	344.146	547.561	536.321	378.72	471.489	366.608	494.182	448.537	403.092	335.696	268.039	177.484	190.124	240.714	180.329	185.108	141.463
356.25	269.786	368.831	259.305	380.088	359.942	294.166	353.267	413.587	344.867	548.452	536.774	382.12	472.677	368.772	495.422	449.939	404.756	335.804	268.748	178.73	189.78	242.143	179.038	180.829	138.894
367.016	265.857	375.697	261.526	387.837	365.84	297.982	360.865	412.721	346.529	558.097	540.055	389.16	478.765	374.518	499.709	455.952	409.34	335.292	271.316	177.97	190.192	241.632	181.193	185.59	143.054
383.394	273.071	383.754	264.328	394.266	373.821	301.831	362.386	417.288	345.002	562.434	546.734	395.74	486.073	380.67	506.361	463.007	410.884	337.036	270.32	178.519	191.385	242.561	178.257	180.308	139.791
382.79	270.571	382.81	263.237	395.131	372.737	301.305	370.756	417.769	345.215	564.496	548.38	400.39	486.697	387.772	508.81	465.049	409.209	336.72	268.764	178.33	192.385	243.239	180.054	183.731	141.269
385.369	271.857	381.387	261.158	388.813	371.558	298.002	368.139	416.125	343.485	564.298	547.358	395.71	485.141	384.721	506.81	463.165	411.584	336.756	268.598	177.314	191.172	242.096	177.674	180.59	139.677
369.558	264.286	373.085	255.965	381.06	363.321	292.07	356.626	414.567	344.761	555.241	537.332	384.35	476.194	375.265	496.428	454.107	406.577	335.232	269.681	177.257	190.871	243.811	182.358	179.423	138.435
356.711	260.5	368.852	257.772	379.795	359.128	292.99	352.091	414.058	345.704	551.513	531.766	378.67	468.931	370.202	490.832	447.326	407.366	332.637	271.342	176.412	189.114	243.096	179.801	185.111	141.152
365.76	268.429	370.408	261.538	382.26	361.256	296.381	357.824	414.885	343.427	556.132	538.46	382.33	476.375	369.936	496.714	453.082	406.008	334.875	270.359	177.281	189.852	242.596	179.383	181.531	139.221
364.296	265.429	372.831	259.249	384.778	363.192	295.479	361.893	416.202	346.018	555.202	536.558	387.3	475.339	375.012	496.65	453.384	405.861	334.679	270.616	178.929	189.91	242.775	177.687	186.694	141.637
366.409	267.857	373.415	256.401	380.935	363.942	292.345	357.336	416.587	344.279	550.083	538.387	384.11	473.56	371.658	497.136	451.26	399.24	332.762	270.257	178.533	189.907	242.75	179.899	182.108	139.715
357.982	265.214	370.972	257.511	380.282	361.481	292.946	351.753	416.75	345.663	546.974	535	381.59	469.301	371.152	493.981	447.823	397.642	335.095	269.913	176.197	190.938	242.357	181.228	179.725	139.483
356.945	267	370.317	259.84	382.629	361.045	295.28	355.932	416.442	345.057	549.518	538.255	381.41	474.39	368.405	496.318	451.197	405.112	337.946	268.804	179.107	189.436	240.143	183.253	182.576	141.588
358.97	268.857	370.401	260.098	384.871	361.288	296.11	360.452	413.837	345.784	551.189	539.5	385.06	476.34	370.481	498.206	453.175	402.835	334.869	272.917	179.762	190.347	243.036	181.582	185.476	142.556
375.457	268.143	382.768	262.074	395.865	372.481	300.689	362.466	415.846	345.74	556.864	546.909	398.42	483.606	380.38	507.206	461.017	404.263	332.613	271.322	179.016	191.51	241.5	180.658	188.297	145.137
379.829	275.429	381.859	264.246	392.847	372.308	301.363	367.171	413.462	341.095	555.197	546.19	400.12	483.855	387.203	507.134	462.704	402.384	335.077	269.748	178.656	192.054	241.714	179.468	182.833	140.731
373.811	268.929	379.113	259.069	387.376	369.224	296.102	358.486	414.846	342.857	552.548	541.172	393.5	478.493	379.684	501.687	456.87	401.612	335.089	271.343	178.754	191.317	241	179.494	182.431	141.285
367.11	268.929	373.099	258.387	380.047	363.75	293.501	351.342	412.99	342.629	549.496	537.766	384.75	474.443	373.658	496.853	452.388	404.833	335.399	270.017	176.877	190.463	243.393	178.924	179.186	140.283
364.712	264.357	371.704	258.222	381.847	362.071	293.904	354.113	413.548	345.748	557.267	537.442	384.1	475.951	373.453	496.441	453.52	409.578	334.44	270.115	178.829	191.392	241.634	178.598	185.289	142.141
369.968	267.929	371.049	259.783	379.559	361.795	294.354	354.477	415.394	343.685	558.661	539.715	380.28	479.064	370.364	497.086	455.276	408.675	336.333	272.35	177.96	191.196	241.277	178.345	180.316	139.549
369.974	269.071	372.739	260.406	385.165	363.436	296.415	357.018	415.952	346.837	558.696	540.434	386.86	479.139	375.098	499.372	456.37	410.018	337.661	268.894	178.739	191.118	242.098	179.333	183.42	141.039
368.858	265.5	373.563	259.726	385.671	363.865	296.077	358.572	416.423	347.199	559.407	540.172	388.81	478.561	376.693	499.701	456.268	407.838	335.875	271.011	179.6	191.419	242.777	178.902	184.594	141.893
379.913	276.357	377.754	265.442	386.341	368.654	300.337	360.942	415.413	343.025	559.745	542.088	390.16	482.462	378.731	501.465	459.761	409.956	337.982	271.785	178.165	191.006	241.313	178.902	177.843	137.839
384.828	268.929	381.239	260.903	388.288	371.16	297.67	358.107	415.894	344.701	561.534	543.737	389.79	482.082	378.238	502.575	459.356	406.413	335.208	271.085	177.887	191.562	242.063	178.029	184.449	141.697
371.291	266.357	373.697	259.779	385.036	364.064	295.931	356.86	413.077	343.837	558.872	539.774	387.94	477.103	377.364	499.176	455.276	406.952	332.863	268.55	177.862	191.817	244.491	177.548	185.2	140.981
367.145	266.071	373.423	260.545	384.594	363.788	296.349	358.511	413.913	345.688	555.161	537.5	387.44	476.816	376.997	497.377	454.971	405.291	333.732	269.82	178.493	190.589	244.277	178.75	183.546	139.981
355.726	260.786	371.282	258.174	382.412	361.365	294.032	357.363	414.596	345.473	546.645	535.011	384.87	472.965	371.127	494.866	450.679	402.016	332.512	267.639	177.049	190.266	242.357	178.81	186.651	143.148
358.396	268	372.838	259.916	384.241	363.429	295.8	356.651	416.154	344.527	549.158	538.168	385.97	475.014	372.848	497.473	452.657	401.734	333.089	269.291	178.18	189.645	243.179	179.835	181.19	138.679
371.488	269.286	377.31	259.475	385.394	367.615	295.818	354.747	416.298	341.997	551.645	541.047	385.91	477.057	372.557	499.567	454.188	400.132	335.339	272.052	176.926	190.622	241.214	179.392	180.476	138.306
356.902	264.143	368.352	258.573	380.247	359	293.691	358.829	414.048	345.057	547.009	536.069	381.59	471.5	368.228	494.765	448.9	405.345	333.232	268.943	177.656	188.807	241.464	180.848	185.967	142.244
362.421	267.357	378.014	260.64	389.447	368.083	297.817	362.301	414.01	344.137	550.798	539.613	393.32	476.085	378.215	500.497	454.668	407.086	335.381	271.391	178.123	189.625	242.679	180.81	184.357	140.383
373.445	266.357	377.613	260.143	386.9	367.628	296.728	357.603	416.779	344.117	553.658	544.157	388.81	480.433	373.848	502.62	457.108	405.102	335.536	271.009	177.148	189.934	242.893	181.114	185.238	142.187
377.841	272.714	378.592	259.518	384.506	369.09	295.593	359.575	414.038	342.035	553.829	544.387	388.27	481.372	376.405	502.644	458.402	400.078	334.238	272.539	177.361	190.919	241.321	182.241	183.338	140.042
356.476	271.214	371.338	258.1	380.718	362.353	293.491	355.774	413.308	343.816	550.346	538.741	385.15	473.918	376.405	497.674	452.579	400.582	336.149	267.991	179.213	190.556	241.429	179.975	182.822	141.742
383.372	269.714	379.894	261.129	384.059	370.006	296.609	357.233	420.76	351.606	555.715	545.172	387.33	483.943	371.709	502.968	459.382	408.728	336.238	273.03	177.311	192.413	241.714	179.848	194.435	145.602
364.604	271.714	366.662	259.057	374	358.141	292.233	352.76	415.096	343.003	550.645	539.117	376.79	477.337	362.671	495.714	452.244	401.006	330.613	268.022	178.18	189.583	241.357	179.241	189.045	142.825
357.911	265.683	364.352	257.036	374.885	355.497	291.051	347.345	413.413	345.421	551.583	533.614	374.123	472.239	361.768	490.969	448.064	399.377	329.875	268.008	176.902	190.348	242.285	181.061	187.256	139.99
350.313	268.397	359.654	259.218	372.179	351.465	291.822	345.578	414.875	346.602	555.552	537.358	370.083	475.097	358.768	492.632	449.64	400.249	332.625	266.877	178.287	190.109	242.499	182.808	184.613	140.415
368.734	271.326	368.507	260.506	380.226	359.786	295.061	349.9	416.712	347.069	561.315	543.621	377.213	480.873	362.3	499.127	454.926	401.972	332.869	268.456	178.049	190.881	241.035	181.555	185.394	140.913
370.886	268.683	371.619	258.704	383.685	362.382	294.777	354.119	417.827	347.777	561.188	543.074	384.483	480.097	369.135	500.67	455.815	403.84	335.143	266.469	178.812	191.232	242.213	180.58	186.881	142.003
371.246	265.754	376.563	257.528	386.103	366.619	294.638	355.982	418.663	349.526	560.67	542.388	389.983	479.608	376.806	501.638	457.111	403.437	335.476	267.973	178.599	192.005	241.927	183.327	185.241	140.34
374.155	269.04	377.781	258.151	384.997	368.023	294.762	353.051	420.548	349.644	558.227	539.811	387.643	477.324	375.68	499.124	455.081	400.41	334.363	267.134	178.558	192.402	241.285	180.036	187.721	142.765
365.777	270.897	369.788	257.797	379.267	360.914	292.857	353.544	420.769	348.117	558.1	539.041	383.243	476.678	372.097	497.384	453.793	401.048	336.423	269.564	178.369	192.07	242.177	181.897	188.022	143.717
370.49	269.612	373.908	258.024	382.75	364.549	294.024	356.633	419.288	345.933	559.377	541.384	386.623	478.845	373.566	500.004	455.807	402.265	337.536	272.208	177.435	191.082	239.856	178.264	186.725	142.999
365.476	262.643	373.782	254.644	381.376	363.808	291.222	346.548	418.654	346.032	551.991	539.982	383.78	476.525	370.19	498.217	453.255	397.009	333.601	269.678	176.934	191.529	241.286	180.937	187.323	142.421
364.104	260.786	372.634	255.327	379.724	362.596	291.231	346.438	418.394	346.825	550.268	537.923	380.57	475.638	367.203	495.85	451.909	398.721	333.488	266.783	176.008	190.734	240.714	181.253	186.829	141.583
354.329	265.143	366.148	256.885	377.582	357.083	291.722	348.726	419	344.949	550.342	537.372	377.52	474.511	362.658	494.631	450.033	399.534	335.232	267.526	178.131	190.598	241.107	181.114	185.796	140.677
362.811	266.5	373.732	258.255	385.965	364.109	295.115	355.226	418.183	347.156	553.706	542.288	388.96	480.72	372.443	501.291	457.025	401.164	336.976	268.73	178.311	191.533	242.071	180.494	188.584	140.983
363.049	267.714	373.148	259.315	385.988	363.686	295.876	358.199	416.683	348.851	553.079	542.029	387.28	480.426	371.215	500.652	456.526	400.151	336.232	269.378	177.426	191.042	242.5	181.823	188.576	143.133
372.378	271.357	374.239	260.368	385.241	365.006	296.409	353.726	418.99	347.498	555.68	545.314	386	484.032	369.152	502.717	458.892	399.494	337.238	270.778	178.484	190.927	242.393	181.873	186.145	141.298
374.652	271.571	374.12	260.258	383.353	364.917	295.786	356.836	417.202	347.676	556.079	547.58	385.24	486.908	370.861	504.174	461.512	402.312	336.744	270.039	177.049	191.849	240.214	183.823	184.587	139.013
361.909	265.071	370.106	258.484	381.876	360.679	294.098	353.884	418.808	348.006	554.018	543.073	384.91	481.621	370.127	500.783	457.222	400.309	335.738	270.126	178.557	191.174	241.286	179.81	188.535	143.208
375.227	269.821	376.059	261.032	386.108	366.524	297.133	353.747	418.548	348.872	561.669	545.88	388.959	486.872	374.352	503.923	462.248	402.333	334.976	272.179	178.411	190.606	242.927	181.987	187.595	141.605
368.081	264.321	372.425	257.955	385.614	362.723	294.801	353.315	419.615	349.094	561.103	544.785	386.609	485.741	373.909	502.492	461.268	401.895	336.06	269.774	178.78	191.471	241.82	178.885	190.023	144.234
367.74	267.178	372.672	258.321	384.302	363.204	294.683	357.877	418.798	348.062	558.954	542.285	386.919	483.205	374.783	500.743	459.478	400.954	335.798	268.853	179.526	191.865	243.142	182.847	186.354	142.717
372.807	270.392	372.08	259.927	382.249	362.954	295.233	354.582	419.298	348.618	561.59	543.427	382.279	481.347	369.314	500.34	456.83	399.44	334.649	269.083	178.837	192.278	240.892	179.366	185.023	141.138
370.874	266.964	371.953	258.686	384.884	362.53	295.11	357.849	418.587	346.389	560.739	543.391	386.209	481.652	373.061	501.364	457.888	401.328	332.804	269.418	176.895	191.51	243.392	181.695	191.026	144.021
367.965	264.607	371.404	257.268	382.737	361.819	293.482	358.87	417.99	345.999	558.722	540.387	385.919	477.861	373.669	499.086	455.06	401.91	333.524	271.07	178.009	191.282	243.213	181.961	188.573	142.396
368.307	264.249	373.235	257.626	383.749	363.454	294.029	356.692	418	346.796	557.257	539.058	383.649	477.514	369.77	497.505	453.935	401.371	332.857	269.657	177.804	191.633	241.249	180.012	187.885	142.432
363.337	263.964	368.981	258.478	382.832	359.556	294.37	355.582	419.952	347.532	556.48	537.613	382.219	476.358	368.58	496.064	452.772	401.675	333.685	269.718	177.681	189.822	241.392	180.493	190.636	143.711
360.921	267.071	370.577	258.979	380.706	361.288	294.112	355.212	418.49	346.276	549.417	537.259	384.3	475.933	369.759	496.361	452.698	404.595	333.113	268.622	179.918	190.664	240.071	180.367	185.836	141.035
363.97	271.214	373.725	259.706	383.982	364.526	295.576	354.377	420.308	346.27	551.654	540.234	386.42	477.986	370.329	499.107	454.427	398.935	334.786	269.365	178.566	191.448	241.107	181.506	185.576	141.11
373.841	269.643	375.38	260.888	382.465	365.891	295.978	352.39	418.913	344.737	555.044	543.938	383.14	479.986	368.456	500.944	455.579	401.856	334.702	267.522	177.623	191.799	242.25	181.772	187.803	143.065
368.433	270.714	373.423	257.255	381.247	364.205	293.042	353.418	417.212	348.867	552.75	542.31	387.01	479.83	373.582	500.786	456.579	401.158	333.94	268.687	179.041	190.035	241.143	178.823	189.662	143.14
363.165	269.786	369.141	259.473	377.929	360.224	293.662	351.507	418.529	348.705	550.697	540.179	379.2	477.521	364.544	497.136	452.798	411.088	336.155	263.943	176.508	189.39	239.5	179.544	191.119	144.588
369.183	265.929	371.077	256.014	375.659	361.641	290.547	351.877	416.692	347.289	553.175	540.898	377.55	475.926	364.456	497.222	451.532	395.455	331.375	266.709	177.861	191.876	241.571	180.443	184.19	139.875
353.268	266.357	364.585	255.062	373.382	355.769	289.212	348.733	416.798	348.413	549.689	536.409	375.63	471.716	364.329	493.42	448.216	393.994	333.149	265.039	178.443	190.668	240.107	182.506	187.015	142.065
354.994	268.071	367.254	257.578	375.818	358.353	291.705	347.281	415.135	348.689	550.197	537.117	376.9	473.358	362.709	494.278	449.144	392.756	332.75	265.487	177.09	191.131	242.679	180.759	184.725	140.8
354.988	264.428	363.123	255.475	373.059	354.266	289.413	343.377	416.423	348.605	549.5	534.25	372.422	473.525	359.899	490.98	448.659	394.685	331.982	266.754	176.153	189.906	242.218	182.484	184.007	137.33
356.177	266.428	363.707	257.107	374.924	354.977	291.112	346.5	417.067	347.049	550.241	535.356	373.872	474.145	359.241	492.178	449	398.493	335.625	267.08	178.014	190.702	239.897	181.75	184.312	139.607
359.146	263.357	367.77	256.124	380.559	358.4	292.039	349.308	419.154	349.307	553.053	538.217	380.402	478.443	364.367	496.02	453.479	402.111	336.196	269.976	178.891	192.663	242.504	181.902	186.858	140.965
368.463	265.571	372.707	259.284	385.976	363.093	295.851	353.034	420.567	347.173	555.434	541.925	386.692	481.117	371.165	500.419	457.055	403.843	338.589	268.78	178.112	191.91	240.933	180.269	188.431	144.278
379.427	267.857	381.052	259.778	390.706	370.894	297.567	355.801	419.865	348.348	558.281	545.618	392.862	485.528	378.329	504.774	462.069	400.884	336.458	269.532	176.867	191.721	238.683	181.079	187.204	143.043
370.677	268.785	374.559	259.802	387.635	365.067	296.698	356.966	418.144	346.592	556.399	543.48	390.332	483.816	377.506	502.531	460.551	400.767	334.827	268.776	177.744	191.655	243.575	178.585	185.966	142.032
375.14	267.357	376.876	259.274	386.976	367.048	296.132	352.486	419.404	345.894	557.382	543.542	389.352	482.539	376.392	502.314	459.31	403.616	334.667	268.932	177.35	191.458	242.183	182.066	187.371	141.297
366.018	266.285	371.263	257.222	384.159	361.843	293.859	353.521	419.808	343.576	554.303	540.582	385.682	480.66	373.443	499.165	457.197	406.839	336.72	269.889	179.326	192.335	242.683	181.902	186.349	141.153
374.585	272.357	376.176	258.558	382.659	366.859	294.377	350.89	418.558	341.632	555.342	543.675	386.12	481.901	372.911	501.548	458.05	407.759	336.518	274.174	178.943	192.375	241.964	180.278	187.784	142.425
367.183	268	374.127	257.191	384.671	364.603	293.985	351.253	420.981	344.114	554.504	543.555	388.92	480.72	375.241	502.209	457.637	407.213	337.006	269.439	178.295	190.68	240.714	179.038	186.364	141.956
366.915	265.643	372.831	257.356	382.306	363.212	293.419	354.589	418.683	345.067	553.842	542.208	384.85	479.596	369.759	500.134	455.56	403.806	337.202	270.557	177.525	190.444	241.821	181.203	186.338	141.279
371.5	269.357	374.824	258.936	382.071	365.359	294.475	354.116	419.144	345.625	553.768	543.624	383.81	481.83	368.658	500.893	457.064	400.818	335.405	269.783	175.459	190.707	241.25	182.582	186.093	141.567
362.372	265.786	368.366	256.747	378.365	359.16	291.849	354.842	419.048	344.683	550.737	540.398	379.92	479.77	366.481	497.489	454.978	395.731	335.685	268.852	178.115	190.861	239.357	177.342	186.428	141.504
360.506	266.357	369.176	257.272	378.876	359.949	292.37	356.452	417.135	346.438	549.833	538.5	381.93	478.082	369.025	496.636	454.216	395.724	335.393	270.717	178.992	190.212	242.179	183.468	186	139.962
357.543	264.071	369.606	256.959	379.712	360.135	292.389	352.753	418.308	348.778	550.518	538.737	380.03	476.638	366.266	496.302	452.485	392.454	331.69	268.161	176.943	190.062	241.893	180.557	189.182	140.477
350.841	261.643	364.775	256.294	378.435	355.519	291.547	350.719	417.048	348.06	549.553	539.102	376.85	476.376	363.532	495.719	451.681	392.506	331.196	267.096	176.082	191.085	243	181.101	188.989	142.344
348.97	263.167	362.823	256.453	379.006	353.879	291.825	356.096	416.356	350.96	547.395	534.519	377.723	475.28	365.418	492.595	451.238	394.306	332.583	266.835	179.71	189.099	242.611	179.332	187.361	141.187
354.128	267.524	367.633	259.95	381.659	358.649	295.078	358.692	415.663	350.182	547.14	533.475	381.523	473.918	369.316	492.846	451.028	396.934	332.107	266.579	178.038	189.949	242.683	183.142	185.967	142.204
365.866	265.239	372.168	259.959	387	362.572	296.626	359.384	417.875	350.071	552.711	539.76	385.783	479.025	368.456	498.589	454.828	401.115	333.97	269.474	178.251	191.686	241.04	181.674	189.814	145.083
374.116	269.667	376.893	261.79	389.682	367.27	298.703	365.185	418.125	348.353	555.89	543.041	393.123	483.156	376.57	502.956	459.831	399.249	337.357	268.857	179.587	191.482	242.718	182.459	188.324	143.473
380.037	267.882	378.034	260.179	385.641	368.149	296.391	359.644	418.327	347.728	555.789	543.016	389.283	482.574	374.709	501.91	458.97	401.142	333.619	267.5	179.292	190.875	242.54	180.332	187.562	144.548
370.311	267.596	372.273	258.561	382.359	362.879	294.292	352.527	418.269	344.417	554.215	540.815	385.243	479.89	372.759	499.218	456.446	401.828	333.155	267.835	178.366	191.671	239.933	180.914	187.699	143.996
368.616	269.167	370.154	257.396	379.376	361.091	292.603	349.829	416.913	345.633	554.728	539.95	382.213	479.624	370.481	497.774	455.74	404.799	334.714	270.265	179.57	192.219	242.825	181.016	184.725	141.35
365.341	268.167	369.14	257.711	378.824	360.078	292.667	349.726	418.087	346.855	553.395	538.034	379.923	475.28	366.608	495.758	451.499	404.651	337.357	267.531	176.866	191.455	241.504	180.206	189.063	143.371
367.061	266.214	370.718	256.666	377.576	361.34	291.564	348.219	421.308	346.879	554.728	540.653	378.98	476.344	365.759	497.425	452.144	402.707	337.452	268.522	177.459	192.208	240.321	179.025	186.32	140.963
363.622	269.786	368.225	257.239	376.188	359.391	291.57	348.705	419.385	346.47	553.654	541.058	379.55	476.798	367.253	497.874	452.825	405.18	337.167	268.322	177.484	190.664	239.429	181.81	186.431	140.429
368.567	266.071	373.035	256.537	380.218	363.436	292.234	348.144	419.346	347.689	555.289	543.35	383.08	480.252	368.266	500.497	455.745	401.25	334.31	267.691	177.68	192.363	241.25	181.025	186.814	141.144
364.409	264.714	369.599	255.239	378	360.186	290.671	345.904	419.135	344.33	552.86	541.066	379.8	478.461	366.734	497.947	454.011	399.721	333.679	265.952	177.623	191.127	241.536	180.215	186.721	140.185
354.598	265.643	364.873	255.668	374.288	355.968	289.905	345.521	418.25	344.33	551.329	538.734	375.78	474.099	362.544	495.163	449.687	400.328	332.571	265.674	176.352	190.243	241.179	181.709	186.948	140.704
354.11	264.786	366.93	256.382	375.571	357.763	290.783	344.034	418.058	347.346	549.961	537.529	377.73	474.862	365.367	494.802	450.9	398.24	331.923	266.33	178	190.035	241.286	180.57	185.487	138.867
356.152	269	371.81	258.148	381.259	362.583	293.681	346.048	416.712	347.146	547.899	536.456	382.53	475.004	369.278	495.299	451.867	399.365	331.798	268.422	177.885	190.958	240.857	182.139	184.424	139.175
356.598	269.429	367.345	259.432	378.565	358.558	293.817	347.842	419.481	348.711	551.588	539.146	377.37	475.84	362.19	495.89	450.97	396.177	330.405	267.417	177.648	191.143	241.25	183.013	184.249	139.958
376.934	270.714	377.007	260.762	390.94	367.468	298.335	358.495	421.269	348.921	562.009	545.015	391.03	484.992	373.411	503.842	460.575	407.759	338.196	270.707	177.944	191.512	241.737	179.719	189.444	141.766
380.367	267.929	379.12	259.676	391.029	369.141	297.588	365.009	418.712	348.803	563.215	546.81	394.96	487.379	379.575	506.209	463.788	410.227	336.167	271.934	178.928	191.385	242.059	179.707	190.489	143.827
374.532	264.214	377.162	259.688	388.687	367.026	296.921	363.632	418.24	347.378	562.522	545.08	391.85	484.439	377.841	504.11	461.112	404.996	332.923	270.164	178.493	190.825	243.951	180.074	186.567	141.902
368.617	267.357	373.606	259.27	385.981	364.071	295.842	359.276	418.625	347	559.553	540.412	386.73	479.34	373.74	499.321	456.231	401.75	336.964	268.46	177.198	191.199	242.38	181.504	188.667	142.67
372.471	267.929	372.014	259.896	383.393	362.673	295.54	355.762	418.846	348.162	560.448	541.996	382.43	482.053	369.221	499.332	457.362	402.713	333.613	268.12	177.387	190.427	241.844	180.973	186.073	142.747
380.715	266.071	375.479	258.92	383.77	365.66	294.954	355.872	417.317	345.651	559.105	541.569	383.24	481.918	370.195	499.235	457.47	400.608	337.262	269.199	176.329	192.192	240.523	181.289	187.459	142.662
363.459	264.786	366.275	258.669	379.817	357.167	293.635	354.009	418.365	345.915	556.548	539.394	379.34	480.4	368.157	496.599	455.838	401.931	336	269.751	177.165	190.454	240.166	181.745	188.125	141.756
366.087	270.571	371.704	260.125	383.687	362.628	295.788	356.53	418.596	348.134	558.022	540.354	385.06	481.166	372.841	498.832	457.461	406.411	336.792	269.464	178.903	190.161	241.773	180.011	185.422	141.027
365.183	270	373.754	259.024	384.494	364.442	295.238	356.836	417.971	346.016	553.566	543.485	386.17	481.943	369.646	501.422	457.368	404.909	336.69	270.187	179.156	191.023	241.607	179.911	186.621	142.742
373.402	267	374.106	257.456	381.347	364.494	293.214	356.226	419.529	345.962	553.943	544.015	382.31	482.599	368.532	500.778	457.637	395.152	335.631	268.526	176.492	190.903	242.607	181.823	185.918	142.035
361.61	266.286	369.528	257.804	381.318	360.263	293.453	357.212	417.663	345.603	550.145	540.438	383.59	479.61	371.595	498.5	455.972	402.162	335.101	267.522	177.164	191.525	242.036	181.266	189.595	143.033
355.543	265.071	370.303	256.797	381.541	360.859	292.801	354.082	419.577	347.74	549.496	537.566	383.76	474.78	369.696	496.441	451.784	400.858	336.762	270.143	178.738	189.398	240.25	181.291	187.911	142.781
363.189	267.357	372.803	257.06	382.794	363.34	293.35	358.685	416.029	345.435	551.482	541.084	386.09	479.865	370.19	499.642	455.864	404.113	337.625	272.696	179.582	190.888	242.107	181.342	187.257	143.085
362.927	270.214	368.859	259.189	377.547	360.006	293.35	352.836	415.481	345.413	553.851	541.836	378.14	477.855	364.62	498.067	453.075	402.159	333.524	268.535	179.467	191.27	240.929	182.241	185.312	142.712
369.262	272.214	373.514	260.053	384.571	364.423	295.992	356.548	416.25	346.162	556.579	545.036	386.08	482.078	371.481	502.535	457.875	401.089	335.798	269.37	179.057	191.193	242.821	181.405	185.041	141.692
371.384	268.357	374.732	258.573	383.7	365.186	294.688	355.486	415.971	346.01	555.689	544.245	388.83	482.025	374.911	502.69	458.584	396.75	335.19	268.687	179.221	191.042	242.964	182.063	184.896	140.431
364.054	264	369.88	256.398	380.689	360.378	292.271	352.983	419.529	348.863	555.538	538.026	381.53	477.448	372.269	496.182	454.431	396.525	332.28	267.772	178.052	190.504	242.49	182.274	188.625	142.156
349.92	259.929	362.317	255.579	375.389	353.128	290.159	351.511	420.221	351.993	553.359	534.533	374.86	474.193	363.066	491.84	449.874	399.009	329.875	267.224	175.978	190.412	242.097	181.755	192.699	142.675
357.676	266.143	365.655	260.507	378.254	356.724	294.492	354.791	417.769	347.485	556.867	537.412	376.28	475.877	363.092	494.329	451.195	403.971	332.071	266.698	176.289	190.871	241.847	180.781	187.138	141.231
369.865	266.5	372.12	260.319	384.524	362.641	296.167	354.456	419.01	349.022	559.683	541	382.69	480.21	366.623	498.671	455.353	404.331	330.25	268.124	177.207	191.419	240.954	180.312	187.513	142.199
375.932	273	375.07	261.987	388.724	365.91	298.566	360.593	419.654	347.187	561.688	544.055	390.58	482.288	375.358	503.019	458.888	406.435	335.458	268.733	178.527	191.864	241.776	181.515	186.472	142.054
380.737	269.643	379.43	260.753	390.442	369.577	298.184	359.613	418.596	347.892	564.582	546.818	394.96	485.944	380.142	506.214	462.791	410.763	337.839	271.033	178.461	192.199	242.204	179.528	187.398	141.806
376.078	268.643	375.106	258.689	384.577	365.551	295.023	354.435	419.5	346.533	561.981	544.219	389.05	484.561	375.585	502.73	460.713	410.082	338.214	270.277	178.15	192.037	242.097	178.768	187.197	142.422
375.029	267.643	374.169	257.99	381.565	364.609	293.656	350.511	419.5	346.635	561.249	542.42	384.55	482.083	373.003	500.209	458.212	407.895	335.155	267.82	177.937	190.396	241.062	182.287	185.004	140.816
367.756	263.214	372.761	255.286	377.747	362.929	290.632	344.575	418.519	345.14	551.719	538.993	378.87	476.454	367.291	496.179	452.565	399.023	335.53	266.574	175.77	191.328	239.857	181.873	186.558	140.942
356.22	267.071	364.486	256.322	375.694	355.744	290.776	343.952	419.625	346.946	549.018	537.124	375.79	474.121	363	493.987	449.803	394.069	333.351	266.157	177.992	190.139	240.964	179.722	189.297	142.777
352.189	265.5	364.408	255.757	376.776	355.532	290.686	350.342	418.202	347.924	550.289	537.153	378.59	472.855	363.481	494.757	448.92	399.957	330.917	266.643	177.893	190.938	240.929	181.684	189.465	141.806
356.433	269.429	369.563	260.463	380.424	360.577	295.087	354.466	417.933	347.435	551.803	539.427	382.34	476.074	366.772	497.425	452.155	400.228	333.577	268.496	178.18	190.201	243.429	180.203	184.736	140.077
370.396	267.143	375	259.473	385.376	365.321	295.812	356.808	419.356	346.698	556.193	544.088	387.3	481.067	368.544	502.166	456.443	400.795	333.524	268.939	178.754	191.548	242.214	180.38	186.762	142.192
378.732	265.429	379.085	258.687	386.135	368.885	295.472	358.007	418.654	346.527	553.272	543.332	387.81	483.429	372.608	501.749	459.177	399.065	334.536	268.635	177.525	192.734	242.393	180.443	188.052	142.033
370.409	264.429	373.162	257.115	380.029	363.404	292.591	351.904	419.25	348.962	551.544	541.847	379.98	480.957	367.329	498.567	456.091	398.185	334.274	267.47	175.984	191.224	241.714	181.253	189.197	142.087
355.994	265.857	365.275	258.239	378.271	356.353	292.883	353.89	417.712	345.905	550.285	539.96	378.27	478.553	364.823	496.727	453.665	400.704	333.946	266.574	177.549	190.062	241.036	179.937	186.747	141.496
371.355	272.786	374.528	262.64	388.045	365.397	298.835	361.275	419.327	347.611	561.644	544.865	387.96	486.03	372.753	502.912	461.242	406.582	335.976	269.062	179.731	191.226	241.023	180.765	186.101	140.874
377.203	268.5	377.592	259.089	388.71	367.801	296.501	359.481	421.067	348.002	563.377	547.157	390.07	486.899	376.094	505.155	462.652	405.638	335.631	271.123	177.337	191.118	241.88	181.081	188.804	142.656
371.215	268.714	373.225	258.518	384.945	363.846	295.008	357.296	417.817	346.402	558.938	541.536	387.18	481.481	376.094	500.265	458.419	406.562	336.173	268.349	177.124	191.28	241.201	182.879	185.495	141.46
367.721	269.5	373.796	259.134	386.769	364.436	295.973	358.036	420.317	346.795	558.951	540.938	389.31	480.665	376.373	500.396	457.843	405.477	336.774	269.666	179.19	190.871	240.88	180.411	187.016	142.083
370.575	269.929	374.711	260.657	386.169	365.308	296.883	359.056	417.106	347.722	560.425	541.609	387.53	481.239	374.487	500.412	457.879	405.481	337.256	270.575	178.526	189.906	244.273	182.246	186.213	142.366
378.599	268.857	377.782	258.886	386.722	368.006	295.782	358.844	417.721	348.754	561.135	542.493	388.57	482.055	375.322	501.337	458.699	405.819	336.595	271.045	178.256	190.431	240.523	181.613	187.651	142.991
370.758	268	371.831	257.275	382.657	362.513	293.463	355.118	417.885	344.561	559.877	541.759	384.55	480.303	375.132	499.725	457.289	404.641	337.53	270.592	178.452	191.543	242.88	182.436	184.748	141.228
364.782	264.143	369.81	256.084	379.892	360.327	291.818	351.625	415.308	347.275	557.53	538.197	382.41	475.591	372.512	496.543	453.034	402.6	334.649	270.953	178.747	190.995	242.416	182.436	185.053	141.441
355.256	263.143	367.81	254.943	376.612	358.417	290.059	348.603	414.519	346.476	549.439	536.708	378.65	472.787	365.937	494.447	449.404	396.927	335.702	270.652	177.336	191.124	241	179.646	186.487	141.058
363.921	270.857	368.225	258.852	375.247	359.487	292.447	349.767	416.26	344.302	549.399	538.124	373.71	475.699	361.481	494.163	450.704	400.375	334.518	269.8	177.975	190.282	240.714	182.076	183.227	139.96
357.079	268.643	365.014	258.9	376.982	356.365	292.981	351.658	418.385	345.473	552.89	540.901	377.78	476.337	363.911	497.286	451.734	399.846	334.405	267.057	176.73	190.587	240	179.747	185.807	141.708
364.591	268.571	371.035	259.029	380.376	361.84	294.053	354.116	417.202	344.902	550.855	540.723	383.24	480.589	368.494	498.615	456.058	402.124	336.381	266.243	176.82	190.625	242.25	181.772	186.234	140.771
352.329	265.214	363.718	256.489	372.676	354.878	290.024	348.822	419.308	348.746	547.079	535.412	373.51	475.16	360.785	492.123	450.13	394.405	335.125	266.852	177.918	190.093	239.893	179.911	187.483	140.558
347.14	261.357	362.141	256.241	373.712	353.096	290.146	348.918	419	347.127	549.588	537.745	372.21	475.411	356.316	493.484	449.349	398.92	329.946	267.7	176.443	191.07	242.893	180.304	190.933	143.735
357.201	261.214	365.472	256.661	375.412	356.115	290.935	353.267	418.125	351.546	550.811	538.799	373.27	477.301	356.886	494.54	450.95	398.701	328.369	264.813	175.172	190.17	239.357	181.671	194.349	141.919
354.482	262.857	365.401	257.785	380	356.199	293.059	355.884	418.865	346.587	553.434	541.956	379.45	477.936	363.203	498.505	452.828	402.342	334.244	269.091	178.139	191.409	240.214	179.582	190.16	143.187
368.343	271.071	373.803	264.25	388.618	364.583	300.147	363.968	415.673	348.55	560.087	543.026	389.05	483.357	374.302	501.856	459.492	407.02	333.506	270.886	180.133	190.547	242.093	184.435	189.337	144.46
377.752	271	379.923	264.06	393.536	370.147	301.43	362.091	419.212	348.686	562.898	546.591	394.44	487.726	377.491	505.909	463.603	406.694	335.298	270.643	179.051	191.524	243.343	181.093	190.196	145.644
386.228	272.5	384.282	262.964	398.171	374.25	301.989	365.618	419.894	347.017	565.42	550.241	401.11	491.552	386.213	510.366	468.501	405.914	337.077	270.317	176.837	192.188	245.022	179.346	188.549	144.513
384.77	271.714	381.711	260.616	393.847	371.84	299.07	365.029	420.135	346.877	565.368	547.847	399.7	488.41	386.162	508.235	466.035	406.833	337.03	271.165	178.747	192.273	241.236	181.524	185.627	142.908
384.209	270.786	380.775	259.091	389.9	370.904	296.846	358.865	420.077	347.959	564.385	546.453	395.49	485.431	382.378	506.088	462.88	405.198	334.333	268.965	179.001	191.655	243.236	180.65	186.122	142.556
384.874	265.5	380.599	256.577	387.053	370.269	294.237	355.57	420.154	347.578	562.087	542.861	389.94	481.173	377.479	501.973	458.481	404.223	335.226	268.304	177.772	192.477	242.736	181.587	186.356	142.158
367.874	268.786	369.387	258.088	379.7	360.359	293.189	351.776	418.048	344.769	559.337	539.88	382.2	477.421	373.213	497.719	454.617	403.816	334.185	266.782	178.387	191.551	242.593	180.055	186.044	139.869
368.331	266.071	371.345	256.685	381.365	361.897	292.671	350.639	419.587	346.302	557.552	537.467	382.82	476.247	369.973	496.118	452.991	403.549	334.887	267.308	179.075	191.033	241.486	181.637	185.471	140.265
367.445	267	371.704	256.551	379.159	362.308	291.939	345.089	421.587	346.171	552.978	540.624	381.63	477.489	367.506	498.112	453.421	397.76	332.881	268.291	178.123	191.44	240.536	180.975	183.584	140.227
364.116	269.643	367.965	257.32	376.3	359.141	291.66	345.226	419.212	345.543	550.5	539.088	378.19	477.298	365.013	496.067	452.726	399.358	334.804	267.83	178.918	191.293	242.143	179.57	184.349	139.438
361.14	265.643	370.077	256.017	379.224	360.705	291.577	347.479	419.058	346.771	550.873	539.259	381.85	476.617	367.241	497.171	452.681	400.457	335.625	268.291	177.238	190.471	238.857	178.57	186.613	140.269
353.823	261.714	365.754	254.504	375.7	356.417	289.484	349.308	417.567	345.61	549.465	537.912	376.96	475.156	363.392	494.877	450.698	397.427	334.542	267.948	177.131	190.541	243.5	181.671	184.751	139.471
351.055	266.071	364.761	256.556	374.882	355.904	290.708	351.247	416.442	347.464	548.829	537.142	374.67	474.957	360.937	493.701	450.006	400.178	334.964	266.822	177.525	190.541	240.286	182.582	186.327	140.683
356.146	263.857	368.43	257.372	379.276	359.045	292.557	349.048	417.471	348.638	549.82	538.737	379.28	475.727	363.532	496.102	451.175	399.529	334.083	268.613	176.492	190.429	240.75	183.101	187.491	141.596
362.409	268.714	371.113	259.819	381.929	361.923	295.063	355.719	418.125	346.921	551.667	541.12	382.69	479.532	366.886	498.759	454.881	400.642	336.417	267.017	177.426	190.266	240.429	180.709	188.227	142.121
368.201	267	374.183	258.229	384.182	364.564	294.582	362.89	418.154	347.832	553.868	543.613	386.77	482.791	370.671	501.676	458.255	398.649	334.417	269.883	177.434	190.178	241.464	179.582	188.394	142.569
373.024	267.789	375.813	260.556	384.159	366.119	296.231	359.904	418	347.724	552.421	540.333	385.763	481.993	374.266	499.004	458.418	401.994	331.702	270.469	176.056	190.717	241.575	179.94	189.572	142.819
360.744	265.789	367.355	257.89	380.476	358.241	293.272	354.479	418.779	347.114	552.399	538.914	378.293	477.848	367.076	495.966	453.607	402.639	334.375	267.039	178.089	190.628	240.504	181.066	188.048	142.014
364.488	266.003	370.44	259.341	383.953	361.068	295.307	354.397	417.654	349.317	556.807	542.169	384.483	480.465	370.709	500.006	456.446	404.134	337.125	269.856	178.376	191.725	241.825	181.623	188.62	142.6
370.402	270.075	372.257	260.021	381.712	363.087	295.144	353.007	419.24	348.524	555.965	540.906	383.553	479.184	369.506	498.833	455.183	403.381	335.196	268.152	178.49	191.092	241.718	183.003	188.587	143.252
365.744	267.003	368.468	257.835	378.965	359.363	292.796	351.349	416.894	345.759	554.158	538.311	379.773	475.894	368.291	495.921	452.346	403.343	338.333	269.096	179.269	191.57	241.968	179.155	186.828	141.927
362.152	265.932	368.264	256.816	378.547	359.08	291.951	350.555	416.788	347.279	552.241	537.158	380.633	476.156	370.19	495.306	452.967	402.478	335.381	270.161	177.638	191.694	242.754	179.712	185.709	140.193
361	266.932	366.841	257.05	377.276	357.875	291.75	344.774	418.865	346.882	550.298	535.968	377.633	474.855	365.456	493.632	450.914	395.149	335.786	266.635	178.851	192.343	239.504	180.699	186.419	141.185
364.274	263.789	370.623	256.432	381.476	361.036	292.523	348.432	418.827	348.962	551.276	536.957	381.313	477.649	367.253	495.341	453.49	396.991	333.167	268.878	176.704	190.532	240.183	180.092	188.445	142.185
358.061	268	368.627	258.539	379.653	359.596	293.496	349.541	417.596	345.146	551.504	539.763	378.97	476.489	365.506	496.77	452.202	396.106	334.256	267.004	177.492	190.143	240.893	179.924	184.517	141.16
358.671	268.357	368.542	257.487	381.076	359.551	293.158	355.514	417.173	345.584	551.513	540.449	383.35	476.564	367.608	498.444	452.72	400.506	335.256	268.983	177.73	190.363	241.643	182.684	183.651	139.377
361.226	267.143	373.789	259.673	384.835	364.218	295.798	358.315	415.423	346.013	551.443	540.423	387.27	478.855	371.759	499.473	455.418	401.165	334.679	270.122	177.369	190.236	243.357	183.747	187.123	142.837
373.823	271.714	375.852	260.141	384.488	366.506	296.031	355.932	415.856	346.759	555.167	545.095	384.61	483.755	368.405	502.184	458.512	402.74	334.071	271.496	177.434	191.467	241.464	181.671	187.777	143.713
363.878	266.857	370.169	257.747	381.788	360.897	293.548	354.158	419.077	344.994	553.925	544.701	383.98	482.716	370.316	501.727	458.119	400.51	335.845	270.157	178.746	190.849	241.643	180.949	187.145	143.102
365.335	265.786	374.148	257.967	384.376	364.423	294.452	356.37	419.423	347.959	553.579	542.985	387.85	482.816	373.089	501.505	458.803	401.527	334.071	269.83	177.992	190.529	241.929	179.506	190.862	142.76
359.805	264.643	372.585	255.234	382.582	362.897	291.99	352.87	418.538	346.46	550.785	539.281	384.86	476	371.38	497.992	453.105	401.2	335.756	268.696	177.148	190.973	244.393	179.747	186.558	142.502
367.11	267.5	370.451	258.692	380.224	361.212	293.769	355.363	419.365	345.622	552.346	542.015	382.64	481.351	367.152	499.401	456.36	400.977	333.774	267.904	178.975	190.622	240.571	182.228	187.193	144.421
371.073	267.93	374.574	259.675	386.976	365.004	296.418	360.801	418.327	343.581	553.741	541.686	389.869	484.007	374.456	501.093	460.033	400.407	335.244	271.219	177.45	191.095	242.897	181.016	186.934	142.22
375.463	264.716	376.363	258.983	385.988	366.343	295.64	356.007	419.452	344.235	555.246	541.35	386.809	482.124	372.203	500.029	458.069	402.546	336.107	270.201	178.073	192.204	243.718	183.193	183.072	140.716
369.841	266.287	373.286	257.315	385.488	363.683	294.309	356.705	421.538	344.841	557.61	543.817	388.239	482.645	372.899	502.219	458.629	401.138	335.06	267.836	177.795	192.207	241.968	180.332	185.562	142.772
377.713	268.43	376.969	258.165	386.718	367.228	295.268	355.445	417.962	345.133	557.904	543.679	391.749	483.252	378.038	503.055	460.227	401.203	334.732	268.762	180.532	191.779	241.79	181.927	186.116	142.777
369.128	266.001	374.067	257.752	384.159	364.369	294.236	350.877	420.5	346.883	553.311	539.08	388.969	478.879	375.772	498.943	456.316	396.366	332.815	268.323	179	191.926	240.004	178.99	189.871	141.527
365.665	267.287	369.955	256.504	379.212	360.741	291.92	346.425	418.462	348.873	551.272	536.737	380.989	475.989	370.405	495.093	452.884	396.216	328.72	263.58	177.254	191.559	239.361	181.218	190.391	141.154
359.939	267.216	364.722	258.27	376.188	355.972	292.304	348.527	418.048	348.54	551.154	535.226	376.649	472.401	364.19	492.826	448.72	396.085	333.089	262.61	177.901	190.613	242.468	179.269	186.016	139.977
360.201	266.501	365.11	257.947	376.118	356.26	292.054	351.911	417.327	351.962	550.873	535.416	376.749	473.316	364.987	492.991	449.609	397.134	333	266.219	178.205	190.277	241.468	180.256	185.704	139.912
365.945	266.357	371.296	256.678	379.259	361.878	292.058	351.233	422.202	351.641	553.088	540.471	380.36	476.348	367.241	497.66	452.471	403.816	338.06	266.435	176.975	191.996	240.107	176.81	188.004	140.883
361.128	268.714	367.162	258.234	376.282	358.327	292.306	346.226	418.423	347.746	551.553	538.953	377.73	474.571	365.468	495.845	450.695	397.991	334.619	266.752	177.738	192.027	239.036	180.57	186.383	139.635
360.396	268.5	368.437	257.666	377.612	359.468	292.285	346.925	419.385	348.851	550.873	539.288	379.33	476.167	366.051	496.519	452.069	400.046	335.738	268.691	177.631	190.625	239.893	181.316	186.591	140.362
353.97	263.857	366.366	256.742	376.571	357.167	291.328	347.493	416.462	346.416	549.627	537.394	376.78	474.752	362.861	494.449	450.266	398.632	334.292	269.613	177.23	190.49	239.821	180.987	187.108	141.306
355.476	264.571	368.204	255.575	379.047	358.904	291.212	351.356	417.183	347.07	549.175	537.591	379.97	476.514	363.468	495.447	451.776	403.425	334.28	270.67	177.344	191.201	242.75	182.684	189.662	141.952
355.323	266.929	367.106	257.401	377.229	358.115	291.986	348.534	419.192	348.651	551.807	540.365	376.92	477.262	364.152	496.663	452.51	403.467	334.661	269.435	177.951	190.687	243.714	182.228	184.509	140.444
369.585	265.071	373.69	257.076	381.918	363.942	293.109	352.979	420.087	346.375	553.298	542.376	381.43	481.206	365.165	499.342	455.812	402.884	336.137	268.878	176.959	190.452	241	180.975	190.316	141.856
359.848	266.857	370.493	257.695	381.376	361.192	293.392	353.767	418.75	346.051	550.478	540.445	382.57	479.809	368.557	498.233	455.463	402.907	335.708	268.778	178.475	190.282	241.929	180.089	186.007	140.05
368.045	268.108	374.425	259.871	387.254	364.884	296.637	360.986	418.769	348.164	560.866	544.17	388.157	483.135	372.764	502.455	458.982	403.436	335.31	271.58	178.583	190.55	241.75	184.278	187.405	143.054
376.392	266.036	378.432	261.282	389.26	368.346	298.22	360.925	416.029	347.418	561.195	544.965	391.547	485.696	376.397	503.945	461.777	403.529	335.81	270.68	178.1	192.508	242.036	181.151	187.39	143.879
374.6	269.679	376.298	259.738	384.048	366.73	295.617	353.479	415.827	346.241	559.66	541.622	386.707	481.678	376.245	500.201	458.605	401.795	333.161	270.75	178.37	190.735	241.964	181.999	186.68	142.985
367.478	269.536	370.108	259.389	381.983	361.083	294.773	352.788	415.712	347.149	558.646	541.392	381.397	479.947	368.65	498.613	455.591	400.489	334.06	269.689	177.706	191.396	240.714	180.569	186.137	142.551
370.642	267.679	372.974	258.843	384.848	363.525	295.211	356.301	417.212	346.612	560.037	543.429	387.287	482.433	372.6	501.68	458.397	400.413	337.429	271.354	179.411	191.345	242.607	181.581	185.494	142.576
366.581	265.536	369.474	258.709	379.936	360.147	293.698	357.733	418.269	346.447	557.629	539.681	381.037	479.064	367.612	497.263	454.674	401.551	336.94	269.259	176.96	190.434	242.464	181.164	190.271	145.364
363.423	264.393	367.51	257.236	377.825	358.256	292.041	352.76	419.067	347.329	559.322	541.042	377.577	477.844	365.612	497.335	453.284	400.414	336.494	271.833	176.977	190.619	242.286	181.366	191.263	145.708
366.923	267.536	370.749	259.945	382.595	361.487	295.345	355.342	417.817	346.853	559.651	541.064	380.707	478.639	367.612	498.188	454.342	404.217	335.696	271.72	177.247	191.809	241.821	180.164	187.063	142.151
366.329	271.357	374.401	260.983	386.682	365.154	297.263	358.692	417.231	345.981	554.342	542.938	389.28	479.83	374.076	501.853	456.687	402.764	335.31	270.578	179.311	190.019	240.643	183.013	182.747	140.598
384.348	272	385.62	261.37	394.982	375.423	299.934	360.753	420.058	347.813	558.614	548.58	399.55	485.486	381.873	508.733	462.812	401.589	335.56	268.122	178.656	192.232	239.964	181.203	184.048	141.9
380.207	271.357	380.31	259.563	391.282	370.532	297.581	357.082	422.587	345.187	559.202	549.197	397.33	485.504	382.215	508.591	462.9	400.148	335.381	268.17	178.598	192.556	242.929	179.835	186.271	142
372.293	272.857	375.197	259.613	383.141	366.013	295.267	352.007	420.558	346.759	556.171	544.964	389.69	482.067	375.114	503.447	458.662	400.201	333.565	266.891	179.328	190.683	242	181.291	188.487	141.815
365.5	266.429	372.923	256.057	381.529	363.365	292.272	352.507	417.058	348.956	552.785	540.007	385.48	477.798	369.443	498.69	454.086	399.401	332.69	266.839	178.967	191.436	242.143	179.43	190.796	143.185
361.323	268.5	367.528	257.282	377.318	358.641	291.927	351.685	416.981	347.292	551.605	540.566	379.69	478.61	367.038	497.551	454.194	398.27	332.304	267.257	178.434	190.757	242.286	179.291	187.323	142.463
361.805	268.071	367.817	256.413	375.818	358.865	290.876	350.274	417.221	346.94	550.601	539.069	379.78	477.918	366.418	496.479	453.518	396.217	331.935	267.148	178.443	190.726	240.393	180.532	188.115	140.64
358.524	262.857	366.789	254.58	375.7	357.462	289.538	349.411	416.394	345.479	549.412	538.102	377.82	476.571	363.481	495.246	451.823	397.488	332.56	266.204	176.484	191.761	240.821	180.848	186.84	140.1
362.091	262.391	367.408	254.877	376.415	357.984	289.956	347.541	416.077	346.774	551.695	533.059	376.704	473.549	364.873	491.253	449.766	400.303	333.899	267.385	176.98	192.145	241.426	180.862	187.919	140.719
358.31	261.748	366.471	256.612	376.574	357.073	291.236	345.52	418.442	347.241	554.362	536.139	373.964	475.535	361.898	492.777	450.666	401.043	333.31	267.58	177.004	191.685	242.105	180.432	188.16	140.005
357.652	265.748	365.112	258.896	378.192	356.195	293.328	349.685	417.24	349.26	556.664	538.307	378.274	477.808	364.48	495.517	453.007	402.217	334.381	268.611	179.611	190.844	240.248	181.773	186.692	141.263
372.158	268.248	375.556	259.808	386.58	365.926	296.397	354.37	418.817	350.457	560.607	543.369	388.054	482.673	372.037	501.841	458.461	403.185	334.19	267.807	177.816	191.878	242.426	180.685	189.205	143.478
371.536	265.534	373.992	259.23	383.615	364.259	295.131	350.842	421.981	349.238	560.541	542.796	383.854	481.41	371.088	500.298	457.267	398.78	334.131	269.207	177.365	191.967	242.641	181.887	187.339	143.478
366.493	268.748	370.098	259.648	381.78	361.003	294.898	353.822	420.692	348.574	558.87	542.468	382.604	480.63	370.164	499.723	456.455	399.954	336.696	270.707	179.054	191.627	241.641	180.824	188.454	141.575
368.359	267.463	372.323	258.536	384.668	362.913	294.941	357.472	421.817	349.022	560.366	542.048	386.004	480.315	371.417	500.325	456.483	400.837	336.881	272.189	178.955	191.658	242.141	180.824	187.465	143.453
373.335	266.82	372.915	258.266	382.268	363.394	294.056	354.924	420.519	348.653	559.765	541.121	383.014	479.712	370.025	498.846	455.708	401.633	335.196	271.38	177.488	191.963	243.391	180.9	188.16	143.044
360.28	264.214	368.254	256.566	380.012	358.917	292.195	354.473	419.5	346.498	552.803	540.464	381.26	476.794	367.633	497.896	452.906	402.128	336.994	269	177.426	191.297	242.536	181.392	189.316	143.446
358.262	261.786	369.338	255.706	381.441	359.686	291.997	354.87	416.808	345.337	550.079	537.274	383.71	474.617	369.19	496.214	451.546	404.276	336.167	270.17	177.902	190.992	242.429	181.304	186.985	142.369
363.262	267.143	372.331	259.332	383.112	362.891	295.058	352.014	419.356	350.337	554.132	542.471	383.63	478.284	367.43	500	454.025	401.397	337.768	272.561	178.951	190.946	244.357	180.19	185.502	142.46
370.122	273.571	374.521	261.759	386.818	365.462	297.854	357.89	420.49	351.194	558.982	548.712	388.65	485.514	372.241	505.914	460.726	405.095	336.214	270.917	179.664	191.293	239.964	181.595	190.134	142.223
377.683	267	378.958	259.506	386.612	368.91	296.192	353.774	417.144	345.635	556.456	546.489	389.88	484.064	374.57	504.615	460.102	392.744	326.167	257.491	176.943	189.077	238.179	183.228	177.405	136.208
368.323	270.214	376.556	259.47	385.835	367.013	295.942	359.459	416.606	346.076	552.096	543.496	389.91	483.947	376.633	502.43	460.463	407.93	337.262	271.535	176.279	189.008	241.393	182.886	189.186	142.519
369.421	272.643	375.317	260.833	381.541	366.103	295.672	352.548	414.712	344.908	554.632	542.719	385.5	478.571	372.709	500.682	455.404	403.445	336.792	267.535	178.607	189.819	237.214	178.456	184.227	138.096
368.951	272.714	377.014	258.403	383.112	367.654	294.397	350.781	415.413	344.632	552.991	540.226	386.37	475.415	374.367	499.088	453.302	401.047	335.714	271.257	177.279	189.803	238.893	179.354	188.584	140.527
368.128	267.5	377.07	254.981	387.712	367.237	293.29	344.877	422.394	360.133	558.89	546.69	390.91	482.61	375.962	505.037	459.271	407.816	335.774	265.774	177.09	191.436	237.714	178.747	199.387	138.785
373.476	264.5	380.908	253.327	390.729	370.462	292.985	347.212	418.442	355.575	558.702	546.04	392.56	480.255	378.241	505.003	457.931	401.421	332.655	262.978	175.68	191.22	239.25	176	196.152	140.729
376.15	265.643	377.908	254.077	390.581	367.833	293.475	352.208	416.288	355.271	562.875	543.887	391.35	481.634	378.538	503.102	459.073	404.809	330.446	263.555	177.017	191.284	239.02	178.253	196.216	139.923
370.241	264.143	371.796	255.187	384.61	362.135	292.541	351.921	417.221	353.417	562.879	542.766	383.23	480.233	371.146	500.11	456.361	405.658	331.22	266.555	176.451	190.613	241.163	176.924	194.283	139.226
370.003	267.214	373.063	255.253	386.716	363.564	293.197	352.345	418.413	352.366	562.529	544.504	385.59	482.297	374.032	502.013	458.605	408.682	333.429	262.755	175.623	191.686	240.056	178.341	195.231	139.469
370.15	265.786	371.697	254.082	384.875	362.192	291.832	349.873	416.74	353.665	562.239	541.883	384.86	478.829	373.399	499.898	455.757	408.403	334.345	265.112	176.615	191.354	238.877	178.417	196.309	138.767
369.821	262.786	373.176	253.406	384.163	363.269	291.146	348.845	417.519	354.138	562.406	541.704	383.24	478.106	372.019	499.334	454.89	408.099	336.155	266.168	175.099	190.968	239.056	175.734	195.484	138.846
363.101	261.929	369.535	251.869	382.669	359.878	289.621	349.352	417.933	353.023	561.98	542.109	381.11	478.932	371.753	499.061	455.478	407.241	334.982	263.851	175.5	191.694	239.841	178.708	194.045	138.171
366.101	264.714	370.5	255.258	382.816	361.006	292.074	348.181	415.625	353.49	560.568	541.19	382.07	479.549	371.513	498.644	455.907	407.001	334.952	265.103	176.222	190.891	239.127	177.468	195.733	139.332
374.406	264.429	376.592	253.325	386.998	366.526	291.906	347.133	417.115	355.481	561.919	543.748	385.87	480.918	375.956	501.535	457.949	404.826	331.911	265.621	175.771	190.528	237.948	176.367	196.03	139.234
368.287	263.929	375.725	253.969	385.124	365.692	291.823	344.034	418.029	351.787	553.07	540.566	387.31	476.223	375.468	499.588	454.175	400.751	332.583	262.996	176.992	190.849	239.857	177.329	194.112	137.331
367.884	264.714	377.19	253.785	385.612	367.096	291.834	347.158	416.913	353.94	554.89	543.208	387.98	477.989	374.684	501.703	455.382	396.132	332.149	262.204	175.525	189.934	238.786	177.468	192.796	136.74
361.945	259.357	373.43	251.217	381.488	363.192	288.817	348.747	414.394	354.695	554.294	542.734	381.89	477.95	370.051	499.727	454.338	389.241	329.738	260.122	174.992	189.907	239.036	177.38	194.383	137.419
356.006	262.429	368.768	255.523	377.935	359.224	290.854	349.212	416.529	354.438	551.193	540.522	373.46	474.578	362.772	495.853	450.111	391.292	329.488	261.435	174.73	190.761	239.071	177.81	192.981	137.687
354.451	265.643	368.507	255.215	380.171	359.276	291.28	351.158	416.385	353.536	551.925	540.628	380.14	474.571	366.152	497.717	450.845	392.826	331.869	262.835	176.861	189.795	239.75	179.949	193.033	137.402
361.238	264.429	375.275	255.079	386.047	365.327	292.879	353.055	415.125	352.425	552.009	540.489	387	475.475	373.051	499.449	453.061	396.983	333.065	265.987	175.426	189.309	240.893	176.684	193.974	138.065
350.305	260.571	366.958	252.153	379.459	357.41	288.896	352.253	415.731	354.175	552.746	540.314	376.64	474.191	365.19	496.551	450.338	394.741	332.726	264.596	175.648	189.363	239.893	176.937	195.584	138.933
367.329	265.143	373.092	256.563	383.747	363.404	293.272	355.562	416.856	353.6	555.645	544.927	381.03	479.794	366.962	501.104	455.102	397.522	331.22	262.483	174.91	190.444	239.929	177.253	197.182	139.685
368.434	265.571	372.852	255.892	386.054	363.224	293.46	354.491	419.615	354.66	561.915	543.872	386.54	482.877	373.041	501.805	458.84	401.07	330.631	262.82	176.509	190.311	241.449	176.888	196.205	141.542
370.886	265	373.014	255.329	385.301	363.321	292.842	352.238	418.933	353.803	564.195	545.745	385.86	481.657	372.269	502.995	457.718	401.668	333.244	262.567	176.877	190.667	238.521	179.242	197.09	139.271
379.471	265.714	377.211	255.534	387.812	367.205	293.713	348.594	421.163	355.031	565.445	547.365	387.64	484.593	374.193	504.658	460.433	404.12	334.75	261.989	174.115	191.798	238.199	175.445	196.499	139.03
375.306	268.571	375.965	256.265	389.454	366.327	294.706	352.936	418.644	356.422	566.524	547.259	391.27	482.614	379.649	505.551	460.081	407.712	335.542	263.876	176.664	191.543	239.557	175.647	198.417	138.703
377.642	267.071	378.085	255.565	389.324	368.122	294.171	350.58	416.683	355.964	566.866	547.011	391.02	483.001	379.699	505.302	460.394	408.839	335.577	264.533	175.681	191.053	238.378	177.255	197.454	139.361
381.672	265.143	378.732	255.606	387.712	368.538	293.735	349.614	416.327	351.428	564.187	545.179	387.56	481.284	376.94	503.035	458.45	406.183	334.333	266.946	176.599	191.636	239.449	177.128	195.243	139.907
370.514	265.143	374.986	254.964	386.759	365.128	293.003	347.601	414.519	352.917	562.296	541.92	388.99	477.199	376.915	501.029	455.253	405.17	333.321	265.167	175.402	190.771	239.128	177.267	194.157	138.261
367.002	265.357	371.472	254.737	381.912	361.949	291.443	344.539	413	354.222	560.858	541.391	381.92	478.845	371.041	498.751	455.253	400.722	330.554	264.398	175.886	190.377	240.342	178.065	193.466	136.357
366.049	265.857	373.486	254.487	382.747	363.827	291.506	342.644	415.375	352.784	555.728	541.923	382.81	475.433	368.696	499.38	452.075	395.991	329.905	262.457	175.639	191.019	239.929	177.329	192.037	136.773
369.567	260.429	375.07	250.618	384.129	364.782	289.153	346.288	418.769	353.47	555.36	542.405	383.2	476.738	367.949	499.837	452.931	392.819	331.446	263.417	175.844	191.208	238.857	177.595	195.431	136.054
356.787	264.786	370.317	254.912	382.635	360.846	291.776	347.849	414.029	351.33	551.632	540.007	382.3	475.245	368.899	497.84	451.972	394.328	330.655	261.226	174.246	189.969	239.607	180	194.985	139.175
351.768	263.714	368.338	252.8	380.471	358.949	289.649	347.089	417.548	356.171	552.987	539.697	379.2	473.982	367.241	496.783	450.623	393.658	332.375	262.039	177.352	190.143	237.107	177.481	196.108	138.465
363.573	260	375.521	252.862	387.653	365.154	291.766	351.925	417.663	352.651	553.715	542.248	387.93	478.794	371.43	500.987	455.299	397.588	333.089	265.026	174.516	190.332	238.071	175.646	198.067	141.435
361.28	264.571	374.718	255.876	385.535	364.833	293.299	350.87	417.904	354.971	553.276	541.161	385.39	477.514	372.139	499.511	454.454	401.799	332.839	264.865	175.754	190.212	239.286	179.468	193.401	138.821
370.732	268.571	376.908	257.246	387.412	367.186	294.815	351.336	415.846	352.549	557.895	546.46	389.04	482.301	375.342	504.369	458.895	404.004	334.476	264.383	176.77	190.421	238.357	179.038	195.145	139.967
374.037	266.857	380.169	255.788	388.7	370	294.149	351.589	414.856	355.759	556.952	545.131	392.54	480.677	377.823	504.332	458.169	402.583	334.077	265.261	177.344	190.649	238.393	175.886	195.743	139.435
370.409	262.862	372.69	251.573	381.7	362.834	289.131	345.993	417.596	354.26	555.175	541.498	379.71	478.567	369.797	498.24	454.765	398.339	331.827	264.493	174.745	191.659	240.54	178.168	195.776	137.7
354.323	258.647	364.324	250.072	377.459	354.841	286.839	343.979	418.019	353.352	548.671	536.023	374.62	476.167	365.734	492.868	452	396.652	332.28	260.267	175.122	190.574	239.183	176.687	195.204	138.279
349.854	260.504	364.465	251.659	377.594	355.135	288.007	345.377	417.058	355.254	549.798	535.25	376.22	473.443	366.43	492.729	450.025	398.529	330.899	261.841	176.4	189.748	241.54	176.446	194.858	140.206
358.616	265.004	368.134	257.079	381.247	358.879	292.917	348.836	417.298	354.079	555.368	540.998	378.59	478.312	367.949	497.574	454.161	399.586	331.411	262.841	176.777	191.74	240.79	178.978	194.676	138.546
372.695	266.933	374.303	257.78	385.329	364.667	294.594	349.329	419.269	355.883	558.851	544.115	383.83	481.266	371.063	501.258	457.15	398.43	331.53	262.062	176.851	191.667	240.825	176.851	193.754	138.592
375.622	269.647	376.549	257.1	388.476	366.956	295.019	352.918	419.827	355.127	559.816	545.111	391.6	481.535	378.405	504.066	458.967	401.99	333.44	263.467	176.99	191.729	240.504	175.395	194.405	138.681
379.037	267.79	380.282	254.876	390.535	370.187	294.031	350.938	419.779	354.425	560.912	546.855	393.82	484.057	380.494	505.938	461.393	404.586	335.542	264.828	175.925	191.184	237.075	175.066	195.639	138.333
376.421	263.79	376.317	253.055	383.9	366.219	290.82	346.548	417.894	352.349	558.846	543.582	385.54	479.475	375.608	501.325	456.745	402.249	334.464	265.458	174.556	191.072	238.968	177.826	194.624	138.379
365.713	262.929	374.232	251.821	382.147	364.244	289.436	345.356	415.462	350.752	555.868	541.77	385.61	474.195	373.696	500.016	452.202	401.67	332.565	263.609	176.902	190.927	240.286	176.734	194.506	136.54
360.128	261.286	371.352	251.026	380.153	361.474	288.295	339.925	416.74	351.083	553.18	539.062	381.82	473.415	369.405	497.019	450.654	395.846	332.524	263.422	175.795	190.664	238.536	177.19	193.011	135.24
362.317	261.5	374.394	250.368	381.888	364.263	288.328	339.548	417.615	353.26	551.781	537.737	381.61	471.202	368.81	495.992	448.795	394.404	330.976	261.222	175.607	189.162	236.75	178.709	194.859	137.248
350.811	261.071	366.535	250.346	378.494	357.071	287.333	341.404	417.712	352.524	550.522	538.314	376.3	471.27	366.456	494.995	448.332	395.453	331.702	260.63	175.074	188.915	238.75	176.835	193.442	138.348
351.64	263.857	365.965	252.119	377.612	356.801	288.34	345.418	417.683	355.683	553.333	540.234	375.13	473.66	363.19	496.088	449.485	395.608	331.69	262.204	176.59	190.598	239.036	178.101	193.933	135.865
361.726	261.5	372.824	252.103	384.082	362.833	290.195	352.205	415.154	353.565	553.921	542.369	383.28	477.486	367.608	499.832	453.44	397.272	332.631	264.13	175.131	191.506	237.571	177.658	195.074	137.66
364.854	262.857	373.937	255.072	384.588	363.968	292.453	349.836	416.01	353.006	554.026	541.891	382.83	475.805	370.203	499.361	452.695	396.977	332.976	263.583	174.656	190.583	239.25	177.139	193.428	138.029
359.305	262.429	370.577	253.117	383.253	360.872	290.677	350.705	415.885	353.806	556.066	545.182	383.04	480.443	367.506	501.829	455.729	398.267	334.393	264.93	176.541	191.1	239.821	178.823	195.621	138.462
362.372	260.664	371.617	252.69	383.971	361.66	290.581	352.747	415.038	354.854	554.566	541.297	381.418	478.603	369.076	498.549	454.634	398.892	334.393	264.866	175.94	190.146	238.111	178.319	197.776	139.54
364.866	262.593	370.117	252.496	381.629	360.467	289.767	352.712	414.721	355.426	554.373	540.987	379.128	477.848	366.987	497.71	453.587	400.434	333.512	264.253	174.629	190.69	238.968	179.117	196.081	139.833
365.841	264.521	369.863	254.924	382.735	360.41	291.813	354.123	415.433	352.038	555.241	542.031	380.288	479.23	369.57	498.784	455.233	399.352	332.173	262.996	175.317	191.057	241.397	178.611	193.248	138.863
364.72	266.95	370.067	259.155	384.629	360.813	295.37	353.445	415.519	351.861	556.886	542.823	384.788	478.291	372.051	500.568	455.042	397.42	331.589	259.514	176.555	189.4	238.183	175.395	197.089	139.586
372.598	265.521	376.511	255.924	390.324	366.551	294.715	354.658	415.673	358.276	560.263	545.713	391.638	483.851	376.177	504.517	460.288	398.624	332.44	269.67	176.94	191.833	239.29	175.573	199.107	142.815
379.012	268.736	381.511	257.897	393.541	371.39	297.048	349.336	417.106	353.537	561.434	547.724	396.258	484.837	381.949	507.226	462.321	399.897	333.869	264.079	176.317	192.254	238.433	176.838	196.46	138.908
374.957	268.593	378.419	256.807	388.8	368.563	294.903	345.116	417.096	353.013	558.285	542.549	391.548	479.947	379.937	502.175	458.061	397.137	332.22	264.196	176.916	190.872	238.325	176.687	194.958	139.138
370.774	265.45	377.793	255.931	388.165	367.711	294.097	343.664	416.548	352.318	555.623	540.33	390.038	477.557	377.241	500.145	455.604	396.131	331.446	265.288	175.867	191.605	240.468	176.155	195.234	138.881
366.488	265.929	373.859	253.52	381.812	364.173	290.548	343.315	417.808	354.556	555.346	541.471	382.98	476.571	370.177	499.094	453.288	394.089	330.113	262.404	174.82	190.371	240.607	179.354	195.896	138.002
363.579	266	372.007	254.797	381.571	362.494	291.387	345.918	418.135	353.514	554.075	541.515	382.91	476.911	368.899	499.107	453.274	398.914	333.917	262.417	175.549	190.224	238.179	176	195.297	139.506
363.451	264.214	371.746	254.437	381.347	362.096	291.066	346.842	417.558	355.416	554.456	541.595	381.83	477.447	367.962	498.877	453.488	398.569	332.613	263.657	176.803	189.154	241.464	177.025	195.286	138.977
370.317	263	375.852	254.041	384.2	365.724	291.608	346.493	419.288	355.454	556.184	544.584	384.35	479.915	370.329	501.741	455.934	400.582	332.411	262.165	174.992	191	239.214	175.658	195.052	138.779
361.366	263.286	372.951	252.542	383.629	363.109	290.377	346.041	420.683	353.521	554.649	542.536	385.59	477.294	372.354	500.572	454.33	401.305	332.208	261.396	177.049	191.112	238.75	177.532	193.859	138.831
360.274	262.714	370.162	252.768	379.659	360.519	289.392	344.329	419.125	352.102	553.719	541.431	380.76	476.486	367.911	498.471	452.726	401.437	332.518	264.291	176.131	190.919	238.536	177.114	194.74	138.744
365.89	263.357	372.246	253.353	379.735	362.474	289.83	345.603	418.067	353.34	553.474	541.347	379.12	476.387	367.291	497.971	452.512	400.363	332.792	261.93	174.762	191.506	238	176.861	194.223	139.112
356.732	263.857	368.69	251.578	378.871	359.282	288.317	343.856	417.548	351.698	553.154	541.142	379.75	476.245	369.873	497.989	452.967	400.473	333.649	262.974	176.811	188.954	239.143	178.152	194.777	137.194
369.826	265.677	374.6	254.36	383.997	364.824	291.776	348.413	417.865	355.056	561.69	543.207	382.975	480.263	371.756	500.364	456.519	400.659	333.179	264.234	175.702	191.856	239.495	177.187	194.217	138.184
365.497	265.248	373.227	253.066	385.385	363.536	291.257	347.906	417.452	354.84	559.852	541.616	385.695	478.203	375.339	499.926	455.693	399.89	333.018	263.969	177.251	190.45	240.352	179.364	195.061	138.407
370.241	266.248	376.466	255.164	386.832	366.574	293.167	348.653	417.49	355.069	562.593	544.627	386.345	479.618	375.212	502.306	456.771	399.082	331.94	263.947	176.186	191.57	239.102	177.364	193.73	137.541
369.545	265.034	376.009	254.665	387.75	366.049	293.077	349.564	417.308	354.418	561.076	542.755	387.995	478.497	375.946	501.375	456.056	400.948	332.786	261.943	176.915	191.207	239.031	175.997	195.492	138.105
368.393	264.606	373.516	254.09	384.909	363.741	291.847	348.961	416.721	355.554	560.97	541.645	384.715	476.497	373.718	499.685	454.006	398.597	333.625	265.591	175.35	191.041	241.245	179.162	195.882	138.953
374.173	265.463	376.206	255.105	384.621	366.267	292.486	347.03	415.625	355.25	562.567	543.01	383.725	476.816	372.212	500.421	453.926	399.912	332.446	265.804	174.809	191.779	239.995	178.212	196.094	138.409
363.911	263.748	370.41	253.09	382.644	360.837	290.482	346.591	414.538	355.491	560.997	540.776	382.285	475.494	371.048	498.399	452.638	397.515	330.982	265.169	176.899	190.821	237.709	179.529	195.73	137.155
368.741	258.177	374.91	252.94	386.573	364.433	291.51	351.413	413.298	355.345	560.291	542.433	384.335	477.731	372.731	500.161	454.754	397.071	330.72	262.238	174.669	191.57	240.031	176.491	193.871	136.564
358.433	261	366.648	251.461	377.694	357.167	287.895	348.884	415.327	354.067	551.982	539.084	377.68	474.816	365.43	495.928	450.878	397.671	329.19	261.939	176.656	190.39	238.393	176.215	192.576	135.921
354.835	262	367.958	254.134	382.953	358.449	291.314	351.507	415.5	353.46	556.487	545.044	382.13	480.27	367.304	501.484	455.548	402.378	332.667	262.596	176	191.004	239.75	179.013	195.119	138.454
368.427	264.143	375.817	253.878	386.876	365.795	292.265	353.226	416.067	353.521	556.298	544.292	388.59	479.457	372.342	502.66	456.017	399.845	333.446	264.817	175.148	190.344	239.536	178.165	195.454	138.735
367.793	263.214	376.472	254.368	385.506	366.308	292.217	350.781	415.173	353.359	555.342	543.398	388.42	477.876	371.709	501.96	454.643	400.207	331.357	263.987	175.443	189.61	239.5	176.886	198.238	138.679
364.488	263.857	372.113	254.129	381.224	362.397	290.812	347.014	417.5	353.765	554.732	542.529	380.9	477.738	367.456	499.313	453.604	396.124	333.774	264.583	176.262	190.954	237.821	176.519	195.587	138.84
367.652	265.714	376.993	255.136	387.924	367.006	293.462	347.89	417.24	351.549	555.127	543.471	389.53	478.365	374.924	502.31	455.729	399.902	334.512	264.113	176.598	190.371	239.357	178.544	196.007	139.052
361.78	264.857	370.43	254.014	381.353	360.955	290.767	346.767	415.894	353.771	553.829	542.146	380.54	477.369	367.506	498.936	453.327	396.289	333.304	264.709	175.91	189.66	237.464	176.835	195.249	139.804
365.604	265.786	371.451	255.088	381.412	361.968	291.548	347.87	416.202	354.686	556.018	544.033	380.01	479.33	365.937	500.176	454.515	396.687	332.548	264.47	176.967	189.664	240.679	175.975	195.639	139.6
366.952	265.822	373.158	255.967	385.76	363.525	293.428	350.618	418.077	356.499	562.42	545.384	385.445	482.268	371.818	502.619	458.097	401.157	335.268	263.555	176.916	190.931	240.212	176.386	196.33	140.593
372.117	265.893	375.116	256.709	386.301	365.314	294.112	350.46	420.029	356.071	564.683	547.184	386.075	484.789	373.73	504.106	460.485	400.63	334.03	267.272	176.416	192.198	240.712	179.31	197.244	139.306
374.452	269.25	377.912	257.375	391.283	368.16	296.024	352.57	419.721	354.56	565.161	548.939	391.765	484.665	379.337	506.914	461.615	402.775	334.232	264.194	175.301	192.205	240.569	176.74	196.006	141.018
373.647	267.465	376.109	256.631	388.401	366.358	294.662	350.892	418.231	355.925	564.876	545.837	389.795	481.562	378.034	504.114	458.906	401.197	334.22	266.277	176.392	191.568	241.212	176.626	195.787	139.914
379.3	267.108	379.342	255.834	389.013	369.269	294.272	350.145	417.99	354.817	565.968	546.651	390.505	481.108	379.173	504.9	458.801	399.65	332.435	265.52	177.449	191.19	239.034	177.841	197.389	141.068
373.946	266.179	376.201	255.072	388.154	366.326	293.482	349.57	418.712	355.468	562.302	543.833	389.405	480.548	376.983	502.542	457.884	399.144	333.458	265.046	176.26	191.688	239.998	178.474	196.423	140.752
370.696	263.465	374.299	255.118	385.183	364.352	292.657	347.426	419.125	355.639	561.209	542.731	386.025	478.655	375.109	500.831	455.995	396.449	332.369	264.594	175.457	191.016	239.212	176.943	196.285	139.747
376.007	267.608	376.292	255.297	385.472	366.538	292.868	348.474	419.788	356.506	563.109	544.078	385.105	479.452	373.439	501.571	456.252	397.557	332.274	264.007	175.99	191.812	239.355	177.31	197.222	140.872
364.098	264.429	372.063	253.305	382.159	362.404	290.496	343.541	417.76	351.117	553.991	541.398	383.37	475.752	370.241	499.144	452.662	396.647	330.268	263.713	174.533	190.726	238.464	175.823	197.037	138.594
362.683	263.5	373.218	253.635	382.129	363.372	290.722	344.534	415.635	352.787	552.996	539.88	383.66	474.227	369.759	498.11	451.366	399.491	329.821	261.383	175.656	190.869	237.464	177.329	195.271	139.306
359.238	262.357	371.683	252.575	380.594	361.872	289.525	342.767	415.356	353.362	553.561	541.099	381.02	475.663	367.823	498.297	452.064	400.185	329.167	261.07	175.156	191.328	239.964	178.797	193.457	137.183
360.988	262.143	370.965	252.89	378.353	361.199	289.102	345.555	415.683	353.698	553.746	540.923	377.92	475.376	366.734	497.34	451.601	402.027	329.607	261.039	175.672	190.483	236.393	177.063	193.68	137.077
356.134	263.143	368.303	252.589	377.6	358.865	288.671	348.185	415.26	354.67	553.268	540.46	378.82	474.401	366.506	497.241	450.789	396.615	333.149	261.009	175.77	189.799	238.607	177.38	193.056	136.408
368.024	265.929	377.042	254.735	385.282	367.071	292.414	351.596	413.798	354.635	553.943	542.737	385.93	479.316	371.139	500.81	455.643	396.601	332.815	262.474	175.107	190.506	240.321	179.506	192.766	138.05
362.329	264.714	372.359	252.401	381.947	362.699	289.791	348.034	416.933	352.498	552.601	540.566	382.61	476.252	370.177	498.332	453.039	396.23	332.47	263.917	175.803	190.888	239.393	177.696	194.58	137.408
360	261.071	374.275	252.714	383.629	364.115	290.499	348.253	415.029	353.679	552.829	540.405	385.27	475.645	372.152	498.925	452.997	398.728	332.06	261.913	176.443	189.772	238.036	177.241	192.792	138.669
363.669	263.604	369.984	253.646	380.644	360.437	290.3	347.105	415.769	354.939	560.064	542.173	378.139	479.733	367.119	498.314	455.089	401.633	334.137	265.177	175.595	190.337	239.244	177.805	192.844	132.816
364.699	265.532	369.984	255.385	382.356	360.61	292.032	344.982	416.913	353.533	560.086	540.535	381.459	477.048	369.828	498.001	453.585	403.597	336.423	264.729	177.463	190.537	239.28	177.172	194.636	137.485
373.364	263.104	375.597	253.498	387.962	365.501	292.307	346.304	417.827	355.383	563.472	544.392	387.509	480.935	372.967	502.445	457.308	401.991	334.756	266.299	176.734	191.375	239.601	174.337	195.316	137.219
379.035	267.675	380.167	256.343	391.609	370.072	295.383	347.955	417.885	352.444	563.573	545.608	393.289	481.63	379.245	504.88	459.225	403.104	333.315	263.503	176.332	191.317	240.887	177.096	197.684	139.525
371.205	264.104	375.428	254.035	387.368	365.437	292.518	347.037	415.894	353.834	561.836	543.367	388.479	479.804	376.942	501.953	457.294	402.828	332.702	265.581	177.144	191.252	240.422	177.236	195.506	139.033
369.413	265.175	374.041	255.693	384.815	364.271	292.961	343.441	418.971	353.767	562.564	542.699	384.469	477.038	373.562	500.391	454.394	400.583	333.595	264.703	176.234	191.113	236.387	178.413	197.391	139.169
364.705	261.318	370.597	251.903	383.403	360.79	289.857	347.42	418.462	354.374	561.634	542.998	382.139	477.63	370.106	499.987	454.1	401.32	334.369	263.333	176.381	191.476	239.101	176.97	197.87	138.533
361.577	264.746	370.597	253.376	383.397	361.098	290.903	347.824	415.51	356.234	560.112	540.436	383.179	476.367	371.777	498.388	453.48	396.351	329.881	263.551	176.562	190.665	242.172	179.78	196.487	139.098
363.104	262.857	373.042	253.53	385.482	363.154	291.615	351.075	417.865	356.711	556.57	543.555	384.15	476.688	369.228	500.933	453.172	394.474	331.399	263.513	176.303	190.807	239.929	179.582	195.918	140.14
372.945	264.143	376.521	254	386.147	366.436	292.141	352.918	417.481	355.273	556.789	545.989	386.16	479.681	373.646	503.254	456.476	394.115	330.815	263.878	175.943	191.649	239.536	178.101	195.301	139.823
370.36	269.857	376.662	258.253	388.476	367.077	295.839	354.123	417.519	355.289	556.61	546.077	389.93	480.975	376.595	504.326	458.133	396.262	331.869	264.37	177.32	190.606	240.714	177.684	195.186	138.908
366.622	263.429	376.817	254.709	388.088	366.641	293.205	356.021	416.606	355.81	557.123	546.204	390.04	481.638	375.443	504.449	458.399	394.438	331.357	265.335	176.672	190.803	239.857	176.62	197.554	139.723
359.213	262.929	371.056	254.68	382.112	361.353	291.46	355.041	415.288	356.892	552.895	541.507	382.3	477.33	369.684	498.939	453.773	397.714	329.619	262.078	173.746	190.224	239.464	177.443	193.896	140.398
361.616	266.143	368.373	255.148	378.724	359.199	290.815	350.123	417.048	356.13	556.189	545.095	374.8	479.592	363.861	499.561	454.266	395.878	331.679	263.439	175.025	189.996	239.607	177.734	195.773	139.367
368.024	264.929	373.085	255.255	384.776	363.378	292.638	352.993	416.317	351.511	557.412	546.569	385.49	480.848	370.456	503.5	456.69	400.635	334.571	265.483	176.033	191.68	237.464	177.848	195.361	138.529
367.787	262.857	376.014	253.84	385.624	365.859	291.876	349.822	415.798	351.968	554.044	543.168	389.44	480.489	374.127	502.064	457.213	401.494	333.78	264.87	175.541	190.436	241.214	178.709	194.725	139.26
367.026	264.034	371.218	254.934	381.446	361.599	291.448	346.638	416.971	353.997	560.66	542.949	379.682	479.765	367.633	499.294	455.226	401.773	331.256	264.405	175.847	190.59	239.499	176.377	196.131	140.193
368.124	263.677	371.499	253.931	382.951	361.823	291.169	348.028	419.298	354.235	563.371	545.467	380.992	481.63	367.557	501.489	456.667	404.906	334.744	264.522	176.002	191.497	238.57	176.845	195.202	138.131
367.8	264.891	372.436	254.552	383.757	362.784	291.843	346.706	418.769	353.136	561.568	542.128	384.772	478.733	372.443	500.054	455.473	406.039	336.875	266.588	177.166	191.62	239.713	176.466	194.511	138.25
370.569	264.463	375.049	254.273	385.822	365.124	292.241	345.124	418.106	354.746	562.208	542.825	386.952	478.57	374.165	501.147	455.722	403.778	337.238	265.479	176.732	190.902	238.249	176.352	195.076	138.812
376.813	264.463	377.57	254.065	385.61	367.419	292.032	342.72	419.269	355.197	562.84	543.526	385.842	479.531	373.621	501.364	456.354	401.069	333.976	265.518	176.486	191.937	238.856	175.605	198.169	142.072
369.825	267.463	376.105	255.261	387.575	366.355	293.45	344.049	416.346	352.378	562.472	543.54	390.492	480.3	379.494	502.618	458.24	400.414	333.226	263.666	175.748	191.416	240.285	175.655	196.596	140.998
371.965	266.891	376.119	255.06	385.993	366.317	292.85	347.398	418.442	354.736	561.081	542.485	387.402	478.91	375.089	501.019	456.19	398.826	331.911	264.722	176.043	191.891	237.927	177.858	195.548	139.035
373.063	266.677	377.049	254.428	386.334	367.143	292.499	347.98	417.019	355.774	561.831	542.113	387.452	477.807	375.696	500.759	455.462	398.481	330.911	263.509	174.806	190.833	238.499	177.377	195.674	140.7
369.994	263.857	376.225	252.582	382.388	366.141	290.048	346.644	415.779	354.279	555.32	542.095	382.83	475.266	370.354	499.511	452.307	396.819	331.494	262.013	175.377	190.633	239.571	178.013	194.022	137.65
360.11	267.714	371.754	255.119	382.188	362.417	291.795	346.89	417.462	353.711	554.908	541.891	384.38	475.489	372.506	499.775	452.953	397.769	331.923	260.622	177.762	190.718	239.321	179.43	194.487	138.348
364.811	264.429	374.31	254.296	384.435	364.449	291.857	348.322	416.933	354.381	556.877	544.255	385.26	479	370.582	501.743	455.274	396.259	331.673	260.3	176.697	191.236	237.214	175.646	193.888	136.696
373.518	264.929	378.113	254.351	385.2	367.955	292.117	347.808	418.135	354.235	556.728	545.04	386.22	479.358	373.101	502.575	456.105	398.363	331.518	261.1	174.156	191.548	238.107	177.253	195.576	137.844
361.841	264.929	370.746	253.363	381.035	361.25	290.212	346.733	416.827	352.105	553.456	541.858	382.09	475.986	369.608	499.139	452.706	398.496	332.131	261.339	175.877	189.201	238.071	176.152	194.398	138.26
355.61	262.857	368.81	251.446	379.424	359.301	288.384	342.959	414.558	352.225	553.14	539.358	379.85	473.72	368.063	496.709	450.598	394.961	331.583	263.583	174.656	189.544	239.357	175.987	194.141	133.279
355.451	263.071	369.218	253.363	379.924	359.692	289.891	344.336	413.769	353.197	553.346	539.92	379.37	474.05	366.405	496.992	450.493	395.667	331.137	262.396	175.049	189.568	239.536	175.835	194.859	132.698
360.348	262.571	372.859	252.492	383.471	362.962	290.295	345.11	414.683	354.184	552.697	539.697	381.91	474.713	368.747	497.508	451.524	394.289	328.256	262.7	174.541	190.077	238.214	179.354	195.342	137.206
357.055	264.379	367.763	254.89	382.612	358.484	291.754	346.801	414.692	353.334	552.395	537.867	379.192	474.844	367.253	495.44	451.299	397.405	330.631	263.754	176.135	189.94	239.611	178.775	194.102	138.033
360.72	264.807	368.932	255.418	384.253	359.586	292.603	347.726	415.298	353.8	555.373	540.622	382.232	477.387	368.861	498.272	453.637	398.645	333.173	265.667	177.192	191.288	238.754	178.244	194.675	137.853
371.494	265.021	375.101	256.146	387.171	365.221	293.963	350.459	415.981	354.489	557.241	543.261	386.902	479.479	373.684	501.454	456.327	399.228	332.393	266.402	176.307	190.048	240.29	176.712	195.344	139.618
373.384	258.95	375.319	252.566	384.647	364.875	290.688	349.103	417.308	354.413	557.851	543.45	383.542	479.759	372.316	500.694	456.247	396.943	332.661	264.863	175.955	191.504	239.254	178.497	196.322	138.88
361.665	260.95	370.812	252.303	383.624	360.952	290.205	351.39	415.971	352.54	553.114	539.436	383.482	477.28	372.81	497.737	454.418	398.99	333.583	264.985	176.119	190.141	242.111	177.18	195.181	139.428
359.22	264.236	371.706	255.578	386.094	362.061	293.248	351.021	416.846	354.918	553.092	540.242	385.432	478.567	375.025	498.85	455.909	399.807	333.375	264.567	176.987	189.145	239.933	178.661	194.824	138.872
367.317	268.236	373.91	257.389	387.682	364.426	294.995	353.418	419.904	356.997	557.259	544.385	385.932	482.674	373.19	502.018	458.715	397.741	332.155	264.124	176.373	190.878	238.897	178.028	196.768	141.424
376.323	261.879	376.798	254.303	387.471	366.484	292.739	355.747	421.567	357.222	559.285	546.611	386.912	485.28	374.063	503.911	460.942	400.063	334.321	261.954	175.528	193.199	239.861	176.838	197.452	141.262
369.055	267.429	376.324	254.613	387.424	366.551	292.946	353.24	419.731	352.971	558.026	545.321	391.31	480.539	378.367	504.142	458.18	401.29	334.714	264.565	177.008	190.618	239.357	178.81	195.056	140.529
368.39	265.357	375.049	253.706	384.865	365.205	291.562	349.089	419.231	354.359	557.211	544.599	387.81	479.117	373.19	502.676	455.936	401.01	335.369	264.704	176.943	190.969	239.107	175.899	194.253	139.337
370.628	262.143	376.204	251.993	385.241	365.968	290.452	347.61	418.442	355.013	557.518	545.292	386.82	478.755	373.342	502.92	455.687	400.777	332.917	263.765	176.254	191.398	239.429	178.975	194.413	139.54
374.213	264.071	377.704	253.358	383.918	367.506	291.041	346.87	418.385	352.686	553.496	541.489	384.73	477.028	370.633	499.575	453.745	403.625	334.155	265	175.197	191.9	239.286	176.241	194.606	138.931
355.671	260.786	366.155	250.155	377.106	356.699	286.796	344.021	416.644	351.74	550.925	538.208	376.78	473.117	364.772	495.045	449.407	403.069	334.857	263.809	176.107	190.239	240	178.089	193.747	138.329
358.75	260.857	368.451	251.592	377.206	358.795	287.847	344.712	415.385	351.419	551.671	538.398	378.35	474.188	365.494	495.604	450.402	402.32	333.173	263.126	176.459	191.486	238.321	177.19	195.13	137.644
354.945	258.857	369.07	250.635	379.512	359.179	287.832	343.801	415.029	351.635	548.566	536.938	379.03	474.426	366.962	494.717	450.909	398.659	332.369	262.496	176.148	190.459	241.214	176.835	193.978	137.71
352.695	263.214	367.197	253	379.194	357.865	289.423	343.158	416.548	353.076	553.228	540.376	376.9	474.918	363.532	496.666	450.543	397.148	331.036	261.896	175.73	191.432	239.214	177.747	193.781	137.962
366.53	267.661	372.777	257.391	386.488	363.345	294.652	350.377	419.452	355.974	561.504	549.156	383.982	485.45	369.291	504.992	460.03	399.217	330.387	261.357	175.275	191.815	236.754	177.281	196.494	138.051
365.835	267.09	371.376	256.907	383.935	362.018	293.57	351.952	415.26	355.345	557.627	543.568	383.982	479.592	370.57	500.898	455.734	395.23	329.643	262.592	176.3	190.205	238.361	175.99	195.888	138.982
374.915	265.876	377.376	255.78	386.553	367.37	293.525	351.616	415.596	354.488	559.996	544.612	386.682	477.943	374.114	502.385	455.222	396.451	330.964	261.723	175.366	189.95	239.575	174.585	195.798	139.512
367.396	269.233	372.214	255.542	383.706	362.973	292.533	350.877	416.212	353.628	557.768	542.342	385.582	477.043	374.924	500.427	454.695	397.481	334.262	263.64	175.898	190.718	237.897	175.585	194.884	140.426
371.47	266.804	376.376	254.585	387.059	366.543	292.82	349.733	417.058	354.656	559.254	543.52	388.752	477.922	377.481	502.139	455.942	400.145	333.226	265.031	176.029	191.081	236.647	176.585	196.709	139.045
374.707	264.947	376.277	252.945	384.453	366.287	290.902	344.404	417.663	353.764	558.89	543.396	384.582	479.195	374.57	500.933	456.299	398.526	334.53	264.284	175.357	191.873	239.575	175.864	195.349	138.574
366.61	265.376	372.742	253.797	384.076	363.107	291.399	344.212	415.769	352.066	558.32	541.389	385.392	475.603	376.177	499.679	453.845	398.32	333.702	262.049	175.702	190.907	239.397	175.99	196.218	136.868
362.494	261.161	371.144	252.582	382.282	361.274	290.017	342.534	414.74	352.85	554.535	538.769	382.732	475.099	371.797	497.048	452.493	396.204	333.351	263.592	174.8	190.012	238.79	176.573	194.144	134.914
365.591	264.929	375.838	253.22	383.388	365.885	290.789	339.548	416.173	352.13	552.658	538.58	384.96	473.053	372.835	497.505	451.122	396.145	331.423	262.509	174.549	189.795	236.929	178.215	194.119	137.963
361.963	259.571	374.155	251.496	381.618	363.872	289.053	337.788	416.952	353.378	550.728	537.102	380.63	473.106	368.519	495.265	450.219	392.845	329.351	262.191	174.566	189.263	239.607	178.367	193.915	135.906
355.579	265.071	369.866	254.74	380.1	360.462	290.922	340.473	415.606	351.698	551.811	538.657	379.12	473.936	366.241	496	450.368	396.05	332.065	261.957	175.459	189.486	237.571	177.873	193.911	137.567
359.896	263.714	373.493	254.305	385.476	363.641	292.165	347.76	417.067	352.273	553.544	542.219	385.6	478.989	368.646	500.342	454.842	399.037	333.577	265.065	176.721	189.799	239	178.57	194.041	136.137
361.884	264.357	374.451	255.253	386.2	364.571	293.048	350.308	417.721	354.219	552.482	542.281	386.09	479.514	371.696	500.519	455.92	397.306	333.095	266.283	175.877	189.71	240	179.418	196.193	138.363
362.445	263.786	373.817	254.747	385.418	363.942	292.462	348.678	416.731	354.241	553.039	542.701	384.02	480.376	370.595	500.273	456.352	398.056	333.53	264.113	175.016	190.88	240.179	177.962	193.829	137.956
360.189	264.357	371.577	255.807	382.859	361.955	292.477	352.253	416.577	353.536	553.206	542.449	381	479.61	367.367	499.281	455.047	397.226	331.911	262.73	176.328	190.367	239.714	178.392	196.398	140.073
365.762	264.357	374.106	254.585	386.929	364.256	292.783	356.945	418.683	356.311	555.632	544.865	387.22	481.681	372.62	502.714	457.814	397.917	332.107	264.783	176.475	190.324	240.071	177.304	196.03	140.179
377.398	267.143	377.592	256.992	389.092	367.679	295.119	360.861	419.385	353.854	563.024	546.405	389.67	484.847	378.739	504.497	461.626	405.86	332.167	264.13	177.01	191.875	241.236	178.862	197.882	140.361
369.862	264.071	371.817	254.987	383.945	362.147	292.208	357.985	417.144	355.651	560.7	542.741	385.25	479.893	374.119	500.631	456.745	404.968	330.506	263.656	177.78	190.771	241.2	178.204	194.815	137.809
370.441	262.571	372.289	254.076	384.451	362.442	291.705	354.259	416.298	354.645	562.051	543.088	384.01	479.191	372.397	500.553	455.82	403.867	332.238	263.404	176.1	191.358	241.022	177.647	195.443	139.676
371.112	260.286	372.901	253.264	385.533	362.795	291.44	352.108	419.173	354.451	562.191	543.328	384.45	477.857	372.701	500.848	454.845	403.97	331.363	262.339	175.96	192.597	237.843	177.039	194.32	140.398
366.734	263.786	372.254	254.574	385.692	362.519	292.418	349.416	416.971	355.07	560.647	542.292	384.85	479.169	374.752	500.195	456.319	403.785	332.827	263.052	177.288	191.138	239.2	178.419	195.179	137.984
372.307	267.286	374.796	254.999	386.58	365.147	292.977	348.717	416.375	355.359	563.178	543.843	386.52	479.815	374.98	501.778	456.873	402.351	331.863	264.404	176.1	191.377	241.915	178.647	195.636	140.811
375.636	264.143	375.894	254.835	385.845	365.865	292.647	350.498	416	355.832	563.156	543.693	385.17	478.882	373.726	501.307	455.87	403.134	332.756	263.086	175.001	190.987	239.879	176.736	196.369	140.434
365.118	265.571	368.352	254.092	381.921	359.128	290.987	350.005	416.538	355.873	563.169	542.752	380.42	478.577	370.169	499.348	454.853	403.709	333.036	263.443	176.731	191.126	238.415	177.432	196.261	140.155
368.232	264.786	373.958	254.415	383.876	364.16	291.781	348.158	414.923	353.559	558.526	546.04	384.71	479.56	370.405	502.904	455.673	401.342	334.036	264.378	175.943	191.946	239.036	177.101	193.004	137.248
365.39	265	373.859	254.465	385.229	364.09	292.207	349.884	418.51	353.994	556.965	545.036	388.27	479.943	373.62	503.12	456.676	400.997	335.637	264.991	176.23	190.151	238.929	177.443	192.981	136.546
370.049	264.5	377.155	254.031	385.882	367.045	292.087	351.856	416.327	353.187	555.588	544.42	387.99	480.099	372.899	502.594	456.64	401.851	334.53	264.239	175.131	190.726	238.714	176.013	195.283	137.685
367.884	264.429	375.613	253.22	382.876	365.635	290.642	345.753	418.067	352.759	554.57	542.219	382.96	477.567	370.291	499.636	454.091	397.884	332.107	264.865	175.631	190.892	240.143	176.089	195.435	139.037
361.427	260.571	372.232	251.983	379.776	362.212	288.868	343.295	416.596	351.79	552.816	540.062	379.21	474.706	366.873	497.053	451.108	397.293	332.792	261.191	174.623	190.753	238.643	176.253	193.9	137.462
350.476	261.786	366.852	251.198	377.7	357.423	287.71	343.555	416.538	353.654	552.487	538.901	377.51	473.156	365.152	495.749	449.521	398.553	333.804	262.022	175.967	189.12	237.071	175.481	193.963	137.277
360.817	265.643	373.648	254.446	383.729	363.955	291.761	346.671	416.538	353.81	554.671	542.091	383.52	476.922	369.253	499.693	453.36	399.841	332.774	263.53	175.779	190.703	238.5	177.797	193.654	138.092
369.732	265.643	376.275	254.01	384.853	366.346	291.774	348.377	417.24	353.629	557.101	545.128	382.85	480.138	369.848	501.738	456.003	396.119	331.583	261.952	174.787	191.313	239.107	176.076	195.907	138.073
366.571	265.071	372.345	255.371	384.782	362.718	292.722	351.919	417.673	353.761	560.958	542.814	385.7	480.06	374.903	500.805	457.048	399.976	331.905	262.526	176.345	190.261	241.591	179.481	195.197	138.501
363.693	265	370.641	254.543	383.653	361.16	291.807	350.152	418.26	354.523	561.313	542.135	381.51	479.389	370.169	499.187	455.488	403.654	334.25	263.978	175.377	190.246	238.984	177.113	195.557	138.193
368.029	264.214	372.704	254.478	386.053	362.968	292.454	349.262	417.558	353.358	563.142	544.252	384.45	480.861	373.03	501.524	457.264	403.959	332.631	264.226	176.574	190.921	236.948	179.544	197.029	139.695
370.992	268.571	374.958	257.452	387.459	365.41	294.975	350.851	416.808	353.844	562.554	543.832	388.12	480.57	376.688	502.198	457.837	405.739	334.119	265.535	176.509	189.153	238.841	176.734	196.557	139.845
373.644	264.786	376.838	255.832	387.911	366.782	293.953	347.597	416.596	355.298	563.962	544.533	387.62	481.896	376.46	502.578	458.823	403.562	332.333	265.878	174.804	190.887	238.627	177.037	196.907	137.576
374.09	264.786	376.458	256.45	387.164	366.436	294.177	349.426	416.971	352.133	563.585	544.755	386.71	481.155	375.296	502.497	457.989	404.064	333.768	264.352	175.394	191.489	239.02	176.632	196.375	139.449
374.358	265.214	376.556	256.256	388.029	366.564	294.289	353.07	416.606	354.568	563.818	545.245	387.92	482.556	376.308	503.179	459.305	399.68	333.417	265.948	175.746	190.891	240.27	177	197.71	139.665
375.632	266.143	377.81	255.199	389	367.788	293.817	351.481	415.26	353.552	562.458	542.916	388.8	478.648	376.701	501.709	456.338	397.763	330.113	263.5	174.353	189.809	239.091	179.962	195.784	140.132
366.543	264.429	374.965	254.575	385.594	365.045	292.391	345.021	415.981	352.14	551.974	540.15	387.66	474.56	374.684	499.377	452.704	394.95	329.339	262.139	177.213	190.062	239.786	177.57	193.71	137.021
370.512	269.071	377.254	256.974	387.5	367.545	294.647	347.226	417.115	352.413	556.083	544.376	388.72	478.684	374.861	502.757	455.964	397.213	331.774	266.165	176.844	190.27	237.393	177.709	196.115	139
369.055	265.5	374.563	255.301	385.482	364.776	292.874	348.616	416.49	351.241	554.654	543.982	387	480.085	373.316	502.008	456.72	401.096	333.262	262.078	175.066	190.398	239.286	176.329	194.918	138.079
361.713	263.571	372.331	253.2	382.406	362.571	290.492	352.212	415.538	352.203	553.548	541.307	384.88	476.436	372.241	499.481	453.634	396.2	330.5	261.848	176.861	189.672	238.464	176.278	193.68	138.142
354.598	260.857	369.211	252.029	380.159	359.487	289.01	350.342	414.606	353.213	548.803	536.416	380.18	470.872	368.101	494.642	448.382	393.967	332.762	263.548	176.418	190.475	238.143	179.456	193.204	137.885
350.341	259.286	364.887	250.866	378.271	355.41	287.638	350.199	417.587	356.314	551.11	539.482	376.56	475.695	363.557	495.92	451.155	392.996	330.625	259.778	175.926	191.861	240.75	178.494	193.439	138.973
361.043	264.143	371.606	255.365	383.135	361.962	292.243	357.808	418.163	358.841	555.982	544.088	383.12	480.248	367.886	501.048	455.659	397.121	331.435	261.739	176.279	192.185	243.571	176.62	194.506	138.954
370.128	265.929	373.613	255.437	381.865	363.949	291.927	353.801	418.788	359.667	556.833	545.978	381.37	481.56	367.582	501.965	456.618	398.851	331.202	261.209	175.082	191.664	242.393	177.139	194.751	139.875
391.726	279.429	397.246	261.845	400.959	386.673	301.997	356.479	418.519	362.041	562.211	551.876	408.83	485.078	394.595	513.628	465.277	406.03	330.815	268.852	175.852	192.896	240.571	181.165	197.877	144.233
370.451	273.5	381.789	257.019	388.429	372.071	294.947	350.24	412.212	355.911	555.25	545.088	393.98	479.33	384.532	504.684	458.584	398.122	326.393	265.983	177.066	190.351	241.571	178.405	195.253	142.669
377.538	272.184	382.567	258.671	390.809	372.66	296.81	352.591	411.212	355.353	560.556	543.574	392.475	478.722	380.608	503.173	457.251	396.954	325.226	263.901	175.433	192.492	240.856	177.402	194.729	141.639
376.026	268.755	379.778	257.397	387.527	369.814	294.956	347.844	410.885	358.671	558.24	540.194	386.705	476.108	376.14	499.155	454.231	393.23	324.536	260.162	175.285	192.318	241.892	178.529	192.971	141.335
372.178	269.184	375.877	258.074	386.486	366.301	295.137	348.707	411.942	355.185	559.863	540.03	388.185	474.757	376.912	499.43	453.345	395.653	326.458	260.962	175.482	193.006	240.999	177.301	194.123	140.277
372.885	268.541	377.201	257.85	387.821	367.449	295.363	349.235	413.74	355.375	559.073	540.446	388.365	475.073	376.431	499.783	453.486	396.539	326.905	262.14	176.015	191.905	241.535	180.605	193.16	140.171
369.757	267.684	375.313	256.428	386.604	365.654	294	346.522	410.75	354.115	561.113	541.975	387.095	476.197	375.355	500.564	454.129	395.003	325.571	261.479	174.752	191.565	241.963	179.073	193.231	140.431
373.239	266.684	377.665	256.762	387.739	367.705	294.565	345.926	410.971	355.083	558.731	539.534	389.765	474.169	378.772	499.489	453.292	396.013	326.702	263.253	175.588	191.963	240.32	177.959	194.454	140.525
373.202	268.898	377.292	256.523	386.586	367.564	294.063	343.776	412.817	355.404	558.687	539.698	387.605	475.311	377	499.032	453.796	398.285	325.696	262.088	174.711	191.824	240.57	182.579	193.822	140.246
374.105	267.541	379.165	256.182	389.033	369.147	294.526	345.42	413.731	355.159	560.104	540.731	389.425	474.559	378.583	500.275	453.555	399.377	326.97	262.753	174.859	192.048	241.32	178.833	194.525	140.396
366.537	268.929	377.5	255.859	386.182	367.756	293.474	342.89	412.106	353.873	552.154	538.912	389.22	472.227	378.177	498.888	451.645	395.586	326.595	260.03	175.5	190.521	240.679	178.506	194.684	138.756
369.152	270.286	378.415	256.838	387.082	368.712	294.43	344.034	412.663	353.254	551.583	539.223	389.33	472.688	377.418	499.144	451.839	396.958	325.768	262.887	174.648	192.089	238.643	177.43	194.1	140.06
373.561	270.214	382.035	256.198	389.318	372	294.62	345.199	412.865	355.429	553.618	542.117	391.71	475.213	378.165	501.901	453.975	398.46	327.089	261.717	174.607	190.749	241.143	176.608	194.022	140.477
364.36	268.071	377.077	254.258	385.359	367.295	292.097	345.918	413.125	353.162	551.5	539.905	387.07	473.479	375.114	499.04	451.953	399.447	327.071	260.996	174.098	190.544	241.857	178.241	195.888	141.481
353.524	264.929	370.62	252.258	380.653	361.135	289.316	346.637	410.125	353.686	546.89	534.745	381.86	468.926	370.899	493.866	447.474	397.432	328.381	260.813	174.664	191.104	240.286	178.57	193.152	140.037
358.122	269.714	376.451	255.477	386.124	366.872	293.185	345.733	409.337	354.851	549.303	537.193	387.27	470.954	376.443	497.107	450.271	393.988	328.173	262.152	176.443	190.463	240.893	179.81	192.84	140.398
363.47	268.714	380.331	257.064	391.476	370.314	295.859	351.911	411.096	357.492	553.68	542.533	392	477.099	377.57	502.283	455.319	396.536	328.137	263.37	175	191.131	240.214	177.937	194.413	143.5
374.195	269.571	383.972	258.761	392.594	373.705	297.389	353.082	412.471	356.13	554.921	544.343	394.02	479.344	380.595	504.15	457.734	395.152	328.708	264.222	174.197	190.664	241.071	181.177	195.543	142.729
377.142	271.681	383.166	259.949	395.336	373.161	299.026	353.004	413.817	356.767	562.119	544.935	397.315	481.406	384.151	505.465	460.123	398.717	329.381	264.14	175.622	192.601	241.748	179.849	196.408	142.896
380.953	271.752	382.695	258.756	393.319	372.738	297.594	351.901	414.442	356.253	563.785	546.91	395.725	482.789	383.113	506.486	460.976	399.721	323.81	264.388	175.991	192.203	240.748	176.204	196.623	143.487
379.434	269.538	383.878	257.396	394.736	373.616	297.036	351.572	415.663	356.627	562.645	545.957	397.615	481.495	384.733	506.294	460.32	402.096	327.012	262.623	176.327	192.184	240.998	180.356	195.029	143.023
379.898	269.181	384.202	256.801	394.407	373.879	296.518	353.538	415.048	357.624	564.158	545.775	397.305	480.165	385.948	506.077	459.547	403.402	328.601	265.705	175.409	192.362	242.248	179.457	195.988	142.918
379.739	270.038	383.462	256.935	394.548	373.283	296.654	353.305	413.231	356.427	563.557	546.191	397.595	480.807	386.67	506.459	460.206	403.053	328.881	265.627	176.049	192.914	241.855	179.052	197.017	144.75
381.276	270.752	384.152	257.123	393.948	373.975	296.615	352.415	411.933	357.157	560.895	543.479	398.075	479.892	387.189	504.601	459.605	400.253	330.101	264.575	175.639	192.203	242.748	180.71	195.768	142.066
390.758	275.324	392.871	260.236	397.695	382.322	299.91	350.497	412.038	353.538	562.75	545.008	403.005	479.371	390.353	507.04	459.89	399.638	327.649	262.257	176.565	193.196	242.355	179.963	194.099	143.148
374.581	271.038	379.892	257.722	390.113	370.123	295.934	348.689	410.356	356.83	560.377	542.271	392.665	477.279	382.999	502.269	456.646	396.129	329.292	263.662	175.786	192.041	241.391	180.976	194.371	141.06
377.963	270.214	384.148	255.907	392.212	373.923	295.248	347.753	410.837	354.47	556.224	543.719	395.86	475.472	383.557	504.184	455.357	397.04	327.363	261.922	175.115	192.946	242.071	179.038	194.859	140.113
374.896	269.571	381.697	255.9	389.388	371.635	294.428	344.733	412.865	353.879	553.5	541.073	392.69	474.238	380.089	501.398	453.634	398.174	326.905	261.213	175.352	191.004	239	178.038	193.528	140.71
372.317	271.357	380.718	256.68	387.965	370.904	294.572	345.637	413.173	355.873	552.425	539.197	390.9	472.784	378.709	499.545	452.197	396.126	325.786	261.178	174.689	190.927	239.286	178.19	193.234	140.085
370.085	266.857	379.317	254.866	385.553	369.224	292.586	346.705	413.644	352.235	550.978	539.489	387.81	472.589	374.658	498.933	451.158	393.967	323.042	259.135	175.172	191.977	240.571	178.861	193.204	140.858
356.756	266.714	371.31	254.248	378.994	361.923	290.253	346.767	412.615	352.416	548.654	536.099	380.73	469.904	369.949	494.556	448.03	392.572	323.25	258.957	174.369	189.83	241.036	176.747	192.149	139.09
354.524	267.929	371.662	254.422	380.182	362.353	290.72	343.623	409.788	353.473	548.535	535.931	380.23	469.805	369.165	494.299	447.781	392.422	323.548	261.583	174.287	190.405	240.464	177.43	192.204	138.485
358.915	268.357	372.796	255.511	380.006	363.423	291.443	342.74	410.837	354.527	550.154	537.19	379.7	471.372	367.152	495.08	448.565	394.687	322.446	260.604	174.443	190.058	240.5	179.354	193.387	140.846
356.36	269.571	371.106	256.678	380.388	361.994	292.384	344.274	411.26	352.34	549.263	537.066	380.11	471.599	366.316	495.099	448.56	395.953	328.345	261.27	175.18	191.216	239.357	180.139	193.294	140.456
360.744	268.136	373.453	256.644	382.906	364.001	293.087	345.925	411.846	355.045	551.338	536.407	383.48	472.071	372.354	495.517	450.249	396.753	329.018	263.126	175.717	190.668	240.683	177.294	193.578	140.212
368.738	269.779	376.03	258.079	384.618	366.494	294.601	344.486	412.404	356.985	554.478	539.662	383.31	475.014	371.646	497.857	452.393	397.335	329.946	264.409	174.914	192	240.79	177.307	194.771	140.864
370.207	269.565	376.593	257.169	387.635	366.988	294.825	345.199	413.462	354.959	555.127	541.319	388.99	476.613	377.684	500.59	454.964	395.621	330.214	262.961	176.373	190.764	241.933	178.99	193.738	141.323
380.451	270.065	384.615	258.766	395.565	374.334	298.25	349.568	412.529	355.696	558.224	543.958	398.44	479.078	385.582	505.049	458.618	396.767	329.601	262.961	176.545	193.023	242.218	179.99	193.63	141.819
379.311	270.208	384.72	258.337	396.794	374.443	298.299	351.932	413.817	355.677	557.798	544.137	399.75	480.025	388.899	505.531	460.083	396.42	328.232	263.043	175.528	192.019	241.754	178.028	194.656	141.342
383.518	267.993	385.474	256.585	395.012	374.93	296.538	347.671	414.317	356.07	557.728	543.768	397.46	478.709	386.418	504.648	458.512	398.741	325.821	262.465	175.045	192.826	242.397	178.864	195.931	141.583
376.341	268.208	381.227	256.737	391.894	371.084	295.747	346.548	414.231	354.588	556.794	542.637	394.92	476.936	385.987	503.14	457.033	399.978	328.458	262.991	176.217	192.162	240.647	177.395	195.307	141.119
372.579	268.065	380.277	255.773	390.359	370.206	294.618	345.856	410.442	354.778	555.32	541.118	392.37	476.869	383.43	501.346	456.421	399.793	327.345	263.13	175.307	192.421	239.718	178.623	195.422	140.96
370.561	267.857	377.817	256.021	386.394	367.949	293.65	344.541	412.106	353.429	554.25	542.401	389.59	475.674	378.494	501.543	454.407	398.231	325.839	262.009	173.623	191.525	239.429	178.911	195.941	141.594
367.677	270.643	376.937	256.203	386.753	367.397	293.883	345.021	410.875	354.517	554.373	542.033	389.51	475.798	378.063	501.251	454.41	395.813	327.065	261.67	175.885	191.178	240.179	180.063	192.703	140.252
373.061	270.143	381.408	257.578	390.253	371.423	295.871	345.521	410.346	355.222	553.605	542.347	392.52	477.557	379.747	502.286	456.152	398.726	326.44	260.791	174.033	191.865	240.286	178.127	195.074	140.633
366.921	265.071	378.592	254.341	387.5	368.404	292.774	345.075	413.221	354.546	551.583	539.847	389.71	474.532	376.772	499.703	453.139	395.159	326.738	258.3	173.615	190.734	240.214	180.101	194.517	139.177
359.689	267.786	375.394	253.587	385.806	365.737	291.749	351.603	411.913	355.619	549.553	538.161	387.39	473.603	375.937	497.848	452.23	396.477	326.768	261.17	175.623	191.375	239.714	180.392	193.576	141.456
362.189	272.714	377.028	257.761	387.876	367.667	295.316	352.884	412.125	357.178	551.982	539.624	388.57	472.351	374.57	499.235	450.953	395.947	325.607	262.039	174.582	190.923	239.071	179.354	192.45	141.152
369.445	269.714	379.331	256.427	389.712	369.494	294.896	352.801	413.5	354.029	553.298	541.898	391.47	475.887	377.532	501.676	454.363	394.078	327.857	262.513	175.082	192.027	243.143	178.367	193.569	141.554
375.409	270.214	385.866	257.632	394.535	375.487	297.146	355.829	414.885	355.375	554.851	543.628	399.7	477.216	385.19	505.144	457.078	397.654	328.179	264.674	175.303	191.077	240.5	178.848	193.182	142.433
374.64	268.276	385.077	255.599	392.606	374.594	295.143	350.767	414.212	354.812	554.781	541.183	395.691	477.418	384.025	502.281	456.981	398.744	327.613	266.383	175.136	191.296	239.611	178.978	194.894	143.856
367.915	267.133	379.999	253.912	386.624	369.87	292.216	345.795	413.885	352.332	551.846	537.668	389.001	474.674	380.266	497.918	454.014	400.384	328.399	263.64	175.628	191.068	241.825	179.256	195.184	142.025
368.03	266.205	379.189	255.007	389.171	369.049	293.73	351.39	410.779	356.272	552.803	538.372	390.261	474.812	379.734	498.77	454.006	401.167	326.958	261.766	174.57	190.991	242.361	179.649	195.121	143.383
373.079	268.919	380.218	256.248	388.924	370.229	294.542	346.925	412.202	355.05	552.662	538.69	389.761	475.238	379.823	498.869	454.357	394.909	324.071	261.322	176.095	192.258	240.647	179.471	194.634	142.471
371.39	270.276	379.753	257.89	390.924	369.927	296.287	349.301	411.625	354.082	554.425	540.015	392.681	475.252	382.848	500.621	455.03	395.853	327.577	260.109	176.366	191.798	242.075	180.8	192.615	140.083
372.829	269.562	379.161	257.964	389.853	369.325	296.031	352.11	411.558	355.317	555.478	540.96	391.821	476.007	379.152	501.083	454.812	395.565	327.518	262.014	177.185	192.57	242.004	177.535	193.567	139.839
374.957	269.49	380.175	256.463	388.629	370.242	294.609	347.144	412.99	355.221	553.829	539.015	390.061	474.138	378.734	499.188	453.26	398.483	326.452	262.87	174.447	191.397	240.254	178.13	194.901	138.31
364.909	267.633	373.837	255.263	384.406	364.306	292.536	344.13	412.952	353.983	551.991	537.04	385.091	473.379	374.911	496.412	451.831	398.601	328.792	261.992	174.234	191.219	242.111	177.94	190.567	139.606
367.488	270.571	377.479	257.444	386.888	367.885	294.805	344.658	410.51	351.714	553.539	540.73	389.67	474.043	376.747	500.34	452.751	395.105	327.94	264.183	176.484	191.934	240.357	178.494	194.26	140.465
371.756	267.071	381.324	255.582	389.953	371.071	294.365	343.747	410.971	354.46	553.039	541.551	392.15	474.936	377.456	501.604	453.604	395.736	327.446	261.77	174.295	191.251	240.286	178.253	194.149	139.625
371.433	266.071	381.641	254.737	388.241	371.269	293.27	342.418	412.192	355.517	550.224	538.624	390.34	472.195	376.911	498.976	451.343	393.04	326.542	261.552	173.238	190.695	239.714	179.063	196.639	140.613
362.232	267.643	375.113	255.062	383.718	365.468	292.195	346.349	411.673	351.108	548.496	537.595	384.99	471.043	374.089	496.791	449.825	397.391	326.655	261.8	174.746	191.039	240.179	180.203	194.115	142.071
357.829	271.571	371.155	257.702	383.159	362.218	293.912	349.205	411.115	354.495	552.623	540.285	382.38	473.429	371.013	498.064	451.017	396.358	325.952	261.1	175.869	190.073	242.393	178.835	192.944	140.717
378.817	273.214	384.042	259.916	392.794	374.096	298.268	352.473	413.221	355.625	557.368	546.405	394.8	479.408	380.101	505.869	457.676	399.089	327.637	261.374	175.246	192.919	240.25	178.38	196.851	143.137
376.171	272.714	382.359	257.52	391.588	372.519	296.216	352.123	412.75	354.851	557.553	546.438	396.68	479.603	383.709	506.396	458.618	399.513	327.44	262.287	175.352	190.734	243.071	178.709	194.48	142.535
374.415	271.571	383.486	258.41	390.847	373.442	296.635	346.884	413.144	352.74	555.43	544.04	395.61	477.66	382.734	504.353	456.886	398.947	327.72	263.478	176.369	190.614	241.071	177.152	195.093	140.994
373.021	269.786	378.423	256.337	387.082	368.673	294.074	343.212	413.327	356.165	560.505	541.679	388.29	477.782	378.369	500.666	456.027	400.657	327.899	262.992	175.198	192.47	239.737	178.849	193.532	141.995
365.191	267.714	373.296	255.919	384.364	363.821	292.992	345.836	414.644	354.812	561.948	541.69	383.66	476.172	374.812	499.436	453.991	400.876	327.202	261.462	174.821	191.979	239.773	175.785	194.004	142.008
369.966	269.286	376.134	257.096	387.852	366.545	294.836	347.486	413.606	357.295	560.834	541.274	388.62	477.001	378.762	500.457	455.503	401.927	329.333	261.957	175.239	191.968	241.737	180.064	193.331	141.147
381.844	269.786	383.12	257.757	391.635	372.949	296.398	347.904	413.067	354.73	563.272	543.719	392.93	479.43	383.357	503.401	458.406	401.748	326.536	262.675	174.403	191.57	240.094	178.152	195.342	141.847
375.569	270	380.437	258.261	391.035	370.526	296.583	349.644	410.654	356.32	561.303	543.047	393.18	479.09	383.711	502.976	458.218	399.559	328.28	261.357	174.78	192.153	240.451	180.076	192.435	140.541
383.252	269.286	383.775	258.946	391.946	373.5	297.334	350.603	412.471	355.92	562	543.657	394.04	479.53	384.673	503.652	458.772	401.279	325.542	262.353	174.985	193.358	242.451	179.431	194.636	142.191
378.167	272.571	381.472	259.06	392.088	371.699	297.456	352.658	412.087	356.393	561.044	542.974	395.01	478.647	384.762	503.412	458.101	401.83	327.208	261.183	176.731	191.925	239.844	181.798	192.762	140.131
382.185	269.5	383.148	257.003	392.511	372.949	296.114	351.137	412.115	357.26	561.136	542.347	394.1	478.225	383.711	502.709	457.542	397.363	325.226	262.227	174.616	192.439	240.809	178.722	193.874	141.383
372.512	267.071	379.148	254.332	386.347	369.09	292.435	348.089	411.692	354.029	553.785	541.748	389.81	475.277	377.506	501.123	453.881	393.774	325.976	261.061	174.664	190.537	240.464	179.582	194.056	139.442
364.652	267.786	377.345	255.8	386.006	367.513	293.38	347	410.817	353.667	551.351	539.464	388.75	474.34	376.759	499.166	452.986	395.075	327.75	263.217	175.049	191.579	240.607	178.101	194.104	138.938
362.835	265.643	376.782	254.785	385.106	366.808	292.399	345.623	409.692	354.533	548.342	537.047	385.92	472.273	373.392	496.639	450.634	395.68	325.03	262.609	173.902	190.741	240.036	178.911	194.145	139.583
361.799	266.071	375.38	255.112	384.047	365.571	292.326	347.973	409.721	355.156	548.377	536.934	383.71	470.894	371.43	495.965	449.127	391.32	322.833	260.048	173.959	190.475	241.929	178.633	193.766	139.694
358.902	268.643	374.965	255.251	387.206	365.423	293.336	349.733	412.904	356.108	548.211	537.996	386.16	472.787	372.203	497.398	450.776	394.43	326.036	261.087	174.967	191.089	242	179.481	194.431	139.027
363.189	271.357	381.183	258.115	393.771	371.327	297.268	354.993	412.635	356.314	550.851	540.38	395.08	474.734	381.544	501.529	454.341	395.339	326.464	265.178	176.697	190.656	242.143	180.089	194.085	143.069
373.61	271.071	383.176	258.871	394.476	373.115	298.01	353	413.942	355.562	554.781	544.343	395.69	478.535	380.203	504.596	457.017	398.421	328.702	263.13	175.311	190.749	239.857	179.443	195.063	142.977
377.994	272.357	385.514	258.499	395.971	375.359	298.177	360.096	414.885	354.606	557.588	547.427	401.78	481.365	385.38	508.484	460.36	403.481	330.518	261.996	176.615	191.375	241.143	180.43	195.695	142.606
382.585	271.214	387.901	257.56	397.67	377.429	297.999	361.38	414.346	354.598	562.252	545.212	402.04	482.005	390.458	506.93	461.971	407.333	330.065	265.683	175.288	191.531	241.88	176.88	194.705	142.796
376.292	268.857	384.831	255.682	393.264	374.423	295.391	350.571	415.317	353.513	561.301	541.927	396.15	477.388	387.154	502.949	457.641	405.09	328.631	263.448	174.903	191.721	241.451	180.323	194.842	143.209
371.902	264.929	381.176	253.892	391.859	370.744	293.712	349.462	414.923	354.64	561.147	541.967	393.33	477.388	383.8	502.225	456.907	406.393	331.274	261.339	174.682	191.809	241.344	180.12	193.188	141.902
374.006	269.429	380.317	257.095	389.723	370.365	295.374	349.914	413.885	354.036	560.292	540.179	392	475.764	382.965	500.559	455.455	402.835	327.768	263.961	174.059	192.138	241.309	179.348	195.668	142.381
381.89	270.643	383.077	257.634	390.176	372.987	295.889	348.517	413.615	353.697	561.401	541.588	390.97	476.615	381.547	501.316	455.81	402.983	327.702	263.009	175.092	192.219	241.737	179.108	195.062	142.492
370.707	269.643	377.444	257.319	387.553	367.769	294.908	347.544	410.827	354.906	559.178	539.011	389.9	473.995	381.357	499.142	453.721	401.084	327.262	263.765	175.952	192.114	241.023	178.032	194.593	140.565
372.695	270.286	377.887	258.352	387.617	368.231	295.661	347.256	409.269	354.966	559.476	539.657	388.16	474.239	378.775	499.15	453.347	398.298	326.065	262.178	175.542	190.806	240.166	177.614	194.069	139.05
377.256	267.857	379.486	257.037	388.712	369.468	295.042	346.421	408.644	355.633	560.647	541.752	388.85	476.654	377.192	500.869	454.888	398.262	324.452	262.17	173.665	192.122	239.88	179.386	194.389	138.958
368.402	267.143	376.761	255.294	384.318	366.923	292.533	342.322	410.096	352.121	551.083	539.004	386.98	473.571	373.557	498.356	451.684	394.605	326.173	261.43	174.033	192.861	241.357	178.709	194.219	140.871
358.707	267.929	372.852	254.282	383.459	363.436	291.565	343.253	409.99	353.349	549.526	537.391	385.42	470.805	371.228	496.757	449.014	395.549	326.006	260.057	174.656	190.529	242.964	178.025	192.829	140.706
357.616	272.214	371.204	257.742	382.218	362.321	293.669	344.205	410.75	353.81	551.662	538.916	382.36	471.252	369.949	497.056	449.083	395.303	326.708	262.626	177.246	190.077	242.786	179.405	193.286	141.181
369.226	273.286	378.275	259.048	388.771	368.853	296.489	347.623	413.096	354.527	554.741	543.734	388.96	477.479	374.494	502.35	454.942	396.743	330.167	262.704	176.91	190.764	239.857	178.456	196.108	142.837
382.634	271.429	384.444	258.797	391.318	374.301	297.046	350.897	413.298	355.473	556.066	545.029	392.85	479.021	379.861	504.34	457.321	396.376	325.952	262.97	175.41	192.598	241.607	179.722	194.885	142.506
373.037	272.857	380.725	258.728	390.312	371.045	296.706	349.514	413.087	356.813	554.531	544.65	393.89	478.734	382.747	504.34	457.729	395.672	325.679	258.974	175.033	191.413	238.393	178.101	193.974	142.723
370.171	270.786	379.493	256.89	388.671	369.737	294.925	347.822	414.423	355.768	554.719	543.657	390.04	479.539	379.051	502.583	457.548	396.247	328.22	262.091	174.123	191.83	239.786	176.709	194.316	143.037
378.055	270.143	382.437	258.391	388.835	372.359	296.041	349.322	414.356	356.057	556.285	546.307	391.23	480.738	379.418	504.842	458.565	397.276	324.452	260.474	174.492	191.44	242	179.772	195.216	140.317
370.921	267.286	376.444	256.366	387.601	366.647	294.244	352.106	413.788	355.378	560.86	543.328	388.77	479.3	379.303	502.003	457.417	400.803	326.137	261.283	175.582	191.315	241.025	181.145	192.48	140.775
377.476	269	379.585	257.053	388.03	369.66	294.857	349.88	413.462	355.073	561.566	542.398	388.94	478.353	378.746	501.366	456.555	402.428	327.286	259.492	175.525	191.921	239.739	177.892	193.681	141.108
372.702	270.571	378.662	256.585	390.23	368.962	295.159	351.75	413.615	356.594	561.628	542.241	392.92	476.183	383.239	502.316	455.844	400.554	326.863	261.405	175.427	191.308	241.489	178.803	192.603	140.779
378.305	270	381.944	256.674	391.236	371.897	295.512	350.75	412.115	354.714	561.737	542.19	393.77	477.077	383.543	502.505	456.608	400.706	325.786	264.466	174.64	191.014	240.953	180.993	194.026	142.079
378.726	269.143	381.338	257.23	389.278	371.269	295.342	347.695	411.596	355.749	560.452	541.033	389.83	476.087	379.834	500.604	455.024	401.577	326.988	263.879	174.164	191.91	239.025	178.727	193.197	139.379
370.988	270.929	378.218	258.156	389.33	368.59	296.016	348.017	411.596	354.889	560.141	541.372	391.79	476.254	381.48	501.377	455.514	401.642	328.768	263.618	176.304	191.524	243.132	178.512	194.082	138.931
376.104	270.429	383.43	258.296	393.425	373.288	297.298	349.003	411.279	354.711	560.654	543.259	395.91	479.027	383.644	503.861	458.154	400.264	329.238	265.409	175.591	191.207	239.775	178.765	194.922	139.404
380.525	267.643	387.965	257.158	395.954	377.167	297.218	349.716	411.029	357.768	557.575	539.529	398.69	477.41	386.303	501.872	457.472	399.255	327.006	262.1	173.828	192.068	240.989	178.246	193.669	141.185
369.384	269.071	383.599	255.625	391.7	373.321	294.9	349.116	413.644	354.816	552.053	539.31	395.02	473.216	382.759	500.73	453.421	396.556	327.952	261.748	174.352	190.622	240.929	179.329	195.446	140.962
368.244	266.571	382.782	255.475	393.006	372.353	295.17	353.397	413.106	356.905	552.368	539.934	397.08	475.138	383.215	501.738	455.022	396.648	327.554	262.07	175.811	192.301	242.107	177.025	193.636	141.365
369.591	271.786	380.507	257.291	390.312	370.75	295.684	352.5	411.76	355.241	554.399	542.314	392	475.894	379.481	502.123	454.795	396.18	327.964	262.47	174.689	191.313	242.25	178.241	194.509	141.292
371.372	269.5	380.148	256.06	391.476	370.218	295.144	351.986	413.337	353.403	555.728	545.066	393.61	478.574	380.152	504.57	457.036	400.191	329.333	262.878	174.443	191.61	240.929	179.57	195.84	141.371
370.256	268.857	380.12	256.155	389.282	370.135	294.579	351.486	412.077	353.6	553.329	542.226	393.03	476.447	379.899	502.334	455.319	399.744	328.036	263.557	175.951	190.954	240.75	180.43	196.011	143.402
365.5	267.357	377.754	255.038	386.641	367.846	293.022	346.904	412.375	354.305	551.917	540.055	388.1	473.418	375.709	499.425	452.036	396.69	327.155	261.765	173.5	190.521	239.321	180.861	192.164	140.185
364.421	266.643	373.352	255.031	383.618	363.776	292.144	347.596	412	351.187	552.671	542.318	383.1	476.223	370.696	499.746	453.13	394.723	326.137	260.226	173.164	191.977	242.286	179.215	192.948	141.356
363.598	268.143	376.472	256.153	384.9	366.75	293.312	346.425	412.183	353.695	550.118	539.066	387.83	474.578	375.911	498.628	452.986	395.488	325.613	261.739	175.68	191.764	240.25	181.38	195.439	137.813
364.734	266.214	377.331	255.449	388.218	367.359	293.769	349.783	410.625	355.298	554.997	536.172	388.78	472.699	379.046	496.762	452.204	399.984	326.685	263.061	176.123	190.234	243.058	177.261	194.076	141.742
367.191	268.929	376.958	256.921	387.483	367.263	294.604	347.906	409.481	354.606	556.12	536.77	386.61	472.681	376.287	496.62	451.587	401.361	324.845	264.287	174.804	191.08	241.629	179.476	197.801	143.223
373.74	269.5	377.106	257.112	385.665	367.449	294.216	347.392	411.058	355.98	558.081	539.361	383.36	474.784	374.034	497.65	452.736	400.41	323.714	261.844	174.968	191.767	241.058	178.843	193.92	142.04
367.252	271.143	375.19	258.327	387.683	365.853	295.662	349.947	412.462	353.495	558.3	539.011	387.34	473.965	376.869	498.457	452.717	401.353	326.887	261.631	175.845	191.427	241.772	179.223	194.384	143.527
375.118	273.357	380.852	260.337	392.554	371.205	298.497	352.81	413.625	356.99	561.817	543.055	393.99	478.543	382.135	503.198	457.445	402.967	328.798	262.522	176.697	192.199	241.022	177.349	194.187	139.994
381.978	270.857	384.38	258.408	394.495	374.192	297.686	350.755	415.183	358.374	563.866	545.084	396.19	480.256	384.464	505.273	459.293	402.848	328.649	262.118	174.877	191.929	241.2	179.159	194.15	142.458
384.411	273.071	384.246	259.296	395.424	374.269	298.586	354.194	416.192	355.276	564.537	545.774	398.77	479.813	389.097	506.468	459.961	403.77	328.232	262.374	176.796	192.408	239.2	178.653	194.823	142.639
385.356	272.786	386.141	259.389	396.507	375.968	298.964	355.139	415.019	355.482	564.638	546.555	399.86	481.933	389.489	507.332	461.703	403.559	328.851	262.183	175.173	191.933	240.486	179.071	193.585	141.164
386.433	272.643	387.373	257.74	392.359	377.077	296.594	348.089	413.548	354.298	558.789	546.186	397.01	479.018	385.253	506.299	458.499	397.764	327.536	264.078	174.475	192.923	242.357	178.329	194.424	142.796
375.055	270.786	380.57	256.217	387.741	370.718	294.178	349.068	412.481	351.717	554.991	543.54	392.07	477.404	380.063	503.04	456.102	397.118	327.506	261.448	176.172	191.525	240.464	177.861	194.204	140.037
366.463	266.071	376.993	253.64	383.488	367.038	291.117	346.61	411.663	353.695	550.583	538.799	388.09	473.209	377.076	498.503	452.172	393.738	325.798	261.874	176.221	190.703	240.964	179.025	195.963	140.594
360.579	266.714	377.352	254.334	385.759	367.423	292.267	344.432	411.269	355.263	549.092	536.993	387.4	471.936	376.013	496.995	450.945	395.734	326.131	263.67	174.27	190.189	240.393	178.949	194.773	140.658
355.098	263.571	373.775	252.673	383.806	363.885	290.521	345.548	410.067	357.022	550.917	539.036	384.04	472.355	371.595	497.594	450.305	397.177	328.446	261.43	174.607	190.722	240.643	181.43	195.186	142.465
362.884	270.143	377.437	257.05	386.335	367.808	294.365	345.856	410.75	356.222	552.583	541.033	386.68	473.879	373.57	499.762	451.928	396.866	325.179	263.757	174.795	190.664	239.714	178.582	193.071	140.835
367.933	269.571	378.676	256.749	389.094	368.885	294.947	349.301	413.587	354.419	553.627	541.887	390.44	475.606	375.051	501.393	453.601	396.272	330.161	260.922	175.008	191.618	241.75	178.177	193.167	138.794
376.884	271	385.366	258.764	394.218	375.103	297.859	351.493	409.933	352.038	556.096	545.653	399.41	480.493	384.038	506.551	459.385	397.851	326.97	263.835	175.303	190.865	240.357	178.304	195.085	142.633
370.165	271.416	377.839	259.473	388.776	368.288	296.793	350.418	410.394	356.439	554.531	541.445	389.132	478.156	378.329	500.72	456.31	395.662	326.952	261.087	175.939	191.972	242.433	179.876	193.935	142.091
379.622	272.273	381.149	259.012	389.865	371.378	296.779	347.589	414.288	354.2	557.408	544.233	389.522	479.702	378.392	502.867	457.532	395.591	324.405	260.226	175.054	192.713	240.861	179.345	193.656	142.258
374	269.202	380.389	257.103	391.953	370.41	296.024	348.726	413.135	354.48	555.303	541.956	394.342	476.94	383.506	502.487	456.493	397.621	328.131	260.956	175.972	192.59	242.04	178.838	191.794	140.362
375.89	269.916	379.438	256.494	388.659	369.609	294.64	346.459	414.606	355.299	556.882	542.018	391.662	476.915	380.354	501.816	455.784	396.385	327.946	262.521	175.48	192.076	241.004	176.838	193.961	141.075
380.274	267.916	382.882	256.451	389.406	372.564	294.825	343.274	414.49	355.788	557.096	541.959	391.362	477.071	380.228	501.693	455.878	398.089	326.131	260.73	175.374	192.184	239.004	177.218	191.642	139.831
368.579	269.63	375.903	255.976	386.182	366.365	293.557	343.658	413.26	354.873	554.737	539.616	389.772	474.486	380.43	499.552	453.903	397.102	327.304	260.865	174.628	192.277	241.075	178.838	192.251	140.006
372.165	268.202	378.614	255.243	387.524	368.705	293.423	344.089	412.529	353.702	553.184	538.448	390.032	474.507	379.924	498.765	453.809	396.221	327.548	263.247	174.243	191.96	239.754	176.307	194.073	138.133
372.232	266.13	379.072	254.229	386.147	368.936	292.304	340.26	409.865	355.293	551.355	536.302	388.652	472.957	378.038	496.824	452.186	395.391	326.81	262.874	175.218	192.296	239.754	181.535	193.344	140.025
364.152	269.071	375.282	254.833	383.024	365.75	291.832	338.219	411.356	353.733	549.412	536.628	383.56	470.245	373.342	495.701	449.039	392.703	325.935	260.87	175.254	190.884	242.286	179.291	194.81	139.879
364.061	268.071	376.845	256.16	386.8	367.083	293.866	342.658	411.74	354.832	552.566	540.777	389.16	475.152	375.57	500.238	453.36	395.618	327.256	260.33	173.746	191.587	241.536	179.203	193.9	140.287
364.28	268.5	378.845	257.957	389.112	368.942	295.812	348.979	412.048	354.149	550.316	539.544	391.43	474.394	378.747	499.941	453.463	396.543	327.429	262.374	175.746	190.07	240.75	180.81	193.959	140.729
362.146	268.357	378.197	256.494	387.794	368.34	294.391	351.459	411.221	355.797	549.289	537.704	389.23	472.39	377.101	498.005	451.537	397.31	327.274	262.409	174.885	190.529	239.964	177.43	193.26	139.94
367.14	266.5	380.169	255.68	388.518	369.968	294.02	348.233	412.654	355.01	551.675	539.182	388.81	473.138	377.266	498.976	452.158	397.063	326.452	264.209	174.352	190.78	240.464	180.127	194.558	142.171
359.738	265.429	375.415	253.998	386.4	365.545	292.212	350.966	411.106	351.321	550.373	538.493	387.7	472.823	377.063	498.174	451.867	399.052	329.429	262.074	174.467	191.483	240.643	179.291	193.182	138.719
357.567	266.857	375.43	253.036	385.888	365.686	291.38	351.959	411.548	356.464	548.798	536.781	387.56	472.202	376.025	496.882	451.155	400.945	324.679	263.5	175	189.61	240.286	177.987	199.119	141.144
357.713	264	373.232	251.616	383.435	363.429	289.662	356.993	411.183	356.895	551.254	539.478	384.63	473.589	371.873	498.075	451.33	396.605	326.518	263.291	175.393	190.892	242.357	179.329	195.602	142.76
360.232	268.873	374.352	257.16	386.218	364.886	294.409	356.911	413.106	355.034	552.754	538.302	384.361	471.957	373.861	497.142	450.49	397.445	325.435	264.512	175.546	190.265	241.183	180.357	194.579	142.652
374.396	271.23	381.07	258.317	393.129	371.213	297.228	353.356	413.663	356.98	557.548	543.561	392.721	478.44	378.316	503.23	456.529	396.665	326.833	261.316	176.062	192.806	241.433	179.256	195.825	143.773
384.933	274.301	388.056	260.451	400.729	377.847	300.939	359.616	414.75	354.361	559.719	546.776	403.371	482.975	390.241	508.433	462.681	396.737	328.583	262.738	175.382	193.632	241.897	181.623	196.78	145.129
384.829	272.301	388.268	259.129	399.971	377.86	299.779	356.877	414.865	357.047	559.93	547.101	405.061	482.071	394.722	509.123	462.956	397.47	329.196	261.738	176.8	191.868	240.79	178.345	194.159	141.121
383.451	273.658	385.88	258.9	394.529	375.809	298.046	349.671	414.327	352.942	558.798	543.897	399.341	479.128	389.139	505.246	459.435	395.407	328.708	263.042	175.931	191.995	240.433	177.041	194.609	142.402
379.726	269.444	383.908	256.057	391.959	373.636	295.282	344.836	413.692	354.174	555.75	540.211	396.111	474.564	384.228	501.682	454.795	398.99	329.44	262.716	174.718	192.246	239.861	180.56	193.892	142.469
379.335	269.015	382.789	256.277	388.306	372.578	294.384	340.418	415.471	352.793	554.439	539.039	389.961	474.021	379.823	499.179	453.407	398.805	326.589	263.246	174.177	192.516	240.183	177.471	194.327	142.252
369.756	270.015	378.049	256.921	388.071	368.354	294.774	340.336	413.067	352.285	552.952	538.112	390.971	472.532	381.684	498.77	452.651	400.409	327.774	262.677	175.8	192.497	241.04	178.104	191.709	140.802
372.902	268.714	381.908	256.396	389.694	371.75	294.869	342.671	411.519	353.324	553.145	541.164	393.02	474.787	379.532	501.553	453.942	400.126	327.815	263.183	175.328	192.073	242.607	179.19	192.84	141.096
373.884	269.714	379.739	256.644	385.953	369.865	293.966	339.856	410.913	354.825	553.61	540.872	388.28	473.167	375.506	500.072	451.795	399.172	327.357	262.817	175.574	190.641	241.5	177.873	194.751	140.498
365.463	268.357	374.634	254.979	382.312	365.096	291.73	340.274	410.692	354.832	552.044	539.931	383.83	474.199	371.392	498.193	451.701	397.414	325.405	259.161	175.926	191.05	241.321	178.684	192.866	139.567
364.921	271.286	375.127	257.16	382.747	365.808	293.407	343.158	409.837	354.835	552.061	540.223	384.57	474.652	372.823	498.604	452.368	395.937	325.143	260.348	175.049	190.181	242.286	176.911	193.736	141.244
364.317	268	375.472	255.752	383.988	365.827	292.764	343.61	410.125	357.533	551.917	541.234	384.27	476.968	371.342	499.265	453.853	393.424	325.768	259.909	174.508	191.764	242.821	176.658	192.335	140.521
363.488	268.786	374.106	256.778	383.8	364.654	293.44	348.5	412.144	354.832	552.904	541.453	385.91	476.259	373.43	499.864	453.756	397.134	328.619	261.087	175.311	190.726	240.107	179.165	192.201	139.138
372.402	267.5	380.444	256.029	388.447	370.308	294.248	348.336	412.019	353.946	553.868	543.942	390.23	478.926	376.532	502.842	456.518	395.036	325.649	261.404	174.574	192.293	241.214	177	193.506	139.625
369.738	271.071	379.373	256.914	387	369.654	294.46	347.452	412.106	353.606	552.548	541.752	391.35	477.16	378.696	501.537	455.612	394.474	326.012	261.217	176.123	191.089	239.786	178.481	192.591	139.973
367.408	268.253	376.206	256.67	385.762	366.517	293.93	344.78	410.317	355.742	557.884	540.302	386.473	476.412	375.144	499.171	454.251	395.747	327.482	262.329	175.422	191.37	239.603	178.681	192.735	139.822
371.64	267.325	377.537	256.128	386.903	367.645	293.874	343.671	412.99	356.215	559.643	541.707	387.353	477.87	375.713	500.436	455.514	398.779	327.071	261.486	175.103	191.722	240.389	179.579	194.65	141.208
374.816	270.968	381.29	256.852	392.521	371.389	296.01	348.821	414.298	355.71	561.56	543.769	394.843	478.551	381.827	503.949	457.384	397.054	327.667	262.655	175.963	192.896	238.496	182.086	193.936	140.07
381.127	268.682	384.635	257.584	393.48	374.229	296.808	351.082	412.885	357.694	562.437	544.382	395.563	479.742	383.675	504.591	458.719	398.735	328.292	263.186	175.545	191.911	239.996	180.035	195.825	141.924
378.42	272.182	383.262	258.988	394.68	373.293	298.152	355.911	412.913	355.818	563.498	544.652	398.993	477.71	388.815	505.706	458.256	400.826	328.661	264.073	176.144	191.899	240.889	180.567	196.144	143.083
377.237	272.539	382.734	258.653	392.262	372.844	297.217	353.02	413.288	355.713	562.099	543.488	394.933	476.175	385.65	503.767	456.364	395.694	326.464	265.951	175.16	192.421	240.96	177.339	195.947	142.343
374.853	268.468	380.234	256.682	388.662	370.203	294.775	348.198	411.952	356.882	560.02	540.711	389.893	474.547	380.321	500.385	453.927	394.738	325.756	264.234	174.004	191.95	240.996	180.466	196.732	140.279
369.707	268.111	375.17	255.114	385.203	365.562	292.662	348.458	411.125	354.958	557.292	538.864	384.653	473.732	374.853	497.631	452.093	395.678	326.613	262.047	173.029	192.174	241.282	178.212	196.475	140.502
359.921	267.857	373.07	254.616	382.206	363.628	291.441	346.493	411.077	353.295	550.829	536.974	385.34	468.766	374.342	496.43	448.102	392.996	325.315	262.604	175.5	190.784	240.679	180.975	194.312	140.469
360.866	265.5	378.225	253.8	389.047	368.109	292.835	348.185	411.471	356.238	551.996	538.073	390.62	469.855	377.734	498.647	449.695	396.477	327.696	262.348	175.205	190.68	241.071	179.076	192.851	140.15
362.884	270.714	380.211	256.926	391.329	370.385	295.718	348.411	412.288	355.749	552.781	539.796	392.45	471.23	379.582	500.398	451.175	398.119	326.232	262.957	174.811	190.811	240.821	179.266	194.915	141.346
371.183	268.643	383.599	255.9	392.759	373.282	295.401	351.63	414.019	356.067	552.167	541.745	392.81	476.933	379.228	501.922	455.551	398.517	328.065	262.37	174.975	192.363	241.893	179.203	196.286	143.469
366.232	273.5	380.507	260.031	391.541	370.904	297.988	354.596	412.654	354.813	550.579	539.467	394.89	473.869	383.506	500.81	454.094	402.08	328.655	263.622	177.221	190.537	242.321	177.544	196.736	143.448
373.39	271.357	383.204	259.337	393.882	373.167	298.17	357.151	412.913	356.295	554.838	544.237	396.02	479.752	381.987	504.607	458.357	399.534	329.756	263.67	176.369	191.641	242.5	179.038	194.223	142.023
382.811	270.071	387.162	257.482	394.706	376.654	297.088	349.404	413.413	353.59	557.136	547.084	397.74	482.248	383.962	507.152	460.74	397.682	326.512	263.161	174.377	191.714	241.929	179.127	194.45	142.354
382.848	268.429	386.254	256.16	390.194	375.679	294.845	346.507	414.577	353.451	554.618	544.474	393.18	480.032	380.696	504.021	458.294	398.207	327.036	262.87	174.189	191.529	242.036	179.823	193.361	142.383
368.686	269.466	375.415	255.637	383.98	365.906	292.68	344.634	414.038	354.757	556.768	538.771	388.174	475.32	378.227	498.505	454.072	399.291	326.387	263.012	176.721	192.985	241.5	177.037	191.743	141.681
376.54	270.894	382.098	257.231	391.804	372.117	296.072	345.818	413.529	357.195	560.772	542.238	393.954	478.302	381.746	502.59	457.172	400.852	327.054	263.264	175.557	193.039	240.607	178.759	193.156	141.441
379.972	270.466	382.366	256.532	391.91	372.323	295.605	348.743	413.615	355.652	562.382	544.939	395.974	480.61	384.252	505.109	459.524	397.127	326.69	261.473	175.778	192.889	239.357	176.936	194.977	141.902
379.783	270.251	382.175	256.122	390.927	372.13	295.029	350.36	413.058	354.566	561.575	543.158	395.204	477.706	384.86	503.598	457.388	399.966	328.214	262.46	175.581	191.047	241.357	179.088	196.502	141.179
374.07	266.966	380.295	254.919	388.345	370.124	293.428	344.579	409	355.484	556.772	537.53	391.564	471.951	380.088	498.502	451.848	397.355	327.601	261.347	174.958	191.746	241.428	179.835	194.884	141.644
366.314	270.109	375.267	257.143	385.974	365.829	294.326	344.045	411.337	356.401	555.645	536.928	384.814	471.961	374.075	496.256	450.54	397.313	325.185	261.625	174.811	190.711	243.036	181.227	195.91	142.371
366.503	267.609	374.683	257.157	387.774	365.073	294.856	346.257	412.933	355.379	560.136	542.99	386.534	478.66	373.632	501.157	455.676	400.194	326.756	260.408	175.385	191.364	241.928	178.354	192.505	140.764
377.899	272.894	381.352	260.766	392.721	371.617	298.851	352.688	412.029	355.998	564.097	546.563	394.274	481.11	381.543	505.844	459.322	401.745	329.054	264.508	176.999	192.082	239.428	179.683	195.39	142.894
386.774	270.214	388.127	258.857	394.159	377.545	297.908	349.562	412.202	355.114	558.724	546.588	397.59	478.351	383.519	506.749	457.598	400.895	328.286	264.196	174.5	192.031	240.893	180.139	193.216	141.015
371.841	270.071	380.345	256.728	388.829	370.449	294.856	345.212	411.577	353.543	555.719	542.679	393.93	474.227	381.57	502.906	453.95	396.799	327.714	263.448	176.656	191.236	241.75	177.684	192.401	140.554
367.384	270.5	378.162	257.005	385.2	368.5	294.005	346.384	410.702	353.286	554.004	541.836	388.12	475.45	375.43	500.735	453.562	394.034	326	262.852	175.123	191.88	239.714	176.203	193.996	139.477
365.854	268.857	376.134	255.196	383.776	366.506	292.307	344.61	412.058	356.263	554.158	542.153	384.83	475.404	374.114	500.088	453.238	394.238	326.536	261.53	174.541	192.178	240.357	177.759	195.375	140.829
370.616	266.786	380.408	256.019	386.665	370.212	293.727	342.473	412.087	355.187	550.259	538.412	387.44	473.5	375.165	498.045	451.981	394.296	324.595	261.704	175.246	191.745	239.893	177.861	194.335	139.513
354.439	268.429	367.655	254.52	378.553	358.75	290.319	343.973	410.885	351.59	552.474	539.405	377.14	472.206	366.684	496.019	449.114	392.924	326.69	259.322	173.639	190.88	241.679	179.975	195.257	139.548
362.085	268.714	374.824	255.933	384.629	365.301	293.078	347.137	411.144	356.267	552.154	540.42	387.11	473.965	373.342	499.428	451.945	395.58	325.994	260.23	174.811	190.367	239.571	180.152	194.87	141.258
364.402	271.071	378.732	256.914	387.547	369.071	294.618	349.356	413.663	354.137	551.908	540.522	390.26	474.17	377.354	500.345	452.983	396.135	328.435	262.683	174.746	190.27	240.5	179.152	192.056	139.931
