# Supplementary material for: A Normalization Framework for Emotional Attention
Source: PLoS Biol. 2016 Nov 21;14(11):e1002578. doi: 10.1371/journal.pbio.1002578 (PMC5117559; doi:10.1371/journal.pbio.1002578)
Supplement: S10 Data — (ZIP) [file pbio.1002578.s010.zip › S10 Data/IndividualSubjectRawData/SUBJECT9/subject9.txt]

<header>
NrOfVOIs: 23
NrOfVTCs: 6
VTC-File-1: 	NrOfVolumes: 194	FileName: "RUN1_3DMCT_LTR_THP0.0150Hz_TAL.vtc"
VTC-File-2: 	NrOfVolumes: 194	FileName: "RUN2_3DMCT_LTR_THP0.0150Hz_TAL.vtc"
VTC-File-3: 	NrOfVolumes: 194	FileName: "RUN3_3DMCT_LTR_THP0.0150Hz_TAL.vtc"
VTC-File-4: 	NrOfVolumes: 194	FileName: "RUN4_3DMCT_LTR_THP0.0150Hz_TAL.vtc"
VTC-File-5: 	NrOfVolumes: 194	FileName: "RUN5_3DMCT_LTR_THP0.0150Hz_TAL.vtc"
VTC-File-6: 	NrOfVolumes: 194	FileName: "RUN6_3DMCT_LTR_THP0.0150Hz_TAL.vtc"
</header>

"Rface" "RNV1" "RDFV1" "RVFV1" "RFV1" "RPPC" "RFEF" "RDLPFC" "Lface" "LDNV1" "LVNV1" "LDFV1" "LVFV1" "LNV1" "LFV1" "LPPC" "LFEF" "LDLPFC" "LPUL" "LAMY" "RAMY" "RMOFC" "LMOFC"
453.34	292.526	344.302	313.605	327.197	470.681	404.35	485.286	386.954	398.802	292.586	353.286	297.163	381.251	309.635	427.864	392.731	414.226	196.014	116.286	127.62	282.934	213.733
448.124	291.705	340.995	312.535	325.136	462.486	404.75	483.857	384.256	395.802	292.103	345.976	296.395	378.667	307.413	416.649	389.059	413.857	194.828	113.714	127.12	281.884	215.792
448.567	289.403	337.07	311.844	323.013	461.821	403.656	488.493	385.374	396.109	289.688	347.977	295.871	378.524	307.45	416.254	393.335	414.396	194.22	115.935	128.447	282.239	214.487
447.144	290.108	337.397	312.894	323.743	459.335	403.906	485.208	384.01	395.331	290.498	345.81	296.394	378.008	307.376	416.34	391.906	413.569	194.426	112.792	125.287	280.997	214.646
448.959	293.223	335.494	313.797	323.404	457.43	404.906	485.493	384.728	396.215	293.705	347.739	298.823	379.276	309.694	415.378	393.222	415.502	196.579	116.792	125.807	281.03	214.542
450.639	289.781	334.962	312.359	322.367	459.592	405.106	484.493	384.4	396.519	289.791	348.62	296.374	378.883	307.985	415.346	393.545	413.802	196.043	116.507	128.367	282.636	215.151
450.959	292.018	336.07	315.154	324.415	458.026	403.606	482.636	385.292	397.003	292.981	352.525	299.054	379.814	310.937	416.001	391.192	413.043	194.957	114.792	127.387	281.824	213.329
451.196	292.621	336.416	313.72	323.769	458.898	402.406	483.493	387.338	398.863	293.964	354.096	299.53	381.529	311.657	416.588	390.306	413.983	195.55	114.507	127.787	283.559	213.794
453.67	291.165	336.265	313.658	323.667	459.928	406.306	486.208	385.733	397.723	291.791	354.477	297.265	380.219	309.979	415.499	391.31	413.411	195.526	116.221	125.647	282.929	213.423
453.052	293.64	339.733	314.875	325.881	459.33	403.656	484.636	387.595	399.43	293.809	353.691	298.707	381.977	310.926	417.558	389.499	411.862	194.722	116.078	125.547	285.332	213.953
449.763	289.224	336.156	311.109	322.199	457.063	401.05	481.143	385.682	395.98	288.828	348	294.844	378.273	306.656	413.832	389.866	411.91	194.885	117.143	129	282.973	214.842
451.103	291.321	335.083	313.267	322.927	457.06	399.9	482	385.528	396.724	291.793	351.452	296.463	379.385	308.683	410.643	388.403	414.038	194.679	113.143	127.52	283.606	211.035
449.546	289.756	331.937	311.415	320.501	455.273	399	479.857	384.036	395.782	290.569	349.333	295.558	378.396	307.508	406.897	386.164	412.729	193.067	113.857	127.1	286.09	212.252
447.588	290.462	327.634	310.275	317.961	453.316	398.4	478.714	383.041	394.635	290.741	347.786	294.993	377.467	306.725	405.145	385.962	410.421	193.359	114.857	125.32	283.093	212.713
447.031	287.647	328.493	310.422	318.423	454.734	401.2	483.714	382.149	393.925	288.103	348.405	294.109	376.439	306.175	408.596	388.706	412.233	194.005	114.571	125.48	282.875	214.416
447.144	288.673	331.117	310.097	319.404	455.649	402.15	482.429	381.015	392.379	289.31	343.429	294.469	375.348	305.349	409.814	388.584	409.767	193.593	115	128.02	281.51	213.183
447.309	288.532	330.415	309.837	318.948	456.522	401.2	480.571	381.651	393.355	289.983	346.048	294.524	376.273	305.974	412.799	388.429	412.684	194.301	114.857	126.86	281.973	213.708
446.423	291.891	332.805	310.833	320.562	455.344	398.7	479.286	384.159	394.645	292.466	344.881	296.374	377.761	307.153	410.749	388.966	412.902	194.057	117.571	126.88	282.487	212.995
447.082	288.967	332.762	312.082	321.239	457.166	400.83	482.629	381.892	393.214	289.447	345.164	296.047	376.068	306.962	410.239	388.258	411.582	194.062	113.943	127.147	284.72	213.025
451.68	288.544	332.611	313.094	321.735	458.154	402.38	484.486	385.667	395.927	289.516	347.949	296.122	378.344	307.64	414.862	389.254	412.62	194.665	114.086	124.347	283.848	212.178
451.814	289.999	335.562	314.09	323.597	460.457	406.08	482.486	388.544	399.453	289.74	353.545	296.007	381.324	308.793	416.817	393.746	413.357	194.947	113.515	126.227	282.484	211.728
451.381	290.877	337.425	314.276	324.526	462.935	401.13	482.343	388.272	400.562	290.757	355.806	296.802	382.418	309.915	419.755	392.666	412.913	195.866	115.658	125.747	284.218	214.03
448.691	291.813	337.528	313.299	324.027	460.738	402.88	484.058	385.846	397.934	292.498	352.806	298.299	380.512	310.412	417.207	391.712	411.537	194.383	114.515	126.487	281.648	213.832
451.175	290.063	337.893	314.047	324.606	459.78	404.93	483.915	386.077	397.265	290.24	351.83	296.496	379.581	308.793	419.764	392.553	413.59	195.56	115.515	126.667	281.326	213.99
452.072	289.306	337.586	313.539	324.187	461.643	405.58	482.058	385.928	397.477	290.016	351.973	296.381	379.72	308.735	419.8	392.536	413.041	195.287	116.229	127.387	283.469	212.926
452.629	293.159	337.459	314.249	324.526	460.667	404.18	483.201	387.964	399.903	293.619	356.306	298.68	382.341	311.486	416.101	390.116	414.116	194.402	113.8	127.787	282.287	212.535
450.536	290.808	335.585	312.822	322.901	456.243	402.15	479	386.215	398.43	290.224	353.524	295.619	380.55	308.487	411.192	388.769	415.09	192.823	116.143	126.86	284.06	211.847
449.722	291.506	332.717	311.612	320.957	455.178	399.3	482.143	385.497	397.758	291.862	352.976	296.02	380.259	308.677	410.292	386.861	412.85	196.732	116	127.04	286.684	215.317
448.557	292.417	332.951	310.725	320.566	455.261	403.6	486.286	384.067	395.406	293.862	348.595	297.17	378.627	308.598	409.587	390.059	411.459	194.775	115.857	127.98	284.501	215.817
448.938	286.878	332.044	309.426	319.441	460.18	402.3	482.571	382.631	394.317	287.586	346.714	294.463	376.681	306.074	419.776	390.424	413.226	193.919	115	126.54	283.97	216.96
449.753	289.814	336.81	312.632	323.337	457.897	399.05	482.571	384.564	395.775	291.19	345.738	296.293	378.493	307.28	411.997	389.076	411.105	194.751	113.714	127.86	277.4	210.614
448.825	293.096	336.888	312.86	323.499	457.285	402.85	482.571	383.692	395.157	293.293	348.262	296.898	378.325	308.312	412.15	387.676	413.165	195.072	114.857	127	279.842	211.297
446.299	290.506	332.995	311.655	321.104	456.035	395.75	477.857	383.641	394.867	290.155	348.405	295.007	377.564	306.873	408.628	385.773	411.098	193.699	116.143	127.64	276.699	209.02
446.351	290.853	330.678	310.031	319.173	454.516	399.9	481.857	383.005	393.993	291.103	344.619	295.259	376.991	306.228	406.994	386.861	410.639	193.78	114.143	126.76	280.922	215.411
445.361	289.218	332.036	310.157	319.844	457.122	402.58	483.902	382.421	393.744	290.026	346.129	295.852	376.605	307.024	411.307	389.851	413.328	194.864	116.634	128.702	282.396	215.397
449.299	291.16	335.246	313.366	323.053	459.629	406.53	484.902	385.405	396.133	292.491	346.962	299.246	379.007	309.85	416.588	391.372	413.598	195.242	116.777	128.622	281.93	214.486
453.021	291.25	338.646	315.533	325.766	463.308	404.53	486.188	387.436	399.41	291.922	352.629	298.75	381.648	310.723	421.077	392.17	414.786	196.472	115.777	127.262	281.345	213.011
449.99	290.468	340.597	313.455	325.472	463.112	403.53	482.902	384.687	397.761	289.836	352.581	296.423	379.927	308.903	420.62	391.46	415.132	194.501	113.777	127.762	279.467	211.897
447.856	289.5	337.138	312.486	323.401	459.363	400.38	483.045	382.021	394.765	290.284	348.7	296.164	377.5	307.839	416.337	388.969	412.298	195.18	112.92	126.342	281.354	210.763
450.082	290.903	330.587	313.494	321.062	458.774	401.23	484.902	383.01	394.727	291.526	348.271	296.852	377.674	308.278	415.101	391.536	414.238	194.86	117.634	129.362	280.679	213.031
452.649	290.621	332.153	313.513	321.766	459.283	402.58	485.474	384.538	396.731	291.664	349.724	297.26	379.369	308.918	417.089	390.196	413.817	195.07	116.777	124.782	283.936	214.308
451.309	291.057	333.631	312.777	322.01	457.85	402.68	483.759	383.785	396.56	291.474	353.462	296.967	379.195	309.522	417.015	390.494	413.681	194.065	116.491	127.802	283.333	214.026
449.763	291.192	332.376	311.624	320.812	454.512	400.2	481.571	384.062	395.498	291.586	349.619	296.129	378.328	308.016	408.286	388.298	411.97	193.876	115.143	125.58	285.812	214.183
449.031	290.474	333.517	310.996	320.968	459.712	402.35	480.714	384.856	396.546	291.293	349.095	296.626	379.154	308.286	409.717	390.87	411.857	194.727	113.571	125.96	286.239	211.842
448.794	292.301	334.478	311.275	321.549	459.321	400.65	484.429	385.062	396.437	293.103	349.69	297.925	379.362	309.429	412.64	390.021	412.068	193.679	113.286	126.8	286.227	214.317
447.361	288.429	333.805	309.372	320.19	457.216	400.65	481.286	384.708	395.406	288.638	347.667	294.088	377.764	305.995	413.313	387.42	411.91	192.421	116.143	129.32	284.949	213.421
447.948	289.756	328.532	311.461	319.019	456.399	400.15	479.571	383.651	394.58	290.466	348.619	295.122	377.376	307.011	410.336	386.059	412.256	192.416	114	124.86	281.403	210.361
447.66	288.378	329.244	311.876	319.566	452.91	403.2	484	383.605	394.461	288.81	344.762	294.197	377.003	305.434	409.245	386.521	410.684	193.785	115.571	126.1	281.224	214.282
446.072	288.179	329.785	310.988	319.311	455.368	401.8	480.429	383.744	393.84	288.569	345.952	293.912	376.444	305.476	408.044	391.429	412.594	194.115	115.857	127.88	283.621	213.337
449.577	290.147	332.273	314.298	322.257	458.775	402.65	484.571	386.487	397.782	291.172	347.667	296.163	380.165	307.608	412.386	389.937	411.925	196.081	114.143	128.48	282.203	211.777
454.186	295.3	343.644	317.356	328.996	462.766	404.038	486.623	389.831	402.976	295.077	355.12	300.522	385.146	312.655	420.403	390.864	414.586	196.617	119.634	127.616	284.601	214.618
454.433	294.62	344.619	315.081	328.16	462.834	402.188	485.765	389.99	403.163	294.181	360.382	298.958	385.155	312.607	420.634	390.104	413.218	196.473	118.92	127.316	286.98	216.044
451.701	292.576	341.088	315.628	326.901	460.546	402.988	482.194	388.097	400.935	292.474	356.358	298.243	383.012	311.157	418.843	392.558	413.158	195.353	117.063	129.616	283.714	215.098
449.402	288.338	335.327	312.732	322.737	459.826	401.288	483.908	384.251	396.672	288.095	351.786	294.481	378.73	307.215	415.105	390.7	413.436	194.961	116.206	127.036	280.171	212.885
451.495	290.402	335.649	314.597	323.918	459.528	404.038	482.623	385.431	397.542	291.164	352.12	296.822	379.964	309.11	416.044	389.272	413.669	194.076	113.063	128.456	279.944	210.469
450.536	289.511	335.585	314.011	323.564	460.579	398.888	481.623	385.267	397.86	290.129	352.12	296.386	380.058	308.771	417.271	387.419	411.218	195.234	114.491	126.116	279.422	209.256
452.784	290.39	335.815	314.271	323.81	461.132	400.638	481.48	385.179	397.747	291.526	352.001	297.393	380.195	309.528	416.159	388.868	413.571	195.951	116.206	129.336	281.601	213.87
453.392	292.537	339.093	314.089	325.16	462.686	404.288	483.194	387.615	398.638	292.991	351.405	298.856	381.18	310.533	416.35	392.978	414.774	196.076	116.206	127.376	285.105	215.964
450.897	293.071	337.966	311.868	323.423	458.399	401.25	478.857	385.154	397.294	294.069	349.429	297.816	380.236	309.286	414.973	390.971	413.421	194.656	115.571	126.64	283.361	213.752
448.629	291.333	336.741	310.775	322.272	458.018	401.4	480.571	384.431	396.758	292	352.452	296.939	379.447	309.275	413.103	387.58	413.992	194.823	115.286	127.46	281.872	211.733
444.175	288.231	331.395	308.415	318.59	454.478	400.35	481.286	382.656	393.85	288.31	348.262	294.061	376.41	306.106	411.032	386.34	412.293	193.799	110.571	124.84	280.233	212.658
446.608	287.09	327.312	308.988	317.102	452.399	401.15	482.143	381.164	391.215	288.241	342.905	294.354	374.199	305.143	409.035	387.029	411.654	193.914	114.571	126.7	280.827	213.248
445.773	291.891	329.483	311.155	319.27	454.804	401	479.143	380.426	392.249	292.914	345.786	296.707	375.835	307.614	408.183	388.088	411.331	194.488	115.429	126.1	281.298	211.876
445.536	289.801	329.951	308.891	318.216	456.296	398.85	479.714	379.185	390.201	290.724	343.262	295.122	373.764	305.82	410.54	388.597	413.331	194.923	114	126.28	279.155	212.683
443.969	289.679	328.668	309.136	317.784	455.988	402.25	483.571	381.272	390.939	291.224	341.238	296.116	374.462	306.143	411.354	389.525	410.827	192.746	115.857	127.46	280.176	214.347
444.866	288.846	328.063	310.345	318.19	455.729	399.75	479.857	381.897	392.792	289.034	344.714	294.204	375.647	305.429	408.628	387.882	411.624	192.043	113.857	126.54	280.018	212.762
447.526	289.025	329.477	309.624	318.414	454.45	402.556	485.715	381.815	392.112	290.359	344.146	295.932	375.298	306.647	410.234	393.47	412.977	193.243	116.862	126.403	282.835	214.602
450.443	289.217	333.492	312.992	322.069	457.433	405.406	489.572	386.292	396.672	289.721	348.479	296.654	378.999	308.171	416.302	392.995	412.894	194.669	117.72	127.883	282.414	215.919
454.402	290.493	341.541	315.477	327.017	460.877	405.756	487.858	390.333	401.402	290.79	354.217	297.375	383.125	310.007	421.718	393.709	412.3	194.889	117.148	127.043	283.724	216.429
453.485	291.775	342.833	314.275	326.92	461.689	405.606	484.858	388.015	399.201	292.239	355.027	297.796	381.526	310.515	421.682	393.26	413.195	196.64	115.72	127.563	286.312	216.335
452.216	290.185	337.365	311.667	323.045	459.992	402.956	485.572	386.846	398.358	289.446	352.027	294.926	380.361	307.615	415.735	390.735	413.999	194.789	113.434	127.023	286.139	213.107
450.505	288.967	333.311	312.093	321.488	458.178	405.606	484.001	384.974	395.764	289.118	350.384	294.531	378.142	306.943	413.355	389.054	413.503	194.889	112.291	128.183	285.035	213.627
450.278	287.64	332.897	310.919	320.65	459.02	405.406	482.572	385.446	396.136	287.704	350.36	293.334	378.219	306.007	413.101	388.747	412.022	193.836	114.577	126.623	288.808	214.825
450.546	288.448	331.989	312.76	321.274	459.292	401.856	483.858	384.815	396.73	288.652	349.884	294.694	378.871	306.959	412.662	390.121	412.097	194.339	115.577	126.583	287.309	215.038
451.887	290.301	333.117	312.752	321.769	458.925	402.85	484.143	385.723	397.584	290.603	349.952	296.218	379.906	308.159	411.941	388.71	413.301	195.268	112.571	126.14	286.179	214.842
452.402	290.571	334.434	312.876	322.421	458.394	400.5	482.429	386.164	397.799	290.81	351.548	295.483	380.12	307.942	410.944	389.349	412.812	195.292	117.286	126.42	284.89	211.238
449.485	295.064	335.522	314.047	323.555	456.285	400.6	482.571	387.062	398.427	296.155	351.31	299.612	381.527	311.101	410.853	386.874	412.857	193.66	115.286	127	284.898	215.837
448	295.34	333.971	312.624	322.076	453.559	401.95	479.429	385.328	396.553	296.379	351.095	299.721	380	311.138	407.292	387.357	413	194.282	117.571	127.56	283.973	212.139
447.67	293.942	330.512	312.353	320.393	453.875	401.5	479.143	385.159	395.502	294.724	349.881	299.136	378.849	310.413	408.012	388.324	412.902	193.321	114.571	129.14	283.624	211.926
448.392	286.622	332.073	311.977	320.875	455.068	400.6	481	383.8	395.379	287.345	348.595	293.973	377.527	306.111	415.027	390.592	409.714	195.129	115	126.18	278.642	211.015
451.856	288.346	338.683	314.05	324.957	460.807	400.55	481.286	385.318	396.512	289.172	346.905	295.878	378.775	307.217	418.667	394.008	414.955	197.1	116.286	127.84	282.615	211.653
449.711	290.622	339.259	311.283	323.67	461.812	399.45	480.286	384.877	396.799	290.552	350.071	294.592	379.242	306.921	417.578	393.088	413.564	195.292	114.571	126.3	281.621	214.188
446.588	289.58	334.085	310.156	320.751	458.073	399.855	480.858	381.651	391.75	289.098	346.58	294.246	374.787	305.876	411.735	390.413	411.228	192.813	112.864	126.163	281.648	214.443
447.598	287.503	329.495	310.04	318.654	453.532	403.205	481.572	383.338	392.542	287.856	346.033	293.464	375.243	305.146	410.145	390.27	411.431	193.541	116.436	126.523	281.546	215.334
450.691	287.535	330.812	310.749	319.632	454.732	404.955	481.001	385.297	395.279	288.201	347.366	294.165	377.585	305.988	412.006	389.98	411.461	194.129	115.436	127.363	281.421	213.418
450.814	288.233	332.037	313.617	321.773	457.113	404.105	481.001	385.528	397.013	288.908	350.461	295.852	379.149	307.988	413.398	390.009	412.814	195.565	117.579	125.943	283.627	214.151
451.423	289.823	338.119	313.962	324.658	459.765	404.455	483.572	385.277	397.423	290.856	352.7	297.172	379.813	309.511	415.826	390.493	413.762	194.249	114.864	126.523	285.898	215.725
449.773	290.259	338.251	312.354	323.82	458.881	401.455	484.287	384.846	396.928	290.46	351.914	296.464	379.334	308.786	416.304	388.593	414.356	193.191	115.436	127.483	287.782	216.889
449.763	291.624	337.939	313.067	324.079	459.988	402.355	483.429	385.333	396.76	292.063	351.271	297.138	379.459	309.167	414.363	391.182	414.235	194.512	113.436	125.643	286.173	215.75
449.474	292.265	335.568	311.52	322.168	457.429	405.105	487.429	386.431	396.948	293.287	350.819	298.382	379.818	310.035	414.552	392.346	412.987	194.919	115.293	125.943	285.68	216.295
453.103	289.859	334.683	312.291	322.205	457.551	403.3	485.286	387.99	399.737	290.448	351.738	295.932	381.678	308.333	414.684	389.983	411.992	197.249	116	127.38	282.758	214.837
452.041	289.013	337.371	311.116	322.741	457.825	402.35	483.143	387.349	398.727	288.862	350.238	294.728	380.573	307.064	415.496	390.63	413.135	194.957	117.571	127.06	282.591	214.272
445.588	292.769	336.146	310.132	321.65	457.113	400.2	480.143	383.682	394.543	292.241	348.071	296.32	377.638	307.82	411.625	385.933	412.376	193.847	114.286	126.28	280.8	211.119
444.134	290.756	328.966	308.74	317.695	454.722	399.3	478.857	381.272	392.177	291.276	348.238	295.558	375.504	307.265	408.006	384.071	410.053	193.134	113.286	128.54	279.155	212.757
446.031	287.468	323.912	308.101	315.102	453.065	400.55	481.286	380.708	390.949	289.241	344.524	294.156	374.142	305.349	405.959	388.118	412.12	192.751	117.286	126.64	282.039	212.584
446.196	289.391	325.678	310.147	317.024	455.017	400.25	479.571	381.585	391.679	290.362	343.69	295.707	374.937	306.37	406.274	390.176	412.692	193.043	114.714	126.06	283.564	211.985
450.629	290.558	330.405	312.845	320.62	458.098	402.25	484.286	384.015	396.263	291.707	346.929	297.102	378.986	308.175	414.342	390.807	411.519	196.895	116	127.44	279.275	213.327
448.392	289.923	334.561	311.5	321.711	458.138	403.8	483.857	381.964	393.727	290.224	346.31	295.837	376.624	307.053	415.546	390.668	412.444	194.713	116.143	128.6	285.188	214.535
450	291.254	333.923	313.421	322.498	458.719	404.627	483.722	381.462	392.322	291.323	347.98	296.526	375.633	307.961	416.143	389.363	412.158	192.867	112.44	128.729	283.465	213.564
450.938	289.747	333.572	311.18	321.095	459.237	404.277	484.294	383.374	394.851	290.288	349.314	295.771	377.573	307.67	415.261	390.317	413.06	194.628	112.154	125.989	281.515	212.574
452.866	293.081	336.133	313.266	323.39	461.11	403.627	484.151	387.067	397.393	293.961	349.671	298.247	380.302	309.675	418.576	392.77	413.887	196.011	113.583	126.829	282.286	214.425
451.959	291.773	340.499	314.475	325.997	461.756	404.827	485.436	389.108	399.195	291.978	351.195	297.819	381.479	309.681	417.116	392.577	414.181	195.078	116.583	127.929	284.874	216.064
450.289	289.657	338.611	312.103	323.84	458.972	404.327	485.722	388.01	399.008	289.219	350.933	294.179	380.866	306.792	414.93	391.321	413.579	193.972	117.154	127.989	286.602	215.069
448.103	288.766	336.738	312.51	323.237	455.465	403.077	481.722	386.405	397.776	289.512	351.885	295.751	379.886	308.226	412.532	389.581	413.068	193.398	114.583	124.969	283.106	214.866
450.443	286.222	334.016	312.006	321.751	457.511	403.327	483.579	385.738	397.011	286.737	349.98	293.105	378.789	305.744	413.104	390.069	413.887	196.374	114.583	126.409	280.802	212.475
452.639	287.952	336.089	313.459	323.479	460.543	401.677	484.008	387.456	398.428	288.306	351.933	294.73	380.231	307.443	414.47	393.035	413.684	195.977	115.583	128.089	285.038	214.42
453.649	290.135	334.824	312.283	322.263	457.298	398	482.857	384.215	396.683	290.586	351.167	295.592	379.151	307.942	413.475	387.462	412.331	194.23	115	125.44	285.925	214.243
451.773	290.321	332.585	311.767	320.985	453.87	402.6	479.286	383.897	395.829	290.534	350.81	295.592	378.43	307.862	410.186	389.042	412.602	194.732	114.143	125.9	286.591	212.668
449.464	290.09	331.859	312.795	321.235	454.436	402.55	481.857	385.267	396.003	290.224	348.048	295.918	378.524	307.503	406.457	390.21	411.143	193.067	117.571	127.78	284.409	213.411
445.175	290.218	330.512	310.705	319.475	455.917	397	481.286	382.744	393.935	290.948	347.667	295.878	376.917	307.386	406.926	387.609	410.526	194.115	116.143	126.82	283.91	213.193
444.649	288.218	326.756	309.341	317.052	454.033	402.55	482.571	382.646	393.433	289.069	346.786	294.197	376.188	305.884	409.956	389.727	412.925	193.565	115.286	126.86	283.815	213.955
446.608	289.205	328.629	310.016	318.257	453.641	400.05	480.714	383.036	393.628	290.603	345.548	295.388	376.604	306.534	407.867	391.857	413.301	193.024	114.143	125.42	282.445	214.51
444.732	289.647	331.029	311.07	319.907	454.938	399.85	479.143	383.426	393.843	291.552	345.857	296.701	376.94	307.624	408.844	387.105	410.737	193.718	114.857	126.26	280.657	212.104
448.464	291.699	332.551	312.93	321.618	457.296	403.6	484.571	384.667	395.683	292.983	347.667	297.503	378.712	308.651	412.233	387.966	411.579	193.077	118.143	126.48	284.116	214.871
448.99	291.411	336.331	314.499	324.166	461.268	406.376	486.009	386.41	396.749	292.387	350.077	299.052	379.503	310.392	421.301	393.975	413.141	195.19	118.588	127.963	289.07	217.531
454.309	293.078	343.385	315.15	327.652	463.389	402.826	484.295	388.641	399.667	292.025	354.792	297.508	381.879	310.238	430.844	393.223	414.479	197.17	114.588	127.823	282.093	213.432
454.959	291.642	345.121	315.03	328.354	463.373	405.526	481.58	387.826	399.428	290.818	354.482	296.243	381.48	309.185	424.664	391.933	413.825	195.692	114.159	128.503	288.144	216.665
453.103	293.892	342.37	315.084	327.166	461.195	404.176	483.152	387.703	399.421	293.387	354.435	298.011	381.899	310.55	418.198	390.689	413.6	195.926	115.016	127.083	279.622	213.591
453.99	292.558	339.311	312.414	324.323	457.99	399.776	482.152	385.938	397.728	292.594	353.839	297.739	380.355	310.206	413.525	387.82	412.773	194.769	113.731	125.623	281.44	215.977
449.443	293.949	334.936	310.929	321.559	457.85	404.126	479.723	383.595	394.233	294.232	348.22	298.141	377.708	309.27	411.265	391.866	412.284	194.644	116.588	127.403	284.559	215.363
448.155	288.379	332.302	310.115	319.939	457.557	404.926	483.723	383.723	394.762	288.68	346.863	295.032	377.233	306.55	409.923	390.546	415.028	194.687	114.731	126.583	283.514	213.091
450.598	287.315	332.307	310.677	320.254	457.877	403.076	482.723	382.031	393.141	288.301	345.506	294.515	375.817	305.847	408.265	389.004	412.818	193.989	110.159	127.963	281.667	210.843
451.536	290.173	329.38	311.484	319.408	456.176	397.5	482.429	384.651	396.751	290.983	348.881	295.361	379.273	307.254	410.519	386.592	412.158	194.44	115.286	125.12	283.764	214.356
449.361	288.968	331.263	311.016	319.981	453.754	400.95	481.571	384.723	396.526	289.31	351.333	294.898	378.809	307.439	407.245	386.567	413.075	194.187	116.571	126.74	286.012	214.802
446.289	288.917	330.615	308.12	318.08	452.446	400.6	480.429	383.482	394.307	289.966	348.714	295.109	377.066	307.021	406.127	385.979	411.436	193.919	115.571	127.14	282.03	211.193
444.082	288.333	328.268	307.601	316.752	453.514	400.9	480.857	381.579	392.198	289.569	344.738	294.265	375.239	305.481	409.472	387.126	408.97	194.12	113	127.4	278.301	211.46
442.113	287.263	325.712	308.221	315.965	454.767	403.85	479	380.41	390	288.086	342.071	293.707	373.16	304.455	409.218	391.538	413.421	194.167	115.286	126.78	281.839	214.366
444.32	284.224	325.517	307.488	315.471	455.386	401	480.286	381.779	392.092	285.034	343.524	290.796	374.402	302.513	407.31	390.676	412.421	193.134	114.143	124.86	281.836	211.916
447.103	286.583	326.961	311.43	318.307	456.106	402.35	485.143	382.846	392.853	287.897	342.857	293.796	375.51	304.698	411.36	390.979	411.398	192.88	114	126.82	279.078	211.139
450.835	288.615	332.371	313.709	321.972	458.148	404.05	485.857	387.862	399.287	289.672	349.833	295.986	381.174	307.952	416.363	391.445	412.541	194.569	116.286	126.56	283.272	215.624
453.794	294.271	341.947	318.719	329.003	462.902	406.042	487.198	388.821	402.24	294.317	357.202	300.582	384.407	313.165	422.422	392.344	413.37	195.645	118.509	128.681	284.143	215.194
454.526	293.611	346.577	316.939	330.061	462.44	400.192	483.912	386.892	399.739	293.593	357.107	298.923	382.199	311.852	422.764	389.504	413.543	194.669	114.224	128.801	284.044	213.724
452.454	294.162	340.269	315.346	326.381	461.892	400.592	484.627	387.195	400.104	294.093	355.631	298.48	382.587	311.18	419.351	387.647	413.431	196.195	114.795	128.401	282.558	211.595
452.639	293.829	337.479	314.036	324.415	461.716	401.542	484.198	385.128	398.302	294.558	354.321	299.283	381.159	311.514	416.147	387.798	415.28	194.674	117.224	128.241	283.659	214.773
449.732	294.22	334.738	313.719	323.024	462.228	403.842	485.198	384.687	396.742	295.524	350.202	300.753	380.017	311.741	416.522	391.995	412.882	196.282	117.224	129.721	283.197	213.684
448.959	289.964	335.099	312.207	322.342	461.28	405.592	483.912	383.805	396.08	289.524	349.678	295.861	378.473	307.821	415.914	391.899	413.551	194.483	113.367	127.181	283.632	212.689
447.144	286.239	334.669	311.064	321.515	460.019	399.092	483.912	383.128	395.582	286.644	348.012	293.63	377.581	305.715	413.92	390.672	412.671	194.425	113.938	126.661	279.032	210.461
452.278	287.637	335.455	312.998	322.94	459.782	400.892	483.341	385.954	397.735	288.179	348.297	294.358	379.632	306.344	417.368	391.205	415.498	195.779	116.509	128.061	278.146	212.263
453.495	291.308	336.79	313.419	323.767	457.96	401.9	481.143	386.815	398.41	291.345	351.476	296.061	380.718	308.376	415.109	390.286	413.293	194.943	117	126.62	282.585	215.337
452.495	295.865	339.215	315.578	326.043	459.294	401	483.571	388.328	400.396	295.862	355.214	299.741	383.122	312.069	415.08	388.193	413.316	194.751	116.857	127.72	285.093	211.347
448.577	296.128	339.717	314.128	325.458	456.206	400.55	479.571	387.031	398.898	296.741	352.786	300.878	382.017	312.413	411.723	387.328	412.421	195.727	115.286	126.82	281.848	212.124
446.392	291.346	333.82	309.977	320.533	455.301	399.05	481.571	382.549	393.406	291.897	343.952	296.15	376.632	306.772	410.112	386.681	410.895	194.842	114.571	125.22	281.34	214.079
443.01	283.949	326.78	305.182	314.745	453.985	405.8	479.714	379.385	388.754	284.5	339.048	290.939	371.527	301.63	409.976	391.076	411.195	192.756	116.286	126.64	285.493	214.069
445.639	286.096	327.117	310	317.579	454.434	402.6	481.286	379.615	390.14	287.259	342.81	292.932	373.14	304.016	410.69	393.529	412.887	191.134	115.143	126.02	281.361	211.787
450.732	290.096	330.688	313.942	321.356	458.807	401.85	483.857	385.4	396.396	290.121	348.929	295.442	378.835	307.328	413.982	390.803	410.94	194.632	113.143	125.34	284.37	214.248
454.186	293.365	337.971	315.57	325.488	456.945	402.45	484.714	387.374	399.744	293.603	353.476	299.02	382.205	311.122	413.56	386.744	410.286	195.474	117.286	127.72	285.43	216.149
451.227	293.446	340.13	314.212	325.688	458.327	401.637	480.195	382.938	396.566	293.685	352.839	298.774	379.566	310.789	415.5	387.397	413.462	194.468	119.232	127.81	285.257	215.267
446.845	291.895	333.135	313.119	321.982	458.263	402.337	483.624	382.467	394.893	292.909	351.03	297.781	378.042	309.614	413.155	388.095	414.68	194.157	115.803	128.73	284.642	212.965
446.165	290.895	331.667	312.065	320.744	460.041	398.637	480.909	386.221	397.77	291.995	352.792	296.768	380.293	309.218	415.323	386.204	412.733	193.31	114.232	126.85	279.777	212.054
447.742	292.901	331.618	312.731	321.094	460.202	401.437	481.624	384.364	396.074	294.564	348.268	299.244	379.301	310.138	414.836	388.927	412.913	194.578	114.089	127.91	283.371	213.416
449.443	289.074	333.565	312.817	322.003	461.856	403.287	483.909	387.067	398.501	289.633	349.601	296.509	380.512	308.307	413.925	391.965	414.327	195.54	117.66	128.27	284.132	214.178
453.938	289.702	339.857	315.332	326.191	462.743	404.287	485.624	389.672	402.627	291.047	355.458	297.557	384.19	310.424	416.122	393.616	416.274	197.243	116.517	128.67	285.502	215.351
454.186	290.202	341.808	313.545	326.06	460.243	402.887	483.624	389.979	401.907	289.53	355.863	295.842	383.338	309.181	418.718	391.591	415.695	197.358	117.66	128.47	282.323	212.134
451.753	291.093	338.965	313.119	324.563	458.36	402.837	481.338	386.744	398.501	290.53	354.244	296.747	380.66	309.524	416.642	391.334	412.372	195.698	116.232	128.33	282.311	212.569
450.227	290.179	333.824	310.655	320.914	455.892	403.25	481	385.349	397.089	289.845	352.071	294.395	379.368	307.212	411.289	388.147	413	196.201	113.857	124.84	281.394	210.589
450.907	289.365	331.761	310.822	320.093	458.715	399.9	481.857	384.103	395.908	289.431	349.952	294.986	378.313	307.201	410.386	386.307	411.271	193.756	113.571	125.08	279.113	210.559
453.392	290.628	331.346	312.512	320.851	458.458	400.55	484.429	382.877	395.543	290.793	348.357	296.082	378.234	307.698	411.953	386.714	409.586	194.483	112.286	126.22	276.475	213.015
447.289	287.5	331.795	309.209	319.21	457.265	404.8	482.429	381.533	393.498	288.414	345.262	293.558	376.134	305.048	409.569	388.21	410.12	192.153	114.571	127.42	279.77	213.317
445.103	286.667	328.863	309.504	318.076	456.817	401.1	480.571	379.805	391.324	288	344.238	293.34	374.251	304.651	409.097	388.424	411.88	192.569	114	125.8	278.09	211.292
447.608	290.141	330.068	311.981	319.989	456.938	399.8	483.714	382.226	393	291.293	344.167	296.633	376.194	307.196	412.959	388.803	413.045	194.115	113.286	126.18	282.215	213.668
448.464	292.359	334.4	312.446	322.166	458.481	401.7	483.857	382.954	393.546	293.207	345.405	298.17	376.966	308.667	415.209	391.895	414.203	194.574	115.143	127.66	287.69	217
446.351	292.827	335.312	310.465	321.467	457.058	402.5	480.857	381.954	393.307	294.121	347.905	298.272	376.917	309.302	415.472	391.912	413.098	194.455	111.571	126.66	282.472	212.02
444.866	291.967	331.8	311.63	320.561	456.743	400.296	483.632	381.272	392.34	292.567	345.674	297.503	375.853	308.208	416.612	393.032	413.576	193.895	115.217	128.826	279.884	214.049
450.485	289.665	335.298	313.169	322.967	459.277	400.596	483.489	385.733	396.268	289.826	348.316	295.871	378.679	307.525	418.453	390.96	411.538	195.196	115.503	127.306	281.233	214.42
454	290.358	338.42	315.208	325.486	459.275	404.996	481.918	388.308	399.651	290.619	353.364	297.238	381.634	309.71	422.362	390.918	412.433	197.067	117.931	127.346	282.529	213.445
454.134	291.524	340.22	314.437	325.853	458.3	404.446	484.489	389.323	401.521	291.222	356.745	297.15	383.295	310.393	417.875	389.893	413.433	196.909	117.646	128.186	286.582	213.999
450.68	290.659	338.356	313.033	324.246	457.214	401.796	483.061	385.8	397.709	290.774	354.269	295.694	380.038	308.71	412.456	387.931	412.215	194.866	115.074	127.366	281.711	210.326
450.072	290.672	334.439	313.63	322.844	457.57	403.896	486.775	385.159	397.391	290.757	352.531	296.456	379.771	308.917	412.359	387.931	412.38	193.866	115.074	125.246	281.353	211.791
450.01	289.96	335.151	313.084	322.855	460.61	401.596	485.204	386.492	397.971	289.998	351.412	296.116	380.13	308.403	410.603	388.721	413.064	193.775	116.217	125.286	286.896	215.796
450.928	290.665	333.741	314.627	323.091	461.696	401.496	480.775	386.472	397.825	291.895	351.864	297.231	380.32	309.372	413.574	390.045	413.711	194	116.074	127.586	285.105	213.761
449.588	291.917	337.473	311.822	323.179	457.136	399.75	479.429	386.39	398.157	292.638	349.667	297.299	380.721	308.936	410.608	389.218	413.15	194.292	116	126.26	280.642	211.624
446	292.397	336.654	310.225	321.927	455.384	401.1	482.714	384.215	395.911	293.517	347.476	297.823	378.991	308.857	410.909	390.05	412.271	195.799	115	127.3	282.642	212.936
444.701	288.346	331.454	308.86	318.864	456.923	402	481.286	383.328	393.71	289.19	344.024	294.918	376.439	305.831	412.071	390.437	412.857	193.77	114.143	124.9	285.093	215.752
445.247	288.763	331.205	310.806	319.838	457.484	405.3	482.429	383.872	395.058	289.017	345.81	294.694	377.536	306.053	408.413	391.824	411.534	193.656	115.429	126.72	285.054	214.198
449.907	287.391	331.624	310.601	319.909	456.674	400.15	481.714	382.318	392.669	288.172	346.333	293.612	375.402	305.328	412.28	388.176	412.526	194.014	115.714	126.72	281.134	214.223
448	287.071	327.79	311.407	318.661	454.637	401.35	481.714	382.867	393.86	287.776	345.333	293.898	376.33	305.328	412.351	389.66	412.677	193.909	116.286	127.18	283.334	215.015
451.144	292.09	333.415	314.806	323.045	457.687	405.2	483.571	385.979	397.594	292.241	350.619	297.231	380.185	309.095	413.215	389.378	412.699	195.589	115.857	128.54	283.997	213.777
450.918	290.615	335.517	313.167	323.063	457.537	403.9	482.286	385.154	397.055	290.5	348.476	296.259	379.447	307.862	414.749	388.597	411.241	193.952	114.857	124.54	282.606	213.584
448.278	288.185	330.396	311.687	319.971	459.466	405.002	482.634	381.164	392.901	288.464	348.867	295.007	375.643	306.975	414.488	392.316	411.836	193.187	114.366	126.902	284.225	214.347
451.082	288.89	331.835	313.935	321.861	460.213	402.452	484.348	384.754	396.297	289.257	350.438	295.136	378.609	307.425	417.196	393.678	413.716	194.254	116.794	127.642	283.404	214.951
453.196	293.217	336.923	314.826	324.611	461.322	401.952	482.777	388.523	400.703	293.688	356.534	298.007	383.019	311.012	419.816	390.846	413.971	196.732	114.937	128.222	283.201	212.99
455.67	297.915	343.386	316.218	328.248	461.956	403.002	481.777	390.267	402.341	298.447	361.081	302.388	385.173	315.43	421.123	391.19	413.723	196.981	111.794	128.842	282.136	210.985
451.485	297.742	342.289	313.462	326.226	460.511	399.052	481.491	385.697	399.157	298.153	357.558	301.49	382.467	313.949	415.621	389.976	412.377	196.143	112.794	126.782	283.879	211.134
450.773	292.588	338.186	311.807	323.487	460.054	401.052	479.491	384.108	396.17	292.55	351.462	297.802	379.048	309.726	413.707	388.148	414.836	194.842	117.509	125.982	282.294	212.857
451.278	288.909	333.879	311.036	321.151	457.618	401.652	482.634	385.482	396.235	289.291	349.319	295.748	378.564	307.652	411.671	388.69	412.34	195.397	116.509	126.042	283.201	214.629
451.546	288.813	334.567	311.016	321.444	457.475	403.102	482.491	385.251	395.641	289.033	349.2	295.51	378.025	307.441	408.881	388.879	413.941	194.426	114.509	127.142	282.757	211.975
449.608	287.41	331.41	309.791	319.363	454.146	400.2	482.429	382.574	394.43	287.948	347.524	293.639	376.835	305.614	407.95	386.996	412.752	194.187	113.286	125.26	280.072	211.51
449.577	288.122	332.346	312.182	321.11	456.559	401.4	483.857	385.831	397.891	288.81	348.548	294.544	379.866	306.545	411.699	389.571	412.226	195.498	115.286	126.22	278.69	212.495
448.155	290.301	338.049	312.357	323.732	457.579	401	483.143	386.138	397.304	291.172	348.405	296.735	379.766	308.217	412.466	387.361	411.767	194.833	114.286	127.18	283.361	215.777
445.825	289.75	334.532	311.64	321.775	455.928	401.75	481.857	382.256	393.515	289.966	346.214	295.429	376.405	306.714	414.112	388.895	412.534	192.9	115.286	126.82	283.579	214.228
445.237	284.763	329.366	308.178	317.559	453.804	400.6	481	379.544	390.679	285.276	344.31	290.891	373.262	302.762	412.507	388.929	410.571	192.273	112.429	127.66	280.182	211.228
446.969	287.897	327.507	310.469	318.013	454.527	402.9	484.286	382.169	392.321	288.862	343.762	294.218	375.225	305.228	411.684	388.878	410.654	193.598	115	125.82	278.09	212.965
447.536	290.026	330.537	311.891	320.147	455.927	404.35	484	385.949	396.242	291.224	344.5	296.551	378.889	307.206	414.147	388.487	410.474	194.33	115.571	127.18	282.322	215.817
445.155	287.596	332.141	310.988	320.354	458.699	403.65	481.143	383.974	394.573	288.828	346.452	294.585	377.1	306.111	413.142	390.613	412.008	194.043	113.143	126.16	282.304	211.965
452.897	296.263	348.146	315.806	330.125	472.905	404.45	476.857	388.964	400.505	296.362	355.333	301.551	383.296	313.503	443.263	394.265	410.895	194.895	114	125.72	272.567	207.752
448.103	294.071	343.171	310.674	325.063	462.381	403.6	474.714	385.979	396.225	293.414	347.833	298.054	379.236	309.116	431.201	389.794	408.82	195.909	114.857	124.46	267.128	205.559
446.454	291.503	339.304	309.47	322.68	462.095	403.676	472.991	381.349	391.103	291.231	342.125	296.91	374.599	306.958	424.185	391.648	410.881	195.014	112.723	125.138	270.025	210.279
446.392	287.215	334.406	308.776	320.124	459.218	405.876	469.848	381.656	390.031	286.662	338.149	293.89	372.949	303.725	422.317	391.866	409.656	194.029	112.294	125.438	270.813	209.596
447.784	289.144	336.397	312.656	323.168	459.322	404.726	473.419	386.236	395.314	288.972	342.958	296.101	377.741	306.513	423.459	389.698	409.378	194.789	113.008	125.218	268.142	207.126
451.041	290.324	341.528	313.563	325.945	462.057	405.376	472.991	386.164	395.526	290.524	345.53	297.897	378.175	308.482	423.421	388.992	409.957	195.928	111.437	124.518	268.21	206.096
450.938	287.862	340.792	310.319	323.811	459.39	403.376	474.134	384.754	394.038	287.403	343.149	294.761	376.417	305.513	423.574	386.757	409.693	194.675	110.723	125.998	269.112	206.185
450.289	289.093	337.182	310.063	322.07	458.057	402.376	473.705	381.826	391.154	289.369	341.268	296.203	374.334	306.217	421.332	386.984	408.257	193.588	111.294	124.878	270.963	209.418
450.052	290.945	336.094	312.051	322.697	458.508	405.976	475.705	382.641	390.587	290.8	337.649	297.55	374.098	306.46	423.081	388.379	409.46	194.895	113.865	125.358	274.348	210.537
446.897	287.977	334.275	309.265	320.338	459.248	402.826	473.277	380.99	389.338	288.455	338.125	295.148	372.667	304.698	420.208	386.736	408.453	192.024	110.294	125.258	271.945	208.309
447.711	286.25	333.098	308.364	319.315	455.135	403.2	472	381.472	389.863	287	335.071	293.054	372.866	302.392	418.277	387.597	408.203	192.512	109.286	125.06	269.752	207.272
449.01	287.391	336.298	310.814	322.097	455.095	404.6	475.857	384.354	393.846	288.586	338.667	295.088	376.453	304.772	421.513	388.513	407.85	193.139	109.571	123.46	274.958	210.936
447.691	289.763	343.498	312.779	326.38	458.747	406.35	477.286	386.503	397.027	289.638	343.024	295.891	379.282	306.365	424.056	390.866	408.398	192.684	115	126.16	275.666	208.673
449.732	289.423	345.22	313.14	327.343	460.324	404.3	476.857	387.944	398.662	288.983	344.69	295.925	380.538	306.762	427.363	389.895	409.451	193.957	112.143	125.06	271.812	208.901
448.763	292.788	344.678	313.469	327.287	460.993	403.5	477	385.692	396.266	293.276	344.619	298.401	379.248	308.672	427.555	386.903	409.669	195.268	112	124.84	271.812	211.891
445.588	289.968	341.385	309.849	323.812	459.835	402.95	474.857	385.195	393.621	289.241	340.738	294.707	376.373	304.936	424.864	386.504	408.707	194.024	111.571	126.3	269.254	207.168
446.33	288.372	336.068	311.081	322.145	456.782	400.2	472.857	383.287	392.338	288.31	338.19	294.565	375.148	304.259	421.661	387.16	408.211	193.636	110.429	124.3	265.376	207.238
448.072	289.872	337.22	312.295	323.33	455.384	402.1	474	384.615	393.928	290.052	340.667	296.51	376.764	306.323	422.519	386.824	407.955	193.813	112.143	125.52	270.967	211.129
445.608	286.625	336.629	311.042	322.371	458.106	408.468	473.561	380.636	389.704	287.306	337.069	295.112	372.784	304.436	423.834	392.225	409.3	192.806	111.001	124.221	270.237	209.473
442.062	284.497	331.804	308.976	319.084	461.262	403.718	474.561	379.369	387.588	285.116	334.355	291.867	370.655	301.309	425.427	392.755	408.458	191.528	109.001	125.421	264.706	207.7
447.103	286.183	336.014	311.177	322.174	462.001	407.818	478.276	381.256	389.772	286.719	336.76	294.282	372.744	303.722	427.002	394.78	410.323	191.141	113.43	125.821	268.521	208.19
453.361	288.997	340.755	314.449	326.097	465.861	406.268	479.847	387.4	397.045	288.03	344.546	295.554	379.031	306.442	433.566	392.654	409.789	194.614	112.287	125.561	267.312	206.413
457.907	300.523	350.999	321.294	334.446	468.485	405.968	478.276	393.385	403.428	300.461	352.974	304.371	386.413	315.172	439.462	391.54	411.97	198.323	116.001	129.181	275.942	210.918
460.371	302.478	358.648	319.019	336.565	464.573	404.368	473.276	394.313	404.933	301.702	357.831	306.276	387.875	317.733	435.521	390.687	410.27	197.567	112.001	127.321	276.291	209.027
453.99	299.972	355.926	314.964	333.101	459.47	404.218	471.847	389.456	400.4	299.512	354.974	303.432	383.729	314.886	425.303	388.86	409.428	195.878	111.43	124.501	272.984	207.596
449.278	293.1	344.185	312.278	326.405	456.327	400.718	473.704	386.954	396.124	292.133	347.093	298.167	378.94	309.039	421.53	385.557	405.849	195.279	110.287	125.021	272.219	208.572
451.381	287.404	337.693	309.643	322.063	454.992	400.95	473.571	385.415	395.543	287.276	342.333	294.122	377.652	304.836	418.46	385.765	408.241	194.967	114.143	124.66	269.603	207.426
448.031	288.583	337.127	309.174	321.551	455.125	404.45	472.286	382.995	392.809	288.931	338.548	295.211	375.644	304.841	417.855	385.513	407.895	194.474	111.286	124.26	271.448	211.728
445.897	290.179	333.522	309.512	320.143	455.161	403.35	470.714	381.144	390.109	290.552	336.619	296.068	373.658	305.079	412.85	384.273	408.414	192.254	111.286	123.24	272.516	206.906
443.34	285.942	330.537	308.403	318.203	453.732	400.45	470.143	379.903	389.259	286.517	337.095	293.218	372.282	302.968	414.953	385.693	406.226	193.359	109.714	123.54	266.69	206.213
443.835	288.244	330.166	308.795	318.257	455.469	403.55	473.571	380.846	388.942	288.793	335	294.946	372.393	303.847	422.555	387.416	408.805	192.526	110.429	125.88	272.728	210.114
440.258	288.019	333.015	307.457	318.773	455.962	404.15	472.429	380.574	389.43	289	335.762	295.211	372.835	304.222	419.643	390.723	408.18	192.813	111.714	123.46	265.866	204.5
445.66	286.167	332.385	310.128	319.983	458.707	403.3	476.571	381.385	390.727	287.31	339.643	294.177	373.638	304.28	426.265	391.954	410.586	192.703	112.143	124.68	266.436	205.119
452.124	289.91	342.371	315.616	327.462	464.323	405.1	480.286	388.359	397.751	290.431	342.786	297.388	380.017	307.476	433.941	391.328	411.293	194.636	112.429	126.2	271.149	209.079
454.557	293.427	351.528	317.003	332.289	468.215	405.445	477.898	389.313	400.552	292.439	350.905	299.78	382.687	311.141	438.163	389.776	410.578	195.133	110.193	127.898	269.838	206.185
450.175	292.985	346.791	313.604	328.297	465.958	403.295	475.755	384.467	395.699	292.766	347.477	298.256	378.69	309.194	433.098	388.179	409.879	194.798	115.907	125.538	267.42	205.977
449.485	289.844	340.957	312.313	324.995	464.772	403.895	473.898	384.031	395.402	289.318	343.548	296.372	377.873	306.856	430.467	389.314	410.382	195.004	114.193	127.018	267.766	208.101
450.247	291.966	341.938	312.968	325.794	464.436	404.095	475.184	384.303	395.218	292.214	342.286	298.494	378.197	308.226	428.558	388.797	409.255	194.707	112.621	124.518	271.103	209.967
448.99	292.03	341.728	312.739	325.574	462.298	404.545	474.47	384.108	395.334	291.801	344.381	298.249	378.226	308.501	427.868	390.167	409.834	194.224	112.336	126.278	269.849	208.254
448.299	290.055	340.269	311.321	324.138	462.145	403.145	476.327	382.708	393.068	289.421	341.81	295.862	375.941	306.073	425.408	389.629	408.841	193.31	109.907	126.078	266.775	204.987
448.299	289.427	338.762	311.324	323.472	461.747	403.645	477.327	384.79	393.18	289.507	338.691	296.657	376.049	305.998	426.399	388.751	409.285	194.057	112.05	126.518	266.294	207.091
447.619	289.51	338.167	312.096	323.639	460.627	407.695	475.755	383.359	392.279	289.387	338.977	296.664	375.277	306.067	425.75	390.091	408.706	194.621	112.336	126.618	269.458	209.353
449.165	289.417	339.161	311.101	323.525	457.676	405.05	476	385.564	394.137	289.241	341.143	295.803	376.803	305.878	421.702	388.416	408.97	194.718	110.429	125.14	271.645	207.5
451.907	289.808	341.766	313.783	326.173	459.86	403.4	476.857	388.877	399.038	289.793	344.976	296.367	380.986	307.169	424.708	387.845	408.195	195.043	109.286	125.56	272.328	209.015
453.577	293.551	346.8	315.38	329.292	460.514	403.6	475.286	387.559	397.853	293.759	346.5	299.551	380.652	309.984	424.487	388.588	408.594	195.675	112.714	125.06	275.379	210.564
446.536	294.333	346.263	313.531	328.024	458.847	401.7	471.571	384.323	395.536	295	344.476	299.986	378.923	309.873	422.322	387.71	409.602	193.89	113	127.76	275.994	210.876
443.722	288.218	334.795	308.55	320.171	456.29	398.05	470.714	380.964	389.812	287.724	338.548	292.735	372.943	302.915	419.776	383.882	405.398	192.947	111	123.66	267.746	206.5
441.598	284.218	327.449	306.302	315.665	455.298	400.3	469	377.523	387.246	284.534	334.476	291.088	370.273	300.73	417.543	386.824	407.113	191.871	110.714	124.86	260.487	204.356
444.206	287.923	329.61	310.004	318.685	455.256	404.15	475.143	379.979	389.297	289.155	334.905	295.605	372.749	304.339	420.699	387.597	409	192.761	113.143	126	271.77	208.668
450.526	291.019	337.605	314.888	324.946	458.341	404.55	475.286	385.267	394.962	291.672	342.667	298.048	377.895	307.963	425.749	387.66	410.594	194.349	112.429	125.26	272.537	207.564
453.206	294.378	346.528	316.72	329.918	462.526	402.293	476.743	389	399.663	293.699	347.261	300.116	382.154	310.593	432.513	388.039	411.441	196.539	112.621	125.77	271.075	208.811
452.124	293.846	350.192	315.526	330.875	462.959	401.543	475.743	387.651	398.476	293.458	347.428	300.314	381.123	310.784	431.28	390.51	410.403	194.788	115.05	127.21	271.556	210.375
448.412	292.801	346.358	313.006	327.774	462.224	406.043	476.172	386.467	396.588	293.027	343.69	299.137	379.476	309.038	429.354	390.732	410.358	194.577	111.478	125.53	268.902	209.974
446.835	287.448	340.875	309.805	323.562	462.342	408.143	473.601	385.123	394.827	286.872	340.761	294.3	376.989	304.625	426.785	390.148	411.29	193.807	110.907	125.67	267.878	205.999
446.784	288	336.206	311.716	322.56	461.664	403.093	476.172	384.39	394.107	288.423	339.214	296.014	376.645	305.614	426.068	389.808	408.674	192.917	112.193	124.73	268.177	206.073
454.134	292.045	343.392	317.487	328.957	465.794	405.593	475.601	389.359	400.657	292.165	348.571	299.763	382.73	310.609	431.661	392.514	407.756	195.616	116.05	126.27	266.069	206.771
458.907	292.378	353.172	318.293	333.737	468.288	406.343	477.458	393.262	404.312	291.285	354.309	298.817	385.636	311.149	437.065	392.476	410.238	197.706	113.336	126.47	270.344	208.365
457.938	298.153	356.66	319.844	336.145	466.713	405.393	476.886	391.697	404.175	297.303	356.833	302.518	386.516	314.588	434.283	389.451	410.095	195.673	112.907	127.49	269.732	207.445
453.433	294.718	348.756	312.725	328.678	460.231	403.25	472	387.641	398.778	293.603	350.881	297.85	381.399	309.635	424.549	386.76	407.662	194.565	111.714	126.04	268.958	206.718
449.979	291.058	340.083	310.934	323.84	458.126	403.3	471.429	381.867	392.85	291.121	346.286	296.027	376.04	307.196	419.569	384.727	407.083	192.751	112.714	123.94	264.848	202.871
445.588	287.506	333.644	308.756	319.775	456.739	400.75	472.286	380.621	389.747	288.241	338.405	294.204	372.974	304.026	417.401	384.727	407.429	194.081	110	122.98	266.785	205.302
443.216	286.667	331.088	307.496	317.942	454.963	400.35	473.714	378.867	388.413	287.81	334.667	294.435	371.789	303.376	418.333	386.824	407.586	192.861	110.714	124.64	271.946	208.183
442.856	289.532	330.976	308.981	318.719	453.985	400.55	473.286	378.267	386.782	290.034	333.786	295.565	370.795	304.058	419.398	389.08	409.579	193.933	111.429	126.1	273.024	209.371
442.32	290.026	330.898	307.721	317.983	454.376	402.85	471.857	379.097	387.826	290.103	335.5	295.741	371.678	304.577	418.596	386.462	407.541	193.364	107.714	122.7	266.958	205.995
443.443	289.737	330.615	308.271	318.164	454.356	401.15	474.857	378.651	388.051	290.741	335.643	296.918	371.971	305.524	419.118	387.076	408.293	193.957	111.429	123.98	267.675	208.421
443.258	290.603	332.127	309.705	319.633	455.784	406.45	475.429	380.333	389.28	291.69	334.571	297.476	373.154	305.72	423.074	389.882	411	192.23	114	125.64	272.994	211.069
446.835	291.377	338.448	312.411	323.939	461.945	406.613	476.48	384.856	393.855	291.688	341.65	298.752	376.973	308.284	429.866	389.905	411.429	193.645	110.222	124.484	272.269	207.27
452.454	290.755	344.384	315.109	328.071	465.096	404.563	477.623	388.092	397.835	290.567	345.46	298.194	380.11	308.697	432.364	389.918	409.572	195.205	112.651	125.304	270.182	207.305
451.392	291.691	346.389	314.295	328.505	463.913	406.813	478.337	389.195	398.64	291.653	344.269	299.024	380.961	309.078	430.512	390.611	408.639	194.942	112.365	127.904	274.463	211.632
447.567	289.768	342.911	311.597	325.462	464.549	404.363	475.337	386.667	395.753	289.481	341.841	296.283	378.192	306.406	425.402	390.468	409.279	194.683	110.508	126.704	272.588	210.211
448.701	289.569	340.935	313.683	325.749	463.724	404.763	475.623	385.703	395.367	290.084	341.96	296.133	377.97	306.316	427.284	389.502	408.79	193.999	111.651	125.684	269.651	205.31
451.052	287.871	340.911	312.33	324.984	463.101	405.163	475.337	385.405	395.5	287.55	341.484	295.283	377.662	305.549	430.665	388.893	409.376	195.042	111.936	126.444	269.654	209.152
449.237	287.127	340.613	309.826	323.457	460.229	405.063	474.623	381.01	391.176	286.929	339.603	294.187	373.95	304.279	427.24	391.632	408.572	192.717	111.508	125.204	272.833	207.904
451.588	288.89	339.818	314.136	325.507	461.825	404.813	478.337	385.256	394.135	288.791	342.365	296.33	376.728	306.56	431.624	392.451	408.865	193.162	113.222	124.924	273.6	208.77
455.485	290.846	347.702	315.453	329.732	463.775	404.15	477.286	390.041	400.198	290.638	347.357	296.735	382.094	307.984	432.28	390.223	409.564	196.282	111.286	126.94	270.761	208.366
455.206	293.654	351.683	315.961	331.778	463.276	403.3	470.714	389	400.662	292.207	351.167	297.803	382.741	309.661	428.366	388.227	408.88	195.536	112.714	125.2	272.433	209.243
449.186	290.859	344.776	311.147	326.037	461.409	403.85	471.429	383.949	394.741	289.879	347.214	295.714	377.413	307.159	428.395	386.807	407.556	195.493	112.143	125.24	255.6	203.465
450.052	292.173	338.693	312.969	324.359	458.148	400.4	471.857	384.472	394.959	291.793	345.667	296.98	377.912	307.799	421.378	384.273	407.241	193.565	113.429	124.28	266.155	207.733
447.196	292.436	336.732	311.26	322.538	456.461	403.5	472.571	383.862	394.567	292.776	344.119	297.912	377.746	308.18	419.82	388.706	410.489	193.976	110.286	125.14	273.063	208.762
446.268	291.468	337.346	310.477	322.374	457.474	399.8	470.429	386.026	395.41	291.517	343.143	297.027	378.242	307.275	417.906	385.676	409.421	193.713	112.429	125.06	265.015	204.054
443.505	290.282	334.2	308.636	319.955	453.905	403.6	471.571	382.421	391.471	290.914	341.167	296.857	374.855	306.704	417.142	387.366	408.346	193.311	113	123.8	266.239	208.451
441.711	289.333	332.259	310.306	320.026	453.636	403.65	473.857	382.144	390.413	290.086	336.381	296.714	373.835	305.529	421.469	388.387	408.489	192.761	110.714	126.4	272.278	210.351
446.825	289.081	339.984	313.789	325.388	458.101	403.001	476.906	385.128	394.214	289.653	339.871	296.872	376.936	306.427	425.87	389.849	409.372	194.402	111.358	123.686	270.913	207.304
452.278	288.594	343.238	314.902	327.448	459.79	405.901	474.906	386.887	396.982	288.671	342.18	297.123	379.084	307.136	426.266	388.16	409.523	196.416	112.929	123.886	267.402	205.428
454.124	289.985	346.209	313.002	327.705	460.743	405.351	475.62	387.774	397.535	289.084	343.037	296.899	379.614	307.152	426.012	389	407.56	194.995	112.644	125.906	271.907	211.19
451.34	290.254	343.179	312.064	325.841	462.024	406.601	475.334	383.841	392.531	290.602	340.204	296.463	375.688	306.184	423.584	391.164	411.425	192.531	110.786	124.546	271.295	209.933
446.021	288.299	334.682	311.359	321.686	460.552	404.001	472.763	382.405	391.729	288.481	338.085	294.64	374.668	304.295	423.363	389.647	408.891	193.01	109.501	125.066	268.62	206.646
446.918	287.831	336.243	312.409	322.962	460.748	402.651	476.049	383.318	392.91	288.24	339.442	295.252	375.614	305.073	424.248	389.315	409.853	193.694	111.501	125.946	274.537	210.007
452.619	291.459	342.491	315.948	327.701	462.883	408.151	480.62	386.574	397.961	291.602	345.99	298.423	380.386	308.993	430.277	392.135	409.786	195.88	113.358	124.946	275.28	209.487
453.443	296.972	349.218	317.092	331.317	464.638	404.601	477.334	389.082	400.016	296.74	349.752	301.838	382.95	312.486	434.357	391.206	408.876	196.311	111.929	126.246	273.62	208.259
452.938	297.128	349.644	313.492	329.499	460.562	403.55	472.571	386.487	397.829	296.931	349.786	301.143	381.157	311.952	428.823	387.437	408.91	196.426	110.857	126.28	268.125	203.777
449.526	293.058	343.766	309.682	324.773	459.09	402.35	470.143	382.846	393.068	292.966	344.833	297.912	376.527	308.339	420.814	385.517	406.699	194.34	109.714	122.98	267.185	207.213
445.165	287.667	332.576	307.5	318.603	455.213	403	473.714	377.892	388.686	287.241	340.762	294.218	371.923	304.561	418.118	385.462	407.94	192.612	110.714	124.9	269.639	207.99
445.526	287.269	329.824	309.112	318.283	456.082	404.95	475	381.344	390.065	288.879	336.595	295.469	373.345	304.608	419.425	388.567	408.451	192.029	110.714	125.52	271.702	209.243
448.196	288.699	334.707	311.357	321.695	459.027	403	474.286	382.487	391.72	289.897	339.119	296.782	374.895	306.19	421.749	388.265	409.496	193.904	111	125.28	267.113	203.876
446.412	291.673	336.79	311.399	322.641	460.319	405.35	477.857	382.19	391.362	292.81	340.071	298.456	375.077	307.704	429.086	390.882	408.398	193.794	113.857	125.36	268.916	209.035
445.598	291.577	337.712	310.729	322.676	462.72	403.9	477.714	384.072	393.072	291.776	339.452	296.925	376.333	306.376	429.897	392.042	410.263	192.67	113.286	124.62	271.824	209.52
449.34	290.692	342.6	313.128	326.177	466.073	403.9	474.714	386.077	396.007	290.345	344.286	296.401	378.547	307.042	431.764	390.429	409.677	194.608	110.714	124.92	268.212	207.391
451.66	291.377	349.1	316.466	330.915	466.82	404.052	474.336	390.492	400.075	290.757	348.828	298.109	382.011	309.379	431.746	389.228	409.472	196.464	112.644	126.223	270.005	209.063
451.227	291.121	348.529	313.404	328.956	460.82	401.902	474.051	387.092	397.017	290.636	344.59	297.85	379.438	308.237	430.858	389.085	409.532	195.598	112.358	125.983	270.931	210.326
446.351	290.101	342.315	310.605	324.645	458.945	403.152	473.622	384.805	395.024	289.188	343.209	295.36	377.535	305.993	425.855	388.602	409.502	194.225	112.215	125.083	268.134	206.445
442.474	290.088	335.69	309.516	321.105	456.868	402.202	472.194	381.231	390.6	289.843	338.162	295.952	373.951	305.332	421.77	389.866	409.028	192.215	110.929	124.663	266.635	204.747
446.021	289.685	334.393	312.012	321.922	456.697	403.052	473.479	383.882	393.129	289.757	337.281	295.796	376.048	305.014	422.437	387.686	407.78	192.823	113.929	125.323	267.077	207.811
448.866	287.685	338.734	312.489	324.11	458.945	405.602	475.051	386.867	394.897	287.981	338.257	296.299	377.23	305.623	426.336	389.858	409.773	195.392	110.929	127.043	270.119	211.222
450.794	285.621	340.807	310.385	323.855	459.248	403.552	475.051	386.195	395.611	285.429	341.257	293.973	377.404	304.48	424.814	390.282	408.795	194.368	112.644	123.863	271.937	207.558
453.639	289.909	342.022	314.73	326.814	460.858	405.302	472.908	386.949	396.904	289.688	345.781	296.53	379.187	307.475	426.799	389.534	409.314	195.263	112.215	125.783	270.566	207.415
454.866	292.122	343.532	314.826	327.536	460.151	406.75	473.143	386.744	397.399	291.776	347.238	297.721	379.946	308.725	427.192	387.45	409.474	193.813	109	125.18	271.472	207.243
454.773	292.756	345.551	313.209	327.529	461.29	405.55	475.571	386.518	397.143	292.466	347.595	298.204	379.846	309.18	425.796	387.227	408.271	194.89	112.429	125.06	271.546	208.609
450.485	293.731	343.107	313.298	326.497	459.536	403.35	475.571	383.118	393.949	293.448	344.476	298.306	377.342	308.566	423.319	386.584	409.203	195.196	111	124.68	273.2	207.287
444.918	286.756	336.922	310.074	321.961	460.732	403.45	473.286	379.815	390.003	287.241	339.81	294	373.023	304.18	420.676	384.958	407.023	193.287	110.714	124.66	266.149	205.366
443	285.051	329.985	308.488	318.006	457.982	402.15	476.143	379.856	388.85	285.948	337.024	293.17	371.846	302.915	421.183	386.034	409.511	193.335	111.143	125.96	270.687	209.51
446.175	286.654	332.488	309.938	319.922	457.263	401.45	475.286	383.318	392.433	286.931	339.357	293.687	375	303.836	422.97	387.706	408.226	192.675	113.286	124.34	268.519	206.475
447.423	289.968	334.244	312.581	322.173	459.038	405.6	475.143	382.426	392.392	290.948	340.667	296.952	375.63	306.667	424.053	389.676	408.571	192.804	111.429	125.06	267.94	206.505
452.093	296.904	343.483	315.953	328.143	462.106	402.05	476.286	389.359	399.512	297.552	346.452	302.068	382.664	311.931	429.673	392.294	407.812	195.617	113.286	126.96	270.6	211.203
450.485	297.897	351.679	314.402	330.907	463.233	402.944	474.196	387.759	398.645	297.43	350.526	302.374	381.92	313.075	431.02	391.639	409.875	195.321	112.649	125.947	275.619	211.181
448.515	294.993	349.723	314.495	330.093	460.14	403.794	474.338	388.067	398.348	294.413	348.55	300.469	381.173	311.154	429.407	390.063	409.815	194.45	110.934	127.087	273.589	209.79
450.979	291.718	345.937	314.678	328.518	459.629	406.994	474.91	386.769	396.969	291.689	344.097	298.652	379.572	308.752	425.997	389.656	408.71	195.416	112.506	125.407	265.709	205.231
450.608	289.846	344.069	312.879	326.689	461.735	404.544	475.196	385.923	396.314	289.568	345.169	296.394	378.675	307.233	425.802	388.105	409.04	196.158	108.934	122.487	265.288	204.488
451.01	292.07	342.04	314.263	326.562	461.481	405.044	471.767	385.374	394.003	292.654	340.05	299.605	377.256	308.593	420.666	388.303	408.514	196.316	112.363	124.007	269.16	208.137
449.691	291.577	338.162	311.584	323.352	458.103	405.644	476.196	382.985	392.74	291.775	339.288	297.244	376.056	306.588	421.445	386.412	410.619	193.708	110.934	124.767	271.613	210.241
446.619	289.57	336.137	310.422	321.808	455.94	404.594	475.053	381.713	390.74	290.396	337.502	296.061	374.159	305.27	419.776	387.782	408.446	192.254	110.506	125.567	268.345	206.716
447.526	287.596	333.001	310.771	320.613	458.349	403.544	472.767	382.974	391.996	287.861	337.526	294.7	374.789	304.218	418.43	389.933	408.74	192.254	112.649	125.387	268.174	204.869
449.227	287.75	334.146	311.516	321.536	457.133	403.1	473.857	385.538	394.294	288.034	338.929	295.442	376.735	305.106	420.74	388.765	410.248	194.182	112.429	125.22	270.699	210.109
452.165	292.051	342.615	313.202	326.225	459.299	403.1	477.571	387.713	397.655	292.069	343.381	298.245	380.208	308.275	427.009	388.034	409.729	195.746	113.429	126.9	271.675	210.515
446.629	289.609	344.195	308.097	324.08	460.24	401.95	470	382.831	392.85	288.914	342.19	294.912	375.675	305.418	422.106	387.105	406.699	192.622	107.286	123.8	266.946	207.574
440.784	285.474	334.576	306.872	319.138	459.047	405.1	475.857	379.774	389.334	285.586	337.286	293.048	372.191	302.878	426.687	391.807	410.496	193.344	114.143	124.66	270.66	209.901
441.32	283.333	331.249	308.655	318.659	459.566	408.75	472.429	378.826	387.642	284.052	337.429	291.408	370.524	301.635	424.885	393.227	408.075	191.105	112.714	123.18	262.355	202.559
445.794	288.058	333.61	312.702	321.959	462.231	405.3	474.429	382.118	391.239	287.897	338.571	293.939	374.162	303.857	428.445	394.487	410.308	193.455	113.714	124.1	268.579	207.337
453.897	295	345.19	317.194	329.59	468.087	406.05	477.571	391.138	400.823	294.552	346.905	299.816	383.262	310.28	437.944	394.634	410.654	197.325	114.714	125.48	275.752	212.04
456.526	301.615	356.4	317.992	334.998	469.612	402.05	477	391.467	403.195	301.414	356.786	304.646	386.376	316.233	443.103	390.008	410.609	196.847	111.429	126.6	276.791	211.911
451.711	297.44	356.578	315.042	333.433	465.48	402.386	471.462	386.528	397.773	296.888	352.593	302.176	381.102	313.38	435.07	385.769	408.042	193.876	109.899	126.601	271.644	205.182
449.639	290.004	340.397	312.507	324.856	457.63	399.736	472.319	383.026	394.357	289.301	345.236	296.809	376.997	307.571	426.335	383.764	409.215	193.9	111.613	127.121	271.815	207.786
450.206	287.081	335.841	311.495	322.275	459.497	400.536	474.176	384.462	395.077	287.094	342.808	294.816	377.233	305.481	424.338	384.731	409.253	194.708	111.613	126.101	268.662	208.657
446.722	288.465	336.334	311.709	322.612	458.216	402.786	477.319	382.451	393.063	288.612	340.617	295.734	375.803	305.708	425.536	385.613	408.817	195.412	110.899	128.301	269.51	207.662
446.691	287.715	337.256	310.612	322.409	458.106	402.136	473.462	383.21	393.196	288.87	339.522	296.421	375.957	305.999	422.999	386.256	407.147	193.412	111.042	125.041	262.746	203.187
446.804	286.254	333.553	309.681	320.251	457.648	402.286	475.605	379.062	389.302	286.491	338.355	294.428	372.313	304.19	419.716	386.521	408.313	192.799	110.328	124.301	271.716	207.251
449.876	288.337	334.929	312.647	322.513	459.011	403.486	474.89	383.631	393.688	289.405	340.974	296.625	376.455	306.481	421.176	388.659	409.944	194.881	112.613	127.501	271.68	208.4
453.722	293.978	342.524	316.057	327.776	461.286	406.886	480.605	388.779	398.579	294.388	344.641	300.68	381.361	310.449	430.167	389.382	410.147	195.287	112.328	125.201	273.092	208.781
453.68	293.654	348.263	313.965	329.151	459.785	405	477.571	390.846	400.734	292.707	346.429	298.34	382.883	309.026	424.847	386.706	407.902	195.833	111.714	124.68	272.579	206.114
451.155	294.891	346.244	313.527	328.013	459.221	403.65	475.143	387.979	397.768	293.707	343.452	298.769	380.573	308.698	421.274	385.786	409.211	195.321	111.714	125.08	268.594	206.342
447.443	289.103	341.117	309.461	323.477	456.559	402.5	472.571	383.826	393.495	289.362	339.738	296.068	376.288	305.772	420.631	385.849	407.008	193.11	112.714	123.64	267.74	209.416
441.526	287.071	334.2	309.946	320.685	456.874	403.65	473.429	380.754	389.679	287.948	338	295.109	372.869	304.64	418.985	388.798	408.511	191.321	112.286	126.52	267.576	208.757
443.856	286.692	332.702	310.795	320.495	459.517	406.15	473.857	381.333	389.768	287.741	335.833	294.483	372.909	303.672	422.322	391.634	409.241	192.268	112.143	125.4	267.743	205.98
451.103	293.615	342.098	314.74	326.853	463.992	405.1	477	387.923	397.369	293.569	340.595	298.932	380.217	308.19	429.776	393.08	410.226	195.957	113.714	126.58	272.027	212.708
451.753	293.75	345.654	314.496	328.292	463.509	403.2	473.429	387.779	398.652	293.345	346.595	299.143	381.251	309.688	428.236	390.676	409.902	195.057	113	126.9	254.609	197.832
447.814	292.122	343.366	311.403	325.555	459.554	403	471.571	382.621	393.324	291.672	346.381	296.884	376.527	307.884	426.224	389.744	409.421	193.1	111.714	125	269.418	204.941
448.072	292.213	340.104	314.001	325.558	461.816	404.939	475.305	385.338	396.303	292.13	346.804	298.737	379.089	309.418	426.198	388.457	409.242	193.395	114.901	125.548	270.237	208.605
449.227	294.136	341.826	314.385	326.535	461.658	405.239	477.733	385.585	395.89	294.096	344.78	299.662	379.069	309.688	430.708	387.91	409.678	194.702	111.615	126.508	271.911	209.966
451.577	292.091	342.279	314.319	326.699	464.227	403.739	474.162	386.985	397.481	291.665	344.709	298.268	379.995	308.588	429.667	389.272	409.716	195.113	112.33	125.708	268.75	207.749
451.454	289.681	342.26	313.067	325.993	465.187	403.839	472.305	383.477	394.535	289.82	342.519	296.377	377.231	306.63	426.64	389.146	410.776	195.008	109.901	125.968	263.708	205.892
450.32	287.527	340.674	311.152	324.224	461.017	403.539	474.876	382.718	392.528	287.492	338.352	295.2	375.171	304.789	423.894	389.385	409.994	194.931	110.901	125.188	272.631	211.575
445.134	285.45	337.977	309.075	321.872	459.568	406.189	472.305	381.769	391.58	285.372	338.019	292.764	374.029	302.821	423.829	390.873	409.197	193.477	113.187	125.848	274.225	209.367
445.649	288.681	338.035	312.738	323.939	461.283	406.489	473.733	383.938	394.327	289.096	343.78	295.608	376.938	306.313	426.021	389.184	408.701	194.118	111.615	123.788	269.38	206.952
451.165	291.463	341.943	315.187	327.034	463.37	404.089	474.876	387.272	397.832	291.734	344.78	297.948	380.3	308.355	428.56	389.709	409.611	196.367	114.33	124.708	273.305	210.234
453.485	292.782	344.639	312.868	326.935	460.72	397.1	475	385.862	396.386	292	346.476	297.252	379.137	308.19	424.876	387.559	410.925	196.048	115.571	124.72	276.31	211.832
452.175	294.026	345.195	312.159	326.786	458.782	400.9	473.286	384.692	395.061	294.121	346.024	299.129	378.382	309.55	422.224	386.798	408.662	195.096	111.429	124.64	274.421	211.668
445.546	290.763	339.99	308.86	322.644	456.72	403.25	468.714	381.226	390.471	291.207	340.952	296.619	374.068	306.471	417.189	385.391	408.188	192.024	109.286	124.56	266.501	205.411
443.021	287.59	331.673	308.678	318.86	454.606	400.35	475	380.713	389.863	288.19	337.262	294.721	373.063	304.175	418.581	386.613	407.752	193.077	113.429	126	272.361	209.248
445.021	288.006	330.556	309.415	318.775	456.062	403.25	476.857	382.574	392.41	288.897	340.143	295.66	375.305	305.545	423.295	389.193	409.293	193.024	111.714	126.4	270.797	207.921
447.392	290.449	335.537	310.64	321.663	458.642	401.8	473.714	383.041	392.41	291.69	339.571	297.279	375.766	306.677	425.67	387.882	408.835	193.426	110	124.02	267.146	204.361
446.495	290.795	341.337	314.519	326.393	460.027	405.4	480.286	387.138	397.311	290.276	343.405	297.442	379.624	307.656	433.87	390.643	410.135	194.842	112.714	124.3	271.854	210.668
446.278	291.596	346.102	314.465	328.473	460.554	407.45	478.286	386.928	396.696	291.448	344.929	297.973	379.305	308.407	435.469	391.563	409.609	194.914	109.143	127.04	270.979	208.886
448.557	290.802	345.707	314.145	328.12	461.615	408.046	478.712	386.354	396.003	290.872	346.217	297.556	378.63	308.369	436.023	390.804	410.409	192.891	110.993	126.765	272.876	208.622
453.588	293.11	346.561	315.509	329.258	463.338	405.346	476.141	388.446	398.054	292.32	347.503	298.747	380.582	309.581	433.026	388.581	408.364	194.412	110.279	124.105	267.169	204.998
455.093	296.385	347.678	315.032	329.487	463.203	403.746	474.426	388.195	398.3	295.613	348.289	300.502	381.331	311.121	428.342	391.132	409.401	195.805	114.993	125.925	271.936	208.053
454.423	292.437	344.946	311.625	326.379	459	405.796	477.855	386.067	394.607	291.975	342.194	298.101	377.647	307.899	426.195	389.144	408.326	195.274	110.708	125.765	271.793	209.261
450.505	289.148	339.483	310.195	323.163	456.843	402.446	473.998	383.374	392.624	288.923	341.122	295.659	375.488	305.761	421.528	387.627	407.521	193.092	110.993	123.905	265.094	204.256
448.072	286.084	333.556	309.893	320.37	457.303	403.446	474.141	381.867	389.894	286.389	336.694	294.026	372.79	303.507	418.047	387.039	406.792	191.618	110.85	126.685	267.894	205.721
448.392	287.283	331.844	310.656	320.038	457.798	405.896	479.284	383.205	390.74	287.561	336.265	294.672	373.69	303.914	421.873	386.161	407.815	192.326	110.422	125.345	271.276	208.374
451.691	288.552	335.585	312.214	322.563	459.589	405.096	476.855	385.133	393.269	289.975	339.646	296.992	376.2	306.47	423.737	387.98	408.191	194.728	110.993	125.425	269.59	206.572
449.495	289.635	337.941	311	322.929	459.569	401.85	471.429	385.272	394.096	289.897	339.286	296.925	376.878	306.339	421.18	386.605	408.113	193.933	109.714	125.08	263.71	201.876
444.474	290.288	333.395	309.376	320.011	455.749	401.7	471.857	383.431	391.464	290.345	335.238	296.599	374.755	305.185	419.826	387.45	406.353	193.459	111.857	124.6	268.43	203.802
445.845	293.583	332.878	312.318	321.421	459.493	394.95	466.857	386.585	394.983	292.966	338.071	297.748	378.125	306.709	422.003	381.983	399.744	193.301	111.714	127.32	272.743	213.46
446.526	280.314	336.034	307.86	320.335	463.065	407.45	469.429	383.795	392.768	279.259	335.595	288.054	374.011	298.619	420.342	391.071	413.008	193.555	115.571	122.48	265.176	205.589
447.773	287.692	338.146	312.919	324.089	466.562	406.95	471.857	384.523	394.225	287.862	340.881	294.605	376.65	304.889	425.177	394.496	414.015	194.033	112.857	126.86	277.099	216.371
453.052	293.16	350.868	315.915	331.391	463.845	406.35	473	388.272	399.962	293.052	353.119	298.007	382.296	310.254	426.599	393.769	415.647	196.775	116.571	125.24	271.472	212.173
448.557	294.032	350.298	314.194	330.179	460.509	406.55	473.857	386.662	398.382	293.241	352.381	297.864	381.009	309.979	422.861	390.235	412.654	195	113.714	125.92	266.791	209.401
445.206	296.513	346.244	311.116	326.67	456.795	403.3	472.143	381.733	392.881	297.224	347.286	300.163	377.074	310.635	421.021	389.945	409.865	194.555	112.286	124.5	274.298	212.262
446.918	288.607	338.726	310.133	322.794	457.966	403.425	476.415	380.703	391.116	289.12	342.173	295.416	374.261	305.806	422.129	392.082	410.567	195.288	109.287	125.338	276.076	213.787
447.979	290.319	338.683	312.42	324.049	458.515	408.875	480.701	383.062	392.32	290.689	341.958	296.885	375.526	306.902	426.297	392.451	412.439	195.35	113.287	125.178	275.348	211.772
450.784	292.357	344.902	312.66	326.936	460.784	406.425	479.558	386.01	394.935	292.637	344.054	298.79	378.03	308.849	431.282	392.019	409.025	195.685	112.716	124.978	273.088	209.876
450.68	290.049	344.697	311.842	326.39	463.006	404.525	474.701	386.554	395.587	289.689	344.077	295.973	378.087	306.663	429.076	389.733	408.83	193.633	112.716	122.298	267.506	206.019
450.598	290.37	342.024	312.718	325.694	460.091	401.775	472.415	385.421	395.382	290.689	344.435	297.001	378.082	307.542	426.884	386.842	407.77	194.025	110.43	124.998	272.264	209.46
452.247	290.421	339.717	311.912	324.224	455.779	401.675	477.558	385.282	394.593	290.224	342.363	297.205	377.347	307.24	424.949	386.582	407.965	194.623	112.144	125.338	273.596	209.084
448.794	289.69	339.546	311.024	323.653	454.636	406.075	473.13	384.995	394.262	290.534	341.435	297.681	377.122	307.404	426.569	386.699	408.183	194.245	110.43	125.698	273.112	208.851
449.124	289.402	337.722	311.803	323.28	455.843	404.825	476.273	383.774	392.593	289.896	338.744	295.545	375.623	305.145	425.395	387.397	408.852	194.322	110.716	125.998	269.387	205.757
448.278	287.231	336.99	310.368	322.156	455.839	402.1	473.429	384.564	393.949	287.379	338.976	293.871	376.339	303.894	421.153	383.718	406.128	193.383	111.714	124.22	266.937	203.802
448.474	288.41	335.776	310.302	321.581	457.907	401.6	472	385.636	394.423	288.31	338.619	295.245	376.889	304.884	421.124	386.176	406.842	193.541	112	124.14	265.937	206.134
443.722	287.372	333.054	309.12	319.717	458.333	405.05	476.857	379.851	388.676	287.362	334.833	294.605	371.934	303.545	425.938	388.412	406.887	191.579	110	126.48	271.385	210.307
442.66	286.083	328.102	309.818	317.914	457.075	406.5	471.143	379.503	387.857	286.638	336.476	293.565	371.131	303.101	420.307	389.971	407.481	191.014	110.714	123.62	263.448	202.064
445.32	288.058	328.454	312.233	319.415	458.027	404.4	477	382.113	389.894	289.276	336.595	295.844	373.268	304.899	425.041	392.769	408.466	192.038	113.143	126.42	267.481	208.936
453.361	291.519	340.044	316.124	326.715	465.283	405.1	480.714	389.949	399.116	291.466	346.381	299.156	381.328	309.651	433.183	394.798	409.962	195.134	111.857	127.38	273.928	209.332
457.32	300.179	353.39	317.295	333.276	466.329	398.9	477.714	390.215	401.625	299.397	352.286	303.163	384.732	314.079	434.555	387.882	410.316	195.297	109	126.56	277.337	207.926
452.701	297.186	352.595	313.047	330.557	461.351	399.75	473	385.79	396.993	296.19	349.262	299.925	380.336	310.889	426.431	383.109	407.361	194.603	109.714	126.42	276.134	207.183
452.268	289.224	343.59	310.926	325.389	471.429	404.55	463.714	386.636	396.294	289.69	350.238	295.231	378.678	307.455	435.375	390.916	414.519	193.321	114.714	121.72	256.355	201.198
445.237	287.244	333.741	309.57	320.272	459.13	404.6	467	381.944	390.413	287.983	342.548	293.646	373.487	304.513	425.348	387.328	414.226	194.287	112.429	123.36	261.298	202.52
447.124	287.728	331.58	311.399	320.335	463.811	406.055	467.609	383.733	392.354	289.428	345.964	295.997	375.346	307.101	424.638	393.398	414.111	194.775	113.648	121.48	258.47	197.103
445.608	288.036	332.707	312.468	321.43	462.42	407.305	472.038	382.359	390.726	289.446	344.655	296.5	373.99	307.201	426.443	390.928	413.727	194.287	115.362	121.68	255.694	194.88
449.495	288.895	333.663	312.592	321.922	462.222	406.855	470.181	384.687	393.616	289.377	347.202	296.282	376.392	307.598	424.59	390.457	412.802	195.498	113.648	121.46	255.765	196.039
451.103	288.543	334.18	311.837	321.73	463.414	409.405	471.609	384.533	393.043	289.221	345.726	295.663	375.887	306.788	424.812	392.356	412.396	196.268	114.933	120.5	257.718	198.227
450.216	288.959	336.346	312.627	323.13	463.532	405.305	472.038	383.636	392.272	289.618	346.75	296.554	375.309	307.709	425.325	391.772	413.517	194.555	114.933	121.56	262.091	199.336
451.897	288.062	335.951	312.31	322.778	462.906	405.455	470.466	383.487	391.924	288.635	346.869	295.847	374.856	307.185	425.437	392.525	412.404	193.1	115.219	121.3	259.634	197.831
450.062	287.581	334.254	312.046	321.879	463.55	408.755	468.895	383.077	391.255	287.877	344.107	295.269	374.172	306.122	420.596	392.663	413.524	193.565	113.219	118.7	257.389	198.355
448.031	287.741	334.151	311.631	321.603	462.492	405.705	470.466	383.831	391.593	287.928	343.655	294.684	374.463	305.566	423.257	392.541	413.103	194.488	114.933	120.32	259.377	200.118
449.608	290.506	334.112	311.337	321.421	463.221	403.35	471.857	386.579	394.836	291.293	346.143	295.592	377.727	306.825	424.758	391.874	415.113	192.866	114	122.56	262.122	199.99
447.897	290.372	341.571	311.547	324.84	467.639	406.2	472.857	387.338	395.539	290.862	347.5	295.401	378.242	306.979	427.375	392.748	415	194.45	115.286	120.38	260.322	197.485
449.546	293.032	343.659	312.736	326.428	465.516	405.5	475.714	385.103	394.628	293.103	349.214	297.129	377.852	308.704	431.392	394.975	414.18	194.153	112.429	122.86	263.818	203.416
448.567	291.417	342.683	311.934	325.549	463.517	403.15	469.286	383.949	393.147	291.379	349.976	296.163	376.33	308.122	429.853	391.76	412.714	193.388	114	120.64	256.925	196.599
446.66	288.622	338.98	310.554	323.14	463.032	408.3	468	382.077	390.918	288.448	346.381	293.687	373.986	305.397	428.071	393.857	413.173	193.029	115.143	121.06	253.337	196.713
446.887	288.186	337.493	311.054	322.76	464.444	404.35	474.286	383.708	392.843	288.621	346	294.333	375.621	305.815	433.345	395.962	413.684	192.761	114.714	121.94	258.937	199.807
449.227	292.673	343.19	313.88	326.857	470.255	407.25	470.857	390.99	399.352	292.914	349.905	297.286	381.764	308.979	438.419	397.521	413.677	195.435	116.143	122.14	254.072	195.792
450.052	291.276	349.273	314.155	329.704	472.399	403.4	467.714	390.221	399.041	290.707	351.643	296.129	381.14	308.466	439.475	393.071	414.91	196.292	115.429	122.18	257.272	194.866
455.887	291.588	349.523	316.392	331.061	470.49	404.7	469.324	389.723	399.522	290.447	355.354	297.312	381.498	310.21	434.304	390.89	412.638	196.555	113.367	121.818	262.149	200.111
454.454	290.313	347.123	314.532	328.962	464.471	405.15	468.467	387.308	397.099	289.102	353.973	296.019	379.253	308.898	428.844	391.436	411.119	195.995	113.653	122.438	262.069	200.591
451.485	291.576	343.162	313.296	326.519	465.18	406.35	472.896	386.636	396.522	291.429	352.354	297.319	379.156	309.548	428.741	389.096	412.194	195.091	113.51	120.578	264.481	201.997
448.34	288.672	338.455	311.718	323.556	464.957	406.35	471.753	385.313	394.617	289.05	349.664	295.264	377.173	307.353	429.868	390.961	411.788	194.742	112.51	121.138	261.788	203.343
447.753	288.165	335.509	311.117	321.917	463.629	406.7	468.896	384.462	393.399	288.843	348.354	295.781	376.122	307.464	427.667	389.709	412.127	194.718	113.795	120.698	262.439	200.076
447.887	287.858	333.577	310.582	320.763	462.298	401.95	466.324	384.385	392.747	288.722	347.33	295.182	375.558	306.771	423.88	388.499	412.066	194.024	112.51	121.098	260.376	198.027
445.062	286.768	329.67	308.621	317.94	461.686	404.45	469.61	382.046	390.559	287.257	343.83	293.502	373.489	304.686	422.588	391.663	411.63	192.206	114.367	122.658	260.209	199.046
446.041	286.659	327.294	309.175	317.197	460.486	408.1	473.039	381.554	389.87	287.878	342.188	294.652	373.017	305.215	423.478	391.835	413.239	192.498	113.653	122.558	263.561	201.631
445.701	285.91	325.8	309.182	316.54	459.744	406.95	470.714	379.887	388.997	287.103	342.786	293.245	372.16	304.254	426.147	393.311	411.331	191.876	113.143	124.08	261.376	199.01
451.031	291.013	333.6	312.039	321.585	462.656	405.4	470.857	386.287	394	292.207	347.5	296.517	377.179	307.847	428.386	393.563	412.707	194.632	115.429	122	255.821	194.708
451.629	291.34	343.941	314.14	327.335	466.344	405.6	466.429	388.774	397.874	291.259	350.071	297.367	380.256	309.079	425.342	392.555	415.316	196.775	117	119.86	252.275	194.46
451.835	292.365	348	313.86	328.976	464.591	408.45	470	386.118	396.02	292.431	349.524	297.884	378.903	309.36	418.239	394.374	416.511	196.45	114.857	121.04	266.496	203.376
450.907	293.41	343.99	314.023	327.292	462.324	405.3	469	386.072	394.771	293.569	346.5	298.98	378.048	309.54	417.351	392.462	416.444	194.483	114.714	120.88	268.23	208.881
450.052	291.897	340.668	313.322	325.43	461.614	403.5	467.429	386.523	395.307	291.638	348.548	296.776	378.177	308.28	422.838	390.298	414.308	194.474	115.714	119.72	261.779	200.609
448.289	290.263	340.346	312.717	324.95	460.384	402.9	468.429	384.528	393.945	291.293	347.595	296.088	376.983	307.534	424.808	388.723	412.023	192.622	113.714	120.12	255.493	194.673
445.804	286.904	335.732	311.992	322.503	461.92	405.45	469.857	382.723	390.73	287.483	344.762	293.551	373.67	304.931	429.047	390.433	413.075	194.45	115.429	120.44	253.17	196.574
445.515	285.781	335.905	312.372	322.792	466.301	406.846	473.015	380.918	390.165	286.865	344.939	294.829	373.096	305.964	434.663	392.912	413.477	194.626	114.36	121.231	256.25	198.93
443.278	285.121	334.622	310.349	321.096	467.828	410.146	472.015	379.231	388.226	286.796	341.415	293.972	371.467	304.515	434.81	395.648	414.635	192.382	112.931	123.091	255.688	197.088
448.66	286.749	334.476	312.105	322.01	469.003	404.846	469.301	384.236	392.254	287.33	345.749	294.006	374.917	305.504	433.763	393.736	413.559	192.253	114.36	123.151	254.572	195.247
454.711	290.8	340.993	314.989	326.502	470.527	407.296	470.872	388.923	398.175	290.399	351.677	296.979	380.367	309.134	435.518	393.757	414.146	195.487	116.645	123.691	257.47	198.37
455.979	295.204	345.319	316.799	329.427	469.349	403.096	474.444	392.236	402.435	294.916	355.891	299.917	384.669	312.356	436.79	391.686	414.379	197.085	116.788	120.571	256.312	198.044
454.093	294.262	345.5	313.938	327.913	469.015	404.696	474.587	390.513	400.339	294.054	354.915	299.087	382.777	311.493	433.073	392.236	412.838	194.224	115.645	123.131	257.647	197.464
449.526	290.877	338.71	309.69	322.539	466.316	404.246	473.301	386.538	394.953	291.02	350.772	296.224	377.78	308.345	430.132	392.005	413.665	191.612	113.645	123.471	259.235	197.474
450.082	290.3	335.997	309.613	321.295	466.486	403.296	469.872	384.092	393.087	290.52	345.939	296.775	376.139	307.7	428.987	391.967	412.349	193.985	115.645	120.211	255.369	197.281
448.072	286.705	336.776	310.085	321.903	464.695	405.3	470.286	383.067	391.877	286.397	344.762	293.027	374.447	304.524	428.569	392.45	412.075	194.072	113.857	121.58	259.603	198.777
452	290.987	343.185	315.45	327.73	466.195	404.3	471.571	389.646	398.601	291.241	349.238	296.605	380.86	308.302	431.012	392.458	414.797	196.321	112.714	122.32	260.024	199.292
452.619	292.737	350.507	315.729	331.127	468.058	406.85	473.857	388.897	399.017	292.328	353.833	297.476	381.387	310	432.1	391.71	413.88	195.392	112.286	120.82	266.639	200.376
447.887	290.654	345.751	312.035	326.963	463.782	399.9	469.571	383.503	393.307	289.776	349.238	294.667	376.199	306.794	426.64	389.542	411.286	194.411	112.429	120.8	263.579	200.094
445.619	288.596	335.01	309.787	320.955	460.85	409.25	472.143	379.846	389.369	288.31	347.048	292.85	372.67	304.894	428.676	390.992	412.549	194.167	112.857	124.76	277.152	204.644
449.062	290.686	335.005	313.682	323.123	459.993	408.15	469	385.554	394.324	292.017	345.381	297.442	377.419	308.095	421.578	392.475	413.511	194.048	115.714	122.56	261.922	204.777
448.68	291.974	337.732	312.202	323.505	461.559	404.3	470.143	387.067	396.109	292.414	347.81	297.048	378.974	308.328	422.841	394.109	413.263	196.746	115.286	121.12	256.827	201.134
447.299	289.417	338.341	310.721	322.95	462.83	405.35	465.286	384.6	393.87	289.155	346.69	294.776	376.567	306.312	423.322	392.962	411.444	195.498	114.429	120.86	251.316	195.688
445.907	286.061	335.449	310.165	321.36	465.29	404.796	465.861	382.703	392.041	285.712	347.52	293.332	374.471	305.373	425.735	390.067	413.991	194.258	114.923	120.235	254.367	194.376
446.299	287.458	332.859	310.789	320.561	463.607	403.746	466.29	383.538	392.502	288.057	348.162	294.706	375.243	306.585	426.142	387.642	414.022	194.128	115.066	121.935	258.806	198.258
448.794	289.503	333.318	312.343	321.63	464.99	405.646	472.004	383.549	393.209	291.057	348.186	296.883	376.328	308.283	426.357	391.516	414.458	194.597	113.637	121.135	260.671	199.144
450.072	290.292	335.981	312.971	323.159	466.073	404.896	471.861	384.292	393.458	291.523	348.02	297.597	376.613	308.802	429.192	391.802	412.743	194.344	114.637	122.935	258.612	196.168
449.381	290.497	338.181	312.944	324.118	468.002	405.646	468.861	385.559	394.461	291.23	348.115	297.134	377.402	308.463	427.231	391.403	414.225	194.454	116.352	121.915	254.033	193.767
450.052	290.452	337.825	312.622	323.781	463.627	408.646	472.718	384.949	393.939	290.971	347.353	297.61	376.924	308.664	426.579	392.142	414.646	194.2	116.352	123.655	260.839	202.03
448.804	286.054	336.235	310.211	321.733	463.464	404.296	470.861	384.487	393.598	287.161	346.9	294.597	376.009	306.22	424.304	392.382	413.285	192.956	115.637	122.735	258.343	197.619
447.402	284.753	334.167	310.622	321.047	463.654	406.546	471.147	385.662	393.478	285.316	344.472	293.1	375.604	304.516	425.826	393.562	412.916	192.597	115.923	122.555	257.46	198.569
451.33	287.564	337.356	313.213	323.903	462.428	404.85	473.571	387.836	396.184	288.586	345.905	295.395	378.405	306.619	428.631	393.79	412.662	194.502	112.714	120.68	263.496	200.089
455.454	290.115	348.444	316.876	330.853	469.15	407.05	471.429	390.518	400.461	291.034	352.071	297.361	382.379	309.519	436.333	392.513	413.068	194.66	114.429	121.26	258.442	198.594
451.155	296.032	349.815	315.477	330.68	467.905	405.8	467.714	386.651	396.491	294.931	352.333	299.048	379.709	310.889	434.782	394.324	415.293	195.78	116.714	119.96	260.51	201.431
444.701	291.756	345.161	310.663	325.937	464.532	406.3	468.571	380.282	389.997	292.224	347.976	296.755	373.84	308.138	430.345	392.756	412.346	192.656	113.857	122.58	260.358	198.832
446.825	289.872	337.268	312.136	323.263	463.684	403.8	467.143	381.472	389.829	290.121	345.095	294.823	373.353	305.995	426.956	394.185	412.902	192.679	113.714	120.76	254.021	196.995
449.278	291.135	337.541	312.818	323.765	465.401	404.95	469.714	384.569	393.191	291.569	345.548	296.66	376.399	307.524	429.572	392.756	413.301	194.574	113.571	120.68	259.63	198.921
451.68	292.635	342.507	314.795	327.065	468.416	404.05	472	388.528	397.471	292.517	349.952	297.789	380.128	309.381	435.05	393.151	414.729	195.656	113.714	121.52	262.884	204.356
450.289	291.372	344.005	312.287	326.33	468.276	408.1	469.429	385.338	394.58	291.293	350.429	295.789	377.513	307.931	433.009	392.487	415.188	193.373	115.429	122.2	257.678	198.351
445.134	286.764	335.954	309.364	321.136	464.271	405.349	470.125	382.282	390.276	286.752	345.652	292.744	373.169	304.502	426.472	394.431	414.885	192.61	114.724	122.852	263.864	200.739
451.124	288.841	333.524	311.352	321.169	463.919	407.049	475.553	384.631	393.095	288.993	348.342	295.057	375.893	306.899	429.289	393.069	412.682	194.485	114.438	123.752	262.879	199.422
451.938	291.181	338.949	314.247	325.184	464.662	404.999	475.125	388.508	396.928	291.252	350.366	297.159	379.465	308.983	432.758	389.906	412.005	195.715	114.724	121.972	263.807	201.7
453.897	291.329	342.29	313.154	326.054	463.388	405.099	471.41	389.415	397.921	291.217	352.533	296.656	380.289	309.073	426.18	390.771	411.87	196.686	114.724	121.492	261.204	200.214
450.546	287.508	338.695	309.453	322.4	461.732	408.599	465.125	388.6	396.331	286.855	348.938	293.098	378.24	305.507	422.64	389.406	412.998	194.241	116.009	120.872	256.795	198.254
450.072	287.059	333.193	309.069	319.75	460.296	402.149	469.41	384.708	392.816	287.235	345.271	294.207	375.368	305.555	422.259	390.326	413.043	194.619	114.009	120.772	263.446	201.422
449.247	286.963	332.744	309.581	319.836	459.418	402.299	468.839	385.605	393.078	287.735	343.509	294.125	375.67	305.1	422.631	388.624	413.133	193.428	112.724	120.932	259.073	200.373
448.309	286.412	332.871	309.805	320.017	461.085	408.399	468.982	383.867	391.003	287.924	343.461	294.295	373.97	305.221	420.333	391.158	413.712	193.552	114.724	121.452	260.156	198.135
447.34	288.994	332.893	311.411	320.922	461.855	407.5	471.143	383.8	392.014	290.259	345.19	295.388	375.199	306.455	423.457	391.651	412.564	194.359	112.286	120.24	257.806	196.099
452.464	293.981	341.132	314.698	326.402	464.404	403.65	477.286	387.287	396.925	294.241	349.333	299.327	379.957	310.439	426.82	392.05	414.12	195.952	115.143	122.36	263.704	202.074
450.072	292.974	343.088	312.078	325.808	463.032	403.65	469.286	383.974	394.375	292.207	350.667	297.401	377.493	309.238	426.251	388.618	410.617	194.789	112.714	121.38	258.961	199.238
442.031	287.231	336.137	309.287	321.175	461.468	406.4	463.571	379.395	388.406	286.879	342.976	292.599	371.63	303.794	418.569	391.248	412.444	192.66	113	120.8	253.561	197.842
442.546	283.846	327.2	308.353	316.698	460.659	403.5	472.286	377.779	385.884	284.914	337.071	291.803	369.199	301.862	424.965	394.252	414.218	191.761	112	121.08	258.594	199.713
442.701	285.859	329.122	310.31	318.639	462.266	407.3	469.143	382.477	389.59	286.603	339.81	292.796	372.573	303.243	423.313	397.277	412.459	191.153	114.429	119.22	252.194	196.178
445.619	287.34	334.566	312.624	322.339	464.045	408.1	472.143	385.979	393.246	288.414	343.238	294.857	375.923	305.608	427.997	398.639	413	193.091	116.714	120.52	258.937	197.099
452.856	288.128	343.366	315.368	327.765	470.86	408.35	473.571	392.703	401.263	289.431	354.738	295.707	382.783	308.825	436.95	401.445	415.977	196.057	115.429	121.82	261.516	200.53
456.99	291.5	357.587	317.649	335.333	477.108	409.001	475.417	395.251	404.394	292.358	361.728	298.261	385.881	312.365	447.13	399.557	417.72	197.742	118.009	123.851	269.193	205.416
457.701	296.737	358.041	318.425	335.965	475.091	404.151	468.989	392.846	403.237	296.238	363.847	300.724	385.556	314.751	445.841	393.557	415.773	196.632	114.295	122.631	267.002	203.367
453.619	293.058	351.333	310.979	328.847	465.384	404.401	467.989	385.415	395.104	290.824	354.466	295.948	377.872	308.952	435.519	390.914	413.262	195.67	114.724	122.331	260.963	197.342
447.144	291.802	337.899	309.072	321.836	460.177	406.401	465.132	380.708	388.937	291.513	347.347	296.261	372.838	307.614	422.77	388.149	410.299	194.344	113.295	121.711	257.462	196.748
447.237	288.263	331.143	308.936	318.769	460.665	404.851	466.275	381.21	388.756	288.858	344.3	294.934	372.248	305.905	420.72	387.704	412.908	193.809	115.009	121.951	258.554	197.639
448.464	288.41	327.587	310.293	317.95	458.457	405.251	469.703	379.421	386.619	289.1	339.49	295.03	370.505	304.91	419.454	389.674	411.713	192.77	114.295	119.831	262.301	201.441
451.897	287.122	328.641	311.405	319.037	459.898	405.201	469.703	383.174	390.766	288.1	341.895	295.241	373.801	305.609	422.711	391.754	411.044	194.277	113.009	121.411	261.707	198.506
450.412	289.66	336.123	312.118	322.747	463.174	406.851	472.275	386.949	395.06	291.22	346.919	297.091	377.901	308.164	424.029	392.737	413.247	195.129	113.295	122.911	259.793	198.941
447.392	288.679	338.746	310.136	322.803	460.178	405.8	467.714	385.026	392.973	288.552	345.262	293.816	375.718	305.249	422.419	390.097	412.767	194.488	116.429	121.22	259.776	199.203
444.371	287.032	331.873	308.612	318.911	459.07	401.1	470.429	380.19	388.468	287.069	340.452	292.694	371.712	303.307	420.534	389.155	411.917	191.904	115	120.5	263.627	198.688
448.557	288.006	332.151	311.434	320.607	461.441	405.6	469.857	384.395	393.485	287.983	344.548	293.694	376.051	304.995	422.145	390.029	413.03	193.306	115.429	121.6	262.454	199.361
452.32	290.5	341.595	314.667	326.59	465.285	408.4	470.714	390.574	399.423	291.259	350.262	297.177	381.55	308.974	426.319	391.899	412.759	194.507	113	121.22	258.731	200.564
447.784	293.776	346.668	314.008	328.469	464.519	406	473.143	385.138	395.27	294.276	348.69	298.17	378.581	309.397	427.652	391.529	413.662	194.278	113.714	122.62	262.725	204.351
443.474	285.538	337.971	307.876	321.201	465.083	407.5	470	380.482	389.597	285.914	344.5	291.571	372.464	303.333	427.271	391.387	412.496	189.962	113.429	121.92	255.49	198.069
443.268	285.058	331.21	309.163	318.924	462.825	408.65	470.143	382.979	390.304	285.534	343.357	291.837	372.991	303.286	427.248	391.307	410.737	191.813	112.429	122.56	254.737	196.178
451.68	289.199	335.444	314.407	323.721	465.105	403.6	472.857	387.656	396.485	290.241	347.357	296.313	378.929	307.656	433.242	392.139	413.173	195.565	114	120.7	259.546	202.391
454.021	289.594	343.422	315.459	327.839	468.499	406.326	471.702	390.995	398.958	289.754	351.816	297.092	380.913	309.252	433.526	394.82	416.851	196.421	113.862	122.189	258.703	203.68
447.289	289.729	342.636	312.152	325.649	465.981	407.976	470.559	385.774	393.856	289.599	349.435	295.738	376.629	307.67	431.777	396.244	415.768	193.493	114.72	119.669	259.544	198.541
448.588	288.396	336.875	311.005	322.459	467.171	408.926	469.702	384.379	392.409	288.409	347.316	294.412	375.224	306.167	431.021	396.429	415.512	194.383	115.72	121.129	260.944	200.888
452.351	291.255	339.988	314.501	325.785	467.991	406.376	474.559	388.308	397.46	291.754	351.363	297.527	379.993	309.49	434.048	396.462	415.888	195.641	114.72	120.629	262.789	201.566
453.464	293.729	343.539	315.555	327.945	467.68	405.376	472.988	388.508	398.04	293.168	354.173	298.602	380.711	310.95	433.499	394.231	415.437	195.392	115.434	123.749	261.028	199.195
452.041	291.492	342.939	312.517	325.986	464.685	406.026	467.131	386.764	395.627	291.444	351.506	297.174	378.412	309.247	428.024	394.105	412.813	195.139	113.291	122.309	259.338	196.913
453.165	287.78	341.007	310.342	323.919	462.847	404.276	468.131	384.656	392.863	287.288	347.006	294.065	375.418	305.829	424.62	393.101	413.437	195.416	116.005	121.449	263.228	200.21
451.278	290.537	338.163	310.412	322.699	461.208	402.026	469.416	385.005	392.303	290.375	345.744	295.554	375.46	306.707	428.358	390.492	412.715	194.297	112.291	121.229	262.837	200.739
448.928	291.083	336.049	310.465	321.793	461.218	402.1	469.429	384.585	392.184	291.552	345.048	295.776	375.556	306.725	423.661	390.231	412.068	193.397	115.714	121.14	259.176	195.946
448.928	288.038	337	312.329	323.253	463.767	406.1	471.143	386.99	394.662	289.034	346.786	295.415	377.208	306.831	423.655	392.324	413.692	195.206	114.143	121.18	257.185	198.52
451.031	291.34	340.932	312.69	325.194	463.94	403.75	474.429	385.4	395.56	291.759	349.762	296.741	378.407	308.524	428.507	391.786	411.805	195.378	114.714	120.3	264.761	201.97
444.979	292.122	340.761	309.775	323.495	462.869	403.15	466.286	383.795	392.655	292.379	348.881	297.122	376.085	308.624	424.035	390.79	410.917	194.89	113	122.1	255.788	195.401
443.124	287.455	331.561	307.341	318.065	458.463	402.75	465.571	381.682	389.601	288.328	344.333	293.313	372.866	304.651	419.106	387.613	409.774	192.043	115.714	120.26	254.257	196.743
445.299	285.981	327.893	309.027	317.38	457.393	401.35	470	379.441	388.061	287.017	340.667	292.497	371.365	303.201	420.584	388.496	411.586	193.732	113	122.1	261.824	200.53
450.412	288.429	329.785	312.481	320.143	461.694	404.35	471.286	383.667	392.239	289.552	343.81	295.088	375.271	305.915	424.702	391.08	414.06	193.526	114	121.26	257.928	199.752
448.577	286.237	336.805	311.45	322.676	463.722	411.7	469.143	384.164	393.15	286.586	343.262	293.224	375.541	304.344	423.198	396.332	412.421	193.871	114.143	121.54	255.896	200.436
448.804	287.927	338.116	313.707	324.515	464.22	410.818	474.409	383.985	392.408	288.656	347.049	295.108	375.264	306.651	429.04	399.934	414.669	193.691	115.721	122.411	265.139	202.653
452.804	289.838	344.775	317.033	329.316	470.035	411.818	476.838	390.774	399.388	290.881	352.811	297.639	381.458	309.9	436.069	398.539	416.399	194.107	116.435	123.191	263.118	201.069
456.577	292.966	351.887	317.7	332.836	474.3	410.918	471.981	392.118	401.657	292.777	359.192	298.598	383.666	312.064	441.512	393.825	414.767	196.724	115.006	121.451	264.584	199.5
458.876	296.453	354.521	316.405	333.281	470.188	407.468	467.267	390.744	400.801	294.691	361.096	299.285	383.267	313.022	437.255	388.241	414.143	198.351	115.435	121.091	266.551	201.039
452.474	291.113	345.468	310.676	326.08	461.78	406.218	468.695	384.395	392.749	290.812	349.62	295.857	375.905	307.805	426.748	388.694	413.008	194.05	112.578	121.991	266.19	202.841
443.247	282.979	331.17	303.921	315.985	458.23	402.618	466.409	378.215	385.568	282.208	339.43	289.163	368.489	300.334	416.854	386.636	411.015	192.122	111.863	121.811	257.841	195.232
439.165	284.575	321.873	306.188	313.132	457.33	405.568	467.695	378.144	384.019	285.725	336.025	292.544	367.777	302.207	415.497	388.577	410.481	192.595	114.435	122.311	257.689	196.604
442.196	283.184	322.112	307.944	314.216	459.311	405.418	470.838	379.118	385.398	284.553	337.715	292.516	368.734	302.561	421.054	392.371	412.188	192.031	114.292	121.411	259.796	197.92
445.99	288.135	329.829	311.752	319.756	463.418	405.4	468.429	383.646	391.427	289.638	341.024	295.361	374.607	305.508	424.189	392.109	411.805	194.794	112	119.76	254.272	195.421
448.856	289.103	337.156	311.69	322.965	465.651	403	471.143	384.036	393.396	289.379	345.31	294.782	376.208	306.011	429.858	391.303	414.985	194.861	114.714	123.48	265.137	202.104
445.856	287.327	338.327	309.891	322.482	463.511	403.8	465	383.185	392.222	287.828	345.571	294.129	374.971	305.561	427.723	391.861	414.812	192.364	113.714	120.76	256.74	197.51
444.608	285.897	334.571	309.973	320.864	462.494	405.45	469.429	383.867	391.696	286.5	343	292.898	374.313	304.032	424.708	393.017	412.722	191.823	111.714	120.5	254.585	198.446
445.763	291.731	335.415	311.186	321.914	463.449	405.9	470.143	386.251	393.915	292.431	341.595	297.585	377.145	307.365	426.923	393.651	413.414	191.962	114	121.66	258.045	199.688
450.794	293.929	340.127	314.543	325.87	467.153	411.6	469.143	388.759	397.41	294.879	346.5	298.98	380.467	309.54	430.46	395.529	411.647	193.512	114.143	119.9	252.236	199.99
453.021	295.141	342.654	315.872	327.73	466.81	403.5	475.143	390.651	400.184	295.293	352.762	299.81	382.852	311.577	432.218	399.559	416.789	194.99	116.714	122.02	254.382	199.812
452.66	295.776	346.605	315.876	329.482	468.852	405.25	478.857	391.969	401.437	295.431	354.262	299.442	383.92	311.624	439.206	399.26	416.045	194.22	116.714	122.02	263.549	202.748
456.567	290.674	355.695	318.341	334.88	474.921	408.045	479.609	395.097	405.63	291.895	363.058	298.239	386.836	312.643	445.217	398.178	417.154	197.037	118.655	123.184	264.246	205.33
460.763	294.796	360.847	319.953	338.059	475.459	404.795	472.894	395.113	407.132	294.671	366.105	300.212	388.548	314.854	445.538	394.107	415.59	197.309	118.655	124.624	265.413	203.439
458.794	297.238	357.822	317.756	335.495	468.944	403.145	470.037	389.851	401.951	295.774	363.153	299.94	384.406	313.987	437.226	390.972	413.086	197.534	115.655	123.884	265.034	201.775
454.856	290.918	345.451	312	326.811	463.44	405.145	469.751	383.467	394.872	288.929	354.462	294.892	377.366	308.13	426.644	388.619	414.026	195.649	112.941	122.964	260.338	198.508
449.433	288.995	336.969	311.608	322.837	463.049	405.195	468.894	382.836	393.398	288.36	348.248	294.838	376.041	306.706	424.875	387.72	412.455	196.376	114.655	120.724	260.678	198.008
450.392	288.45	334.539	310.787	321.303	462.276	401.645	465.18	382.215	390.982	288.947	345.296	295.395	374.121	306.484	422.19	387.069	411.176	195.027	113.37	121.784	259.475	196.013
450.536	289.078	331.71	311.876	320.657	460.928	402.295	469.609	380.451	388.647	289.791	342.177	296.361	372.312	306.542	419.488	388.237	411.628	195.3	113.655	121.644	262.843	198.132
448.814	288.187	331.12	310.98	319.897	459.653	403.545	467.18	382.056	391.384	289.36	345.129	295.756	374.525	306.727	420.895	387.678	413.703	194.477	113.655	120.924	260.287	196.226
446.155	286.365	327.99	308.357	317.05	457.153	405.05	467.857	381.841	389.362	286.707	340.048	292.878	372.399	303.36	416.378	384.933	410.857	193.837	111.714	119.66	256.872	196.059
444.021	284.051	326.634	308.085	316.298	458.72	405.45	467.429	380.395	387.522	285.793	338.262	292.497	370.712	302.667	416.903	387.429	411.06	193.11	113	120.24	256.078	195.871
437.897	279.628	322.688	303.946	312.244	457.115	406.6	470.143	376.297	383.72	281.138	334.333	289.361	366.769	299.354	418.826	390.118	413.767	191.177	113.429	121.16	254.531	197.901
437.402	282.731	323.732	305.252	313.434	459.832	409.7	467.143	377.867	384.621	283.931	335.31	290.497	367.983	300.455	416.091	393.731	412.075	191.474	115.429	120.38	253.006	198.619
442.598	286.955	327.644	309.663	317.624	462.271	406.3	470.143	380.841	388.509	288.724	340.452	294.871	372.02	305	421.732	394.517	410.571	192.909	115.143	122.04	253.221	195.886
444.969	291.026	333.571	313.651	322.471	464.298	407.15	475.143	383.369	391.488	292.466	345.548	297.211	375.125	307.952	428.555	397.941	414.639	191.718	116.143	122.26	261.137	196.792
450.969	293.731	343.327	316.283	328.257	470.522	410.15	474.429	389.108	398.778	294.586	352.048	299.048	381.561	310.825	435.448	399.214	414.872	195.517	114.714	121.34	256.681	197.559
453.66	296.404	351.98	318.147	333.127	473.037	403.9	473.429	392.364	401.891	295.397	357.262	299.81	384.293	312.577	443.044	395.357	415.602	196.799	116.429	122.56	263.296	199.347
452.165	297.477	353.965	317.081	333.412	473.338	403.942	471.31	389.138	400.437	296.515	358.452	301.186	383.264	313.912	443.417	392.011	413.896	196.393	114.653	123.668	265.616	201.011
453.155	298.066	350.273	315.767	331.045	469.449	402.942	472.167	390.41	401.208	297.464	357.143	301.275	384.065	313.69	438.794	392.536	413.836	195.307	114.939	124.508	260.983	199.699
452.753	289.9	346.482	312.875	327.755	467.842	404.342	469.596	389.851	399.099	288.826	352.691	295.418	380.877	308.145	432.505	390.834	414.979	193.091	113.939	123.788	256.878	196.461
449.103	285.938	339.799	310.189	323.3	468.389	406.192	469.596	385.738	394.594	285.722	345.691	292.486	376.603	304.309	430.576	392.015	414.062	194.273	115.939	121.728	256.959	198.392
448.247	285.297	335.58	310.092	321.377	465.949	405.292	468.167	383.882	392.416	285.947	344.786	293.316	374.823	304.754	430.688	392.695	412.874	194.689	114.653	121.428	259.383	198.744
454.278	288.079	338.346	314.356	324.978	466.717	406.292	470.024	387.462	396.819	288.464	349.167	295.343	378.914	307.304	428.853	393.758	412.009	195.522	115.939	122.108	260.81	200.343
456.041	293.06	345.258	316.65	329.317	467.185	406.042	469.881	388.308	398.303	292.809	353.786	298.472	380.871	310.764	429.738	391.406	414.099	195.187	114.653	121.948	262.44	200.853
454.268	290.874	346.112	314.441	328.464	467.421	405.992	469.024	385.903	396.317	290.36	353.191	296.697	378.808	309.251	427.712	390.532	414.159	195.144	114.653	122.048	258.887	196.882
452.196	292.263	341.19	313.221	325.605	461.364	405.8	469.429	384.021	393.952	292.603	347.452	297.211	377.205	308.376	422.614	388.105	413.504	195.593	114.714	122.58	262.233	201.356
448.041	286.641	334.078	308.496	319.823	458.805	403.8	470.286	381.262	391.068	287.241	344.929	293.286	373.912	304.762	421.419	389.345	413.857	193.656	113.286	119.86	261.773	202.955
442.99	284.436	331.985	306.744	317.92	461.682	408.2	471.429	381.246	389.29	284.879	343.595	291.531	372.037	303.101	420.965	393.55	415.338	192.115	115	120.62	260.46	202.158
443.722	288.115	328.961	312.554	319.819	462.253	405.7	472.857	381.154	389.945	289.897	343.357	295.871	373.413	306.423	423.404	394.403	415.376	193.301	113.714	119.82	261.024	201.624
449.536	289.91	337.58	312.977	323.87	464.79	404.15	473.571	387.944	396.126	291.293	349.381	297.211	378.803	308.804	429.499	394.597	412.579	192.9	114.857	120.8	254.988	197.465
446.608	290.269	341.893	312.388	325.451	467.361	406.9	467.571	386.646	395.652	290.879	348.238	296.204	378.339	307.767	431.959	394.227	411.729	194.522	114.429	121.1	255.719	199.698
447.588	292.923	340.59	314.174	325.87	465.381	406.75	470.286	386.015	394.758	293.569	347.524	297.551	378.037	308.656	432.165	394.197	412.511	193.33	113	124.28	260.549	201.866
449.629	293.506	342.59	313.729	326.508	464.784	403.5	468.429	388.467	397.014	293.466	351.548	297.605	379.903	309.593	434.643	388.975	411.008	193.722	113.429	123	256.982	196.965
451.505	294.063	343.875	314.468	327.489	464.365	403.1	467.898	388.313	398.01	294.257	352.711	299.582	380.866	311.388	433.628	388.708	410.948	195.23	113.507	121.239	255.427	193.796
449.99	289.595	341.889	310.735	324.53	462.571	404.75	471.041	385.108	394.143	288.843	350.021	295.5	376.743	307.616	430.852	391.338	412.497	195.488	112.65	122.779	261.726	198.138
450.907	286.903	339.241	312.933	324.582	465.499	404.4	470.326	386.405	394.897	287.636	347.688	295.085	377.173	306.775	429.71	392.746	412.534	195.852	114.507	119.539	260.681	199.232
452.412	288.979	340.211	314.084	325.653	466.762	406.4	472.326	388.185	397.57	288.912	351.188	296.242	379.615	308.452	429.802	393.044	415.7	197.474	114.935	121.039	263.579	202.489
452.938	290.941	341.519	313.332	325.813	465.035	404.7	472.041	386.826	396.594	290.86	352.092	297.011	379.122	309.251	426.908	393.25	414.008	195.416	114.221	122.379	262.95	200.177
450.505	289.229	336.953	310.549	322.24	464.649	406	469.184	382.426	391.894	289.412	347.902	295.038	374.96	306.785	423.48	389.578	412.226	194.809	114.364	121.959	258.773	197.766
448.196	286.306	331.592	309.844	319.474	461.589	407.55	469.041	381.769	389.635	286.378	342.473	293.106	372.572	304.076	420.48	389.065	413.06	193.598	113.364	120.199	258.287	196.737
447.99	288.749	330.563	312.216	320.34	461.553	405.7	472.041	381.19	388.863	289.826	342.045	296.548	372.498	306.658	422.74	392.363	415.376	193.823	116.221	121.439	264.03	203.964
447.052	284.699	327.58	307.31	316.285	458.126	401.05	468.143	380.482	388.457	285.466	342.595	291.354	371.439	302.741	418.853	389.025	411.617	193.129	113.714	122.02	251.627	192.604
445.361	284.904	328.151	307.267	316.514	459.913	404	470.286	379.503	387.877	285.552	340.333	291.401	370.969	302.275	419.292	390.601	412.128	192.392	113.714	121.56	254.322	193.49
449.196	291.763	336.088	312.341	322.855	461.691	406.5	472.286	385.21	393.468	292.966	343.667	297.912	376.86	308.079	422.109	393.836	414.218	194.986	116.429	122.1	262.23	200.312
447.103	293.692	340.883	313.783	325.782	463.521	406.25	469.286	386.108	394.949	294.276	347.738	299.102	378.313	309.91	426.36	393.218	414.594	194.971	114	121.14	261.23	198.302
443.959	289.494	341.02	311.322	324.471	465.692	408.85	470.571	384.144	392.464	290.724	346	296.068	375.652	307.164	425.693	395.697	412.571	192.603	113.714	121.66	257.03	199.109
445.907	291.821	338.015	312.31	323.691	465.581	409.7	472.857	383.015	391.683	292.741	345.595	296.517	375.333	307.423	429.687	396.756	412.248	191.196	114.714	121.46	261.49	199.173
451.196	289.417	343.278	314.725	327.367	471.554	409	473.857	390.251	398.539	289.672	349.595	295.789	380.55	307.746	437.313	399.399	416.391	194.813	114.714	120.68	262.209	201.624
457.845	295.385	353.005	318.647	333.86	474.183	404.5	472.143	394.415	404.191	294.914	359.714	299.544	386.134	312.915	444.729	394.034	414.218	196.794	112.714	121.34	258.275	197.505
455.433	295.359	355.41	317.513	334.292	471.85	405.155	469.618	392.159	402.697	293.602	359.717	298.929	384.67	312.437	440.676	391.398	412.577	196.761	115.362	120.196	261.849	198.777
450.804	290.891	348.971	312.587	328.696	466.342	405.755	468.19	385.79	395.919	289.809	353.55	295.575	378.385	308.459	432.564	392.205	413.893	194.823	115.933	122.356	259.939	199.178
445.165	285.243	337.888	309.746	322.206	463.721	403.855	469.618	383.349	392.141	284.843	346.693	293.072	374.411	304.988	427.564	389.776	413.915	194.627	113.505	121.576	261.237	201.782
444.856	283.237	329.127	308.719	317.754	464.036	405.305	468.904	380.508	389.096	283.481	344.026	292.14	371.644	303.67	428.322	389.461	412.96	193.775	113.648	121.196	255.348	197.851
447.062	285.083	332.381	309.509	319.636	464.934	405.455	463.618	383.195	390.649	286.05	341.836	292.718	373.365	303.633	424.612	392.058	412.885	193.158	113.219	120.476	254.533	198.738
446.021	285.41	331.474	309.641	319.307	462.081	405.855	469.047	383.867	391.636	286.033	344.407	292.902	374.186	304.348	425.497	391.583	410.727	192.569	113.648	121.336	261.136	200.495
450.515	289.557	334.537	312.827	322.439	462.469	406.155	469.904	385.513	393.345	290.912	347.002	296.609	376.419	307.808	425.877	392.625	413.351	194.383	114.933	122.496	260.903	201.876
453.876	290.82	338.484	316.188	326.059	465.014	406.455	472.475	388.026	397.762	291.584	351.359	298.024	380.217	309.877	430.39	393.499	414.72	195.469	114.933	123.416	260.915	200.168
456.175	291.962	341.951	313.837	326.285	463.992	404.7	470.571	388.359	398.082	291.828	352.333	296.633	380.524	309.011	427.726	388.983	411.699	195.598	114	122.58	258.307	196.238
454.082	292.353	343.815	312.236	326.218	463.431	403.7	470.286	386.062	395.802	292.707	350.524	297.483	378.766	309.27	425.599	390.105	411.722	195.153	113.714	119.38	260.421	197.97
446.825	290.141	340.746	310.244	323.749	461.143	403.25	472.143	381.631	391.587	290.483	346.024	295.599	374.88	306.804	421.05	390.109	413.361	194.354	116	122.92	264.269	203.302
444.134	289.712	334.546	309.372	320.518	461.063	403.15	470	380.872	389.372	290.5	346.19	295.02	373.034	306.392	424.858	391.731	412.684	192.392	114.143	120.2	260.809	197.257
447.01	290.692	335.4	311.55	322.11	462.308	405.6	469	384.897	393.109	291.724	346.69	296.701	376.356	307.81	424.997	392.361	411.624	193.488	112.714	120.64	255.397	198.446
446.742	290.814	336.595	310.554	322.084	461.998	404.8	470	385.405	393.157	291.052	342.31	296.293	376.285	306.519	425.926	391.298	414.797	194.187	115.429	122.14	264.824	203.089
447.031	290.385	338.941	312.895	324.428	462.562	406.55	470.286	384.374	393.304	291.259	345.667	296.925	376.442	307.757	429.431	392.529	411.564	194.081	112.714	122.56	260.549	199.455
454.371	290.712	340.224	315.322	326.348	465.376	406.1	471.714	390.2	399.444	290.621	350.19	296.476	381.462	308.413	427.089	393.794	414.699	195.66	114	123.12	261.078	199.911
453.742	291.667	338.161	317.016	326.378	475.313	415.15	468.571	391.133	400.454	292.069	348	299.367	382.544	310.175	442.074	400.235	416.805	196.321	117.429	123.96	262.215	203.327
454.742	289.737	343.541	315.69	328.022	472.353	410.15	465.714	389.246	399.239	290.017	350.31	297.986	381.191	309.614	433.823	396.866	415	195.885	115.429	122.24	253.66	194.911
450.082	291.478	345.28	313.138	327.369	467.413	408.61	464.403	386.426	395.257	291.823	348.747	298.788	378.166	309.89	430.545	393.894	413.87	196.191	116.152	121.532	259.979	199.133
451.495	291.375	342.733	313.425	326.402	462.706	410.61	466.118	384.744	393.24	291.237	346.842	298.305	376.385	309.091	428.247	394.301	413.855	196.277	115.438	122.432	255.463	197.069
453.082	291.523	337.475	312.196	323.389	463.621	409.71	469.975	382.621	392.199	291.84	347.152	298.917	375.616	309.636	431.465	392.117	412.494	195.273	115.724	122.892	259.233	200.39
449.814	292.113	336.884	311.312	322.635	462.954	405.56	468.546	382.097	390.878	292.461	348.128	299.495	374.616	310.303	433.388	390.852	411.238	193.847	115.438	122.892	258.654	198.89
448.907	292.805	337.27	311.242	322.767	462.042	407.66	465.261	384.59	391.721	294.116	347.7	300.346	375.593	310.869	427.379	392.999	411.283	192.933	115.152	124.612	255.239	193.44
449.402	284.497	330.255	307.018	317.307	460.493	405.11	465.118	382.2	388.656	284.857	339.319	294.148	371.505	304.186	423.182	391.583	412.253	194.277	114.866	121.472	258.576	197.475
449.526	286.459	332.392	309.661	319.726	459.571	408.11	471.546	382.579	389.052	287.444	338.128	296.162	372.263	305.488	426.848	391.844	412.855	195.139	111.866	124.812	261.49	201.707
449.464	286.292	333.533	309.115	319.927	461.751	408.41	468.118	382.713	389.878	287.254	340.2	294.618	372.921	304.747	427.512	392.079	411.434	193.344	116.438	121.172	256.075	195.014
449.32	284.071	333.2	309.186	319.819	461.937	405.85	464	387.262	394.212	284.276	342.143	292.585	376.046	303.598	427.407	392.244	411.308	194.407	113.143	120.92	254.322	196.48
445.33	285.59	333.044	308.225	319.214	460.656	406.55	472.714	385.728	391.669	286.19	339.738	294.007	374.239	304.169	429.572	391.433	411.805	194.646	114.143	120.28	260.913	199.871
447.361	287.641	334.463	312.054	321.976	463.443	409.4	469.857	385.287	392.99	288.155	342.452	295.701	375.667	306.09	432.165	392.992	413.466	194.56	113	123.74	259.045	195.574
447.041	288.814	339.976	313.035	324.963	469.499	405.55	463.714	388.338	396.648	288.741	344.429	295.871	378.818	306.661	432.788	395.508	414.549	195.531	115.714	121.76	257.952	201.599
446.155	288.103	341.585	310.508	324.268	466.493	406.7	468.143	386.359	395.184	288.759	345.143	296.381	377.598	307.217	436.366	394.168	412.902	193.837	113.429	122.6	262.102	200.005
449.742	289.705	338.249	311.05	323.093	464.749	410.2	468	386.682	395.638	290.207	348.071	296.891	378.217	308.265	433.26	396.769	413.744	194.981	115.857	123.28	254.579	194.911
450.144	288.526	339.468	312.411	324.391	466.94	405.55	464.143	385.672	394.737	288.621	345.571	295.748	377.202	306.82	432.248	395.063	413.91	196.024	115.714	121.58	254.328	197.668
449.742	289.955	339.415	312.674	324.514	465.98	405.3	465.286	385.082	394.464	290.379	345.952	297.177	377.265	308.016	429.634	391.193	413.421	196.086	116.143	121.56	256.74	199.812
448.124	288.683	337.812	309.732	322.164	463.328	406.985	469.26	381.533	389.918	288.977	343.147	296.705	373.238	307.026	431.582	391.13	412.867	194.555	115.868	121.871	259.971	200.951
445.68	286.856	330.412	307.918	317.877	461.459	407.835	465.545	381.621	389.041	287.736	339.79	294.794	372.301	304.793	428.337	393.18	413.295	193.172	115.154	123.771	256.526	197.565
448.134	285.113	326.622	309.007	316.806	461.679	407.735	465.974	384.985	390.607	286.063	339.433	294.277	373.332	304.311	427.127	393.483	411.07	192.316	112.868	121.431	249.658	195.694
445.835	285.395	329.768	309.472	318.458	462.751	409.585	469.688	383.01	388.993	287.46	339.123	295.991	372.216	305.576	427.508	394.373	412.882	192.043	112.726	121.871	255.822	200.718
447.268	284.516	330.827	310.143	319.301	464.431	409.485	470.688	381.549	387.986	285.529	339.314	294.542	371.056	304.491	431.965	397.394	414.258	191.392	114.44	122.911	258.631	197.619
450.711	287.754	336.827	314.166	324.199	466.884	411.735	469.26	387.969	395.317	288.149	344.956	297.113	377.609	307.745	434.381	397.155	413.408	195.11	115.868	122.711	256.715	199.486
457.598	290.369	346.919	316.472	329.953	471.042	408.385	467.402	393.723	400.785	290.011	349.695	298.8	382.481	310.11	438.004	395.188	413.686	197.383	115.868	123.291	260.509	199.783
459.289	294.734	351.422	317.026	332.255	468.965	408.385	469.117	393.241	401.775	293.149	354.075	300.61	383.825	312.491	435.968	395.436	413.348	196.038	116.44	123.551	262.929	201.421
457.588	292.955	347.985	313.616	328.834	465.438	406.05	468.143	389.267	398.925	292.31	352.667	298.463	381.308	310.508	433.811	390.387	412.564	196.325	115.571	121.7	260.021	198.376
453.021	291.09	343.532	312.035	325.981	462.937	404.3	465.714	385	394.816	291	347.286	297.497	377.661	308.561	426.973	389.685	409.459	194.426	116.857	122.12	257.558	196.342
451.34	287.853	335.337	310.558	321.529	461.807	409.7	465.429	382.456	392.341	287.724	345.881	295.122	375.054	306.402	428.956	389.454	410.729	195.579	115.429	122.78	257.328	198.089
449.866	286.417	333.078	311.295	320.94	463.19	406.15	464.286	384.031	392.096	287.69	342.881	295.422	374.843	305.968	426.283	391.748	413.256	194.904	117.143	123.08	255.851	195.98
447.165	286.718	334.39	310.733	321.207	464.755	406.4	467	383.908	391.573	287.5	343.762	295.116	374.376	305.926	428.909	391.391	411.865	195.766	115.143	121.06	254.949	195.723
450.082	289.66	335.376	310.969	321.775	464.151	405.8	467.143	382.985	391.949	290.086	345.5	296.714	375.117	307.556	429.227	392.71	411.609	196.005	115.143	122.56	255.579	199.436
448.722	292.083	336.068	311.05	322.127	461.18	405.5	470.714	384.949	393.57	292.948	346.881	299.061	376.943	309.688	428.416	390.79	413.068	194.258	112.286	122.12	260.821	201.243
447.412	289.205	334.171	309.616	320.488	459.514	404.6	466	383.015	391.273	289.793	345.19	296.469	374.504	307.296	427.637	389.105	410.541	194.172	115.429	120.14	252.875	193.332
444.526	286.785	333.253	309.244	319.875	464.877	408.094	465.578	380.313	388.712	288.162	342.322	296.482	372.097	306.669	425.523	391.791	412.907	193.582	114.36	122.689	258.593	196.002
447.619	288.15	331.531	310.953	320.065	464.19	405.244	466.578	382.487	391.077	289.61	341.965	297.87	374.311	307.669	428.712	392.287	412.696	194.491	115.502	124.129	258.718	200.032
450.309	291.503	335.76	313.345	323.27	464.468	405.394	467.863	388.01	396.231	292.627	345.655	300.108	379.111	310.23	432.107	391.308	413.456	195.238	114.074	123.129	259.661	200.101
449.928	293.388	338.482	313.229	324.41	465.375	408.644	467.006	385.774	394.2	293.851	346.417	300.169	377.619	310.447	431.231	393.732	413.463	194.764	115.645	123.149	256.578	195.482
448.361	287.83	334.287	310.744	321.168	465.113	405.194	471.006	383.046	391.238	288.438	340.846	296.285	374.251	306.188	430.393	394.888	413.388	193.879	116.788	122.209	256.653	196.448
448.423	288.708	334.863	312.395	322.343	468.049	410.794	471.578	384.436	392.866	289.955	342.322	298.476	375.861	308.22	437.986	396.472	412.486	194.238	113.074	122.049	260.429	201.522
448.608	288.195	339.316	312.469	324.356	469.658	410.144	469.006	388.056	396.374	288.179	345.179	296.789	378.496	307.542	434.042	395.228	416.629	195.764	116.074	123.529	252.121	196.388
450.268	288.413	341.438	312.717	325.434	470.248	407.644	464.863	387.708	396.842	288.058	346.703	296.829	378.866	307.913	435.379	393.917	413.771	195.209	115.788	124.109	254.36	196.75
449.103	288.417	339.571	311.705	324.043	464.652	406.35	468	387.103	396.358	288.741	344.929	296.02	378.576	306.889	433.605	392.681	411.789	194.526	114.857	123.24	255.66	196.144
451.454	286.917	339.61	310.996	323.665	463.639	407.7	470.143	389.456	397.939	287.707	345.976	295.517	379.724	306.73	436.708	392.723	412.895	195.005	113.857	123.42	257.102	196.713
450.392	286.949	341.137	310.694	324.173	464.953	407.1	464.714	385.738	394.625	287.138	345.762	294.952	376.863	306.243	432.749	391.433	411.932	196.077	114.143	121.88	252.848	193.901
445.598	286.051	337.868	309.791	322.222	464.859	404.15	463.571	383.205	391.444	286.103	342.524	294.075	374.037	304.841	428.319	390.92	413.504	195.732	115.143	119.72	258.37	199.248
444.68	284.936	332.785	307.64	318.773	461.266	409	468	379.595	388.43	285.638	338.81	293.361	371.444	303.46	428.03	392.878	413.414	192.416	112.429	124.26	256.412	198.703
443.485	285.154	328.239	308.198	317.071	461.591	408.1	467.429	380.426	387.747	286.121	337.476	293.646	370.954	303.386	428.056	394.899	411.278	191.077	115.571	122.14	257.573	195.881
448.814	286.474	332.463	313.043	321.641	465.697	408.05	467.857	387.21	394.157	287.517	342.786	295.952	376.536	306.36	429.979	396.924	412.602	194.163	118.429	122.22	257.346	200.228
454.093	292.192	342.737	315.663	327.65	469.191	407.4	469	390.872	399.249	292.293	349.405	298.871	381.576	310.101	435.021	394.672	414.714	196.565	114.429	122.68	261.078	202.03
453.649	295.29	349.179	316.751	331.108	470.113	408.902	469.727	387.733	397.278	295.2	352.438	302.141	380.411	313.318	439.45	392.811	413.105	196	114.637	122.289	258.233	199.167
452.402	291.457	344.979	312.782	327.037	465.828	406.252	467.442	383.441	392.926	290.614	349.034	298.107	376.021	309.424	434.778	389.618	412.834	195.388	114.066	124.289	254.409	194.836
452.412	288.905	336.74	311.553	322.705	464.376	403.352	466.299	384.754	393.237	288.424	346.248	296.392	375.918	307.472	431.551	388.382	411.571	194.857	116.78	123.469	251.307	192.979
450.722	289.002	335.013	313.642	323.104	465.391	407.502	465.299	386.744	395.002	289.614	346.105	298.093	377.588	308.763	429.604	392.256	412.827	196.493	116.352	121.669	253.316	196.296
452.928	290.995	337.125	313.231	323.81	466.434	405.402	469.013	387.123	395.81	291.683	346.367	299.651	378.605	310.033	431.854	392.29	413.127	195.881	115.352	124.509	258.346	201.157
450.773	291.495	336.642	313.359	323.668	466.642	406.702	466.87	385.333	394.258	291.476	344.748	298.896	377.274	309.086	429.551	393.114	414.503	194.752	113.637	121.029	256.361	198.133
448.01	285.681	331.813	309.309	319.273	465.7	408.352	464.013	380.723	388.868	286.39	338.295	294.358	371.935	304.123	423.492	395.009	412.789	191.78	117.494	121.349	252.561	195.217
445.588	286.239	330.135	310.786	319.353	463.381	410.352	468.585	382.61	390.916	287.683	341.486	296.318	373.858	306.355	429.5	395.462	413.548	192.57	116.066	121.669	257.376	199.157
449.402	289.173	335.585	313.539	323.3	463.399	406.2	470	385.585	394.16	290.172	345.548	297.027	376.977	307.81	432.74	393.815	413.286	193.746	115.571	123.22	257.018	196.262
454.289	293	343.307	316.477	328.356	468.271	408.35	467.571	391.374	400.433	293.828	350.524	300.51	382.818	311.624	435.218	393.899	412.406	195.091	115.143	123.18	260.896	199.951
455.897	294.603	348.22	316.326	330.447	467.699	409.6	467.143	391.303	400.785	294.293	352.143	301.279	383.188	312.582	433.431	394.744	411.767	196.445	118.714	123.14	259.731	200.589
453.485	293.083	347.551	313.136	328.374	464.048	405.95	469.571	388.79	399.096	292.948	353.738	299.204	381.556	311.323	431.401	390.084	412.887	195.416	114.143	122.5	261.293	199.391
450.629	289.904	340.302	309	322.86	462.955	406.4	469	384.2	392.826	290.397	345.19	296.544	375.9	307.354	428.923	389.765	410.925	195.134	115.143	124.5	256.928	194.158
446.186	286.628	331.024	307.5	317.916	461.28	403	467.143	381.364	389.317	287.517	341.881	294.435	372.496	304.979	423.295	388.643	411.218	194.268	113.857	120.62	256.4	195.886
448.351	286.66	328.541	307.973	317.08	460.326	402.6	465.571	381.2	388.935	287.414	339.595	294.633	372.16	304.624	425.693	388.887	410.94	194.813	116.429	121.76	255.615	196.906
444.588	286.103	329.81	308.004	317.659	459.278	404.7	468.857	379.421	387.184	287.655	338.548	295.095	370.738	304.751	432.068	391.475	411.18	196.603	112.571	122.52	256.493	198.025
446.361	284.978	330.376	307.731	317.757	463.295	407.406	466.469	382.236	388.981	285.549	340.212	293.9	371.889	304.192	433.621	394.379	412.166	196.311	114.076	121.878	256.757	196.703
447.206	284.555	333.922	309.96	320.569	464.826	408.056	467.755	385.241	393.008	285.601	343.117	295.321	375.26	305.943	431.347	391.921	412.865	194.55	114.076	122.778	254.351	197.059
449.268	287.177	337.283	312.243	323.329	467.717	408.056	466.326	387.031	395.281	287.721	346.498	296.893	377.507	307.916	432.359	392.891	414.045	195.373	116.076	121.898	255.689	199.351
447.124	285.85	337.293	310.502	322.364	465.636	408.756	472.326	385.754	394.069	286.532	346.307	295.825	376.299	307.043	434.704	392.316	413.399	193.555	113.076	124.618	259.169	199.282
446.598	287.344	332.693	311.506	320.886	465.419	409.006	470.612	383.723	392.342	287.877	345.141	296.274	375.08	307.133	433.795	395.45	413.301	193.66	114.79	123.198	261.54	198.287
451.495	288.222	338.152	313.739	324.547	468.029	411.106	470.898	387.277	395.349	288.532	346.641	297.648	377.698	308.535	435.642	395.929	414.609	195.55	112.933	123.378	257.808	197.099
454.381	291.087	343.274	314.874	327.448	469.454	410.206	462.612	390.969	398.547	291.29	346.474	299.063	380.824	309.599	432.471	395.236	413.098	195.105	116.076	120.958	255.638	198.648
452.907	292.626	344.352	314.522	327.729	468.593	407.156	463.184	387.59	396.585	292.359	345.569	299.437	379.362	309.689	429.804	395.026	413.617	194.856	116.362	122.598	258.363	201.292
448.247	290.256	339.732	311.349	323.916	462.622	407.3	465	384.133	393.232	289.707	342.952	296.361	376.125	306.714	428.295	392.613	413.677	193.842	114	121.98	256.684	198.109
446.526	287.763	335.576	310.93	321.842	463.656	409.8	464.429	383.544	391.601	287.983	340.548	295.408	374.479	305.439	426.383	392.109	412.902	193.44	114.429	119.62	250.77	195.257
446.979	287.795	333.595	311.089	321.054	462.667	405.45	466.571	381.195	389.679	288.655	340.667	295.939	372.986	305.878	426.593	392.286	412.421	193.904	114.143	121.98	257.457	197.109
449.464	289.615	335.595	313.248	323.143	465.245	406.95	468.714	385.815	393.648	290	341.143	297.109	376.521	306.894	432.351	393.269	411.677	193.12	114.857	121.48	256.928	196.941
451.134	288.263	339.063	312.508	324.266	467.135	407.8	463.143	388.903	396.392	288.862	345.381	295.463	378.624	306.556	430.785	393.164	412.023	195.297	114.429	119.62	250.734	195.005
448.505	288.635	340.459	312.205	324.715	463.96	406.65	465.571	386.138	394.266	289.138	344.619	296.599	376.895	307.27	431.74	393.992	413.286	195.373	115.143	122.84	259.09	200.51
446.309	286.404	334.844	310.566	321.315	462.488	404.3	467	383.908	392.287	287.017	344.714	294.565	374.892	305.709	432.92	394.723	413.639	192.842	115.143	124.34	255.997	195.822
449.753	291.25	336.42	313.523	323.661	463.802	409.15	471.143	384.908	394.154	292.793	350.238	299.959	377.405	311.132	434.36	395.399	415.008	195.536	120.429	127.28	261.063	196.129
453.474	292.838	341.716	314.998	326.829	467.993	412.025	471.759	389.503	399.115	291.705	351.254	298.7	381.367	310.379	440.947	398.123	414.797	197.933	117.663	124.867	257.921	197.637
455.691	292.736	346.253	313.386	327.939	466.946	406.775	468.616	387.728	396.883	291.36	350.778	298.727	379.447	310.294	436.018	392.816	410.767	196.832	115.377	122.227	257.825	198.028
455.897	292.877	343.141	312.971	326.33	466.261	405.975	465.188	388.277	396.907	292.498	349.635	299.496	379.655	310.638	430.658	393.799	411.744	197.019	114.377	121.007	258.664	198.255
453.567	290.076	340.882	310.769	324.103	464.798	403.825	466.473	384.718	393.613	290.257	345.373	297.564	376.535	308.188	427.328	390.505	410.263	195.139	115.377	120.707	257.61	199.419
450.175	289.621	337.584	309.293	321.82	462.482	402.775	468.616	382.482	392.026	289.947	347.135	297.298	375.159	308.373	429.522	388.656	411.526	192.55	114.091	121.507	256.807	199.038
449.144	287.069	331.263	308.118	318.366	461.585	407.075	464.902	381.6	388.743	287.878	341.849	295.897	372.076	306.109	427.8	389.518	413.286	192.478	112.663	120.587	253.595	197.859
445.629	281.627	325.531	306.083	314.695	460.58	408.275	462.902	380.318	386.401	283.291	337.04	292.36	369.364	302.289	423.738	389.828	411.534	192.751	113.091	121.007	251.482	195.181
443.557	283.768	324.643	308.603	315.705	459.96	409.525	471.045	379.492	386.207	285.895	337.183	295.06	369.632	304.421	424.797	392.854	412.91	192.431	113.091	123.267	254.404	199.122
446.825	285.064	328.966	311.112	319.017	461.368	409	469.857	384.897	393.01	287.19	342.262	295.878	375.524	306.185	428.947	393.992	413.361	195.545	114.571	121.08	256.594	197.035
452.608	290.904	340	315.988	326.62	469.446	408.2	469.143	391.426	400.078	292.207	348.643	300.102	382.254	310.889	433.51	394.034	413.436	196.976	116.429	124.36	258.125	198
448.619	291.429	346.254	314.345	328.473	470.072	406.55	469.286	388.662	397.553	291.741	348.286	299.347	380.068	310.222	431.699	393.718	413.556	197.689	115.429	122.96	261.633	201.045
447.237	287.635	338.844	311.469	323.59	466.383	407.15	469.143	382.738	391.505	287.034	343.286	294.497	374.242	305.339	432.832	393.681	412.789	194.124	115.571	120.92	262.131	199.376
447.144	286.827	335.176	309.671	320.963	465.063	406.8	465.714	384.718	391.491	287.5	341.548	294.694	374.308	305.106	430.463	391.202	411.195	192.766	112.714	123.02	257.027	197.109
447.175	285.333	331.688	310.116	319.667	462.722	405.95	465.429	384.749	391.498	285.914	339.762	293.551	374.051	303.82	425.959	392.353	410.241	192.938	115.857	121.34	256.385	197.589
449.454	288.321	335.385	312.442	322.6	462.706	404.95	467.429	385.856	393.986	288.81	343.048	296	376.607	306.455	430.711	391.017	412.263	193.67	115.143	121.18	259.003	199.619
447.588	287.609	337.259	311.771	323.056	463.426	408.65	468.143	383.944	392.491	287.69	342.881	295.014	375.174	305.651	433.481	392.429	413.045	194.139	116.143	122.46	257.785	196.223
449.309	287.414	336.612	313.023	323.468	465.864	407.773	467.897	385.569	393.913	287.756	345.752	296.138	376.372	307.163	435.648	393.45	412.785	194.914	115.797	120.938	255.976	196.176
452.598	291.741	341.685	314.988	326.809	466.625	407.273	466.611	389.082	398.221	291.618	349.847	299.362	380.605	310.581	433.748	392.832	413.47	196.909	117.083	122.358	257.549	198.934
455.773	293.357	343.822	314.1	327.261	465.385	406.623	465.754	388.887	398.913	293.48	351.799	300.553	381.491	311.941	434.203	393.803	413.876	197.053	113.655	122.438	257.003	198.364
455.433	293.152	343.022	311.922	325.693	465.542	406.523	466.325	385.544	394.384	293.377	347.466	300.063	377.694	310.597	433.067	394.139	413.176	195.981	114.655	125.518	254.657	196.181
449.454	289.485	336.441	307.802	320.483	465.322	408.873	465.754	382.795	391.606	289.17	343.942	296.689	374.679	307.189	428.964	394.223	412.342	194.038	112.94	122.278	253.057	194.399
446.371	287.703	333.266	308.1	319.243	463.903	409.773	468.897	381.518	389.415	288.825	341.847	296.328	372.793	306.443	429.855	394.11	412.116	193.895	114.083	122.438	257.544	196.894
448.948	290.228	336.529	313.329	323.602	466.815	411.173	468.754	387.579	395.75	291.825	345.609	299.832	378.577	310.004	432.147	397.038	413.124	196.387	114.655	123.218	257.615	197.513
454.443	289.536	347.436	316.151	330.004	471.671	409.673	470.754	392.549	402.224	289.497	353.133	299.09	383.597	311.099	437.695	396.143	415.184	196.531	115.369	123.398	258.4	197.384
455	292.821	349.21	315.694	330.533	466.782	403.65	470	390.779	400.662	291.741	351.643	298.571	382.664	310.365	435.339	392.118	414.286	197.057	116.143	122.56	261.14	199.693
448.289	289.186	340.659	310.376	323.784	463.055	407.65	463	383.092	391.969	288.828	344.786	295.381	374.926	306.36	426.932	391.08	413.045	193.598	114.429	122.94	256.057	198.53
446.268	286.397	330.249	308.372	318.058	460.962	406.4	466.286	380.569	388.102	286.414	340	293.959	371.299	304.19	423.776	389.382	410.97	192.947	114.429	120.32	258.122	197.663
448.876	287.16	329.468	310.217	318.741	462.145	404.95	463.143	383.662	391.58	287.707	342.119	294.66	374.416	305.206	427.289	388.954	411.098	194.919	115.857	122.2	254.254	196.124
446.546	286.699	331.322	310.182	319.542	463.87	406.35	463.857	383.144	390.744	287.793	339.952	294.707	373.732	304.762	425.891	391.361	411.263	192.871	113.714	121.52	254.301	198.431
445.021	285.212	329.239	309.186	318.065	460.581	407.05	467.286	379.533	386.812	286.103	338.833	294.259	370.171	304.164	428.764	391.916	411.278	194.206	114.143	122.64	259.128	199.589
445.113	285.968	328.722	309.306	317.903	460.747	405.35	465.857	383.267	389.812	287.19	338.19	294.939	372.855	304.55	426.649	392.374	412.421	192.608	114.429	119.78	252.021	197.054
443.753	286.199	329.239	308.074	317.445	460.968	406.2	467.143	379.995	387.048	287.086	337.262	294.17	370.53	303.746	425.758	395.735	411.135	193.344	115.143	121.6	250.131	195.307
444.237	288.318	331.867	309.514	319.41	462.704	409.912	470.753	380.595	388.342	289.808	340.731	298.012	372.06	307.505	432.262	398.822	413.579	194.383	116.367	123.656	259.005	198.819
452.495	289.466	338.257	316.882	326.346	468.528	412.062	473.324	389.103	397.441	291.135	349.255	299.944	379.875	310.902	438.185	401.473	416.369	194.368	115.081	122.336	256.411	200.641
456.247	292.491	349.969	319.607	333.05	473.854	410.962	470.753	393.195	403.121	292.532	354.874	300.829	384.846	312.838	443.905	397.351	417.294	196.555	119.367	121.396	259.45	198.893
458.124	295.421	354.047	316.409	333.073	469.611	406.012	467.467	392.538	402.151	294.946	357.493	301.366	384.436	313.838	441.985	392.062	413.767	196.722	116.081	125.596	261.928	200.878
451.928	291.626	345.828	311.746	326.836	463.852	406.562	466.896	386.01	394.646	290.721	346.897	298.25	377.473	309.061	433.315	391.318	411.827	194.368	115.367	122.736	260.513	199.512
449.464	289.421	338.438	311.634	323.501	465.536	408.112	466.324	388.354	396.203	289.48	346.445	297.352	378.567	308.262	431.799	390.44	414.158	194.651	112.938	121.476	257.038	198.244
449.258	288.216	337.501	310.882	322.667	465.595	406.812	468.896	387.687	395.646	288.67	345.493	296.876	377.969	307.68	428.923	391.154	411.805	194.655	115.081	121.536	254.384	194.992
449.443	284.94	333.808	308.735	319.836	464.899	407.162	465.467	385.744	392.622	285.394	342.374	294.475	374.903	305.119	428.401	392.062	412.542	195.431	114.081	123.216	255.778	196.774
450.526	286.814	330.932	308.957	318.687	461.494	404.4	468.857	383.815	391.297	287.379	338.381	294.932	374.125	304.587	426.032	388.101	410.752	196.402	111.429	122.52	256.884	197.129
449.969	286.212	330.62	309.36	318.773	461.824	403.35	465.429	381.554	389.553	287	341.31	294.238	372.607	304.698	426.832	390.416	410.173	193.459	114.857	121.02	254.91	194.074
451.773	287.449	333.537	311.876	321.467	462.943	407.35	466.286	383.472	391.925	288.155	341.357	295.551	374.778	305.73	425.274	391.202	411.534	194.282	114.143	122.08	255.648	196.446
450.443	288.103	335.4	311.442	322.05	462.531	405.3	468.429	383.482	392.973	289.379	342.548	296.83	375.855	306.989	427.319	387.992	412.602	196.144	113.429	121.26	260.684	197.243
445.536	285.442	336.059	308.442	320.67	462.947	405.2	465	381.918	390.502	286.431	341.786	294.483	373.305	304.995	427.044	391.26	411.391	193.99	114.857	122	254.913	196.451
444.959	285.494	329.21	308.996	317.946	462.604	408.05	465.429	380.226	388.167	286.017	336.024	294.395	371.288	303.646	423.425	392.74	411.902	192.914	112.143	121.16	251.519	194.223
442.959	286.577	329.249	308.182	317.51	462.288	408.15	467	379.979	387.986	287.828	341.143	294.803	371.436	305.101	428.404	394.811	410.632	193.282	114.571	120.86	257.961	199.505
445.67	287.436	331.702	309.767	319.479	464.228	409.6	469.286	383.246	391.014	289.034	342.833	296.653	374.162	306.915	431.091	398.647	411.692	193.45	115.143	123.18	255.681	198
450.804	288.141	340.163	316.354	326.896	472.4	413.108	472.157	389.385	397.528	288.919	350.286	298.245	379.581	309.81	439.111	400.436	414.489	195.572	116.358	124.073	256.999	198.166
458.742	293.359	351.021	319.582	333.503	473.761	408.108	469.586	394.626	404.804	293.109	356.929	301	386.348	313.429	444.925	394.088	413.902	197.405	120.072	125.433	261.324	201.161
460.01	296.256	356.504	319.067	335.643	471.269	406.058	467.728	392.446	404.067	294.402	358.358	301.136	385.946	313.853	440.945	393.529	416.075	198.486	118.358	126.573	266.888	203.548
457.103	296.789	354.948	316.423	333.481	467.711	404.908	468.443	389.621	401.299	295.402	358.072	301.252	383.801	313.879	437.164	390.516	414.759	196.577	116.072	123.213	261.363	199.543
452.701	293.564	345.226	313.315	327.444	465.942	406.908	465.586	386.554	396.634	293.195	352.524	300.048	379.542	311.71	431.332	390.512	413.895	194.453	115.358	122.653	259.623	198.275
449.866	291.327	337.231	311.66	322.982	465.182	406.108	466.3	385.328	394.285	291.626	345.501	298.511	377.322	308.953	429.137	390.592	413.083	195.539	115.358	121.933	254.387	195.171
448.567	288.442	333.143	310.823	320.706	462.671	403.958	463.014	384.913	392.736	288.868	342.643	296.307	375.573	306.604	425.65	391.239	413.323	195.419	116.072	122.493	256.856	198.087
443.928	288.269	330.246	309.098	318.462	461.269	407.758	466.728	382.062	389.76	289.178	340.215	297.157	373.14	306.726	429.81	391.268	412.391	193.716	115.072	123.833	254.142	197.265
443.598	287.167	326.502	308.302	316.361	459.481	408.35	463.571	381.554	388.724	288.897	338.976	295.735	372.228	305.344	425.177	391.445	411.09	192.957	114.857	121.18	250.439	196.455
446.546	287.192	326.585	309.012	316.793	462.18	406	468	382.923	389.891	288.483	337.976	295.878	373.134	305.233	425.407	392.521	411.677	194.526	113.714	121.58	251.087	193.624
447.412	287.974	333.39	309.713	320.197	461.997	409.55	470.571	383.318	391.01	289.793	341.357	296.98	374.285	306.841	433.236	393.735	412.241	193.306	114.571	123.98	253.878	195.842
449.402	286.833	336.063	310.942	322.065	465.273	409.15	466.143	384.646	392.969	287.5	342.905	295.707	375.541	306.196	433.823	394.929	413.436	194.311	114.857	122.56	253.725	194.322
447.619	287.494	337.263	311.826	323.089	466.136	408.8	469.714	386.482	393.857	288.138	342.31	296.211	376.387	306.455	431.109	394.382	415.113	196.053	115.857	122.64	260.266	201.054
445.381	287.731	337.317	308.186	321.084	464.256	406.75	465.857	381.821	390.215	287.103	341.857	294.415	373.177	304.958	432.46	394.21	412.872	193.426	115.143	122	255.663	198.748
446.196	286.378	333.537	308.581	319.631	462.517	406.4	465.857	381.8	388.631	286.966	339.071	295	371.832	304.794	430.416	392.5	411.782	192.335	113.429	121.6	251.269	195.188
448.082	285.532	333.185	311.264	320.97	463.998	405.1	466.571	384.882	392.543	286.914	338.429	295.503	375.088	305.042	427.926	392.193	413.767	193.933	114.714	121.12	257.898	199.267
445.34	286.446	336.707	311.372	322.589	467.968	407.195	471.864	382.103	390.98	287.433	341.859	296.165	373.87	306.32	435.257	394.468	413.501	193.769	113.068	123.937	256.567	199.309
445.443	285.061	333.215	311.647	321.196	469.857	409.695	469.579	384.379	392.574	286.088	342.645	294.662	374.979	305.325	435.472	395.619	414.005	193.4	115.068	123.897	256.898	198.012
450.887	287.003	339.195	314.128	325.227	470.659	408.995	469.579	387.779	396.782	287.398	346.24	296.492	378.708	307.547	436.959	395.758	413.855	193.367	117.354	121.837	256.504	198.458
455.948	291.003	344.015	317.504	329.242	470.882	406.945	470.579	391.518	401.25	290.795	353.574	299.213	382.998	311.293	440.033	393.548	412.058	196.936	117.354	122.257	256.671	196.958
458.866	295.228	348.907	318.353	331.881	470.301	407.245	468.436	392.338	403.069	294.243	357.764	301.165	385.087	313.743	436.036	392.195	413.005	195.974	116.782	121.937	259.418	198.215
457.557	296.869	347.503	317.089	330.555	466.622	403.495	467.864	388.523	399.793	296.346	355.121	302.342	382.699	314.071	432.679	390.073	413.223	197.816	116.354	122.457	262.012	198.289
455.639	293.215	343.746	312.473	326.32	465.118	404.295	467.579	386.544	396.854	292.984	351.407	299.574	379.691	311.092	429.469	389.611	412.426	196.711	113.068	121.657	261.086	197.358
452.794	289.914	339.873	311.667	324.155	463.802	407.295	467.007	386.503	395.407	290.57	347.026	298.88	378.084	309.579	427.552	390.939	413.885	196.793	115.782	123.057	260.794	198.334
452.155	287.756	335.634	309.95	321.322	460.804	407.8	466.571	384.687	393.034	288.19	343.214	295.857	375.709	306.381	425.425	390.513	412.474	194.928	115.143	122.48	256.203	195.896
451.814	286.603	334.78	310.178	321.071	461.609	405.65	465.571	383.554	390.867	287.724	339.738	295.313	373.823	305.185	424.496	388.046	410.203	195.249	114.571	122.94	253.143	194.312
449.66	286.583	333.249	310.236	320.425	460.657	403.7	464.714	381.349	389.809	287.586	340.357	295.401	372.917	305.392	421.251	388.021	410.91	195.713	116.571	123.3	257.964	198.525
443.165	283.314	330.766	306.628	317.315	458.594	403.9	464.714	381.123	388.133	284.483	336.167	292.973	371.006	302.571	423.864	389.95	410.323	192.522	113.429	121.26	256.504	197.04
440.258	284.449	325.01	305.725	314.263	457.646	408.5	463.286	379.226	386.321	285.552	337.262	293.007	369.67	302.841	420.083	392.861	411.744	191.928	113.429	123.4	251.319	197.361
443.062	286.122	325.649	307.481	315.525	458.033	406.95	469.571	380.944	387.256	287.948	335.524	294.891	370.846	303.921	424.487	393.416	411.571	192.871	113.571	122.78	255.746	196.678
449.515	286.75	334.137	312.942	322.326	464.659	409.6	471.857	387.349	394.444	287.983	343.024	296.673	376.852	306.974	433.74	398.42	413.188	195.766	114.429	123.28	255.663	197.208
452.289	293.596	343.927	315.209	327.924	471.133	407.8	465.857	389.277	398.092	292.879	349.976	298.701	380.707	310.095	439.071	397.336	412.962	195.976	116.143	122.4	256.269	200.005
447.278	290.857	345.246	311.231	326.292	471.972	411.448	469.546	384.805	393.638	291.145	348.771	297.992	376.702	309.276	441.86	399.38	414.407	194.134	114.726	124.493	260.043	201.368
446.619	287.203	338.881	311.556	323.654	470.084	414.498	470.832	384.421	391.955	287.714	346.104	295.727	374.731	306.922	441.114	399.657	414.264	191.536	115.726	122.853	262.168	201.967
449.67	287.613	339.471	313.367	324.924	472.285	411.498	469.118	386.887	394.822	288.18	348.485	296.21	377.201	307.826	444.38	396.96	413.828	193.541	115.868	123.053	254.55	197.947
455.062	293.869	345.095	316.27	329.032	471.629	407.048	470.975	391.944	401.317	292.663	354.414	299.665	383.363	311.832	442.852	393.355	414.61	196.349	116.44	121.373	259.67	199.799
457.32	298.382	349.773	317.444	331.758	465.787	404.548	468.832	393.149	402.761	297.611	356.795	303.162	385.386	315.08	439.616	392.246	414.355	197.598	114.44	124.333	262.619	201.145
456.268	294.664	346.222	313.382	327.922	462.453	405.448	467.546	389.882	399.232	294.697	353.271	300.788	381.959	312.451	429.22	390.678	414.302	196.502	114.726	123.373	262.911	200.833
451.299	290.164	338.12	310.165	322.542	461.333	404.198	464.546	384.554	392.614	290.266	344.842	297.795	375.702	308.25	424.604	388.914	413.076	195.837	115.726	121.533	259.32	198.442
445.711	285.664	331.622	307.998	318.458	460.293	407.648	464.118	383.656	390.549	286.818	342.057	295.087	373.409	305.525	423.589	389.019	411.806	194.411	113.44	120.593	252.219	194.224
441.866	282.051	323.332	306.798	314.119	456.997	405.45	464.429	380.354	387.222	282.81	335.786	291.367	369.969	301.238	417.605	387.42	410.346	193.56	115.857	120.2	255.337	195.139
449.412	286.192	324.312	310.651	316.7	459.062	408.1	468.714	382.262	389.836	287.879	337.286	296.054	372.989	305.217	420.876	390.353	412.301	194.871	115.429	122.18	257.499	199.549
450.639	286.865	331.259	311.244	320.106	462.499	405.1	467.571	383.369	391.027	287.672	338.643	295.497	373.949	305.085	425.31	391.798	411.241	194.928	113.429	121.58	256.681	198.124
445.392	283.186	331.541	308.705	318.816	463.512	407.45	465.714	379.174	386.188	284.328	335.571	292.878	369.356	302.365	423.755	394.74	412.023	191.976	114.857	119.82	254.221	199.525
443.031	284.718	326.673	307.717	316.11	461.714	407.6	467.571	378.549	385.447	285.707	334.333	293.728	368.966	302.751	427.422	394.807	412.398	192.617	115.571	122.1	259.528	198.272
447.247	288.135	333.678	312.225	321.724	464.697	407.95	468.143	385.497	393.201	289.155	341.929	296.19	376.009	306.354	431.82	394.647	412.511	194.139	114.857	123.42	251.397	192.955
454.165	289.712	338.873	313.322	324.635	466.373	403.45	464.429	390.179	397.853	289.69	345.905	296.81	379.98	307.72	431.82	392.084	414.158	197.45	117.857	121.2	254.66	196.817
450.196	293.186	345.302	309.771	325.503	462.749	403.95	464.857	385.544	394.218	292.793	346.048	299.395	377.459	309.762	431.062	390.63	413.278	195.947	112.429	123.1	260.439	201.035
444.742	285.401	336.613	307.539	320.412	463.106	409.328	465.688	380.641	387.655	285.783	341.456	294.122	370.822	304.641	428.415	393.795	412.258	192.096	113.716	122.915	254.527	195.424
445.454	283.453	329.521	307.705	317.364	461.537	408.928	469.831	383.133	389.283	283.749	338.195	293.19	371.845	303.192	427.155	395.904	412.716	192.521	114.716	122.075	258.374	199.87
445.897	285.459	330.106	310.43	319.142	462.333	412.428	467.688	384.21	391.508	286.525	341.099	294.564	374.161	304.906	429.273	397.58	413.446	191.971	113.144	122.235	252.225	195.563
449.299	284.728	334.901	313.074	322.738	465.178	412.178	470.26	387.19	393.771	285.99	342.956	295.381	375.962	305.953	431.987	400.135	414.844	193.177	116.43	123.675	257.971	197.474
457.639	288.889	348.877	318.047	331.697	472.161	412.128	472.688	393.918	402.136	290.852	353.409	299.904	383.748	311.795	442.825	400.48	416.235	196.067	116.144	122.815	263.144	202.251
463.227	293.895	360.438	320.244	338.04	478.028	410.578	473.402	397.251	406.921	294.059	360.623	301.245	388.273	314.44	449.984	399.026	414.16	197.789	115.716	124.515	267.804	203.167
461.99	298.613	360.799	319.124	337.576	472.519	407.028	468.688	393.405	404.171	296.87	363.504	302.694	386.441	316.207	446.226	393.156	414.303	197.297	114.858	124.315	263.586	201.271
455.68	295.703	350.408	311.485	328.718	464.887	408.078	465.545	387.636	397.27	293.18	353.242	298.428	380.07	310.61	435.704	390.95	411.679	196.608	114.716	122.155	258.186	197.236
451.67	291.769	335.902	308.651	320.717	460.318	403.5	466.714	383.4	392.358	291.448	346.667	297.599	375.684	308.503	424.617	386.176	410.263	196.321	116.857	121.62	257.836	196.594
450.103	289.346	331.127	309.659	319.164	459.794	404	466	382.949	391.608	289.207	343.667	295.741	374.687	306.392	423.841	386.42	411.519	196.627	114.571	122.48	259.281	197.653
447.505	287.455	330.263	308.574	318.177	459.599	403.7	465.143	382.579	389.853	288.017	340.643	294.687	373.026	304.899	423.003	387.912	411.564	196.005	114.143	122.54	255.597	196.421
442.691	281.859	322.029	306.151	313.181	459.988	404.35	463.429	378.677	385.706	283.224	335	291.136	368.772	300.884	418.543	388.202	411.075	193.708	113.429	120.96	253.281	196.381
438.464	281.167	321.756	304.919	312.374	459.141	405.4	466.571	378.026	385.218	282.276	332.381	291.272	368.208	300.407	424.035	389.525	409.218	192.876	112.857	123.02	254.29	197.297
441.526	286.853	324.859	308.407	315.691	462.175	406.65	465.143	380.467	386.611	289.034	337.119	296.333	370.487	305.397	423.737	392.983	411.534	192.12	113.857	120.26	253.149	198.54
446.021	287.096	329.024	311.767	319.408	462.749	406	468.857	382.615	390.577	288.897	339.5	296.946	373.775	306.402	427.684	393.924	411.263	192.837	117.143	121.86	257.376	203.49
450.227	289.731	335.863	314.31	323.853	463.105	407.65	469.571	385.492	394.024	291.017	344.405	298.156	377.003	308.434	433.419	396.227	413.692	191.818	116.429	122.56	259.642	199.248
451.825	295.763	341.873	310.899	324.613	466.471	405.65	462.429	386.277	396.01	296.31	353.143	299.864	379.536	311.704	434.059	389.181	407.496	194.871	112.714	122.64	264.233	198.693
446.01	288.006	327.283	308.264	316.685	458.785	403	461.857	378.795	388.648	288.19	344.595	294.088	372.048	305.312	423.454	386.147	407.414	193.215	111.857	123.56	256.2	193.446
446.66	287.677	324.684	311.1	317.115	458.358	403.798	463.173	380.359	389.667	288.67	345.258	295.937	372.979	306.897	424.561	387.662	408.769	194.837	112.646	122.34	256.396	196.684
450.175	287.78	328.587	312.492	319.618	460.095	404.148	462.744	383	391.527	289.377	345.401	296.57	374.648	307.421	422.847	389.549	409.626	194.923	113.217	123.26	260.647	199.412
449.237	287.6	331.26	312.933	321.048	462.728	406.798	462.315	385.508	393.813	288.98	348.805	296.441	376.491	308.077	426.723	391.435	412.596	195.832	114.931	125.1	259.943	198.62
446.021	289.427	332.987	310.724	320.581	462.861	408.348	464.173	384.795	393.254	289.756	349.186	295.971	376.152	307.797	429.888	393.73	411.979	195.531	112.646	122.94	256.743	197.793
447.144	287.139	332.367	310.077	319.946	465.402	406.448	467.03	385.733	394.493	287.308	350.139	294.305	376.782	306.712	432.511	392.347	413.258	196.158	113.931	123.36	257.05	196.818
447.918	286.677	333.357	311.693	321.285	465.378	406.898	464.601	386.579	394.882	286.394	349.877	293.815	376.956	306.273	430.413	390.902	411.919	193.498	114.217	123.6	258.775	200.016
447.99	288.228	333.87	312.565	321.998	464.463	405.598	463.601	386.374	395.349	288.635	352.377	294.767	377.716	307.569	428.873	391.889	410.912	195.12	113.931	121.8	258.901	196.694
449.454	287.703	332.728	312.557	321.488	462.678	403.298	465.744	385.846	394.612	288.411	351.972	295.257	377.064	307.86	428.106	392.297	410.415	194.191	114.646	121.5	260.928	200.115
450.021	289.808	334.263	311.713	321.698	460.008	401.55	463.571	383.749	394.051	289.914	349.786	295.551	376.843	307.603	427.445	389.958	409.556	193.852	114.429	122.08	262.113	200.074
453	289.686	336.229	313.891	323.782	461.218	403.25	467.286	384.754	395.655	290.086	351.405	295.626	378.211	308.021	426.153	388.248	412.662	194.072	114.857	121.56	260.275	199.748
452.866	292.032	338.937	312.733	324.335	463.348	402.05	462.143	384.559	395.369	292.31	354.167	296.871	378.339	309.603	426.289	386.706	410.429	194.282	116.143	122.76	259.376	198.738
449.412	292.295	339.322	311.217	323.661	462.742	403.9	463.143	384.215	393.546	292.448	352.333	296.721	376.84	309.079	427.649	390.05	410.94	194.464	116.143	122.86	260.307	199.04
447.948	290.09	339.005	309.744	322.7	461.431	401.55	464.857	385.59	394.017	290.569	348.214	295.204	376.923	306.984	430.28	390.349	412.353	194.182	116.143	121.52	263.024	201.163
451.34	289.135	336.722	312.364	323.149	463.223	403.8	466.429	385.636	395.423	289.069	350.619	294.939	377.849	307.312	431.027	391.437	411.323	195.842	112.429	122.14	258.454	197.069
450.876	290.603	337.771	312.81	323.862	462.709	404.15	462.571	385	394.638	290.81	351.095	295.878	377.481	308.148	428.832	388.832	410.211	193.919	114.429	121.8	254.197	196.188
448.216	288.577	333.849	309.376	320.212	461.973	401.65	463.714	382.856	392.652	288.931	349.905	294.374	375.513	306.714	426.118	388.622	409.075	193.067	114.429	122.66	256.09	197.604
445.773	288.754	330.18	310.325	319.116	459.926	401.842	463.604	380.138	389.296	288.687	349.039	294.707	372.671	306.781	426.894	389.396	409.411	194.986	116.365	121.798	259.522	198.738
447.959	285.889	324.497	311.306	317.146	460.961	404.292	464.033	382.703	390.849	286.583	347.848	293.646	373.62	305.691	426.649	388.589	409.967	194.096	115.936	121.438	256.304	196.455
449.814	286.735	328.995	311.705	319.36	464.52	405.042	463.89	385.979	395.084	288.152	350.158	295.551	377.414	307.685	427.36	389.543	409.396	193.636	114.222	121.458	255.334	197.441
450.186	289.434	331	312.74	320.824	465.456	406.642	465.176	383.99	392.951	289.756	350.324	296.666	375.899	308.59	426.629	390.32	411.839	194.818	115.936	122.498	259.172	199.574
450.938	291.184	333.332	312.728	321.85	464.874	404.542	464.033	384.749	393.855	292.152	350.182	297.7	377.05	309.363	429.11	393.766	413.155	194.182	114.651	122.318	259.96	197.965
453.093	291.934	336.497	312.569	323.163	464.247	405.842	461.89	387	395.569	292.377	353.872	298.823	378.517	311.056	428.585	391.19	410.779	195.057	114.651	123.338	257.898	198.589
449.299	291.517	335.658	310.461	321.617	460.902	404.992	463.604	383.974	393.613	291.566	351.777	296.884	376.751	309.082	427.593	390.27	410.208	195.043	115.651	121.098	259.313	198.837
447.021	289.177	332.629	310.449	320.269	459.476	403.692	464.318	383.318	391.545	288.928	347.491	294.993	374.588	306.659	425.995	390.199	410.118	192.622	114.365	121.938	260.349	197.767
449.423	287.885	329.878	309.872	318.73	458.859	405.65	464.714	384.338	392.997	288.241	347.619	293.204	375.687	305.296	424.077	390.319	409.444	193.191	113.429	123	255.388	195.549
446.845	289.397	332.361	311.442	320.704	460.571	406.35	466.143	387.174	395.526	290.431	348.024	295.884	378.16	307.471	427.906	392.206	409.774	194.876	115.143	123.12	260.412	198.941
448.454	288.545	337.595	312.295	323.497	464.419	404.2	463.143	387.149	396.208	289.845	349.024	296.252	378.632	307.979	433.454	393.412	412.466	194.766	112.429	121.84	261.227	199.342
448.742	286.853	339.663	310.919	323.646	465.8	404.3	459.286	389.338	398.212	287.034	350.357	293.844	379.84	306.402	430.681	390.756	412.436	194.163	115.429	122.86	260.075	199.653
445.206	285.564	336.512	309.543	321.484	461.978	403.25	459.429	384.723	394.549	285.466	349.929	292.17	376.524	305.005	426.608	390.273	411.489	195.971	116.143	123.86	260.448	199.698
444.299	286.942	331.868	308.818	319.024	460.369	404	466.143	381.179	390.536	287.448	346.048	292.422	373.501	304.339	428.46	390.416	410.286	194.785	114.429	122.5	258.875	199.193
448.928	287.295	331.546	311.364	320.3	461.827	405.4	463.571	385.015	393.816	287.879	347.286	294.218	376.311	306.011	427.959	389.861	409.955	193.407	114.429	121.44	252.821	196.114
451.093	289.564	333.707	314.981	323.272	467.077	406	464.429	386.856	396.802	289.603	352.857	295.293	379.088	308.085	430.28	391.176	410.865	194.565	114.429	121.56	254.812	198.391
453.155	292.151	341.353	316.054	327.256	469.026	405.448	467.002	388.708	399.243	291.593	356.812	297.607	381.456	310.763	434.597	390.074	412.78	196.889	117.352	123.62	261.43	199.141
452.237	292.966	342.68	316.29	327.975	467.22	402.298	467.145	387.533	398.438	292.334	357.098	298.239	380.906	311.319	434.131	389.839	411.457	196.746	114.923	125.02	260.006	198.591
451.175	293.023	339.68	314.259	325.515	464.888	402.448	465.002	385.041	396.028	293.024	354.265	297.858	379.008	310.393	431.686	389.507	410.314	195.339	116.352	123.74	259.639	198.913
452.928	291.26	335.734	311.818	322.407	463.423	402.048	464.574	384.636	394.554	291.886	354.193	297.831	377.589	310.356	429.329	390.578	412.645	194.119	114.637	124.88	259.346	197.809
450.433	290.76	334.28	311.166	321.401	461.686	403.648	463.431	381.954	391.882	291.11	350.503	297.103	375.231	308.97	425.633	387.402	410.036	193.31	112.637	122.54	257.746	197.116
450.299	287.684	327.602	309.616	317.58	459.981	402.398	462.859	380.718	390.707	288.162	348.646	295.001	373.763	306.922	422.246	386.364	410.013	194.746	115.637	121.78	256.203	197.141
448.474	288.376	327.363	310.403	317.913	460.159	402.048	463.574	380.441	389.349	289.851	346.003	296.763	372.909	307.705	423.821	388.078	410.833	193.392	114.637	121.84	257.677	198.344
446.866	289.151	326.719	311.414	318.191	460.65	405.298	464.145	383.19	390.899	290.11	346.431	296.702	374.245	307.753	426.874	389.553	411.306	192.928	116.066	122.72	258.385	196.368
449.794	288.09	330.761	311.279	319.905	460.942	404.05	465.286	387.138	395.833	288.897	348.571	295.116	378.162	306.995	428.03	389.676	411.534	194.282	114.429	121.3	257.967	196.059
453.134	290.878	338.039	314.477	324.909	462.383	405.45	464.429	388.303	397.901	291.897	352.952	297.483	380.385	309.81	428.448	389.76	411.737	196.191	114.429	122.12	258.648	195.946
453.268	291.609	339.537	313.516	325.037	461.143	402.05	463	384.272	394.512	291.414	352.548	297.129	377.476	309.444	424.758	389.668	409.105	195.569	114.143	122.96	260.919	200.168
446.052	286.897	333.361	308.31	319.402	459.862	400.35	461.857	379.651	388.706	287.345	345	292.599	371.957	304.243	424.755	388.643	409.414	193.388	113.429	122.88	260.373	196.549
444.052	288.237	326.346	309.12	316.747	458.719	404	460.286	378.877	388.253	288.569	344.571	293.116	371.781	304.55	422.227	387.286	409.474	191.584	113.143	122.88	254.982	196.955
442.144	285.263	323.707	307.105	314.456	457.9	402.5	462.429	377.564	387.075	286.138	343.357	292.293	370.396	303.64	421.354	386.634	409.541	192.909	114.429	122.06	257.251	198.262
445.124	289.199	326.629	308.283	316.406	459.522	402.85	463.571	379.928	388.314	291.069	343.333	295.823	372.245	306.381	423.652	390.718	408.165	193.33	113.143	122	258.066	200.792
446.68	289.417	329.302	309.399	318.212	461.619	406.35	465.857	383.246	391.826	290.69	347.19	295.442	375.114	306.942	430.811	393.437	411.083	193.756	117.857	121.38	255.624	197.847
452.237	289.542	341.009	317.607	327.97	472.016	409.049	467.291	390.456	400.71	289.974	355.38	297.198	382.412	310.128	436.663	397.636	413.99	196.209	118.95	122.699	259.088	200.161
456.722	295.548	349.556	319.464	332.788	473.888	405.349	469.291	393.703	404.754	294.715	360.951	299.933	386.571	313.493	442.628	391.892	413.404	196.305	116.664	123.779	261.047	200.691
455.412	294.997	350.18	317.328	331.875	469.585	402.149	465.291	391.81	402.757	294.06	361.975	299.552	384.796	313.424	439.333	390.321	411.84	195.362	114.379	122.339	261.742	200.097
451.175	291.522	343.146	311.801	325.68	464.901	403.049	463.148	386.99	397.413	291.302	356.451	296.668	379.879	309.953	430.436	389.472	410.923	196.606	114.664	122.759	259.658	197.127
448.32	288.324	335.58	310.437	321.57	462.603	404.499	463.291	384.836	394.87	287.733	351.38	294.375	377.167	307.043	428.112	390.249	411.141	194.372	115.95	123.039	257.805	196.102
447.186	287.426	331.795	310.073	319.691	463.38	405.299	463.434	384.964	394.365	287.991	348.903	294.913	376.788	306.911	426.89	387.674	411.75	195.003	117.093	123.939	257.775	197.364
447.959	288.593	330.526	309.305	318.702	462.855	401.649	463.005	384.21	392.87	289.181	347.927	295.613	375.736	307.239	427.383	388.161	410.885	193.372	115.379	123.499	258.276	199.325
444.629	285.856	326.434	308.522	316.453	460.909	405.699	465.719	382.277	390.822	286.75	346.118	293.042	373.625	304.837	426.808	390.56	412.284	194.127	114.093	122.679	259.551	197.008
451.639	286.987	329.405	311.562	319.462	460.423	404.5	467	388.754	396.478	288.569	349.976	295.184	378.647	307.36	426.345	390.731	411.444	194.856	113.429	122.52	258.719	197.634
453.588	289.051	334.888	312.682	322.514	462.566	407.1	465.714	388.415	397.246	289.397	350.833	295.592	379.424	307.868	426.897	388.983	409.872	194.598	114.571	122.4	257.14	199.059
448.021	289.122	333.893	311.845	321.607	460.408	402.5	463	383.579	392.672	289.362	349.119	295.15	375.601	307.143	425.103	390.336	411.789	194.239	113.429	122.6	260.421	201.48
443.072	283.788	325.463	307.415	315.406	460.677	404.7	460.286	379.128	387.502	284.707	343.881	291.252	370.516	302.947	424.077	391.328	409.789	191.321	115.429	121.74	253.8	197.782
441.742	282.897	323.727	307.461	314.663	460.503	406.35	463	379.082	388.14	284.172	342.905	291.34	370.96	302.799	424.962	393.151	408.925	191.268	113.143	122.6	253.137	194.208
448.103	286.712	329.761	312.961	320.4	465.306	404.75	464.429	386.862	395.331	287.172	348.762	294.075	377.459	306.228	430.192	392.349	411.872	195.096	115.857	121.02	257.027	197.619
452.938	292.071	339.556	315.283	326.03	467.268	402.05	464.286	387.092	397.133	291.966	353.381	297.306	379.755	309.767	435.027	390.819	411.143	195.995	116.857	122.76	262.973	200.371
453.072	294.115	342.517	315.202	327.296	465.145	402.2	462.143	387.595	398.993	293.707	356.429	297.463	381.595	310.566	435.499	390.424	411.241	196.148	116.429	122.24	262.77	198.594
452.918	292.099	343.327	314.742	327.399	464.051	405.019	464.683	385.897	395.384	291.764	355.707	297.528	378.262	310.457	430.979	391.647	412.359	195.584	115.012	122.052	264.308	200.606
451.495	292.125	339.386	312.692	324.511	462.316	402.519	463.112	385.097	394.272	291.488	353.635	296.447	377.287	309.156	427.277	388.542	408.938	195.34	114.298	123.312	259.32	197.795
450.979	291.227	337.537	312.146	323.388	461.695	403.869	463.255	383.308	392.531	291.195	352.087	297.1	375.786	309.32	424.374	389.416	411.111	194.569	113.727	122.492	259.776	199.601
451.268	292.253	333.815	310.115	320.608	456.634	401.169	464.255	383.579	391.886	292.712	348.207	297.317	375.498	308.626	422.985	388.844	409.156	194.521	115.727	123.492	260.561	199.23
451.897	290.183	330.254	309.417	318.643	456.506	402.169	461.683	383.856	391.405	290.73	346.421	296.1	374.769	307.282	423.472	389.075	411.179	194.249	113.012	123.032	258.839	198.953
450.371	287.362	329.718	309.056	318.204	457.472	405.269	463.969	382.123	389.64	288.092	345.04	294.521	372.86	305.748	423.652	387.348	410.773	192.732	113.012	121.852	256.839	199.101
450.258	284.586	328.23	308.878	317.446	459.519	406.969	463.54	381.831	389.565	285.712	344.873	293.147	372.404	304.642	424.224	389.743	408.517	193.555	116.441	122.752	255.272	196.032
449.031	287.054	332.293	313.37	321.748	461.73	405.119	466.683	385.538	394.596	288.557	349.468	296.277	377.074	308.097	427.277	389.495	411.479	194.373	113.727	122.792	261.111	199.131
453.495	292.218	338.322	315.372	325.533	463.373	405.05	465.857	388.749	399.208	292.414	353.976	297.68	381.561	310.19	431.428	389.782	410.812	196	115.429	123.62	261.033	199.599
452.227	291.564	340.98	313.353	325.585	463.453	404.9	462.714	386.087	397.15	292.603	353.262	297.286	379.875	309.725	428.687	391.063	410.677	194.335	115.429	120.98	260.069	198.738
445.722	289.045	335.532	310.019	321.315	461.191	402.05	463.143	382.738	392.324	288.862	350.262	294.259	375.228	306.704	424.735	388.429	406.82	194.316	114.714	121.7	259.898	197.129
445.784	288.603	329.059	309.058	317.914	460.634	405	465	381.462	390.662	289.207	346.857	294.034	373.897	305.772	422.909	391.008	411.316	194.612	114.429	122.6	259.761	199.609
447.66	291.865	331.166	311.496	320.205	459.454	402.45	462.714	383.8	392.747	292.741	349.524	297.585	376.222	309.127	425.906	390.538	410.82	195.115	113.714	122.18	262.627	199.812
446.918	289.378	331.556	310.605	319.881	460.977	402.25	463.143	384.595	393.744	290.103	350.738	295.32	376.618	307.635	426.375	389.303	412.857	194.029	115.143	122.04	258.639	197.926
443.361	284.974	329.702	306.43	316.734	461.925	405.85	461	379.651	388.239	285	343.857	290.905	371.179	302.672	424.454	388.399	410.308	193.569	114.429	122.04	253.179	196.406
442.144	284.769	324.483	306.24	314.318	460.802	402.85	463.286	378.374	386.065	285.724	341.571	292	369.484	303.016	425.153	391.857	412.451	193.569	111.143	123.06	256.081	197.193
446.134	284.288	323.39	308.31	314.987	464.531	403.922	465.685	383.005	389.885	284.917	345.451	292.271	372.54	304.088	426.817	392.663	411.504	193.681	115.998	121.295	257.525	198.623
449.052	285.673	331.356	311.519	320.302	467.409	409.072	463.971	386.226	393.919	286.4	347.285	293.89	376.153	305.755	428.964	391.785	411.827	194.581	114.998	123.415	257.582	199.49
451.258	290.872	336.756	312.926	323.477	467.912	406.272	464.828	389.067	397.192	290.934	350.928	296.631	379.634	308.697	432.784	389.705	411.226	194.265	114.998	123.835	258.958	200.257
448.722	291.288	334.732	312.682	322.445	464.506	407.072	465.114	388.133	397.216	291.52	354.142	296.842	379.751	309.575	431.734	391.793	409.308	193.667	115.427	120.615	261.833	200.534
451.309	290.032	334.815	312.624	322.449	463.605	406.222	465.399	387.277	396.445	290.296	353.809	296.427	378.905	309.178	432.386	394.575	413.015	194.031	117.141	122.495	263.848	200.163
454.021	290.058	340.424	313.911	325.65	464.412	405.622	465.685	389.564	398.025	290.176	354.213	296.032	380.204	308.961	434.613	394.571	411.82	195.04	115.998	120.955	263.397	198.826
453.969	291.346	341.785	314.333	326.488	462.251	405.622	463.257	388.851	397.81	291.71	357.951	297.189	380.278	310.691	430.997	391.386	412.181	196.064	114.998	124.455	263.233	201.351
453.165	288.981	337.927	311.426	323.16	460.268	404.822	464.114	387.969	396.892	288.779	354.285	294.849	379.027	308.057	427.141	390.272	410.248	194.964	113.284	121.055	261.711	198.232
453.608	289.173	335.566	311.12	321.944	458.286	403.6	465.286	387.99	396.894	289.362	352.286	294.891	379.125	307.646	424.941	386.924	410.068	194.455	114.143	122.14	262.245	199.743
448.443	285.231	332.62	308.295	319.065	458.271	403.7	462.143	384.682	392.962	285.862	347.5	292.265	375.265	304.54	424.519	386.773	409.271	192.254	113.143	122.14	252.809	197.525
441.134	283.045	324.585	307.105	314.844	457.248	404.75	462.714	379.082	387.922	284.138	342.143	290.585	370.772	302.042	421.139	390.626	410.06	191.512	115.143	121.34	252.74	198.946
442.619	283.173	323.956	308.671	315.438	458.923	403.8	462.857	379.159	388.222	284.328	343.619	291.789	371.054	303.307	422.95	392.424	408.669	191.809	115.714	123.02	257.976	200.713
445.629	286.122	329.624	311.163	319.337	462.359	404.55	468.429	382.272	390.911	287.034	344.976	293.653	373.746	305.058	430.558	395.038	411.398	193.005	115.714	123.12	260.976	199.139
452.897	291.769	340.907	316.345	327.22	468.361	402.75	467.286	388.933	398.451	291.879	353.357	297.816	380.84	310.159	436.383	393.655	412.143	195.971	115.429	122.96	261.57	198.554
457.196	300.026	350.639	319.097	333.063	469.647	401	464.429	391.287	402.304	299.155	361.738	302.578	385.259	315.725	438.392	388.303	410.346	198.258	113.429	122.62	261.684	198.416
453.856	297.192	350.302	313.484	329.786	463.449	399.05	462.143	386.744	398.775	295.966	359.452	298.918	381.786	312.37	430.201	385.542	409.677	197.756	114.429	123.72	262.072	199.812
448.505	288.927	335.692	309.791	321.259	457.886	403.753	459.683	379.672	388.937	288.639	349.257	293.816	372.364	306.136	424.888	387.647	410.544	194.472	114.006	123.316	260.895	199.877
449.237	285.805	325.449	310.302	317.008	460.948	407.703	462.54	381.651	389.801	286.605	344.686	293.129	372.749	304.586	424.035	389.891	411.326	194.993	115.721	122.036	258.349	198.803
452.866	288.561	329.863	311.775	319.784	463.566	404.253	463.683	385.267	392.859	289.312	347.543	295.306	375.749	306.914	425.725	389.596	410.146	194.582	114.721	123.776	255.647	197.857
452.918	290.394	332.961	311.368	320.929	463.771	403.453	461.54	385.159	393.35	290.295	350.21	296.394	376.322	308.353	426.69	390.676	409.905	195.869	116.721	120.976	257.271	198.421
449.031	287.965	330.327	308.252	318.026	460.224	404.803	462.54	381.79	389.678	288.088	346.852	294.483	372.891	306.12	423.773	389.601	411.273	192.553	113.435	122.496	257.438	198.961
447.155	284.055	325.941	307.31	315.559	456.881	403.453	462.54	380.651	387.958	285.226	343.21	292.415	370.983	303.702	420.097	389.353	409.627	191.582	114.721	122.956	257.337	195.55
446.371	288.907	327.527	311.93	318.836	458.71	406.603	463.969	383.21	391.371	289.795	346.471	296.156	374.586	307.337	421.277	393.395	412.191	194.572	115.292	121.056	259.274	197.595
451.938	292.209	336.122	313.744	323.652	462.861	405.753	466.255	388.985	397.313	292.605	350.757	298.503	380.011	310.115	427.581	391.832	411.416	196.376	114.721	122.836	263.925	199.837
454.835	293.929	340.839	314.291	326.045	462.85	405.55	467.429	390.159	399.771	294.397	353.571	299.286	382.359	311.349	428.248	389.773	411.947	197.617	114.429	123.46	262.887	198.203
450.144	294.199	341.332	310.802	324.32	460.215	403.85	462.857	384.492	394.611	294.034	351.238	299.429	377.991	310.942	422.802	388.983	409.211	195.536	113.429	123.62	257.725	194.901
444.351	288.705	331.498	307.291	318.009	458.534	401.8	462.286	380.615	389.768	289.034	346.595	294.238	373.122	305.873	420.649	384.954	409.684	192.77	112.714	121.1	256.301	193.782
443.175	286.141	324.59	308.12	315.413	456.91	402.6	463	382.087	390.56	287.207	345.5	293.497	373.481	305.053	419.959	386.622	411.474	193.933	114.429	123.24	259.525	200.272
442.526	285.288	323.312	308.655	315.145	458.22	403.2	463.143	381.4	389.451	287.017	343.619	293.136	372.524	304.354	422.965	387.908	410.023	192.144	114.714	122.26	257.224	199.951
440.67	283.353	323.093	307.314	314.3	460.892	408	461.571	378.585	386.611	284.828	340.405	291.17	369.792	302.111	423.327	390.357	410.451	191.99	113.571	120.78	254.516	198.97
442.629	281.897	322.961	307.438	314.311	461.301	405.75	462.857	379.369	387.655	283.19	342.476	290.272	370.393	301.873	426.236	394.328	409.286	190.746	114.429	123.96	257.316	199.475
445.495	283.75	326.678	310.384	317.598	463.013	406.7	467	382.467	390.908	285.138	346.881	292.524	373.43	304.603	430.614	395.462	411.211	191.871	113.714	123.5	257.096	197.817
452.258	287.816	337.432	315.058	324.964	468.813	410.042	471.692	389.595	398.518	288.677	353.553	295.612	380.368	308.487	438.163	396.58	412.028	194.985	117.434	123.056	261.332	201.933
457.278	294.027	347.169	318.721	331.316	471.386	403.092	468.121	393.759	404.002	294.142	363.434	299.149	385.849	313.434	442.281	392.593	412.825	196.482	116.005	122.696	265.959	203.294
456.495	296.867	350.788	315.651	331.208	467.248	403.692	464.835	391.328	402.293	295.453	365.696	299.36	384.639	314.101	441.422	391.126	412.359	195.731	115.862	121.396	265.303	201.557
450.701	289.733	340.764	310.733	324.029	462.015	402.192	463.264	387.015	396.368	288.418	356.767	293.823	378.53	307.81	434.148	388.685	411.201	193.942	114.148	121.336	260.607	200.28
448.227	285.816	329.379	309.298	318.189	461.739	402.842	463.406	384.497	392.603	285.97	350.767	291.863	374.983	304.953	430.538	388.286	410.69	192.97	114.291	120.936	256.879	199.087
447.402	282.624	325.827	307.957	315.869	461.392	404.142	461.406	384.708	391.473	283.608	347.457	290.925	373.65	303.487	429.175	390.505	409.6	193.554	115.72	119.556	258.777	199.517
450.33	284.963	327.549	309.093	317.264	461.018	403.942	463.835	383.995	391.675	285.211	348.648	292.36	374.083	304.868	429.992	390.488	411.6	194.095	114.434	121.056	262.906	200.785
453.309	288.213	332.027	313.194	321.532	464.431	404.042	464.264	387.836	396.62	288.797	352.148	295.095	378.804	307.773	429.334	390.164	411.54	196.372	117.434	123.576	260.359	199.879
453.701	292.577	336.688	312.729	323.337	463.765	403.1	461	387.785	396.573	292.69	353.262	296.49	379.407	309.106	430.676	391.189	411.895	196.612	115.714	121.4	264.439	202.871
454.34	288.846	339.483	312.167	324.261	462.882	406.35	464.714	383.379	392.686	289.155	350.31	295.17	375.578	307.423	431.997	392.038	412.12	195.938	111.714	119.72	253.015	195.708
447.557	293.141	341.644	311.209	324.685	466.344	405.7	462.571	382.503	391.713	293.448	345.81	298.361	375.476	308.905	417.944	391.084	412.812	194.388	111	122.5	259.925	194.545
448.68	296.333	339.356	313.264	324.816	461.682	407.5	460.571	386.554	395.713	296.483	345.19	300.354	379.316	310.317	415.401	392.382	410.677	194.617	114.286	126.26	260.621	195.98
447.918	289.827	335.976	311.097	322.112	458.354	400.9	460.714	382.267	392.119	289.81	345.143	295.422	375.214	306.471	416.631	389.672	408.571	195.096	115.429	125.36	257.275	197.144
448.845	291.577	337.059	311.248	322.676	458.343	401.95	466.286	382.554	392.338	291.69	346.119	296.156	375.707	307.259	419.513	389.5	408.414	195.388	116.429	124.12	263.424	203.53
450.784	291.673	337.278	312.876	323.68	458.614	400.9	464.714	386.021	394.85	291.638	349.31	296.639	377.795	308.344	426.327	387.454	408.654	192.895	114.143	121.66	254.899	197.911
450.268	290.615	335.663	312.822	322.935	460.293	402.25	467.714	384.615	395.195	290.69	350.738	296.476	377.926	308.534	431.906	388.16	411.624	195.129	114.714	120.78	257.266	197.965
448.464	288.229	332.471	312.008	321.068	463.826	402.937	464.867	383.482	393.173	288.112	349.92	295.021	375.813	307.22	429.35	388.237	409.88	193.975	115.068	123.714	256.926	196.087
449.196	287.576	329.788	310.993	319.314	462.423	403.787	463.296	382.872	392.589	288.698	353.301	295.504	375.422	308.347	431.615	389.41	410.21	194.349	114.639	122.154	255.075	196.236
450.619	286.633	329.885	312.338	320.107	462.423	403.637	464.01	386.564	396.047	287.664	352.659	296.15	378.137	308.707	431.506	390.221	410.195	196.612	117.068	124.534	255.92	197.463
451.351	288.941	335.002	312.287	322.345	464.087	405.737	461.01	385.041	394.252	289.284	351.349	295.851	376.907	308.183	430.27	390.511	411.857	195.062	116.354	122.534	253.944	194.176
450.619	291.396	334.446	313.543	322.798	463.884	403.937	463.296	385.118	395.446	292.026	352.182	297.858	378.357	309.929	428.884	389.964	412.346	194.784	114.354	123.634	255.866	196.3
448.124	289.813	335.188	310.663	321.522	462.556	403.637	463.01	384.692	394.699	289.629	353.349	295.817	377.337	308.601	427.813	387.254	408.586	193.865	115.354	123.514	257.857	195.978
445.402	286.069	329.627	309.931	318.651	461.263	405.437	462.153	382.759	392.323	286.474	347.325	293.545	374.833	305.496	423.081	389.284	410.203	194.693	116.354	121.494	255.308	196.256
446.876	286.447	328.988	311.849	319.437	461.579	406.737	465.724	382.769	392.163	287.715	347.754	296.055	374.904	307.543	426.603	388.603	411.21	193.908	114.068	124.494	264.189	200.077
448.237	286.622	326.971	309.291	317.119	458.466	403.05	465.143	383.826	392.802	287.448	349.095	293.803	375.393	306.09	424.847	386.748	411.368	193.431	113	121.46	262.752	198.545
444.01	286.891	326.22	308.14	316.145	458.859	399.8	464.286	381.369	390.502	288.5	348.429	293.721	373.647	305.878	422.398	387.387	409.459	191.794	114.143	122.26	260.334	198.802
443.392	288.686	326.327	308.496	316.391	458.943	402.45	465.714	380.267	389.16	290.621	347.119	295.401	372.878	306.894	423.578	390.966	410.113	191.402	114.429	121.22	263.045	200.431
445.763	291.429	328.356	310.671	318.501	461.299	406.8	466	381.605	389.908	292.379	345.024	297.014	373.792	307.683	427.437	393.16	412.406	194.23	114.429	122.76	260.955	200.451
446.887	287.115	330.629	312.217	320.369	464.769	405.7	465.429	384.995	393.887	287.707	348.833	294.517	376.342	306.587	430.027	393.26	412.083	195.675	113	121.74	255.83	196.347
452.928	290.276	335.044	315.078	323.918	468.612	403.95	467	390.441	399.246	290.431	351.881	296.762	381.265	309.011	436.481	392.424	413.812	196.397	115.714	121.72	258.203	199.916
455.186	290.885	342.917	312.705	326.082	470.123	404.3	461.143	389.503	399.529	290.259	355.833	294.837	381.473	308.392	434.204	389.861	412.812	194.933	115.429	122.04	255.224	199.178
447.845	288.417	338.615	309.271	322.263	466.649	403.8	462.571	383.821	392.802	287.759	347.833	292.633	375.444	304.899	432.631	390.794	410.947	192.139	113.714	123	256.779	200.391
445.856	286.867	332.021	310.088	319.8	468.176	407.841	467.426	380.595	389.135	287.521	347.787	293.342	372.344	305.44	435.614	394.098	413.547	192.725	117.06	124.512	256.789	197.946
451.082	292.214	338.197	315.638	325.627	471.174	405.341	465.854	386.887	396.705	293.09	354.549	298.464	379.583	310.927	438.302	391.993	411.239	194.801	114.346	123.692	256.437	196.787
452.742	291.117	344.597	315.402	328.329	469.171	404.941	462.854	388.128	399.039	290.676	355.954	296.403	381.133	309.636	436.505	388.846	411.291	197.313	118.06	123.232	261.804	199.599
454.093	292.566	344.885	314.014	327.683	464.763	402.941	463.569	385.877	397.06	291.676	355.811	297.641	379.646	310.568	430.827	389.145	410.261	195.347	116.631	122.152	258.105	196.827
452.196	290.701	338.494	311.987	323.724	460.504	402.191	461.711	386.179	396.254	290.331	352.335	296.213	378.752	308.684	427.293	389.254	410.9	194.256	115.06	122.192	259.087	198.911
450.278	290.476	336.568	310.662	322.132	460.372	402.241	463.426	383.277	394.323	290.383	350.859	295.668	377.148	307.933	426.93	388.624	410.742	194.38	115.346	123.652	258.219	197.51
449.835	289.124	335.129	313.216	322.918	461.592	403.491	464.997	385.067	394.176	289.4	348.597	296.274	376.863	307.901	424.909	390.657	410.652	196.394	114.631	123.032	261.365	200.258
452.103	290.707	335.958	312.983	323.156	461.462	402.491	464.283	384.856	394.647	291.572	351.192	297.308	377.615	309.282	426.346	390.977	411.141	193.485	114.631	123.472	261.078	199.035
450.309	289.083	332.551	311.694	320.929	456.865	401.6	467	386.667	396.311	290.19	351.214	296.524	378.775	308.677	426.953	388.462	409.361	195.804	114.143	122.22	263.872	201.153
451.866	287.974	335.322	310.721	321.613	460.764	403.45	464	386.631	395.208	288.431	347.262	294.082	377.564	305.899	425.386	389.992	408.985	195.794	112.714	122.02	258.991	201.327
449.454	289.096	337.18	311.992	323.145	461.488	407.5	464.143	387.379	395.154	289.621	351.048	296.102	377.715	308.312	425.062	390.605	409.519	194.22	113.429	121.48	257.684	197.282
449.639	288.891	334.215	312.465	322.095	460.629	400.75	462	386.472	395.509	288.328	349.262	294.816	377.798	306.915	423.372	389.979	410.053	194.88	112.429	119.42	256.045	196.723
446.969	287.756	330.805	309.922	319.168	458.902	401.8	462.143	383.944	393.382	287	349.667	293.211	375.803	305.757	423.419	387.735	409.549	192.842	113.571	120.32	255.555	197.381
447.969	286.308	326.834	309.535	317.194	460.499	404.25	464.714	383.636	393.297	287.328	352.881	292.707	375.786	306.079	425.324	388.681	410.098	195.694	115.857	122.66	250.167	187.856
448.309	292.712	332.205	314.035	322.08	460.844	405.8	468.286	384.108	395.413	294.362	355.167	299.041	378.715	311.513	425.351	392.311	416.744	194.967	118.286	126.74	265.669	198.767
448.351	297.397	338.839	313.314	324.616	463.757	406.4	468	384.892	396.447	298.776	358.214	302.619	380.308	314.974	429.684	393.076	413.842	196.029	119.714	127.44	267.039	202.153
445.361	285.827	327.823	308.886	317.27	460.899	404.163	462.611	382.487	390.737	285.775	346.449	293.45	373.393	305.229	428.466	388.012	409.231	195.402	116.662	123.448	254.099	193.826
445.505	284.096	323.93	308.924	315.568	459.253	401.913	458.897	382.015	389.106	283.999	341.044	290.77	371.737	301.943	423.484	389.36	407.712	192.545	116.662	121.988	250.027	195.098
450.887	283.179	326.569	310.696	317.724	462.739	403.013	459.611	384.282	391.512	283.879	341.734	292.362	373.726	303.334	422.941	391.033	405.201	193.029	111.519	119.628	253.711	196.974
453.938	286.641	334.818	312.994	322.657	469.241	399.013	460.325	386.277	394.283	286.81	346.401	294.736	376.524	306.218	432.902	389.701	406.93	192.751	110.947	119.608	257.947	200.415
451	288.756	343.106	310.746	325.073	467.27	405.263	455.754	382.585	391.45	288.913	346.734	296.607	374.507	307.747	433.767	386.474	406.93	193.225	112.947	120.948	251.499	195.85
445.66	291.154	333.633	311.444	321.268	461.737	406.213	465.325	380.477	389.556	292.189	349.401	297.58	373.467	309.096	420.902	390.839	413.472	192.651	116.233	123.908	264.767	205.435
444.093	291.275	327.667	312.262	319.082	461.915	408.463	467.183	381.554	391.037	292.361	349.782	297.355	374.732	309.006	430.404	391.596	414.118	194.21	116.376	125.168	262.794	204.786
448.608	291.314	331.267	312.087	320.579	462.513	406.613	467.468	384.328	394.256	292.775	355.092	298.491	377.487	311.07	435.091	390.436	413.802	194.143	117.09	122.428	265.538	202.489
447.969	289.603	334.146	309.682	320.514	463.205	406.2	472	383.451	393.621	290.638	351.762	295.483	376.604	307.989	427.932	391.773	415.195	195.986	113.429	120.26	255.585	190.248
451.763	292.429	336.215	312.767	323.149	462.213	405.3	469.429	384.041	394.563	292.672	351.119	297.34	377.727	309.291	432.696	389.744	412.421	195.818	115.143	123.76	259.376	195.599
450.856	290.346	337.024	312.659	323.447	463.263	402.4	467.857	386.523	396.133	290.81	350.262	295.925	378.729	308	429.891	390.546	412.346	193.895	113.571	122.66	260.597	199.46
447.732	286.564	335.683	310.399	321.594	463.446	403.85	462.429	385.005	394.027	286.293	349.095	292.993	376.225	305.46	429.047	390.861	411.271	194.962	111.857	122.6	259.809	199.307
450.794	291.942	333.059	313.543	322.184	463.995	405.75	463.429	386.118	395.812	292.328	351.262	296.136	378.712	308.386	433.268	393.042	410.805	194.919	110.286	122.48	259.675	198.896
450.361	287.692	336.624	311.678	322.724	462.346	399.75	460.143	387.513	396.212	287.017	351.619	292.578	378.168	305.698	431.091	390.21	409.707	193.632	112.714	121.2	259.946	194.5
448.856	286.429	336.137	309.043	321.039	461.94	402.5	461.714	383.441	391.809	285.414	348.738	291.136	374.228	303.936	424.979	386.088	408.789	194.239	112.714	120.14	260.033	199.54
448.474	288.603	332.922	310.407	320.376	462.8	405.2	461.857	381.641	389.986	288.293	345.357	293.673	373.182	305.159	417.519	391.143	409.023	194.134	112.714	122.78	257.815	199.475
449.278	289.908	334.002	312.584	322.067	462.765	406.858	464.458	385.328	394.589	290.704	349.665	297.139	377.423	308.812	422.238	391.743	410.313	194.354	117.219	124.199	251.29	197.328
451.948	291.395	336.729	313.27	323.657	459.657	403.458	459.315	385.908	396.047	292.118	353.141	297.758	378.873	310.066	426.789	388.764	408.975	193.675	117.362	122.459	255.424	200.318
449.835	289.331	336.494	311.499	322.566	460.272	405.158	465.887	385.462	394.835	289.721	352.474	296.255	377.466	308.748	429.111	390.214	410.764	195.048	117.362	122.899	260.161	201.659
450.392	290.408	334.982	312.095	322.229	462.537	404.958	465.315	385.19	395.504	291.032	353.903	296.636	378.241	309.362	435.922	390.403	411.261	195.569	115.362	120.179	259.2	197.932
451.485	288.882	337.426	312.642	323.616	463.231	406.008	464.458	387.872	396.695	289.583	352.95	295.963	378.996	308.626	429.789	390.437	410.712	195.55	114.219	122.279	258.215	196.61
451.134	291.209	338.041	313.731	324.495	464.547	404.358	462.458	387.959	397.166	292.101	353.26	298.568	379.805	310.722	427.394	391.768	411.261	195.809	115.648	124.299	263.857	200.768
451.814	285.818	333.119	311.824	321.253	464.174	403.758	463.601	386.262	395.538	286.29	350.807	294.412	377.486	306.944	430.229	392.689	411.027	195.201	117.648	123.179	260.908	200.699
448.454	289.145	332.972	312.882	321.778	464.281	403.958	464.173	387.133	396.685	289.601	353.974	296.201	378.99	309.039	430.385	391.39	413.223	195.536	115.076	121.539	257.37	196.07
448.649	287.564	331.663	311.329	320.333	463.571	404.75	466	387.221	396.416	287.569	350.595	293.544	378.43	306.222	429.024	390.769	409.211	194.541	114.714	121.18	255.654	194.663
448.464	288.429	333.463	311.12	321.013	463.433	401.25	462	385.81	394.645	288.466	347.333	294.762	377.1	306.444	425.569	387.962	410.023	194.139	113.714	122.14	262.09	199.748
448.763	289.532	331.971	310.798	320.173	461.336	400.2	467.857	384.256	393.164	290.724	349	296.32	376.236	308.026	427.336	388.487	409.842	193.335	115.143	121.68	262.418	199.475
450.299	289.006	332.429	311.12	320.555	461.963	401.3	464.714	383.867	393.126	288.897	350.167	293.735	375.903	306.275	427.879	390.5	410.917	193.301	113.714	119.9	259.394	196.812
446.99	287.16	332.844	310.547	320.419	461.131	404.85	460.286	382.774	391.706	287.19	347.69	293.184	374.436	305.296	424.528	390.609	408.797	194.579	113.429	120.28	259.821	198.995
447.577	288.679	333.556	308.442	319.562	459.898	404.35	465.286	381.144	389.877	289.121	348.452	294.395	373.228	306.407	426.646	390.345	412.368	194.134	115.143	122.7	262.74	202.649
445.072	287.481	327.683	308.864	317.197	459.313	403.9	464.429	378.938	388.184	288.483	346.214	294.007	371.709	305.608	427.959	389.492	411.045	193.943	115.429	124.56	255.397	196.767
448.381	291.968	332.698	312.333	321.35	458.413	404.65	463.143	384.056	392.614	293.017	349.524	297.143	376.157	308.783	424.513	388.567	407.97	193.679	114	124.96	252.087	196
449.093	289.628	327.546	311.531	318.622	465.346	404.5	470.286	385.39	395.87	291.879	352.5	297.612	378.687	309.81	424.56	388.244	410.511	194.77	111.857	127.92	271.352	206.208
447.835	292.827	328.244	312.845	319.663	459.348	401.2	463.714	384.61	394.863	294.621	349	299.483	378.299	310.487	418.891	387.038	407.744	194.282	110.143	127.56	269.49	206.272
445.526	289.152	328.955	310.526	318.686	455.777	400.314	466.115	381.292	391.757	290.436	350.364	297.129	375.014	308.96	418.322	387.058	407.804	194.81	115.853	127.766	271.918	206.373
445.526	288.819	329.38	309.879	318.514	454.047	403.614	464.686	382.718	391.825	290.315	352.483	297.428	375.051	309.663	420.363	385.6	408.819	193.853	113.139	128.306	276.237	209.705
446.639	289.524	329.775	309.623	318.546	456.328	403.664	465.829	384.128	393.228	290.936	354.198	297.782	376.325	310.32	420.419	385.348	407.067	192.747	110.853	129.186	277.222	208.146
443.072	284.742	326.326	307.084	315.604	457.14	401.514	469.4	383.2	391.17	286.711	350.078	294.857	373.909	307.129	422.646	386.609	407.158	193.034	112.996	127.226	272.849	207.537
443.876	289.197	326.716	310.243	317.537	455.245	403.164	472.115	382.374	392.309	291.401	352.102	298.224	375.635	310.198	420.977	387.273	407.872	192.264	111.853	127.146	276.601	208.601
445.443	289.127	323.614	310.243	316.164	454.305	407.664	471.4	383.251	392.965	291.522	352.198	297.564	376.202	309.706	421.723	388.815	412.285	192.618	109.139	127.326	275.434	208.403
446.165	286.96	323.072	309.968	315.771	454.303	403.664	468.972	383.369	392.617	289.039	351.221	296.979	375.501	309.034	420.159	387.52	409.082	192.475	109.853	125.546	271.936	206.393
449.093	290.069	326.472	311.433	318.093	456.879	404.114	472.115	385.985	395.275	293.073	351.769	299.102	378.387	310.806	421.779	387.037	409.346	193.963	112.853	126.386	276.425	210.467
449.113	294.474	332.171	313.306	321.659	458.631	405.6	472.286	386.374	397.341	296.259	354.643	300.959	380.638	312.889	424.552	388.492	408.489	193.665	112.143	125.44	276.812	207.921
447.041	292.75	332.532	309.752	319.838	457.646	401.4	470.571	384.574	395.642	293.655	354.738	299.177	378.789	311.524	423.814	384.214	406.729	192.943	110.857	125.54	273.296	204.218
443.103	286.788	326.937	307.984	316.376	455.374	400.4	464.286	380.738	390.126	287.483	348.024	294.51	373.165	306.402	419.319	384.403	407.308	192.593	113.286	125.18	271.09	206.5
444.299	286.59	324.566	310.64	316.806	455.012	397.85	467.857	383.015	392.689	289.638	351.119	296.299	375.661	308.481	420.929	384.218	408.278	193.325	112	125.98	270.096	204
448.124	288.59	329.176	311.857	319.525	456.972	398	469.429	384.205	394.857	290.845	353.119	296.653	377.67	309.201	426.233	388.601	409.128	194.45	112.857	128.66	269.591	206.406
446.165	290.731	332.927	311.88	321.199	455.742	400.3	464.857	382.333	393.427	292.103	352.024	298.49	376.684	310.386	422.147	387.105	408.459	193.66	112.571	128.62	264.376	196.634
448.392	291.353	332.639	313.376	321.905	454.704	400.95	465.857	383.851	395.031	292.931	355.429	299.327	378.16	311.794	424.36	385.399	406.662	195.096	110.857	128.38	272.301	202.594
447.557	292.071	330.102	311.233	319.587	456.582	399.6	464.571	384.154	394.416	293.517	354.238	298.959	377.744	311.243	419.027	386.118	407.15	193.545	113	130.52	274.928	205.54
448.165	289.795	330.801	311.253	319.909	457.6	401.506	467.544	383.195	393.321	291.679	354.108	297.714	376.525	310.245	421.614	387.284	409.217	194.586	112.289	127.934	280.806	209.804
447.536	290.955	331.191	311.001	319.941	457.388	402.756	468.687	383.415	393.676	293.093	353.37	299.197	377.055	311.235	421.059	388.381	409.773	193.055	114.575	128.494	280.835	211.65
448.835	290.391	329.904	311.261	319.516	456.695	402.456	470.544	386.154	394.85	291.938	352.18	298.347	377.844	310.309	419.817	386.108	408.525	194.241	112.289	127.854	275.268	209.735
448.546	289.807	332.435	311.799	320.937	455.991	402.056	466.973	385.949	395.437	291.765	354.537	298.374	378.306	310.854	421.118	387.003	408.533	193.911	112.432	128.094	274.427	209.195
449.814	289.827	330.274	311.16	319.624	456.36	400.706	468.116	383.59	393.86	292.006	353.918	298.564	377.029	310.865	423.705	389.633	408.397	193.571	110.575	128.274	274.653	208.497
448.412	291.006	331.226	312.641	320.87	456.327	402.806	472.259	383.81	393.956	292.575	353.799	299.578	377.203	311.626	425.207	390.305	409.833	194.035	115.86	126.274	277.549	211.22
447.34	290.801	329.879	311.966	319.898	456.914	402.806	469.544	384.651	394.212	292.644	353.251	299.34	377.428	311.32	421.894	387.667	408.54	193.351	112.86	125.714	274.985	208.888
447.526	289.724	329.704	310.629	319.075	458.137	405.056	470.401	384.082	393.638	292.144	353.894	298.666	376.867	310.939	420.307	389.2	408.856	192.155	112.575	126.994	278.161	210.413
446.918	289.526	328.829	308.996	317.778	456.428	401.7	467.286	384.015	393.137	291.259	349.524	297.537	376.302	309.09	420.879	385.929	407.406	192.756	111.143	126.44	275.278	207.317
447.206	289.872	326.922	310.756	317.914	457.123	400.4	468.286	383.431	393.543	292.276	352.762	297.367	376.809	309.677	418.97	385.504	407.992	193.139	111.143	126.18	274.442	208.678
445.381	287.545	327.556	309.368	317.421	457.634	401.6	467	383.59	394.201	289.19	353.571	295.918	376.849	308.73	424.177	385.067	407.609	196.129	112.571	127.88	272.976	205.213
443.938	290.122	329.429	311.027	319.175	460.735	400.65	467.571	384.513	394.427	292.224	349.429	297.932	377.538	309.376	423.513	386.017	408.94	195	111.571	126.44	274.376	209.723
445.495	287.397	329.22	310.438	318.754	460.679	401.85	465.143	385.097	394.935	288.517	350.476	294.449	377.35	306.899	423.658	386.445	406.955	192.919	110.429	124.6	271.594	205.287
447.412	288.301	329.146	309.078	317.963	456.915	399.35	465.857	385.221	394.84	288.862	351.643	295.286	377.328	307.81	422.767	386.563	407.752	193.622	112	127.36	274.749	210.54
445.031	292.038	332.678	311.926	321.114	453.379	402.75	467.714	385.231	395.549	294.328	347.881	300.197	378.823	310.794	417.422	387.055	407.361	194.656	111.571	126.9	265.493	204.921
444.804	288.173	330.049	310.659	319.244	453.73	400.05	468.857	385.513	396.597	289.845	353.5	296.823	378.957	309.418	423.723	384.076	406.541	193.139	110.143	129.86	264.379	196.995
447.351	291.783	333.267	313.272	322.126	457.326	401.78	469.299	387.159	399.892	292.955	358.815	299.947	382.221	313.029	428.352	387.204	409.197	193.338	111.745	129.847	267.403	200.435
448.33	290.392	331.101	313.761	321.439	459.865	404.63	466.013	384.8	396.247	292.144	354.768	299.743	379.044	311.97	423.189	387.578	409.032	193.544	114.031	127.627	262.239	198.95
446.443	291.931	330.93	312.579	320.705	457.789	402.48	467.87	384.395	395.834	294.144	357.339	300.859	379.03	313.41	424.287	387.763	409.754	193.816	113.459	128.927	270.621	206.257
448.031	290.668	329.657	311.823	319.72	457.737	403.13	470.156	381.554	392.714	292.179	354.696	299.26	376.101	311.579	424.437	387.629	408.867	194.52	112.174	127.967	275.056	208.578
449.33	293.046	331.672	313.792	321.709	458.759	403.53	468.585	384.005	394.967	295.196	356.315	301.784	378.48	313.902	424.838	385.709	410.235	192.855	112.459	127.807	275.071	205.762
448.825	292.366	330.062	312.086	320.046	458.949	401.73	467.585	383.744	394.028	294.472	354.577	300.641	377.577	312.627	420.11	385.183	409.543	192.85	112.174	128.227	276.749	206.187
449.196	290.713	326.887	313.117	319.214	457.628	401.28	474.299	383.441	393.919	293.213	354.149	300.029	377.278	312.055	427.207	386.116	409.889	194.577	112.174	129.987	279.892	209.895
449.732	290.405	328.594	312.079	319.391	459.245	401.43	471.299	383.877	395.175	292.575	356.434	299.165	378.221	311.891	427.31	387.175	408.393	194.051	114.745	129.007	280.116	211.004
446.216	288.199	327.707	308.248	316.864	456.887	401.9	468.143	383.769	393	290.483	351.429	296.558	376.06	308.751	421.962	385.24	407.15	194.368	112.286	125.76	277.97	205.955
449.144	290.692	331.02	311.756	320.285	455.614	401.9	467.714	383.369	393.167	292.5	349.214	298.497	376.533	309.767	415.324	384.958	408.962	193.813	115	126.64	268.952	207.03
446.515	292.006	330.254	311.24	319.659	455.744	400.75	466.143	383.508	393.87	293.879	352.81	298.81	377.348	310.81	417.425	385.391	407.594	193.617	114.143	127.92	274.06	205.797
445.093	289.071	328.176	310.252	318.188	456.96	397.4	468.429	382.672	393.529	291.138	353.571	296.884	376.61	309.481	423.115	385.113	406.932	194.665	112.286	126.06	272.06	205.317
444.113	289.859	327.741	310.058	317.888	453.451	396.75	465.714	380.338	391.546	292.034	352.667	297.088	375.103	309.439	422.298	385.727	407.226	193.608	109.571	127.88	277.946	208.168
445.247	288.583	326.766	309.101	316.922	451.607	398.9	469.857	382.497	391.686	290.5	349.595	296.81	374.966	308.54	421.003	383.983	408.038	193.56	111.286	126.16	270.884	207.703
446	289.513	330.146	311.19	319.583	452.596	399.7	468.429	382.323	392.468	291.259	348.024	298.048	375.744	309.153	420.053	386.151	408.534	193.464	113.286	127.38	266.406	204.015
448.268	290.821	331.01	311.229	319.987	457.512	402	467.286	383.318	393.502	292.879	350.714	297.98	376.875	309.698	421.251	386.227	409.714	192.713	111.143	126.02	274.546	208.059
445	290	332.404	311.136	320.552	463.768	402.936	467.295	382.297	393.46	290.77	353.301	297.66	376.492	310.025	425.202	387.942	407.687	193.965	114.467	128.516	270.13	205.78
445.433	292.666	330.848	312.496	320.621	463.783	402.036	470.438	383.903	395.088	294.046	353.42	300.041	378.392	311.904	426.352	389.685	408.424	195.946	113.467	128.316	269.187	205.998
445.608	290.23	330.487	311.76	320.051	461.309	401.986	469.152	385.451	396.665	291.529	354.944	298.783	379.292	311.263	430.246	389.126	408.566	193.601	110.896	126.976	269.715	206.231
447.072	288.333	331.087	311.155	319.98	460.292	404.036	468.438	385.749	396.661	289.632	356.849	297.069	378.976	310.353	429.494	387.118	407.469	193.73	111.467	127.596	266.643	200.879
448.577	288.288	329.043	312.054	319.576	459.084	403.386	468.152	386.723	397.122	289.684	353.682	297.701	379.369	310.142	421.786	388	409.86	194.151	111.467	127.236	271.554	204.755
447.34	291.602	330.355	314.163	321.332	457.885	403.186	469.152	385.359	397.027	293.649	355.587	300.613	379.944	312.83	425.025	386.261	410.326	193.142	114.325	128.136	275.07	210.008
449.825	291.878	329.882	314.861	321.511	460.229	402.536	467.438	388.103	398.958	294.115	358.492	301.198	381.634	313.93	422.644	388.231	409.318	194.611	110.325	129.936	275.772	206.498
448.052	293.173	333.735	313.582	322.505	460.297	401.986	469.581	387.938	398.641	295.408	356.54	301.198	381.583	313.496	422.804	387.404	408.679	194.979	116.182	127.976	278.951	208.934
448.701	289.744	334.263	311.019	321.311	455.532	399	467.714	388.015	398.082	291.621	354.214	297.891	380.49	310.407	422.652	386.521	407.744	193.426	111.857	127.1	278.949	208.881
445.68	290.442	333.795	310.919	321.048	455.935	401.15	469.714	385.821	396.078	292.638	354.619	298.401	378.986	310.894	422.195	387.223	409.977	193.273	110.429	128.46	279.164	208.505
447.598	288.205	327.546	309.802	317.659	455.128	399.95	464.857	381.651	392.447	289.69	351.143	296.272	375.467	308.466	417.543	384.008	406.519	192.641	110.571	126.78	269.854	201.059
447.928	291.551	326	311.845	318.112	454.248	399.25	469.857	382.61	393.109	294.224	349.952	298.939	376.769	310.275	419.056	383.559	407.383	194.574	112.286	127.48	274.534	206.327
448.608	290.391	328.927	312.031	319.512	456.938	401.45	466.286	382.667	394.055	292.621	353.667	298.857	377.293	311.037	421.484	386.441	409.045	192.957	110.857	128.48	274.287	206.851
446.206	289.269	329.537	309.942	318.618	458.531	399.7	467.286	381.379	391.406	291.069	351.548	297.347	374.826	309.392	421.204	385.63	407.526	192.99	110.143	126.6	270.445	206.832
442.227	288.654	326.239	307.097	315.572	456.175	402.3	467.429	379.456	389.42	290.534	349.238	296.34	373.08	308.095	422.746	386.702	406.233	192.411	112.571	128.06	271.696	209.396
443.928	288.929	324.99	309.031	316.097	457.118	402.3	469.571	379.595	390.396	291.19	349.31	297.844	374.003	309.28	422.327	388.143	407.955	192.531	111.857	126.86	274.096	205.807
449.412	290.03	329.695	314.079	320.994	457.994	402.895	470.47	386.359	395.818	291.826	351.656	299.603	378.634	311.171	422.809	387.31	408.063	194.11	113.646	127.307	267.664	204.156
451.103	292.068	336.617	316.067	325.167	459.187	402.695	468.899	388.236	398.791	293.205	355.632	300.433	381.343	312.7	423.52	388.033	409.785	196.258	116.217	128.427	271.503	207.968
452.443	294.331	342.285	315.703	327.473	459.627	403.695	469.185	387.61	398.555	295.36	358.965	302.127	381.503	314.758	426.29	387.869	408.326	194.809	114.503	129.307	271.748	206.29
451.062	292.62	338.5	313.176	324.389	458.133	401.195	467.613	386.087	397.084	293.74	358.132	300.277	380.007	313.133	425.641	386.071	409.168	193.464	113.503	127.407	273.189	206.548
448.113	292.613	333.178	311.583	321.145	455.198	401.445	466.327	384.559	396.128	294.188	358.703	300.481	379.283	313.419	423.113	385.255	406.537	194.301	111.503	128.007	269.816	205.231
444.34	291.177	328.417	310.238	318.288	454.717	402.295	465.899	383.385	393.412	292.895	352.18	298.835	376.802	310.689	422.438	386.083	408.304	193.799	112.788	126.447	271.165	205.557
444.969	286.004	326.187	309.044	316.635	455.796	403.045	466.613	382.513	392.958	287.619	350.941	295.964	375.551	308.181	419.214	384.999	409.01	193.689	112.217	127.547	269.542	203.147
445.01	287.978	325.524	310.168	316.968	455.476	404.095	469.756	384.062	393.743	290.395	350.251	297.399	376.665	309.144	421.78	387.054	408.431	194.823	112.217	127.207	272.945	207.76
443.742	288.064	322.829	308.674	314.942	454.333	402.6	467.429	384.549	395.259	291.259	353.976	296.34	378.074	309.148	421.339	384.811	409.594	194.498	109.571	126.36	275.269	206.886
445.072	287.019	322.732	309.081	315.125	455.035	399.7	466	383.662	392.577	288.431	349.167	294.639	375.368	306.757	417.838	384.517	407.203	193.651	111.286	125.54	272.433	203.441
447.113	290.038	324.766	310.504	316.819	454.925	401.6	470.143	382.123	392.375	292.017	350.738	297.367	375.792	309.228	420.522	383.807	407.195	193.598	110.857	127.86	277.827	209.876
445.144	288.545	324.839	309.043	316.037	455.589	401.2	466.286	380.446	390.509	290.69	349.667	296.102	374.014	308.005	419.687	385.706	407.045	191.335	110.571	125.7	275.206	206.069
442.175	289.205	322.976	309.798	315.633	456.636	401.1	467.714	380.097	389.222	291.828	347.976	297.354	373.128	308.603	421.189	386.517	406.391	191.608	111.714	124.26	272.946	205.767
445.351	290.885	324.107	310.915	316.756	456.503	397.65	470.286	382.077	393.157	292.534	353.095	297.946	376.53	310.201	425.322	385.975	409.083	192.943	112	127.68	273.09	205.881
445.155	291.205	329.195	311.229	319.184	456.666	399.4	468.429	382.518	393.29	293.034	352.714	298.762	376.724	310.751	425.301	388.496	409.346	192.943	110.143	127.58	274.251	208.866
445.773	291.167	331.878	310.171	319.782	457.354	402	469.714	382.651	392.652	293.5	351.524	298.51	376.268	310.291	424.891	389.76	409.15	193.67	110.857	126.22	270.421	203.906
449.01	290.851	335.486	313.963	323.493	462.925	401.094	472.9	386.256	396.961	293.033	355.329	300.817	379.788	312.931	431.034	390.536	410.516	195.239	115.787	126.745	276.682	210.13
452.041	293.672	340.783	316.261	327.119	463.82	404.844	471.043	388.595	399.548	294.55	359.639	300.892	382.198	313.947	433.22	390.531	409.464	196.493	109.787	127.605	273.918	205.595
451.495	292.704	341.764	313.901	326.238	462.99	402.894	467.328	387.385	398.514	293.481	359.139	300.089	381.158	313.212	429.004	387.775	408.764	194.215	111.073	126.905	272.031	204.605
450.062	289.447	332.52	311.54	320.83	460.113	401.794	467.043	382.59	393.326	290.102	352.544	297.749	376.269	309.926	422.184	386.628	408.561	193.507	112.502	127.045	272.801	206.278
450.186	290.319	330.739	311.862	320.221	456.482	403.094	468.614	382.764	393.804	291.429	355.329	298.953	376.887	311.481	422.588	386.136	408.238	194.1	112.216	126.025	272.897	206.501
450.01	292.153	328.983	312.439	319.765	456.87	403.094	470.186	384.6	394.876	294.429	355.091	300.328	378.278	312.497	420.364	388.233	407.915	195.579	113.073	127.265	273.01	205.526
450.753	291.313	330.9	311.897	320.311	456.439	401.644	471.9	384	394.924	293.102	355.71	299.559	378.098	312.037	419.128	386.325	407.922	194.612	112.359	129.665	273.571	206.288
447.928	292.242	330.998	311.812	320.307	456.499	402.694	467.471	385.436	395.845	294.481	354.377	301.015	379.095	312.873	416.984	387.229	408.9	193.837	111.787	127.465	272.174	204.887
446.897	288.353	327.629	310.419	318.039	456.732	400.65	465.714	384.308	394.328	290.276	349.929	297.238	377.134	308.947	415.478	385.992	409.105	195.187	114.571	128	270.313	205.139
444.196	288.462	325.556	309.453	316.583	454.908	402.85	464.429	383.872	393.468	290.448	350.286	296.415	376.444	308.386	417.752	385.286	407.835	192.081	110.857	128.18	276.815	210.832
439.629	285.756	324.117	307.388	314.795	455.075	400.3	463.286	382.862	391.826	287.672	348.571	294.361	374.615	306.407	415.363	384.303	406.308	190.531	111.571	127.62	271.033	207.752
439.722	285.936	320.854	308.814	314.145	454.093	402.35	468.429	381.933	391.901	289.017	347.738	295.939	374.9	307.45	416.764	387.122	407.782	191.636	113.857	128.92	274.266	209.248
447.082	290.122	329.561	313.895	320.832	456.617	399.75	467.571	389.472	399.468	293.19	353.952	300.054	381.906	312.032	423.398	387.79	409.203	193.115	113.429	128.12	272.973	209.906
450.794	291.571	339.815	315.86	326.467	461.294	399.65	467.286	391.338	403.065	292.81	359.19	299.993	384.846	313.148	428.434	386.303	407.346	194.321	115.143	129.2	273.501	202.629
449.773	295.353	342.293	314.395	326.747	457.092	400.3	467	387.015	399.007	296.724	359.048	300.333	382.105	313.381	426.549	386.718	407.316	194.622	112.857	128.1	277.797	208.871
444.175	290.391	335.649	308.709	320.637	453.156	400.3	466.571	381.477	393.133	291.448	353.881	296.837	376.33	309.513	418.139	385.542	407.158	192.081	108.571	127.98	275.949	209.168
443.784	289.569	326.982	309.527	317.256	454.326	400.237	468.038	382.503	392.023	291.481	350.791	298.233	375.409	309.912	416.975	385.454	405.513	194.186	111.782	126.209	276.415	209.333
444.938	287.338	323.085	309.903	315.74	454.845	403.637	468.609	382.677	392.558	289.171	349.91	296.58	375.474	308.431	421.102	384.664	408.754	193.19	112.068	127.169	273.111	206.823
448.072	289.031	327.348	311.454	318.491	456.296	399.937	465.895	384.985	394.872	290.912	349.957	298.519	377.694	309.949	423.769	385.508	408.581	194.659	113.782	127.689	273.511	209.234
450.361	288.121	328.773	311.427	319.107	456.008	404.737	467.181	384.641	394.62	289.153	351.41	296.825	377.192	308.955	425.772	386.218	406.476	194.119	112.354	127.449	271.559	206.179
449.691	289.838	329.412	311.721	319.554	457.732	400.087	467.038	382.923	393.128	291.136	352.053	298.73	376.275	310.579	422.952	386.945	409.273	195.004	114.497	127.309	266.2	202.204
447.66	289.973	329.68	311.768	319.699	457.216	403.337	467.609	382.185	393.029	291.912	353.1	298.839	376.32	310.896	424.031	387.979	409.536	195.477	110.211	126.649	267.887	202.961
449.361	292.082	327.939	312.365	319.26	456.449	402.687	468.323	382.672	393.651	294.671	355.6	301.036	377.295	313.161	424.155	387.462	408.491	193.87	111.497	124.769	268.063	202.372
447.258	288.928	327.826	310.535	318.191	456.678	404.087	469.466	382	392.077	290.153	350.648	297.253	375.235	309.119	426.309	385.727	409.942	194.133	111.211	125.789	268	204.283
447.763	291.032	326.307	311.353	317.974	457.529	402.05	475.571	381.631	392.369	292.983	353.738	298.415	375.946	310.709	423.324	385.349	409.203	193.866	112.571	126.28	273.51	202.807
446.897	289.929	328.317	309.384	317.767	457.98	403.35	470.571	381.497	391.061	292.259	349.571	297.85	374.735	309.344	425.186	387.445	407.519	193.971	110.286	124.78	275.651	207.104
447.278	292.045	329.561	311.558	319.529	459.26	405.2	472.714	384.164	394.16	294.017	355.19	298.299	377.613	310.942	427.233	388.059	407.383	194.043	112	127.5	273.033	203.406
448.443	292.769	330.732	312.926	320.81	460.968	400.1	466.286	385.662	396.396	294.621	359.19	299.088	379.578	312.444	430.44	386.349	409.797	193.689	112	127.62	269.504	201.792
446.536	292.583	331.668	310.748	320.011	459.479	398.8	466.286	383.323	394.792	294.276	358.238	298.333	378.182	311.646	428.257	387.416	408.729	193.459	110	126.06	270.839	206.149
444.237	291.955	330.337	309.357	318.646	457.394	398.6	472	380.6	391.744	293.828	356.214	297.796	375.564	310.778	424.838	384.908	408.767	193.737	107.714	126.06	277.281	207.663
444.093	291.737	327.629	309.523	317.54	454.99	400.95	471.286	380.205	391.034	293.672	353.881	297.959	374.946	310.386	425.531	388.538	410.677	193.316	110.714	125.2	277.546	208.891
444.722	292.494	330.176	310.926	319.449	458.313	399.4	469.571	380.636	390.976	295.276	353.19	298.973	375.162	311.021	432.776	389.975	408.391	194.234	107.571	122.82	275.952	207.752
444.938	287.146	332.265	310.07	319.898	460.636	401.983	471.613	381.979	392.077	289.309	349.835	297.288	375.095	308.965	415.816	389.15	411.372	191.971	110.495	124.459	259.768	194.777
446.093	288.435	327.011	312.237	318.779	457.168	403.333	471.899	383.985	394.514	289.74	351.335	299.124	377.201	310.727	416.185	386.457	410.417	195.163	115.638	131.979	276.12	207.525
451.309	291.185	331.962	316.183	323.17	458.062	403.583	468.899	390.251	400.439	292.395	351.24	301.403	382.585	312.478	414.852	388.503	408.816	193.856	115.923	131.339	282.135	213.896
450.856	290.864	335.831	314.315	323.842	459.065	402.433	466.47	388.733	399.75	291.671	353.574	300.267	381.89	312.113	417.371	387.537	407.951	192.785	113.638	127.679	280.92	214.094
447.794	288.71	333.762	311.241	321.213	459.263	402.833	465.327	386.677	396.634	290.343	353.764	298.859	379.07	311.06	420.444	387.511	407.786	193.474	115.923	132.259	278.412	213.748
449.412	289.012	332.743	311.547	320.932	458.155	402.633	466.327	386.026	396.924	290.309	352.788	298.669	379.306	310.695	413.769	389.074	409.087	192.842	114.638	131.119	275.015	211.163
445.732	286.294	326.382	309.52	316.986	454.674	399.383	460.613	387.426	395.603	287.774	350.621	296.145	377.785	308.251	415.359	383.99	405.154	193.569	114.923	131.359	271.902	209.916
446.598	286.736	328.362	311.326	318.87	454.747	403.433	461.899	385.354	395.053	289.55	352.05	297.478	377.62	309.605	416.937	384.545	406.357	193.349	114.638	130.339	274.732	209.609
448.825	287.224	329.21	311.574	319.382	455.651	398.5	464	387.754	396.754	289.621	351.69	297.211	379.051	309.317	421.746	385.21	405.361	194.67	110.571	124.64	264.833	202.861
451.093	292.654	334.854	314.694	323.62	456.634	400.3	464.714	387.595	398.85	294.517	355.452	300.238	381.61	312.508	420.608	387.021	407.083	193.483	114.857	126.98	278.863	208.54
447.093	291.032	332.663	311.519	320.881	456.037	404.5	466.714	384.031	395.614	292.552	352.595	298.041	378.584	310.164	419.888	386.412	406.579	194.134	113.857	129.16	283.09	213.084
444.216	289.929	329.722	309.946	318.702	453.814	398.75	467.429	385.349	395.857	291.672	356.452	297.483	378.641	310.587	424.72	384.618	403.857	193.962	110.143	127.44	272.66	205.035
442.165	288.423	324.82	308.911	315.955	451.201	398.45	464.714	379.585	390.314	290.569	350.738	295.864	373.832	308.058	422.375	383.399	408.158	194.292	110.286	124.16	261.57	199.02
444.412	289.487	325.059	309.279	316.266	454.411	400.65	470.429	382.092	392.918	291.483	352.643	297.15	376.157	309.481	420.496	383.34	406.511	192.593	110.286	125.72	269.14	200.406
442.629	289.282	326.015	309.395	316.754	454.439	401.35	471.143	380.564	390.928	291.5	350.667	296.442	374.499	308.492	422.386	387.378	407.489	193.124	111.714	124.56	269.018	205.99
444.412	292.346	329.015	311.016	318.985	454.902	400.95	469.714	384.21	393.877	294.069	350.024	298.585	377.385	310.016	420.419	384.466	409.977	194.589	110.571	126.12	273.281	204.738
446.526	292.508	330.682	313.96	321.364	458.226	402.033	468.444	384.528	395.29	294.341	353.346	299.82	378.609	311.714	425.128	386.121	411.628	193.645	111.749	128.417	273.758	201.511
447.103	290.905	330.077	312.402	320.228	459.9	402.233	467.872	380.656	392.765	292.893	354.013	299.201	376.262	311.381	428.945	386.386	410.688	194.195	111.178	128.097	272.868	204.62
448.485	290.502	330.906	311.069	319.853	462.105	403.583	473.158	382.441	393.093	292.134	353.132	298.004	376.41	310.254	433.237	388.159	409.455	193.851	110.606	128.037	267.194	202.006
450.577	294.598	334.379	313.278	322.622	462.166	402.333	469.444	384.826	396.987	296.289	358.965	302.929	380.347	315.381	431.73	391.231	410.237	195.133	108.892	126.777	272.495	205.471
449.041	293.091	331.599	312.67	321.051	460.727	402.833	472.587	382.733	394.072	294.6	357.37	299.616	377.635	312.45	434.715	385.987	409.44	192.947	111.321	125.817	270.731	202.887
448.381	291.232	330.53	311.732	320.056	459.597	402.483	468.729	382.795	393.673	293.41	356.965	300.466	377.105	313.021	430.565	386.588	409.868	193.655	112.892	127.077	269.68	204.734
449.711	287.739	328.394	310.251	318.285	459.725	403.983	475.301	381.631	391.936	289.807	352.465	298.439	375.059	310.444	431.635	386.508	408.816	193.851	111.321	124.037	263.233	200.971
451.031	290.13	330.633	312.705	320.643	461.995	403.833	475.301	384.508	396.29	291.479	357.322	298.323	378.971	311.434	431.066	389.306	409.883	195.157	111.178	129.397	274.107	205.219
448.804	291.788	331.537	310.093	319.587	459.043	399.55	470.286	383.667	394.683	293.207	356.667	298.68	377.915	311.566	425.655	386.987	407.835	194.081	113	126.66	275.182	209.084
448.134	288.077	327.8	309.306	317.495	457.04	402.6	467.286	384.062	394.229	288.966	352.476	295.66	376.835	308.286	420.434	389.63	410.308	193.402	116.571	128	274.11	212.203
447.392	292.115	331.156	313.748	321.456	458.769	402.1	469.857	384.897	395.017	294	351.643	299.769	378.325	311.296	413.074	385.597	409.308	194.167	113.286	127.96	277.582	209.079
448.423	294.955	334.941	314.682	323.652	455.789	400.9	469.143	388.272	398.56	297.155	353.238	303	381.803	314.164	411.466	388.613	408.624	194.421	113.429	128.2	275.773	208.569
442.546	288.218	332.844	309.043	319.581	455.496	401.95	465	384.538	393.887	289.759	349.167	296.517	376.681	308.217	415.59	388.109	409.466	193.751	115.143	128.26	273.499	207.782
444.588	286.712	324.79	310.31	316.721	456.97	398.8	463.857	381.99	391.881	288.638	348.571	295.456	374.821	307.259	416.537	384.235	406.699	191.923	111.571	127.46	274.284	206.926
445.742	288.821	327.254	310.744	318.054	456.426	398.6	467.143	382.308	392.867	291.448	349.643	297.735	376.108	309.27	419.74	382.878	407.519	192.392	111.857	127.9	273.893	208.693
447.134	291.186	330.049	312.977	320.536	455.611	401.15	465.571	384.692	395.119	292.431	353.167	298.388	378.151	310.561	417.257	385.861	409.586	193.268	115.143	130.64	276.776	209.188
445.753	292.634	333.096	313.455	322.151	458.722	402.233	466.719	382.846	394.412	293.873	354.171	300.132	377.798	312.14	418.785	385.243	407.634	194.553	110.072	128.633	278.328	206.329
445.959	290.788	330.379	312.125	320.207	457.042	398.933	467.577	384.364	395.211	292.131	352.813	298.969	378.177	310.934	420.951	382.344	407.634	193.424	113.786	128.133	275.776	208.254
444.402	289.679	327.033	310.494	317.816	457.299	401.283	465.434	383.477	393.313	291.7	353.004	298.506	376.522	310.617	419.446	383.878	406.777	194.3	114.215	130.273	271.671	206.69
443.072	289.756	327.184	309.521	317.341	456.589	398.633	465.148	384.297	393.92	291.976	352.29	298.472	377.075	310.431	421.201	386.096	405.115	194.214	111.358	126.193	273.218	205.725
447.361	287.493	328.511	311.699	319.143	457.74	401.033	469.577	385.923	396.327	289.545	350.861	297.574	378.682	309.416	423.983	386.798	408.153	195.448	111.786	128.553	270.632	205.22
446.464	287.461	330.482	310.722	319.471	459.038	406.683	468.719	385.133	396.48	289.942	354.647	297.907	378.875	310.516	425.771	389.63	409.589	193.515	115.5	129.813	269.937	207.042
447.979	288.82	332.15	311.354	320.562	459.101	404.533	468.005	385.923	397.084	291.545	356.313	298.581	379.645	311.41	426.482	387.293	409.589	194.027	112.5	127.253	273.913	206.754
447.505	288.673	329.662	311.78	319.698	458.592	401.133	469.148	386.308	397.388	290.597	356.813	298.077	379.741	311.13	427.296	387.638	409.281	194.013	111.786	127.153	268.567	203.918
450.155	290.987	328.654	311.655	319.181	453.478	401.85	467.714	384.949	396.471	292.793	355.595	298.748	379.339	311.381	422.454	386.933	408.639	193.967	110.857	126.42	275.439	207.401
450.68	290.135	331.634	313.26	321.395	456.719	403	468.571	386.631	398.341	292.448	357.357	298.429	380.843	311.524	424.472	389.45	408.789	193.699	112.571	124.86	272.621	205.302
448.299	292.526	336.293	313.054	323.343	458.717	396.5	464.857	383.867	395.799	294.034	356.071	299.449	378.983	312.032	426.944	384.664	405.398	193.249	110.571	128.38	274.307	204.985
446.34	291.635	334.561	310.992	321.428	454.196	397.4	467.286	382.759	393.918	293.259	355.357	298.755	377.285	311.333	422.546	383.744	407.406	193.249	110.286	128.56	273.913	205.97
445.299	290.231	327.878	310.314	318.091	454.198	398.35	467.143	382.949	393.154	291.776	352.405	297.034	376.402	309.339	420.472	383.504	407.617	191.823	110.286	128.7	272.218	205.208
446.072	290.16	324.278	310.109	316.382	455.942	401.95	467.429	382.974	392.512	292	350.143	297.612	375.903	309.286	420.581	384.458	407.752	193.163	110	126.58	270.096	204.045
443.753	288.814	320.912	309.368	314.479	455.136	400.9	470	381.328	390.294	290.379	347.786	296.027	373.783	307.529	419.404	386.891	406.722	193.153	112.857	124.44	271.818	207.327
442.32	288.167	321.205	310.186	315.065	455.468	402.25	468.429	381.4	391.433	290.879	348.595	297.449	374.818	308.815	417.894	389.382	409.211	191.947	113.571	124.98	270.155	204.228
446.113	292.013	329.046	312.302	319.716	459.68	405.619	472.408	382.99	391.961	294.321	346.745	301.004	375.826	311.169	424.848	391.978	409.942	193.64	112.719	128.479	271.116	205.004
448.515	294.225	337.817	313.55	324.295	460.717	406.069	472.551	387.774	396.169	295.459	351.317	301.222	379.527	312.355	427.88	387.835	410.874	195.994	111.576	127.539	276.51	209.954
451.443	292.462	338.124	311.702	323.401	459.731	404.819	467.837	385.318	394.872	293.028	354.221	298.862	378.043	311.164	424.438	389.041	411.235	194.439	113.576	129.339	275.376	207.994
449.227	288.302	333.231	308.713	319.569	457.009	403.419	469.551	384.503	393.957	289.683	353.817	296.079	376.727	308.91	422.73	387.335	409.558	193.492	112.861	128.799	268.716	204.509
450.289	289.218	330.514	311.314	319.815	458.673	404.969	472.98	384.174	394.124	291.459	355.102	298.045	377.16	310.725	430.069	387.721	410.814	194.238	112.576	126.759	277.397	210.524
453.237	291.032	333.812	313.853	322.69	460.92	400.969	472.408	387.256	397.971	292.01	356.745	299.249	380.462	312.027	431.122	386.226	406.987	195.43	112.004	125.959	269.038	203.895
449.392	292.237	334.626	313.008	322.58	459.094	402.519	472.266	385.892	397.295	293.321	360.745	300.419	380.114	313.825	427.712	388.049	409.498	194.98	110.861	125.299	273.205	207.202
449.557	290.782	333.826	311.512	321.392	457.697	402.719	467.123	382.656	393.5	292.562	355.436	299.045	376.821	311.577	425.361	389.335	408.814	194.277	109.29	126.739	274.367	208.464
448.876	289.885	330.288	310.461	319.24	455.308	401	465.571	381.815	392.27	291	354	296.646	375.536	309.392	420.218	384.765	407.782	193.986	111.571	126.2	276.027	208.163
446.33	290.006	326.049	309.806	316.998	453.855	400.2	466	381.297	391.276	291.707	352.429	297.333	374.823	309.577	417.186	384.424	407.624	193.474	111	128.36	274.14	206.243
444.722	289.878	325.629	310.841	317.389	456.602	400.65	466.429	382.062	393.031	292.707	353.857	298.544	376.453	310.836	418.283	385.05	408.534	193.354	111	125.6	277.812	206.5
444.66	291.09	327.824	309.736	317.745	457.874	399.9	466.571	382.733	393.58	293.914	352.762	298.558	377.111	310.603	421.811	384.618	407.233	194.005	114.571	127.64	274.887	207.46
442.454	288.333	326.795	307.857	316.242	455.973	401.35	465.714	381.472	391.246	290.172	348.619	296.599	374.544	308.159	419.525	386.13	407.744	192.464	115.143	129.68	278.075	209.332
440.753	286.385	324.122	308.682	315.518	454.12	398	466.714	381.805	391.099	288.069	349.5	295.51	374.074	307.508	413.876	385.525	406.722	192.344	110.429	124.96	272.263	204.386
444.072	286.776	322.054	309.523	315.071	453.136	400.6	468.286	382.21	391.471	288.983	347.833	295.571	374.536	307.185	415.611	384.492	406.865	193.488	111.429	128.5	271.525	207.03
445.526	290.333	321.278	311.531	315.847	452.837	400.25	467.857	383.236	392.983	293.431	350.143	299.122	376.533	310.46	416.994	385.122	407.278	193.206	113.571	127.54	273.949	207.307
446.691	288.535	326.475	311.506	318.134	455.95	406.009	466.836	384.846	394.32	290.61	351.747	297.272	377.182	309.378	417.769	389.8	409.074	192.783	110.861	128.826	274.179	209.424
445.608	290.112	330.334	311.463	319.819	456.701	399.009	465.836	385.113	395.474	292.041	352.866	299.421	378.382	311.298	420.182	387.347	407.164	194.103	112.433	128.586	276.062	207.656
447.155	289.714	330.636	311.366	319.898	455.008	401.959	466.836	386.774	396.317	291.162	353.057	297.952	378.94	310.198	422.781	385.578	409.239	194.261	113.576	128.306	274.438	209.206
447.577	288.246	330.812	310.917	319.726	454.503	400.809	467.407	387.985	396.204	290.679	350.414	297.843	378.766	309.526	420.86	387.246	406.863	194.013	113.433	129.246	273.056	208.696
446.33	288.137	329.592	312.06	319.823	455.426	401.959	463.122	387.395	397.143	290.144	352.676	297.741	379.462	309.949	417.418	388.321	408.788	192.759	112.861	126.446	275.528	207.538
449.33	287.137	328.373	309.719	317.978	455.576	404.209	468.693	386.195	394.648	289.282	351.795	296.694	377.237	308.939	419.241	388.473	409.172	192.993	110.861	128.026	272.874	206.201
448.165	287.746	328.334	309.355	317.758	455.035	403.109	468.407	384.821	393.723	289.713	348.819	296.231	376.536	307.917	419.141	388.67	408.578	192.658	114.147	126.586	276.152	210.741
448.577	288.881	330.046	312.704	320.382	458.582	404.709	470.122	384.251	393.761	290.127	350.366	297.653	376.635	309.367	420.899	389.847	408.69	193.816	113.004	126.406	275.937	209.161
450.072	294.314	333.527	312.845	322.002	458.128	400.85	471.429	386.056	396.857	296.207	356.714	300.558	380.225	313.037	423.726	386.941	408.692	192.249	111.571	126.6	275.296	206.158
451.34	294.917	335.141	312.264	322.393	457.536	401.7	470.429	386.467	397.031	295.931	356.119	301.381	380.325	313.545	427.499	384.597	408.669	194.01	110.286	127.02	270.501	204.906
442.289	289.891	332.571	310.221	320.117	457.852	402.85	466.429	382.169	392.802	290.879	351.667	297.252	375.96	309.344	421.785	385.908	408.263	193.378	112.571	127.52	274.263	205.01
440.433	286.737	328.927	308.911	317.773	456.674	402.5	469.286	377.759	388.645	289.31	350.452	295.442	372.231	307.667	426.201	388.895	408.203	192.182	112	129.24	270.555	202.767
450.433	288.776	328.683	313.357	320.143	460.1	404.35	474	384.882	395.488	290.138	355.024	296.878	378.08	309.799	432.965	388.84	409.624	195.244	110.714	126.36	271.549	204.257
454.423	294.449	335.883	315.388	324.462	463.672	400.55	472.714	386.697	399.365	295.138	361.976	300.007	382.142	313.778	436.162	385.937	406.835	196.66	110.714	124.78	269.839	206.376
451.237	298.936	342.21	314.907	326.996	460.681	398.75	468.714	385.103	397.645	300.155	363.071	303.673	381.536	316.873	434.375	385.697	410.218	196.368	111	127.32	274.227	205.035
446.763	292.096	336.029	308.105	320.469	457.077	399.25	469.143	380.528	391.84	293.172	356.262	297.85	375.536	310.831	428.537	384.37	406.85	194.349	107.429	124.72	268.904	200.728
